# Supplementary material for: Distinct roles of Fto and Mettl3 in controlling development of the cerebral cortex through transcriptional and translational regulations
Source: Cell Death Dis. 2021 Jul 14;12(7):700. doi: 10.1038/s41419-021-03992-2 (PMC8280107; doi:10.1038/s41419-021-03992-2)
Supplement: Supplementary file 2 — Supplementary Table S1 [file 41419_2021_3992_MOESM2_ESM.xlsx]

## Sheet: Sheet1
gene_id	RNA_ME1_count	RNA_ME2_count	RNA_ME3_count	RNA_FE1_count	RNA_FE2_count	RNA_FE3_count	RNA_WT1_count	RNA_WT2_count	RNA_WT3_count	RNA_ME1_rpkm	RNA_ME2_rpkm	RNA_ME3_rpkm	RNA_FE1_rpkm	RNA_FE2_rpkm	RNA_FE3_rpkm	RNA_WT1_rpkm	RNA_WT2_rpkm	RNA_WT3_rpkm
ENSMUSG00000037742	184033	158588	191311	134162	120651	148921	143891	137585	119026	3252.28	3149.79	3470.69	2615.28	2366.22	2766.29	2575.63	2602.49	2550.42
ENSMUSG00000064351	134829	129406	128529	124506	114536	137816	171989	148841	156740	3844.76	4147.24	3762.45	3916.27	3624.59	4130.82	4967.58	4542.91	5419.31
ENSMUSG00000072235	118733	100046	123059	110414	99202	96671	139924	125598	128882	2901.28	2747.5	3086.85	2976.04	2690.11	2482.93	3463.13	3284.94	3818.47
ENSMUSG00000045136	109611	91680	115009	84956	75868	72233	93026	85236	80845	2105.11	1978.86	2267.44	1799.75	1617	1458.17	1809.6	1752.14	1882.58
ENSMUSG00000001525	92365	78758	99706	79954	71818	75344	82542	79467	70486	1223.12	1172.13	1355.4	1167.88	1055.42	1048.72	1107.12	1126.35	1131.73
ENSMUSG00000034994	104230	83594	109445	77724	72420	71689	77072	75678	63077	1381.48	1245.22	1489.13	1136.33	1065.23	998.749	1034.69	1073.62	1013.68
ENSMUSG00000064370	70650	61978	62001	63286	62915	72979	97021	85043	96308	2720.82	2682.53	2451.15	2688.39	2688.9	2954.18	3784.53	3505.52	4497.06
ENSMUSG00000023944	57877	48300	62615	56062	52238	53707	54195	50048	41971	850.245	797.452	944.277	908.453	851.64	829.314	806.409	786.956	747.594
ENSMUSG00000028832	47374	41414	46942	45646	41151	42541	58223	54848	53631	1085.93	1066.91	1104.6	1154.14	1046.82	1024.99	1351.8	1345.7	1490.58
ENSMUSG00000062380	50540	41467	51779	42951	39504	39018	50862	48472	47751	1191.99	1099.16	1253.64	1117.4	1033.97	967.281	1215.04	1223.64	1365.52
ENSMUSG00000064341	44381	42491	38083	33713	33443	42446	52732	44081	48500	2043.15	2198.46	1799.77	1711.97	1708.59	2053.95	2458.87	2172.1	2707.21
ENSMUSG00000024501	40662	32598	37495	45785	40846	38341	48178	41155	41650	285.945	257.634	270.676	355.151	318.768	283.405	343.163	309.772	355.129
ENSMUSG00000015656	44674	36289	46131	43239	44400	38847	42520	40590	37248	457.615	417.772	485.089	488.559	504.73	418.266	441.16	445.03	462.622
ENSMUSG00000029580	41847	37865	46962	38725	37267	33868	43008	40527	34877	688.186	699.84	792.815	702.472	680.139	585.439	716.389	713.365	695.439
ENSMUSG00000067786	58976	46655	49891	37663	36429	34570	35405	33081	26194	1420.61	1263.04	1233.69	1000.72	973.821	875.287	863.82	852.913	765.034
ENSMUSG00000049775	30286	29010	33176	38323	36689	38766	46161	42684	39803	973.238	1047.72	1094.42	1358.42	1308.41	1309.42	1502.49	1468.14	1550.85
ENSMUSG00000042834	35835	31693	35027	36937	34648	33427	45638	38937	38476	628.245	624.46	630.388	714.298	674.111	615.984	810.413	730.651	817.881
ENSMUSG00000052727	42200	34005	36178	43009	38810	37875	38993	32331	30023	117.33	106.257	103.258	131.902	119.748	110.687	109.809	96.2143	101.211
ENSMUSG00000063632	43602	39232	38575	42689	42502	37233	37722	34051	26570	231.136	233.733	209.918	249.616	250.036	207.462	202.541	193.204	170.778
ENSMUSG00000062825	38748	32296	42487	34214	32124	37866	36441	33078	29684	642.257	601.627	722.934	625.546	590.909	659.719	611.798	586.846	596.568
ENSMUSG00000047945	39265	34385	41199	34395	33301	32692	39086	37239	33533	1077.82	1060.79	1160.94	1041.43	1014.44	943.259	1086.72	1094.11	1116.07
ENSMUSG00000005610	34423	30869	32016	40115	36140	40635	38510	34460	31354	149.181	150.351	142.434	191.764	173.814	185.104	169.043	159.847	164.754
ENSMUSG00000026238	35024	31217	35570	37535	36082	34184	36130	33075	28544	1055.44	1057.25	1100.36	1247.67	1206.67	1082.78	1102.79	1066.82	1042.94
ENSMUSG00000056201	32200	28699	36593	31883	28473	30556	34780	33090	30009	602.648	603.662	703.055	658.208	591.388	601.111	659.319	662.873	680.985
ENSMUSG00000046434	33870	30033	32921	33464	32557	36032	33188	30781	26713	473.266	471.638	472.223	515.78	504.854	529.211	469.71	460.361	452.576
ENSMUSG00000067274	36417	32041	42791	27442	25602	29353	32025	31463	26965	967.102	956.298	1166.55	803.859	754.524	819.353	861.421	894.322	868.254
ENSMUSG00000020297	29794	26619	30214	32026	29409	27712	37487	35281	32443	315.764	317.063	328.72	374.398	345.896	308.711	402.414	400.222	416.902
ENSMUSG00000060126	33730	30092	36308	28440	26593	31189	33434	33077	29583	624.387	626.048	689.959	580.715	546.306	606.861	626.879	655.374	663.985
ENSMUSG00000004980	30513	26899	28204	32933	34748	37128	34218	31515	28423	204.178	202.293	193.74	243.082	258.039	261.142	231.92	225.719	230.607
ENSMUSG00000079523	32914	29568	35800	28953	24573	22986	33356	34602	31049	1136.43	1147.37	1268.91	1102.69	941.571	834.214	1166.53	1278.76	1299.84
ENSMUSG00000045763	41556	35955	40131	27154	26587	22117	31367	28521	25494	911.314	886.162	903.437	656.847	647.046	509.813	696.732	669.46	677.877
ENSMUSG00000029121	30684	25320	30840	31101	27412	25315	33859	30975	30425	191.86	177.932	197.956	214.507	190.215	166.38	214.439	207.304	230.664
ENSMUSG00000042978	35150	29860	34611	30360	28800	27748	27558	25470	20771	366.36	349.777	370.322	349.044	333.124	303.993	290.93	284.143	262.493
ENSMUSG00000020719	26725	24284	24312	30560	31749	35798	30183	27791	24058	203.883	208.21	190.4	257.165	268.797	287.059	233.229	226.93	222.536
ENSMUSG00000018411	29233	22021	26793	26314	22735	18984	31935	27270	30070	171.015	144.783	160.904	169.803	147.601	116.735	189.229	170.755	213.291
ENSMUSG00000028639	26872	23387	28336	27991	26899	24494	30075	29428	26134	467.759	457.526	506.342	537.448	519.625	448.159	530.257	548.288	551.577
ENSMUSG00000031285	29124	24122	24075	33862	30365	31245	28310	22981	21918	101.456	94.4407	86.0947	130.117	117.39	114.408	99.8907	85.6883	92.5777
ENSMUSG00000030122	26798	24097	30138	25550	23933	22615	30816	29755	26886	729.239	736.97	841.909	766.928	722.763	646.866	849.38	866.669	887.099
ENSMUSG00000015222	26451	22563	22350	30496	27278	27318	30349	24831	25179	70.8463	67.919	61.452	90.0977	81.0809	76.9085	82.3337	71.186	81.7696
ENSMUSG00000001911	25205	19622	28509	25117	25779	27411	29308	26448	22540	151.062	132.169	175.401	166.047	171.461	172.68	177.915	169.663	163.795
ENSMUSG00000051243	33949	27404	33299	24468	22935	21164	24236	22150	18591	252.608	229.167	254.351	200.823	189.387	165.526	182.658	176.408	167.726
ENSMUSG00000007836	33402	30581	31979	23889	23695	22565	22502	22544	15993	549.511	565.425	540.072	433.509	432.605	390.202	374.958	396.972	319.016
ENSMUSG00000051391	32391	27526	31383	23423	21618	17726	26734	23583	22222	259.463	247.807	258.065	206.962	192.176	149.249	216.907	202.198	215.831
ENSMUSG00000064363	22204	21343	19698	19897	19462	24635	32370	27322	34133	709.899	766.902	646.503	701.696	690.532	827.881	1048.25	934.982	1323.18
ENSMUSG00000013236	26503	25083	26865	22920	25927	26587	25314	27575	21551	77.8947	82.8536	81.0556	74.3059	84.5661	82.1358	75.3584	86.7469	76.7995
ENSMUSG00000018474	26593	21634	26528	27702	26457	25577	24153	24099	19556	138.767	126.874	142.104	159.45	153.211	140.287	127.658	134.599	123.73
ENSMUSG00000019505	24491	21019	24432	23484	25141	27694	24919	24435	21854	644.178	621.342	659.693	681.346	733.86	765.659	663.878	687.919	696.962
ENSMUSG00000032518	27741	23725	31783	21539	20829	22018	25209	24605	21882	385.547	370.579	453.454	330.2	321.259	321.65	354.87	366.019	368.74
ENSMUSG00000053024	23655	20145	26086	24417	24620	26326	24443	23300	19846	112.013	107.209	126.805	127.536	129.379	131.033	117.235	118.094	113.945
ENSMUSG00000020849	22576	19636	22757	24687	23735	22633	26943	23879	22512	387.317	378.61	400.791	467.18	451.898	408.143	468.191	438.491	468.287
ENSMUSG00000041773	26801	23078	25591	24212	21885	19819	23484	19829	20856	249.265	241.228	244.333	248.392	225.886	193.751	221.229	197.396	235.191
ENSMUSG00000057738	19818	17113	21031	23070	23357	25153	24577	23664	21996	65.3436	63.4145	71.1846	83.9048	85.4656	87.1732	82.0786	83.5135	87.9357
ENSMUSG00000063659	23805	21255	22608	21355	21477	21844	25159	21876	21686	170.866	171.462	166.584	169.076	171.077	164.805	182.911	168.066	188.732
ENSMUSG00000016559	24244	20136	22648	21530	21222	23853	23471	21588	18783	358.91	335.022	344.187	351.578	348.658	371.172	351.942	342.074	337.151
ENSMUSG00000058756	22085	17992	24044	20865	18894	17189	24830	24104	23367	210.879	193.079	235.682	219.761	200.213	172.519	240.144	246.349	270.532
ENSMUSG00000032399	22768	20685	23864	20868	19452	22678	23408	22508	19965	499.795	510.319	537.766	505.294	473.874	523.266	520.463	528.846	531.392
ENSMUSG00000047139	19351	18098	19371	22275	20145	21072	25930	23182	22429	330.444	347.332	339.571	419.574	381.763	378.225	448.493	423.712	464.39
ENSMUSG00000025393	22195	18798	24189	21835	21216	23056	22342	21016	17789	230.787	219.678	258.201	250.441	244.822	251.994	235.308	233.901	224.278
ENSMUSG00000064345	19539	19905	17038	15280	16098	21282	29057	24368	26662	829.315	949.508	742.368	715.38	758.264	949.467	1249.18	1107.04	1372.11
ENSMUSG00000025203	20761	18949	20940	21485	20117	21585	22624	19184	18277	167.736	172.062	173.676	191.474	180.374	183.308	185.143	165.899	179.045
ENSMUSG00000031517	17314	15975	16670	21928	20230	20103	24597	21837	22879	237.263	246.033	234.505	331.458	307.653	289.564	341.408	320.296	380.145
ENSMUSG00000064367	17641	17188	14017	15238	16844	28452	24745	20154	23983	426.101	466.589	347.559	405.988	451.509	722.358	605.39	521.046	702.379
ENSMUSG00000069662	25360	22802	23641	19940	20431	16936	20859	18418	15553	276.009	278.911	264.133	239.384	246.771	193.747	229.946	214.557	205.242
ENSMUSG00000032216	22108	18900	20247	23777	22598	25427	19161	17423	13583	88.7643	85.2845	83.4513	105.303	100.691	107.309	77.9229	74.8751	66.1246
ENSMUSG00000029168	19214	15744	20489	20546	19073	18472	21799	19938	18726	114.765	105.689	125.631	135.368	126.428	115.973	131.883	127.468	135.618
ENSMUSG00000007850	18588	17133	16195	22550	22907	24104	21320	19162	17830	140.18	145.213	125.377	187.584	191.713	191.07	162.854	154.675	163.036
ENSMUSG00000024608	23216	19402	26462	17559	16617	16506	19923	20924	17154	739.036	694.135	864.737	616.558	587.033	552.294	642.379	712.933	662.098
ENSMUSG00000008575	20737	17205	18567	22896	23774	24968	20759	17549	14576	61.0824	56.9566	56.1429	74.3919	77.7148	77.3044	61.9348	55.3284	52.0579
ENSMUSG00000040785	20291	16848	17853	22279	20544	20778	20282	17905	16634	55.1146	51.4317	49.7804	66.7506	61.927	59.3223	55.7998	52.0551	54.7821
ENSMUSG00000055065	20257	18269	18698	19495	20804	23364	19675	18945	16354	116.768	118.354	110.644	123.957	133.085	141.562	114.874	116.888	114.302
ENSMUSG00000044533	20749	18550	25188	17595	16351	16560	20377	20471	16764	499.529	501.911	622.501	467.249	436.857	419.058	496.892	527.507	489.35
ENSMUSG00000021087	18927	16408	17674	17507	16475	15596	22803	20794	20602	167.443	163.14	160.51	170.841	161.749	145.027	204.331	196.901	220.99
ENSMUSG00000030744	20625	17677	23609	17713	16034	18214	20481	20033	17004	202.693	195.242	238.181	192.014	174.871	188.149	203.871	210.726	202.617
ENSMUSG00000006333	22004	19012	25039	17425	16075	16612	19542	19834	16846	384.389	373.264	449.024	335.767	311.639	305.029	345.777	370.856	356.816
ENSMUSG00000032294	18430	15511	22246	20781	19224	23126	18401	17991	14612	162.361	153.574	201.184	201.939	187.946	214.145	164.194	169.644	156.079
ENSMUSG00000001175	18452	16012	19097	17972	17628	15913	22844	19878	19522	172.745	168.472	183.532	185.59	183.146	156.59	216.617	199.187	221.598
ENSMUSG00000027500	18549	15831	17327	16692	15247	13543	23520	20308	21977	145.879	139.926	139.887	144.802	133.072	111.953	187.356	170.948	209.565
ENSMUSG00000038255	25005	22617	25344	15557	17606	17782	16989	17422	14086	350.619	356.42	364.81	240.619	273.968	262.083	241.287	261.476	239.483
ENSMUSG00000006932	19398	16068	19251	22379	20716	22892	18483	17010	13179	164.603	153.236	167.694	209.467	195.082	204.18	158.858	154.493	135.594
ENSMUSG00000034675	19551	16616	20718	19360	18119	17379	19111	18653	16333	190.819	182.263	207.579	208.427	196.254	178.29	188.927	194.862	193.285
ENSMUSG00000022456	18804	16488	18165	18656	18194	18556	20159	18093	16606	125.143	123.323	124.101	136.953	134.374	129.805	135.889	128.882	133.998
ENSMUSG00000021546	19247	17487	18770	19925	17675	20869	19335	17284	14504	131.142	133.91	131.288	149.752	133.65	149.462	133.438	126.052	119.824
ENSMUSG00000018707	19758	15833	20584	19897	18459	19498	17867	17179	13892	55.5931	50.068	59.4554	61.7535	57.6392	57.6658	50.9199	51.737	47.3938
ENSMUSG00000020135	19204	15849	19406	18941	18042	16693	17821	17978	15125	74.9995	69.5645	77.8012	81.5954	78.1957	68.5254	70.4948	75.1508	71.621
ENSMUSG00000029064	17716	15159	17310	18855	17511	17485	19388	17265	15453	182.876	175.865	183.43	214.69	200.601	189.717	202.713	190.758	193.411
ENSMUSG00000019370	20195	16566	19724	16682	15782	13057	19759	17689	16330	367.202	338.531	368.162	334.584	318.46	249.548	363.902	344.263	360.019
ENSMUSG00000020358	17443	15229	17999	18615	17555	18540	17383	16969	13382	276.235	271.049	292.61	325.174	308.524	308.615	278.83	287.633	256.955
ENSMUSG00000024393	19378	15255	19654	19305	18726	18035	15985	16248	12636	111.877	98.9839	116.484	122.942	119.98	109.446	93.4768	100.406	88.4547
ENSMUSG00000043716	16860	15058	18185	16080	15455	17669	18279	17838	15689	276.442	277.481	306.086	290.823	281.221	304.515	303.569	313.053	311.904
ENSMUSG00000059796	15703	14295	16319	17537	16824	19967	18149	16289	14603	159.628	163.316	170.295	196.642	189.796	213.348	186.869	177.233	179.989
ENSMUSG00000005161	17476	15177	19833	17048	16865	17106	17227	16500	13777	252.439	246.388	294.094	271.634	270.354	259.725	252.047	255.108	241.295
ENSMUSG00000020372	17559	14646	19972	16022	15191	17502	17147	16771	14449	151.122	141.667	176.455	152.105	145.093	158.331	149.477	154.495	150.781
ENSMUSG00000041642	17329	14697	17820	20783	19293	21434	15085	13677	10784	62.6611	59.7272	66.1478	82.8951	77.4204	81.4663	55.2495	52.9348	47.2806
ENSMUSG00000053477	15764	13146	14437	18543	17799	20769	18430	15082	14897	25.3639	23.7718	23.8457	32.9098	31.7816	35.1249	30.0354	25.9737	29.0621
ENSMUSG00000039262	20084	15362	18059	19916	17650	16516	15182	13814	11384	78.5686	67.5407	72.523	85.9403	76.6258	67.9132	60.157	57.8421	53.9973
ENSMUSG00000035551	13828	12240	15934	17453	17496	18831	17798	18255	14641	187.452	186.48	221.738	260.974	263.209	268.321	244.377	264.873	240.647
ENSMUSG00000041708	13994	12012	14981	16297	14272	14409	18006	17831	18248	143.547	138.48	157.752	184.397	162.468	155.359	187.08	195.773	226.958
ENSMUSG00000021270	15879	12669	14006	19066	18237	17098	17173	15125	15102	177.965	159.578	161.142	235.704	226.828	201.422	194.947	181.44	205.222
ENSMUSG00000003970	17796	15317	21079	14426	14100	16115	15949	16136	12943	576.922	558.069	701.501	515.866	507.277	549.131	523.705	559.908	508.754
ENSMUSG00000036438	16125	15111	16015	15608	14478	15076	18538	15963	16421	484.266	510.031	493.736	517.044	482.53	475.906	563.904	513.126	597.946
ENSMUSG00000007892	18967	16804	21032	13015	12609	13514	16216	15874	13878	1674.61	1667.42	1906.24	1267.52	1235.45	1254.15	1450.16	1500.12	1485.66
ENSMUSG00000000740	16839	15049	18955	13629	13972	16619	16142	15783	14168	285.886	287.147	330.357	255.233	263.249	296.573	277.583	286.809	291.651
ENSMUSG00000036333	15849	13799	14789	17062	16525	15169	17158	15448	14999	80.5466	78.8156	77.1556	95.647	93.2005	81.0313	88.3223	84.0317	92.4243
ENSMUSG00000025151	16271	13548	16849	16913	15797	17130	15822	14875	12918	164.755	154.177	175.139	188.904	177.513	182.319	162.272	161.216	158.598
ENSMUSG00000001924	14972	12106	16523	19000	16804	16489	16005	15123	13132	136.879	124.388	155.071	191.605	170.491	158.454	148.208	147.986	145.568
ENSMUSG00000033565	17896	15116	16825	17500	16494	14270	16212	14206	13141	96.8603	91.9488	93.4821	104.478	99.0712	81.1828	88.876	82.2976	86.2376
ENSMUSG00000037984	17643	16270	16688	15653	14926	17359	15785	14267	12864	361.533	374.699	351.046	353.81	339.43	373.896	327.626	312.921	319.617
ENSMUSG00000093674	18941	16527	20569	12990	12743	14391	15212	15206	13290	714.454	700.624	796.467	540.476	533.426	570.575	581.187	613.92	607.82
ENSMUSG00000028081	16238	14894	17666	14648	13358	16347	16044	15771	13959	732.238	754.832	817.789	728.609	668.486	774.833	732.809	761.21	763.225
ENSMUSG00000060036	16274	14437	18601	13983	13344	15747	15900	15131	13132	225.821	225.147	264.966	214.026	205.489	229.678	223.473	224.731	220.943
ENSMUSG00000071644	18652	15500	20970	13717	13744	14395	15030	14931	11926	316.058	295.183	364.773	256.387	258.455	256.391	257.963	270.804	245.027
ENSMUSG00000020950	16545	15276	15631	14404	15649	14338	15510	15138	11917	173.47	180.006	168.24	166.586	182.086	158.015	164.713	169.884	151.497
ENSMUSG00000022010	14170	12785	14882	15088	14392	13870	16449	15779	13819	69.4115	70.3852	74.8352	81.5247	78.2373	71.4148	81.613	82.7307	82.0761
ENSMUSG00000020737	15415	13573	16020	13229	13202	14469	15487	14359	12647	316.025	312.733	337.151	299.158	300.365	311.793	321.591	315.085	314.372
ENSMUSG00000031320	15136	13393	17528	13280	12091	14923	15488	14556	13068	408.857	406.591	486.045	395.69	362.455	423.708	423.754	420.851	428.004
ENSMUSG00000026074	15121	13613	14669	16568	15850	16577	14203	13508	11157	69.5464	70.3667	69.2593	84.0544	80.9012	80.1402	66.1656	66.4983	62.2186
ENSMUSG00000027184	14024	12584	13441	17041	16189	16221	15517	14038	12211	60.4614	60.9739	59.4868	81.0396	77.4564	73.5079	67.7598	64.7794	63.8316
ENSMUSG00000053080	15585	13596	14948	14486	15052	13966	15258	14898	12336	97.6433	95.7339	96.1395	100.111	104.655	91.9725	96.8258	99.9054	93.7105
ENSMUSG00000039735	14431	12698	11619	16493	15622	15833	15767	13342	13619	51.3725	50.8029	42.4606	64.7634	61.7166	59.2444	56.8514	50.8371	58.7838
ENSMUSG00000002107	13947	12061	11718	15981	15743	16470	15724	13892	12923	23.7391	23.072	20.4748	30.0043	29.7373	29.4664	27.1084	25.3089	26.6701
ENSMUSG00000022285	13333	11838	13594	14852	13991	13016	17170	14748	14503	142.645	142.34	149.3	175.271	166.115	146.371	186.061	168.883	188.133
ENSMUSG00000041571	15389	13241	17261	12158	12200	10342	15400	15708	14083	921.185	890.793	1060.68	802.777	810.453	650.716	933.717	1006.43	1022.14
ENSMUSG00000012848	15232	13374	17175	12506	11831	12536	15087	14961	13140	387.01	381.897	447.966	350.493	333.594	334.792	388.263	406.866	404.799
ENSMUSG00000037236	13982	11506	11506	15808	14607	14708	15671	12945	14690	137.747	127.396	116.364	171.785	159.7	152.306	156.375	136.502	175.474
ENSMUSG00000000632	17663	14359	17698	12556	13636	13050	13442	13381	10631	134.656	123.028	138.506	105.587	115.367	104.574	103.797	109.188	98.2685
ENSMUSG00000029581	15722	13969	17138	13949	13537	12560	13745	13296	10929	229.968	229.638	257.337	225.06	219.742	193.108	203.64	208.164	193.829
ENSMUSG00000043004	14662	12230	13094	14230	12730	12440	15305	13426	13188	147.144	137.942	134.898	157.526	141.778	131.226	155.576	144.219	160.475
ENSMUSG00000063077	15008	12346	13634	16246	15041	15405	14244	11942	10883	37.5515	34.7176	35.0196	44.8381	41.765	40.5151	36.0989	31.9821	33.0165
ENSMUSG00000058558	14640	13220	15140	12721	11759	15177	14525	13760	11784	164.539	166.986	174.678	157.705	146.666	179.294	165.349	165.528	160.583
ENSMUSG00000031311	13010	11444	13489	15505	14425	17224	14294	12874	11170	131.013	129.519	139.444	172.228	161.207	182.314	145.797	138.764	136.385
ENSMUSG00000076431	16903	13816	15818	19131	16309	13610	10732	9983	7767	155.306	142.668	149.197	193.892	166.297	131.442	99.8768	98.1776	86.5282
ENSMUSG00000015291	13140	11017	12893	14354	13563	13373	14770	13693	12187	134.755	126.979	135.734	162.375	154.361	144.155	153.422	150.305	151.539
ENSMUSG00000045515	13558	13352	13453	14336	13780	13140	13709	12888	11647	80.6214	89.2319	82.1216	94.0327	90.9359	82.1297	82.5693	82.0287	83.9745
ENSMUSG00000026764	15273	12302	13473	14904	14711	14015	14141	11557	10673	94.2148	85.2883	85.3183	101.413	100.709	90.8737	88.3553	76.3071	79.8288
ENSMUSG00000073702	14839	13629	15846	11911	11289	11308	14976	14341	12699	393.358	406.038	431.208	348.279	332.101	315.079	402.103	406.901	408.161
ENSMUSG00000022884	14440	12315	12737	13307	13055	11917	14775	13307	13411	119.18	114.232	107.916	121.147	119.576	103.384	123.516	117.555	134.207
ENSMUSG00000024758	12727	11362	12511	12892	12187	13394	15600	13870	13203	111.474	111.846	112.492	124.555	118.461	123.312	138.398	130.031	140.216
ENSMUSG00000028649	13713	12075	12241	13888	14077	15187	13708	13343	11749	19.2393	19.0398	17.6302	21.4928	21.9179	22.3965	19.48	20.0372	19.9865
ENSMUSG00000028820	13261	11938	13095	14409	15259	15427	13521	12812	11461	123.179	124.627	124.868	147.636	157.296	150.624	127.212	127.381	129.081
ENSMUSG00000037503	14590	12429	13547	14836	13416	14207	13549	12391	10315	123.164	117.919	117.396	138.147	125.684	126.061	115.849	111.959	105.578
ENSMUSG00000014602	13188	10531	13734	13881	12812	12424	14691	13038	12499	62.2747	55.8884	66.5753	72.3019	67.14	61.6658	70.2655	65.8976	71.5626
ENSMUSG00000061477	14051	12886	14858	11365	10564	14261	13589	13552	11791	307.218	316.648	333.49	274.097	256.33	327.748	300.944	317.153	312.585
ENSMUSG00000029223	13445	10163	13071	12012	11488	10672	15066	13944	14101	362.957	308.344	362.232	357.689	344.168	302.824	411.956	402.909	461.554
ENSMUSG00000029126	13202	11527	13019	12224	10514	11137	14670	13013	13381	180.914	177.529	183.145	184.775	159.894	160.418	203.621	190.869	222.331
ENSMUSG00000042506	12836	10591	12565	14027	12759	13070	13782	12431	11334	115.742	107.329	116.307	139.515	127.676	123.876	125.873	119.975	123.915
ENSMUSG00000048895	14690	12838	13753	13607	12125	11330	13116	11723	10806	155.501	152.732	149.449	158.881	142.438	126.064	140.628	132.824	138.693
ENSMUSG00000041936	12779	11486	12835	12348	12643	11810	13924	13960	12432	60.6358	61.252	62.519	64.6287	66.5754	58.9024	66.9198	70.8995	71.524
ENSMUSG00000036565	12708	10986	13337	13102	13884	14145	13404	12668	10270	98.5003	95.7016	106.121	112.02	119.428	115.243	105.233	105.098	96.5182
ENSMUSG00000071866	12572	11443	11592	11213	7936	13847	14136	11975	12523	157.892	161.515	149.45	155.336	110.608	182.794	179.821	160.974	190.696
ENSMUSG00000021910	13913	11341	13795	12965	13189	13435	12529	12757	10882	46.4437	42.5478	47.2728	47.7392	48.8596	47.1405	42.3624	45.5806	44.0447
ENSMUSG00000003410	12369	10298	10705	13890	13170	13205	13471	12317	11808	79.0915	74.0061	70.2692	97.9701	93.4571	88.7532	87.2475	84.2996	91.5482
ENSMUSG00000006651	12472	10548	12533	12217	10857	10037	14120	13579	13395	182.127	173.113	187.879	196.789	175.946	154.061	208.849	212.243	237.17
ENSMUSG00000045128	13849	12029	15514	11002	11140	12365	12542	12740	10749	350.86	342.502	403.48	307.456	313.207	329.275	321.84	345.47	330.188
ENSMUSG00000040952	14069	12554	17090	10716	9896	10924	12534	13329	11378	132.303	132.68	164.98	111.156	103.275	107.978	119.386	134.162	129.733
ENSMUSG00000033209	12365	10416	13011	15747	14054	14119	11850	11550	8988	44.2358	41.8794	47.7831	62.1404	55.7971	53.0926	42.9395	44.227	38.9871
ENSMUSG00000049517	14026	12594	15258	10659	10653	12749	13367	12931	11168	487.337	491.788	544.222	408.515	410.77	465.609	470.422	480.898	470.488
ENSMUSG00000029614	12581	11335	13989	11280	10962	14201	12846	12506	10521	176.522	178.742	201.491	174.578	170.689	209.437	182.562	187.814	178.986
ENSMUSG00000020458	12297	10859	11535	14012	13128	11487	13772	11808	12283	77.4951	76.9102	74.6236	97.4028	91.8132	76.0908	87.9084	79.6484	93.8551
ENSMUSG00000008682	13140	11386	14866	11171	11126	10930	12862	12779	11501	281.982	274.61	327.494	264.432	264.969	246.545	279.571	293.527	299.254
ENSMUSG00000031748	12351	10390	11348	12365	12382	12414	13834	12540	12175	49.2307	46.5446	46.4341	54.3656	54.7717	52.0111	55.8522	53.5004	58.8412
ENSMUSG00000059291	12920	11942	14513	11124	11158	12204	13517	13069	11473	211.055	219.245	243.374	200.443	202.279	209.549	223.652	228.508	227.242
ENSMUSG00000030795	12708	11107	12521	12793	13385	15078	12383	11451	9378	47.8731	47.0251	48.4213	53.1597	55.9582	59.7047	47.2496	46.1725	42.8354
ENSMUSG00000047675	13628	12081	15700	10233	11165	12498	12649	12203	10290	347.861	346.574	411.393	288.12	316.274	335.324	327.03	333.4	318.469
ENSMUSG00000023004	13367	10929	13757	10401	10772	11781	12526	12091	10552	314.085	288.611	331.833	269.578	280.893	290.968	298.115	304.089	300.626
ENSMUSG00000028495	12873	11588	15116	11032	10964	13730	12282	12164	9867	357.595	361.775	431.054	338.035	337.996	400.896	345.572	361.671	332.334
ENSMUSG00000025369	12319	10884	12371	13111	12960	12304	13143	12591	10850	97.7553	97.0672	100.775	114.762	114.13	102.627	105.637	106.943	104.393
ENSMUSG00000058672	14425	12026	13603	10769	8981	8021	13186	11573	12743	394.734	369.853	382.126	325.057	272.737	230.711	365.477	338.969	422.804
ENSMUSG00000059070	13462	11403	15531	11189	10683	11816	12876	12586	10658	146.697	139.653	173.737	134.492	129.192	135.342	142.118	146.799	140.82
ENSMUSG00000025290	13838	12316	15025	10237	9863	12861	12195	11843	10005	97.4521	97.478	108.621	79.5218	77.0829	95.2013	86.9877	89.2699	85.4305
ENSMUSG00000020483	15500	13045	15083	11828	10549	10142	11641	10965	9341	249.592	236.081	249.327	210.09	188.513	171.661	189.866	188.987	182.377
ENSMUSG00000039477	14546	12112	14428	12846	13098	12455	10763	10908	8479	52.2462	48.893	53.1987	50.895	52.2093	47.0225	39.1564	41.9355	36.9262
ENSMUSG00000032187	11686	9878	12615	13085	12753	13996	12502	11879	9631	79.5134	75.5375	88.1141	98.2075	96.2982	100.099	86.1613	86.5127	79.4556
ENSMUSG00000019874	8750	7694	8407	12507	11290	10950	17007	13766	15307	308.399	304.773	304.179	486.243	441.601	405.666	607.142	519.323	654.143
ENSMUSG00000001270	13297	11229	15053	12152	11617	12306	11915	10824	8913	202.358	192.055	235.165	203.99	196.196	196.849	183.661	176.311	164.463
ENSMUSG00000053192	11709	10564	11638	10827	10254	10388	14247	12539	12282	216.295	219.318	220.693	220.613	210.209	201.701	266.568	247.922	275.089
ENSMUSG00000003429	13440	12496	16096	10468	9300	10970	11564	12493	9275	684.538	715.301	841.588	588.109	525.669	587.294	596.574	681.068	572.784
ENSMUSG00000025153	12309	9511	13019	11983	10545	10185	12081	11291	11271	49.5384	43.0194	53.7874	53.1962	47.0974	43.0855	49.2471	48.6382	54.9997
ENSMUSG00000040249	12445	10304	13566	12013	11878	11093	11679	11946	10013	30.947	28.7971	34.6305	32.9512	32.7792	28.995	29.4163	31.796	30.1903
ENSMUSG00000012405	12257	10677	12893	10994	10535	11783	11980	11694	10637	218.361	213.776	235.791	216.044	208.284	220.646	216.175	222.987	229.767
ENSMUSG00000057841	12182	11281	14025	9855	10070	11694	11880	11781	10310	557.323	580.036	658.68	497.326	511.268	562.343	550.507	576.894	571.907
ENSMUSG00000026640	10342	9548	10118	13491	12930	15919	11385	10366	8134	26.5306	27.528	26.6453	38.1754	36.8106	42.9249	29.5824	28.4629	25.3003
ENSMUSG00000063457	13017	11716	14948	9257	9636	9604	11295	11694	9757	910.3	920.815	1073.1	714.069	747.828	705.954	800.052	875.311	827.31
ENSMUSG00000032097	11983	10702	11193	12908	12975	12139	11464	10101	8673	65.7043	65.9497	63.0026	78.0699	78.9527	69.9619	63.6682	59.2814	57.6602
ENSMUSG00000026728	9688	8621	12880	13339	12602	14864	11763	11430	7546	89.9902	89.9991	122.818	136.672	129.907	145.127	110.672	113.64	84.9878
ENSMUSG00000007564	11508	9537	12258	11671	10761	9905	11669	10844	9851	148.639	138.441	162.531	166.279	154.247	134.474	152.66	149.916	154.274
ENSMUSG00000031633	12239	11061	11928	10067	9953	9254	12542	11400	10559	229.16	232.759	229.268	207.916	206.813	182.126	237.858	228.467	239.714
ENSMUSG00000028410	12158	10463	11011	11727	11279	10624	11934	10429	10153	62.0749	60.0384	57.7117	66.0445	63.9081	57.0154	61.716	56.9931	62.8531
ENSMUSG00000008668	11559	9762	12958	9601	10055	11730	11496	11214	9567	207.774	197.21	239.107	190.363	200.579	221.625	209.303	215.753	208.509
ENSMUSG00000038065	12302	9830	11935	10436	9398	10040	11960	10775	10020	95.1692	85.466	94.7821	89.0535	80.684	81.6403	93.7152	89.2203	93.9868
ENSMUSG00000013921	8805	7508	10460	11336	11210	11032	12997	12328	10655	98.5823	94.4742	120.222	139.999	139.286	129.83	147.391	147.737	144.644
ENSMUSG00000063015	10618	9613	11262	10699	10548	11062	12265	11126	9522	141.628	144.107	154.207	157.415	156.138	155.092	165.703	158.844	153.997
ENSMUSG00000025362	10853	10390	12180	8630	8613	12217	10679	10284	9261	309.683	333.198	356.778	271.628	272.743	366.422	308.643	314.09	320.408
ENSMUSG00000054766	10435	9809	9910	11363	11921	11552	11873	10784	9631	112.957	119.334	110.123	135.678	143.207	131.44	130.178	124.947	126.407
ENSMUSG00000024012	11553	9865	12852	10398	10002	9433	11207	11125	9236	90.6483	86.9923	103.519	89.9934	87.0929	77.7973	89.066	93.4308	87.8672
ENSMUSG00000039542	10549	9004	9813	9956	9438	8007	13113	11634	12538	53.6423	51.4577	51.2249	55.8441	53.2607	42.7973	67.5392	63.3214	77.3041
ENSMUSG00000020900	10920	9442	10790	12236	11610	12173	10938	9805	8306	46.0032	44.7043	46.6628	56.8593	54.2787	53.9031	46.6726	44.2119	42.4264
ENSMUSG00000013033	11171	9575	10498	9794	10236	9278	12130	11625	11026	57.3146	55.2117	55.2921	55.428	58.282	50.0354	63.0365	63.8398	68.5913
ENSMUSG00000071172	11055	10029	10148	11237	10735	12130	11441	10358	9226	61.6597	62.8665	58.104	69.1335	66.447	71.1137	64.6345	61.8363	62.3927
ENSMUSG00000032959	10498	8565	12169	9652	9895	10422	11383	11199	10001	261.601	239.872	311.294	265.305	273.64	272.982	287.308	298.701	302.172
ENSMUSG00000030678	12586	10813	12418	9963	10150	9143	10712	10360	9019	186.324	179.907	188.719	162.693	166.755	142.272	160.624	164.16	161.889
ENSMUSG00000029328	10656	10365	9371	11222	10034	13074	11450	9682	8938	97.441	106.521	87.9664	113.192	101.825	125.663	106.05	94.7629	99.0983
ENSMUSG00000025261	11616	9418	10459	11833	11694	13058	10181	9812	7803	21.7708	19.8379	20.1229	24.4629	24.3227	25.7243	19.3271	19.6834	17.732
ENSMUSG00000029713	10383	8609	11305	10196	10131	9068	11025	10802	9930	134.463	125.3	150.291	145.649	145.601	123.436	144.616	149.73	155.922
ENSMUSG00000054793	10142	9320	10650	10466	9486	9259	11507	10552	10137	206.768	213.548	222.891	235.362	214.622	198.415	237.618	230.261	250.581
ENSMUSG00000004207	10842	9586	11507	9608	9006	9314	11359	10739	9893	174.076	172.976	189.66	170.161	160.47	157.187	184.726	184.552	192.591
ENSMUSG00000002341	10862	9247	10739	10837	10245	9608	11554	10423	9250	66.511	63.6361	67.5042	73.1962	69.6189	61.8396	71.6596	68.3128	68.6758
ENSMUSG00000036371	11480	10139	10877	11027	10854	10820	10714	9376	8453	25.1416	24.9555	24.4536	26.6382	26.3799	24.9074	23.7663	21.9783	22.4461
ENSMUSG00000050708	11066	9826	12145	9063	8527	9835	9609	9864	8658	363.831	363.083	409.912	328.683	311.127	339.887	319.997	347.127	345.148
ENSMUSG00000034336	11820	9704	11060	10788	9926	8887	11162	9842	8914	160.726	148.299	154.386	161.81	149.787	127.021	153.734	143.245	146.967
ENSMUSG00000026234	12191	10002	11325	10852	10199	10700	9983	8817	8458	52.7187	48.6107	50.2744	51.7644	48.9457	48.6362	43.7265	40.8105	44.3477
ENSMUSG00000078812	10445	9619	11920	9876	9061	10020	11110	10353	8720	193.595	200.371	226.801	201.912	186.377	195.211	208.573	205.389	195.966
ENSMUSG00000027797	10676	8741	9100	10829	9845	9266	11804	9566	10175	30.75	28.2955	26.9067	34.405	31.469	28.053	34.4369	29.4912	35.5344
ENSMUSG00000008683	12134	11020	12808	8803	8406	9852	10336	9365	8199	85.2611	87.0257	92.3871	68.2297	65.5492	72.7648	73.5627	70.4336	69.8532
ENSMUSG00000027581	10436	8837	10612	9180	8425	8031	11539	10684	11151	404.734	385.177	422.49	392.713	362.608	327.383	453.276	443.502	524.358
ENSMUSG00000038976	11267	9543	12010	10130	9303	8769	10712	10104	9122	97.6568	92.9605	106.861	96.85	89.4847	79.8904	94.0422	93.7375	95.8656
ENSMUSG00000000184	12309	10836	11506	13078	10809	13538	8943	8567	5783	57.636	57.0242	55.3068	67.5474	56.1678	66.6309	42.4143	42.9364	32.8324
ENSMUSG00000039953	11006	9657	11563	9775	8897	8740	11090	10079	9421	104.009	102.566	112.175	101.895	93.3076	86.8168	106.153	101.95	107.949
ENSMUSG00000063316	10298	9442	11897	9108	9313	10205	11296	10482	8060	295.569	304.571	350.531	288.353	296.638	307.871	328.389	322.015	280.491
ENSMUSG00000045983	11368	9301	11602	11381	10879	10947	9591	8800	7515	68.5987	63.0784	71.8701	75.7545	72.8538	69.4348	58.6211	56.8382	54.9844
ENSMUSG00000037563	11335	10278	13302	9003	8415	8775	10384	10404	9222	394.459	401.984	475.205	345.592	324.987	320.98	366.019	387.531	389.121
ENSMUSG00000028692	10183	8739	11836	9500	8494	8871	11219	11011	9429	163.139	157.349	194.657	167.881	151.017	149.384	182.051	188.814	183.158
ENSMUSG00000030000	9926	8174	9211	9508	8928	9207	11497	10450	10480	43.1314	39.9184	41.0875	45.5727	43.0531	42.0521	50.6013	48.6028	55.2152
ENSMUSG00000020612	10602	9333	9916	10802	9987	9482	11131	9586	8738	108.098	106.947	103.789	121.487	113.005	101.62	114.954	104.615	108.024
ENSMUSG00000025982	9121	8302	8069	10594	11040	12503	10706	9729	9319	35.3424	36.154	32.0964	45.2804	47.4738	50.9235	42.0184	40.3504	43.7826
ENSMUSG00000060373	10539	8720	10681	10305	10855	10406	10144	9887	8453	107.431	99.9	111.77	115.871	122.798	111.497	104.736	107.875	104.477
ENSMUSG00000096210	12444	9679	12409	10279	10406	12682	8496	8048	5778	266.786	233.213	273.101	243.08	247.581	285.786	184.491	184.678	150.196
ENSMUSG00000061808	11411	11858	15222	9328	6507	9586	1811	19808	6928	423.89	495.063	580.477	382.221	268.251	374.298	68.1407	787.582	312.044
ENSMUSG00000029838	6332	7021	7676	9462	8653	8713	12653	12090	12814	81.2609	101.265	101.125	133.943	123.236	117.533	164.472	166.07	199.39
ENSMUSG00000005566	9912	8245	11230	10950	10555	10644	9785	9694	7583	105.025	98.1838	122.15	127.979	124.114	118.546	105.014	109.941	97.4203
ENSMUSG00000006728	9748	8374	10877	10661	10199	12860	9770	9451	7179	132.184	127.619	151.411	159.463	153.481	183.297	134.189	137.173	118.034
ENSMUSG00000061787	9939	8991	11608	9269	8741	8388	11299	11083	9819	343.706	349.44	412.084	353.569	335.457	304.897	395.77	410.23	411.709
ENSMUSG00000019432	11582	10320	11437	9478	9602	11179	9058	9078	7124	134.884	135.076	136.733	121.756	124.1	136.846	106.849	113.16	100.596
ENSMUSG00000021288	9705	8369	9543	10046	9244	8955	10928	10062	9842	105.055	101.815	106.045	119.952	111.048	101.891	119.817	116.582	129.176
ENSMUSG00000039218	10315	9539	9199	9761	10177	12488	9254	9548	8214	35.3876	36.7793	32.3971	36.9379	38.7465	45.0324	32.1565	35.0606	34.1676
ENSMUSG00000031342	8470	7931	8059	10551	10556	11089	11677	9868	9391	66.6361	70.1251	65.0865	91.5622	92.1631	91.6999	93.0499	83.0962	89.5811
ENSMUSG00000048644	11286	9536	12244	8273	7922	7417	10301	10469	9141	410.253	389.581	456.897	331.719	319.579	283.394	379.271	407.326	402.888
ENSMUSG00000047261	11165	9441	10221	8233	7952	6479	11308	9566	10546	322.978	306.939	303.523	262.705	255.283	197.003	331.328	296.19	369.897
ENSMUSG00000026469	10811	8720	8921	11739	11105	10710	10118	8469	7212	26.6387	24.1481	22.5654	31.9061	30.3666	27.7387	25.2522	22.336	21.5467
ENSMUSG00000013698	10170	8336	10422	9877	9411	9638	10538	9662	8383	116.047	106.903	122.081	124.318	119.174	115.598	121.795	118.007	115.982
ENSMUSG00000005871	10436	9074	8462	10401	9636	10531	10380	8630	8629	29.1867	28.5213	24.2945	32.0865	29.9074	30.9579	29.404	25.8338	29.2611
ENSMUSG00000000787	8864	8380	8901	11232	9768	11931	10562	8483	8120	74.0043	78.6304	76.2868	103.438	90.5033	104.702	89.3165	75.8058	82.1981
ENSMUSG00000001729	10649	9417	11175	9196	8758	8645	9910	9703	8246	114.486	113.782	123.331	109.053	104.491	97.6917	107.913	111.654	107.489
ENSMUSG00000076432	9284	8011	9156	9343	9016	9403	10794	9871	9166	133.625	129.586	135.282	148.332	144.011	142.255	157.359	152.068	159.959
ENSMUSG00000024392	9634	8113	10990	10651	10077	9522	9378	9434	7624	68.2936	64.6359	79.975	83.2837	79.2749	70.9499	67.3351	71.5805	65.5291
ENSMUSG00000069601	9195	8233	8435	9719	10275	11171	10141	9560	8248	11.6282	11.7014	10.9504	13.5575	14.4203	14.8492	12.9897	12.9403	12.647
ENSMUSG00000022961	10184	9630	8988	9412	9900	11900	9022	8590	7668	30.0983	31.9867	27.2691	30.6833	32.4706	36.9676	27.0075	27.1733	27.478
ENSMUSG00000022892	9494	8516	9619	9571	8577	8497	10357	9426	8249	32.185	32.4459	33.4748	35.7897	32.268	30.2775	35.5629	34.2025	33.9066
ENSMUSG00000020349	9970	8777	9719	9410	9116	8048	10169	9176	7938	58.6446	58.0227	58.6864	61.0546	59.507	49.7589	60.5855	57.7712	56.6138
ENSMUSG00000074480	11604	10248	10113	9013	9646	10562	9040	8248	6468	88.4799	87.8204	79.159	75.8058	81.6235	84.6512	69.8174	67.3149	59.7978
ENSMUSG00000022283	9409	8134	9619	9920	9203	10101	9987	9185	7818	63.3841	61.5829	66.5196	73.7131	68.8014	71.5239	68.1443	66.228	63.8573
ENSMUSG00000067889	8173	6934	8886	9663	8956	9017	10343	10090	9154	43.6405	41.6113	48.7077	56.9136	53.0705	50.6081	55.9387	57.6666	59.2648
ENSMUSG00000063870	9796	8361	10716	10446	9951	11944	8547	7838	5887	53.8199	51.6264	60.438	63.3053	60.6725	68.9754	47.5626	46.0919	39.2163
ENSMUSG00000028790	9734	8585	9826	9491	9226	9768	9605	8836	7592	66.8095	66.2226	69.232	71.8547	70.2735	70.4698	66.7733	64.9125	63.1803
ENSMUSG00000024740	9318	7862	10434	10613	9967	10883	8604	7871	6354	98.8021	93.6905	113.574	124.13	117.284	121.295	92.4064	89.3303	81.69
ENSMUSG00000057335	9627	8473	8229	10442	10080	9418	9417	8040	8159	23.4992	23.2444	20.6201	28.1152	27.3057	24.1641	23.2826	21.006	24.1477
ENSMUSG00000037373	9989	8558	10061	9432	8660	9351	9018	8879	7386	98.321	94.6708	101.66	102.406	94.5962	96.7459	89.9068	93.5436	88.1479
ENSMUSG00000022957	8020	6861	7910	10711	10277	10779	9782	9019	8007	15.0837	14.5025	15.272	22.2209	21.4503	21.309	18.6346	18.1559	18.2593
ENSMUSG00000009079	8084	7761	8501	9457	9811	11877	9293	8939	7444	60.294	65.0555	65.088	77.8031	81.2067	93.1118	70.2039	71.3612	67.3181
ENSMUSG00000093930	7795	6846	7197	8807	7475	7185	12058	8970	11242	74.7549	73.7869	70.853	93.1639	79.5547	72.427	117.127	92.0749	130.721
ENSMUSG00000024304	8934	8081	8364	10219	9793	10209	9458	8296	7482	48.798	49.6067	46.8979	61.5688	59.3613	58.6124	52.3255	48.501	49.551
ENSMUSG00000092341	12057	9586	7826	7183	9753	11820	7743	9032	7315	76.0697	67.9718	50.6869	49.989	68.2876	78.3863	49.4811	60.9933	55.9584
ENSMUSG00000017485	8654	7356	7495	11475	10961	11524	9179	7365	7492	26.0911	24.925	23.1969	38.1614	36.6739	36.5198	28.0304	23.7669	27.3874
ENSMUSG00000086503	2	2869	8235	6273	6960	21722	12585	11175	16862	0.00490995	7.91583	20.7536	16.9871	18.9621	56.0527	31.2938	29.3643	50.192
ENSMUSG00000063511	8869	8091	8746	8111	9339	9684	9472	9952	8400	51.2918	52.589	51.9238	51.7421	59.9384	58.8679	55.4847	61.6041	58.9021
ENSMUSG00000097767	7632	7144	5534	7324	10250	12839	9893	10186	9181	36.1824	38.0644	26.9328	38.3004	53.9279	63.9794	47.5056	51.6878	52.7748
ENSMUSG00000038502	8450	7522	9732	9219	8465	8317	9702	9826	8311	88.3649	88.4047	104.474	106.342	98.2384	91.4197	102.764	109.983	105.379
ENSMUSG00000020315	8642	7799	8149	9220	8777	8067	10288	8784	8791	21.7665	22.0766	21.0699	25.6154	24.5331	21.3569	26.2461	23.6806	26.8467
ENSMUSG00000024576	8834	8145	8283	9678	9440	10249	9251	8136	7593	37.0595	38.4019	35.6708	44.7841	43.9487	45.1933	39.3087	36.5325	38.6219
ENSMUSG00000030077	7948	6904	6768	9215	8995	8222	10858	8240	9671	28.4849	27.8084	24.9	36.4291	35.7758	30.9731	39.4153	31.6089	42.0249
ENSMUSG00000027799	8982	7445	8029	10499	9545	9599	9109	7853	7494	12.6182	11.7546	11.579	16.2693	14.881	14.1743	12.9614	11.8083	12.7649
ENSMUSG00000020496	10112	8231	10373	8487	7865	7898	9086	8724	7723	228.581	209.11	240.708	211.618	197.303	187.659	208.034	211.078	211.674
ENSMUSG00000051817	12070	10042	11992	8240	8195	7113	8074	7695	5969	119.418	111.661	121.797	89.9259	89.9792	73.9716	80.9112	81.4884	71.6047
ENSMUSG00000035835	8221	7500	8099	8108	8487	7862	9851	10319	9577	83.1288	85.2329	84.0701	90.435	95.2385	83.5623	100.894	111.684	117.418
ENSMUSG00000039976	10821	8439	10079	9218	8339	7890	8667	7597	7063	66.9673	58.6956	64.0319	62.9257	57.2718	51.3243	54.3278	50.3226	52.9984
ENSMUSG00000027993	8220	7188	7573	9909	9748	9923	9770	8591	7851	18.3357	18.0199	17.3411	24.381	24.1308	23.2658	22.0738	20.5114	21.2338
ENSMUSG00000020589	6537	5902	6406	9926	9296	9490	10480	8906	9371	22.8644	23.2007	23.0013	38.2959	36.0835	34.8898	37.128	33.3419	39.7417
ENSMUSG00000033981	5946	5785	4389	8379	9928	11898	10149	9790	10579	16.8486	18.4231	12.767	26.1896	31.22	35.4376	29.1287	29.6926	36.3465
ENSMUSG00000102869	9616	8126	8749	9038	8545	8769	9360	7574	7372	86.1957	81.8629	80.5068	89.3633	85.003	82.6212	84.9816	72.6678	80.1225
ENSMUSG00000058655	8985	8032	9285	9359	8553	8936	9120	8046	7166	88.5971	89.0111	93.9867	101.795	93.5947	92.6179	91.0865	84.9194	85.6755
ENSMUSG00000025743	11225	8956	10688	7382	7577	6496	8762	7605	7458	82.5746	74.0446	80.7123	59.9005	61.857	50.2292	65.2862	59.8804	66.5213
ENSMUSG00000074748	10354	8670	9537	8904	8439	8192	8818	7578	6797	127.706	120.183	120.753	121.139	115.512	106.205	110.162	100.042	101.648
ENSMUSG00000022208	9890	8291	9527	7820	8061	6718	9313	8879	8226	61.6822	58.1152	60.9963	53.7981	55.7935	44.0407	58.8317	59.2725	62.2058
ENSMUSG00000000861	8195	7034	7974	8732	9257	9394	9747	8420	7962	27.4039	26.4354	27.3731	32.2087	34.3531	33.0191	33.0136	30.1371	32.2823
ENSMUSG00000020917	8915	7662	9303	9973	9696	10045	8393	7739	6525	74.4019	71.8661	79.702	91.8089	89.8021	88.1177	70.9477	69.131	66.027
ENSMUSG00000038274	8997	8398	11097	7316	7009	7871	8758	9209	7387	486.356	510.213	615.809	436.241	420.479	447.236	479.535	532.838	484.176
ENSMUSG00000018326	8781	7706	8362	8578	7805	7662	9934	8609	8365	114.389	112.821	111.824	123.26	112.835	104.914	131.076	120.038	132.125
ENSMUSG00000036667	9006	7713	7869	9387	9279	9254	8754	7620	7659	41.168	39.6251	36.9258	47.3315	47.0717	44.4639	40.5315	37.2828	42.45
ENSMUSG00000037805	9412	8335	10586	7304	6909	8571	8840	9215	7381	170.573	169.767	196.945	146.011	138.956	163.272	162.271	178.752	162.19
ENSMUSG00000062997	10169	9024	11262	7424	7045	7027	9412	9313	8252	361.011	360.048	410.432	290.721	277.559	262.218	338.441	353.881	355.206
ENSMUSG00000036882	9246	7781	9173	8566	8134	7216	8915	8693	7974	76.3401	72.2027	77.7487	78.014	74.5305	62.6247	74.5552	76.8235	79.8276
ENSMUSG00000023150	7584	6965	6627	8811	8758	10070	9899	8873	8255	61.4771	63.4534	55.1461	78.7837	78.7864	85.8015	81.2764	76.9858	81.1354
ENSMUSG00000035621	9426	8571	10070	9907	9478	8787	7788	8057	5810	96.42	98.5349	105.743	111.784	107.594	94.478	80.6907	88.2142	72.06
ENSMUSG00000068748	5968	5536	5271	9164	9667	10079	10444	9112	9533	18.4578	19.2428	16.7351	31.2632	33.1799	32.7657	32.7173	30.1642	35.7487
ENSMUSG00000064339	7658	6675	5821	5653	6789	7640	10896	9095	11782	213.267	208.919	166.414	173.653	209.819	223.641	307.35	271.104	397.837
ENSMUSG00000027479	9461	8357	8637	8901	8401	8833	8820	7973	6826	53.3636	52.9758	50.0097	55.3787	52.586	52.368	50.3889	48.1343	46.6823
ENSMUSG00000000568	8618	7759	8489	8529	8208	9119	9158	8630	7504	51.6294	52.2415	52.2072	56.3618	54.5707	57.4233	55.5712	55.3385	54.5082
ENSMUSG00000046364	8814	8264	10551	6481	7041	9531	8640	8156	7382	139.985	147.509	172.022	113.539	124.101	159.11	138.989	138.647	142.154
ENSMUSG00000000247	9643	8352	10824	7679	8670	9542	8348	8177	5964	96.7087	94.1376	111.436	84.9482	96.4947	100.587	84.7996	87.7754	72.5219
ENSMUSG00000032826	7554	6679	7007	9161	8572	8730	9704	8716	8411	9.50766	9.44773	9.05341	12.7185	11.9732	11.5494	12.371	11.7419	12.8358
ENSMUSG00000035242	9542	8117	10674	7851	7694	7945	7964	8703	6889	164.344	157.119	188.723	149.154	147.061	143.833	138.932	160.438	143.863
ENSMUSG00000005417	9154	7668	8957	8133	8281	8527	8327	8278	7085	30.2617	28.4894	30.3968	29.6571	30.3806	29.6298	27.8823	29.2909	28.3988
ENSMUSG00000030120	9057	7558	9652	8193	7810	6515	9251	9118	7834	97.1807	91.1426	106.315	96.9694	92.9989	73.4785	100.541	104.718	101.92
ENSMUSG00000022043	10322	8650	10273	8120	7664	8377	8107	7528	6276	98.4746	92.7461	100.61	85.4501	81.1423	84.0039	78.3391	76.8715	72.5975
ENSMUSG00000032249	8646	7910	8929	9162	8804	9315	8754	8002	6822	120.315	123.708	127.553	140.634	135.961	136.25	123.387	119.187	115.105
ENSMUSG00000006699	8292	7255	8089	8434	7657	7688	10080	8817	8418	123.169	121.116	123.345	138.189	126.221	120.035	151.657	140.181	151.611
ENSMUSG00000048076	9416	7982	9633	7855	7285	7877	8773	7833	7237	198.583	189.194	208.555	182.734	170.505	174.617	187.405	176.819	185.06
ENSMUSG00000024661	8443	7772	10252	6889	6423	6486	9676	9347	8458	429.53	444.374	535.412	386.588	362.632	346.836	498.598	508.972	521.726
ENSMUSG00000045994	7896	6747	7295	7194	7641	6976	9860	10372	9356	70.1358	67.3539	66.5183	70.4854	75.3207	65.1313	88.709	98.61	100.763
ENSMUSG00000063524	7734	6095	9915	8260	7829	9421	8137	7976	7012	63.3457	56.1055	83.366	74.6258	71.1624	81.1073	67.5049	69.9236	69.6359
ENSMUSG00000029430	9549	7995	9887	8150	7900	9194	8155	7875	6382	158.995	149.611	168.994	149.685	145.977	160.909	137.533	140.346	128.843
ENSMUSG00000060743	8294	7516	8444	9075	7985	8480	8249	8204	7221	104.283	106.208	108.989	125.862	111.418	112.072	105.053	110.408	110.084
ENSMUSG00000025128	8364	7018	8405	7750	7794	6245	10095	9603	8418	110.195	103.916	113.676	112.628	113.957	86.483	134.714	135.419	134.473
ENSMUSG00000028936	9345	8232	9706	7433	6969	8047	8930	8024	7267	141.433	140.022	150.798	124.089	117.051	128.014	136.893	129.984	133.354
ENSMUSG00000040731	8394	7346	8891	8345	7882	8715	8665	8346	6991	66.6212	65.526	72.4398	73.0576	69.4242	72.7044	69.6578	70.9001	67.2761
ENSMUSG00000051223	8192	7532	7673	9080	8501	9071	9024	7719	7272	89.4903	92.4732	86.0468	109.413	103.059	104.158	99.8489	90.2553	96.3204
ENSMUSG00000024335	8619	7223	8782	9052	8347	8388	8567	7989	6578	52.1245	49.0932	54.5207	60.3845	56.0204	53.3204	52.4773	51.7134	48.2344
ENSMUSG00000028759	8489	7631	8534	8497	7936	8764	8620	8164	7100	44.3495	44.8057	45.7687	48.9659	46.0114	48.1266	45.614	45.6521	44.9748
ENSMUSG00000015165	8279	7634	8859	8712	8312	8752	8408	8274	6741	61.2712	63.4965	67.3049	71.1201	68.2677	68.0826	63.0274	65.542	60.4897
ENSMUSG00000038900	8964	7784	10327	7210	7094	7339	8668	8582	7735	109.763	107.121	129.811	97.3833	96.3997	94.4584	107.505	112.478	114.84
ENSMUSG00000041164	8429	7601	8774	8342	7900	7511	8561	8424	7082	79.7757	80.8509	85.2463	87.0885	82.9761	74.721	82.0687	85.3372	81.2698
ENSMUSG00000029291	8436	7319	7214	8453	8192	7812	8994	8070	8330	36.3877	35.4805	31.9432	40.2185	39.2139	35.4186	39.2943	37.2578	43.5654
ENSMUSG00000040907	8261	7164	8818	7662	7038	5772	9666	8094	8386	61.0867	59.5372	66.9372	62.496	57.7557	44.8632	72.3967	64.0623	75.1878
ENSMUSG00000022185	7682	6917	7940	8051	8648	8715	8711	9213	7780	32.1502	32.5347	34.1125	37.1668	40.1658	38.3378	36.9263	41.2702	39.4791
ENSMUSG00000025508	9155	8569	10806	6387	6575	7994	8176	8144	6865	194.663	204.774	235.87	149.802	155.15	178.665	176.086	185.348	176.988
ENSMUSG00000061887	9699	8357	9406	8412	8785	8720	7463	7361	5937	64.9207	62.8675	64.6316	62.1086	65.2574	61.3512	50.5974	52.7374	48.1839
ENSMUSG00000029106	8514	7270	8886	8400	7738	7580	8759	8244	7296	43.8151	42.0478	46.9439	47.6832	44.1926	41.0024	45.6565	45.4102	45.5253
ENSMUSG00000094910	8693	7097	8041	8850	7651	7573	8710	7433	7282	66.192	60.7337	62.8535	74.3319	64.6525	60.6114	67.1757	60.5795	67.2303
ENSMUSG00000028452	8340	6470	8034	9242	8203	9502	7930	7271	6674	75.7442	66.0399	74.9028	92.586	82.6775	90.7086	72.9482	70.681	73.4933
ENSMUSG00000019132	9652	8548	8357	8233	7861	7551	8566	7579	6777	72.7026	72.363	64.6199	68.4049	65.7116	59.7844	65.3535	61.1041	61.894
ENSMUSG00000025223	9048	8417	9100	8155	8263	8350	7820	8351	6299	111.255	116.317	114.866	110.608	112.755	107.921	97.3941	109.909	93.9112
ENSMUSG00000057113	8090	6852	7549	9198	8861	9312	8680	7378	7069	133.741	127.307	128.112	167.728	162.567	161.812	145.343	130.551	141.695
ENSMUSG00000030432	8444	7655	10230	7100	7066	7727	8559	8556	7127	202.183	205.997	251.452	187.521	187.759	194.472	207.576	219.277	206.91
ENSMUSG00000031328	7595	6443	8331	8364	8310	9471	8156	8681	7249	35.5971	33.9386	40.0836	43.2411	43.2234	46.6587	38.7188	43.5494	41.1949
ENSMUSG00000022841	8212	6448	8516	7696	7838	7355	8334	8497	7764	87.8145	77.4928	93.4838	90.7775	93.0152	82.6704	90.267	97.2542	100.666
ENSMUSG00000071415	8420	7591	9162	7345	6785	7544	8908	8609	7742	209.582	212.353	234.107	201.664	187.423	197.375	224.584	229.361	233.654
ENSMUSG00000071659	7930	7092	7982	9424	8654	8677	8214	7185	6541	61.015	61.3269	63.0461	79.9824	73.8944	70.1751	64.0141	59.1719	61.0219
ENSMUSG00000060938	8458	7658	9268	7020	6310	7697	8697	8323	7219	258.057	262.592	290.28	236.255	213.652	246.842	268.766	271.802	267.056
ENSMUSG00000019877	7488	7064	6484	8228	7950	8037	9482	8012	8074	64.0579	67.9168	56.9421	77.6422	75.4754	72.2689	82.1609	73.3624	83.748
ENSMUSG00000024590	7797	7082	8428	9714	9283	9853	8052	7339	5476	115.973	118.387	128.688	159.376	153.232	154.045	121.309	116.84	98.7577
ENSMUSG00000047215	8780	7662	10151	7081	6737	8701	8302	7872	6787	125.55	123.136	149.01	111.69	106.911	130.78	120.244	120.485	117.674
ENSMUSG00000052534	8784	7676	7655	8998	8106	8566	8085	7014	6943	27.9541	27.4541	25.0081	31.586	28.628	28.6537	26.061	23.8915	26.7903
ENSMUSG00000027805	9156	8115	8161	7777	6927	6994	8749	7757	7526	113.919	113.474	104.235	106.732	95.6456	91.467	110.257	103.302	113.535
ENSMUSG00000060261	8078	6947	8561	8437	8288	9094	7994	8017	6639	34.8948	33.7267	37.9634	40.2014	39.7318	41.2916	34.9767	37.0676	34.7727
ENSMUSG00000037852	8881	7754	8632	7197	6703	6165	8721	7476	7609	149.969	147.158	149.636	134.057	125.615	109.427	149.164	135.125	155.792
ENSMUSG00000109324	7980	6651	8704	8061	7568	7745	8364	8051	7169	102.649	96.1524	114.936	114.377	108.035	104.719	108.975	110.848	111.813
ENSMUSG00000034160	7716	7640	6264	7864	9046	9535	8255	8254	7393	42.2552	47.022	35.2147	47.5038	54.9764	54.8857	45.7893	48.3814	49.0894
ENSMUSG00000046330	8776	7577	9892	6671	6460	8137	8364	7932	6522	274.215	266.08	317.295	229.923	224.006	267.245	264.708	265.279	247.09
ENSMUSG00000020859	8140	6950	7135	8886	8819	9729	8301	7232	6510	31.9943	30.7009	28.7889	38.5256	38.4679	40.1944	33.0473	30.4251	31.0246
ENSMUSG00000025228	8741	7248	9022	7656	7243	7830	8109	7784	6950	140.446	130.883	148.81	135.689	129.151	132.239	131.969	133.868	135.397
ENSMUSG00000047181	8987	7369	9238	7667	7246	7339	8166	7947	6928	117.177	107.983	123.648	110.268	104.847	100.58	107.843	110.906	109.525
ENSMUSG00000033585	9830	8288	9386	7301	6986	6994	6853	6947	6972	117.239	111.093	114.916	96.0497	92.465	87.6786	82.7859	88.683	100.822
ENSMUSG00000040681	8499	7812	8430	8037	7989	9226	8192	7645	6157	116.25	120.09	118.368	121.259	121.268	132.644	113.494	111.925	102.111
ENSMUSG00000009927	8097	7459	9132	6694	6546	7810	7955	7685	7218	132.564	137.246	153.479	120.888	118.935	134.401	131.916	134.67	143.283
ENSMUSG00000042699	7762	6829	7507	10063	9169	10119	7748	6549	5618	35.6108	35.2114	35.3555	50.925	46.6832	48.7973	36.0044	32.1594	31.2513
ENSMUSG00000045348	9416	7356	9434	7463	7379	6492	8049	7892	7046	79.1076	69.4565	81.3637	69.161	68.7988	57.3298	68.4939	70.9683	71.7749
ENSMUSG00000061689	7965	7048	8012	7157	7559	7481	8577	8887	7763	41.5233	41.2944	42.8776	41.156	43.7323	40.9936	45.2897	49.5892	49.0698
ENSMUSG00000035863	8978	7190	9410	7064	6930	6592	8221	7965	7163	69.9458	62.955	75.2584	60.7056	59.9165	53.982	64.8731	66.4191	67.6636
ENSMUSG00000020745	7851	6813	6942	9147	8790	8264	8628	6917	6780	35.9554	35.0669	32.6368	46.2077	44.6745	39.7814	40.0228	33.9065	37.6485
ENSMUSG00000051695	9680	8434	9869	7524	7320	7213	7787	7578	6197	233.044	228.2	243.904	199.806	195.572	182.528	189.885	195.274	180.894
ENSMUSG00000037894	8777	7998	8987	8066	8260	8977	7471	7208	5348	217.73	222.983	228.86	220.712	227.396	234.074	187.719	191.387	160.857
ENSMUSG00000054452	8265	7197	8691	6993	7079	6760	8497	8652	7344	109.217	106.886	117.897	101.932	103.813	93.8957	113.729	122.374	117.668
ENSMUSG00000041459	8303	7490	7160	9221	8905	9506	7900	6887	5905	46.9221	47.5711	41.5374	57.48	55.848	56.4665	45.2197	41.658	40.4614
ENSMUSG00000003131	9247	8134	8574	8176	7844	7493	8365	7201	6090	49.2856	48.7239	46.9122	48.068	46.3968	41.9783	45.1589	41.0807	39.3563
ENSMUSG00000017404	8365	7251	9507	6449	6623	8684	7625	7383	6179	360.603	351.302	420.717	306.656	316.847	393.49	332.937	340.661	322.968
ENSMUSG00000058230	10931	8869	10144	7854	7005	7107	7057	6156	5521	52.6497	48.0098	50.1566	41.7275	37.4434	35.9809	34.4282	31.7366	32.2427
ENSMUSG00000030007	7552	6082	8188	8179	7979	8386	8456	7861	6752	49.0879	44.4302	54.6354	58.6421	57.5563	57.2952	55.6719	54.691	53.2137
ENSMUSG00000016921	8479	7417	6952	8066	8738	9392	7853	7524	6222	77.663	76.3514	65.3676	81.4936	88.8204	90.4228	72.8556	73.7639	69.0999
ENSMUSG00000040945	8590	7456	9086	8070	8123	8717	7469	7461	5242	91.0828	88.8523	98.9007	94.3872	95.5853	97.154	80.2166	84.6771	67.3936
ENSMUSG00000031422	8481	7388	7718	7896	7263	7476	8791	7819	7090	119.186	116.687	111.344	122.4	113.272	110.432	125.133	117.613	120.81
ENSMUSG00000029472	7405	6393	7556	7636	7831	8012	8323	7944	7219	53.386	51.7996	55.9213	60.7245	62.6543	60.7146	60.7771	61.3009	63.1041
ENSMUSG00000060206	7920	6681	7060	9734	9196	9967	7578	7013	5532	32.6043	30.9108	29.8358	44.2015	42.0126	43.1285	31.5982	30.9014	27.6128
ENSMUSG00000030357	8103	6855	8843	8142	7492	7684	7837	7847	6692	127.726	121.439	143.092	141.566	131.057	127.312	125.124	132.392	127.899
ENSMUSG00000034024	7141	6471	7682	7800	7729	8503	8217	7632	6609	123.039	125.307	135.876	148.243	147.788	153.995	143.402	140.75	138.07
ENSMUSG00000019777	7089	6400	6624	8459	8611	8556	8307	7550	7170	69.8077	70.8301	66.961	91.8827	94.103	88.5604	82.8554	79.5776	85.6083
ENSMUSG00000027620	8019	7180	6759	7996	7889	9511	7650	6919	6749	50.8628	51.1827	44.0094	55.9434	55.5307	63.4098	49.1472	46.973	51.9036
ENSMUSG00000003814	8107	6500	8319	7449	8028	7645	7995	7460	7349	124.017	111.752	130.64	125.694	136.289	122.928	123.879	122.148	136.31
ENSMUSG00000028034	8164	7109	7152	8813	8901	9772	7285	6292	5687	23.2052	22.7097	20.8686	27.6314	28.0771	29.1955	20.9735	19.1424	19.5995
ENSMUSG00000041740	7477	6437	7737	8030	7436	7421	8143	7864	7019	43.5963	42.1818	46.3104	51.6457	48.1164	45.4815	48.0911	49.0785	49.6222
ENSMUSG00000068823	7249	6692	6674	8053	7868	8077	8687	7794	7272	29.2945	30.3937	27.6871	35.8973	35.2861	34.309	35.5579	33.7127	35.632
ENSMUSG00000028234	7989	7592	8783	6226	6572	7452	8177	7653	6596	86.2674	92.1361	97.36	74.1582	78.7559	84.5819	89.4348	88.4528	86.3601
ENSMUSG00000013787	7901	6932	8509	7364	7240	6958	7919	7898	6981	63.4166	62.5315	70.1105	65.1975	64.4898	58.7024	64.3798	67.8522	67.9387
ENSMUSG00000036309	7228	6533	7383	7161	6629	7787	8537	7866	7581	144.027	146.304	151.023	157.397	146.59	163.097	172.302	167.766	183.16
ENSMUSG00000024853	7476	6291	8503	8143	7802	7924	7646	7663	6223	101.94	96.4087	119.024	122.478	118.063	113.572	105.601	111.841	102.886
ENSMUSG00000024991	7354	6486	7140	8849	8412	8529	7930	7085	6441	62.5956	62.0464	62.3881	83.0827	79.4604	76.3077	68.3678	64.5484	66.474
ENSMUSG00000018451	7905	7056	8164	6877	6746	7207	7568	7562	6611	233.113	233.852	247.144	223.696	220.771	223.393	226.049	238.685	236.379
ENSMUSG00000061315	7287	6603	7505	7307	7121	8125	8631	7850	7185	47.1775	48.0448	49.8793	52.1821	51.1633	55.2917	56.5986	54.3978	56.4016
ENSMUSG00000036862	8812	7423	9017	7675	7408	7279	7069	7423	5810	35.1276	33.2562	36.8994	33.748	32.7722	30.4997	28.5423	31.6722	28.082
ENSMUSG00000027210	9682	8977	7970	8099	7638	8090	6953	5885	5218	35.4197	36.9088	29.931	32.6819	31.0092	31.1085	25.7638	23.0437	23.1453
ENSMUSG00000021262	8373	7264	8040	6831	6927	6030	8117	7833	6681	125.472	122.338	123.682	112.914	115.198	94.9806	123.203	125.638	121.391
ENSMUSG00000018965	10524	8945	10080	6234	5831	5661	7215	6485	6398	125.008	119.415	122.914	81.6809	76.8656	70.6807	86.8065	82.4505	92.1468
ENSMUSG00000035152	8128	6281	7614	7359	7221	7135	8086	7007	6642	40.9018	35.5227	39.3328	40.8482	40.3262	37.7401	41.2145	37.7412	40.5262
ENSMUSG00000025132	7942	6921	9173	7169	6670	7116	7638	7512	6311	154.96	151.767	183.732	154.293	144.427	145.941	150.948	156.881	149.302
ENSMUSG00000059208	7672	6243	7293	8152	8798	8860	7392	7068	5928	42.4843	38.8537	41.4581	49.7943	54.0673	51.5708	41.461	41.893	39.8021
ENSMUSG00000033152	8572	7574	8478	6626	6850	6693	7437	7502	6614	65.6908	65.2329	66.6959	56.0105	58.2564	53.913	57.7269	61.5354	61.4561
ENSMUSG00000032966	7897	7095	8342	6961	6435	6354	8206	7494	7034	90.2042	91.0828	97.8179	87.7066	81.5727	76.2891	94.9411	91.6229	97.4194
ENSMUSG00000058799	7410	6788	7461	7734	7623	9509	7819	6864	6118	65.3708	67.3018	67.5688	75.2603	74.6317	88.1761	69.8675	64.814	65.4416
ENSMUSG00000028134	7175	6896	6300	8082	7943	8833	8006	6930	6514	34.4533	37.2156	31.055	42.8078	42.3277	44.5828	38.9388	35.6178	37.9258
ENSMUSG00000023495	8410	7165	8537	6938	6589	6386	7433	7468	6723	86.8132	83.1238	90.4646	78.9988	75.4816	69.2898	77.7163	82.5125	84.1456
ENSMUSG00000025950	6414	5765	6250	7541	7178	6936	9157	7601	7899	101.978	103.014	102.01	132.252	126.652	115.914	147.465	129.352	152.275
ENSMUSG00000068923	7367	6498	7354	7785	7530	8446	8144	7106	6057	62.3569	61.8148	63.9	72.6856	70.7327	75.1441	69.8216	64.379	62.1627
ENSMUSG00000057406	8702	7508	7483	7881	7590	8501	7086	6329	5676	22.8164	22.1244	20.1413	22.7932	22.0852	23.4287	18.8186	17.7619	18.0446
ENSMUSG00000051790	8190	7066	7940	7138	7288	6175	7662	7784	6684	62.3728	60.4789	62.0747	59.963	61.5957	49.4309	59.1032	63.4511	61.72
ENSMUSG00000007817	8576	7555	8218	8108	7811	8726	6858	6247	4842	30.1711	29.8717	29.6794	31.4641	30.4961	32.268	24.4378	23.5236	20.6542
ENSMUSG00000001440	7813	6992	7394	8468	7829	9145	7151	6236	5409	52.2332	52.5351	50.7448	62.4462	58.0853	64.2633	48.4232	44.6232	43.8454
ENSMUSG00000009575	7788	6695	6705	8522	8632	8813	7462	6599	5580	38.0985	36.8089	33.6717	45.9854	46.8625	45.3165	36.974	34.553	33.0975
ENSMUSG00000048251	10780	9217	8912	8531	7807	7801	5911	5147	4080	58.5543	56.2664	49.6934	51.1135	47.0604	44.539	32.5206	29.924	26.8707
ENSMUSG00000062006	7314	6250	8127	6239	6182	8249	7309	7360	6327	121.919	117.089	139.069	114.717	114.361	144.534	123.405	131.317	127.877
ENSMUSG00000009418	7313	6169	6674	7511	7480	8355	7559	7148	6630	18.6204	17.6533	17.4447	21.0954	21.1362	22.3609	19.4947	19.4806	20.4684
ENSMUSG00000025794	7594	6972	8954	5944	5960	8061	7375	7176	6101	202.646	209.095	245.283	174.961	176.5	226.103	199.337	204.963	197.4
ENSMUSG00000026872	6950	6013	6249	8232	7826	8221	7636	6930	6754	15.3543	14.9299	14.1723	20.0607	19.1874	19.0906	17.0872	16.3872	18.0919
ENSMUSG00000068267	9558	8234	9677	6463	6133	6592	6722	6835	5136	86.1843	83.4432	89.5746	64.2823	61.3713	62.4782	61.3928	65.9667	56.1519
ENSMUSG00000007880	9463	8231	9044	8084	7463	7634	6170	6133	4698	36.3289	35.5137	35.6425	34.2331	31.7957	30.8054	23.992	25.2013	21.8683
ENSMUSG00000027546	7900	6961	7773	6955	6213	5649	7669	7013	7070	58.822	58.251	59.4135	57.1224	51.3388	44.2114	57.8375	55.891	63.8279
ENSMUSG00000063229	6518	5278	8208	7067	6780	7743	8076	7239	6679	86.7563	78.9542	112.152	103.757	100.149	108.329	108.878	103.131	107.789
ENSMUSG00000037266	6178	5894	4791	7202	8060	8890	8529	8250	7234	81.2732	87.1422	64.7007	104.508	117.67	122.928	113.646	116.166	115.387
ENSMUSG00000020091	9100	7510	8642	7792	7438	7680	6732	6348	5075	69.315	64.2903	67.5746	65.4683	62.8744	61.489	51.9384	51.7546	46.8706
ENSMUSG00000057897	5765	4524	6127	5487	5652	4342	9447	8772	10104	27.8343	24.5484	30.3678	29.2222	30.2841	22.0354	46.1991	45.3321	59.1498
ENSMUSG00000036913	6869	5607	6597	7887	6589	5389	7993	7200	7676	34.6097	31.7508	34.122	43.8341	36.843	28.5406	40.7917	38.8295	46.894
ENSMUSG00000001017	8351	6952	7874	7119	6939	7185	7428	6915	5940	101.16	94.6455	97.9151	95.1231	93.2823	91.4846	91.1383	89.658	87.2441
ENSMUSG00000028613	6634	6318	6184	7499	7593	8768	7804	7550	6383	27.7985	29.754	26.6011	34.6614	35.3095	38.6187	33.1224	33.8625	32.4302
ENSMUSG00000062044	7168	6890	7318	5877	6447	5432	7788	8562	8062	54.9791	59.3934	57.6203	49.7224	54.8768	43.7935	60.504	70.2912	74.9758
ENSMUSG00000022390	7386	6105	7397	7690	7171	7411	7564	6959	6170	32.3947	30.0933	33.3045	37.2038	34.904	34.1658	33.6027	32.6691	32.8116
ENSMUSG00000020850	7696	6175	7876	8288	7899	8471	6517	6031	5082	45.4446	40.9802	47.7426	53.9838	51.7632	52.5778	38.9783	38.1182	36.3857
ENSMUSG00000020886	8394	6976	8269	6656	6825	5933	7207	6797	6249	27.9084	26.067	28.2229	24.4104	25.1826	20.7343	24.2705	24.1885	25.1915
ENSMUSG00000031818	7754	6733	8706	6297	5402	6499	7347	7494	6640	220.398	215.085	254.03	197.43	170.4	194.169	211.52	227.993	228.839
ENSMUSG00000019699	6849	5721	6281	8455	7917	8035	7625	6634	6046	58.8888	55.2836	55.4393	80.189	75.5435	72.6175	66.4054	61.0529	63.0307
ENSMUSG00000031029	8016	6745	9212	6555	6589	6316	7272	7223	5886	122.159	115.523	144.113	110.188	111.434	101.172	112.248	117.817	108.759
ENSMUSG00000001300	7488	7167	6717	8609	7892	7798	6985	6835	5178	48.1252	51.7683	44.3165	61.0317	56.2892	52.6794	45.4707	47.0187	40.3504
ENSMUSG00000009013	8130	6884	8128	6642	6650	5728	7688	7456	6840	92.0779	87.6244	94.5	82.9774	83.583	68.1896	88.1934	90.385	93.9289
ENSMUSG00000007039	6902	5973	8325	7451	7077	7562	7056	7311	5631	190.886	185.657	236.356	227.305	217.21	219.829	197.658	216.422	188.826
ENSMUSG00000032479	7771	6259	7448	7209	6654	6395	7544	6663	6528	22.6089	20.4657	22.2446	23.1352	21.4841	19.5566	22.2312	20.749	23.0283
ENSMUSG00000053931	7151	6466	7924	7161	6714	8201	7431	7272	5676	103.738	105.42	118.004	114.588	108.089	125.051	109.188	112.914	99.8367
ENSMUSG00000001248	6566	6124	6356	6326	6860	6412	7695	8828	7667	55.2162	57.8789	54.8698	58.6802	64.0209	56.6774	65.544	79.461	78.1753
ENSMUSG00000027533	6279	5507	6731	6343	6396	6907	8309	7738	7406	77.5536	76.4444	85.3442	86.4176	87.67	89.6708	103.948	102.298	110.911
ENSMUSG00000024500	7870	7294	7369	7617	7402	8533	6751	6134	4765	87.0083	90.6298	83.6331	92.8894	90.8169	99.1604	75.5984	72.5864	63.8745
ENSMUSG00000026442	6995	6037	6680	7017	7147	8877	7127	7127	6131	21.7871	21.1325	21.3585	24.1079	24.704	29.0622	22.4841	23.7599	23.1537
ENSMUSG00000024277	7405	6323	6767	7045	6145	5501	8286	6947	7176	31.9782	30.6882	29.9991	33.5588	29.4498	24.9701	36.2437	32.1109	37.5742
ENSMUSG00000034377	8186	6800	6989	7972	7497	7380	6752	6106	5473	19.9762	18.6496	17.5081	21.4587	20.303	18.9299	16.689	15.9486	16.1937
ENSMUSG00000021395	9034	7978	8176	6832	6358	6243	6793	6005	5620	88.4861	87.823	82.209	73.814	69.1109	64.2745	67.393	62.9555	66.7436
ENSMUSG00000025967	7464	6426	8287	6146	5571	6661	7628	7282	6530	129.874	125.664	148.024	117.961	107.576	121.826	134.437	135.621	137.766
ENSMUSG00000034892	8256	7904	8381	5839	6539	6006	8997	7140	6450	524.869	564.738	546.966	409.464	461.343	401.344	579.345	485.853	497.186
ENSMUSG00000049354	8321	6945	7840	7047	6576	7019	7135	6144	5333	59.7746	56.0703	57.815	55.8395	52.4245	52.9989	51.9151	47.2409	46.4506
ENSMUSG00000022048	7052	6502	6519	6680	6727	4269	8803	7887	8273	68.7366	71.2266	65.2289	71.8205	72.766	43.7373	86.909	82.2836	97.7726
ENSMUSG00000091337	8085	7037	7484	5970	5734	5580	8192	6547	7023	210.645	206.052	200.165	171.57	165.791	152.811	216.182	182.574	221.856
ENSMUSG00000021134	7076	6524	5809	6913	7284	8388	7185	6860	6286	78.1713	81.0014	65.8785	84.2407	89.3019	97.402	80.3978	81.1164	84.2
ENSMUSG00000029461	7200	5835	6719	7279	7050	7665	7550	6559	6028	43.741	39.8398	41.9029	48.778	47.531	48.9462	46.4581	42.6501	44.4026
ENSMUSG00000016541	7018	5871	7379	7199	6492	7058	7619	6892	6224	159.624	150.078	172.292	180.615	163.868	168.739	175.526	167.786	171.646
ENSMUSG00000017631	7600	6591	6980	6833	5882	6166	7530	6906	6550	34.4124	33.5407	32.4444	34.1279	29.5568	29.3464	34.5346	33.4698	35.9601
ENSMUSG00000022433	6748	5905	6584	7175	6996	7409	7208	7155	6111	45.1132	44.3678	45.1858	52.9111	51.9051	52.0642	48.8092	51.1993	49.5359
ENSMUSG00000032118	6971	5846	7260	6845	6453	6419	7846	7136	6657	74.8346	70.5318	80.0068	81.0544	76.8776	72.431	85.3127	81.995	86.6491
ENSMUSG00000024462	7358	6472	6898	6545	6675	6231	7567	6727	6499	41.7531	41.275	40.1824	40.967	42.035	37.1652	43.4921	40.8579	44.7151
ENSMUSG00000042744	7459	5955	7083	7386	7358	7663	6917	6783	5593	19.9855	17.9322	19.482	21.8292	21.8788	21.5815	18.7719	19.4527	18.1701
ENSMUSG00000066357	11000	8761	10256	6177	5660	5647	5455	5090	4192	116.413	104.203	111.422	72.1077	66.4746	62.8168	58.4737	57.6569	53.7908
ENSMUSG00000030435	7081	5963	7650	7353	6922	7400	6763	6805	5676	75.8491	71.786	84.1202	86.8793	82.2846	83.3178	73.3759	78.0206	73.7185
ENSMUSG00000020032	8491	7100	8772	6823	6928	6791	6475	6273	4645	66.5045	62.4985	70.53	58.9472	60.2187	55.9083	51.3677	52.5887	44.1119
ENSMUSG00000040407	6731	5574	5442	8023	8196	7914	7023	6303	6261	13.8898	12.9271	11.5281	18.262	18.7694	17.1658	14.679	13.9216	15.6653
ENSMUSG00000033004	6978	6247	6317	6354	6526	7205	7492	6846	6699	15.972	16.0701	14.843	16.0425	16.577	17.3346	17.3694	16.7722	18.5916
ENSMUSG00000028484	7118	6315	6096	7316	7552	7688	7264	6246	6165	61.7075	61.5279	54.251	69.96	72.6563	70.0557	63.7843	57.9572	64.8024
ENSMUSG00000041697	8193	7225	9064	5842	5448	4809	6948	7001	6346	514.186	509.606	583.957	404.422	379.442	317.236	441.667	470.287	482.898
ENSMUSG00000026657	6106	5397	5611	7132	6977	7130	7458	6963	6720	11.5208	11.4446	10.868	14.8435	14.6092	14.1406	14.2531	14.0621	15.3736
ENSMUSG00000066705	7794	6290	7702	5789	5134	4772	7678	6877	7455	83.6084	75.8332	84.8158	68.4998	61.1191	53.8072	83.4249	78.9613	96.9652
ENSMUSG00000047126	6557	5595	6128	8270	7623	7361	7143	5961	5726	33.99	32.5961	32.6098	47.2877	43.8535	40.1082	37.5047	33.0743	35.9895
ENSMUSG00000074657	5932	4984	5756	7014	6746	6708	7989	7224	6780	37.3885	35.3049	37.2427	48.764	47.1862	44.4407	51.0021	48.7349	51.8138
ENSMUSG00000022454	6281	5181	6297	7008	6047	5676	7495	6854	6626	59.2552	54.9326	60.9838	72.9269	63.3095	56.2847	71.6188	69.2097	75.7927
ENSMUSG00000022234	7090	5719	7116	6895	6704	7279	7016	6576	5771	112.93	102.377	116.354	121.141	118.503	121.866	113.19	112.111	111.453
ENSMUSG00000020547	6503	5737	6534	6701	6574	6647	7700	7149	6393	52.9286	52.4784	54.5932	60.1606	59.3796	56.866	63.4783	62.2798	63.0898
ENSMUSG00000074415	7829	7291	5334	5614	7977	8906	6909	6364	5706	14.4331	15.1063	10.0946	11.4162	16.3201	17.2578	12.9011	12.5577	12.7545
ENSMUSG00000029438	7563	6791	7307	7379	7298	8052	6467	5975	4549	35.1109	35.4324	34.8234	37.7869	37.5996	39.2918	30.4095	29.6901	25.606
ENSMUSG00000032178	7465	6498	7332	6996	7132	7466	6593	6327	5009	30.3316	29.6732	30.5823	31.3553	32.1594	31.8862	27.1335	27.5162	24.6771
ENSMUSG00000045799	7639	6898	7909	8177	7273	2662	8040	7868	6054	1001.64	1016.52	1064.58	1182.67	1058.33	366.888	1067.8	1104.24	962.489
ENSMUSG00000020585	5936	5899	6917	6601	6377	7543	7281	7074	6271	147.503	164.742	176.444	180.93	175.854	197.015	183.255	188.147	188.939
ENSMUSG00000023800	5661	4848	5916	8156	7914	9044	7435	6740	4886	19.5751	18.8405	21.0001	31.1089	30.3695	32.8717	26.0405	24.9457	20.4853
ENSMUSG00000024097	6874	6430	6566	6936	7001	7306	7099	6732	5979	85.3091	89.6843	83.6508	94.9492	96.4223	95.3051	89.2363	89.4243	89.969
ENSMUSG00000022463	6578	5610	6777	7280	6728	6784	6903	6319	5925	40.3406	38.6661	42.6647	49.2465	45.7894	43.7305	42.8789	41.4784	44.057
ENSMUSG00000020402	7071	6209	7501	6375	6035	6388	7279	6640	6092	118.903	117.342	129.484	118.247	112.622	112.909	123.978	119.511	124.209
ENSMUSG00000014956	6603	5823	6127	7199	6762	6615	7745	6747	6495	26.657	26.4202	25.3923	32.0582	30.2954	28.0705	31.6701	29.1546	31.7927
ENSMUSG00000037972	5488	4676	5089	6907	6647	7277	7985	7126	6842	81.4913	78.0352	77.5734	113.131	109.535	113.579	120.096	113.258	123.185
ENSMUSG00000003038	7669	6544	7770	6515	6741	8141	6123	5869	5042	110.416	105.89	114.841	103.467	107.708	123.203	89.2926	90.4446	88.0185
ENSMUSG00000066037	7229	6461	6715	7113	6698	7340	7018	6199	5605	14.3469	14.4112	13.6808	15.5715	14.7522	15.3118	14.1076	13.1683	13.4876
ENSMUSG00000036036	5940	5501	4577	5958	6986	7466	7743	7993	7522	69.1226	71.944	54.6762	76.4769	90.2181	91.3213	91.2644	99.5564	106.132
ENSMUSG00000058600	6424	5971	8317	5792	6310	7414	6588	7078	5523	93.7158	97.898	124.554	93.2035	102.157	113.687	97.3462	110.521	97.6924
ENSMUSG00000041530	7021	5917	6873	7517	7364	9061	6501	5799	4606	38.0941	36.0811	38.2814	44.9882	44.3408	51.6755	35.727	33.6773	30.3013
ENSMUSG00000056612	7547	6606	8012	5512	5772	6638	6390	6608	5227	361.804	355.924	394.297	291.477	307.084	334.493	310.283	339.074	303.829
ENSMUSG00000032340	7561	6520	7757	6568	6139	6263	6761	6153	5530	38.2187	37.0394	40.2508	36.6207	34.4371	33.2759	34.6152	33.2897	33.8923
ENSMUSG00000037907	7343	6339	7497	6260	5811	5548	6984	7020	6225	84.2694	81.7591	88.3216	79.2441	74.008	66.9242	81.1818	86.2301	86.6192
ENSMUSG00000017677	6378	5890	4737	6532	7118	7774	7592	6716	6134	70.4779	73.148	53.7347	79.6178	87.2886	90.2949	84.9733	79.4336	82.1846
ENSMUSG00000049470	7390	6063	6239	8269	7420	7663	6450	5357	4678	24.2068	22.3202	20.9793	29.8773	26.9729	26.384	21.3998	18.7819	18.5794
ENSMUSG00000030257	6891	5882	6672	6570	6574	8304	6891	6154	5256	30.8157	29.562	30.6288	32.4079	32.625	39.0326	31.2126	29.456	28.4986
ENSMUSG00000033392	6554	6009	5892	6441	6574	6824	7331	6808	6432	18.7768	19.348	17.3285	20.3547	20.9014	20.5496	21.2734	20.8766	22.3429
ENSMUSG00000047085	8621	7557	8603	5963	5679	4945	6088	6109	5288	129.674	127.751	132.84	98.9364	94.7978	78.1829	92.753	98.3537	96.4417
ENSMUSG00000018583	7455	6423	7479	6866	6639	7049	6330	6058	4858	46.4955	45.0216	47.884	47.235	45.9513	46.2106	39.9876	40.4407	36.7367
ENSMUSG00000033763	6654	5604	7098	5476	5175	4278	7792	7313	7349	55.1977	52.2463	60.4446	50.1069	47.6409	37.3017	65.4704	64.9321	73.9171
ENSMUSG00000023169	6404	5658	6067	7316	7241	7886	6644	5991	5277	16.3693	16.254	15.9197	20.6276	20.5403	21.1878	17.2015	16.3909	16.3547
ENSMUSG00000026131	5667	5109	5430	6554	6752	7656	7016	6966	6177	6.0666	6.14677	5.96726	7.73917	8.0215	8.61478	7.60746	7.9818	8.01766
ENSMUSG00000036377	7323	5852	6499	6947	6946	6439	6524	6018	5454	26.2193	23.5481	23.8871	27.4363	27.5994	24.2327	23.6595	23.0627	23.677
ENSMUSG00000050334	5311	5146	4950	6934	7100	8814	7333	6416	6299	41.3112	44.9863	39.5257	59.4937	61.2888	72.0634	57.7738	53.4172	59.4075
ENSMUSG00000022865	6328	5668	5614	6746	6440	6040	7422	6379	6382	37.6746	37.9255	34.3114	44.3022	42.55	37.7981	44.7571	40.65	46.07
ENSMUSG00000026797	6972	5696	6934	6401	5968	5685	7082	5930	5747	61.4699	56.4409	62.7584	62.2514	58.3936	52.6849	63.244	55.961	61.4362
ENSMUSG00000029840	6488	5796	5936	6542	6119	6537	7245	5772	5845	72.1822	72.4714	67.7948	80.2834	75.5494	76.4448	81.6424	68.7339	78.8464
ENSMUSG00000036606	7224	6462	7791	6672	6361	7097	5884	6068	4478	41.2263	41.4461	45.6429	42	40.286	42.5718	34.0117	37.0654	30.9856
ENSMUSG00000000826	7010	6269	6577	6461	5977	6054	6668	5809	5492	44.4181	44.6436	42.7812	45.1583	42.0297	40.3213	42.7953	39.3975	42.194
ENSMUSG00000062591	6148	5279	6532	5778	5120	5267	7146	6640	6877	121.572	117.319	132.595	126.03	112.357	109.474	143.127	140.538	164.883
ENSMUSG00000015094	6538	5667	6452	6062	6097	5675	6908	7038	6423	73.7441	71.8381	74.7067	75.4213	76.3185	67.2819	78.921	84.9683	87.8412
ENSMUSG00000004897	6310	5436	6922	6737	6450	6689	6836	6461	5125	96.7627	93.6866	108.967	113.957	109.767	107.818	106.179	106.048	95.2908
ENSMUSG00000027499	6834	6155	5813	6154	5870	4989	7299	5763	6577	80.9151	81.9034	70.6543	80.3727	77.1301	62.0896	87.5339	73.0346	94.4193
ENSMUSG00000039001	8055	6900	8632	4803	5681	5883	5977	6492	5637	438.122	421.791	481.975	288.163	342.914	336.34	329.284	377.949	371.754
ENSMUSG00000021660	5728	5260	6677	6100	5665	6679	6887	6691	5919	145.117	149.768	173.652	170.467	159.274	177.859	176.727	181.439	181.82
ENSMUSG00000022353	6774	5602	6555	5991	6136	6003	7197	6544	5966	26.306	24.4496	26.1316	25.6629	26.444	24.5035	28.3087	27.2006	28.0913
ENSMUSG00000052981	6100	5663	6316	6349	5990	5100	6733	6942	6353	100.504	104.862	106.826	115.386	109.524	88.3229	112.362	122.423	126.914
ENSMUSG00000001416	6194	5292	6579	6691	6916	6656	6548	6299	5484	42.8397	41.1352	46.7109	51.046	53.0837	48.3881	45.8714	46.6307	45.9887
ENSMUSG00000005442	6661	5649	6893	6140	6439	6210	6530	6525	5591	28.5082	27.172	30.2846	28.9864	30.583	27.9365	28.3075	29.8907	29.0134
ENSMUSG00000078578	6119	5571	6003	6475	6467	6868	7172	6363	5936	11.0039	11.2595	11.082	12.844	12.9063	12.9822	13.0636	12.2477	12.9431
ENSMUSG00000071337	6647	5912	4899	6182	7153	8310	6342	6017	5935	18.5934	18.5861	14.0677	19.0748	22.2051	24.4335	17.9688	18.0152	20.1295
ENSMUSG00000032536	7929	6711	8158	5801	5798	6390	6055	5741	4610	27.795	26.4396	29.3572	22.4309	22.5558	23.545	21.4991	21.5408	19.5942
ENSMUSG00000028184	4896	5164	4503	6331	6822	6927	6563	7232	7087	15.1925	18.0091	14.3441	21.6698	23.4926	22.5935	20.6276	24.0199	26.6642
ENSMUSG00000034902	6612	5852	6783	6278	5887	5616	6711	6386	5694	50.8385	50.5689	53.5383	53.2448	50.2325	45.3876	52.2643	52.555	53.083
ENSMUSG00000022312	6794	5912	7530	6066	5585	6194	6210	6277	5489	185.684	181.595	211.265	182.872	169.396	177.939	171.909	183.623	181.895
ENSMUSG00000034403	7262	6306	7201	6389	5616	6070	6105	5910	5150	96.252	93.9348	97.9782	93.4076	82.606	84.5653	81.9591	83.8429	82.7635
ENSMUSG00000032186	6593	5357	5252	6650	6231	5318	7354	5756	6332	24.8624	22.7039	20.3314	27.6616	26.0765	21.0794	28.0894	23.2331	28.952
ENSMUSG00000097156	6588	5998	5378	5025	7209	8121	6477	7080	5821	49.9307	51.0905	41.8426	42.0094	60.6346	64.6955	49.7217	57.4345	53.4921
ENSMUSG00000011179	7547	6133	7309	5869	5631	6821	6034	5585	4804	97.6499	89.1845	97.082	83.764	80.8564	92.7675	79.0789	77.3475	75.3666
ENSMUSG00000070493	6324	5682	7142	6133	5845	6652	6207	6027	4995	122.792	123.994	142.358	131.356	125.949	135.763	122.073	125.258	117.596
ENSMUSG00000070576	8426	7571	8063	6134	5818	5248	5293	5601	4644	53.4905	54.0166	52.5454	42.9531	40.9883	35.0186	34.0342	38.058	35.7458
ENSMUSG00000035033	7401	6519	6835	6953	7099	7487	5459	4931	4146	59.4359	58.8381	56.3482	61.5924	63.2684	63.2	44.4048	42.3857	40.3707
ENSMUSG00000028347	6064	5464	5358	6682	6488	6126	7393	6227	5845	104.81	106.139	95.0672	127.393	124.448	111.294	129.427	115.199	122.492
ENSMUSG00000066036	6580	5457	6614	6574	6243	6494	6409	6285	5025	16.1079	15.0137	16.6212	17.7517	16.9605	16.71	15.8914	16.4682	14.9152
ENSMUSG00000069171	8101	6939	7659	6321	6875	5602	5825	5853	4180	70.0776	67.4616	68.0137	60.3146	66.0001	50.9371	51.0381	54.1932	43.8425
ENSMUSG00000030057	6171	5978	6543	6048	5698	7121	6579	6168	5290	89.5505	97.4962	97.4704	96.8101	91.7627	108.619	96.7009	95.8038	93.0779
ENSMUSG00000029467	6781	6042	6143	6514	6637	6368	6471	5277	5222	49.1285	49.1971	45.6881	52.0575	53.3633	48.4945	47.4864	40.9215	45.8727
ENSMUSG00000061911	6438	5486	5418	6851	6519	5779	6640	5740	5862	20.2339	19.3778	17.4804	23.7508	22.7374	19.0911	21.1375	19.3093	22.3384
ENSMUSG00000031229	5556	4681	4368	6662	7078	8649	6633	5718	6186	11.2507	10.653	9.07991	14.8805	15.9059	18.4091	13.6045	12.3932	15.1881
ENSMUSG00000025867	7238	6021	7058	6024	5870	6113	6421	5392	4769	64.7086	60.4967	64.7752	59.4052	58.2389	57.4445	58.1439	51.5964	51.6951
ENSMUSG00000030811	7152	6030	6765	6330	5555	5229	6255	5995	5473	69.3737	65.7361	67.3625	67.7278	59.7974	53.3134	61.4544	62.2418	64.3682
ENSMUSG00000048078	7348	6188	7175	6612	6787	8212	5527	5063	3735	15.4003	14.5757	15.4371	15.2859	15.7859	18.0909	11.733	11.3578	9.49139
ENSMUSG00000027189	6640	5807	5887	6428	6275	6688	6639	5676	5325	51.8225	50.9356	47.1659	55.3379	54.3495	54.8652	52.4821	47.4153	50.3905
ENSMUSG00000025613	6019	5105	5706	6796	6406	6818	6707	5927	5519	85.874	81.8563	83.5703	106.951	101.427	102.246	96.9223	90.5102	95.472
ENSMUSG00000015749	6519	5925	6434	7204	6519	6986	6305	5728	4650	80.5405	82.2698	81.6014	98.1754	89.381	90.7219	78.8999	75.7463	69.6569
ENSMUSG00000042453	7418	5743	6726	6865	6257	6945	5770	5215	4171	13.7676	11.9792	12.8148	14.0542	12.8875	13.5486	10.8469	10.3598	9.38618
ENSMUSG00000021218	5565	4913	5189	6643	6533	7067	6769	6095	5824	23.2219	23.0409	22.228	30.5769	30.2536	30.9969	28.6098	27.2228	29.4668
ENSMUSG00000020361	6654	5484	5835	6856	6574	6423	6405	5605	4938	53.0309	49.1205	47.7387	60.2717	58.1443	53.8065	51.7039	47.8132	47.7173
ENSMUSG00000022812	6556	5739	5826	7485	6990	7106	6273	5127	4736	29.3803	28.9049	26.8022	37.0002	34.7636	33.4728	28.4741	24.5927	25.734
ENSMUSG00000029922	6792	5788	6763	5997	5489	5655	6504	6132	5514	67.4104	64.562	68.9052	65.6537	60.458	58.9946	65.3835	65.1414	66.3551
ENSMUSG00000021282	6431	5527	5486	6464	6232	6943	6707	5716	5356	41.544	40.1272	36.3805	46.0604	44.6775	47.1441	43.885	39.5228	41.9516
ENSMUSG00000003352	6618	5750	6894	5572	5374	4805	6750	6998	6294	72.7104	70.9998	77.7543	67.527	65.5238	55.4899	75.1159	82.2943	83.8446
ENSMUSG00000030451	6943	5455	6258	6330	6389	6628	6086	5905	5026	18.9111	16.6988	17.498	19.0182	19.3123	18.9759	16.7904	17.2153	16.5986
ENSMUSG00000038740	7393	5681	6789	6434	5939	6052	5909	5489	4697	37.2627	32.1808	35.1271	35.7709	33.2199	32.0629	30.1665	29.6123	28.7046
ENSMUSG00000024213	6314	5651	6347	6010	5415	5190	6757	6348	6001	60.3811	60.7352	62.3086	63.3967	57.468	52.1692	65.4498	64.9769	69.5822
ENSMUSG00000019428	6553	5374	6547	6045	5686	5411	6515	6611	5809	63.7459	58.7529	65.3789	64.8641	61.3833	55.3274	64.1926	68.8343	68.516
ENSMUSG00000026918	6769	6006	6354	6907	6522	6521	6039	5688	4650	40.6518	40.5377	39.1729	45.7552	43.4678	41.1642	36.7348	36.5629	33.86
ENSMUSG00000057236	5789	5085	6443	6912	6381	7206	6339	5980	4554	29.1681	28.7948	33.3254	38.4153	35.68	38.1636	32.3507	32.2501	27.8212
ENSMUSG00000110631	5514	4218	4129	6504	6594	9858	7121	7158	5044	43.0193	36.9847	33.0693	55.9723	57.0922	80.8418	56.2724	59.7742	47.7145
ENSMUSG00000037935	6990	6141	6816	6167	6144	6757	6125	5511	4631	46.3095	45.7247	46.356	45.0674	45.1726	47.054	41.1014	39.0795	37.2003
ENSMUSG00000006998	6278	5143	6859	6894	6341	6402	6155	5604	4723	68.4967	63.0643	76.8232	82.9689	76.7781	73.4199	68.0196	65.4443	62.4805
ENSMUSG00000061904	6737	5886	7114	5749	5702	6131	6174	5988	5105	53.4796	52.5123	57.972	50.3396	50.2319	51.1568	49.6416	50.8779	49.1355
ENSMUSG00000026426	5577	5043	5872	5582	5517	5108	7588	6666	6252	106.875	108.613	115.517	117.994	117.33	102.891	147.286	136.731	145.269
ENSMUSG00000021957	5318	4344	6443	6345	5914	6870	6270	6165	5502	31.8552	29.2443	39.619	41.9237	39.3137	43.2552	38.0415	39.5267	39.9605
ENSMUSG00000061032	5874	5187	6229	5892	5552	6012	6666	6354	5675	77.5518	76.9651	84.4228	85.8059	81.3465	83.431	89.1419	89.7906	90.8453
ENSMUSG00000090862	6316	5851	7657	4878	5069	6304	6001	5890	5029	103.405	107.659	128.689	88.0924	92.0989	108.484	99.5136	103.215	99.8299
ENSMUSG00000020863	6041	5411	4551	6165	6746	7814	6284	5891	5516	36.5688	36.8128	28.2809	41.1653	45.319	49.7194	38.5298	38.1695	40.486
ENSMUSG00000028161	5884	5082	5268	6280	6022	5120	7253	6003	6576	25.9725	25.2112	23.8709	30.5771	29.4993	23.7553	32.4277	28.3618	35.195
ENSMUSG00000022044	6102	5181	5725	5268	5136	3677	7399	6609	7290	140.311	133.891	135.138	133.617	131.062	88.8716	172.326	162.66	203.247
ENSMUSG00000029447	5730	4917	5845	6514	6304	6499	6767	5804	5313	69.7366	67.2551	73.0254	87.448	85.1439	83.1386	83.4181	75.6064	78.4014
ENSMUSG00000020644	4953	4299	5058	5439	5285	5513	7504	7043	7265	89.5054	87.3107	93.8302	108.417	105.988	104.717	137.351	136.227	159.182
ENSMUSG00000031511	6082	5347	5833	6323	6060	6364	6491	5942	5237	17.0119	16.8088	16.7487	19.5086	18.8109	18.7106	18.3898	17.7895	17.761
ENSMUSG00000024426	5673	4872	5441	5946	5651	5502	6627	6543	6086	54.4996	52.6026	53.659	63.0088	60.2472	55.5586	64.4845	67.2795	70.8909
ENSMUSG00000059119	5909	5098	5911	6262	5805	6384	6294	6115	5334	84.1411	81.5855	86.4049	98.3565	91.7334	95.5515	90.7777	93.2	92.0928
ENSMUSG00000064337	5421	5412	4638	3715	4458	5197	7720	6259	7214	250.087	280.6	219.647	189.045	228.235	252.008	360.734	309.059	403.52
ENSMUSG00000005583	4034	3632	3636	5534	4815	4265	8318	6238	8498	11.3093	11.4437	10.4642	17.1134	14.9805	12.5681	23.6198	18.7185	28.8865
ENSMUSG00000038664	6125	5246	5494	6767	6557	6790	6002	5727	4805	9.82555	9.45797	9.04737	11.9741	11.6731	11.4491	9.75225	9.83339	9.34593
ENSMUSG00000001847	6244	5461	6315	6125	5765	5196	6663	6072	5137	61.1859	60.1422	63.525	66.2049	62.693	53.5189	66.1327	63.6862	61.0346
ENSMUSG00000027223	6375	5174	6745	5654	5612	5258	6161	5964	5338	60.4787	55.1655	65.6882	59.1663	59.0842	52.4316	59.2013	60.5599	61.4015
ENSMUSG00000061410	6459	5396	5848	6643	6224	5898	6113	5810	4979	36.5763	34.342	33.9958	41.4949	39.1143	35.1067	35.0629	35.2157	34.1866
ENSMUSG00000027940	6064	5311	6688	5997	5547	5434	6499	5914	5188	43.9049	43.2165	49.7088	47.8943	44.5701	41.3546	47.6605	45.8311	45.5441
ENSMUSG00000022995	7240	6157	6370	6339	6508	6788	5594	5105	4392	14.8691	14.2113	13.4298	14.3603	14.8329	14.6534	11.6366	11.2219	10.9367
ENSMUSG00000026553	5518	4597	5829	6747	6348	7048	5956	5652	4967	25.7883	24.1454	27.9652	34.7815	32.9237	34.6224	28.1938	28.2728	28.1458
ENSMUSG00000027012	5659	5016	5183	6218	6076	6420	6638	5992	5704	30.1109	29.9958	28.3106	36.4948	35.8784	35.9062	35.775	34.1257	36.7995
ENSMUSG00000039108	6160	5372	6203	6335	6381	5778	6346	6091	5170	93.8419	91.9753	97.0066	106.453	107.879	92.5218	97.9207	99.3185	95.496
ENSMUSG00000016346	6193	5204	5793	5358	5388	5626	6298	6236	6144	16.7667	15.8345	16.1003	16.0009	16.1885	16.0102	17.2706	18.0708	20.1686
ENSMUSG00000039100	6518	5835	5924	6430	6086	6047	6110	5155	4820	31.3019	31.4931	29.2048	34.0614	32.4354	30.5243	29.7204	26.4978	28.066
ENSMUSG00000028078	6572	5484	5478	5507	5970	6596	6100	5670	5323	27.437	25.7309	23.4771	25.36	27.6595	28.9447	25.7945	25.3365	26.9447
ENSMUSG00000022263	6432	5628	6035	6570	6346	6034	6024	5322	4804	12.1126	11.9115	11.6668	13.6475	13.2624	11.9439	11.4904	10.7273	10.9691
ENSMUSG00000025220	6749	5830	5808	5970	5837	5850	6219	5304	5181	59.184	57.4583	52.2847	57.7478	56.8049	53.9226	55.2387	49.7845	55.088
ENSMUSG00000031391	5688	4711	5646	5992	5869	5660	6399	5981	5681	34.1086	31.7495	34.7559	39.6344	39.0571	35.6756	38.8664	38.3887	41.3055
ENSMUSG00000034685	7627	6758	7752	5357	4870	4204	5487	5375	4938	107.734	107.284	112.408	83.4674	76.3413	62.4183	78.5041	81.2649	84.5724
ENSMUSG00000015709	6846	5924	6360	5873	5437	5581	5908	5383	5036	39.2267	38.1486	37.4098	37.1194	34.5729	33.613	34.2881	33.0137	34.9872
ENSMUSG00000032423	6168	5396	5597	6791	6231	6593	6220	5073	4766	22.0983	21.7273	20.5851	26.8377	24.7745	24.8284	22.5717	19.4539	20.7037
ENSMUSG00000022462	5309	5998	5538	6397	6289	6922	6449	6168	4676	26.4651	33.6036	28.3398	35.1749	34.7915	36.2696	32.562	32.9102	28.2627
ENSMUSG00000051853	6669	5498	6572	6010	5420	4922	6105	5344	5010	60.9071	56.4327	61.6152	60.5449	54.9336	47.2497	56.4743	52.2395	55.4783
ENSMUSG00000024873	5719	4908	5949	5170	5202	4685	6761	6161	6039	203.688	196.457	217.506	203.11	205.611	175.39	243.901	234.867	260.788
ENSMUSG00000031865	6198	5121	6424	5902	5888	5807	6030	5861	5133	41.9519	38.956	44.6364	44.0652	44.2282	41.3145	41.3405	42.4617	42.126
ENSMUSG00000032898	6484	5388	6798	6228	5568	5736	5961	5427	4709	51.5176	48.1127	55.4469	54.583	49.0957	47.9041	47.9723	46.1528	45.3649
ENSMUSG00000022577	6717	5426	6393	5050	4880	4048	6327	6142	5989	70.0096	63.5596	68.4022	58.059	56.446	44.3479	66.7941	68.52	75.6859
ENSMUSG00000018501	6500	5490	5843	6473	6382	6957	5721	4958	4504	22.3535	21.2189	20.6277	24.5546	24.3568	25.148	19.9279	18.25	18.7805
ENSMUSG00000021816	5427	4953	4856	6271	5726	5766	7015	5627	5888	27.1424	27.8404	24.9316	34.5956	31.7812	30.3119	35.5364	30.1224	35.7054
ENSMUSG00000030662	5834	5107	5986	6006	5725	6262	6092	5547	5485	42.8309	42.1382	45.1139	48.6376	46.6442	48.323	45.3011	43.5888	48.8254
ENSMUSG00000069227	8036	6714	8342	4997	4456	3514	5583	4986	4863	81.4263	76.4584	86.7718	55.8509	50.1073	37.4263	57.2995	54.0758	59.7458
ENSMUSG00000028849	5960	5345	6162	5850	5739	5399	5931	6054	5508	71.9002	72.4687	76.3113	77.8459	76.8336	68.4616	72.4719	78.1721	80.5668
ENSMUSG00000046743	5251	4583	5285	6941	7056	7782	5580	5512	4178	13.4776	13.2203	13.9251	19.6512	20.0984	20.9948	14.5065	15.1428	13.0022
ENSMUSG00000063450	6108	5400	5758	6079	6674	8907	5199	5686	3706	10.0688	10.0045	9.74396	11.0537	12.2095	15.4334	8.68077	10.0326	7.40737
ENSMUSG00000041841	6076	5646	6667	4950	4613	6464	6235	5860	5098	158.961	166.009	179.055	142.848	133.933	177.756	165.222	164.095	161.715
ENSMUSG00000020923	6245	5356	6305	5776	5816	5920	6231	5753	4879	41.9926	40.4763	43.522	42.8414	43.4007	41.842	42.4381	41.4057	39.7786
ENSMUSG00000038331	3467	3442	3527	6590	5898	4327	7427	7205	7687	22.5023	25.1075	23.4996	47.1796	42.4824	29.5196	48.8252	50.0532	60.4934
ENSMUSG00000068740	6151	4987	6384	6773	7002	7280	5204	5091	3768	23.5381	21.4479	25.0785	28.5893	29.7358	29.2825	20.1707	20.8523	17.483
ENSMUSG00000063146	6688	5330	6576	5768	5086	4876	5923	5544	5209	56.806	50.8797	57.3381	54.0405	47.9409	43.5324	50.9563	50.4019	53.6452
ENSMUSG00000020460	3830	8314	3563	4384	6188	7321	7775	3186	6844	85.567	208.755	81.7159	108.037	153.423	171.921	175.941	76.1866	185.394
ENSMUSG00000028519	4994	4369	4640	6418	5933	5825	6610	5963	5643	27.8225	27.3558	26.5368	39.4406	36.682	34.111	37.2999	35.5581	38.1185
ENSMUSG00000074102	8581	7333	8219	5202	5119	4802	4928	4624	3674	58.0637	55.7658	57.0912	38.8269	38.44	34.1538	33.775	33.4896	30.1428
ENSMUSG00000026341	5613	4891	5297	6002	5798	5900	6351	5669	5417	53.3992	52.2946	51.7312	62.9842	61.2138	58.9986	61.1984	57.726	62.4852
ENSMUSG00000043384	7112	5811	5331	5804	6048	5053	5968	5572	5017	38.5926	35.439	29.6964	34.7404	36.4213	28.8212	32.8019	32.363	33.0091
ENSMUSG00000001472	5363	5292	5361	5714	5300	5989	6231	5755	5277	43.8363	48.6144	44.9837	51.5184	48.0765	51.4553	51.5872	50.3497	52.2987
ENSMUSG00000038406	7104	6102	7019	5291	5282	4888	5484	5689	4845	52.7792	50.9508	53.5326	43.3604	43.5501	38.1717	41.2682	45.2399	43.6447
ENSMUSG00000007739	5020	4355	5038	6257	5995	6583	6586	5786	5357	52.646	51.3297	54.2379	72.3809	69.7722	72.5665	69.9587	64.948	68.118
ENSMUSG00000042105	6333	5680	5188	5831	5213	5053	6388	5648	5565	33.5231	33.7911	28.1915	34.0466	30.6234	28.1147	34.2498	32.0004	35.7173
ENSMUSG00000022658	5398	4974	5793	5799	5355	6202	6237	5965	5268	191.79	198.618	211.29	227.27	211.146	231.619	224.454	226.845	226.943
ENSMUSG00000031386	6669	5408	6351	6539	6065	6589	5079	4737	3846	35.1454	32.0305	34.3584	38.0115	35.4707	36.4987	27.1109	26.72	24.5751
ENSMUSG00000023175	5082	4798	5953	4699	4521	5107	6409	6638	6102	123.427	130.965	148.421	125.886	121.855	130.375	157.661	172.56	179.692
ENSMUSG00000028137	5409	4992	5363	6110	5717	5655	6158	6030	5207	43.5418	45.163	44.318	54.2533	51.0727	47.8489	50.2096	51.9555	50.8224
ENSMUSG00000057863	6089	5417	6786	4712	4561	6038	5449	5570	4666	700.425	700.315	801.333	597.884	582.247	730.061	634.878	685.798	650.787
ENSMUSG00000002748	6138	5402	5631	6268	6135	6987	5550	5397	4267	19.7865	19.5711	18.6342	22.2878	21.9476	23.6746	18.1214	18.6217	16.6779
ENSMUSG00000022108	5138	5015	5913	5537	5466	5916	6510	6226	5195	82.8567	90.8916	97.887	98.4928	97.8216	100.28	106.334	107.465	101.578
ENSMUSG00000032562	6044	5561	6925	5774	5303	5938	5616	5434	4278	70.4631	72.8634	82.8783	74.2524	68.6105	72.7659	66.3167	67.8083	60.4723
ENSMUSG00000028426	6124	5110	5975	5880	5804	5669	6034	5402	4768	47.0617	44.1339	47.1361	49.8432	49.4984	45.792	46.9673	44.4337	44.427
ENSMUSG00000031628	5472	4935	5011	5925	5390	5514	6612	5724	5639	71.814	72.7896	67.5104	85.7724	78.5024	76.0642	87.893	80.406	89.7312
ENSMUSG00000030654	5711	5008	5881	5688	5603	5967	6186	5540	5016	101.374	99.9071	107.164	111.37	110.373	111.332	111.219	105.256	107.956
ENSMUSG00000070544	5867	5082	5363	6860	6542	6881	5644	5037	4688	24.7921	24.1352	23.2642	31.9755	30.6788	30.5632	24.1569	22.7821	24.0194
ENSMUSG00000029005	5022	4077	5088	6114	6320	6789	6540	6141	4786	42.5488	38.8214	44.2529	57.139	59.4237	60.4599	56.1238	55.6898	49.1657
ENSMUSG00000034636	6338	5288	5612	5923	5591	5806	5964	4879	4873	30.8681	28.9447	28.0581	31.8197	30.2189	29.7225	29.4207	25.434	28.7761
ENSMUSG00000032549	6166	4852	5388	5642	5247	4901	6211	5481	5418	53.9963	47.7529	48.4363	54.4991	50.9921	45.1123	55.0909	51.3742	57.5278
ENSMUSG00000036940	6060	5514	6218	5907	5823	6131	5744	5487	4320	51.5515	52.7175	54.3003	55.4283	54.9726	54.8214	49.4927	49.9608	44.5585
ENSMUSG00000050148	6789	5961	6427	5717	5133	5159	5649	5410	4723	89.4446	88.2646	86.924	83.083	75.05	71.4437	75.3838	76.2906	75.4474
ENSMUSG00000068039	5758	5049	5889	6078	5612	6285	5478	5300	4736	50.4334	49.7017	52.9506	58.7223	54.5501	57.8631	48.5989	49.6876	50.2964
ENSMUSG00000042207	6388	5504	6372	6223	5878	6184	5223	5049	3884	17	16.462	17.4078	18.2676	17.3599	17.2984	14.0787	14.3819	12.5326
ENSMUSG00000004891	5241	4374	6187	6892	6755	7885	5428	5151	3523	35.9885	33.7558	43.6128	52.2025	51.4762	56.9118	37.7527	37.8588	29.332
ENSMUSG00000020368	5520	4926	5384	5685	5783	5449	6405	5491	5538	51.8207	51.973	51.8862	58.8695	60.2488	53.7689	60.9033	55.1748	63.0369
ENSMUSG00000022314	5548	5126	5296	6164	5776	6820	5890	5280	4694	57.7571	59.9745	56.5979	70.7828	66.7309	74.6283	62.1072	58.834	59.2503
ENSMUSG00000059263	6468	5532	5734	6061	5708	5956	5702	4903	4379	20.7169	19.9138	18.8536	21.4138	20.2894	20.0521	18.4986	16.809	17.0062
ENSMUSG00000036046	6849	5702	6505	5685	5355	4936	5450	4986	4527	31.4188	29.3974	30.6332	28.7666	27.2617	23.8006	25.3231	24.4816	25.1797
ENSMUSG00000035969	6573	5426	6591	5611	5040	4004	5514	5548	5008	36.5501	33.9097	37.6235	34.4161	31.1019	23.4029	31.0563	33.0207	33.7651
ENSMUSG00000020152	5582	4817	4909	6076	5432	5321	6297	5176	5601	47.2571	45.8324	42.6632	56.7402	51.035	47.3501	53.9969	46.9026	57.4938
ENSMUSG00000031812	6062	5212	6790	5160	4641	5205	5757	5625	4896	35.5292	34.3316	40.8529	33.3592	30.1865	32.0657	34.1762	35.2873	34.7928
ENSMUSG00000019843	5882	5300	5751	5585	5069	5333	6014	5386	4830	59.3956	60.1484	59.615	62.2083	56.8045	56.6045	61.5107	58.2131	59.1364
ENSMUSG00000032244	8207	6814	7163	5411	5150	5040	4967	4317	3857	53.2904	49.7263	47.7466	38.7559	37.111	34.399	32.6676	30.0035	30.3663
ENSMUSG00000020571	5630	4988	5646	5435	5821	6135	5764	5428	5028	66.2325	65.949	68.1847	70.5275	75.9961	75.8626	68.6823	68.3483	71.7193
ENSMUSG00000032580	4452	4539	4481	5229	5799	6467	6362	6496	5948	12.7084	14.5618	13.1309	16.4646	18.3705	19.4039	18.3945	19.8476	20.5866
ENSMUSG00000047187	5532	4845	5066	5566	5300	5488	6210	5441	5106	114.263	112.47	107.417	126.813	121.487	119.148	129.919	120.29	127.874
ENSMUSG00000034120	6071	5567	6084	5876	5514	5548	5651	5305	4279	90.4225	93.1873	93.0227	96.5371	91.1411	86.8566	85.251	84.5721	77.2746
ENSMUSG00000024589	5688	4820	5599	6169	5891	5834	5638	5463	4611	17.4243	16.5944	17.6071	20.8452	20.027	18.785	17.4936	17.9123	17.1265
ENSMUSG00000085438	5576	4874	4688	6081	5738	6409	5932	4805	4851	29.5764	29.0554	25.5266	35.579	33.7765	35.7325	31.87	27.2798	31.1984
ENSMUSG00000021488	6766	5634	6017	5964	5885	6196	5268	4576	3830	17.0502	15.9564	15.5655	16.578	16.458	16.4119	13.4463	12.3427	11.7024
ENSMUSG00000055302	6179	5477	6575	4875	4867	5460	5544	5251	4380	165.187	164.558	180.441	143.757	144.394	153.426	150.12	150.254	141.974
ENSMUSG00000054364	6588	5583	6761	4798	4474	4293	5608	5181	4871	123.562	117.684	130.174	99.2631	93.1234	84.6336	106.536	104.009	110.771
ENSMUSG00000035530	5299	5031	5745	4897	5102	5542	5951	5514	5307	111.276	118.736	123.846	113.432	118.9	122.328	126.578	123.937	135.125
ENSMUSG00000018293	5812	5223	7234	5281	4829	4911	5819	5807	4877	106.469	107.532	136.038	106.712	98.172	94.5626	107.971	113.861	108.325
ENSMUSG00000027002	4888	4359	4512	6140	5597	5683	6413	5376	5428	43.3824	43.4799	41.1088	60.1101	55.1276	53.0164	57.6504	51.0702	58.4118
ENSMUSG00000025422	6394	5106	5710	4868	4663	3583	5903	5276	5702	47.4163	42.5554	43.4685	39.82	38.3753	27.9288	44.339	41.8779	51.2697
ENSMUSG00000063358	5653	5176	5363	5938	5456	5792	5942	5070	4391	35.0287	36.0461	34.1143	40.5865	37.5189	37.7245	37.2937	33.6262	32.9903
ENSMUSG00000020250	5943	5067	5766	6057	5649	5918	5480	5187	4443	36.9504	35.4065	36.802	41.54	38.9777	38.6757	34.5106	34.5187	33.4941
ENSMUSG00000026219	5500	4791	5125	6244	6052	6995	5383	5024	4215	14.5963	14.2898	13.9623	18.2784	17.8242	19.5127	14.4698	14.271	13.563
ENSMUSG00000054717	5757	5258	5791	6434	6408	7522	5147	4714	3351	84.4608	86.696	87.216	104.12	104.331	115.996	76.4841	74.0243	59.609
ENSMUSG00000020594	5342	4840	4698	6495	6290	6499	5612	4857	4385	32.4177	33.0098	29.2667	43.4763	42.3604	41.4548	34.4948	31.548	32.2646
ENSMUSG00000031839	5707	5151	5878	4910	4511	4314	6102	5845	5618	135.106	137.05	142.85	128.217	118.515	107.349	146.318	148.108	161.261
ENSMUSG00000024639	5971	4949	5020	5982	5467	5350	5829	4854	4665	42.5326	39.6197	36.7081	47.0021	43.217	40.057	42.0559	37.0084	40.2907
ENSMUSG00000024921	4902	4259	4458	5576	5422	4911	6197	6044	5722	15.1354	14.7791	14.1301	18.9906	18.5785	15.9383	19.3803	19.9743	21.4214
ENSMUSG00000035770	5820	5143	5420	6083	5655	5391	5918	5463	4260	42.5438	42.2522	40.672	49.0487	45.8751	41.4222	43.8174	42.7435	37.7573
ENSMUSG00000048758	6227	5393	8307	4371	4540	5320	5137	4886	4426	243.644	237.151	333.66	188.648	197.135	218.795	203.584	204.623	209.974
ENSMUSG00000031134	3969	3877	3580	6287	6227	7588	6194	5521	4865	40.3838	44.3345	37.3932	70.5612	70.3132	81.1529	63.8346	60.127	60.0189
ENSMUSG00000001016	5546	4995	5741	5697	5369	5720	5529	5478	4745	28.4778	28.8258	30.262	32.2678	30.5951	30.8726	28.7562	30.1075	29.5421
ENSMUSG00000047036	5555	4816	4142	5345	5863	6187	5693	5301	5488	33.0323	32.1855	25.2841	35.0589	38.6907	38.671	34.2889	33.7395	39.5683
ENSMUSG00000034832	6766	6176	6062	5997	5717	5642	5246	4691	3502	17.855	18.317	16.422	17.4565	16.7428	15.6499	14.0221	13.2501	11.2053
ENSMUSG00000060636	5966	5657	6766	4699	4850	4571	6015	5640	4811	74.5445	79.4397	86.7855	64.764	67.252	60.0335	76.1247	75.4287	72.8863
ENSMUSG00000015120	5354	4927	5588	5535	5226	6516	5595	5290	4355	43.0911	44.5668	46.1689	49.1387	46.6778	55.124	45.6108	45.5712	42.4987
ENSMUSG00000020257	6139	5279	5784	5824	5215	4918	5570	5002	4550	42.6535	41.2219	41.2542	44.6349	40.2108	35.9166	39.1985	37.1985	38.3307
ENSMUSG00000018547	6264	5262	6217	5662	4831	4599	5428	4835	4535	53.0309	50.0665	54.0308	52.8741	45.3885	40.9252	46.5452	43.8126	46.5514
ENSMUSG00000059995	6048	5079	6173	5298	5194	4859	5476	5150	4418	64.6582	61.0252	67.7472	62.477	61.6233	54.6021	59.2971	58.9311	57.2685
ENSMUSG00000026933	5946	5358	5708	5522	5422	5294	5324	5149	4398	31.3053	31.704	30.8503	32.069	31.6799	29.2973	28.3915	29.0162	28.0754
ENSMUSG00000008475	5552	5153	5318	5023	4951	4535	6276	5595	5361	107.471	112.104	105.675	107.251	106.357	92.272	123.05	115.923	125.825
ENSMUSG00000043962	5288	4690	5619	6115	5794	6390	5411	4904	4114	25.2299	25.1488	27.5212	32.1823	30.6785	32.0461	26.1493	25.0438	23.7995
ENSMUSG00000038143	6706	5419	5580	5655	5662	6104	5107	4330	3795	15.7697	14.3218	13.4703	14.6686	14.7762	15.0878	12.1642	10.8987	10.8206
ENSMUSG00000015937	5092	4494	5863	5888	5954	6166	5312	5266	4051	32.9473	32.6801	38.9434	42.0238	42.7535	41.9358	34.8135	36.4701	31.7813
ENSMUSG00000025980	6264	5243	5800	5728	5479	5465	5313	4685	4259	104.456	98.2609	99.2871	105.361	101.394	95.7904	89.7387	83.6213	86.1128
ENSMUSG00000066306	5801	4612	5696	5899	6105	6383	5079	5100	3860	32.2736	28.8372	32.531	36.2008	37.693	37.3267	28.6207	30.3696	26.0381
ENSMUSG00000045482	5874	4775	5588	5967	5595	6130	4933	5056	4086	12.4067	11.3348	12.116	13.9019	13.1145	13.6092	10.5533	11.4302	10.464
ENSMUSG00000036591	5484	4733	4834	5295	5481	5758	5518	5522	4863	26.0607	25.278	23.5818	27.7556	28.9054	28.7614	26.56	28.0873	28.0201
ENSMUSG00000064302	5129	4502	5155	6239	5913	6344	5298	4937	4155	10.3446	10.2049	10.6732	13.8801	13.2349	13.4492	10.8231	10.6579	10.1609
ENSMUSG00000002028	5222	4579	4417	5800	6058	7608	5116	5099	3915	13.8012	13.6009	11.9837	16.9084	17.768	21.1349	13.6952	14.4241	12.5455
ENSMUSG00000028760	5188	4462	4517	5584	5406	5835	5817	5229	5146	20.6605	19.9706	18.4661	24.5292	23.8918	24.4249	23.4638	22.2887	24.8479
ENSMUSG00000037487	4590	4265	4530	6365	6120	7061	5416	4899	4208	13.1415	13.7237	13.3142	20.1014	19.4453	21.2495	15.7061	15.0129	14.6079
ENSMUSG00000023353	5333	4913	5600	5140	4776	4532	5911	5547	5100	44.1563	45.718	47.5984	46.944	43.8851	39.4422	49.5724	49.1592	51.2
ENSMUSG00000034958	5248	4628	5309	5135	4937	4669	5834	5492	5132	57.8606	57.3458	60.0876	62.449	60.4065	54.1082	65.1499	64.8104	68.6047
ENSMUSG00000035901	6122	5409	5924	5429	5544	5479	5023	4934	4016	31.0841	30.866	30.8776	30.4061	31.2392	29.2413	25.8325	26.8145	24.7239
ENSMUSG00000067288	5967	5820	6459	4646	4640	4839	5986	5406	4623	152.931	167.641	169.937	131.345	131.974	130.36	155.394	148.3	143.662
ENSMUSG00000061751	5208	4227	4565	5671	5718	6021	5650	5281	4712	9.54048	8.70264	8.58467	11.4592	11.6245	11.5936	10.4835	10.3548	10.4661
ENSMUSG00000015932	5292	4758	5301	4976	4470	5100	6171	5387	5104	122.004	123.281	125.457	126.541	114.365	123.587	144.101	132.931	142.673
ENSMUSG00000068036	5569	4919	4835	5606	5722	5938	5353	4905	4498	24.0001	23.825	21.3902	26.6493	27.3662	26.8984	23.3664	22.6256	23.5036
ENSMUSG00000058013	5820	5092	5662	6350	5907	5798	5026	4451	3713	27.0705	26.6183	27.035	32.5794	30.491	28.3466	23.6785	22.1593	20.94
ENSMUSG00000044288	4077	3570	4034	5402	5424	5706	6372	5515	5855	27.874	27.4313	28.3125	40.7389	41.1538	41.0054	44.1258	40.358	48.536
ENSMUSG00000020894	5195	4633	5349	4700	4654	4198	6318	5208	5392	60.0882	60.2261	63.5125	59.9649	59.7394	51.0383	74.0187	64.4763	75.6191
ENSMUSG00000055436	4625	4104	4381	5415	5792	6583	5662	5331	4839	24.1254	24.0597	23.4596	31.1572	33.5292	36.0942	29.9152	29.7644	30.6053
ENSMUSG00000034593	5619	4449	4685	5756	5512	5724	5596	4644	4571	16.7234	14.8815	14.3139	18.8965	18.2056	17.9067	16.8694	14.7939	16.4951
ENSMUSG00000031246	5078	4221	4427	5892	5462	5923	5858	4809	4892	67.8354	63.3721	60.7095	86.8206	80.9742	83.1679	79.2631	68.7613	79.2371
ENSMUSG00000027692	4483	4239	4502	5893	6147	6811	5661	4793	4125	10.2431	10.8854	10.5597	14.8523	15.5868	16.3577	13.1013	11.7218	11.4279
ENSMUSG00000025162	5960	5187	5754	5660	5173	5526	4973	4720	3738	52.2858	51.1415	51.8192	54.7709	50.363	50.9564	44.189	44.3206	39.7608
ENSMUSG00000027162	5663	4738	4603	5981	5472	5005	5674	4662	4645	55.1857	51.8913	46.0473	64.2909	59.1776	51.2666	56.0051	48.627	54.8838
ENSMUSG00000071054	4901	4145	5261	5303	5429	6077	5567	5502	4558	29.7087	28.2386	32.7379	35.4582	36.5217	38.7203	34.1805	35.6981	33.5006
ENSMUSG00000041362	4409	3732	4208	5371	4965	4774	6178	5729	5815	47.5979	45.2802	46.6344	63.9586	59.4838	54.1727	67.5544	66.1991	76.116
ENSMUSG00000033326	5858	4734	5955	5770	5401	5577	4905	4649	3854	44.636	40.54	46.5802	48.4963	45.6711	44.6671	37.8559	37.9159	35.6063
ENSMUSG00000022199	5555	4841	5385	5070	5092	4274	5544	5457	4821	54.1812	53.0663	53.9179	54.5467	55.1168	43.8177	54.7704	56.9697	57.0138
ENSMUSG00000057706	6250	5564	5278	5669	5389	5123	5194	4766	3919	82.0733	82.1161	71.1499	82.1154	78.5347	70.7126	69.0847	66.9887	62.3987
ENSMUSG00000018567	5255	4417	5796	5096	4476	5444	5617	5403	4817	125.553	118.604	142.156	134.301	118.679	136.717	135.93	138.17	139.543
ENSMUSG00000002006	6648	5309	6356	4565	4408	3887	5235	5012	4698	73.776	66.2149	72.4088	55.8806	54.2871	45.3408	58.8435	59.5334	63.2143
ENSMUSG00000032076	5436	4484	4646	4517	4906	4899	6428	5547	5408	22.94	21.2666	20.1269	21.0262	22.9759	21.7306	27.4756	25.0552	27.6713
ENSMUSG00000081895	5030	2848	7289	4114	4959	5142	6459	4658	5575	399.291	254.086	593.981	360.232	436.865	429.046	519.332	395.773	536.593
ENSMUSG00000020668	5497	4675	5402	5775	5209	4869	5313	4862	4190	32.7007	31.2559	32.989	37.8947	34.3887	30.4453	32.0132	30.9579	30.222
ENSMUSG00000019961	6069	5301	5186	5753	5795	6793	4751	4260	3410	24.3118	23.8659	21.3263	25.4209	25.7623	28.6031	19.2772	18.2657	16.5628
ENSMUSG00000024735	4907	4034	5241	5701	5357	5626	5442	5021	4578	29.7042	27.4446	32.5687	38.0671	35.9878	35.7975	33.3671	32.5326	33.6013
ENSMUSG00000033307	5138	4433	6017	4806	4447	4852	5398	5210	4917	303.845	294.629	365.276	313.5	291.848	301.599	323.332	329.778	352.563
ENSMUSG00000040649	6862	5962	5779	4645	4885	4571	5246	4449	4348	53.7742	52.5091	46.49	40.1518	42.4834	37.6517	41.6399	37.3174	41.3134
ENSMUSG00000039844	6092	4971	6087	5331	4880	5207	5014	4758	3948	36.3433	33.3294	37.2778	35.0807	32.3084	32.6514	30.2975	30.3818	28.5574
ENSMUSG00000017421	4738	4444	4654	5853	5661	6492	5273	5010	4405	31.352	33.0494	31.6141	42.7214	41.5714	45.1543	35.3416	35.4841	35.3423
ENSMUSG00000031398	5085	4302	4695	5144	5509	4941	5484	5841	5341	28.4302	27.032	26.9468	31.7238	34.1816	29.0371	31.0559	34.9543	36.2067
ENSMUSG00000041540	5962	5171	5512	6154	6358	7665	4431	3835	2687	18.2713	17.8103	17.3408	20.8032	21.6236	24.691	13.7542	12.5796	9.98441
ENSMUSG00000020671	5187	4598	4640	5483	5274	4878	5837	4978	4830	65.0508	64.8074	59.7362	75.8491	73.402	64.3026	74.1454	66.8216	73.4449
ENSMUSG00000021670	4860	4384	4706	5239	4738	4717	5964	4914	5337	29.4319	29.8381	29.2561	34.9966	31.8425	30.026	36.5828	31.8524	39.1883
ENSMUSG00000020149	5209	4610	4847	5419	4980	4942	5779	5326	4895	60.4087	60.0849	57.7034	69.3203	64.0923	60.2418	67.8822	66.1107	68.8297
ENSMUSG00000024068	5032	4917	4626	5599	5492	5563	5339	4850	4486	35.966	39.4976	33.9423	44.1426	43.5626	41.7937	38.6518	37.1039	38.8767
ENSMUSG00000052915	6530	5871	6404	4909	4972	4537	4902	4697	3752	52.9527	53.5064	53.3101	43.91	44.7442	38.6717	40.263	40.7681	36.8906
ENSMUSG00000033295	5428	4556	5680	5390	5778	5908	4793	4815	3728	26.1414	24.6599	28.0815	28.6334	30.8814	29.9074	23.3805	24.8205	21.7692
ENSMUSG00000005683	5718	4846	5987	5114	4653	5042	5285	4650	4135	43.5919	41.5207	46.8548	43.005	39.3664	40.4031	40.8098	37.9437	38.2222
ENSMUSG00000020267	5400	4659	5726	4583	4525	4984	5469	5069	4643	272.83	264.551	296.984	255.414	253.716	264.683	279.875	274.123	284.43
ENSMUSG00000024968	6274	5194	6558	5246	5746	6101	4454	4537	2969	88.1701	82.0348	94.6088	81.3207	89.6136	90.1215	63.3994	68.2451	50.5901
ENSMUSG00000026864	5333	4728	5098	5572	5834	4918	4975	4516	4936	55.5582	55.3571	54.5205	64.0301	67.4488	53.8537	52.4962	50.3566	62.3491
ENSMUSG00000024188	5630	5178	5212	4767	5028	4885	5317	5106	4510	32.971	34.0804	31.3337	30.7939	32.6776	30.0703	31.539	32.0059	32.0242
ENSMUSG00000035478	6336	5391	6297	4770	4726	4787	4710	4800	3853	140.486	134.34	143.329	116.662	116.29	111.566	105.778	113.916	103.584
ENSMUSG00000054256	5659	5033	6107	5595	5702	5222	4855	4834	3314	42.9859	42.9668	47.6209	46.8795	48.0668	41.694	37.3537	39.3024	30.5223
ENSMUSG00000028906	5163	4513	5051	5389	5102	5883	5302	5027	4004	14.2683	14.017	14.3295	16.4277	15.6474	17.0892	14.8412	14.8698	13.4166
ENSMUSG00000043909	5585	4637	5222	5695	5620	5750	4736	4445	3886	17.3721	16.2101	16.6743	19.5397	19.3997	18.7995	14.921	14.7988	14.6558
ENSMUSG00000024163	5144	4279	5086	5030	5017	5247	5233	5128	4542	15.5673	14.5537	15.8006	16.791	16.8495	16.6907	16.0406	16.6106	16.6663
ENSMUSG00000058446	5840	5153	5320	4964	4875	4837	5315	4685	4091	41.6601	41.313	38.9585	39.0602	38.5934	36.2688	38.4033	35.7719	35.3847
ENSMUSG00000031827	5617	4589	6218	5052	4972	4624	5193	5081	4105	155.055	142.37	176.204	153.83	152.315	134.168	145.197	150.126	137.396
ENSMUSG00000043067	4236	4326	4260	6227	6204	7965	4948	4522	3107	29.3898	33.7323	30.3413	47.6558	47.7687	58.0867	34.7719	33.5812	26.1373
ENSMUSG00000006373	5174	5051	4779	5154	4720	4479	5658	5325	4711	122.752	134.679	116.392	134.879	124.273	111.695	135.964	135.222	135.517
ENSMUSG00000024736	6801	5943	6958	4712	4391	3691	4277	4301	3705	73.6376	72.3189	77.3383	56.2766	52.762	42.0069	46.9055	49.845	48.64
ENSMUSG00000005034	5659	4896	4883	5457	4924	4608	5407	4530	4457	28.4221	27.6361	25.1759	30.2319	27.4451	24.3264	27.5062	24.3523	27.1417
ENSMUSG00000031708	4915	4393	4959	4501	4530	4187	5578	5560	5239	98.8315	99.2779	102.365	99.8337	101.088	88.4963	113.608	119.666	127.732
ENSMUSG00000069919	4706	4730	7104	3544	2896	4393	4298	7880	3910	255.335	288.429	395.68	212.104	174.377	250.536	236.202	457.625	257.225
ENSMUSG00000032637	5066	4400	4993	5374	5478	4999	4911	5130	4377	46.6735	45.5593	47.2226	54.6133	56.009	48.4104	45.8282	50.588	48.8945
ENSMUSG00000039361	4653	4505	4203	5240	5259	5262	5637	4907	4770	13.0306	14.179	12.083	16.1867	16.3442	15.4893	15.9896	14.7086	16.1967
ENSMUSG00000029623	4911	4261	4995	4840	4757	5277	5335	5042	4594	41.2514	40.2253	43.0713	44.8446	44.3438	46.5915	45.3901	45.3312	46.7884
ENSMUSG00000052852	5023	4636	4552	4848	4413	4668	5679	4771	4861	53.8176	55.8244	50.0665	57.2954	52.4719	52.5705	61.6299	54.7137	63.1488
ENSMUSG00000037032	5838	4876	6183	4804	4048	4363	4998	4860	4253	58.3495	54.7716	63.4389	52.9629	44.8998	45.8362	50.5973	51.9918	51.5403
ENSMUSG00000041879	5480	4633	5377	5291	5076	5521	4970	4722	4087	29.3249	27.8636	29.5379	31.2313	30.1446	31.0545	26.9383	27.0463	26.5179
ENSMUSG00000029765	4448	4059	3942	5881	5224	5760	5120	4463	4501	13.8953	14.2509	12.6416	20.2652	18.1108	18.9137	16.2006	14.923	17.0487
ENSMUSG00000079641	5558	5405	5818	3958	3652	6280	5394	4820	4212	170.759	186.629	183.494	134.133	124.517	202.803	167.855	158.503	156.903
ENSMUSG00000026496	4946	4457	5490	5794	5393	5881	4767	4622	3557	41.1687	41.6941	46.9103	53.197	49.8166	51.4534	40.1898	41.1783	35.8984
ENSMUSG00000053646	4810	4176	4975	5177	5330	5800	5109	5242	4108	22.0928	21.5568	23.4575	26.2289	27.1684	28.0016	23.7684	25.7708	22.8778
ENSMUSG00000030738	4758	3939	4934	5541	5262	5487	5075	4631	4257	59.7046	55.5506	63.5574	76.6951	73.2767	72.3717	64.5027	62.1991	64.7688
ENSMUSG00000020290	5242	4835	4206	4941	5527	6040	5124	4378	4368	32.1608	33.3384	26.49	33.438	37.6314	38.9508	31.8417	28.7495	32.493
ENSMUSG00000031691	5188	4501	5205	5021	5319	4494	5236	4955	4218	36.3671	35.4599	37.4553	38.8236	41.3781	33.1125	37.1764	37.1773	35.8504
ENSMUSG00000031442	5359	4863	5252	4529	4607	4023	5627	5012	4927	18.5032	18.8707	18.6154	17.2489	17.6528	14.6004	19.6788	18.5225	20.6265
ENSMUSG00000019124	4781	3975	4880	5473	5102	5791	5122	4579	4033	24.4556	22.8516	25.625	30.8803	28.9622	31.1361	26.5374	25.0701	25.013
ENSMUSG00000028796	6075	5104	6363	4781	4941	5403	4482	4477	3247	37.8887	35.7762	40.7389	32.8911	34.1987	35.42	28.3135	29.8866	24.5541
ENSMUSG00000022477	5297	4486	5812	5218	4716	5032	4905	4558	3970	54.2468	51.6324	61.1016	58.9446	53.5981	54.167	50.8793	49.9625	49.2961
ENSMUSG00000090733	5624	5276	5992	4028	4158	4872	5169	4985	4111	237.561	250.469	259.828	187.679	194.915	216.316	221.154	225.383	210.55
ENSMUSG00000106847	4843	3764	4203	5784	5387	4837	5369	4781	4060	45.1572	39.444	40.2305	59.489	55.7431	47.4066	50.7066	47.7152	45.9005
ENSMUSG00000021156	4828	4536	4282	4805	4868	5260	5248	5137	4668	19.4164	20.5019	17.678	21.3153	21.7262	22.235	21.3774	22.1125	22.762
ENSMUSG00000063063	4653	4313	4263	5576	4939	5030	5284	4778	4536	29.5087	30.7408	27.7534	39.0064	34.7606	33.5301	33.942	32.4331	34.8794
ENSMUSG00000040596	5856	4762	5237	5333	4948	5317	4873	4450	3785	26.914	24.5972	24.7083	27.0361	25.237	25.6859	22.6846	21.8908	21.0922
ENSMUSG00000002741	5051	4431	5264	4857	4608	4464	5437	4896	4541	74.575	73.5253	79.7838	79.1006	75.5022	69.2772	81.308	77.3718	81.2916
ENSMUSG00000030084	6053	4435	5476	4941	5152	4588	4828	4456	3988	29.454	24.2542	27.354	26.5207	27.8215	23.4665	23.7957	23.2084	23.5292
ENSMUSG00000032594	5662	4708	5439	4740	4543	4243	5146	4925	4387	38.4539	35.9357	37.9204	35.5095	34.2409	30.2896	35.3996	35.8016	36.1257
ENSMUSG00000022403	5114	4159	4823	5307	5267	4981	5236	4839	4509	21.8639	19.9836	21.1674	25.0272	24.9897	22.3838	22.6738	22.1436	23.3736
ENSMUSG00000055531	5262	4909	4311	5183	5411	6195	5085	4292	3895	22.0578	23.1272	18.5512	23.9656	25.1722	27.2963	21.5904	19.2574	19.7969
ENSMUSG00000025410	4837	4038	5056	5012	4785	4558	5493	5274	4743	44.4428	41.6976	47.6888	50.7964	48.7909	44.02	51.1203	51.867	52.8393
ENSMUSG00000068735	5173	4607	5372	4891	4708	5176	4962	4899	4124	61.7633	61.8195	65.8427	64.4142	62.3815	64.958	60.0071	62.6067	59.7015
ENSMUSG00000022619	6065	4858	5897	4838	4434	4142	4863	4457	4142	46.8781	42.2004	46.7901	41.2479	38.0335	33.6512	38.0717	36.8729	38.8175
ENSMUSG00000031028	5452	4261	4388	4994	4411	4296	5527	4796	4778	28.6257	25.1438	23.6511	28.9231	25.7021	23.7091	29.3933	26.9529	30.4176
ENSMUSG00000032481	5121	4330	5007	5780	5605	5989	4995	4342	3533	28.8069	27.3747	28.9136	35.8646	34.9904	35.4117	28.46	26.1431	24.097
ENSMUSG00000009739	4433	3977	4380	5125	5146	5133	5418	5348	4556	28.1054	28.3379	28.5069	35.8412	36.2071	34.2069	34.7928	36.2918	35.0231
ENSMUSG00000029169	5025	4596	4538	5602	5326	5984	4922	4351	3906	26.0577	26.7855	24.1573	32.0434	30.6501	32.6168	25.8523	24.1499	24.559
ENSMUSG00000027593	4759	4291	5432	5137	4822	4862	4928	5160	4211	63.6899	64.5405	74.6273	75.8334	71.6165	68.3943	66.8011	73.9145	68.3311
ENSMUSG00000022858	5179	4859	5023	5045	4892	5331	5013	4565	4047	24.7072	26.0522	24.5994	26.5482	25.8997	26.7323	24.2233	23.3101	23.4093
ENSMUSG00000028788	5492	5166	5549	4707	4681	5474	4885	4237	3795	55.28	58.4402	57.3371	52.2611	52.2887	57.9153	49.8036	45.648	46.3157
ENSMUSG00000041911	7777	6315	5822	4965	3959	3768	4199	4114	3650	63.4972	57.9475	48.7975	44.7155	35.8723	32.3373	34.7253	35.9528	36.1338
ENSMUSG00000024083	4996	4447	4496	5374	4798	4346	5290	4406	4514	33.0642	33.0767	30.5454	39.231	35.2393	30.2326	35.4609	31.2109	36.2223
ENSMUSG00000027248	5373	4640	5026	4709	5212	4798	5186	4508	4537	75.4119	73.1914	72.4151	72.9034	81.1818	70.7838	73.7248	67.7224	77.2094
ENSMUSG00000004455	4912	4420	5123	5324	4951	5927	4597	4500	3566	63.2032	63.9178	67.6688	75.564	70.6976	80.1615	59.9119	61.9753	55.634
ENSMUSG00000000563	4507	4088	4441	4841	4512	4917	5561	5029	4749	48.3714	49.3096	48.9289	57.3103	53.7405	55.4692	60.4522	57.7708	61.799
ENSMUSG00000040549	5081	4368	5020	5999	5679	5765	4596	3863	3511	23.6581	22.8577	23.9949	30.811	29.345	28.2151	21.6755	19.2523	19.8217
ENSMUSG00000068739	5045	4376	5554	4940	4410	4786	4896	4835	4256	43.2258	42.1385	48.8508	46.688	41.9326	43.1028	42.4895	44.3409	44.2143
ENSMUSG00000062397	4958	4708	5033	4545	4052	4435	5506	5037	4558	43.8535	46.8008	45.6991	44.3433	39.7739	41.2327	49.3279	47.6865	48.8822
ENSMUSG00000025571	6326	5958	5684	4686	4734	5316	4072	3946	3244	21.7009	22.9704	20.0164	17.7315	18.0222	19.1683	14.1486	14.4887	13.493
ENSMUSG00000000631	5802	4941	6126	4768	4256	4300	4694	4530	4079	15.9393	15.2555	17.2763	14.4485	12.9755	12.4168	13.0615	13.3203	13.587
ENSMUSG00000059923	5352	4791	5335	4865	4568	4150	5193	4558	4109	80.8617	81.3528	82.7455	81.0785	76.5922	65.9061	79.47	73.7101	75.2734
ENSMUSG00000024268	5667	5039	4447	4654	4664	4321	5279	4306	4361	29.089	29.0696	23.4329	26.351	26.5684	23.3136	27.4464	23.6578	27.1419
ENSMUSG00000023456	4844	4026	5967	4575	4502	5115	4863	4633	3858	77.5197	72.4104	98.0274	80.7598	79.9549	86.0407	78.8262	79.359	74.8598
ENSMUSG00000029775	5782	4857	5291	4612	4413	4660	4850	4448	4101	30.1714	28.4843	28.3425	26.5462	25.5554	25.5596	25.6341	24.8432	25.9469
ENSMUSG00000028478	4895	4382	5251	4632	4396	4351	5137	4882	4429	119.81	120.541	131.937	125.057	119.407	111.939	127.353	127.898	131.44
ENSMUSG00000024359	4918	4441	5045	5086	4858	4960	5060	4679	4181	71.4147	72.4768	75.2044	81.465	78.2866	75.7061	74.4231	72.7239	73.6135
ENSMUSG00000001441	4775	4088	4545	5052	4938	4829	5452	4896	4444	29.194	28.0899	28.5258	34.0706	33.5045	31.0333	33.7625	32.0396	32.9437
ENSMUSG00000021614	4815	4558	3841	5298	5397	5767	4991	4455	4238	14.6684	15.6056	12.012	17.803	18.2461	18.4666	15.4004	14.5264	15.654
ENSMUSG00000021819	5511	4868	5774	4850	4623	4780	4377	4520	3654	28.2652	28.0602	30.4005	27.4384	26.3134	25.7691	22.7382	24.8133	22.7231
ENSMUSG00000016319	5122	4602	5919	4712	4721	5601	4920	4497	3585	137.096	138.436	162.636	139.119	140.233	157.58	133.385	128.835	116.346
ENSMUSG00000055013	4913	4038	4705	5318	4738	4203	5321	4804	4196	12.3271	11.3868	12.1187	14.7183	13.1929	11.0847	13.5228	12.9016	12.7652
ENSMUSG00000079477	4866	4094	4570	4642	4357	4840	5102	4683	4526	82.1384	77.6678	79.1906	86.4321	81.6193	85.8756	87.2313	84.6104	92.6332
ENSMUSG00000016933	4851	4159	4766	4803	4762	5038	4945	4943	4312	27.2013	26.2099	27.4344	29.7075	29.6332	29.6938	28.0855	29.667	29.3167
ENSMUSG00000026833	5979	5130	6143	4402	4017	3571	4881	4368	4079	74.1392	71.4917	78.1957	60.2095	55.278	46.5435	61.3036	57.9732	61.3269
ENSMUSG00000003810	5087	4471	5136	4475	4421	4398	4927	5113	4513	29.3156	28.9575	30.384	28.4463	28.2741	26.6405	28.7593	31.5383	31.5341
ENSMUSG00000037989	4818	4006	4977	5131	5181	5400	4689	4732	3802	25.0285	23.3882	26.5411	29.4012	29.8684	29.4857	24.6721	26.311	23.9474
ENSMUSG00000045039	5359	4388	5391	4530	4390	4233	4876	5059	4346	23.2406	21.387	24.0003	21.6699	21.128	19.2958	21.4183	23.483	22.8524
ENSMUSG00000027067	5174	4211	5331	5215	4836	5396	4857	4461	3629	60.9983	55.7951	64.5184	67.8175	63.2716	66.8673	57.9986	56.2923	51.8748
ENSMUSG00000008489	4903	4368	4119	5461	5551	5863	4938	4402	3738	25.9847	26.0171	22.4095	31.9246	32.6482	32.6608	26.5073	24.9708	24.0201
ENSMUSG00000003378	5666	4741	5336	4086	4233	3897	5020	4992	4628	48.3024	45.4236	46.6972	38.4226	40.0471	34.9199	43.3465	45.5504	47.837
ENSMUSG00000026585	4556	4077	3920	4846	4599	4099	5574	4517	5047	50.0308	50.3168	44.1899	58.6993	56.0465	47.3131	61.9981	53.092	67.1994
ENSMUSG00000022240	4284	3689	4329	5331	4743	4109	5241	5127	4789	18.2958	17.7064	18.979	25.1135	22.4795	18.4455	22.6712	23.4365	24.7985
ENSMUSG00000040725	5040	4422	4973	5019	4904	5205	4682	4419	3653	25.6583	25.3009	25.9896	28.1845	27.7063	27.8528	24.1428	24.0795	22.5489
ENSMUSG00000022710	4979	4477	4498	4466	4751	5173	5075	4970	4283	28.2461	28.5446	26.1951	27.9468	29.9112	30.8468	29.1616	30.1786	29.4607
ENSMUSG00000062078	5192	4850	4658	5170	5033	5594	4763	4057	3508	16.0612	16.8618	14.792	17.6413	17.2783	18.1893	14.9239	13.433	13.1577
ENSMUSG00000028399	3485	3414	2925	4254	4586	4856	5564	5599	6210	6.72765	7.40702	5.79655	9.05846	9.82485	9.85348	10.8794	11.569	14.5355
ENSMUSG00000006575	5069	4490	5172	4329	4310	4009	5042	4807	4515	75.9349	75.5936	79.5355	71.5324	71.6519	63.1256	76.5033	77.076	82.0079
ENSMUSG00000074781	5332	4825	5054	4706	4714	4385	4960	4505	3937	55.6531	56.5999	54.1524	54.181	54.6034	48.1082	52.4371	50.3291	49.8245
ENSMUSG00000017119	4716	4015	4480	5316	5232	5355	4994	4379	3923	30.2391	28.9334	29.4887	37.5989	37.23	36.0914	32.434	30.0535	30.4994
ENSMUSG00000025104	5227	4502	4333	5047	4902	4626	4884	4214	4051	24.0507	23.2809	20.4667	25.6156	25.0311	22.3734	22.7619	20.7537	22.6004
ENSMUSG00000021559	5440	4727	4929	4661	4869	4687	4624	4587	4078	26.5945	25.9716	24.7363	25.1344	26.4158	24.0845	22.8965	24.002	24.1723
ENSMUSG00000021743	5988	5192	5975	4766	4822	4948	4302	4136	3042	86.5812	84.3715	88.6877	76.0137	77.375	75.2007	63.0043	64.01	53.331
ENSMUSG00000020340	4901	4236	4861	5034	4714	4857	4834	4242	3899	30.3989	29.5289	30.9515	34.4415	32.4484	31.6658	30.3695	28.1623	29.3227
ENSMUSG00000036622	4711	3930	4808	4543	4331	4166	5121	4923	4632	34.592	32.4321	36.2419	36.7961	35.2925	32.1538	38.0869	38.6918	41.2392
ENSMUSG00000017639	5390	4406	5088	4955	4480	4158	4897	4406	4030	31.8705	29.2795	30.8838	32.3176	29.3974	25.8425	29.3284	27.885	28.8924
ENSMUSG00000026374	5072	4234	4924	4679	4489	4904	4862	4474	3780	24.7023	23.1754	24.6184	25.1366	24.2627	25.1049	23.9845	23.3227	22.3217
ENSMUSG00000029068	5628	5371	4556	3926	4571	4653	4293	4677	4146	46.9785	50.3871	39.0402	36.1486	42.3436	40.8252	36.2964	41.7867	41.9617
ENSMUSG00000044783	4879	4300	4463	4159	4851	5787	4651	5265	3971	25.8017	25.5567	24.2286	24.2606	28.4695	32.1678	24.9128	29.8017	25.4622
ENSMUSG00000019179	4516	3862	5237	4593	4239	4842	4904	4526	4022	55.8566	53.6849	66.4946	62.6633	58.1856	62.95	61.4369	59.9185	60.3172
ENSMUSG00000028676	4867	4320	4088	5028	5336	5708	4822	4271	3867	30.619	30.5445	26.4012	34.8917	37.2544	37.7454	30.7267	28.7598	29.4973
ENSMUSG00000009073	4941	3991	4770	4842	4635	4963	4768	4360	3812	31.8953	28.9543	31.6092	34.4773	33.2042	33.6749	31.175	30.1248	29.8362
ENSMUSG00000005338	5102	4272	4835	4326	4149	3814	5147	4463	4532	31.0125	29.1841	30.17	29.0054	27.9879	24.3684	31.689	29.0368	33.4014
ENSMUSG00000043940	5141	4312	4517	5164	5341	5341	4720	4163	3326	14.7593	13.9129	13.3123	16.3532	17.0166	16.1173	13.7252	12.7924	11.5776
ENSMUSG00000037608	4419	3812	3952	5141	5414	5664	5094	4234	4204	12.7239	12.3358	11.6814	16.3282	17.2999	17.1423	14.8563	13.0488	14.6769
ENSMUSG00000022336	4216	3755	4398	5090	4549	4709	5435	4989	4573	27.6446	27.6719	29.6039	36.8149	33.1022	32.4555	36.0967	35.0146	36.3571
ENSMUSG00000030209	4753	3587	3792	5086	4677	4206	5183	3907	4540	8.42938	7.14955	6.90366	9.94948	9.20506	7.84057	9.31038	7.41646	9.76252
ENSMUSG00000032324	4556	4348	4794	4541	4331	4796	4999	4690	4172	46.9638	50.3719	50.7296	51.633	49.545	51.9648	52.1941	51.7462	52.1438
ENSMUSG00000035569	5036	4465	4737	5014	4823	5332	4594	4331	3415	13.3818	13.3343	12.9216	14.6964	14.2226	14.8926	12.3646	12.3181	11.0027
ENSMUSG00000022536	5158	4279	4845	4935	4724	5032	4617	4198	3588	27.037	25.208	26.0708	28.5338	27.4801	27.7247	24.5129	23.5529	22.8038
ENSMUSG00000077450	4902	4491	5234	4560	4200	4246	4840	4663	4106	35.2312	36.2757	38.6163	36.1505	33.4992	32.0763	35.2336	35.8711	35.7809
ENSMUSG00000024966	4412	3692	4779	4996	5084	5207	4737	4503	3835	89.452	84.127	99.4661	111.731	114.391	110.967	97.2784	97.7197	94.2754
ENSMUSG00000079435	4918	4418	5382	3990	3555	4716	4926	4563	4246	130.92	132.179	147.077	117.162	105.024	131.959	132.822	130.015	137.049
ENSMUSG00000030519	5593	4662	5474	4378	4390	4303	4490	4340	3690	64.4379	60.3654	64.7418	55.6376	56.1297	52.1097	52.3963	53.5195	51.5467
ENSMUSG00000021111	4541	4176	4110	5062	5145	5647	4897	4335	3836	30.3355	31.353	28.1854	37.3008	38.1431	39.6522	33.1351	30.9966	31.0711
ENSMUSG00000040459	4127	3912	3215	4501	5117	6214	4942	4677	4353	33.1976	35.3663	26.5483	39.9371	45.6792	52.5404	40.2654	40.2684	42.456
ENSMUSG00000002997	4513	3893	3683	4742	4434	4427	5154	4535	4808	54.4439	52.7822	45.6109	63.1017	59.3623	56.1363	62.9776	58.558	70.3277
ENSMUSG00000004530	5714	4907	5568	4820	4354	4699	4286	3874	3274	26.0494	25.1416	26.0579	24.2382	22.0281	22.5171	19.791	18.9035	18.0973
ENSMUSG00000022332	3509	3165	3615	3806	4002	3746	5982	5391	5943	42.2162	42.7946	44.6465	50.5081	53.4324	47.3712	72.8955	69.421	86.6922
ENSMUSG00000047459	4226	3978	4717	4371	3830	4128	5250	5066	4687	184.524	195.212	211.433	210.523	185.589	189.458	232.188	236.763	248.14
ENSMUSG00000062070	4324	3596	5128	4691	4446	5351	4483	4207	3744	84.8941	79.347	103.353	101.59	96.8707	110.427	89.1494	88.4076	89.1263
ENSMUSG00000010097	4952	4432	4872	4269	4584	5138	4492	4540	3837	36.4833	36.6971	36.8471	34.6925	37.4791	39.7885	33.5205	35.801	34.2755
ENSMUSG00000056851	4341	3675	4650	4690	4484	5323	4596	4583	3794	36.7579	34.9733	40.42	43.8056	42.1364	47.377	39.4184	41.5371	38.9526
ENSMUSG00000004099	4669	3956	4804	5053	5046	5156	4432	4356	3400	27.8842	26.5528	29.4524	33.2874	33.4436	32.3667	26.8097	27.8451	24.6202
ENSMUSG00000029245	4661	4074	3895	5583	5355	5887	4602	3627	3594	12.2677	12.0511	10.5239	16.2087	15.6414	16.2866	12.2684	10.2178	11.4694
ENSMUSG00000029817	4311	4116	4047	4790	5467	5480	4608	4628	4369	27.3477	29.3452	26.3547	33.5177	38.4878	36.5404	29.6083	31.424	33.6049
ENSMUSG00000015217	4817	4429	4547	4797	4475	5113	4766	4258	3646	94.9966	98.1649	92.0533	104.351	97.939	105.988	95.2014	89.8799	87.1819
ENSMUSG00000026878	4485	4249	4112	4683	4535	4745	5146	4532	4066	14.5408	15.4822	13.6856	16.7474	16.3168	16.1701	16.8988	15.7269	15.9835
ENSMUSG00000034525	4706	4485	4109	4439	4358	4564	4714	4499	4291	18.5283	19.8457	16.6075	19.2782	19.0416	18.8878	18.7989	18.9595	20.4843
ENSMUSG00000021273	4706	4222	5381	4159	3722	3950	4884	4334	4616	49.0494	49.4561	57.5743	47.8153	43.0517	43.2743	51.5604	48.35	58.3346
ENSMUSG00000032199	4899	4383	4775	4411	4181	4889	4716	4308	3811	89.0408	89.5308	89.092	88.4331	84.3322	93.4011	86.8188	83.8075	83.9845
ENSMUSG00000043733	4805	4187	4712	5033	4706	5281	4438	4187	3281	28.256	27.6719	28.445	32.6467	30.7114	32.6425	26.434	26.3539	23.3938
ENSMUSG00000035203	4502	3897	4763	4430	4343	4039	4865	4591	4151	70.5852	68.6685	76.6606	76.614	75.5665	66.5629	77.259	77.0444	78.9113
ENSMUSG00000034168	5773	4993	5644	4595	4452	3718	4185	3791	3330	62.0646	60.3286	62.2892	54.4909	53.1164	42.0148	45.5718	43.6236	43.4075
ENSMUSG00000020086	4908	4178	4985	4630	4299	4528	4601	4323	3771	99.4168	95.1136	103.658	103.45	96.6393	96.4077	94.3986	93.7273	92.6169
ENSMUSG00000003660	4689	3751	4876	5333	4938	5614	4045	3726	3352	26.4206	23.7536	28.204	33.146	30.8777	33.2496	23.0855	22.4715	22.9005
ENSMUSG00000029050	5187	4289	5323	4508	4080	3966	4608	4361	3834	41.0866	38.182	43.2836	39.388	35.8653	33.0207	36.9704	36.9739	36.8226
ENSMUSG00000061983	4832	4438	5700	3994	3448	4641	5074	4154	4292	105.024	108.409	127.18	95.7557	83.1686	106.028	111.704	96.6391	113.109
ENSMUSG00000092086	4873	3926	4644	4996	4942	4386	4898	4683	3722	133.846	121.194	130.944	151.366	150.641	126.628	136.266	137.676	123.955
ENSMUSG00000034863	4447	4025	4414	4325	4560	4096	4848	5125	4472	28.6142	29.1071	29.1561	30.697	32.5619	27.7028	31.5962	35.2967	34.8895
ENSMUSG00000058546	4959	4214	5397	3802	3511	4337	4533	4660	4112	257.944	246.346	288.182	218.142	202.672	237.121	238.822	259.443	259.336
ENSMUSG00000020180	4500	4261	5028	4616	4539	3785	4884	4618	4160	57.5991	61.2963	66.0666	65.1727	64.4755	50.9237	63.3195	63.2678	64.5617
ENSMUSG00000026915	4078	3635	3673	4581	4558	4531	5330	4663	4854	9.65107	9.66833	8.92344	11.9587	11.9711	11.2713	12.7765	11.8119	13.9286
ENSMUSG00000028059	4101	3702	4652	4875	4719	5329	4663	4697	3810	18.3541	18.6208	21.373	24.0665	23.4382	25.0691	21.1381	22.5003	20.675
ENSMUSG00000032280	5401	4715	5400	4708	4819	4517	3950	4135	3231	20.4198	20.0345	20.9582	19.634	20.2192	17.9505	15.1263	16.7332	14.8113
ENSMUSG00000062661	5492	4712	5347	4047	3879	3472	4710	4248	4041	52.001	50.1425	51.9726	42.2679	40.7598	34.555	45.1711	43.0518	46.3926
ENSMUSG00000020723	5600	4667	5170	4198	4127	3869	4626	3963	3884	69.0123	64.6391	65.4052	57.0659	56.4422	50.1173	57.7434	52.2743	58.0358
ENSMUSG00000000605	4166	3740	3736	4334	4264	4126	5249	4803	4725	21.4042	21.5959	19.7047	24.5621	24.3125	22.2823	27.3159	26.413	29.4348
ENSMUSG00000031166	4491	3867	3787	4340	4083	3853	5306	4767	4605	37.4947	36.2845	32.4568	39.9681	37.8301	33.8124	44.8697	42.5989	46.616
ENSMUSG00000030704	4102	3799	3737	4255	4042	4434	5646	4561	4759	48.4768	50.4577	45.3362	55.4669	53.011	55.0788	67.583	57.6931	68.1919
ENSMUSG00000025789	5008	4322	4645	4587	4054	4191	4705	4104	3840	40.9802	39.7478	39.0192	41.4032	36.815	36.0477	38.9966	35.9453	38.0995
ENSMUSG00000031065	4834	3935	4740	4233	4472	3861	4684	4582	3889	48.6458	44.5044	48.9666	46.9876	49.9427	40.8403	47.7434	49.3537	47.452
ENSMUSG00000107176	4929	4366	5030	4315	4048	3374	5308	4983	4348	513.373	511.066	537.806	495.737	467.892	369.377	559.968	555.508	549.088
ENSMUSG00000026473	5367	4864	5831	3876	3626	3645	4494	4102	3799	71.1567	72.4764	79.3616	56.6844	53.3511	50.7963	60.3497	58.211	61.0705
ENSMUSG00000036550	4612	4010	4496	5122	5088	5323	4168	3921	3399	11.8347	11.5647	11.8435	14.4979	14.4893	14.3574	10.8332	10.7694	10.5755
ENSMUSG00000005312	4522	3993	4380	5042	4638	4597	4607	4075	3658	45.2169	44.8733	44.9601	55.612	51.4674	48.3164	46.6602	43.6137	44.3498
ENSMUSG00000056076	4727	3909	5159	4620	4249	4741	4502	4382	3539	62.2406	57.846	69.7328	67.1006	62.0878	65.6158	60.0416	61.757	56.4999
ENSMUSG00000029823	3885	3750	3599	4276	4639	5731	4859	4619	4227	14.1643	15.3658	13.47	17.1964	18.7698	21.9626	17.9436	18.0251	18.6859
ENSMUSG00000020978	4161	3890	4183	4566	4495	4671	4815	4435	3959	33.7111	35.4196	34.7894	40.8044	40.4144	39.7773	39.5121	38.4587	38.8901
ENSMUSG00000022537	3730	3341	3292	4250	4284	4285	5232	5290	5285	18.4789	18.6021	16.7421	23.2248	23.553	22.3135	26.2538	28.0509	31.746
ENSMUSG00000020108	5130	4960	6247	4368	3947	4179	4030	3586	2814	128.782	139.939	160.987	120.953	109.96	110.271	102.471	96.3547	85.6524
ENSMUSG00000020610	4801	3887	4514	4309	4187	3766	4795	4501	4310	37.8792	34.4669	36.5606	37.5009	36.6609	31.232	38.3191	38.0105	41.2311
ENSMUSG00000003269	3905	3534	4259	4556	4322	4393	5167	4902	4293	49.9397	50.7938	55.9134	64.2695	61.3396	59.0523	66.9301	67.1002	66.5678
ENSMUSG00000028664	5989	4894	5568	4554	4339	4441	4132	3441	2921	20.9277	19.2199	19.9733	17.5532	16.8263	16.3117	14.6247	12.87	12.3759
ENSMUSG00000030655	4809	4020	3753	4638	4843	5218	4440	4118	3818	8.8338	8.29924	7.07709	9.39766	9.87276	10.075	8.26102	8.09664	8.50368
ENSMUSG00000018770	4582	4086	5069	4200	3915	3657	5108	4671	4406	92.558	92.7633	105.115	93.5845	87.7651	77.6487	104.512	100.994	107.915
ENSMUSG00000028986	4141	3898	3645	5134	4727	5593	4621	4066	3625	46.0823	48.7517	41.6399	63.0204	58.3775	65.422	52.0862	48.4308	48.912
ENSMUSG00000022382	4136	3468	5023	5469	4689	5378	4183	4010	3231	37.2028	35.0585	46.3812	54.2625	46.8066	50.8472	38.1102	38.607	35.238
ENSMUSG00000024261	3239	2854	2738	4142	3436	2842	6317	5007	6248	36.6651	36.309	31.8169	51.7187	43.1644	33.8155	72.4287	60.6659	85.7553
ENSMUSG00000022822	4430	4079	3488	3760	4816	4222	4766	5233	4714	18.2728	18.9093	14.7694	17.1075	22.0455	18.3051	19.912	23.1036	23.576
ENSMUSG00000038170	4801	4001	4651	4835	4265	3814	4668	4325	3917	12.5477	11.7523	12.4785	13.9388	12.3704	10.4777	12.3573	12.0989	12.4127
ENSMUSG00000037126	3982	3340	3816	3771	3708	2855	5509	4868	5438	22.9747	21.6578	22.6017	23.9994	23.7421	17.3143	32.1943	30.0625	38.0422
ENSMUSG00000030663	4608	4006	4558	4352	3983	4278	4711	4513	4054	81.5319	79.6609	82.789	84.9376	78.209	79.5621	84.428	85.4685	86.9715
ENSMUSG00000018548	4529	3870	4251	4842	4812	4550	4637	4117	3632	27.6593	26.5625	26.6509	32.6181	32.6133	29.2079	28.6836	26.9119	26.8944
ENSMUSG00000039323	3888	4338	6009	3980	3691	3964	4104	5382	3966	92.7414	116.294	147.141	104.719	97.7064	99.3874	99.1546	137.409	114.704
ENSMUSG00000003534	4660	4002	5255	4827	4875	5570	4104	4088	2866	43.0049	41.5077	49.7838	49.1366	49.9273	54.0303	38.3617	40.3802	32.0691
ENSMUSG00000020362	4614	4380	3759	4949	4891	5332	4477	3927	3332	30.7532	32.81	25.7199	36.3853	36.1778	37.3554	30.2244	28.0156	26.9275
ENSMUSG00000038738	4372	3651	4049	4109	4143	3557	4906	4916	4886	18.32	17.194	17.4172	18.9923	19.2661	15.6668	20.8225	22.0487	24.8244
ENSMUSG00000029004	4748	4153	4160	4939	4752	5332	4280	3847	3028	20.029	19.6892	18.0146	22.9817	22.2462	23.6422	18.2873	17.3698	15.4875
ENSMUSG00000064368	3748	3425	2863	3051	3636	6841	5235	4097	4983	318.161	326.758	249.489	285.684	342.533	610.403	450.113	372.253	512.881
ENSMUSG00000019923	5118	4528	4760	4438	3964	4176	4514	3832	3571	50.8533	50.5643	48.5522	48.641	43.7103	43.6144	45.4295	40.754	43.0216
ENSMUSG00000027828	4275	4048	4040	4361	4481	4455	5018	4222	3995	45.1446	48.043	43.796	50.7987	52.5142	49.4502	53.6734	47.7215	51.1523
ENSMUSG00000028248	4700	4093	3074	3863	5120	5924	4381	4117	4232	20.3267	19.8943	13.6476	18.4285	24.5736	26.9298	19.1911	19.0579	22.1918
ENSMUSG00000043857	4564	4172	4910	4345	4183	4125	4444	4450	3612	43.7502	44.9467	48.3169	45.9431	44.4993	41.5632	43.1486	45.6583	41.9817
ENSMUSG00000008859	4207	3796	3801	4302	4089	4249	5121	4234	4457	63.935	64.8353	59.299	72.1162	68.9628	67.874	78.8277	68.872	82.1272
ENSMUSG00000028693	3812	3339	3553	5047	5103	5539	4713	4265	3962	22.3391	21.9911	21.3742	32.6243	33.1871	34.1188	27.9748	26.752	28.1517
ENSMUSG00000040225	4742	3957	4256	5095	5158	5488	4052	3631	2991	12.9827	12.1756	11.9616	15.3867	15.6717	15.7932	11.2365	10.6404	9.92885
ENSMUSG00000024548	4860	4041	4188	5261	4995	5762	4180	3479	2863	21.5128	20.1034	19.0305	25.6877	24.5373	26.8092	18.7411	16.4832	15.366
ENSMUSG00000063919	4093	3717	4189	4447	4731	5843	4218	4579	3516	20.7796	21.2083	21.8317	24.9034	26.655	31.1803	21.69	24.8823	21.6432
ENSMUSG00000069565	4204	3908	4464	4444	4520	4783	4293	4427	3595	62.9128	65.728	68.5779	73.3579	75.0665	75.2363	65.0722	70.9107	65.231
ENSMUSG00000003031	4036	3503	3919	4827	4954	5276	4748	4151	3413	39.0628	38.1041	38.9377	51.533	53.2108	53.6744	46.5459	43.0022	40.0522
ENSMUSG00000034928	4519	4054	4143	4583	4656	4872	4491	4524	3348	38.2725	38.5875	36.0199	42.8144	43.7611	43.3712	38.5252	41.0102	34.3802
ENSMUSG00000029478	4813	3946	5132	4623	4750	5068	3990	4015	2913	20.2141	18.6258	22.1263	21.417	22.1393	22.3731	16.9734	18.0489	14.834
ENSMUSG00000071646	4194	3770	4518	4807	4523	5093	4344	4095	3275	45.1441	45.6072	49.9232	57.0746	54.0295	57.6231	47.361	47.1794	42.7427
ENSMUSG00000068154	5458	4784	5209	4069	4696	4607	4090	4177	2683	77.5687	76.4123	75.9959	63.7876	74.0648	68.821	58.8754	63.5393	46.233
ENSMUSG00000037458	4802	4335	4051	4212	4147	3990	4926	3909	3892	33.8174	34.3104	29.2862	32.7192	32.4103	29.5353	35.1374	29.4652	33.2329
ENSMUSG00000079215	4714	4247	4334	4626	4915	5352	4284	4110	2871	26.5174	26.8499	25.0273	28.7041	30.6829	31.6452	24.409	24.7462	19.5818
ENSMUSG00000032480	4739	4046	4735	4257	4193	4331	4234	4377	3603	19.6671	18.8712	20.1724	19.4874	19.3112	18.8926	17.7976	19.4427	18.1299
ENSMUSG00000040415	4809	4201	4875	4225	4312	3563	4232	4348	3889	82.3755	80.8752	85.7238	79.83	81.9697	64.1519	73.4256	79.7184	80.7718
ENSMUSG00000030374	4335	3636	4378	4329	4133	4383	4512	4220	3933	23.9994	22.6232	24.8811	26.4359	25.3926	25.5054	25.301	25.0062	26.4005
ENSMUSG00000047284	5159	4147	4984	4152	4015	3892	4080	4102	3808	38.5957	34.8679	38.2767	34.2631	33.3342	30.6053	30.9166	32.8469	34.5421
ENSMUSG00000046432	4456	3931	4656	4216	3982	4250	4739	4338	3819	201.765	200.043	216.42	210.571	200.094	202.274	217.343	210.241	209.667
ENSMUSG00000022629	3742	3521	3389	4899	5030	5860	4523	4332	3611	25.4572	26.9211	23.668	36.763	37.9758	41.904	31.1668	31.5443	29.7861
ENSMUSG00000010608	3688	3533	3284	4506	4637	5448	4737	4239	4345	9.35095	10.0676	8.54774	12.6024	13.0477	14.5195	12.1654	11.5041	13.3577
ENSMUSG00000009894	5006	4139	5183	3904	3365	3339	4453	4252	4146	83.1947	77.3071	88.4238	71.5666	62.0613	58.3272	74.9576	75.6351	83.5434
ENSMUSG00000038366	4900	4142	4798	4491	4056	3932	4318	3997	3514	33.2377	31.5765	33.4102	33.6027	30.5327	28.0349	29.6672	29.0198	28.9012
ENSMUSG00000029147	5450	4698	5684	3744	3741	3835	4063	3918	3499	49.3953	47.8543	52.8842	37.4301	37.6277	36.5346	37.2987	38.0083	38.4513
ENSMUSG00000006273	4671	4184	4675	4493	3965	3767	4442	4092	3624	38.7917	39.0517	39.856	41.1587	36.5429	32.8833	37.3651	36.3739	36.4918
ENSMUSG00000057322	4624	4105	5131	3502	3562	4001	5073	4837	4215	375.866	375.014	428.154	313.998	321.322	341.849	417.675	420.84	415.423
ENSMUSG00000005779	4324	3681	4705	4230	3898	4033	4664	4511	3950	97.6434	93.4205	109.069	105.364	97.6855	95.7273	106.678	109.032	108.152
ENSMUSG00000018476	4816	4197	4790	4448	4479	4525	4178	4268	3191	30.5117	29.8839	31.1529	31.0843	31.4914	30.1334	26.8106	28.9421	24.5123
ENSMUSG00000090841	4504	4025	4926	3912	3765	4087	4448	4440	3906	62.2631	62.5342	69.9053	59.6523	57.7602	59.3864	62.281	65.6963	65.4701
ENSMUSG00000034799	3945	3225	3692	3461	4018	3506	4951	5138	5284	13.7689	12.6503	13.2281	13.3245	15.563	12.8622	17.5026	19.1943	22.3611
ENSMUSG00000066551	4269	3824	3964	4514	4442	4672	4515	3937	3592	37.4436	37.6954	35.6918	43.6726	43.2376	43.0729	40.1113	36.9609	38.2002
ENSMUSG00000033732	4511	3743	4713	4965	4480	5231	3948	3732	2977	18.2014	16.9735	19.5215	22.0977	20.0605	22.1854	16.1349	16.1175	14.5643
ENSMUSG00000001802	5393	4702	5670	3490	3493	3586	4129	4126	3611	50.553	49.5357	54.5611	36.0859	36.3368	35.3327	39.203	41.3972	41.0414
ENSMUSG00000026434	4658	4321	4368	4646	4423	3521	4906	4112	3661	30.2725	31.5611	29.1417	33.3061	31.9005	24.0528	32.2949	28.604	28.8487
ENSMUSG00000063576	4509	3955	4950	4102	3758	3878	4386	4256	3836	76.6112	75.5227	86.3377	76.8783	70.8598	69.258	75.4812	77.3997	79.0258
ENSMUSG00000027201	4383	3877	3818	4499	4769	5189	4326	3977	3793	32.5306	32.3397	29.0897	36.8326	39.2807	40.4813	32.5211	31.5938	34.1336
ENSMUSG00000030224	4259	4117	4321	4332	3859	4473	4617	4185	3878	60.7244	65.9714	63.2446	68.1303	61.0607	67.0355	66.6767	63.8671	67.0412
ENSMUSG00000032446	4337	3784	4786	4658	5323	6174	4122	4123	2342	45.9868	45.0935	52.0954	54.4802	62.637	68.8114	44.27	46.7931	30.1099
ENSMUSG00000068747	3902	3467	3705	4646	4683	5364	4507	4366	3764	22.7124	22.6803	22.1385	29.8299	30.2504	32.8182	26.5718	27.201	26.5646
ENSMUSG00000029505	4555	3585	4444	4815	4620	5163	4070	3922	3271	14.364	12.7056	14.3861	16.7486	16.1681	17.1135	12.9999	13.2379	12.5068
ENSMUSG00000009470	4507	4241	4005	5009	4952	5515	4077	3480	2920	17.71	18.7292	16.1554	21.7109	21.5945	22.7786	16.2267	14.6365	13.9121
ENSMUSG00000042272	4443	3955	3685	4561	4354	4724	4482	3909	3876	19.8585	19.8671	16.9079	22.4867	21.5968	22.1937	20.2908	18.7008	21.0054
ENSMUSG00000041037	5708	4591	5585	4101	3686	3886	3987	3539	3121	41.341	37.37	41.5244	32.7629	29.6267	29.5835	29.2483	27.4349	27.4075
ENSMUSG00000021936	4137	3546	3623	4535	4215	4627	4651	4079	4002	15.9266	15.3424	14.3182	19.2579	18.008	18.7235	18.136	16.808	18.6807
ENSMUSG00000026277	4377	3710	4409	4066	3971	4050	4703	4357	3996	33.1792	31.6069	34.3093	33.9979	33.4057	32.2696	36.1095	35.351	36.7276
ENSMUSG00000045193	5050	4557	4732	3728	3541	4072	4416	4082	3345	85.4407	86.6506	82.1867	69.5738	66.4861	72.4155	75.6764	73.9217	68.6196
ENSMUSG00000008855	3807	3314	4317	4474	4329	4503	4569	4566	3790	19.1031	18.6892	22.2375	24.7635	24.1068	23.7505	23.222	24.5234	23.0588
ENSMUSG00000022883	4281	4295	3479	5126	4719	4079	4115	3852	3584	11.4232	12.8802	9.52969	15.0874	13.9741	11.4405	11.1216	11.0015	11.5954
ENSMUSG00000046897	4623	3923	4373	4514	4444	4945	4217	4314	3282	40.0069	38.1548	38.8485	43.0893	42.6792	44.9809	36.9635	39.9592	34.4372
ENSMUSG00000000416	3696	3707	3377	3968	4477	5381	4658	4716	4252	18.4431	20.7895	17.2989	21.8409	24.7926	28.2238	23.5429	25.1885	25.7261
ENSMUSG00000025130	4572	4102	5234	4189	3817	4258	4187	4080	3458	70.4049	70.9923	82.7396	71.1546	65.2304	68.9212	65.3067	67.2484	64.5654
ENSMUSG00000028565	4475	3920	4287	4450	4853	5472	4419	3910	3035	18.1025	17.8218	17.8026	19.8565	21.7865	23.2671	18.1063	16.9297	14.8862
ENSMUSG00000020577	4119	3514	3943	4335	3897	3550	4969	4511	4506	73.3511	70.3292	72.0817	85.153	77.0152	66.4498	89.6276	85.9831	97.2936
ENSMUSG00000021939	4493	4205	5214	4075	3782	3936	4300	4004	3545	32.7132	34.409	38.971	32.7274	30.5591	30.1226	31.7113	31.2038	31.2955
ENSMUSG00000045962	4798	3906	3887	4376	4495	5318	4401	3801	3286	9.26113	8.47335	7.70196	9.31702	9.62863	10.7895	8.60425	7.85285	7.69041
ENSMUSG00000028782	5792	5159	5636	3427	3245	3006	3907	3663	3740	39.3368	39.3781	39.2939	25.6732	24.4578	21.459	26.8765	26.6277	30.7979
ENSMUSG00000020048	4205	3460	3583	4573	4978	4469	4341	3779	4165	45.9473	42.4902	40.1906	55.1177	60.3643	51.328	48.0443	44.1974	55.1807
ENSMUSG00000037788	4536	3919	4076	4047	3971	3723	4696	4068	3984	20.3485	19.7585	18.7705	20.0257	19.7692	17.555	21.3376	19.5328	21.6699
ENSMUSG00000034681	4233	3660	4298	4573	4120	4638	4336	3952	3606	36.3463	35.3193	37.8845	43.3121	39.2592	41.8594	37.7103	36.3208	37.5419
ENSMUSG00000033712	4526	3714	4798	4216	3940	4253	4285	4263	3563	42.8084	39.4799	46.5863	43.9857	41.3564	42.2825	41.051	43.1575	40.861
ENSMUSG00000062647	3859	3780	5796	3699	5092	3753	4624	5355	2915	95.4608	105.09	147.185	100.932	139.788	97.5842	115.858	141.787	87.4314
ENSMUSG00000034269	4943	4280	4568	4126	4314	4823	4161	3756	3155	11.8697	11.5508	11.2605	10.9289	11.4964	12.1735	10.1206	9.65385	9.18601
ENSMUSG00000033545	4887	4118	4580	4195	4228	3896	4125	4164	3476	30.6792	29.054	29.5155	29.0489	29.4556	25.7081	26.2291	27.9793	26.4581
ENSMUSG00000031428	4210	3499	3771	4003	4145	3320	5010	4737	4528	38.0393	35.5315	34.9776	39.8963	41.563	31.5311	45.8508	45.812	49.6061
ENSMUSG00000001833	3946	3448	3475	4573	4357	4446	4893	4071	4294	14.947	14.6786	13.5125	19.1071	18.3154	17.7018	18.7729	16.5053	19.7214
ENSMUSG00000034730	5296	4391	5204	3478	3717	3460	4200	3976	3695	32.3076	30.1051	32.5895	23.4036	25.1641	22.1862	25.9516	25.9614	27.3306
ENSMUSG00000021294	5005	4235	4821	4686	4622	4714	3384	3845	2696	31.8741	30.3114	31.5177	32.9179	32.6659	31.5554	21.8284	26.2093	20.8177
ENSMUSG00000049288	4588	4022	4523	4230	3973	4074	4562	4017	3617	55.8379	55.0132	56.5088	56.7861	53.6606	52.1167	56.2366	52.3279	53.3744
ENSMUSG00000004937	4284	3639	4619	4141	3865	3963	4445	4377	3884	65.6259	62.6508	72.6368	69.9724	65.7062	63.8116	68.9692	71.7675	72.1412
ENSMUSG00000021131	4325	3944	4752	3895	3678	4608	4202	4274	3467	72.7832	74.5935	82.0927	72.3017	68.6891	81.5094	71.6241	76.9848	70.7419
ENSMUSG00000034220	4866	4318	5015	4015	3872	4564	3943	3790	3212	41.5548	41.443	43.9646	37.8208	36.6957	40.968	34.1062	34.6429	33.2585
ENSMUSG00000035847	4047	3538	3475	4329	3815	3594	5112	4184	4178	34.9536	34.3428	30.8104	41.2423	36.5666	32.6278	44.7206	38.6791	43.7528
ENSMUSG00000021892	4200	3680	3952	4074	3716	3571	4897	4219	4238	57.9334	57.0488	55.9603	61.9864	56.8835	51.7749	68.4176	62.2895	70.8792
ENSMUSG00000032293	4038	3706	3457	4610	4642	5392	4258	3766	3568	18.768	19.3587	16.4943	23.6346	23.9435	26.3422	20.0454	18.7352	20.1074
ENSMUSG00000040761	5294	4842	5179	4615	4347	4498	3416	3387	2481	16.5546	17.0168	16.6251	15.9185	15.0853	14.7844	10.8196	11.3364	9.40674
ENSMUSG00000031988	4692	3910	4612	4137	3839	3875	4378	4050	3498	40.5403	37.9687	40.9074	39.4286	36.8111	35.1926	38.3145	37.455	36.6461
ENSMUSG00000029192	4269	3486	4067	4527	4240	4592	4458	3841	3581	19.1878	17.6095	18.7654	22.4443	21.1493	21.6946	20.2954	18.4786	19.5156
ENSMUSG00000025427	4626	3953	4422	4445	4513	4706	4077	3754	2965	20.1113	19.3143	19.7349	21.3158	21.7736	21.5048	17.9528	17.4684	15.6292
ENSMUSG00000017781	4011	3435	4141	4085	4071	3847	4619	4177	4041	42.7979	41.1922	45.3584	48.0792	48.2061	43.1461	49.9201	47.7045	52.2801
ENSMUSG00000022186	4292	3550	3792	3913	3790	3771	4841	4047	4272	51.0923	47.4945	46.339	51.3808	50.0686	47.1848	58.3698	51.5649	61.6602
ENSMUSG00000020167	4190	3754	4881	4568	4523	5193	3984	3877	2745	45.704	46.0208	54.6553	54.962	54.7518	59.54	44.0168	45.2649	36.3046
ENSMUSG00000015501	2964	2497	2810	5074	4811	4529	5015	4670	4046	9.51784	9.01152	9.26296	17.9724	17.1446	15.2867	16.3113	16.051	15.753
ENSMUSG00000034818	4342	3520	3826	4177	4264	3784	4471	3901	3848	28.6886	26.1385	25.9506	30.4424	31.2656	26.2797	29.9214	27.588	30.8271
ENSMUSG00000041570	4775	4233	4048	4702	4273	4342	4028	3535	3208	22.8789	22.7945	19.9107	24.8509	22.721	21.8677	19.5484	18.1292	18.637
ENSMUSG00000007989	4539	3894	3615	5037	4871	5381	4100	3356	3118	15.6181	15.0586	12.7691	19.1178	18.6002	19.4618	14.2893	12.3599	13.0084
ENSMUSG00000038733	4570	4027	4166	4512	4450	4820	4105	3671	3203	25.655	25.4072	24.0081	27.9396	27.7234	28.4415	23.3414	22.058	21.8017
ENSMUSG00000002524	4875	3941	5225	3875	3867	3937	4045	3988	3361	45.2354	41.0988	49.7706	39.6617	39.8207	38.399	38.0172	39.6081	37.8138
ENSMUSG00000033767	4365	4275	4176	4256	4147	4749	3887	4082	3457	16.4002	18.0518	16.1068	17.6385	17.2914	18.755	14.7924	16.4158	15.7486
ENSMUSG00000025781	3998	3658	4449	4153	3861	3791	4703	4282	3796	92.3164	94.929	105.459	105.778	98.9389	92.0111	109.994	105.83	106.277
ENSMUSG00000031529	4408	3689	3790	4822	4283	4941	4117	3545	3259	13.0443	12.2689	11.5133	15.7399	14.0656	15.3689	12.3401	11.2285	11.6934
ENSMUSG00000031785	4331	3738	4502	4528	4632	5416	4110	3548	2572	35.1984	34.1424	37.5598	40.5917	41.7768	46.2662	33.8326	30.8634	25.3445
ENSMUSG00000042688	4744	4055	4247	4465	3932	4657	4088	3586	3220	31.3118	30.0797	28.7759	32.5073	28.801	32.3087	27.3295	25.3337	25.769
ENSMUSG00000018666	4338	3817	3968	4817	4887	4439	4136	3902	3225	44.7271	44.2306	41.9988	54.7841	55.9185	48.108	43.1937	43.062	40.3171
ENSMUSG00000041852	5578	4735	4708	4250	4147	4132	3790	3375	2817	29.8059	28.4356	25.8252	25.0501	24.5917	23.2078	20.5126	19.3029	18.2511
ENSMUSG00000005371	4148	3821	3593	4260	4293	4289	4486	4083	3756	41.562	43.0283	36.9571	47.0829	47.7365	45.1715	45.5277	43.7888	45.6312
ENSMUSG00000066232	4249	3578	3712	4797	4441	4685	4244	3643	3456	16.7605	15.8621	15.0311	20.8721	19.4407	19.425	16.9564	15.381	16.5292
ENSMUSG00000014601	4882	3907	4858	4073	3888	3912	3876	3953	3440	39.4436	35.4766	40.2921	36.2986	34.8607	33.2222	31.7191	34.1847	33.6989
ENSMUSG00000036427	4775	3974	5266	3538	3137	3837	4033	3838	3406	32.6057	30.4977	36.9134	26.6486	23.772	27.5399	27.8937	28.0511	28.1996
ENSMUSG00000026235	3299	2939	3411	5107	5149	6010	4344	3690	3096	18.0462	18.0685	19.1544	30.8152	31.2577	34.5563	24.0686	21.605	20.5344
ENSMUSG00000079037	3701	3272	3907	3653	3270	3518	5099	4190	4377	69.5923	69.1472	75.4169	75.7684	68.2372	69.5326	97.1148	84.3299	99.7923
ENSMUSG00000031565	3969	3407	4388	3651	4174	4308	4245	4578	3687	17.7075	17.0832	20.0968	17.9674	20.6662	20.2024	19.1829	21.8614	19.9448
ENSMUSG00000038256	5311	4570	5097	3887	4194	4173	3610	3741	2746	27.7038	26.7916	27.2936	22.3653	24.2786	22.8803	19.0734	20.887	17.3677
ENSMUSG00000029686	3917	3586	3950	4405	4657	5210	4496	3710	3202	42.7156	43.9504	44.2195	52.9877	56.36	59.7202	49.6612	43.3044	42.3382
ENSMUSG00000027893	4126	3767	3794	4101	4046	4620	4510	4192	3612	27.1717	27.8807	25.6489	29.7903	29.5696	31.9802	30.0831	29.5485	28.8413
ENSMUSG00000059248	5172	4328	5570	4012	3697	4496	3756	3524	2745	30.1206	28.3277	33.3	25.7729	23.8939	27.5221	22.1559	21.9668	19.3832
ENSMUSG00000093904	4707	4403	4485	3862	3559	3765	4274	3741	3513	42.2699	44.438	41.3459	38.2556	35.4688	35.5388	38.8758	35.9584	38.2511
ENSMUSG00000042750	4245	3713	3855	3666	3640	3542	4742	4361	4205	207.112	203.597	193.079	197.295	197.088	181.646	234.34	227.739	248.755
ENSMUSG00000021143	4486	3689	4203	4097	4114	4116	4225	3850	3372	28.2948	26.1503	27.2139	28.5043	28.7968	27.2881	26.9919	25.9917	25.7878
ENSMUSG00000053046	4252	3794	4164	4029	4049	4274	4321	4120	3443	30.3221	30.4077	30.4832	31.6927	32.0439	32.037	31.2111	31.4477	29.7702
ENSMUSG00000010663	4085	3687	4194	4085	3810	4140	4371	4152	3712	52.0754	52.8242	54.8848	57.4419	53.901	55.4742	56.439	56.6531	57.3756
ENSMUSG00000040389	3810	3308	3521	4639	4125	4205	4659	4022	4057	34.5456	33.7095	32.773	46.3968	41.5071	40.0759	42.7876	39.0333	44.6016
ENSMUSG00000059495	4335	3738	3794	4537	4361	4510	4095	3631	3441	14.0225	13.5893	12.5985	16.1883	15.6551	15.3343	13.4168	12.5716	13.4959
ENSMUSG00000006476	4176	3531	4441	4071	3827	4158	4335	3930	3530	37.578	35.71	41.0239	40.4083	38.2175	39.3285	39.5112	37.8522	38.5147
ENSMUSG00000028654	4650	3598	4576	4162	3619	3646	4396	4113	3481	50.7342	44.1193	51.2528	50.0895	43.8196	41.8134	48.5807	48.0322	46.0501
ENSMUSG00000035696	4596	4337	3821	4533	4400	4650	4109	3748	2934	24.2905	25.7612	20.7308	26.4264	25.8072	25.8321	21.9964	21.2022	18.8016
ENSMUSG00000028745	4098	3738	4623	4170	3722	3810	4340	4103	3550	54.7273	56.1036	63.3781	61.4277	55.162	53.482	58.7057	58.6488	57.4829
ENSMUSG00000045038	4172	3518	3915	4297	3946	3338	4491	3747	3777	25.3141	23.9902	24.3856	28.7594	26.5709	21.289	27.6006	24.3348	27.7871
ENSMUSG00000035390	4026	3346	3956	4334	3850	3937	4258	4118	3693	43.2618	40.4088	43.6385	51.3707	45.9116	44.4679	46.3441	47.3634	48.1159
ENSMUSG00000021540	4918	4148	4282	4357	4508	4859	3825	3588	2784	29.2011	27.6802	26.1	28.5361	29.7047	30.3255	23.0038	22.8028	20.0428
ENSMUSG00000027624	4618	3857	4357	3634	3463	3344	4335	3916	4118	17.6457	16.5636	17.0905	15.3167	14.6848	13.4308	16.7777	16.016	19.0787
ENSMUSG00000052516	2829	2991	2772	5264	4653	4873	4222	3911	3899	7.33893	8.72038	7.38204	15.063	13.3957	13.2876	11.0937	10.8596	12.264
ENSMUSG00000020431	3257	2428	3071	3751	3327	3014	5236	4149	4968	11.4593	9.60083	11.0918	14.5574	12.9905	11.1464	18.6594	15.6246	21.1934
ENSMUSG00000072501	3642	3500	3104	3820	4475	5593	4597	3970	3886	9.19673	9.93301	8.04635	10.6403	12.5406	14.8453	11.7578	10.7302	11.898
ENSMUSG00000029836	3905	3628	3764	4606	4266	4797	4342	3892	3367	28.712	29.9798	28.4103	37.3562	34.8093	37.0734	32.3363	30.6296	30.0168
ENSMUSG00000062929	4229	3772	3867	4043	3861	4031	4687	3957	3689	57.0474	57.1859	53.5495	60.1586	57.8002	57.1559	64.04	57.1334	60.3372
ENSMUSG00000020823	3945	3278	4144	4608	4072	4219	4088	4039	3323	24.2203	22.6183	26.1177	31.2062	27.7441	27.2265	25.4215	26.5419	24.7366
ENSMUSG00000031167	3351	3891	3740	4234	3488	5702	4352	3829	3142	31.425	41.0093	36.0045	43.7974	36.3002	56.2055	41.3379	38.4337	35.7261
ENSMUSG00000062933	3471	3111	6063	3655	5579	2629	4288	4962	3474	312.085	314.367	559.615	362.495	556.681	248.462	390.509	477.53	378.727
ENSMUSG00000035545	3789	3706	3221	3642	4407	5054	4078	4370	3612	26.1035	28.6945	22.7797	27.6764	33.6937	36.5982	28.4564	32.2241	30.1717
ENSMUSG00000062270	4105	3575	4143	4069	3821	3853	4252	3857	3532	18.5415	18.1479	19.2101	20.2729	19.1531	18.2928	19.4528	18.6469	19.3433
ENSMUSG00000027967	4237	3877	4626	4356	5180	6037	3761	3825	1872	83.821	86.2004	93.947	95.0557	113.725	125.535	75.3626	80.9937	44.9033
ENSMUSG00000058297	4641	3824	4410	3381	3118	2644	4843	3770	4064	36.9543	34.2209	36.0475	29.6958	27.5525	22.1292	39.0595	32.1307	39.2361
ENSMUSG00000020321	3979	3631	4054	4109	4072	3929	4387	4067	3699	68.2908	70.038	71.4259	77.7895	77.5582	70.8795	76.2631	74.7116	76.9753
ENSMUSG00000021577	3888	3336	4076	4599	4136	4357	4275	3917	3281	41.5156	40.0341	44.6789	54.1682	49.0114	48.9016	46.2359	44.7677	42.4786
ENSMUSG00000039159	4545	3884	4676	4342	4164	4081	4048	3645	2932	41.891	40.2332	44.243	44.1441	42.5921	39.537	37.7907	35.9592	32.7664
ENSMUSG00000056708	4878	3894	5048	3978	4338	4655	3817	3577	2468	65.6013	58.8553	69.6904	59.0108	64.7428	65.8022	51.9937	51.4891	40.2433
ENSMUSG00000026867	4013	3534	3909	4434	4035	4610	4088	3903	3331	12.8601	12.728	12.8595	15.6735	14.3499	15.5284	13.2692	13.3875	12.9428
ENSMUSG00000005936	4341	3839	4735	4092	3654	4017	4071	3896	3208	24.4536	24.3047	27.3814	25.4263	22.8429	23.7851	23.228	23.4907	21.9111
ENSMUSG00000095597	4526	3872	4852	3763	3096	2616	4263	4080	3746	306.301	294.502	337.084	280.908	232.523	186.089	292.218	295.542	307.383
ENSMUSG00000024914	4031	3647	4654	3726	3526	3341	4452	4442	3930	102.007	103.722	120.9	104.005	99.0214	88.8674	114.111	120.315	120.583
ENSMUSG00000036529	4239	3520	4442	4133	4042	3817	4012	4026	3375	27.3597	25.5335	29.4313	29.4245	28.9518	25.8953	26.2281	27.813	26.4119
ENSMUSG00000038612	4508	4379	4537	4055	3841	3826	4130	3734	3170	58.1067	63.4361	60.0336	57.654	54.9437	51.8367	53.9201	51.516	49.5427
ENSMUSG00000063455	4743	3984	4236	4127	3999	3932	3945	3573	3283	15.5362	14.6666	14.244	14.9115	14.537	13.538	13.0887	12.5271	13.0389
ENSMUSG00000022400	4185	3527	4206	3718	3595	4099	4324	4107	3675	40.5138	38.3736	41.7984	39.7021	38.6223	41.7096	42.3986	42.5557	43.1363
ENSMUSG00000026385	3488	3147	3740	4336	4327	4566	4710	4166	3332	108.067	109.58	118.951	148.184	148.776	148.697	147.807	138.153	125.169
ENSMUSG00000029512	3993	3666	4109	4334	4222	4117	3968	4131	3264	27.1146	27.9779	28.6433	32.463	31.8166	29.3856	27.2919	30.0251	26.874
ENSMUSG00000018765	3839	3457	4251	4311	4211	3931	4135	4221	3269	44.9109	45.452	51.0515	55.6299	54.6702	48.3379	48.9968	52.8537	46.369
ENSMUSG00000084319	4521	4021	4839	4209	2971	2682	5007	4488	3933	383.779	383.619	421.683	394.114	279.886	239.307	430.51	407.78	404.808
ENSMUSG00000031508	3707	3402	3311	3679	4184	5054	4172	4240	3716	21.7991	22.4838	19.9875	23.864	27.3048	31.2394	24.8496	26.6875	26.4954
ENSMUSG00000030213	4042	3440	3918	4345	4570	4779	4121	3556	2874	8.59202	8.2182	8.54962	10.1879	10.7807	10.6779	8.87278	8.0907	7.40737
ENSMUSG00000038034	4539	3906	5186	3734	3788	4425	3773	3874	2810	38.3313	37.0719	44.9582	34.7828	35.5005	39.2787	32.2729	35.017	28.7725
ENSMUSG00000001467	3412	3264	3531	3801	3622	3450	4931	4190	4713	34.0481	36.6061	36.1714	41.8387	40.111	36.187	49.8399	44.7531	57.0242
ENSMUSG00000024811	4549	3887	3930	4572	4473	4391	3899	3307	2784	19.2596	18.4954	17.0807	21.3517	21.0165	19.5409	16.7202	14.9862	14.2915
ENSMUSG00000024248	5749	5096	6156	3051	2734	3296	3331	3374	2927	171.369	170.722	188.374	100.318	90.4419	103.271	100.571	107.649	105.789
ENSMUSG00000049804	4253	3750	3706	4336	4525	4722	4014	3465	3023	23.4335	23.2216	20.9619	26.3528	27.6689	27.3475	22.4015	20.4348	20.1957
ENSMUSG00000060510	4240	4031	3661	4374	4254	4342	4257	3758	3133	26.5607	28.3796	23.5427	30.2238	29.5735	28.59	27.0107	25.1974	23.7965
ENSMUSG00000017778	4398	4139	4260	3481	3402	3278	4543	4166	3755	171.32	181.203	170.351	149.573	147.068	134.218	179.247	173.699	177.354
ENSMUSG00000021901	4191	3506	4148	4170	3786	4270	4080	3738	3167	39.4367	37.0778	40.0687	43.2828	39.5362	42.2339	38.8867	37.6485	36.1334
ENSMUSG00000031004	5482	4591	4013	4473	4305	6276	2962	2580	2148	24.0056	22.5943	18.0396	21.6057	20.9208	28.8873	13.1376	12.0926	11.4048
ENSMUSG00000021140	3904	3387	3614	4456	4412	4542	4060	3769	3221	11.0164	10.7414	10.4689	13.8698	13.8164	13.4718	11.6041	11.3836	11.0204
ENSMUSG00000024073	4092	3698	3802	4339	4183	4708	3944	3462	3065	6.99523	7.10481	6.67209	8.18186	7.9357	8.45966	6.82907	6.3346	6.35295
ENSMUSG00000040481	4157	3538	3861	4430	4358	4768	3884	3523	2978	13.0065	12.4411	12.4012	15.2891	15.1321	15.6808	12.3089	11.7983	11.2975
ENSMUSG00000032777	4259	3337	4534	4350	4323	4211	3673	3670	2918	15.6131	13.7486	17.0627	17.5901	17.5873	16.2262	13.6383	14.4004	12.9702
ENSMUSG00000022211	3260	3073	3550	3542	4561	4675	4382	4837	3734	22.2434	23.5649	24.8654	26.658	34.5362	33.5286	30.2841	35.3253	30.8913
ENSMUSG00000020674	3734	3710	3489	3530	4071	4216	4193	4671	3682	17.0511	19.0401	16.3554	17.7807	20.6305	20.2362	19.3937	22.8303	20.3863
ENSMUSG00000028556	3925	3517	3447	4212	4263	4788	4005	3800	3549	10.2821	10.3546	9.26968	12.171	12.3933	13.1839	10.6268	10.6549	11.2726
ENSMUSG00000042035	4097	3529	4389	4178	3805	3569	3971	3703	3348	21.288	20.6082	23.4109	23.9461	21.941	19.4925	20.8991	20.5944	21.0928
ENSMUSG00000027404	4578	3745	5215	4102	3728	3905	3729	3688	2846	102.071	93.8423	119.362	100.883	92.2433	91.5164	84.2128	88.0124	76.938
ENSMUSG00000038324	4113	3387	4260	4114	3817	4097	3909	3787	3301	20.7022	19.1598	22.0115	22.8411	21.3212	21.6757	19.9288	20.4023	20.1457
ENSMUSG00000020088	4515	4137	4519	3892	3469	3801	3876	3570	3251	53.1864	54.7706	54.6473	50.5722	45.3501	47.0642	46.2471	45.0129	46.4342
ENSMUSG00000006676	4261	3461	4296	4297	4128	4016	3709	3903	3142	26.6355	24.3147	27.5674	29.6285	28.6365	26.3872	23.4835	26.114	23.814
ENSMUSG00000015837	3947	3439	4068	3696	3482	3564	4377	3920	3587	51.8155	50.7392	54.8222	53.5205	50.7286	49.1791	58.2006	55.0813	57.0955
ENSMUSG00000023010	4045	3583	4356	3586	3520	3767	4223	4096	3574	38.9276	38.7529	43.0338	38.0667	37.5935	38.1052	41.164	42.1914	41.7034
ENSMUSG00000018286	3847	3366	4240	3810	3674	3672	4293	4291	3643	90.538	89.0311	102.437	98.9076	95.9575	90.8367	102.336	108.092	103.955
ENSMUSG00000031924	4744	3873	4443	3793	3687	3955	3995	3420	3219	47.7838	43.8432	45.9405	42.1419	41.2136	41.8728	40.7578	36.8712	39.3129
ENSMUSG00000032936	3075	2600	3313	3042	2809	2180	5182	4844	5710	36.0019	34.2116	39.8185	39.2858	36.4975	26.8279	61.452	60.703	81.0578
ENSMUSG00000028960	4001	3600	4237	4236	3761	4022	3964	3901	3243	24.9042	25.184	27.0736	29.0841	25.98	26.3146	24.9917	25.9899	24.4754
ENSMUSG00000062901	3818	3336	3352	4456	4411	4840	4131	3679	3180	16.5187	16.2212	14.8876	21.2657	21.1791	22.0107	18.1031	17.037	16.6818
ENSMUSG00000036241	4679	4117	4611	3599	3654	4061	3921	3596	3106	49.2104	48.6636	49.7832	41.7525	42.6485	44.8939	41.7695	40.4808	39.6081
ENSMUSG00000038371	3767	3504	3519	4220	3958	4368	4041	3727	3413	11.2266	11.7364	10.766	13.8727	13.0906	13.6831	12.1983	11.8888	12.3329
ENSMUSG00000006304	3852	3421	3921	3698	3431	3499	4478	3947	3930	83.4763	83.32	87.2283	88.3975	82.5143	79.7024	98.2922	91.5524	103.264
ENSMUSG00000021986	4584	3861	3939	4141	4027	4137	3943	3332	3120	18.9453	17.934	16.7119	18.8781	18.4701	17.9719	16.506	14.7397	15.6347
ENSMUSG00000031540	4710	4018	4128	4541	4387	4184	3446	3184	2609	22.6044	21.6721	20.3374	24.0392	23.3653	21.1064	16.7512	16.3557	15.1818
ENSMUSG00000067194	4428	3765	4197	3816	3745	3793	4142	3541	3349	37.046	35.4012	36.0459	35.2158	34.771	33.3554	35.0996	31.7092	33.9725
ENSMUSG00000037072	4040	3482	3904	3893	3447	3946	4311	4095	3560	30.5877	29.6288	30.343	32.5122	28.9627	31.4032	33.06	33.1853	32.6809
ENSMUSG00000026556	4919	4559	4902	4287	4434	4454	3348	2837	2171	31.0037	32.2943	31.7171	29.8048	31.0145	29.5079	21.3738	19.1391	16.5911
ENSMUSG00000037062	4493	4095	3753	3661	3469	3453	4259	3551	3590	26.5097	27.1545	22.7316	23.8267	22.7145	21.4149	25.4527	22.4256	25.6827
ENSMUSG00000025016	3964	3670	3606	4342	4259	4033	4235	3508	3174	28.4248	29.5766	26.5444	34.3439	33.8924	30.3978	30.7592	26.9245	27.5961
ENSMUSG00000006941	4104	4074	4349	3657	3011	3279	4124	3751	3783	160.72	179.309	174.838	157.973	130.859	134.975	163.583	157.23	179.629
ENSMUSG00000025503	3890	3319	4366	3971	4011	3919	3992	3921	3233	78.9413	75.6974	90.954	88.8895	90.3314	83.595	82.0547	85.1681	79.5497
ENSMUSG00000022191	3982	3632	4035	4204	3890	3968	3991	3744	3372	29.5594	30.3011	30.7483	34.4233	32.0461	30.961	30.0078	29.7478	30.3501
ENSMUSG00000020230	4215	3321	4111	3867	3554	2910	3976	4129	3711	54.9246	48.6359	54.9921	55.5827	51.3947	39.8577	52.4776	57.589	58.6325
ENSMUSG00000036748	3519	3086	4070	3717	3477	3652	4409	4151	3808	79.8745	78.7234	94.8346	93.0631	87.584	87.1304	101.365	100.848	104.801
ENSMUSG00000021700	3888	3198	2855	4935	4513	4039	4039	3301	3352	14.2164	13.142	10.7165	19.9043	18.313	15.5234	14.9588	12.9192	14.8609
ENSMUSG00000010277	4172	3824	4114	3857	3884	4098	3796	3741	3186	20.8917	21.5213	21.1484	21.3047	21.5845	21.5701	19.2537	20.0514	19.3444
ENSMUSG00000020198	3601	3116	3770	3871	3748	4050	4132	3975	3644	17.7977	17.3085	19.1279	21.1038	20.5576	21.0401	20.6852	21.0283	21.8373
ENSMUSG00000036752	4298	3739	4710	3470	3339	4130	3731	3522	2927	90.6881	88.6663	102.021	80.7624	78.1865	91.5976	79.7384	79.5424	74.8833
ENSMUSG00000030774	3719	3159	3589	4002	3736	4014	4352	3839	3569	41.5541	39.6695	41.1665	49.3243	46.3261	47.1428	49.2532	45.9125	48.3518
ENSMUSG00000062604	4439	3693	3817	3569	3736	3990	4246	3559	3458	14.0687	13.1543	12.4186	12.477	13.1403	13.292	13.6303	12.0732	13.2884
ENSMUSG00000039740	3739	3320	3685	3630	3492	3807	4348	3790	3717	47.7475	47.6489	48.3077	51.1326	49.4881	51.1009	56.2397	51.8036	57.5528
ENSMUSG00000026930	3935	3438	3806	3677	3536	3577	4035	3965	3575	32.2059	31.6239	31.9773	33.1955	32.1169	30.7723	33.4497	34.7343	35.4768
ENSMUSG00000036053	3588	3354	3472	4298	4668	5012	4019	3531	2928	28.0476	29.4663	27.8616	37.06	40.4954	41.1818	31.8214	29.5438	27.7519
ENSMUSG00000029247	3880	3620	4151	4110	3864	4253	4099	3614	3020	54.4571	57.1019	59.808	63.6299	60.1855	62.7435	58.2719	54.2921	51.3935
ENSMUSG00000029131	4073	3482	3771	3796	3685	3757	4024	3745	3577	29.6014	28.4411	28.1344	30.4313	29.7213	28.7005	29.622	29.1324	31.5207
ENSMUSG00000031078	3699	3274	3910	3967	3882	3990	4145	3895	3299	38.8756	38.6715	42.1845	45.9887	45.2772	44.0774	44.1241	43.8153	42.0391
ENSMUSG00000014195	3476	3196	3484	4049	4034	4239	4212	3798	3608	31.4913	32.5414	32.402	40.4626	40.5581	40.3668	38.6506	36.8291	39.6328
ENSMUSG00000060257	4530	3926	4648	4064	4110	4132	3540	3757	2321	58.7859	57.2591	61.919	58.1734	59.1899	56.3619	46.5303	52.1845	36.5198
ENSMUSG00000005447	3582	3435	3978	3641	3656	3640	4064	4205	3478	74.8989	80.7227	85.3882	83.9782	84.8374	80.0021	86.072	94.1112	88.1775
ENSMUSG00000041203	4749	4347	5073	3223	3294	3463	3688	3611	3080	231.958	238.625	254.364	173.646	178.551	177.791	182.455	188.782	182.405
ENSMUSG00000032050	4288	3570	3976	4365	4080	4464	3970	3393	2754	40.7235	38.1046	38.7632	45.7268	43.0013	44.562	38.189	34.4905	31.7126
ENSMUSG00000101188	3615	3201	3962	4439	3478	4321	3917	3510	3103	130.76	130.128	147.118	177.112	139.614	164.286	143.509	135.894	136.09
ENSMUSG00000004798	3939	3368	3359	4193	3815	4085	4054	3438	3275	29.0347	27.9012	25.417	34.092	31.2074	31.65	30.2673	27.1246	29.2699
ENSMUSG00000038252	4179	3678	4278	4427	3923	4575	3550	3604	2682	29.3783	29.0593	30.873	34.3289	30.6058	33.8062	25.2779	27.1185	22.8608
ENSMUSG00000031217	5116	4813	5311	3839	4105	4157	3048	2978	1907	65.2941	69.0365	69.583	54.0453	58.1418	55.7666	39.4019	40.6812	29.5102
ENSMUSG00000038429	4367	3427	4467	3963	3633	3759	3705	3390	3004	41.6353	36.7208	43.7198	41.6772	38.4393	37.6705	35.7787	34.5942	34.7262
ENSMUSG00000031996	4093	3741	4051	3659	3606	3770	3986	3769	3346	30.6936	31.5292	31.1855	30.2667	30.0098	29.7165	30.2762	30.2523	30.4236
ENSMUSG00000043557	4003	3380	4005	3441	3817	4375	3920	3816	3234	18.5349	17.589	19.0367	17.5746	19.6137	21.2929	18.3844	18.9121	18.1562
ENSMUSG00000067629	4681	4438	4677	3059	3236	3215	3714	3517	3445	29.7548	31.7048	30.5189	21.4484	22.8275	21.4808	23.9121	23.9286	26.5513
ENSMUSG00000053754	4285	3771	4136	3827	3879	4357	3576	3467	2858	11.4255	11.3006	11.3211	11.2559	11.4783	12.2113	9.65787	9.89475	9.23987
ENSMUSG00000030410	4947	4150	4869	3164	3131	2988	3712	3713	3275	85.2698	80.3935	86.1542	60.157	59.8919	54.1358	64.8067	68.5021	68.4452
ENSMUSG00000024425	3809	3445	3805	3650	3367	3126	4226	3764	3849	180.444	183.417	185.042	190.731	177.013	155.658	202.777	190.856	221.084
ENSMUSG00000001313	4487	4068	5031	3711	3790	5451	3200	2986	2138	99.3385	101.219	114.34	90.6251	93.1176	126.849	71.7579	70.7582	57.3915
ENSMUSG00000048385	4685	4143	4649	4084	3675	3712	3293	3327	2511	47.1248	46.8354	48.0046	45.3129	41.0231	39.2463	33.5498	35.8194	30.6242
ENSMUSG00000040722	3937	3381	3913	3240	3280	3203	4302	4134	3884	46.7905	45.1602	47.7403	42.475	43.261	40.0128	51.787	52.5881	55.9692
ENSMUSG00000025855	3837	3076	3735	3417	2966	2307	4222	3805	4493	44.3692	39.9756	44.3367	43.5843	38.062	28.0406	49.4499	47.0944	62.9947
ENSMUSG00000001985	4247	3663	3744	4442	4125	4169	3703	3137	2915	20.8525	20.2131	18.871	24.0575	22.4767	21.5159	18.4157	16.4861	17.3538
ENSMUSG00000059005	4264	3629	3535	3636	3559	4235	3743	3158	3447	34.8145	33.3003	29.6289	32.7463	32.2479	36.3451	30.9543	27.5982	34.1242
ENSMUSG00000038248	5103	4152	5048	3327	3088	2471	3861	3304	3374	40.6624	37.183	41.2924	29.2426	27.3072	20.6962	31.162	28.1795	32.598
ENSMUSG00000022205	3879	3766	3616	3514	3577	3301	4447	3937	3793	43.4852	47.4484	41.6134	43.453	44.5012	38.8971	50.4949	47.2403	51.5565
ENSMUSG00000037364	3877	3403	4041	3684	4037	3838	3872	3987	3331	32.5722	32.1316	34.8517	34.1403	37.6393	33.8928	32.9492	35.8528	33.9316
ENSMUSG00000074698	4080	3423	3754	3811	3911	3843	4123	3718	3452	25.3565	23.9087	23.9501	26.1255	26.9742	25.1044	25.9538	24.7323	26.0123
ENSMUSG00000003316	4240	3633	3883	4157	4074	4359	3576	3059	2775	26.3472	25.3719	24.7696	28.4934	28.0944	28.4712	22.5073	20.3457	20.9079
ENSMUSG00000026587	4024	3507	3740	3896	3683	3847	4154	3586	3375	18.0186	17.6489	17.1917	19.2433	18.3019	18.1066	18.8403	17.187	18.3238
ENSMUSG00000078429	4361	3859	4712	3925	3999	4284	3593	3473	2406	34.7814	34.5903	38.5789	34.53	35.3951	35.9137	29.0253	29.6477	23.2667
ENSMUSG00000026883	4380	3775	4212	4160	3887	4081	3573	3445	2646	23.0659	22.3425	22.7703	24.165	22.7166	22.5899	19.0585	19.4183	16.8953
ENSMUSG00000026103	3554	3345	3000	3436	3720	4141	4187	3910	3849	10.399	11	9.01116	11.0898	12.0795	12.736	12.409	12.2455	13.6553
ENSMUSG00000032047	3647	3411	3869	3743	3590	3643	4344	3662	3371	42.7556	44.9426	46.5629	48.4031	46.7072	44.8918	51.5829	45.9517	47.9176
ENSMUSG00000026425	4041	3477	4001	3905	3671	3729	3936	3468	3356	14.1747	13.7072	14.4071	15.1092	14.2903	13.7489	13.9842	13.0206	14.2733
ENSMUSG00000005873	4115	3543	3717	3354	3070	2845	4577	3737	4005	62.6449	60.6186	58.0887	56.3216	51.8663	45.5248	70.5757	60.8926	73.9259
ENSMUSG00000027566	3447	3230	3737	3899	3581	3884	4069	3850	3490	49.4511	52.0782	55.0353	61.6998	57.0125	58.5685	59.1263	59.1182	60.7069
ENSMUSG00000036707	4101	3704	3565	3961	3753	3706	4013	3442	3340	25.5302	25.9153	22.7829	27.1998	25.9284	24.2505	25.3042	22.9352	25.211
ENSMUSG00000029364	4128	3679	4298	3376	2992	2432	4217	3778	3756	31.0512	31.102	33.1886	28.0116	24.9765	19.2288	32.1293	30.4177	34.2565
ENSMUSG00000031601	3647	3283	2859	3732	3919	4155	4340	3920	3789	27.6028	27.9259	22.2134	31.1569	32.9172	33.0551	33.2709	31.7562	34.7712
ENSMUSG00000068240	4598	4555	5399	3459	2793	1216	3948	4360	3449	401.932	447.498	484.485	333.527	270.948	111.729	349.558	407.94	365.557
ENSMUSG00000029426	4227	3652	3856	3946	3892	3515	4028	3320	3242	29.6307	28.7713	27.7479	30.5114	30.277	25.8991	28.5994	24.9099	27.555
ENSMUSG00000042439	4501	3762	4158	3509	3914	4008	3724	3386	2873	17.718	16.6435	16.8025	15.2365	17.0985	16.5838	14.8482	14.2666	13.7126
ENSMUSG00000034190	3956	3353	4019	3671	3401	3560	3952	3729	3407	27.6562	26.3444	28.8428	28.3085	26.386	26.1599	27.9841	27.9032	28.8793
ENSMUSG00000014355	4138	3444	3884	4404	3930	4257	3577	3207	2777	10.9075	10.2027	10.5099	12.8049	11.4963	11.7947	9.55017	9.04812	8.87541
ENSMUSG00000006356	3302	2888	3679	3380	3317	3127	4499	4263	4185	69.3073	68.1269	79.2711	78.2555	77.2643	68.9891	95.648	95.7729	106.506
ENSMUSG00000071650	3921	3440	4035	3725	3787	4357	3755	3551	2936	44.73	44.1042	47.253	46.8732	47.9434	52.2444	43.3881	43.3589	40.6103
ENSMUSG00000031934	5045	4315	4650	3273	3047	3129	3799	3197	3015	36.8603	35.4321	34.8765	26.3778	24.7059	24.03	28.1141	25.0015	26.7093
ENSMUSG00000095139	3049	3145	2713	4094	4196	3936	4121	4015	3717	24.0433	27.8725	21.9618	35.6106	36.72	32.6243	32.9152	33.8881	35.5391
ENSMUSG00000021794	3909	3410	3913	3547	3464	3720	4295	3889	3210	40.907	40.1057	42.0364	40.9439	40.2292	40.9191	45.5254	43.5608	40.7301
ENSMUSG00000039852	4346	3689	4117	3725	3877	4072	3691	3459	2941	22.4521	21.4188	21.8339	21.227	22.2277	22.1119	19.3139	19.1268	18.4222
ENSMUSG00000075334	4191	3271	4373	3764	3706	3649	3973	3611	3030	126.468	110.933	135.464	125.287	124.108	115.741	121.433	116.631	110.862
ENSMUSG00000028364	1659	1641	2068	3600	3403	3374	5160	5061	5438	9.40433	10.4546	12.0342	22.5102	21.4079	20.1037	29.6271	30.7074	37.3765
ENSMUSG00000020705	4118	3728	3958	3840	3765	4045	3765	3389	3122	42.9107	43.6591	42.3388	44.1374	43.5387	44.3045	39.7377	37.7987	39.4449
ENSMUSG00000031754	3696	3572	3907	4041	4006	3898	3929	3662	3113	30.4364	33.0591	33.0284	36.7067	36.6103	33.7406	32.7718	32.2778	31.0827
ENSMUSG00000055839	3845	3527	4358	3212	3027	3519	4024	3832	3329	121.172	124.92	140.987	111.655	105.865	116.567	128.447	129.258	127.204
ENSMUSG00000032228	3723	3609	3488	4466	4089	5010	3700	3360	2603	10.5624	11.5074	10.1585	13.9761	12.8742	14.9403	10.6324	10.2032	8.95413
ENSMUSG00000039804	4113	3395	4089	3624	3963	3714	3734	3701	3180	41.343	38.3532	42.1933	40.1816	44.2077	39.2406	38.0168	39.8187	38.7568
ENSMUSG00000028879	3662	3197	3339	3664	3503	3584	4408	3820	3533	50.6074	49.6544	47.3692	55.8531	53.7239	52.0612	61.7015	56.5048	59.1995
ENSMUSG00000056579	4121	3550	3696	3988	3912	3769	3772	3332	3211	18.652	18.058	17.1727	19.9101	19.6496	17.9308	17.2923	16.1419	17.6215
ENSMUSG00000026821	4236	3748	4247	3483	3373	3332	3895	3765	3149	30.3012	30.1317	31.1867	27.4823	26.7764	25.053	28.2208	28.8267	27.3121
ENSMUSG00000045767	3993	3373	3197	4204	3927	4000	4076	3336	3238	37.8159	35.9013	31.0814	43.9171	41.2731	39.8185	39.0991	33.8163	37.1818
ENSMUSG00000029475	3922	3472	4292	3937	3679	3730	3747	3520	2915	15.8976	15.817	17.8594	17.603	16.5495	15.8922	15.3839	15.2719	14.3266
ENSMUSG00000004360	3325	2822	2753	3628	3660	3379	4498	3983	4552	25.4013	24.2293	21.5901	30.5723	31.0296	27.1333	34.805	32.5687	42.1643
ENSMUSG00000039275	4089	3237	3714	4006	3716	3820	3947	3568	3094	34.2619	30.4829	31.9462	37.0255	34.5542	33.644	33.498	31.9996	31.4335
ENSMUSG00000029385	3478	3498	3198	4344	4176	4285	4023	3858	2891	28.0744	31.7336	26.4998	38.6782	37.4087	36.3565	32.8919	33.3326	28.2948
ENSMUSG00000025237	3818	3376	3558	3538	3460	3628	4029	3802	3611	21.6681	21.5331	20.7288	22.1482	21.7918	21.6423	23.1601	23.0952	24.848
ENSMUSG00000091896	3946	3459	3766	3641	3668	3656	3939	3605	3189	70.0156	68.9775	68.5964	71.2614	72.2268	68.1858	70.7916	68.465	68.6073
ENSMUSG00000003039	4894	4105	4831	3266	3270	3379	3531	3146	2828	48.9033	46.1006	49.5558	35.9987	36.2621	35.4906	35.738	33.6479	34.2635
ENSMUSG00000026965	4248	3568	4573	3741	3498	3566	3552	3505	2918	54.3262	51.2825	60.0357	52.7727	49.6451	47.9355	46.0104	47.9776	45.2469
ENSMUSG00000031701	3874	3445	3741	3835	3662	3690	4004	3496	3396	57.3703	57.3371	56.872	62.6454	60.1835	57.4386	60.0592	55.4146	60.978
ENSMUSG00000028656	3634	3329	3957	3843	3850	3808	3998	3675	3095	45.8223	47.1764	51.2202	53.4513	53.8745	50.4706	51.0614	49.5992	47.3185
ENSMUSG00000066324	4158	3785	3717	3986	3890	3740	3836	3262	3004	27.9977	28.6433	25.6929	29.6054	29.0682	26.4703	26.1622	23.5097	24.5254
ENSMUSG00000030064	3741	3287	3934	4152	3940	4029	3686	3563	2908	11.5241	11.3799	12.4404	14.1082	13.4693	13.0456	11.5009	11.7479	10.8615
ENSMUSG00000095041	2921	3833	3547	3486	3014	2541	4450	5098	4352	30.3658	44.7828	37.8528	39.9739	34.7719	27.7657	46.8567	56.7256	54.8556
ENSMUSG00000019998	3737	3243	3209	3617	3548	3110	4486	3799	3913	36.8077	35.8989	32.4466	39.2971	38.782	32.1978	44.7541	40.0507	46.7309
ENSMUSG00000025092	3156	2909	3293	4376	3907	4208	3985	3479	3263	24.2532	25.1244	25.9781	37.0942	33.3202	33.9906	31.0184	28.6162	30.4038
ENSMUSG00000020114	4355	3635	4155	3941	3719	3706	3669	3103	2910	22.959	21.5371	22.4863	22.9175	21.7581	20.5362	19.5916	17.5094	18.601
ENSMUSG00000097545	5284	3942	3413	3399	3903	3842	3437	3353	3002	48.459	40.63	32.1315	34.3842	39.7229	37.0356	31.9263	32.9132	33.3811
ENSMUSG00000029657	4293	3421	3741	4047	4125	3695	3713	3339	3048	26.0303	23.3126	23.2857	27.0675	27.7571	23.5496	22.8035	21.6701	22.4085
ENSMUSG00000020532	3733	3075	3816	3567	3438	3761	3815	3264	3273	9.63246	8.91751	10.1081	10.1526	9.84501	10.2008	9.97084	9.01477	10.2401
ENSMUSG00000003068	5049	4494	4938	3020	3188	3312	3255	3247	2772	48.5685	48.5849	48.7622	32.0444	34.0329	33.488	31.7145	33.4316	32.3311
ENSMUSG00000036564	3749	3215	3324	3551	3005	2516	4562	3737	4006	33.7563	32.5341	30.7244	35.2684	30.0272	23.8122	41.6057	36.0154	43.7349
ENSMUSG00000024112	3989	3644	4063	3512	3236	3276	3844	3983	3291	18.0009	18.4811	18.8218	17.4816	16.2058	15.5391	17.57	19.2383	18.0068
ENSMUSG00000042520	3697	3308	3874	4312	3996	4160	3559	3392	2867	8.72922	8.77831	9.39007	11.2305	10.4709	10.3245	8.51162	8.5725	8.2079
ENSMUSG00000001995	5284	4331	4982	4136	3687	3681	3017	2763	1987	24.2068	22.2988	23.4294	20.9002	18.7447	17.7252	13.9994	13.5482	11.037
ENSMUSG00000020914	3781	3558	3776	4957	4709	5806	3115	2847	1849	18.4821	19.5466	18.9479	26.7276	25.5449	29.8313	15.4227	14.8956	10.9587
ENSMUSG00000030584	3960	3435	3754	3704	3426	2835	3840	3852	3583	32.4527	31.6374	31.5815	33.4828	31.1583	24.4207	31.8746	33.7883	35.6025
ENSMUSG00000025871	4016	3540	4071	3854	3599	3894	3788	3496	2884	55.517	54.999	57.7719	58.7679	55.2135	56.582	53.0396	51.7284	48.3399
ENSMUSG00000025404	3786	3320	3713	3608	3634	3747	3928	3860	3290	27.8603	27.4576	28.0487	29.2865	29.6771	28.9827	29.2776	30.4031	29.3548
ENSMUSG00000028496	3331	3148	2934	4213	4277	4557	3843	3401	3220	12.2254	12.985	11.0543	17.056	17.4204	17.58	14.2862	13.3604	14.3292
ENSMUSG00000027309	3743	3216	3296	3483	3710	3885	3989	3777	3595	15.471	14.9394	13.9852	15.8799	17.0178	16.8787	16.7001	16.7098	18.0167
ENSMUSG00000052949	4141	3333	3971	3463	3414	3209	3855	3550	3073	19.1297	17.3044	18.8315	17.6462	17.5024	15.582	18.0379	17.5532	17.2125
ENSMUSG00000005698	4159	3504	3747	3973	3669	3979	3706	3372	2889	37.7022	35.6994	34.8695	39.7276	36.9111	37.9142	34.0284	32.7183	31.7544
ENSMUSG00000021096	4368	3836	4064	3603	3409	3414	3722	3297	3020	15.0004	14.8054	14.3271	13.6484	12.9921	12.3235	12.9466	12.119	12.575
ENSMUSG00000038056	3904	3538	3254	3752	4068	5293	3506	3326	2607	8.47658	8.63352	7.2529	8.98607	9.80219	12.0799	7.71047	7.72963	6.86326
ENSMUSG00000007670	4352	3650	4339	3921	3857	3665	3360	3349	2618	44.3936	41.845	45.4364	44.1188	43.6629	39.2966	34.7159	36.5655	32.3802
ENSMUSG00000021144	3702	3246	4075	3591	3680	3649	3776	3742	3079	52.5447	51.7798	59.375	56.2217	57.9658	54.4398	54.2854	56.8489	52.9884
ENSMUSG00000017776	4520	3965	3900	4083	3700	3455	3570	3110	2772	42.1009	41.5065	37.2908	41.9497	38.246	33.8261	33.6806	31.0055	31.3058
ENSMUSG00000029767	3730	3427	3735	3493	3615	3934	3967	3711	3269	35.2418	36.39	36.2262	36.4035	37.9043	39.0691	37.9638	37.5289	37.4492
ENSMUSG00000045411	4096	3625	3880	3228	3158	3355	3744	3721	3239	34.4845	34.2997	33.5335	29.9774	29.5058	29.6897	31.927	33.5312	33.0638
ENSMUSG00000023832	3191	2908	3853	3741	3114	3316	4274	3680	3675	55.2617	56.5993	68.4983	71.463	59.8477	60.3618	74.9704	68.2136	77.1672
ENSMUSG00000020440	4006	3178	3947	3345	3320	3118	3756	3855	3521	92.5496	82.5157	93.6083	85.2425	85.1203	75.7164	87.8916	95.3265	98.6298
ENSMUSG00000037058	3815	3512	3528	3571	3714	3872	3962	3780	3253	115.915	119.928	110.042	119.683	125.233	123.661	121.932	122.932	119.842
ENSMUSG00000008140	3574	2796	4117	3396	3174	3243	4048	3901	3468	53.98	47.4607	63.8325	56.5772	53.2006	51.4844	61.9265	63.0637	63.509
ENSMUSG00000031393	4835	3865	3713	3808	3673	4058	3408	2899	2688	14.1379	12.7015	11.1454	12.2823	11.919	12.4724	10.0936	9.07322	9.53005
ENSMUSG00000021178	3243	3075	3914	3817	3771	3755	3993	3789	3059	73.9145	78.7675	91.5771	95.9623	95.3829	89.9586	92.1807	92.4342	84.5357
ENSMUSG00000006740	3448	2923	2967	4348	3983	4325	4134	3310	3226	19.0338	18.1345	16.8135	26.4754	24.4005	25.0954	23.1146	19.5574	21.5923
ENSMUSG00000022351	3382	3144	3613	3656	3154	3009	4284	3684	3842	26.8663	28.0696	29.4636	32.0359	27.8053	25.1251	34.4701	31.3242	37.0058
ENSMUSG00000038777	3488	3175	3689	3511	3437	2974	3877	4126	3816	25.8923	26.4885	28.1116	28.7489	28.3142	23.2052	29.1506	32.783	34.3463
ENSMUSG00000037172	3600	3135	3332	4364	4800	5536	3533	3099	2053	20.3053	19.8731	19.2928	27.1512	30.0456	32.8212	20.1841	18.7092	14.0403
ENSMUSG00000030779	4456	4088	3672	3403	3430	3764	3600	3442	2944	15.2008	15.6729	12.859	12.805	12.9851	13.4965	12.4389	12.5677	12.1769
ENSMUSG00000002957	3701	3127	3669	3695	3435	3317	3818	3790	3311	28.793	27.341	29.3021	31.7087	29.6569	27.1246	30.0858	31.5597	31.2324
ENSMUSG00000005533	4195	3755	3638	3585	3903	4354	3461	3121	2756	11.007	11.073	9.79905	10.3758	11.365	12.0082	9.19809	8.76511	8.7679
ENSMUSG00000051675	4887	3991	4511	3334	3063	2967	3402	3040	2942	66.6789	61.1994	63.1833	50.1774	46.3794	42.5514	47.0153	44.3962	48.6707
ENSMUSG00000052298	4139	3468	3928	3741	3517	4173	3578	3315	2622	49.8093	46.9043	48.5254	49.6591	46.9698	52.7853	43.6127	42.6996	38.2583
ENSMUSG00000041598	5547	4886	5516	2979	2682	2845	2914	3009	2350	67.0831	66.4092	68.4799	39.7394	35.9953	36.1649	35.6946	38.9496	34.4589
ENSMUSG00000011752	3741	3213	4394	3453	3253	3552	3516	3490	2890	90.0148	86.8872	108.535	91.6471	86.8643	89.8358	85.6906	89.8829	84.3145
ENSMUSG00000020869	4101	3450	4230	3631	3295	3474	3621	3509	2970	58.7952	55.5892	62.2552	57.4215	52.425	52.3518	52.5822	53.8469	51.6282
ENSMUSG00000039515	4074	3060	4009	3295	3335	3539	3624	3635	3201	34.5968	29.2049	34.9489	30.865	31.4298	31.5897	31.1717	33.0403	32.9593
ENSMUSG00000025207	3942	3939	3925	3310	3155	3026	3650	3775	3390	35.6471	40.0325	36.4359	33.0165	31.662	28.7625	33.4317	36.5384	37.1694
ENSMUSG00000023018	3974	3276	4097	3798	3528	3646	3543	3496	2921	43.4879	40.2906	46.0246	45.845	42.845	41.938	39.2708	40.9485	38.757
ENSMUSG00000038375	3673	2908	3455	3990	4038	3937	3878	3359	2782	30.782	27.3899	29.724	36.8846	37.5555	34.681	32.9187	30.1309	28.2691
ENSMUSG00000037169	4034	3435	4052	3784	3675	3586	3792	3511	2624	53.938	51.6184	55.6175	55.8093	54.5315	50.3987	51.3553	50.2476	42.5404
ENSMUSG00000040824	3730	3331	4124	3209	3057	3085	4101	4089	3463	62.7702	62.9997	71.2437	59.5677	57.0915	54.5695	69.9025	73.6525	70.6603
ENSMUSG00000045045	4839	4364	4820	2929	2943	2606	3480	3394	2973	63.3368	64.1955	64.7635	42.2879	42.7486	35.853	46.1358	47.5486	47.1817
ENSMUSG00000055407	4063	3141	3528	3377	3389	2842	4027	3330	3439	19.5589	16.9936	17.4345	17.9319	18.1051	14.3805	19.6353	17.1581	20.0728
ENSMUSG00000008393	4210	3650	4289	3511	2974	2824	3700	3388	3223	64.8984	63.236	67.8721	59.7007	50.8773	45.758	57.7713	55.9012	60.2408
ENSMUSG00000074247	3959	3321	3973	3542	3244	3057	3825	3632	3115	61.2865	57.7787	63.1366	60.4817	55.7303	49.7422	59.9748	60.1798	58.4677
ENSMUSG00000036112	3680	3383	3504	3689	3739	3802	3795	3457	3183	21.1823	21.885	20.7049	23.4224	23.8843	23.0032	22.1256	21.2986	22.2147
ENSMUSG00000036902	3225	2887	2547	3588	3567	3759	4214	3367	4043	23.1822	23.3233	18.7948	28.4494	28.455	28.4019	30.6816	25.9056	35.2376
ENSMUSG00000022391	4086	3304	4059	3768	3618	3523	3451	3196	2754	37.0176	33.641	37.7496	37.6545	36.3756	33.5485	31.6675	30.9915	30.2519
ENSMUSG00000059273	4571	3499	4301	3751	3672	4116	3046	2980	2365	22.0164	18.9408	21.2661	19.9287	19.6277	20.8383	14.8602	15.3631	13.8116
ENSMUSG00000019188	3435	3104	3460	3597	3651	3833	3831	3760	3140	17.0346	17.3	17.6143	19.6763	20.0932	19.98	19.2431	19.9581	18.8805
ENSMUSG00000003934	4477	3694	3913	2968	2895	2649	4110	3383	3369	61.9676	57.4637	55.5995	45.3146	44.469	38.5399	57.6206	50.1193	56.5402
ENSMUSG00000042079	3882	3446	3993	3618	3424	4127	3533	3201	2687	56.1303	55.9985	59.2686	57.7041	54.9423	62.723	51.7421	49.5397	47.1073
ENSMUSG00000041638	4333	3195	4151	3594	3425	3743	3355	3401	2838	10.7156	8.88012	10.5382	9.80399	9.39984	9.72968	8.40387	9.00245	8.5098
ENSMUSG00000025103	3826	3532	3436	3483	3415	3385	3889	3624	3372	48.5629	50.3848	44.7709	48.7651	48.1041	45.1615	49.9984	49.235	51.895
ENSMUSG00000028138	3378	3074	3684	3567	3411	3763	4068	3789	3306	27.5193	28.145	30.8092	32.0536	30.8383	32.2227	33.5673	33.0391	32.6557
ENSMUSG00000049281	3741	3143	3403	3258	3044	2569	4207	3683	3793	30.1807	28.4974	28.183	28.9927	27.2532	21.785	34.3774	31.8031	37.1025
ENSMUSG00000038453	4113	3571	3576	3188	3659	3470	3660	3330	3023	18.9586	18.4993	16.9211	16.2092	18.7172	16.8123	17.0878	16.4292	16.8952
ENSMUSG00000020134	4216	3911	3668	3755	3648	3934	3442	3260	2567	28.3449	29.5516	25.3155	27.8471	27.2183	27.8009	23.4392	23.4594	20.9256
ENSMUSG00000038437	4255	3512	3750	3511	3588	3449	3585	3553	3119	25.1594	23.3385	22.7622	22.8995	23.5442	21.436	21.4707	22.4864	22.3611
ENSMUSG00000032096	3449	3346	3352	4000	3704	3845	3878	3462	3082	10.1879	11.108	10.1643	13.0331	12.1421	11.9382	11.6026	10.9457	11.0383
ENSMUSG00000028677	3712	3033	4001	3420	3317	3221	3817	3718	3088	19.8494	18.2277	21.963	20.1726	19.6842	18.1043	20.6738	21.2802	20.0215
ENSMUSG00000040209	4148	3417	3376	3675	3304	3273	3906	3099	3109	11.9796	11.0909	10.0089	11.7073	10.5895	9.9357	11.426	9.57964	10.8868
ENSMUSG00000016028	2445	2058	3285	4806	5564	6307	3314	3333	1810	9.78643	9.25785	13.4978	21.219	24.7152	26.535	13.4356	14.2793	8.7842
ENSMUSG00000037012	3907	3244	4070	3474	2877	2512	3782	3487	3498	20.1747	18.8262	21.5745	19.7874	16.4867	13.6343	19.7808	19.2726	21.9009
ENSMUSG00000028266	3512	3206	3258	2945	2704	2289	4402	3827	4002	43.8323	44.97	41.7421	40.5435	37.4522	30.0287	55.6478	51.1239	60.5613
ENSMUSG00000039105	3791	3303	3912	3462	3298	3306	3941	3591	3147	147.154	144.094	155.884	148.232	142.069	134.888	154.947	149.197	148.113
ENSMUSG00000046442	3990	3261	3171	3733	3830	4020	3512	3024	2989	26.2291	24.0924	21.3988	27.0685	27.9409	27.7771	23.3842	21.2773	23.824
ENSMUSG00000019302	3544	2982	3328	2976	3319	3314	3921	3856	3705	23.816	22.5218	22.9584	22.0599	24.7522	23.4088	26.6889	27.7356	30.1885
ENSMUSG00000024212	4188	3422	4003	3610	3535	3251	3446	3315	2782	47.093	43.2463	46.2082	44.7768	44.1134	38.4253	39.2485	39.8987	37.9302
ENSMUSG00000000902	3565	2938	4045	3439	3394	3568	3795	3470	3248	19.8062	18.3448	23.0698	21.0751	20.9259	20.8361	21.3556	20.6346	21.8794
ENSMUSG00000009681	3982	3405	4023	3823	3591	3236	3397	3222	2897	21.418	20.5832	22.2132	22.6818	21.435	18.2952	18.5068	18.5493	18.8931
ENSMUSG00000039671	3227	2993	3262	3488	3647	3704	3889	3930	3367	12.8884	13.4346	13.3742	15.3664	16.1647	15.5497	15.7324	16.8003	16.305
ENSMUSG00000029394	3740	3351	4136	3040	3827	3523	3531	3733	2401	79.294	79.8477	90.0187	71.0949	90.0448	78.5112	75.8271	84.7135	61.7219
ENSMUSG00000010376	3822	3466	4017	3336	3041	2799	3961	3874	3346	133.533	136.097	144.074	128.565	117.909	102.79	140.172	144.872	141.744
ENSMUSG00000040652	3826	3270	3905	3148	3089	3311	3776	3656	3165	56.3752	54.1515	59.0674	51.1651	50.5118	51.2806	56.3551	57.66	56.5451
ENSMUSG00000042066	4942	3984	4972	2985	2789	2489	3297	3026	2967	38.2518	34.6568	39.5061	25.4853	23.9568	20.25	25.848	25.0694	27.8449
ENSMUSG00000021242	3579	3214	4160	3312	3306	3795	3752	3649	2850	28.9959	29.2644	34.5981	29.5979	29.7241	32.3175	30.789	31.6428	27.9962
ENSMUSG00000048696	4137	3956	4083	3464	3340	3196	3392	3376	2435	55.8064	59.9755	56.5407	51.5433	50.0007	45.3164	46.346	48.7446	39.8268
ENSMUSG00000028826	3409	3198	3215	3420	3409	3927	3684	3627	3229	22.2702	23.4798	21.5606	24.6444	24.7147	26.9655	24.3767	25.3612	25.5766
ENSMUSG00000017221	3879	3194	4171	3463	3128	3495	3409	3279	2854	34.4065	31.8401	37.979	33.882	30.7906	32.585	30.6271	31.1306	30.6939
ENSMUSG00000020802	4381	3738	4437	3035	2937	2992	3474	3389	2927	36.5003	35.0011	37.9486	27.8919	27.1555	26.202	29.3164	30.2218	29.5681
ENSMUSG00000021244	3777	3155	3550	3904	3739	3950	3402	3295	2886	16.7847	15.7574	16.1949	19.1369	18.4396	18.4507	15.3129	15.6728	15.5504
ENSMUSG00000030695	3405	2997	4098	3066	3012	3667	3339	3239	2929	51.5335	50.9775	63.6689	51.1847	50.5893	58.3356	51.1855	52.4697	53.7489
ENSMUSG00000019173	3622	3040	3711	3488	3169	3175	3613	3491	3107	72.7321	68.6073	76.4983	77.2592	70.6206	67.015	73.4859	75.0331	75.648
ENSMUSG00000000001	3504	3097	3252	3881	3749	4060	3714	3249	2944	47.3254	47.0101	45.0883	57.8189	56.1924	57.6377	50.8078	46.9684	48.2111
ENSMUSG00000029705	3577	3146	3320	3727	3584	3689	3456	3654	2943	7.87014	7.77932	7.49868	9.04522	8.75111	8.53144	7.70186	8.60513	7.85113
ENSMUSG00000052397	2930	2602	3597	4131	3897	4726	3516	3710	2329	39.2361	39.1602	49.4473	61.0197	57.9136	66.5216	47.6898	53.1763	37.8152
ENSMUSG00000028809	3441	3131	3374	3361	3565	4158	3521	3479	3105	20.77	21.2399	20.9064	22.3777	23.8804	26.3807	21.5266	22.4766	22.7243
ENSMUSG00000033953	3580	3371	3266	3648	3203	3205	4024	3414	3400	48.8612	51.7081	45.7594	54.9202	48.5142	45.979	55.6285	49.8735	56.265
ENSMUSG00000060450	3627	3136	3405	3457	3099	3082	3941	3407	3370	45.4608	44.1758	43.8116	47.7952	43.1064	40.6043	50.0327	45.7074	51.215
ENSMUSG00000030246	3426	3113	3616	3829	3338	3836	3682	3444	2977	96.1396	98.1778	104.166	118.521	103.952	113.147	104.654	103.444	101.291
ENSMUSG00000031010	3575	3031	3079	4764	4289	4557	3132	2689	2288	10.4647	9.97136	9.25214	15.3821	13.9327	14.021	9.28601	8.42491	8.12051
ENSMUSG00000046598	4021	3539	4197	3206	2869	3255	3468	3161	2980	45.564	45.07	48.8214	40.0726	36.0786	38.7694	39.8039	38.3388	40.9433
ENSMUSG00000036893	4044	3298	3858	3705	3773	3854	3267	3180	2600	21.9525	20.1207	21.499	22.1849	22.7295	21.9905	17.963	18.4767	17.1129
ENSMUSG00000029439	3257	3194	3179	3273	3267	3537	3869	3934	3550	17.9367	19.7687	17.9721	19.8823	19.9666	20.4743	21.5815	23.1891	23.7045
ENSMUSG00000049336	2636	2111	2800	3082	2753	2730	4740	3886	4390	10.1215	9.10976	11.0367	13.0535	11.7311	11.0182	18.4347	15.9708	20.4382
ENSMUSG00000020536	4095	3229	4114	3877	3771	4061	3115	3053	2293	37.1068	32.8842	38.269	38.7518	37.9217	38.6797	28.5901	29.6109	25.1931
ENSMUSG00000037736	2453	2150	2610	3880	3803	3895	4096	3657	3592	10.5302	10.3728	11.5017	18.3725	18.1175	17.5751	17.8098	16.8031	18.6963
ENSMUSG00000021767	3253	2875	3072	3867	4141	4551	3444	3481	2606	8.51761	8.46039	8.2573	11.1687	12.0329	12.5254	9.13387	9.7558	8.27344
ENSMUSG00000026150	3270	2769	3003	3473	3134	3579	3854	3503	3480	14.7654	14.0521	13.9199	17.2981	15.7047	16.9867	17.6266	16.9303	19.0527
ENSMUSG00000025272	3944	3278	3289	3354	3648	3279	3490	3296	3222	23.8159	22.2463	20.3881	22.3403	24.4464	20.8124	21.3458	21.3031	23.5903
ENSMUSG00000029730	4020	3148	4293	3532	3641	4172	3204	3145	2417	40.0156	35.2174	43.8679	38.7811	40.2212	43.6513	32.3038	33.5081	29.1714
ENSMUSG00000042323	3555	3166	2971	4052	4114	4471	3433	2984	2682	17.7055	17.7214	15.1898	22.2604	22.7386	23.4057	17.3181	15.9071	16.1959
ENSMUSG00000040524	4135	3714	3956	3815	3651	4032	3110	2818	2270	22.0338	22.2421	21.6398	22.4236	21.5902	22.5832	16.7854	16.0724	14.6662
ENSMUSG00000052459	3655	2951	3177	3822	3593	3369	3745	3318	3037	26.6426	24.1757	23.7734	30.731	29.0655	25.8132	27.6503	25.8876	26.8419
ENSMUSG00000013593	3602	3059	3974	3303	3265	3462	3631	3605	3063	68.6092	65.4843	77.7052	69.3974	69.0166	69.3132	70.0524	73.497	70.7398
ENSMUSG00000054387	3146	2928	2518	3136	3923	4482	3771	3755	3414	9.36634	9.79719	7.69574	10.2987	12.9617	14.026	11.3717	11.9659	12.324
ENSMUSG00000040463	3834	3187	4117	3692	3491	3857	3202	3254	2664	29.1081	27.1934	32.0868	30.9186	29.4132	30.7795	24.623	26.4426	24.523
ENSMUSG00000113948	3484	3031	3946	3195	2683	3630	3817	3621	3163	276.069	269.926	320.982	279.259	235.935	302.341	306.351	307.11	303.891
ENSMUSG00000027288	3786	3291	3575	3652	3599	3793	3646	3213	2705	15.9938	15.625	15.5035	17.0176	16.8727	16.8424	15.6008	14.5281	13.8553
ENSMUSG00000041268	3153	2548	2490	3811	4035	4173	3830	3532	3131	10.4563	9.49667	8.47687	13.9408	14.85	14.5463	12.865	12.5372	12.5897
ENSMUSG00000020994	3627	3157	2822	3778	3805	4312	3445	3349	3113	27.7325	27.1291	22.1504	31.8639	32.287	34.6553	26.6802	27.4083	28.8602
ENSMUSG00000022789	3283	2942	2766	3536	3490	3824	3797	3287	3588	27.7991	27.9977	24.0434	33.027	32.7957	34.0352	32.5656	29.7911	36.8376
ENSMUSG00000039536	3525	3124	3622	3478	3306	3596	3753	3497	3016	25.6061	25.5043	27.0094	27.8682	26.6513	27.457	27.6134	27.1897	26.564
ENSMUSG00000022201	3499	3088	3154	3558	3676	3383	3835	3271	3249	26.0794	25.8672	24.1323	29.252	30.4061	26.5037	28.9519	26.0951	29.3617
ENSMUSG00000020935	3872	3262	4194	3463	3293	3233	3553	3393	2694	66.7404	63.1912	74.2105	65.8419	62.9907	58.5746	62.0307	62.5984	56.3027
ENSMUSG00000048154	3612	3409	3555	3437	3789	4244	3172	3514	2530	7.98423	8.46899	8.06693	8.38033	9.29483	9.86077	7.10193	8.31405	6.78085
ENSMUSG00000001034	4216	3617	4304	3369	3173	2946	3408	3483	2685	42.2722	40.7589	44.3006	37.2607	35.3066	31.0483	34.6108	37.3795	32.642
ENSMUSG00000026490	4164	3629	3382	3348	3334	3233	3636	3186	3086	8.52398	8.34907	7.10704	7.55985	7.57406	6.95645	7.539	6.98077	7.6596
ENSMUSG00000034088	3438	3047	3564	3802	3572	4130	3403	3120	2737	13.3805	13.3278	14.2393	16.3221	15.428	16.8954	13.4149	12.9971	12.9158
ENSMUSG00000070923	4532	4115	3952	3337	3346	3298	3398	2897	2681	47.8357	48.8147	42.8215	38.8521	39.194	36.59	36.3282	32.7292	34.3113
ENSMUSG00000022016	3725	3214	3231	3998	3625	3729	3470	2986	2787	14.899	14.4476	13.2663	17.6388	16.0905	15.6773	14.0578	12.7834	13.5159
ENSMUSG00000006307	4539	4041	4291	3384	3343	3350	3001	3094	2372	20.8394	20.8513	20.224	17.1376	17.033	16.1666	13.9556	15.2044	13.2044
ENSMUSG00000027342	3369	3104	3747	3825	3860	4261	3332	3183	2445	61.8449	64.0389	70.6106	77.4517	78.6361	82.2176	61.9536	62.5411	54.4202
ENSMUSG00000029687	3081	2985	3120	4053	4171	5005	3275	3316	2572	20.3264	22.1326	21.1303	29.4945	30.5379	34.7074	21.8845	23.4157	20.5739
ENSMUSG00000032612	3630	2987	3984	3582	3413	3682	3499	3278	2842	18.5358	17.1419	20.8837	20.1756	19.3407	19.7623	18.097	17.9159	17.5957
ENSMUSG00000038127	3431	3192	2952	3873	3839	4145	3628	3226	2853	17.4973	18.295	15.4543	21.7869	21.727	22.2191	18.7403	17.6092	17.6413
ENSMUSG00000030265	3440	3048	2859	3721	3692	4028	3739	3210	2998	28.3441	28.2253	24.1825	33.8189	33.7596	34.8854	31.2045	28.3097	29.9512
ENSMUSG00000028833	3489	2938	3736	3188	2819	2640	3959	3292	3327	41.4325	39.2113	45.5439	41.7595	37.1507	32.953	47.6194	41.8433	47.904
ENSMUSG00000017386	4155	3907	4818	3117	3064	2981	3184	3192	2509	55.6065	58.7648	66.1919	46.0137	45.5066	41.9341	43.1604	45.7239	40.713
ENSMUSG00000031545	3854	3332	3798	3546	3352	3436	3379	3290	2788	25.4109	24.6906	25.7067	25.7895	24.5269	23.8129	22.566	23.2182	22.2884
ENSMUSG00000024750	3286	3149	2945	3580	3490	3427	3848	3351	3214	23.3766	25.1771	21.5071	28.0926	27.5531	25.6258	27.7272	25.516	27.7228
ENSMUSG00000029777	3277	2853	3446	3579	3283	3483	3747	3391	3164	46.2888	45.2918	49.9686	55.7644	51.4637	51.7134	53.6094	51.2687	54.1893
ENSMUSG00000035150	2958	2754	3752	4184	3707	4135	3647	3108	2686	34.1869	35.7721	44.5151	53.3395	47.5462	50.2328	42.6929	38.4475	37.6397
ENSMUSG00000041133	3182	2586	3212	4141	3856	4191	3610	3178	2853	24.3004	22.1953	25.181	34.8831	32.68	33.642	27.9241	25.9773	26.4176
ENSMUSG00000061411	3637	3288	3524	3781	3460	3276	3703	3410	2931	17.6412	17.924	17.5471	20.2296	18.6248	16.7024	18.1927	17.7037	17.2377
ENSMUSG00000062115	4332	3884	4023	3288	3457	3745	3078	3106	2364	19.8994	20.0516	18.9707	16.6601	17.6231	18.0823	14.3211	15.2714	13.1667
ENSMUSG00000059146	2941	2398	2651	3517	3551	4265	3894	3405	3396	4.29471	3.93557	3.97404	5.6651	5.75468	6.54649	5.75961	5.32208	6.01292
ENSMUSG00000020929	3849	3330	4084	3506	3303	3789	3187	3129	2568	20.1995	19.6407	22.002	20.2956	19.2368	20.9011	16.9408	17.5762	16.3406
ENSMUSG00000030161	3277	2794	3515	3333	2802	2967	4004	3565	3286	71.7211	68.7252	78.9731	80.4641	68.0566	68.2556	88.7611	83.5133	87.2
ENSMUSG00000046574	4101	3759	4311	3345	3294	3064	3242	3358	2533	25.1465	25.9047	27.1362	22.6245	22.4152	19.7482	20.1353	22.0391	18.8322
ENSMUSG00000007815	3305	3094	3742	3248	3216	3531	3821	3506	2976	19.43	20.4428	22.5833	21.0626	20.9821	21.8197	22.7529	22.0617	21.2135
ENSMUSG00000027495	3562	3092	4060	3155	3241	3903	3506	3356	2506	43.387	42.3277	50.7663	42.3898	43.8103	49.9706	43.255	43.7536	37.0105
ENSMUSG00000046157	4232	3550	4048	3132	3120	2902	3229	3217	2972	39.4017	37.1464	38.6895	32.1653	32.2371	28.3999	30.4506	32.0587	33.5503
ENSMUSG00000019471	3540	3026	3920	3353	3047	3410	3473	3535	2992	19.0336	18.2855	21.6365	19.886	18.1812	19.2718	18.9139	20.3439	19.5056
ENSMUSG00000024045	3685	3455	3232	3283	3284	3615	3497	3643	3085	43.9377	46.2985	39.5598	43.1784	43.4545	45.3063	42.2332	46.4927	44.5999
ENSMUSG00000024695	3642	3198	3065	3638	3793	3777	3608	3217	2694	15.9721	15.7623	13.7986	17.5987	18.4602	17.4108	16.0268	15.1007	14.3251
ENSMUSG00000047514	4424	3744	4176	3428	2980	2857	3434	3098	2547	63.1588	60.0722	61.2015	53.9828	47.2135	42.8725	49.6566	47.3397	44.0885
ENSMUSG00000052997	3408	3073	3323	3729	3459	3913	3690	3166	2857	24.8875	25.221	24.9112	30.0379	28.0326	30.0359	27.2939	24.7467	25.297
ENSMUSG00000032803	4112	3626	3699	3443	3285	3445	3496	2947	2564	24.4715	24.2523	22.5982	22.6016	21.6957	21.5499	21.0735	18.7721	18.5013
ENSMUSG00000024050	3877	3365	4012	3439	3260	3517	3133	3144	2542	18.5581	18.1026	19.7143	18.1579	17.3176	17.6954	15.1899	16.1082	14.7534
ENSMUSG00000018849	3763	3152	3975	3451	3493	3517	3541	3237	2529	33.4247	31.4658	36.2454	33.8122	34.432	32.8364	31.8579	30.7752	27.237
ENSMUSG00000060860	3680	3140	3750	3307	3420	3182	3493	3530	2645	31.5366	30.2424	32.9899	31.2606	32.5255	28.6627	30.3196	32.3793	27.4834
ENSMUSG00000001383	3955	3498	4061	3228	2997	3026	3635	3344	2866	77.2021	76.74	81.3765	69.5044	64.9233	62.0872	71.8696	69.8674	67.8324
ENSMUSG00000052135	5121	4233	5202	2938	3020	2987	2798	2848	1905	86.2775	80.1512	89.9697	54.5997	56.4652	52.8967	47.7473	51.358	38.9149
ENSMUSG00000027852	3502	3113	3232	3599	3530	3892	3435	3265	2810	28.9416	28.9137	27.4196	32.8083	32.3751	33.8087	28.7535	28.8811	28.1573
ENSMUSG00000038467	3730	3156	3744	3172	2939	2943	3653	3525	3052	81.0717	77.0933	83.5372	76.0484	70.8911	67.2359	80.4208	82.0059	80.431
ENSMUSG00000031983	3865	3242	4278	3262	3040	3203	3405	3107	2611	51.4908	48.5414	58.5065	47.9358	44.9454	44.8526	45.9468	44.3044	42.176
ENSMUSG00000031530	4321	3285	4260	3925	3766	3772	3019	2703	1740	69.4781	59.3634	70.3164	69.6145	67.201	63.7508	49.1683	46.5195	33.9228
ENSMUSG00000059981	3678	3152	3530	3273	3444	3369	3525	3560	2908	17.3939	16.7529	17.1373	17.0737	18.075	16.747	16.885	18.0202	16.6747
ENSMUSG00000023927	3460	3032	3112	3340	3297	3439	3632	3245	3148	8.01162	7.89028	7.39719	8.53074	8.47216	8.37002	8.5182	8.04238	8.83806
ENSMUSG00000042406	3536	3418	3838	3243	2916	3116	3680	3392	2960	66.0667	71.7731	73.6137	66.8365	60.463	61.1953	69.6429	67.8347	67.0565
ENSMUSG00000037331	3960	3379	3579	3444	3352	3583	3144	3205	2703	25.5477	24.4999	23.7029	24.5085	23.999	24.2971	20.5446	22.1315	21.1437
ENSMUSG00000028333	3898	3668	4120	3362	3291	3662	3415	3187	2384	100.078	105.839	108.587	95.2118	93.7684	98.8248	88.8067	87.58	74.2133
ENSMUSG00000046329	3860	3098	3727	3283	2987	2953	3573	3150	2970	32.1231	28.9755	31.84	30.1368	27.5865	25.8312	30.1177	28.0586	29.9685
ENSMUSG00000038619	3622	3125	3580	3369	3181	3363	3685	3300	2898	29.8493	28.9437	30.2867	30.6255	29.0925	29.1315	30.7596	29.1088	28.9576
ENSMUSG00000022553	3705	3133	3694	3342	3028	3132	3477	3514	2993	67.6745	64.3157	69.2656	67.3348	61.3796	60.1325	64.328	68.7012	66.2861
ENSMUSG00000004364	3470	3071	3077	3568	3517	3414	3648	3155	3145	31.3724	31.2045	28.5581	35.5827	35.2876	32.4438	33.4065	30.5311	34.476
ENSMUSG00000033059	3557	2876	4067	3546	3326	3783	3343	3018	2523	32.5869	29.612	38.2487	35.8339	33.8153	36.4289	31.0209	29.5941	28.0256
ENSMUSG00000037242	4344	3691	4054	3638	3604	4086	2947	2831	1868	29.121	27.8087	27.8987	26.9014	26.8122	28.7916	20.0104	20.3134	15.1835
ENSMUSG00000030275	3165	3106	2836	3143	3399	3564	3885	3521	3242	9.85374	10.868	9.06394	10.7936	11.7438	11.6631	12.2511	11.7333	12.2382
ENSMUSG00000035885	4058	3513	4268	2685	2570	2701	3466	3572	2980	328.042	319.165	354.181	239.419	230.559	229.505	283.795	309.069	292.087
ENSMUSG00000031548	3278	3372	3307	3729	3625	4601	3257	3044	2365	33.0326	38.1892	34.2099	41.4498	40.5391	48.7345	33.2438	32.8325	28.8964
ENSMUSG00000030411	4253	3262	4031	3779	3618	2708	3180	2949	2485	22.3811	19.2925	21.7762	21.936	21.1293	14.979	16.95	16.6106	15.8559
ENSMUSG00000054428	3404	2930	3437	3099	2730	2536	3852	3552	3391	104.073	100.679	107.873	104.512	92.6285	81.4986	119.287	116.238	125.706
ENSMUSG00000026615	3102	2533	3021	3914	3753	4317	3392	2984	2869	7.5497	6.92855	7.54783	10.5076	10.1367	11.0438	8.36184	7.77342	8.46636
ENSMUSG00000022914	3636	3249	3084	3235	3491	3854	3504	3163	2811	7.89897	7.9326	6.87771	7.75205	8.41642	8.80052	7.71025	7.35481	7.40433
ENSMUSG00000054728	3087	2606	3011	3477	3216	3304	3670	3201	3172	14.1508	13.4258	14.169	17.5811	16.3604	15.9197	17.04	15.7057	17.6302
ENSMUSG00000024201	3808	2985	3925	3522	3309	3167	3218	3125	2903	34.2735	30.1943	36.2647	34.9661	33.0514	29.9613	29.3363	30.1049	31.6801
ENSMUSG00000039067	4296	3698	4380	3177	2985	2852	3318	3117	2593	83.7102	80.9841	87.6135	68.2853	64.549	58.4136	65.486	65.0094	61.2625
ENSMUSG00000038485	3778	3265	3758	3815	3401	3222	3243	2990	2504	22.9108	22.2526	23.3948	25.5193	22.8885	20.5378	19.9197	19.4078	18.4116
ENSMUSG00000033161	3682	3172	4096	3279	3077	3090	3373	3174	2716	35.5118	34.3828	40.5538	34.884	32.9342	31.3254	32.9506	32.7658	31.7612
ENSMUSG00000027646	4069	3230	3812	3437	3340	3303	3276	3204	2599	41.013	36.5894	39.443	38.2128	37.3604	34.9939	33.4453	34.5662	31.7628
ENSMUSG00000027091	3401	2953	2943	3542	3664	3339	3595	3390	3473	53.7245	52.4262	47.7243	61.7178	64.2322	55.4412	57.5205	57.318	66.5195
ENSMUSG00000033047	3684	3094	3907	3314	3031	3689	3453	3143	2736	44.6018	42.099	48.5578	44.2569	40.7239	46.9452	42.3435	40.7289	40.1631
ENSMUSG00000004264	3592	3307	3987	3299	3052	3260	3339	3187	2753	42.5639	44.0411	48.4992	43.1205	40.1348	40.6044	40.0756	40.4215	39.5539
ENSMUSG00000042197	3954	3565	3183	3472	3558	3083	3521	3224	2806	10.9982	11.1446	9.0888	10.6528	10.9831	9.01385	9.91998	9.59859	9.46352
ENSMUSG00000015944	4109	3409	4023	3413	3219	3446	3264	2857	2580	23.9458	22.3274	24.0672	21.9394	20.8183	21.1085	19.2664	17.8208	18.2302
ENSMUSG00000031751	3693	3275	3694	3045	2988	3197	3509	3326	2988	39.3762	39.245	40.4328	35.8127	35.3562	35.83	37.8962	37.9579	38.629
ENSMUSG00000027455	3601	3057	3609	3370	3409	3194	3537	3331	2940	39.9922	38.1564	41.1455	41.2837	42.0156	37.2853	39.7874	39.5961	39.5893
ENSMUSG00000049670	3290	2884	3413	3148	2934	3242	3709	3518	3164	79.8168	78.6345	84.9998	84.2421	78.9933	82.6727	91.1409	91.3524	93.0708
ENSMUSG00000008604	3802	3236	3755	3201	3157	3359	3317	3171	2828	40.3917	38.6374	40.9519	37.5113	37.2208	37.5094	35.6931	36.058	36.4282
ENSMUSG00000028964	3478	3163	4048	3105	2984	3106	3483	3461	3003	61.8112	63.1766	73.8519	60.8689	58.8529	58.0216	62.6974	65.8362	64.71
ENSMUSG00000032253	3492	3033	2559	3739	3873	5177	3228	2823	2469	4.61836	4.50822	3.4743	5.45463	5.6845	7.19685	4.3242	3.99623	3.95925
ENSMUSG00000040390	3988	3320	4148	3158	2903	2481	3233	3283	2999	42.4189	39.6882	45.2925	37.0521	34.2675	27.7384	34.8312	37.3767	38.6776
ENSMUSG00000053332	3998	3760	3375	3092	3197	3111	3473	3311	3077	46.8457	49.5146	40.596	39.9634	41.572	38.3157	41.2182	41.5252	43.7152
ENSMUSG00000029152	3263	2973	3213	3106	3120	2997	3719	3499	3379	26.0667	26.6921	26.3489	27.3695	27.6602	25.1655	30.0921	29.9184	32.7292
ENSMUSG00000039347	3441	2881	3465	2948	2904	2787	3763	3303	3302	63.6707	59.9125	65.8175	60.1698	59.6325	54.2054	70.5257	65.4168	74.0816
ENSMUSG00000002052	3510	2943	3760	3603	3395	3605	3402	3066	2565	21.7956	20.5386	23.9681	24.6787	23.3955	23.5298	21.3971	20.3779	19.312
ENSMUSG00000018593	2907	3386	4560	2835	2272	2789	3630	4232	3302	33.8103	44.2599	54.4443	36.3709	29.3254	34.096	42.7631	52.6836	46.565
ENSMUSG00000037070	4640	4360	4575	3152	2708	2828	2887	2837	2443	120.604	127.365	122.073	90.3706	78.1132	77.2635	76.0063	78.9277	76.9922
ENSMUSG00000031447	3502	3040	3473	2893	2923	3142	3569	3334	3142	57.6775	56.2708	58.719	52.5576	53.4258	54.3935	59.5381	58.7735	62.7444
ENSMUSG00000017466	3769	3294	3955	2943	2624	2794	3619	2978	2876	42.6208	41.8638	45.9119	36.7098	32.9299	33.2103	41.4517	36.0451	39.4333
ENSMUSG00000037887	4595	3775	4273	3124	2930	2619	3100	2877	2503	41.5691	38.3815	39.6827	31.174	29.4161	24.9041	28.4057	27.8581	27.4552
ENSMUSG00000057230	3379	2889	2830	3206	3507	3856	3516	3208	3433	6.93928	6.66796	5.96618	7.2625	7.9927	8.32365	7.31364	7.05158	8.54828
ENSMUSG00000028032	3760	3236	3933	3361	2971	3141	3417	3071	2767	54.2595	52.4826	58.2633	53.4998	47.5797	47.6437	49.9449	47.4344	48.4145
ENSMUSG00000042502	3907	3355	3917	3166	3047	3332	3293	3143	2675	43.0004	41.4993	44.2553	38.4358	37.2162	38.5464	36.7095	37.0253	35.6969
ENSMUSG00000024844	3683	3085	3854	3147	2716	2692	3653	3627	3227	197.88	186.284	212.567	186.506	161.943	152.029	198.796	208.58	210.222
ENSMUSG00000024002	3547	3028	3700	3401	3537	3352	3316	3290	2612	17.2047	16.5067	18.4234	18.1965	19.0393	17.0899	16.2914	17.0807	15.3616
ENSMUSG00000000149	4172	3385	4054	3099	2949	2923	3378	3242	2567	53.8073	49.0653	53.674	44.0874	42.2088	39.6256	44.128	44.7543	40.1422
ENSMUSG00000030499	3807	3104	3818	3239	3228	3067	3367	3423	2760	39.5764	36.2656	40.7448	37.1416	37.2407	33.5133	35.4531	38.0878	34.7889
ENSMUSG00000038916	3473	2870	2982	4375	3973	3424	2945	2705	2615	36.6491	34.0376	32.3034	50.9251	46.5273	37.9789	31.4776	30.5528	33.4586
ENSMUSG00000037138	3234	2730	3186	3679	3588	3791	3475	3176	2725	21.4127	20.3148	21.6551	26.8694	26.3642	26.3837	23.3048	22.508	21.8764
ENSMUSG00000027239	3498	3597	4469	3235	3283	3474	3299	3413	2266	116.398	134.52	152.658	118.74	121.235	121.508	111.19	121.559	91.4249
ENSMUSG00000059474	3268	2916	2806	4058	3731	4649	3256	2811	2441	10.3611	10.3904	9.13262	14.1916	13.1275	15.493	10.456	9.53918	9.38363
ENSMUSG00000022982	3254	2835	3616	2824	2791	3397	3716	3519	3239	36.1112	35.3587	41.1942	34.5688	34.3728	39.625	41.7694	41.7993	43.5826
ENSMUSG00000015733	3093	2809	2879	3433	3220	3333	3834	3305	3251	23.1355	23.614	22.1067	28.3249	26.7292	26.205	29.0475	26.4604	29.4845
ENSMUSG00000002129	3419	2896	3680	3651	3568	3483	3244	3158	2482	24.5048	23.3275	27.0759	28.8642	28.3797	26.2395	23.55	24.2264	21.5691
ENSMUSG00000022372	3145	2716	3191	3805	3017	3145	3626	2996	3246	15.0837	14.6399	15.7108	20.1298	16.0581	15.8547	17.6146	15.38	18.8762
ENSMUSG00000029621	3412	2880	3296	3341	2957	3222	3502	3308	3054	58.5595	55.5521	58.071	63.2501	56.3211	58.1252	60.8783	60.7686	63.553
ENSMUSG00000058922	3679	3131	3698	4205	3164	2624	3839	3342	2758	168.839	161.49	174.218	212.865	161.143	126.578	178.451	164.163	153.467
ENSMUSG00000007656	3534	3377	3393	3390	3129	3139	3610	3030	2873	31.4096	33.7323	30.9573	33.2347	30.8626	29.3249	32.4983	28.8246	30.9606
ENSMUSG00000007411	3508	3179	3233	3208	3210	3400	3429	3205	2987	15.9332	16.2275	15.0741	16.0721	16.18	16.232	15.775	15.581	16.4496
ENSMUSG00000026594	3553	3063	3047	3477	3400	3878	3495	3099	2713	12.9528	12.5497	11.4031	13.982	13.7556	14.8602	12.9054	12.0925	11.9921
ENSMUSG00000026641	3689	3170	3906	3216	2958	2913	3344	3328	2670	57.9209	55.9378	62.9567	55.6979	51.5414	48.0748	53.1803	55.9288	50.8296
ENSMUSG00000038602	2944	2591	2732	3389	3150	3393	3994	3245	3373	26.2505	25.9649	25.0071	33.3324	31.1703	31.8005	36.0716	30.9699	36.4665
ENSMUSG00000023118	3086	2368	3339	3585	3685	3939	3409	3168	2740	12.9068	11.1307	14.3358	16.5389	17.1037	17.3164	14.4413	14.1818	13.8947
ENSMUSG00000020524	3713	3274	3441	2927	2550	2840	3680	3296	3168	27.0699	26.8262	25.7531	23.5386	20.6316	21.7636	27.1749	25.7202	28.0043
ENSMUSG00000054640	2912	2440	2578	3452	3394	3341	3631	3018	3496	6.8216	6.42398	6.19956	8.91994	8.82344	8.22662	8.61548	7.56728	9.9299
ENSMUSG00000040669	3549	3390	3500	3044	2806	3221	3480	3424	2925	29.5182	31.6886	29.8838	27.9271	25.9002	28.1595	29.3172	30.482	29.4977
ENSMUSG00000025364	3206	2846	3526	3434	3198	3652	3446	3075	2739	50.3732	50.2563	56.8725	59.5159	55.763	60.3139	54.8416	51.7139	52.1803
ENSMUSG00000021413	3617	3173	2690	3616	3673	3825	3185	3012	2804	18.9032	18.637	14.4319	20.8455	21.3029	21.0121	16.8599	16.8487	17.7682
ENSMUSG00000026721	3022	2571	2539	4051	3757	3690	3566	3111	2917	5.73089	5.4796	4.94281	8.47395	7.90679	7.35537	6.84963	6.31471	6.70722
ENSMUSG00000035781	3453	3076	3772	3160	3063	3056	3415	3236	2836	27.2437	27.2756	30.5509	27.5012	26.8193	25.3439	27.2909	27.3277	27.1302
ENSMUSG00000041560	3682	2983	3926	3165	3035	3174	3344	3379	2712	42.1673	38.3941	46.1558	39.9818	38.5729	38.2076	38.7897	41.4196	37.6583
ENSMUSG00000020069	3565	3135	3226	3472	3413	3088	3276	3264	3120	49.8455	49.2632	46.3035	53.5478	52.9582	45.383	46.3947	48.8474	52.8931
ENSMUSG00000022708	3458	2818	2910	2634	3164	4516	3632	3206	2948	4.95766	4.54059	4.2828	4.16547	5.03407	6.80544	5.27419	4.91973	5.12457
ENSMUSG00000001576	3515	3179	3527	3215	3035	3020	3443	3183	2880	23.987	24.3815	24.7081	24.2007	22.9848	21.6625	23.7983	23.2495	23.8299
ENSMUSG00000003072	3542	3101	3972	2947	2668	2994	3432	3386	2761	80.9386	79.6395	93.1751	74.282	67.6588	71.9133	79.4352	82.8171	76.4984
ENSMUSG00000031729	3219	3041	3137	3132	3259	3830	3602	3548	2794	20.2426	21.4922	20.2508	21.7251	22.7436	25.3159	22.9428	23.8811	21.3034
ENSMUSG00000022564	3114	2829	3177	2820	2972	3149	3339	3525	3312	66.3732	67.7682	69.5143	66.3009	70.2998	70.55	72.0856	80.419	85.5939
ENSMUSG00000052833	3617	2873	3809	3212	3145	3477	3432	3101	2703	61.3608	54.7769	66.3341	60.1055	59.2099	62.0008	58.9723	56.308	55.599
ENSMUSG00000028630	3361	2808	2894	3380	3380	3557	3793	3141	2701	23.6883	22.2424	20.9386	26.2771	26.437	26.3511	27.0773	23.6951	23.0817
ENSMUSG00000020271	3584	3114	3456	3552	3217	3378	3319	2822	2580	36.4918	35.6341	36.1231	39.893	36.3505	36.1524	34.2289	30.7546	31.8512
ENSMUSG00000014402	3187	2832	3129	3547	3112	3554	3519	3266	2973	51.4321	51.3646	51.8371	63.1406	55.7343	60.2864	57.5214	56.4149	58.1735
ENSMUSG00000055204	3527	2865	3171	3700	3610	3577	3247	2871	2635	4.37198	3.99132	4.03508	5.05907	4.96605	4.6606	4.07674	3.80918	3.96033
ENSMUSG00000041126	3483	3125	3865	3512	3305	3604	3063	3159	2232	93.9684	94.754	107.044	104.515	98.9535	102.203	83.7015	91.2228	73.0131
ENSMUSG00000057522	2858	2590	3026	3349	3221	3361	3898	3486	3011	39.8591	40.596	43.3228	51.52	49.8525	49.2701	55.0636	52.0377	50.916
ENSMUSG00000038014	3428	2971	3077	3425	3583	4184	3127	3131	2575	29.5842	28.8165	27.2602	32.6043	34.316	37.9543	27.3341	28.9219	26.9448
ENSMUSG00000014592	3557	3074	2980	3433	3227	3401	3260	2988	2888	10.7557	10.4467	9.25027	11.4505	10.8289	10.8097	9.9846	9.67077	10.5884
ENSMUSG00000021486	3272	2799	3675	2879	2959	3095	3426	3387	2751	52.8813	50.8406	60.9718	51.3247	53.0719	52.5775	56.0834	58.5908	53.9085
ENSMUSG00000026620	3541	3100	3274	3168	3110	3225	3339	3139	2879	35.814	35.2377	33.9929	35.3434	34.9075	34.2852	34.2059	33.9816	35.3058
ENSMUSG00000028851	3089	2703	3320	3174	3131	3104	3499	3539	3008	95.5031	93.9215	105.371	108.244	107.427	100.872	109.573	117.113	112.76
ENSMUSG00000014313	3391	3212	3402	2799	2616	2820	3745	3469	3105	41.8831	44.5868	43.1349	38.1338	35.8575	36.6109	46.8513	45.8607	46.4998
ENSMUSG00000071658	2946	2699	3086	2860	2489	2596	3985	3286	3686	76.393	78.658	82.1486	81.8056	71.6271	70.7581	104.666	91.2041	115.892
ENSMUSG00000030016	3365	2814	2759	3821	3494	3916	3227	2781	3003	9.37708	8.81304	7.89255	11.7451	10.8053	11.4703	9.10835	8.29486	10.1465
ENSMUSG00000022051	2978	2739	2840	3500	3272	3519	3627	3456	2947	33.9989	35.144	33.2844	44.0762	41.4557	42.2288	41.9416	42.2317	40.7942
ENSMUSG00000069769	3733	3419	3244	3719	3692	3871	3105	2894	2172	15.8063	16.2701	14.1006	17.3698	17.3486	17.2284	13.3166	13.1158	11.1509
ENSMUSG00000042873	3762	3196	3555	3231	3030	2843	3271	3020	2674	28.5123	27.2233	27.659	27.0114	25.4852	22.6486	25.1104	24.4989	24.5728
ENSMUSG00000058153	4124	3480	4043	3212	2967	3301	2971	2483	2321	29.9326	28.3873	30.124	25.7156	23.8987	25.1838	21.8417	19.2898	20.4258
ENSMUSG00000021264	3598	3498	3582	3303	3183	3343	3110	3160	2517	24.6988	26.9869	25.242	25.0103	24.2484	24.1213	21.6239	23.2181	20.9496
ENSMUSG00000024665	3233	2761	3446	3407	3069	2958	3493	3112	2921	94.4537	90.6564	103.35	109.795	99.5042	90.8367	103.364	97.3146	103.472
ENSMUSG00000031709	3762	3260	3550	3242	2911	2887	3121	3062	2818	28.1539	27.4194	27.2729	26.7627	24.1765	22.71	23.6577	24.5274	25.5705
ENSMUSG00000030401	3514	2953	3694	2857	2913	2786	3430	3417	3080	33.7658	31.8902	36.4381	30.2818	31.0632	28.1389	33.3832	35.1435	35.8843
ENSMUSG00000018909	3875	2955	3639	3030	2896	2919	3235	2905	2950	15.277	13.0931	14.7276	13.1767	12.6706	12.0963	12.9181	12.2585	14.1016
ENSMUSG00000020598	3189	2902	2929	3299	3312	3292	3287	2695	3133	10.5179	10.757	9.91689	12.0019	12.1226	11.4126	10.9807	9.51387	12.5289
ENSMUSG00000027011	3671	3266	3312	3097	2875	2926	3590	3162	2982	36.8412	36.8371	34.1211	34.2837	32.0198	30.8656	36.4924	33.9654	36.2857
ENSMUSG00000045896	3363	2877	3184	3315	3173	3607	3546	2985	2703	23.3881	22.4868	22.7313	25.4301	24.4889	26.3672	24.9784	22.2197	22.7925
ENSMUSG00000057133	3751	3381	3331	3112	3389	4009	2971	2926	2530	8.6554	8.76808	7.89038	7.92093	8.67847	9.72359	6.94386	7.2267	7.07847
ENSMUSG00000020661	4263	3468	3735	3407	3290	3452	3025	2685	2129	11.2856	10.3183	10.1504	9.94895	9.66576	9.60572	8.11134	7.60814	6.83381
ENSMUSG00000016252	3433	2983	4018	2675	2608	2653	3599	3371	3003	86.1318	84.1129	103.486	74.0303	72.6154	69.9645	91.4597	90.5262	91.3532
ENSMUSG00000026842	3999	3339	3897	3598	3338	3551	2793	2623	2091	15.1935	14.2574	15.1992	15.0787	14.0742	14.181	10.7482	10.6667	9.63249
ENSMUSG00000055254	3056	2558	2751	3357	2957	2794	3938	2896	3429	6.97896	6.56534	6.44928	8.45638	7.49411	6.70678	9.10901	7.07883	9.49474
ENSMUSG00000021279	3925	3294	3885	3269	3088	3189	2903	2805	2425	23.4473	22.1154	23.8247	21.5409	20.472	20.0243	17.5654	17.9354	17.5648
ENSMUSG00000025234	3427	3034	3037	3572	3348	3497	3252	3013	2591	19.5904	19.4923	17.822	22.5235	21.2396	21.0124	18.8295	18.4354	17.9587
ENSMUSG00000022752	3270	3003	2806	3349	3140	3185	3686	2975	3095	14.7352	15.2084	12.9802	16.6464	15.7025	15.0858	16.8237	14.349	16.9102
ENSMUSG00000046785	3815	3410	2990	3499	3473	3374	3148	2529	2521	23.4581	23.5652	18.8735	23.7322	23.6992	21.8069	19.6061	16.6446	18.7953
ENSMUSG00000055629	3968	3673	3801	2485	2671	2732	3208	3132	2918	45.3837	47.2137	44.6282	31.3509	33.9026	32.8442	37.1638	38.3421	40.4661
ENSMUSG00000045427	3548	2916	2971	3554	3460	3480	3419	2985	2644	35.778	33.0475	30.7552	39.5317	38.7204	36.886	34.9212	32.2183	32.3275
ENSMUSG00000034674	3297	2811	3486	3515	3165	3822	3100	2977	2297	27.0294	25.8998	29.3378	31.7862	28.7953	32.935	25.7417	26.1229	22.8326
ENSMUSG00000033066	3207	2638	3015	3332	2896	2894	3363	2880	3327	12.4573	11.5165	12.0225	14.2766	12.484	11.8161	13.2315	11.9741	15.6695
ENSMUSG00000020817	3800	3146	3042	3195	2953	3002	3557	2866	2976	24.3763	22.681	20.0321	22.6074	21.0222	20.2416	23.1114	19.6782	23.147
ENSMUSG00000048578	4210	3208	3756	3107	3223	3390	3093	2916	2321	30.8773	26.443	28.2791	25.1359	26.233	26.1341	22.9771	22.8913	20.64
ENSMUSG00000020776	3791	3539	3843	2676	2828	2964	3161	3394	2823	21.5482	22.6077	22.4239	16.7779	17.8389	17.7086	18.1987	20.6488	19.4557
ENSMUSG00000026739	3252	2895	2865	3577	3488	3446	3411	3007	2842	36.0526	36.0707	32.6058	43.7423	42.9135	40.1562	38.3024	35.6817	38.2023
ENSMUSG00000029603	3596	3038	3529	3092	2857	2412	3332	3187	2989	30.0624	28.5437	30.2858	28.5128	26.5061	21.1949	28.2141	28.5175	30.2976
ENSMUSG00000039621	3320	3303	3974	3757	3524	4026	2749	2733	1793	14.2479	15.9309	17.5075	17.7849	16.7834	18.1609	11.9494	12.5539	9.32979
ENSMUSG00000053929	3535	2963	3457	2800	3023	3035	3371	3376	2759	18.3874	17.3214	18.4592	16.0652	17.4502	16.5936	17.7602	18.7957	17.4005
ENSMUSG00000056211	3134	2888	2631	2955	3202	3337	3559	3496	3486	4.38527	4.54165	3.77921	4.5609	4.97221	4.90799	5.04409	5.23593	5.91429
ENSMUSG00000021024	3042	2689	3213	3376	3011	3231	3456	3413	2880	108.607	107.897	117.759	132.953	119.3	121.251	124.977	130.425	124.672
ENSMUSG00000046721	3422	3166	4225	2828	2714	2413	3273	3293	2766	230.877	240.066	292.625	210.463	203.209	171.123	223.669	237.804	226.272
ENSMUSG00000055745	4481	3342	4015	2983	2944	2673	3007	2663	2325	44.6044	37.3877	41.0272	32.7531	32.5216	27.9674	30.3176	28.3726	28.0611
ENSMUSG00000070738	3376	2847	3345	3170	3092	3205	3296	3093	2830	21.7133	20.5793	22.0853	22.4895	22.0696	21.6672	21.4718	21.2926	22.0693
ENSMUSG00000024121	3295	2852	3514	2837	2563	2496	3556	3364	3074	42.8982	41.7304	46.9644	40.7417	37.0309	34.1569	46.8926	46.8776	48.5251
ENSMUSG00000045973	4014	3733	3868	2932	2759	2714	3129	2949	2509	32.0952	33.5459	31.7492	25.8597	24.4819	22.8099	25.3412	25.2385	24.3244
ENSMUSG00000028136	3397	3016	3041	3275	3066	3293	3444	2888	2860	21.7342	21.6869	19.9732	23.1129	21.7696	22.1457	22.3187	19.7774	22.1867
ENSMUSG00000004110	2496	2067	2008	3230	3506	4103	3688	3553	3182	4.35889	4.05687	3.5998	6.222	6.79477	7.53153	6.5235	6.64129	6.73768
ENSMUSG00000024533	3211	3028	2980	3308	3245	3671	3379	3042	2691	18.2162	19.306	17.3547	20.7004	20.4297	21.8903	19.4162	18.4715	18.5101
ENSMUSG00000032855	3236	2926	3335	2861	2853	3080	3199	3361	3029	8.18652	8.31926	8.66104	7.98371	8.00984	8.19015	8.19716	9.10091	9.29113
ENSMUSG00000032437	3246	3147	3381	3158	3072	3225	3369	3053	2827	33.8803	36.916	36.2266	36.3586	35.5837	35.3817	35.6171	34.1076	35.7769
ENSMUSG00000029405	3534	2983	3104	3604	3222	3253	3356	2849	2486	17.981	17.0576	16.2126	20.2268	18.193	17.3973	17.2952	15.5155	15.3365
ENSMUSG00000006134	4311	3842	3997	3248	3162	3330	2805	2520	1885	37.6695	37.7301	35.8533	31.3057	30.6623	30.5848	24.8258	23.5688	19.9711
ENSMUSG00000069729	3853	3354	3859	3481	3124	2953	3052	2819	2219	13.4723	13.1803	13.8517	13.4259	12.1223	10.8532	10.809	10.5503	9.40761
ENSMUSG00000031960	3665	2844	3674	3318	3103	3415	3127	2708	2486	17.3959	15.1713	17.9017	17.3718	16.345	17.0378	15.0335	13.7577	14.3071
ENSMUSG00000034820	3221	2976	3022	3334	3206	3202	3315	3285	2854	39.375	40.8867	37.9234	44.9564	43.4935	41.1435	41.046	42.9824	42.3021
ENSMUSG00000042305	3445	2976	3107	3048	3042	2994	3462	3166	3067	42.5859	41.3456	39.4277	41.5612	41.7318	38.9026	43.3473	41.8903	45.9694
ENSMUSG00000019927	3384	3030	3091	2969	3080	3152	3489	3271	2966	34.1086	34.3238	31.9828	33.0096	34.4521	33.3941	35.6199	35.289	36.2479
ENSMUSG00000003345	3438	3044	3624	2869	2863	3131	3248	3170	2661	31.3274	31.1732	33.8992	28.8366	28.9515	29.9883	29.9773	30.9174	29.3996
ENSMUSG00000038390	4311	3659	4108	2576	2640	2126	3020	3068	2827	49.4866	47.2053	48.4087	32.6176	33.6314	25.6521	35.1135	37.6956	39.3472
ENSMUSG00000007029	3137	2713	3556	3167	3149	3269	3110	3321	2687	24.6446	23.9539	28.6782	27.4442	27.4543	26.9943	24.7471	27.9255	25.5948
ENSMUSG00000018076	3497	2942	3102	3708	3460	3663	3068	2792	2429	9.98685	9.44267	9.09406	11.6807	10.9658	10.9956	8.87455	8.53442	8.41083
ENSMUSG00000040836	3750	3248	3346	3345	3142	3103	3277	2795	2505	23.7308	23.1002	21.7365	23.3492	22.0657	20.6401	21.0046	18.9316	19.2206
ENSMUSG00000005469	3364	2839	3665	3051	3010	2563	3571	3263	2767	59.569	56.5	66.6226	59.594	59.151	47.7049	64.049	61.8453	59.4089
ENSMUSG00000026782	3595	3163	2951	3170	2854	2616	3591	2909	3091	18.5397	18.3325	15.6227	18.0326	16.3339	14.1805	18.7576	16.0573	19.3278
ENSMUSG00000035247	3425	2945	3056	3672	3578	3686	3123	2596	2279	10.0933	9.75389	9.24506	11.9364	11.7016	11.4177	9.32188	8.18848	8.14321
ENSMUSG00000001783	3510	2967	3573	3195	2944	3094	3112	2947	2655	59.1357	56.1797	61.7958	59.3758	55.0442	54.7915	53.1056	53.1433	54.2357
ENSMUSG00000033623	3465	3052	3020	3130	3110	3439	3449	3129	2627	15.9951	15.8339	14.3111	15.9377	15.9322	16.6865	16.1263	15.4602	14.7036
ENSMUSG00000043411	2840	2659	2560	2735	3250	3638	3390	3555	3300	12.9178	13.5928	11.9534	13.7222	16.4053	17.3933	15.6181	17.3075	18.1996
ENSMUSG00000031696	3013	2564	2709	3728	3277	3317	3497	2957	2834	14.9167	14.2663	13.7678	20.3585	18.0045	17.2611	17.5359	15.6693	17.0118
ENSMUSG00000029120	3853	3042	3820	2693	2389	2115	3413	2632	3168	38.1464	33.848	38.8241	29.4094	26.2483	22.0097	34.2254	27.8911	38.0293
ENSMUSG00000017291	3336	2961	2843	3750	3694	3276	3268	2687	2561	11.8327	11.8036	10.3519	14.6719	14.5407	12.2138	11.7408	10.2012	11.014
ENSMUSG00000011877	3384	2908	3531	3038	2775	2930	3244	3148	2790	30.8162	29.762	33.0088	30.5163	28.0442	28.0457	29.9218	30.6838	30.8057
ENSMUSG00000006005	3091	2552	2821	3631	3425	3808	3264	2821	2749	12.9745	12.039	12.1556	16.8118	15.9545	16.8011	13.8771	12.6742	13.9908
ENSMUSG00000048271	3598	3214	3047	2816	3514	3709	3016	3026	2559	12.6793	12.7292	11.0228	10.9462	13.7426	13.7386	10.7653	11.4138	10.9341
ENSMUSG00000021301	3124	2536	2620	3334	3286	3290	3612	2881	2992	9.38072	8.55842	8.07625	11.043	10.9502	10.3842	10.9858	9.25964	10.8934
ENSMUSG00000028546	3442	2858	2724	3614	3830	3770	3337	2704	2455	28.15	26.2693	22.8696	32.6026	34.7614	32.4085	27.6428	23.6701	24.3443
ENSMUSG00000014226	3246	2741	2845	3436	3164	3165	3402	3214	3056	59.8363	56.7865	53.8372	69.866	64.7268	61.3254	63.5198	63.4144	68.3043
ENSMUSG00000044627	3202	2737	3238	2952	3098	3057	3495	3268	2898	25.4135	24.4139	26.3817	25.8438	27.287	25.5029	28.0963	27.762	27.8882
ENSMUSG00000030002	3157	2952	2825	3014	3307	3321	3468	3149	2946	15.8885	16.6972	14.5952	16.732	18.4703	17.5682	17.6785	16.9631	17.9771
ENSMUSG00000029203	3342	3008	3054	3256	3002	2946	3411	2932	2899	18.6567	18.8723	17.5017	20.0497	18.5981	17.2866	19.2871	17.5193	19.6225
ENSMUSG00000036766	4366	3711	3500	2786	2590	2203	3244	2535	2691	40.2075	38.409	33.0883	28.3009	26.47	21.325	30.2595	24.9877	30.048
ENSMUSG00000000823	3197	2756	3100	2849	2800	3049	3383	3379	3086	20.6828	20.0385	20.5879	20.3309	20.1028	20.7336	22.168	23.3981	24.207
ENSMUSG00000005360	2839	2781	2981	2745	2841	3036	4009	3263	3131	14.6512	16.1298	15.7926	15.626	16.2709	16.4688	20.9558	18.024	19.5916
ENSMUSG00000028180	3324	3001	2634	3215	3500	3566	3388	2935	2829	21.6667	21.9845	17.6251	23.1158	25.3181	24.4323	22.3683	20.477	22.3585
ENSMUSG00000026554	3271	2905	3578	3122	3189	3515	3146	3139	2353	11.0888	11.068	12.4517	11.6744	11.9975	12.5251	10.8024	11.3899	9.67175
ENSMUSG00000046341	3169	2834	3064	3632	2319	1693	4172	3534	3927	310.259	311.832	307.946	392.233	251.961	174.224	413.718	370.334	466.167
ENSMUSG00000040270	3455	2966	3103	3566	3544	3679	3056	2684	2107	15.3136	14.7747	14.1186	17.4343	17.4322	17.1399	13.7195	12.7332	11.3232
ENSMUSG00000018846	3133	3020	2737	3748	3582	3971	3099	2539	2219	18.7135	20.2731	16.7823	24.6939	23.7438	24.9312	18.7488	16.2324	16.0705
ENSMUSG00000067336	3447	3028	2839	3437	3393	3712	3154	2546	2535	8.44488	8.33734	7.14005	9.28812	9.22502	9.55896	7.82658	6.67631	7.53024
ENSMUSG00000068373	2761	2185	2517	3046	2820	2668	3668	3139	3437	7.31061	6.50216	6.84154	8.89638	8.28643	7.42546	9.83727	8.89619	11.0343
ENSMUSG00000020680	3253	2663	2909	3056	3781	3166	3416	3372	2734	49.0981	45.1721	45.0721	50.878	63.3313	50.2275	52.2223	54.4745	50.0331
ENSMUSG00000031068	3056	2750	3150	3309	2930	3022	3306	3185	2960	26.8417	27.1462	28.4021	32.059	28.5598	27.8998	29.4115	29.9428	31.523
ENSMUSG00000025969	3428	2569	3161	3271	3592	3058	3504	3233	2238	12.7535	10.7417	12.0725	13.4235	14.8305	11.9585	13.2042	12.8742	10.0955
ENSMUSG00000036054	3619	2990	3284	2965	3093	2945	2942	3049	2809	11.0509	10.2612	10.2943	9.98686	10.4814	9.45244	9.09932	9.96532	10.4001
ENSMUSG00000041729	4084	3701	4149	2831	2778	3391	2814	2745	1956	30.3985	30.9602	31.7024	23.2435	22.9472	26.5304	21.2153	21.8693	17.6528
ENSMUSG00000044791	3348	2957	3020	3295	3109	3882	3030	2726	2425	13.7161	13.6149	12.7009	14.89	14.135	16.7167	12.5732	11.9535	12.0458
ENSMUSG00000063382	4084	3669	4374	3088	2845	2733	2635	2676	1972	22.4967	22.7143	24.734	18.7632	17.3919	15.8242	14.7018	15.7777	13.171
ENSMUSG00000058966	3124	2733	2899	2866	2771	2125	3588	3511	3578	34.9769	34.3897	33.3197	35.395	34.43	25.008	40.6893	42.0752	48.5723
ENSMUSG00000053838	3681	3131	3625	2923	2640	3024	2989	2900	2400	24.9652	23.8655	25.2383	21.8672	19.8703	21.5576	20.533	21.0519	19.7359
ENSMUSG00000017390	2324	1948	3462	3172	3380	3967	3516	2949	2585	31.3786	29.5601	47.9852	47.2418	50.646	56.3002	48.0844	42.6184	42.3191
ENSMUSG00000027634	2762	2277	2867	2913	2759	2651	3824	3473	3278	14.5071	13.4412	15.4585	16.8769	16.082	14.6358	20.3438	19.5248	20.8758
ENSMUSG00000032181	2922	2600	2814	3095	2865	3005	3633	3073	3189	47.0177	47.019	46.4824	54.9336	51.1608	50.8248	59.2113	52.926	62.2177
ENSMUSG00000022607	3350	2860	3211	3128	3083	3357	3136	2819	2791	12.5045	11.998	12.304	12.8791	12.7711	13.1711	11.8565	11.2627	12.6317
ENSMUSG00000024271	3132	2712	3148	3132	3203	3555	3213	2971	2677	21.9864	21.3964	22.6856	24.2521	24.9528	26.2314	22.8455	22.3234	22.7855
ENSMUSG00000000532	2886	2646	2814	3415	3346	3334	3364	2994	2622	28.7796	29.655	28.8069	37.5643	37.0293	34.9466	33.9784	31.957	31.703
ENSMUSG00000020658	3537	2880	3039	3159	3002	3085	3287	2856	2637	15.0096	13.7355	13.2388	14.787	14.1376	13.7606	14.1283	12.9723	13.5682
ENSMUSG00000046836	3005	2730	2875	3178	3036	3071	3406	3105	2889	26.4254	26.981	25.9536	30.8267	29.6285	28.3862	30.3375	29.2256	30.8037
ENSMUSG00000032312	3575	2896	3641	2830	2782	2814	3176	3124	2595	42.1471	38.3715	44.0652	36.8022	36.3982	34.8711	37.9254	39.421	37.0943
ENSMUSG00000026470	3358	2881	3567	3052	2897	3141	3079	2966	2498	13.9084	13.4109	15.1664	13.9436	13.316	13.6746	12.917	13.149	12.5449
ENSMUSG00000037149	3024	2715	3058	3355	3029	3363	3412	2925	2673	26.226	26.463	27.2252	32.0951	29.1529	30.6569	29.9721	27.152	28.1079
ENSMUSG00000019189	3888	3433	3457	3023	3039	2978	3019	2761	2283	22.0002	21.832	20.0809	18.8684	19.0837	17.7123	17.303	16.7221	15.6633
ENSMUSG00000035027	2849	2612	3430	3194	3039	2975	3148	3351	2828	22.1646	22.8381	27.3934	27.4094	26.2379	24.3279	24.8062	27.9041	26.6763
ENSMUSG00000026159	3058	2697	2825	3451	3177	3231	3342	2917	2727	16.0694	15.9281	15.2393	20.0034	18.5273	17.8464	17.788	16.4068	17.3751
ENSMUSG00000035585	3489	2873	3678	2891	2898	2640	3182	3167	2691	60.4938	55.9841	65.4643	55.2909	55.7621	48.1132	55.8815	58.7737	56.572
ENSMUSG00000021379	4623	3905	3958	3244	3695	3780	2422	1938	1250	52.9164	50.235	46.5078	40.9584	46.9367	45.4788	28.0801	23.7436	17.3482
ENSMUSG00000026558	3914	3308	3828	3034	2611	2837	3022	2711	2415	31.5591	29.977	31.6854	26.9846	23.3637	24.0444	24.6806	23.3969	23.6102
ENSMUSG00000003435	2978	2498	3164	3259	3237	3362	3055	3142	2606	22.7622	21.4586	24.8262	27.4771	27.4577	27.0109	23.6516	25.7053	24.1514
ENSMUSG00000049866	3629	3246	3393	2959	2702	2498	3303	2762	2790	29.1119	29.2652	27.9416	26.1833	24.0547	21.0633	26.838	23.7155	27.1373
ENSMUSG00000021196	2516	2351	1909	2291	2788	2550	3654	3376	4469	8.27157	8.68658	6.44268	8.30804	10.1719	8.81186	12.1676	11.8797	17.8142
ENSMUSG00000013858	3345	3029	3629	2731	2934	2580	3242	3172	2710	31.6042	32.1638	35.1981	28.4621	30.7638	25.6224	31.0256	32.078	31.0454
ENSMUSG00000037351	3091	2824	3211	3103	2994	3044	3156	3200	2631	31.8624	32.7163	33.9784	35.2824	34.2502	32.9818	32.9515	35.3066	32.8836
ENSMUSG00000033629	2927	2687	2835	2894	2988	3299	3530	3385	2959	47.6023	49.1125	47.3306	51.9159	53.9284	56.3947	58.1485	58.9236	58.3484
ENSMUSG00000099764	3615	3227	4373	2887	2489	2562	3118	3106	2494	321.101	322.145	398.745	282.863	245.352	239.201	280.522	295.297	268.601
ENSMUSG00000031012	2768	2669	2632	3358	3258	3492	3386	2908	2796	13.3351	14.451	13.0167	17.8446	17.4186	17.683	16.5225	14.9951	16.3323
ENSMUSG00000005881	3104	2753	3327	2789	2817	2488	3385	3480	3045	64.4756	64.2686	70.943	63.9026	64.937	54.3218	71.2181	77.3711	76.6901
ENSMUSG00000036751	3363	2844	3482	2644	2547	2640	3455	3173	3017	209.271	198.898	222.43	181.484	175.89	172.677	217.765	211.338	227.633
ENSMUSG00000005198	2781	2224	2938	4004	3987	4304	2924	2642	1849	17.3373	15.5824	18.8024	27.534	27.584	28.2034	18.4635	17.6294	13.9764
ENSMUSG00000024587	3103	2596	2931	3143	2985	3006	3410	2927	2814	51.941	48.8374	50.3649	58.0322	55.4503	52.8893	57.8151	52.4417	57.1125
ENSMUSG00000004056	3286	2773	3573	3082	3235	3253	2959	2967	2306	20.3017	19.2545	22.6611	21.0035	22.1804	21.1251	18.5168	19.6204	17.2743
ENSMUSG00000004789	3179	2900	3189	2932	2845	3136	3360	3115	2749	14.6519	15.0217	15.0883	14.906	14.5518	15.1925	15.6855	15.3669	15.3623
ENSMUSG00000069237	3005	2901	2876	3595	3312	3408	3054	2720	2465	34.594	37.5338	33.9882	45.6511	42.3134	41.2388	35.6109	33.5159	34.4074
ENSMUSG00000039967	4483	3770	3232	2887	3007	3479	2585	2211	2156	19.7784	18.6932	14.6379	14.0497	14.7227	16.1335	11.5516	10.4409	11.5332
ENSMUSG00000020176	3227	3125	3809	3757	3778	4278	2621	2652	1381	15.6422	17.0242	18.9536	20.0879	20.3232	21.7966	12.8684	13.7593	8.11653
ENSMUSG00000024109	3206	2603	2411	3018	2855	2508	3630	2915	3234	6.81265	6.2165	5.25936	7.07404	6.73271	5.60183	7.81299	6.63004	8.33241
ENSMUSG00000033237	3425	2997	2943	3570	3550	3623	2887	2663	2152	14.0537	13.8209	12.3967	16.1583	16.1656	15.6261	11.9988	11.6958	10.7066
ENSMUSG00000014769	3157	2750	3407	2846	2760	3039	3143	3089	2710	30.2694	29.6334	33.5339	30.0995	29.3677	30.6274	30.5233	31.701	31.5048
ENSMUSG00000046691	4457	3274	4139	2992	3133	2988	2533	2414	1861	64.6778	53.3962	61.6583	47.8928	50.455	45.5768	37.2311	37.4952	32.7444
ENSMUSG00000024870	3200	2602	3383	3040	2652	3070	3143	3007	2602	76.8296	70.211	83.3803	80.5097	70.6616	77.476	76.433	77.2747	75.7467
ENSMUSG00000062014	3759	3124	2904	3095	2921	2900	3379	2675	2577	24.1978	22.6014	19.1904	21.9766	20.8673	19.6224	22.0318	18.4312	20.1139
ENSMUSG00000022031	3024	2692	3219	3243	2839	2992	3217	2980	2540	44.3798	44.4015	48.4962	52.4985	46.2381	46.1547	47.8204	46.8107	45.1976
ENSMUSG00000039367	3301	2635	3367	3288	3070	3165	3034	2858	2555	23.1101	20.7327	24.1982	25.3913	23.8521	23.2906	21.5145	21.4163	21.6883
ENSMUSG00000082536	4087	3481	4267	3213	2410	1700	3409	3223	2801	131.913	126.271	141.38	114.39	86.3237	57.6741	111.447	111.344	109.616
ENSMUSG00000034574	3273	2882	2844	3085	2912	3004	3363	2850	2903	17.8111	17.6261	15.8875	18.518	17.586	17.1828	18.5366	16.6002	19.1544
ENSMUSG00000021495	2965	2687	2730	2462	3226	2977	3347	3770	3159	11.3197	11.5291	10.6993	10.3679	13.668	11.9464	12.9426	15.4055	14.623
ENSMUSG00000033419	3308	2727	2707	3046	2658	2263	3623	3013	3210	15.9698	14.7958	13.4155	16.2203	14.2403	11.4834	17.7158	15.5689	18.7896
ENSMUSG00000027447	2772	2522	3106	2595	2374	2665	3707	3302	3103	96.4659	98.6382	110.96	99.6126	91.6838	97.4829	130.666	122.994	130.931
ENSMUSG00000020601	4330	3968	3828	2929	2819	2469	2812	2602	2034	44.0061	45.3227	39.9375	32.8353	31.7945	26.3753	28.9467	28.3047	25.0642
ENSMUSG00000024908	3033	2653	2863	3215	3237	3705	3300	2833	2541	14.2487	14.0075	13.8073	16.6602	16.8763	18.2954	15.7028	14.2455	14.474
ENSMUSG00000030751	2955	2651	2943	3209	3078	3086	3347	3084	2735	44.1017	44.4659	45.0891	52.828	50.9798	48.411	50.5955	49.2649	49.4919
ENSMUSG00000054423	2910	2528	2931	3044	3142	3371	3427	2936	2711	8.51639	8.31493	8.80565	9.8266	10.2047	10.3698	10.1586	9.19696	9.6199
ENSMUSG00000058254	2480	2292	2625	2528	2702	2647	3889	3372	3554	15.4608	16.0588	16.7993	17.3841	18.6937	17.3454	24.557	22.5005	26.8643
ENSMUSG00000027770	3161	2889	2716	3190	3217	3605	3198	2730	2575	13.6306	14.001	12.0228	15.1732	15.3948	16.3398	13.9678	12.6003	13.4631
ENSMUSG00000025809	3108	3050	3178	3024	2882	3548	3180	2958	2430	33.5528	37.0056	35.2196	36.0102	34.5281	40.2607	34.7723	34.18	31.8077
ENSMUSG00000036026	3170	2901	3208	2770	2740	2731	3222	3303	3011	27.3952	28.1761	28.4598	26.4053	26.2783	24.8077	28.2032	30.5526	31.5503
ENSMUSG00000038486	3209	2945	3108	3079	2642	2661	3115	2720	2734	30.4958	31.454	30.3204	32.2758	27.8635	26.5807	29.9838	27.6672	31.5027
ENSMUSG00000021945	3042	2664	2658	3660	3359	3616	3113	2725	2452	17.051	16.7821	15.2943	22.6292	20.8946	21.3045	17.6738	16.3487	16.6644
ENSMUSG00000053510	3128	2615	2941	3130	3280	3461	3226	2927	2604	19.3011	18.1346	18.6292	21.3038	22.4606	22.4475	20.1622	19.3315	19.4821
ENSMUSG00000038615	3642	3210	3538	2962	2772	2818	2956	2797	2348	29.4901	29.2119	29.4088	26.4556	24.9092	23.9843	24.2437	24.2412	23.0522
ENSMUSG00000019943	2847	2574	2403	2895	2972	2685	3562	2813	3298	8.24222	8.375	7.14157	9.24488	9.54854	8.17055	10.445	8.7167	11.5767
ENSMUSG00000021068	2203	2172	2095	3226	3258	3645	3463	3550	3193	5.70758	6.32436	5.57192	9.21931	9.36742	9.92626	9.08758	9.84445	10.0303
ENSMUSG00000027894	3274	2586	3381	2653	2835	2905	3307	3121	2626	14.0273	12.4521	14.8704	12.538	13.4797	13.0825	14.3512	14.3124	13.6417
ENSMUSG00000038831	2983	2563	2649	3128	3116	3440	3220	2944	2727	17.1636	16.5739	15.6466	19.8527	19.8969	20.8048	18.7659	18.1309	19.0248
ENSMUSG00000027834	2603	2483	2422	3442	3339	3390	3581	2933	2930	15.7398	16.8741	15.0343	22.9579	22.4064	21.5464	21.9325	18.9829	21.4818
ENSMUSG00000054008	3888	3080	3598	3166	2951	3290	2631	2228	1991	28.2197	25.1244	26.8084	25.3474	23.7698	25.0999	19.3421	17.3088	17.5217
ENSMUSG00000070713	3164	2963	3423	3412	2647	4078	3590	2942	1870	121.109	127.465	134.502	144.06	112.441	164.073	139.185	120.533	86.7879
ENSMUSG00000022551	3119	2570	3218	3016	2949	2630	3360	3269	2632	63.7946	59.0774	67.5675	68.045	66.9383	56.5425	69.6091	71.5664	65.2729
ENSMUSG00000038902	3345	2850	3084	3034	3006	3186	3115	3145	2471	15.9873	15.3088	15.1313	15.9952	15.944	16.0057	15.0797	16.0888	14.3195
ENSMUSG00000030846	2924	2667	2327	3016	3384	3499	3230	3056	2955	18.6618	19.1302	15.246	21.2326	23.9684	23.4731	20.8803	20.8764	22.8672
ENSMUSG00000043535	3375	3080	2908	3217	3024	3522	3030	2601	2316	13.0661	13.4012	11.5571	13.7379	12.9923	14.3322	11.8815	10.778	10.8715
ENSMUSG00000071528	3071	2792	3090	2627	2526	2898	3368	3131	3003	396.771	405.41	409.828	374.383	362.18	393.558	440.748	432.981	470.429
ENSMUSG00000036052	2778	2325	2569	2881	3061	2881	3458	3437	3059	20.6183	19.3938	19.5735	23.5863	25.2125	22.4757	25.9958	27.304	27.5282
ENSMUSG00000028156	3279	2854	2802	2936	2821	3101	3387	2810	2775	24.0451	23.5211	21.0929	23.7485	22.9572	23.9021	25.1569	22.0555	24.6732
ENSMUSG00000003992	2505	2056	2711	3087	2700	2610	3565	3399	3318	13.8212	12.7492	15.3551	18.7876	16.5323	15.1367	19.9231	20.0732	22.197
ENSMUSG00000025810	2360	2017	2569	3205	3246	3161	3579	3397	2787	10.6259	10.2065	11.8741	15.9176	16.2193	14.9599	16.322	16.371	15.2149
ENSMUSG00000073676	3401	3145	3521	2679	2548	2805	3276	3039	2673	101.654	105.647	108.035	88.3254	84.5177	88.1252	99.1788	97.2239	96.8711
ENSMUSG00000029712	2991	2548	2790	3058	2753	2557	3317	3264	3065	30.8822	29.5672	29.5719	34.8277	31.5449	27.7506	34.6893	36.0718	38.3708
ENSMUSG00000029632	3103	2814	3257	2620	2396	2713	3377	3046	3043	98.9926	100.894	106.665	92.1973	84.8279	90.9747	109.121	104.01	117.707
ENSMUSG00000029033	2808	2317	2992	3035	2855	2668	3202	3231	3074	23.0505	21.3761	25.2132	27.4813	26.0088	23.0207	26.6233	28.3887	30.596
ENSMUSG00000033423	2884	2371	3056	2824	2685	2614	3225	3120	2962	42.2548	39.042	45.964	45.6396	43.6573	40.2566	47.8596	48.9284	52.6192
ENSMUSG00000035437	3062	2699	2698	3329	3004	3035	3334	2919	2634	10.6938	10.5937	9.6728	12.8244	11.6428	11.1413	11.7937	10.9116	11.1538
ENSMUSG00000044647	3488	2810	2609	3216	2949	2577	3039	2626	2753	12.4571	11.2789	9.56527	12.6693	11.6882	9.67397	10.9933	10.0383	11.9213
ENSMUSG00000029465	2947	2664	3255	2763	2533	2457	3303	3313	3221	47.0079	47.7578	53.2997	48.6147	44.8391	41.1952	53.3651	56.5637	62.296
ENSMUSG00000039952	3910	3378	4066	2706	2702	2825	2825	2436	2053	27.0981	26.3112	28.9276	20.6865	20.7816	20.5793	19.8307	18.0703	17.2516
ENSMUSG00000001910	3507	3067	3607	2904	2752	3041	2914	2771	2204	35.932	35.3166	37.9381	32.82	31.2915	32.7501	30.2408	30.3884	27.3802
ENSMUSG00000028557	3490	3220	3147	2730	2646	2592	3230	2880	2733	36.0682	37.4002	33.3871	31.1213	30.3473	28.1569	33.8111	31.8579	34.2466
ENSMUSG00000037098	3159	2691	2956	2925	2993	2950	3095	3130	2679	20.5002	19.6264	19.6923	20.9378	21.5549	20.1225	20.3436	21.7409	21.0795
ENSMUSG00000053580	3030	2559	2609	2952	2897	3170	3357	2755	2865	8.0393	7.63071	7.10613	8.63949	8.53012	8.84067	9.02163	7.82389	9.21676
ENSMUSG00000003199	2795	2408	2869	3031	2978	3198	3136	3046	2700	53.4226	51.7272	56.2934	63.9036	63.1683	64.2499	60.7124	62.3159	62.5728
ENSMUSG00000032589	3392	2899	3260	3128	2999	2945	2878	2559	2370	9.37641	9.00633	9.25085	9.53769	9.20001	8.55689	8.05804	7.5714	7.94342
ENSMUSG00000028580	3041	2715	2779	3196	3088	3413	3067	2930	2468	22.2998	22.3755	20.9197	25.8516	25.13	26.307	22.7801	22.9973	21.9436
ENSMUSG00000049556	3797	3178	4167	2261	2200	1711	3034	2713	2776	35.4792	33.3738	39.9705	23.3039	22.8132	16.8048	28.7148	27.1336	31.4507
ENSMUSG00000030591	2991	2733	3253	2856	2849	2988	3113	3056	2529	43.1058	44.2668	48.1267	45.4018	45.5662	45.2637	45.4419	47.1409	44.1923
ENSMUSG00000000056	2744	2364	2983	3081	2950	2995	3277	3119	2797	25.1544	24.3555	28.0716	31.1543	30.0112	28.8588	30.4274	30.6035	31.0886
ENSMUSG00000033444	3279	2687	3178	3130	3194	3253	2923	2752	2218	10.8905	10.0298	10.8354	11.4669	11.7726	11.3564	9.83318	9.7832	8.93197
ENSMUSG00000068466	2925	2641	3076	3722	3322	2819	3000	2842	2203	198.868	201.803	214.689	279.133	250.652	201.458	206.595	206.818	181.607
ENSMUSG00000003033	3311	2563	3181	2920	2892	2861	2968	2894	2551	45.8142	39.8574	45.1844	44.5677	44.409	41.6111	41.5971	42.8613	42.7987
ENSMUSG00000038762	3304	2794	3391	2969	2960	2979	2932	2785	2435	33.0077	31.3705	34.7766	32.7177	32.817	31.2822	29.6687	29.7801	29.4953
ENSMUSG00000025034	4014	3724	4144	2522	2532	2073	2738	2922	2387	54.7506	57.0875	58.025	37.9449	38.3272	29.7209	37.8271	42.6597	39.4769
ENSMUSG00000024640	3648	2797	3892	2998	2957	3709	2812	2361	1713	37.7809	32.5558	41.3783	34.2487	33.986	40.3761	29.4979	26.1721	21.5106
ENSMUSG00000011832	3370	2868	3174	2711	2565	2573	3155	2964	2658	17.4181	16.6598	16.8407	15.456	14.7126	13.9785	16.5169	16.3974	16.6573
ENSMUSG00000042751	3372	2754	3053	3043	2774	2179	3342	3027	2866	25.698	23.5882	23.8848	25.5805	23.4611	17.455	25.7974	24.6916	26.4829
ENSMUSG00000034993	3723	3248	3827	2685	2656	3018	2844	2534	2049	59.3001	58.143	62.5755	47.174	46.9485	50.528	45.8828	43.2011	39.5715
ENSMUSG00000031310	3387	2762	3102	2911	2737	2616	3033	2955	2696	18.6038	17.0502	17.4909	17.637	16.6837	15.1034	16.8739	17.3728	17.9549
ENSMUSG00000024767	3065	2620	3215	2969	2673	2796	3136	3131	2562	53.0588	50.9738	57.1335	56.6935	51.3519	50.8761	54.9871	58.0143	53.7755
ENSMUSG00000000743	3068	2623	3291	2824	2714	2775	3080	3206	2659	41.3101	39.6934	45.4896	41.9432	40.5548	39.2748	42.0059	46.2051	43.4108
ENSMUSG00000074637	4394	3813	3969	2911	2894	2827	2351	2278	1642	94.111	91.7838	87.2659	68.7731	68.7876	63.6438	51.0024	52.2227	42.6414
ENSMUSG00000008036	3039	2689	3314	2593	2431	2579	3226	3024	2795	90.9572	90.4517	101.822	85.6062	80.7463	81.135	97.7978	96.8755	101.43
ENSMUSG00000002102	2723	2421	3211	3082	2817	3072	3168	3017	2550	46.0173	45.982	55.7054	57.4516	52.8313	54.5689	54.2271	54.5725	52.2507
ENSMUSG00000029547	3194	2496	3417	2903	2914	2730	2915	3107	2625	15.1799	13.3321	16.6711	15.2187	15.3694	13.6379	14.0324	15.8053	15.1266
ENSMUSG00000033379	2871	2546	2691	2723	2806	2439	3310	3125	3107	61.6711	61.4648	59.3398	64.5197	66.891	55.0695	72.017	71.8496	80.9223
ENSMUSG00000058793	3353	2811	3013	3034	2945	3195	2932	2600	2278	16.1888	15.2532	14.9336	16.1582	15.7797	16.2145	14.3385	13.4363	13.3356
ENSMUSG00000030035	3332	2896	3326	3025	3107	3013	2903	2916	2209	61.0894	59.6731	62.5988	61.1761	63.2169	58.0644	53.9096	57.2234	49.106
ENSMUSG00000028541	3163	2741	3080	2742	2512	2346	3102	3038	2839	27.6987	26.9767	27.6882	26.4864	24.4124	21.5943	27.5144	28.4756	30.1442
ENSMUSG00000061589	3825	3197	3239	2508	2805	3245	2733	2714	2376	19.3587	18.1848	16.8283	14.0013	15.7547	17.2628	14.0102	14.7022	14.5804
ENSMUSG00000020074	2680	2355	2324	3433	3276	3767	3098	2897	2725	11.179	11.0402	9.95148	15.7957	15.165	16.5164	13.089	12.9343	13.782
ENSMUSG00000034390	3378	2727	3108	3329	3066	2709	2710	2423	2181	22.9137	20.7893	21.6421	24.9084	23.0802	19.315	18.6193	17.592	17.9378
ENSMUSG00000048307	3106	2757	3160	2701	2438	2549	3251	3020	2836	26.2097	26.1467	27.3735	25.1409	22.831	22.609	27.7866	27.2768	29.0165
ENSMUSG00000057637	3591	2921	3486	3051	3033	2946	2693	2681	2207	21.3219	19.4922	21.2482	19.9825	19.9855	18.3863	16.1959	17.0386	15.8888
ENSMUSG00000035666	3616	2958	3376	3162	2826	3059	2881	2447	2083	22.0346	20.2579	21.1184	21.2537	19.1108	19.5932	17.7819	15.9601	15.3902
ENSMUSG00000089715	3371	2885	3072	2780	3018	2914	3091	3086	2425	13.9991	13.465	13.0962	12.7345	13.9088	12.7198	13.0016	13.7171	12.2104
ENSMUSG00000042390	2936	2647	2972	3301	3073	3208	3174	2715	2464	11.304	11.4537	11.7464	14.019	13.1301	12.9825	12.3777	11.1884	11.5025
ENSMUSG00000030852	3309	3045	3644	2615	2831	2967	2875	2589	2525	9.46161	9.78531	10.6962	8.24776	8.98337	8.91735	8.32653	7.92366	8.75403
ENSMUSG00000025626	3057	2777	2727	3552	3250	3492	2948	2517	2406	19.3899	19.7959	17.7561	24.8513	22.8767	23.2811	18.9394	17.0879	18.5035
ENSMUSG00000032301	2906	2731	2996	2807	2677	2872	3391	2917	2874	54.0209	57.0567	57.173	57.5579	55.2263	56.1178	63.8487	58.0401	64.7785
ENSMUSG00000021051	2980	2682	2686	3334	2942	3003	3154	2814	2608	24.5723	24.8546	22.7362	30.3243	26.9217	26.0276	26.342	24.8358	26.0745
ENSMUSG00000023991	3463	3169	3270	2574	3085	3291	2671	2764	2208	30.9722	31.8538	30.0228	25.3936	30.6201	30.9384	24.1965	26.4596	23.944
ENSMUSG00000002496	3190	2517	3098	2930	2985	3000	2896	3036	2515	14.6093	12.9551	14.5648	14.8014	15.171	14.4415	13.4337	14.8822	13.9655
ENSMUSG00000054604	3519	3255	3261	3020	2866	2951	2934	2668	2198	34.2849	35.6413	32.615	32.4554	30.9878	30.2206	28.9536	27.8224	25.9651
ENSMUSG00000022387	3149	2820	3036	3125	3068	3317	2952	2863	2079	16.5083	16.6149	16.3385	18.0707	17.849	18.2778	15.6748	16.0648	13.2148
ENSMUSG00000056820	3345	2804	3108	2915	2788	2807	3155	3031	2464	37.6233	35.4453	35.886	36.1656	34.8005	33.1859	35.9433	36.4899	33.6031
ENSMUSG00000027405	2831	2744	3034	2781	2799	3424	3077	2976	2472	30.4282	33.1467	33.4761	32.9711	33.3865	38.683	33.4983	34.2369	32.2154
ENSMUSG00000021748	3147	2887	3169	2980	2833	2923	2903	2723	2469	35.9097	37.0238	37.121	37.5083	35.875	35.0585	33.5521	33.2574	34.1597
ENSMUSG00000024498	2860	2562	2650	3125	3199	3233	3108	2816	2753	29.6757	29.8767	28.2269	35.7668	36.8366	35.2607	32.6643	31.2747	34.6353
ENSMUSG00000022568	3194	2706	3105	2740	2925	2983	2892	3174	2461	21.81	20.7667	21.7653	20.638	22.1655	21.4103	20.0021	23.1981	20.3756
ENSMUSG00000068882	2593	2211	2446	3317	3197	3327	3205	2771	2804	52.8887	50.6837	51.2154	74.6281	72.366	71.3286	66.2135	60.4955	69.3453
ENSMUSG00000034297	2833	2460	2338	3569	3366	3476	2967	2498	2407	11.5141	11.2367	9.75468	16.0003	15.1821	14.8496	12.2141	10.8668	11.8615
ENSMUSG00000073639	2988	2778	2799	3068	2879	2815	3215	2780	2725	19.2178	20.0805	18.4803	21.7658	20.5493	19.0306	20.9442	19.1379	21.2505
ENSMUSG00000040462	2972	2694	3263	2850	2674	3003	2977	2951	2532	49.805	50.7389	56.1338	52.6823	49.7298	52.8968	50.5313	52.932	51.4477
ENSMUSG00000033065	3129	2639	3279	2764	2636	2742	3141	2892	2564	41.2737	39.1225	44.401	40.2163	38.5873	38.0177	41.9657	40.8312	41.0076
ENSMUSG00000030058	2957	2510	3001	3068	2754	3008	3118	2879	2542	11.8315	11.2871	12.3264	13.5406	12.2288	12.6507	12.6364	12.3298	12.3322
ENSMUSG00000041415	3124	2774	2771	3138	3057	3738	2897	2628	2228	8.21695	8.20022	7.48203	9.10434	8.92332	10.3345	7.71803	7.39862	7.10548
ENSMUSG00000034252	3470	2944	2847	3072	2897	3130	2823	2563	2483	21.7899	20.777	18.3525	21.2786	20.1885	20.6595	17.9553	17.2266	18.9051
ENSMUSG00000003575	2950	2549	3082	2564	2580	2544	3144	3042	2723	11.623	11.2871	12.4655	11.1432	11.281	10.5357	12.5469	12.8286	13.0083
ENSMUSG00000038462	3894	3338	3739	2466	2329	2576	2906	2591	2328	125.868	121.262	124.067	87.9241	83.5448	87.5215	95.142	89.642	91.2389
ENSMUSG00000003233	3135	2830	3374	3153	3266	2979	2774	2655	2212	21.5474	21.8606	23.8059	23.9043	24.9117	21.5217	19.3117	19.532	18.434
ENSMUSG00000001794	3274	2715	3666	2731	2361	2574	2917	2978	2667	58.2327	54.2722	66.9367	53.5804	46.6032	48.1224	52.5512	56.6942	57.5161
ENSMUSG00000039741	3808	3100	3132	3062	3077	3501	2444	2477	1905	15.0898	13.806	12.7407	13.3841	13.5315	14.5824	9.8095	10.506	9.15295
ENSMUSG00000038481	3008	2467	2710	3150	2828	2907	3186	2741	2718	22.6691	20.8951	20.9656	26.1856	23.6519	23.0277	24.3198	22.1101	24.8361
ENSMUSG00000042155	3634	2963	3261	2669	2509	2129	3230	2618	2726	32.5082	29.7892	29.9462	26.3362	24.9081	20.0186	29.2664	25.0671	29.5673
ENSMUSG00000001211	3153	2673	2990	2814	2669	2750	3201	2680	2600	17.832	16.9901	17.3593	17.5549	16.7516	16.3478	18.3367	16.2232	17.8291
ENSMUSG00000038025	3262	2792	3207	3095	3102	3197	2787	2738	2110	26.1583	25.1629	26.4002	27.3768	27.6057	26.9475	22.6371	23.5009	20.5157
ENSMUSG00000031622	2898	2697	3181	2766	2566	2638	3093	3245	2669	17.3616	18.159	19.5631	18.2784	17.06	16.6118	18.7685	20.808	19.3873
ENSMUSG00000045098	3070	2696	2688	3031	3120	3136	3069	2763	2400	9.58167	9.45675	8.61222	10.4348	10.8066	10.288	9.70192	9.23016	9.08223
ENSMUSG00000018401	3030	2769	2906	3381	3039	2911	2919	2708	2332	21.393	21.9721	21.0624	26.3312	23.8118	21.6034	20.8748	20.4646	19.9635
ENSMUSG00000031532	3189	2794	3150	2639	2587	2386	3146	2936	2783	47.9678	47.2325	48.6395	43.7855	43.184	37.7238	47.9305	47.269	50.7559
ENSMUSG00000026034	2554	2635	2045	2861	3109	3393	3272	3156	2941	13.8369	16.0442	11.3735	17.0974	18.6926	19.322	17.9551	18.3012	19.3193
ENSMUSG00000038095	3229	2661	2623	3096	2971	3307	3032	2689	2509	7.1369	6.61007	5.95146	7.54812	7.28745	7.68292	6.7878	6.36148	6.72389
ENSMUSG00000027193	3040	2687	2858	3332	3128	3470	3051	2512	2170	29.4682	29.273	28.4398	35.6272	33.6495	35.3558	29.9558	26.0631	25.5046
ENSMUSG00000070802	4033	3047	3218	2938	2750	2006	2859	2391	2247	42.8458	36.3808	35.0954	34.4293	32.4223	22.4007	30.7647	27.1885	28.9442
ENSMUSG00000031948	2898	2405	2910	3090	2910	3007	2934	2932	2598	28.6015	26.6762	29.4827	33.6391	31.8724	31.1942	29.3298	30.9727	31.0891
ENSMUSG00000037568	3144	2846	2995	2910	2586	2540	3044	2801	2693	32.1083	32.6654	31.3989	32.7811	29.3085	27.2658	31.4874	30.6177	33.3464
ENSMUSG00000025423	3155	2884	2807	3087	3012	3393	2912	2648	2253	25.5843	26.2839	23.3669	27.6126	27.1057	28.9207	23.918	22.9836	22.1521
ENSMUSG00000026349	2853	2497	2170	2919	3294	3506	2994	2954	2749	10.1818	10.0152	7.94999	11.4909	13.046	13.1518	10.8226	11.2839	11.8953
ENSMUSG00000022761	3272	2653	3300	2631	2494	2554	3101	2794	2626	23.5893	21.496	24.423	20.9228	19.954	19.3541	22.6445	21.5603	22.9549
ENSMUSG00000024095	2632	2656	2579	3348	3073	3708	2905	2677	2362	9.93045	11.2624	9.9889	13.9336	12.867	14.7053	11.1016	10.8108	10.8054
ENSMUSG00000032582	3138	2763	2644	2814	3001	3077	3075	3090	2697	9.91471	9.81131	8.57574	9.80725	10.5226	10.2189	9.8408	10.4499	10.332
ENSMUSG00000004771	2912	2575	2666	2929	2708	2590	3342	2816	2958	42.879	42.6137	40.2992	47.5738	44.252	40.0869	49.8445	44.3824	52.8116
ENSMUSG00000031626	2799	2650	2768	3266	3286	3850	2908	2773	2132	4.42768	4.71128	4.49493	5.69883	5.76863	6.40154	4.65936	4.69515	4.08921
ENSMUSG00000028433	3103	2814	3211	3049	3023	3107	2883	2780	2180	28.4691	29.0159	30.2424	30.8564	30.7795	29.9629	26.7914	27.3	24.2509
ENSMUSG00000028698	3201	2870	2770	3512	3332	3420	2800	2511	2025	26.6087	26.8126	23.6375	32.2025	30.7379	29.8824	23.5752	22.3414	20.4099
ENSMUSG00000031858	2828	2300	2576	3068	3029	3082	3149	3059	2590	13.6451	12.4722	12.7593	16.3285	16.2191	15.6307	15.3896	15.798	15.1521
ENSMUSG00000028937	3304	2464	3398	2254	2223	1747	3351	2969	3293	68.533	57.4407	72.3547	51.5715	51.1718	38.0893	70.4032	65.9167	82.819
ENSMUSG00000038374	3300	2887	3188	2851	2691	2637	3066	2816	2399	45.2218	44.4631	44.8472	43.095	40.924	37.9834	42.5563	41.304	39.8604
ENSMUSG00000029992	2940	2462	2731	3051	2911	2957	3162	2827	2607	12.8602	12.1034	12.2632	14.721	14.131	13.5957	14.0094	13.2358	13.8267
ENSMUSG00000060475	3767	3519	3117	2568	2557	2776	2925	2613	2251	26.5625	27.8876	22.5628	19.974	20.0095	20.5752	20.8909	19.7214	19.2454
ENSMUSG00000042208	2717	2378	2274	3078	3037	3134	3346	2800	3010	22.9052	22.5308	19.6797	28.6226	28.4133	27.7712	28.5712	25.2655	30.7673
ENSMUSG00000022340	2114	1899	2045	2578	2383	2362	3785	3259	3796	12.0925	12.2083	12.0085	16.2663	15.1275	14.2017	21.9298	19.9536	26.3279
ENSMUSG00000036478	3357	3100	3402	2917	2866	3049	2872	2597	1957	28.0324	29.0931	29.1627	26.8684	26.5593	26.7619	24.2914	23.2117	19.8143
ENSMUSG00000078676	3341	2851	3330	2895	2814	2804	2947	2687	2326	34.2074	32.8065	35.0002	32.6955	31.9741	30.1767	30.562	29.4467	28.8756
ENSMUSG00000042589	2937	2654	2778	2837	2658	2474	3076	3110	2893	12.8343	13.0343	12.4619	13.6749	12.89	11.3636	13.6148	14.5463	15.3283
ENSMUSG00000084786	3169	2702	3447	2668	2452	2553	3068	3001	2595	40.2585	38.578	44.9531	37.3867	34.569	34.0907	39.4774	40.8063	39.9716
ENSMUSG00000028152	2641	2372	2804	2867	2777	2413	3279	3012	2980	15.747	15.8951	17.1629	18.8561	18.3754	15.1229	19.8029	19.2225	21.5439
ENSMUSG00000036473	3115	2471	2892	2786	2698	2587	3288	2796	2640	16.038	14.2983	15.2853	15.8223	15.4158	14.0004	17.1468	15.4083	16.4807
ENSMUSG00000032024	2089	1940	2025	3323	3178	3181	3177	3008	2977	20.0468	20.9232	19.9487	35.175	33.8448	32.0864	30.8804	30.8966	34.6389
ENSMUSG00000048874	3186	2800	2799	3200	2980	3168	2868	2630	2347	9.89186	9.77033	8.9211	10.9592	10.2679	10.3387	9.01923	8.74004	8.83534
ENSMUSG00000033088	3268	2818	3489	2853	2613	2429	2826	2890	2537	11.7036	11.3422	12.8269	11.2703	10.3851	9.14359	10.2511	11.078	11.0163
ENSMUSG00000001289	3418	3045	3501	2350	2294	2363	2989	2920	2633	108.025	108.158	113.587	81.9248	80.4593	78.4993	95.6832	98.778	100.898
ENSMUSG00000021782	3609	3282	3436	2788	2705	2777	2637	2403	2127	18.7259	19.1387	18.3017	15.9567	15.5759	15.1454	13.8587	13.3455	13.3814
ENSMUSG00000028416	2733	2346	2994	2702	2724	2674	3100	3107	2777	89.257	86.1092	100.378	97.3383	98.7281	91.794	102.547	108.61	109.966
ENSMUSG00000024474	2506	2298	2542	3321	3191	3316	3027	2995	2508	55.314	57.0063	57.5987	80.8572	78.1649	76.9341	67.6744	70.7581	67.1212
ENSMUSG00000040502	3888	3441	4152	2342	2270	1892	2672	2671	2302	56.4022	56.1014	61.8316	37.4759	36.5449	28.8497	39.2613	41.4733	40.4905
ENSMUSG00000021771	2825	2612	3030	2772	2616	2812	3054	2830	2648	26.0979	27.1194	28.7351	28.2473	26.8198	27.3057	28.5768	27.9833	29.6608
ENSMUSG00000030226	3564	3113	2844	3147	2708	2304	3134	2413	2459	30.5782	30.0173	25.0488	29.7829	25.7842	20.7781	27.2352	22.1593	25.5806
ENSMUSG00000054455	3128	2608	2972	2787	2796	3049	2976	2823	2363	19.3255	18.1088	18.8493	18.9932	19.1705	19.8003	18.6232	18.6681	17.7013
ENSMUSG00000030806	2875	2290	2635	2758	2637	2508	3373	2869	2837	26.3773	23.6128	24.8174	27.9115	26.8493	24.1863	31.3449	28.174	31.5595
ENSMUSG00000006673	3336	2790	3108	2898	2685	2842	2938	2678	2344	18.562	17.4471	17.7527	17.7866	16.5796	16.6216	16.558	15.9491	15.8138
ENSMUSG00000027367	3094	2757	2865	2773	2717	3045	3155	2674	2455	24.4858	24.5216	23.2756	24.2069	23.8624	25.3297	25.2901	22.6506	23.5572
ENSMUSG00000048388	2911	2424	2673	2738	2728	2661	3322	2628	2969	22.3276	20.8955	21.0466	23.1649	23.2207	21.4534	25.8082	21.575	27.6114
ENSMUSG00000034781	2999	2688	3137	2746	2616	2857	2986	2716	2433	32.2496	32.4861	34.6295	32.572	31.2189	32.293	32.5234	31.2611	31.7226
ENSMUSG00000061130	3426	3057	3183	2862	2823	2969	2829	2441	2172	28.7448	28.8262	27.4153	26.4873	26.2854	26.1838	24.0416	21.9213	22.0958
ENSMUSG00000070436	3392	3279	4375	2561	2488	2794	2348	2990	2067	61.1712	66.4587	80.9939	50.9444	49.7935	52.9624	42.8891	57.7149	45.197
ENSMUSG00000008892	2521	2335	2868	2723	2457	3033	3216	3018	2861	20.4922	21.3315	23.9319	24.4151	22.1642	25.9142	26.4783	26.2579	28.1975
ENSMUSG00000002968	2891	2394	2951	3015	2917	3009	3026	2985	2429	16.6953	15.5378	17.4944	19.2057	18.6945	18.265	17.7	18.4509	17.008
ENSMUSG00000024381	2808	2451	2752	2439	2568	2485	3126	3270	3183	30.049	29.4779	30.2319	28.79	30.4972	27.9518	33.8829	37.4547	41.2999
ENSMUSG00000028798	2992	2603	3458	2775	2688	2829	2880	2845	2438	35.6073	34.8154	42.2461	36.4281	35.5008	35.3884	34.7159	36.2398	35.1795
ENSMUSG00000026662	3348	2885	3032	3075	2938	3251	2826	2597	1978	24.895	24.1097	23.144	25.2213	24.2443	25.4093	21.2842	20.6692	17.8333
ENSMUSG00000034189	3534	2885	3343	2722	2627	2385	2970	2801	2373	48.129	44.1576	46.7369	40.8907	39.7037	34.1412	40.9689	40.8299	39.1847
ENSMUSG00000066900	3310	2835	3331	2623	2589	2554	3008	2860	2416	12.8812	12.3994	13.3072	11.2596	11.1813	10.4472	11.8567	11.913	11.4
ENSMUSG00000040028	3107	2818	3042	2905	2962	2720	3084	2835	2467	13.209	13.4645	13.2761	13.6229	13.9748	12.1548	13.2801	12.9005	12.7168
ENSMUSG00000027303	2710	2366	2662	2771	2922	2887	3183	2980	2712	11.0061	10.7994	11.0983	12.4136	13.1697	12.3243	13.0936	12.9541	13.3547
ENSMUSG00000041444	3529	2923	3088	2983	2734	2837	2756	2422	2244	9.05041	8.4249	8.12975	8.43851	7.7812	7.64762	7.15903	6.64839	6.97779
ENSMUSG00000044807	2960	2634	2567	3147	2883	2750	3159	2807	2576	23.3039	23.3062	20.7465	27.3294	25.1891	22.7572	25.1909	23.654	24.5901
ENSMUSG00000029787	2987	2572	2513	3412	3263	3459	2929	2574	2083	15.3199	14.8256	13.2311	19.3031	18.5725	18.6476	15.2159	14.1304	12.9536
ENSMUSG00000016344	3011	2695	3352	2584	2495	2501	2920	2959	2442	99.293	99.8817	113.474	93.9932	91.3082	86.6906	97.5324	104.443	97.6409
ENSMUSG00000075595	3585	2996	3068	3091	2908	3013	2701	2588	1989	10.2269	9.6054	8.98449	9.72635	9.2062	9.0345	7.80436	7.90213	6.87967
ENSMUSG00000056895	3819	3324	3891	2443	2520	2606	2256	2573	1916	274.028	268.056	286.609	193.36	200.668	196.549	163.962	197.611	166.694
ENSMUSG00000038965	3461	3225	3522	2390	2456	2898	2799	2535	2187	26.1053	27.3386	27.2709	19.8848	20.5583	22.9761	21.384	20.4659	20.0011
ENSMUSG00000031575	2796	2468	2908	2938	2923	3130	2961	2864	2439	13.7343	13.6249	14.6639	15.9191	15.9342	16.1609	14.7322	15.0581	14.5265
ENSMUSG00000049823	3847	3217	3615	2692	2509	2571	2468	2351	2175	83.9045	78.8557	80.9384	64.7641	60.7288	58.9407	54.5213	54.8834	57.5176
ENSMUSG00000049339	3441	2950	3687	2603	2453	2216	2769	2842	2351	50.5502	48.7056	55.6025	42.1802	39.9914	34.2183	41.2021	44.6877	41.8764
ENSMUSG00000031561	2914	2263	2710	3050	2755	2594	3200	2509	2808	12.541	10.9457	11.9728	14.479	13.1581	11.7344	13.9492	11.5576	14.6527
ENSMUSG00000028053	3367	3111	2801	2964	2957	3393	2558	2361	1972	9.99729	10.3815	8.53759	9.70763	9.74365	10.5894	7.69304	7.50344	7.09944
ENSMUSG00000022781	3208	2879	3033	3168	2898	2996	2820	2497	2071	20.7998	20.9791	20.1874	22.6572	20.8523	20.4182	18.5196	17.3288	16.2811
ENSMUSG00000021832	2593	2320	2304	3056	2938	3195	3268	2973	2767	32.6586	32.8399	29.7893	42.4565	41.0656	42.2976	41.6903	40.0788	42.2554
ENSMUSG00000021701	2164	2143	2127	2923	2619	2386	3556	3139	3099	21.229	23.6272	21.4201	31.6298	28.5127	24.6032	35.3339	32.9601	36.8614
ENSMUSG00000032393	2781	2415	2499	3116	3071	3429	2935	2645	2323	8.93867	8.72385	8.24559	11.0475	10.9543	11.5848	9.55517	9.09962	9.05315
ENSMUSG00000015697	4059	3594	3504	2561	2466	2691	2620	2335	2104	26.0947	25.9675	23.125	18.161	17.5937	18.1843	17.0606	16.0674	16.4005
ENSMUSG00000030397	2804	2567	3079	2612	2743	2538	3075	2919	2701	26.4644	27.2288	29.8316	27.1927	28.7303	25.1782	29.3959	29.4879	30.9091
ENSMUSG00000016386	3565	3192	3126	2808	2828	3112	2655	2423	2024	45.8578	46.1462	41.2787	39.8425	40.3705	42.0769	34.5921	33.3605	31.5677
ENSMUSG00000058318	3233	2900	2960	2861	2884	3417	2744	2524	2171	16.6378	16.7729	15.6374	16.2407	16.4709	18.4835	14.3032	13.9029	13.5465
ENSMUSG00000025139	3347	2889	3232	2844	2580	2468	2925	2701	2227	29.1478	28.2759	28.8938	27.3197	24.9345	22.5915	25.8008	25.1768	23.5152
ENSMUSG00000030884	2555	2361	2880	3166	2815	2912	3077	2526	2453	44.1087	45.8088	51.0399	60.2894	53.9316	52.8415	53.8046	46.6759	51.3464
ENSMUSG00000013663	3137	2780	2612	3035	2881	2713	3070	2662	2526	12.0107	11.9623	10.2662	12.8176	12.2413	10.9182	11.9055	10.909	11.7264
ENSMUSG00000020277	3121	2478	3418	2766	2748	2708	2610	2742	2438	20.5995	18.3816	23.1589	20.1378	20.1285	18.7872	17.4486	19.3712	19.5108
ENSMUSG00000025268	2964	2487	3085	2741	2619	2533	3019	2753	2538	40.3164	38.0188	43.0767	41.1253	39.534	36.215	41.5934	40.0807	41.8575
ENSMUSG00000023055	2419	2128	2858	2942	3151	3161	3075	3206	2404	18.596	18.3855	22.5543	24.9473	26.8821	25.5422	23.9435	26.3799	22.4077
ENSMUSG00000056770	3075	2874	3157	2580	2536	2912	2899	2765	2457	22.4482	23.58	23.6589	20.7756	20.5455	22.3449	21.436	21.6052	21.7481
ENSMUSG00000040268	2754	2238	1878	2531	3150	3084	3227	3136	3074	14.2293	12.9956	9.96086	14.4247	18.0618	16.7488	16.8879	17.3428	19.2575
ENSMUSG00000022887	2806	2499	3048	2897	3175	3817	2652	2472	2087	12.5723	12.5839	14.0193	14.3177	15.7871	17.9763	12.0354	11.855	11.3378
ENSMUSG00000048027	3717	3236	3333	2773	2549	2269	2889	2548	2181	21.3535	20.8931	19.656	17.572	16.2509	13.7013	16.8105	15.6675	15.1918
ENSMUSG00000040563	2765	2432	2847	2573	2610	2087	3314	3009	3069	44.2973	43.7889	46.8223	45.4692	46.4038	35.1443	53.7765	51.5976	59.6152
ENSMUSG00000031776	3371	2896	3283	2831	2658	3169	2785	2377	2016	53.0036	51.1757	52.9908	49.1001	46.3802	52.3744	44.3537	40.0038	38.434
ENSMUSG00000031144	2962	2564	2908	2624	2503	2226	3225	2831	2759	25.0425	24.363	25.2389	24.4711	23.4847	19.7819	27.6173	25.6188	28.2829
ENSMUSG00000041923	3011	2541	2563	3111	2846	2820	2984	2643	2466	23.3056	22.1041	20.3649	26.5611	24.4464	22.9429	23.3941	21.8964	23.1431
ENSMUSG00000025266	3069	2669	2754	3068	2957	2555	3061	2663	2356	24.2748	23.7261	22.3618	26.7677	25.9562	21.2422	24.5234	22.5453	22.595
ENSMUSG00000025085	2247	2007	2295	2476	2362	2027	3634	3208	3713	8.28487	8.31667	8.68658	10.07	9.66483	7.85574	13.5714	12.6603	16.5992
ENSMUSG00000020390	2703	2630	2456	2810	2774	2848	3345	2939	2805	56.0141	61.2528	52.2472	64.2323	63.7953	62.0357	70.211	65.1893	70.4794
ENSMUSG00000032320	3260	2848	2951	2712	2708	2887	2997	2717	2395	30.2688	29.7192	28.1275	27.7756	27.9035	28.1757	28.1853	27.0018	26.9626
ENSMUSG00000040111	2352	2142	2350	2585	2692	2880	3431	3303	3034	10.2851	10.5271	10.5492	12.4688	13.064	13.2377	15.1967	15.4598	16.0866
ENSMUSG00000039270	3111	2641	2504	3160	3064	3183	2876	2419	2262	16.6619	15.8969	13.7671	18.6685	18.2115	17.919	15.6017	13.8671	14.6891
ENSMUSG00000063902	2850	2591	2534	2987	3640	3324	2643	2568	2386	91.1192	93.1005	83.1678	105.341	129.151	111.706	85.5895	87.8791	92.4941
ENSMUSG00000056342	3193	2566	2575	3294	3065	3539	2559	2124	2186	7.62336	6.88531	6.31114	8.67495	8.12099	8.88134	6.18836	5.42785	6.32814
ENSMUSG00000073678	3016	2487	2586	3236	3377	3631	2877	2326	2089	7.99926	7.41334	7.04094	9.46724	9.93988	10.1227	7.72888	6.60319	6.71793
ENSMUSG00000027602	2814	2489	3288	2358	2166	1916	3144	2933	3092	104.976	104.354	125.916	97.0296	89.6715	75.1295	118.797	117.112	139.856
ENSMUSG00000030096	2815	2670	2875	2660	2550	2898	3101	2605	2615	14.6648	15.6325	15.3751	15.2854	14.7424	15.8689	16.3628	14.5255	16.5176
ENSMUSG00000041720	2786	2315	2761	3160	2954	3091	2846	2647	2366	10.9066	10.1854	11.0958	13.6455	12.8336	12.7191	11.285	11.0914	11.2305
ENSMUSG00000030541	3591	3202	3924	2378	2416	2895	2725	2633	2090	61.1316	61.2619	68.5745	44.6538	45.6434	51.8023	46.9867	47.9763	43.1395
ENSMUSG00000014349	3173	2701	3209	2707	2514	2454	2976	2703	2425	34.9744	33.4599	36.3106	32.9128	30.7522	28.4319	33.2255	31.8898	32.4094
ENSMUSG00000058006	2788	2530	2653	2434	2927	3183	3038	3001	2495	5.62515	5.73695	5.49493	5.41699	6.55383	6.75038	6.20851	6.48086	6.10366
ENSMUSG00000027652	2625	2316	2483	3016	2942	3441	3000	2700	2411	8.90159	8.82666	8.64367	11.2815	11.0717	12.2652	10.3043	9.80004	9.9132
ENSMUSG00000037640	3091	2581	2299	2929	3069	3249	3148	2667	2309	16.2312	15.2321	12.393	16.9655	17.8847	17.933	16.7435	14.99	14.7013
ENSMUSG00000048279	3629	3224	2984	2478	2451	3063	2606	2404	2480	7.83201	7.81989	6.61102	5.89907	5.87031	6.94838	5.69664	5.55324	6.48958
ENSMUSG00000019986	2625	2148	2265	2591	2662	2563	3325	3033	3087	16.4275	15.1076	14.551	17.8857	18.4876	16.8593	21.0762	20.3161	23.4238
ENSMUSG00000045095	2843	2625	2615	2830	3280	3506	2792	2691	2181	11.8399	12.2862	11.1796	13.0003	15.1592	15.3473	11.7772	11.9952	11.013
ENSMUSG00000027273	2142	1910	1922	2652	2656	2589	3548	3027	3435	13.8963	13.9262	12.8002	18.978	19.1223	17.6548	23.3143	21.0193	27.02
ENSMUSG00000032458	2690	2255	2762	3445	2907	3042	2992	2570	2383	18.6606	17.5808	19.6689	26.3607	22.3794	22.181	21.0229	19.0823	20.0436
ENSMUSG00000051403	3311	2750	3414	2586	2582	2274	2799	2738	2566	35.4921	33.1302	37.5681	30.5772	30.7157	25.622	30.3902	31.4146	33.3509
ENSMUSG00000052707	3238	3155	2862	2646	2977	3132	2560	2594	2221	11.2275	12.2949	10.1873	10.1203	11.4555	11.415	8.99091	9.62722	9.33754
ENSMUSG00000030870	3685	2950	3336	2778	2770	2352	2714	2533	2153	16.8605	15.1696	15.669	14.0204	14.0651	11.3115	12.5777	12.4049	11.9442
ENSMUSG00000020265	3398	2902	3456	2414	2178	2576	2810	2463	2353	40.9031	39.26	42.7061	32.0529	29.0953	32.5934	34.2608	31.7339	34.3426
ENSMUSG00000013160	2767	2300	2974	2708	2513	2738	3027	2776	2771	67.9897	63.5157	75.0168	73.3971	68.5264	70.716	75.3364	73.0095	82.5561
ENSMUSG00000035851	3055	2976	2939	2744	2939	2956	2800	2650	2305	9.85964	10.7945	9.73717	9.76855	10.5264	10.0278	9.15306	9.15422	9.01985
ENSMUSG00000062444	2756	2245	2638	2854	2586	2480	2996	2940	2793	19.2946	17.6641	18.959	22.0398	20.0917	18.2498	21.245	22.0308	23.7086
ENSMUSG00000005204	3042	2645	3077	2673	2692	2690	2881	2713	2466	36.9001	36.059	38.3159	35.7654	36.2389	34.2982	35.3973	35.2244	36.2694
ENSMUSG00000000131	3363	3019	3253	2763	2689	2841	2615	2463	2070	8.75671	8.83479	8.69524	7.93581	7.77027	7.77563	6.89674	6.86442	6.53526
ENSMUSG00000034341	2715	2198	2961	2773	2476	2661	3073	2879	2598	37.6502	34.2566	42.1521	42.4173	38.1048	38.7876	43.1636	42.7331	43.6832
ENSMUSG00000033578	3182	2707	3159	2428	2396	2336	3050	2733	2725	73.0914	69.8833	74.4901	61.5192	61.0779	56.4013	70.9617	67.1941	75.8946
ENSMUSG00000030876	3198	2941	2819	2545	2378	2870	2927	2752	2479	32.3374	33.4227	29.2621	28.3864	26.6852	30.5042	29.9783	29.7852	30.3936
ENSMUSG00000062683	3209	2974	3583	2465	2510	2721	2802	2742	2203	84.4052	87.9144	96.7453	71.5175	73.2664	75.2278	74.6493	77.1956	70.2575
ENSMUSG00000030603	2679	2301	3094	3059	2763	2793	3029	2968	2441	54.5671	52.6737	64.6936	68.728	62.4554	59.797	62.4907	64.7064	60.2843
ENSMUSG00000042682	2701	2434	2851	2589	2448	2681	3253	2960	2890	62.9285	63.7328	68.1873	66.5351	63.2944	65.6553	76.7653	73.8142	81.6393
ENSMUSG00000038628	2983	2632	2720	2834	2761	2814	3032	2679	2484	42.0685	41.7166	39.3782	44.0859	43.2117	41.7136	43.3103	40.4391	42.475
ENSMUSG00000033436	3113	2828	2725	2883	2952	2675	2802	2752	2232	30.2624	30.8975	27.1941	30.9147	31.8473	27.3337	27.5899	28.6351	26.3086
ENSMUSG00000048216	2287	2076	2202	2832	2765	2300	3393	3219	3107	24.6775	25.1757	24.3913	33.7073	33.1102	26.0863	37.0832	37.1776	40.6494
ENSMUSG00000021500	2451	2398	2357	2958	2837	3474	3025	2827	2595	14.8024	16.2764	14.6128	19.7053	19.0143	22.0531	18.5043	18.2743	19.0022
ENSMUSG00000059878	3347	2948	2968	2959	2908	3292	2753	2370	1813	40.6782	40.2674	37.03	39.6687	39.2222	42.0549	33.8899	30.8305	26.7167
ENSMUSG00000041040	3409	3028	3173	2920	2688	2087	2824	2495	2206	20.6022	20.5666	19.6852	19.4655	18.028	13.2574	17.2866	16.1392	16.1648
ENSMUSG00000025958	3223	2627	2438	3350	3247	3148	2830	2295	2263	10.333	9.4655	8.02383	11.8469	11.5526	10.6084	9.18986	7.8754	8.79685
ENSMUSG00000028194	2831	2316	2503	3090	2867	3234	3026	2601	2229	31.3144	28.7913	28.4216	37.7015	35.1936	37.6006	33.9025	30.7943	29.8946
ENSMUSG00000020794	2823	2587	2715	3027	2691	3097	3080	2533	2329	27.1616	27.9743	26.8162	32.1257	28.7335	31.321	30.016	26.0858	27.1701
ENSMUSG00000020029	2926	2802	2667	2939	2413	2601	2936	2464	2645	40.1591	43.2212	37.5764	44.4944	36.7534	37.5232	40.8154	36.1973	44.0163
ENSMUSG00000035640	2852	2323	2620	2657	2585	2161	3020	2943	2623	25.1502	23.0229	23.7179	25.8452	25.2979	20.0307	26.9747	27.7784	28.0459
ENSMUSG00000031826	3776	3161	3748	2442	2356	2664	2443	2429	2027	17.4034	16.3737	17.7331	12.4149	12.0506	12.9058	11.4047	11.9827	11.3275
ENSMUSG00000034354	3372	2756	3202	2967	2610	2889	2535	2456	2031	19.5783	17.984	19.085	19.0021	16.8174	17.6313	14.9081	15.263	14.298
ENSMUSG00000033900	3190	2492	2313	2925	2580	2207	3041	2394	2821	21.0676	18.4965	15.6813	21.3081	18.9093	15.3206	20.3422	16.9228	22.5894
ENSMUSG00000029629	2342	2257	2122	2906	2802	3509	3173	2549	2645	6.43275	6.96724	5.98327	8.80444	8.54102	10.1308	8.82751	7.49386	8.80875
ENSMUSG00000019467	2696	2297	2959	2601	2795	2640	2879	3003	2636	29.739	28.4765	33.5069	31.6477	34.2152	30.6098	32.1667	35.4558	35.2558
ENSMUSG00000039485	3330	2749	2759	2591	2462	2289	3195	2560	2532	37.8215	35.0904	32.1684	32.4607	31.0323	27.3269	36.7556	31.1215	34.8688
ENSMUSG00000028995	3130	2620	2862	3023	2812	2905	2885	2328	2266	13.6304	12.8228	12.7943	14.521	13.5897	13.2972	12.7253	10.851	11.9647
ENSMUSG00000030207	3014	2627	2987	2664	2493	2404	2983	2532	2461	19.2112	18.8187	19.5447	18.7301	17.6345	16.1063	19.2585	17.2743	19.0196
ENSMUSG00000054823	3133	2684	2619	2675	2939	3016	2777	2554	2328	8.35889	8.04804	7.17311	7.87242	8.70201	8.45805	7.50451	7.29348	7.53095
ENSMUSG00000032172	3042	2571	3262	2189	1917	1817	3344	2794	2993	50.2894	47.7682	55.3585	39.9171	35.1699	31.5735	55.994	49.4389	59.9932
ENSMUSG00000067071	3322	2779	3540	2485	2366	2861	2690	2546	2185	80.9498	76.1069	88.5529	66.7942	63.9826	73.2798	66.3936	66.4049	64.5574
ENSMUSG00000034566	2712	2517	3157	2507	2745	2658	2898	3005	2450	81.558	85.0705	97.4619	83.1624	91.6116	84.0199	88.2741	96.7268	89.3349
ENSMUSG00000039959	3080	2482	2864	2755	2733	3023	2852	2496	2306	10.4695	9.48193	9.99384	10.3298	10.3097	10.801	9.81937	9.08126	9.50416
ENSMUSG00000020708	2753	2486	2987	2865	2659	2894	2983	2767	2361	87.0077	88.3023	96.9104	99.8786	93.2613	96.1392	95.4911	93.6023	90.4745
ENSMUSG00000036093	3293	2733	2878	3063	2875	2751	2769	2355	2130	26.8219	25.0182	24.0642	27.5195	25.9876	23.5526	22.8443	20.5312	21.0356
ENSMUSG00000026812	3025	2692	2702	2588	2628	3062	2760	2744	2386	11.2628	11.2645	10.3273	10.6287	10.8587	11.9833	10.4085	10.9353	10.7713
ENSMUSG00000062762	2976	2599	2916	2564	2550	2701	3056	2838	2391	26.9337	26.4356	27.0916	25.5963	25.6115	25.6944	28.014	27.4917	26.2375
ENSMUSG00000053565	2616	2319	2863	2546	2382	2960	2965	2950	2571	42.7179	42.5591	47.9929	45.8593	43.1664	50.8059	49.0405	51.5608	50.9041
ENSMUSG00000016624	3246	3042	3186	3117	3081	3678	2274	2384	1607	33.5387	35.3245	33.793	35.5247	35.3281	39.9447	23.7983	26.3651	20.1322
ENSMUSG00000009741	2427	2534	2355	2549	2656	3069	2961	3182	2655	22.4777	26.3759	22.3901	26.0404	27.2986	29.8764	27.7765	31.5433	29.8143
ENSMUSG00000030691	2796	2304	2540	2720	2578	2845	3128	2633	2608	7.40863	6.86123	6.90904	7.94997	7.58079	7.92379	8.39509	7.46753	8.37889
ENSMUSG00000004677	2416	2134	2378	2184	2687	3037	3046	3360	3214	14.1998	14.0961	14.3476	14.159	17.526	18.762	18.1331	21.1373	22.9039
ENSMUSG00000041417	2903	2442	2673	3130	2592	2079	3094	2502	2800	12.6895	11.9967	11.9944	15.0917	12.5737	9.55216	13.6986	11.706	14.84
ENSMUSG00000021929	2657	2515	2412	3020	2807	2874	2993	2673	2631	27.2358	28.9738	25.381	34.1469	31.9317	30.966	31.0751	29.3273	32.7
ENSMUSG00000025555	2713	2285	2629	2565	2381	2308	3133	2880	2733	21.6377	20.4817	21.5246	22.5655	21.0742	19.3485	25.3092	24.5855	26.4289
ENSMUSG00000038773	3348	2994	3191	2763	2641	2874	2587	2405	2033	10.4649	10.5177	10.239	9.52635	9.16113	9.44249	8.19038	8.04618	7.70487
ENSMUSG00000046865	2869	2472	3136	2580	2611	2711	2875	2722	2350	30.0307	29.0806	33.6973	29.7887	30.3301	29.8274	30.4812	30.4964	29.8251
ENSMUSG00000004849	3024	2598	3063	2610	2405	2404	2801	2706	2468	60.6134	58.5255	63.0256	57.7063	53.4975	50.6491	56.8667	58.0551	59.9805
ENSMUSG00000038482	2812	2529	2712	2752	2711	3163	2862	2715	2343	33.757	34.1206	33.4211	36.4412	36.1168	39.9115	34.7997	34.8854	34.1035
ENSMUSG00000029649	2889	2544	3048	2523	2348	2540	3057	2916	2561	24.4019	24.1498	26.4287	23.5066	22.0093	22.5507	26.1535	26.3627	26.228
ENSMUSG00000029071	2790	2424	2839	2413	2586	2321	2991	3079	2732	24.6035	24.0239	25.7004	23.4717	25.3077	21.5138	26.7157	29.0621	29.2113
ENSMUSG00000052752	2772	2303	2861	2695	2594	2547	2942	2933	2540	20.798	19.4197	22.0358	22.304	21.5988	20.0867	22.3578	23.5541	23.1068
ENSMUSG00000021978	3501	2935	3328	2714	2519	2413	2614	2356	2034	25.4401	23.9692	24.8252	21.7537	20.3136	18.4304	19.2394	18.3243	17.9207
ENSMUSG00000062421	3159	2702	2967	2559	2326	2348	2915	2627	2504	46.4229	44.6259	44.7593	41.481	37.9336	36.2686	43.389	41.3208	44.6165
ENSMUSG00000034621	2733	2503	2617	2420	2564	2783	2978	3155	2686	14.7234	15.1547	14.4729	14.3807	15.3291	15.7591	16.2499	18.1925	17.5449
ENSMUSG00000049550	2779	2602	2604	2502	2690	2725	2894	2808	2633	9.8833	10.4002	9.50687	9.81514	10.6169	10.1866	10.4249	10.689	11.3538
ENSMUSG00000024283	2826	2603	2569	3084	2858	2921	2827	2641	2241	21.0348	21.7751	19.6297	25.3207	23.608	22.8532	21.3133	21.0407	20.2249
ENSMUSG00000005575	2710	2373	2863	2594	2627	2598	2971	2789	2485	50.6552	49.8508	54.9363	53.4836	54.4937	51.044	56.2491	55.7993	56.3196
ENSMUSG00000027864	3303	2886	3207	2718	2684	3310	2640	2231	1755	13.9067	13.6563	13.8611	12.623	12.541	14.6486	11.2585	10.0541	8.95926
ENSMUSG00000022000	2540	2281	2826	3013	3005	3114	2779	2748	2237	17.8107	17.976	20.3424	23.3046	23.3842	22.9518	19.7376	20.6248	19.0192
ENSMUSG00000044477	3067	2676	3088	2713	2701	2745	2698	2570	2062	30.7656	30.1688	31.7989	30.0191	30.0682	28.9431	27.4127	27.5938	25.0795
ENSMUSG00000038611	3146	2790	3262	2773	2584	2924	2633	2511	2077	14.6006	14.5524	15.541	14.1957	13.3087	14.2639	12.3771	12.4734	11.6876
ENSMUSG00000019087	2903	2495	2868	2449	2402	2265	2996	2719	2569	42.2661	40.8259	42.8655	39.3306	38.8106	34.6628	44.182	42.3721	45.3511
ENSMUSG00000020777	2799	2356	2834	2792	2623	2596	2999	2582	2477	24.2651	22.9548	25.221	26.6988	25.2354	23.6556	26.3338	23.9586	26.0366
ENSMUSG00000024370	2911	2460	2947	2828	2844	2745	2768	2547	2205	13.5	12.8217	14.0299	14.4666	14.637	13.3808	13.0021	12.6429	12.3987
ENSMUSG00000024298	2960	2485	2340	3049	3027	3377	2689	2319	2176	11.7316	11.0691	9.52062	13.3297	13.314	14.0685	10.7948	9.83767	10.4569
ENSMUSG00000078652	3179	2724	3172	2779	2745	2945	2746	2461	1922	47.4931	45.7368	48.647	45.7957	45.5107	46.2461	41.5526	39.3529	34.8154
ENSMUSG00000028249	2656	2479	2515	2897	2640	3069	2906	2668	2282	16.9489	17.7791	16.4754	20.3919	18.696	20.5855	18.7831	18.2232	17.6566
ENSMUSG00000058355	2567	2271	2375	2870	2804	2982	3026	2568	2572	18.8365	18.7288	17.8904	23.2301	22.8341	23.0002	22.4906	20.1695	22.8835
ENSMUSG00000048537	2641	2541	2825	2487	2534	2731	2848	3003	2559	16.2076	17.5257	17.7972	16.8354	17.2579	17.6166	17.7031	19.7257	19.0414
ENSMUSG00000039086	2787	2338	2596	2909	2631	2520	2983	2690	2471	28.2723	26.6556	27.0341	32.551	29.6194	26.8705	30.6504	29.208	30.3931
ENSMUSG00000026335	2213	2284	2568	2888	2818	3186	3033	2802	2300	8.19862	9.50988	9.76647	11.8019	11.586	12.4067	11.3813	11.111	10.3316
ENSMUSG00000025373	3172	2613	3133	2537	2365	2482	2893	2612	2375	31.3549	29.0289	31.7918	27.6623	25.9438	25.7884	28.9653	27.6357	28.4652
ENSMUSG00000035864	2878	2563	2397	2460	2252	1958	3193	2444	2975	15.207	15.2202	13.0018	14.3378	13.2054	10.8747	17.0887	13.8223	19.0598
ENSMUSG00000024006	2559	2384	2521	2740	2868	3380	3016	2757	2220	9.75275	10.2113	9.86308	11.5187	12.1302	13.5402	11.6425	11.2465	10.2586
ENSMUSG00000015599	3383	2729	3195	2725	2747	2607	2520	2293	1964	10.5728	9.5854	10.2504	9.39399	9.52747	8.56405	7.97712	7.67039	7.44231
ENSMUSG00000029422	2700	2470	2350	2740	2807	3078	3006	2680	2538	14.5563	14.9659	13.0058	16.2942	16.7942	17.4423	16.4147	15.4649	16.5904
novel.193	2927	2533	2746	2466	2524	2187	3097	2710	2727	71.9212	69.9501	69.2657	66.838	68.8264	56.485	77.0785	71.2736	81.2452
ENSMUSG00000091537	2771	2606	2762	2335	2425	2464	3138	2958	2602	89.8321	94.9486	91.9183	83.4984	87.2445	83.9626	103.04	102.64	102.278
ENSMUSG00000061306	3143	2851	3242	2397	2432	2509	2658	2648	2298	21.5653	21.9851	22.8354	18.1416	18.5185	18.0952	18.4725	19.4471	19.1179
ENSMUSG00000071072	2541	2290	2446	2563	2706	2967	3268	2786	2741	50.4956	51.145	49.8986	56.1815	59.6771	61.975	65.7792	59.2591	66.0444
ENSMUSG00000021427	2803	2623	2717	2712	2678	2661	2944	2573	2414	11.8389	12.451	11.7804	12.635	12.5525	11.8136	12.5946	11.632	12.3624
ENSMUSG00000050822	2517	2439	2959	2453	2335	2351	2918	2983	2867	38.7461	42.1964	46.7598	41.6522	39.8899	38.0406	45.4976	49.15	53.512
ENSMUSG00000038119	2326	2042	2438	2967	3552	4945	2648	2354	1591	13.2828	13.1055	14.2921	18.6893	22.5104	29.6821	15.3163	14.3883	11.0161
ENSMUSG00000017210	2833	2391	2959	2696	2693	2843	2781	2808	2314	19.1197	18.1356	20.5004	20.0701	20.1698	20.1679	19.0105	20.2842	18.9355
ENSMUSG00000022100	2780	2444	2613	3043	2898	3126	2715	2342	2141	6.44453	6.36747	6.21827	7.78116	7.45549	7.61703	6.37492	5.81111	6.01785
ENSMUSG00000031672	3006	2616	3106	2587	2325	2552	2815	2564	2335	27.4534	26.8512	29.12	26.0615	23.5647	24.4984	26.0402	25.064	25.8567
ENSMUSG00000067873	2859	2285	2593	2915	2833	2751	2832	2697	2535	25.8165	23.1894	24.0364	29.0348	28.3897	26.1111	25.9021	26.0669	27.7549
ENSMUSG00000027433	2631	2378	2591	3094	2695	2858	2925	2614	2404	29.1168	29.5769	29.4356	37.7693	33.0988	33.2456	32.7873	30.9637	32.2578
ENSMUSG00000000711	2809	2405	2862	2840	2689	2847	2731	2521	2229	29.4587	28.3463	30.8116	32.8531	31.2956	31.3834	29.0096	28.2983	28.3433
ENSMUSG00000026116	2640	2463	2708	2899	2769	2987	2859	2614	2306	12.3564	12.956	13.0112	14.9669	14.3827	14.6951	13.5537	13.0954	13.0865
ENSMUSG00000028719	2584	2318	2252	2569	2505	2800	3322	2819	2834	33.2875	33.5599	29.781	36.5047	35.8119	37.9137	43.3457	38.8695	44.2656
ENSMUSG00000063065	2772	2580	3059	2701	2472	2378	2889	2731	2360	54.1098	56.6007	61.2979	58.1572	53.5504	48.7916	57.12	57.0598	55.8564
ENSMUSG00000030967	3169	2683	2831	2475	2414	2627	2813	2494	2435	25.5147	24.2777	23.3987	21.9806	21.5693	22.232	22.9401	21.4927	23.7709
ENSMUSG00000024347	2785	2405	2551	2445	2519	2548	2790	2829	2805	25.6423	24.8867	24.1116	24.8318	25.739	24.6594	26.0193	27.8799	31.3144
ENSMUSG00000053550	2465	2204	2034	2262	2541	2285	3119	3031	3100	16.3579	16.4378	13.8563	16.5577	18.7132	15.9385	20.9645	21.529	24.9432
ENSMUSG00000032740	2942	2393	2180	2890	2808	3413	2638	2247	2524	11.9012	10.8795	9.05287	12.8956	12.6059	14.5122	10.8089	9.72916	12.3798
ENSMUSG00000057177	2805	2316	2760	2746	2655	2496	2779	2725	2313	42.6137	39.5434	43.0436	46.0164	44.7623	39.8576	42.7625	44.3107	42.606
ENSMUSG00000020986	2496	2215	2291	3071	2747	2953	2890	2615	2404	22.7203	22.6601	21.4081	30.8351	27.7497	28.2542	26.6456	25.4781	26.5327
ENSMUSG00000029020	2967	2417	2916	2734	2340	2428	2771	2569	2446	25.1669	23.0414	25.3912	25.5804	22.0272	21.6477	23.8071	23.324	25.1563
ENSMUSG00000029202	2563	2208	2351	3094	2983	3625	2758	2420	2230	5.84008	5.65443	5.49928	7.77654	7.54319	8.68218	6.36536	5.90216	6.16103
ENSMUSG00000042712	2625	2421	2516	2962	2720	3079	2867	2577	2331	111.523	115.598	109.731	138.809	128.244	137.498	123.373	117.186	120.076
ENSMUSG00000044502	3104	2643	3135	2479	2350	2474	2716	2683	2316	83.183	79.6029	86.2449	73.28	69.8895	69.6887	73.7226	76.9589	75.254
ENSMUSG00000024270	2841	2580	2849	2811	2581	2666	2950	2519	2235	30.7306	31.3645	31.6356	33.5395	30.9827	30.3117	32.3207	29.1644	29.3127
ENSMUSG00000022194	2945	2782	2580	2724	3034	2510	2592	2838	2330	42.7505	45.3871	38.4467	43.6173	48.8768	38.2983	38.1109	44.0954	41.01
ENSMUSG00000031906	3049	2561	2836	2647	2460	2166	2781	2438	2537	25.6746	24.2368	24.5152	24.5865	22.9886	19.1715	23.7195	21.9738	25.9027
ENSMUSG00000032329	2746	2541	2510	2646	2542	2802	2900	2658	2506	12.9891	13.5083	12.1881	13.8059	13.344	13.9315	13.8942	13.4573	14.3727
ENSMUSG00000079658	2533	2215	2282	2609	2466	2519	3283	2862	2919	36.8791	36.2442	34.1071	41.9002	39.8446	38.55	48.4144	44.6006	51.5297
ENSMUSG00000022890	2559	2320	2740	2469	2520	2703	2991	2916	2464	36.0197	36.7009	39.5917	38.3343	39.3642	39.9914	42.6427	43.9322	42.0522
ENSMUSG00000018412	2983	2578	2547	2800	2927	2981	2736	2526	2083	19.1187	18.5698	16.7578	19.7952	20.819	20.0825	17.7615	17.3286	16.1872
ENSMUSG00000053841	2647	2424	2845	2700	2770	3228	2705	2710	2115	21.806	22.4427	24.0596	24.5348	25.3241	27.9516	22.5709	23.8956	21.1257
ENSMUSG00000033676	2999	2693	2458	2387	2300	2026	3111	2407	2889	20.1967	20.3826	16.993	17.7318	17.1895	14.3415	21.2208	17.3502	23.5901
ENSMUSG00000061666	2263	2179	2483	2770	2765	2838	3183	2674	2467	42.6802	46.1868	48.073	57.6259	57.8719	56.2606	60.8046	53.9795	56.4143
ENSMUSG00000056692	2947	2489	2854	2589	2524	2462	2846	2538	2287	24.5576	23.3104	24.4142	23.7976	23.3413	21.5647	24.0214	22.6372	23.1073
ENSMUSG00000056258	2627	2446	2361	3115	2993	4287	2406	2204	1760	7.86902	8.23449	7.26006	10.2924	9.94944	13.4978	7.29986	7.0664	6.39222
ENSMUSG00000024091	2513	2420	2406	2882	2669	2561	2801	2661	2368	31.7054	34.3143	31.1616	40.1079	37.3697	33.9625	35.7941	35.9344	36.2243
ENSMUSG00000042446	2861	2485	2648	2969	2761	3078	2653	2357	2043	15.4868	15.1178	14.7145	17.7276	16.586	17.5131	14.5458	13.6562	13.4088
ENSMUSG00000029674	3166	2626	3123	2713	2624	2541	2644	2503	2059	19.4756	18.1549	19.7213	18.4088	17.9133	16.4299	16.474	16.4804	15.3573
ENSMUSG00000025777	2627	2174	2182	2728	2697	2524	3219	2450	2755	14.9706	13.9238	12.7649	17.1482	17.0565	15.1188	18.5805	14.9441	19.0361
ENSMUSG00000063801	3034	2579	2886	2724	2645	2695	2612	2351	2137	22.6365	21.6254	22.1042	22.418	21.9004	21.1351	19.739	18.7747	19.332
ENSMUSG00000025332	2889	2551	3455	3124	2739	3111	2331	2191	1817	17.9016	17.7654	21.9774	21.3527	18.8351	20.2626	14.63	14.5316	13.6514
ENSMUSG00000009828	2834	2478	2654	2754	2558	2694	2848	2527	2312	10.8346	10.6471	10.4159	11.6137	10.8528	10.8258	11.0283	10.3405	10.7171
ENSMUSG00000006299	2761	2421	3140	2652	2485	2474	2770	2549	2256	35.1768	34.666	41.0679	37.27	35.1356	33.1314	35.746	34.7604	34.8503
ENSMUSG00000071708	2605	2456	2388	2419	2455	2526	3103	2606	2787	19.0962	20.2343	17.9704	19.5601	19.9721	19.4636	23.0399	20.4475	24.7717
ENSMUSG00000062127	2994	2617	2820	2953	2596	2683	2704	2631	2000	16.2087	15.9228	15.6722	17.6342	15.5967	15.2675	14.8273	15.2456	13.1282
ENSMUSG00000031835	2915	2511	2944	2620	2684	3060	2644	2462	1930	12.1858	11.7973	12.6339	12.0813	12.4517	13.4458	11.1953	11.0161	9.78252
ENSMUSG00000031728	2923	2536	2840	2257	2452	2717	2673	2873	2361	19.3681	18.8854	19.3179	16.4963	18.0306	18.9234	17.9397	20.376	18.9685
ENSMUSG00000074994	3104	2575	2658	2990	2951	3515	2408	2186	1845	15.1325	14.1087	13.3024	16.0789	15.9658	18.0122	11.8906	11.4069	10.906
ENSMUSG00000024454	2740	2516	2923	2469	2340	2703	2924	2648	2390	29.9841	30.9436	32.8362	29.8029	28.4176	31.0912	32.4098	31.0159	31.7115
ENSMUSG00000020964	2661	2309	2338	2825	2713	2732	2844	2536	2395	13.7037	13.364	12.3601	16.0476	15.5051	14.7885	14.8348	13.9788	14.9547
ENSMUSG00000058690	2746	2479	2261	2473	2419	2626	3136	2713	2612	13.8819	14.0845	11.7336	13.7901	13.5711	13.9538	16.0576	14.6799	16.0103
ENSMUSG00000037235	2881	2423	2876	2737	2675	2851	2586	2577	1954	14.9626	14.1429	15.3334	15.6796	15.4177	15.5637	13.6035	14.3253	12.3046
ENSMUSG00000051351	2942	2659	2939	2553	2351	2235	2870	2562	2279	24.8687	25.2608	25.5031	23.8044	22.0543	19.8581	24.5725	23.1801	23.3578
ENSMUSG00000049295	3414	2800	3302	2390	2722	3174	2294	2444	1651	33.284	30.6796	33.047	25.7019	29.4504	32.5259	22.6529	25.5034	19.5163
ENSMUSG00000038369	3128	2751	3067	2929	2725	2822	2439	2115	1943	14.1431	13.9793	14.2355	14.6081	13.6734	13.4117	11.1698	10.2356	10.6519
ENSMUSG00000018481	2802	2549	2599	3119	2723	2855	2638	2320	2154	19.1007	19.5285	18.1874	23.4526	20.5996	20.4568	18.2143	16.9275	17.8035
ENSMUSG00000052572	2003	1628	1666	2335	2118	1924	3623	2868	3551	5.42052	4.95146	4.62827	6.97016	6.36088	5.47287	9.93085	8.30739	11.6517
ENSMUSG00000074656	2508	2381	2444	2827	2540	2643	2979	2639	2539	16.3575	17.4529	16.3634	20.3381	18.3846	18.1191	19.6797	18.4227	20.0784
ENSMUSG00000074505	2526	2111	2064	3346	3499	4345	2225	1929	1629	5.18148	4.86663	4.34624	7.57081	7.96518	9.3683	4.62284	4.23524	4.05154
ENSMUSG00000027304	2693	2429	2614	2956	2801	2920	2721	2338	2072	20.7024	20.9861	20.6287	25.066	23.8962	23.5948	21.1871	19.2377	19.3131
ENSMUSG00000039585	2831	2438	2206	2645	2556	2781	2826	2430	2637	9.56922	9.26168	7.65465	9.86185	9.58802	9.88071	9.67536	8.79161	10.8075
ENSMUSG00000078671	2831	2577	2718	2757	2885	3446	2427	2275	1972	8.72204	8.92302	8.59629	9.36939	9.86406	11.1595	7.57367	7.50214	7.36654
ENSMUSG00000040687	2861	2284	2628	2788	2728	2525	2746	2414	2386	13.8727	12.4468	13.0813	14.9118	14.6797	12.8693	13.4865	12.5287	14.0278
ENSMUSG00000002372	2882	2340	2976	2487	2457	2430	2557	2875	2342	18.2431	16.6472	19.3384	17.3651	17.26	16.1682	16.3943	19.4791	17.9751
ENSMUSG00000030062	2739	2369	2765	2500	2461	2458	2757	2520	2603	26.7447	25.9974	27.7156	26.9266	26.6679	25.2277	27.2672	26.3373	30.8175
ENSMUSG00000022517	2897	2456	2831	2506	2370	2548	2776	2476	2206	25.09	23.9056	25.1696	23.9403	22.7789	23.1954	24.3518	22.9524	23.1652
ENSMUSG00000032482	3295	2806	3195	1896	1858	1452	3061	2339	2741	14.4101	13.7917	14.3439	9.14633	9.01757	6.67466	13.5592	10.9488	14.5345
ENSMUSG00000025451	2662	2485	2420	2922	2868	2889	2744	2440	2163	33.9351	35.603	31.6694	41.0882	40.5743	38.7114	35.431	33.2932	33.433
ENSMUSG00000034543	2834	2471	2709	2578	2627	2829	2744	2671	2154	20.7646	20.3477	20.3758	20.8354	21.3607	21.7875	20.3641	20.947	19.1358
ENSMUSG00000019831	2715	2441	2704	2448	2266	2060	2934	2691	2758	41.9112	42.3494	42.85	41.6839	38.8197	33.4255	45.8753	44.4631	51.6218
ENSMUSG00000038416	2782	2470	2686	2785	2518	2958	2598	2378	2139	39.4993	39.4138	39.1491	43.6168	39.6753	44.145	37.362	36.1385	36.8232
ENSMUSG00000036299	3045	2738	3252	2395	2286	2050	2764	2681	2233	128.131	129.485	140.476	111.165	106.752	90.6717	117.805	120.751	113.929
ENSMUSG00000035051	2487	2250	2424	2645	2650	2624	2851	2765	2581	18.1347	18.4389	18.1447	21.2743	21.4443	20.1117	21.0566	21.5801	22.8192
ENSMUSG00000035900	2516	2195	2443	2691	2811	2848	2902	2761	2223	19.9115	19.523	19.8472	23.4911	24.688	23.691	23.2621	23.3876	21.331
ENSMUSG00000005687	2869	2546	2711	2493	2412	2647	2910	2581	2333	28.7926	28.7162	27.9295	27.5974	26.8632	27.9225	29.5802	27.7245	28.3885
ENSMUSG00000021687	3113	2808	2713	2336	2349	2196	2916	2514	2457	29.9322	30.3442	26.7789	24.7758	25.0653	22.1943	28.3991	25.8732	28.6446
ENSMUSG00000028757	2822	2626	3143	2428	2298	2326	2707	2598	2340	58.6456	61.3328	67.0512	55.6575	52.9981	50.8088	56.9803	57.7887	58.9621
ENSMUSG00000044308	2650	2343	2190	2873	2608	3106	2695	2351	2134	12.0126	11.9367	10.1911	14.3656	13.1199	14.7994	12.374	11.407	11.7291
ENSMUSG00000062761	2663	2287	2481	2630	2565	2609	2813	2627	2516	17.038	16.445	16.2951	18.5609	18.2124	17.5457	18.2295	17.9901	19.518
ENSMUSG00000008958	3099	2588	2965	2515	2564	2364	2502	2676	2287	37.5192	35.214	36.8502	33.5866	34.4494	30.0836	30.6816	34.6772	33.572
ENSMUSG00000000305	3212	3218	2986	2962	2688	2884	2004	2102	1631	19.4999	21.9565	18.6093	19.8353	18.11	18.4036	12.3229	13.6589	12.0058
ENSMUSG00000071655	2314	2067	2687	2597	2402	2727	2950	2877	2447	95.4567	95.8303	113.787	118.171	109.963	118.244	123.26	127.031	122.393
ENSMUSG00000031154	2811	2546	2699	2532	2598	2689	2640	2599	2201	23.8162	24.2431	23.4745	23.6631	24.4276	23.9471	22.6555	23.5691	22.6105
ENSMUSG00000039910	3649	3506	3506	2478	2321	2122	2297	2229	1737	65.4309	70.6546	64.5364	49.0125	46.1866	39.9949	41.7185	42.7804	37.7648
ENSMUSG00000020075	2884	2520	2778	2917	2808	3230	2410	2193	1906	24.5432	24.1022	24.269	27.3822	26.5195	28.8928	20.7736	19.9756	19.667
ENSMUSG00000001127	2753	2527	2228	2481	2489	2421	2912	2667	2651	18.5429	19.1291	15.4053	18.4329	18.6049	17.1402	19.8664	19.2273	21.65
ENSMUSG00000028756	2430	2282	2646	2404	2258	2509	2851	2829	2428	40.0518	42.2718	44.7702	43.7065	41.302	43.4677	47.596	49.9084	48.5224
ENSMUSG00000021256	3369	2460	3123	3075	2839	2656	2298	2141	1560	57.1096	46.8665	54.3455	57.4976	53.4078	47.3246	39.4563	38.8464	32.0635
ENSMUSG00000019494	2639	2389	2876	2577	2388	2407	2852	2684	2349	46.0461	46.8477	51.514	49.5979	46.2401	44.1448	50.4035	50.1258	49.6952
ENSMUSG00000001415	2911	2345	2803	2501	2625	2731	2558	2444	2084	18.4373	16.6923	18.2247	17.4729	18.4508	18.1814	16.4102	16.5684	16.0041
ENSMUSG00000004865	2704	2446	2531	2357	2637	2913	2792	2679	2279	9.62589	9.7861	9.24931	9.25528	10.4178	10.9	10.0672	10.2078	9.83687
ENSMUSG00000038084	2714	2395	2373	2772	2583	2727	2826	2461	2334	15.1836	15.0587	13.6284	17.1062	16.0369	16.0361	16.0138	14.7367	15.8323
ENSMUSG00000028291	2667	2440	2618	2358	2527	2255	2897	2699	2456	68.6732	70.6112	69.2018	66.9737	72.2106	61.0325	75.5564	74.3863	76.6781
ENSMUSG00000027782	2681	2435	2395	2859	2777	2811	2852	2405	2243	13.2122	13.4864	12.1162	15.5413	15.1874	14.5609	14.2359	12.6858	13.4025
ENSMUSG00000063480	2949	2530	2932	2368	2264	2352	2820	2571	2331	44.4336	42.8427	45.3507	39.3564	37.8569	37.2499	43.0372	41.4634	42.5851
ENSMUSG00000034940	3169	2544	2947	2986	2768	2731	2348	2177	1882	15.9671	14.4059	15.2429	16.5955	15.4775	14.4636	11.9829	11.7405	11.4975
[truncated: 53,154 more rows]
