# Supplementary material for: Distinct roles of Fto and Mettl3 in controlling development of the cerebral cortex through transcriptional and translational regulations
Source: Cell Death Dis. 2021 Jul 14;12(7):700. doi: 10.1038/s41419-021-03992-2 (PMC8280107; doi:10.1038/s41419-021-03992-2)
Supplement: Supplementary file 3 — Supplementary Table S2 [file 41419_2021_3992_MOESM3_ESM.xlsx]

## Sheet: Sheet1
	baseMean	log2FoldChange	lfcSE	stat	pvalue	padj
ENSMUSG00000020932	162.378	-2.80833	0.259418	-10.8255	2.61e-27	4.06e-23
ENSMUSG00000030905	1311.69	-1.12717	0.104876	-10.7476	6.08e-27	4.73e-23
ENSMUSG00000061436	1054.8	1.37165	0.134432	10.2033	1.92e-24	9.94e-21
ENSMUSG00000060534	1035.46	1.37353	0.135279	10.1534	3.2e-24	1.25e-20
ENSMUSG00000074505	2800.96	0.946047	0.0952284	9.93451	2.95e-23	9.17e-20
ENSMUSG00000055485	2378.64	1.03531	0.106273	9.74204	2e-22	5.17e-19
ENSMUSG00000007888	248.397	-2.29311	0.244857	-9.36508	7.6e-21	1.69e-17
ENSMUSG00000031010	3588.07	0.744801	0.0805333	9.24836	2.28e-20	4.43e-17
ENSMUSG00000026923	2008.38	0.960783	0.108268	8.8741	7.05e-19	1.22e-15
ENSMUSG00000038244	712.783	-1.3654	0.15612	-8.7458	2.21e-18	3.45e-15
ENSMUSG00000007097	2040.92	-0.742118	0.0860017	-8.6291	6.18e-18	8.75e-15
ENSMUSG00000020914	3834.37	0.989959	0.115201	8.5933	8.45e-18	1.1e-14
ENSMUSG00000023192	479.292	-1.33497	0.157546	-8.47351	2.38e-17	2.65e-14
ENSMUSG00000041642	16687.7	0.635027	0.0749093	8.47728	2.31e-17	2.65e-14
ENSMUSG00000035033	5964.46	0.562622	0.0666012	8.44763	2.97e-17	3.08e-14
ENSMUSG00000031004	3748.45	0.960106	0.114174	8.40915	4.13e-17	4.02e-14
ENSMUSG00000061393	450.747	1.09566	0.133896	8.1829	2.77e-16	2.54e-13
ENSMUSG00000059456	197.138	-2.27593	0.279063	-8.1556	3.47e-16	3e-13
ENSMUSG00000002985	1879.34	-0.841134	0.103827	-8.10132	5.44e-16	4.45e-13
ENSMUSG00000092035	861.252	0.887519	0.110262	8.04918	8.34e-16	6.48e-13
ENSMUSG00000039166	706.652	-1.31191	0.163776	-8.01042	1.14e-15	8.47e-13
ENSMUSG00000110523	499.089	-0.986083	0.123485	-7.98542	1.4e-15	9.9e-13
ENSMUSG00000020905	397.665	-1.65199	0.207738	-7.9523	1.83e-15	1.24e-12
ENSMUSG00000041540	5043.37	0.870039	0.10969	7.93183	2.16e-15	1.4e-12
ENSMUSG00000024517	120.073	-1.7557	0.221661	-7.92067	2.36e-15	1.47e-12
ENSMUSG00000048251	6491.77	0.675216	0.08663	7.79425	6.48e-15	3.88e-12
ENSMUSG00000043467	732.871	0.766156	0.0983642	7.78897	6.76e-15	3.89e-12
ENSMUSG00000040225	4363.63	0.557223	0.0717735	7.76364	8.25e-15	4.59e-12
ENSMUSG00000036768	625.672	0.987167	0.127333	7.75267	9e-15	4.83e-12
ENSMUSG00000025019	340.685	1.25367	0.162133	7.73236	1.06e-14	5.48e-12
ENSMUSG00000028312	1204.4	0.800901	0.104023	7.69928	1.37e-14	6.87e-12
ENSMUSG00000059898	38.9899	-3.68763	0.480629	-7.67251	1.69e-14	8.2e-12
ENSMUSG00000009376	334.242	-1.49684	0.196415	-7.62082	2.52e-14	1.19e-11
ENSMUSG00000033952	1024.64	0.970396	0.127404	7.61671	2.6e-14	1.19e-11
ENSMUSG00000025889	1252.39	-1.08746	0.143784	-7.56318	3.93e-14	1.75e-11
ENSMUSG00000030772	983.935	-0.882034	0.116717	-7.55702	4.12e-14	1.78e-11
ENSMUSG00000028034	7730.05	0.505355	0.0669147	7.55223	4.28e-14	1.8e-11
ENSMUSG00000003660	4469.45	0.50552	0.0672138	7.52108	5.43e-14	2.22e-11
ENSMUSG00000029309	2585.2	-0.834756	0.111073	-7.51537	5.68e-14	2.26e-11
ENSMUSG00000020850	6996.32	0.479081	0.0640366	7.48136	7.36e-14	2.86e-11
ENSMUSG00000002870	1606.81	0.794516	0.106745	7.44314	9.83e-14	3.73e-11
ENSMUSG00000005198	3253.66	0.73217	0.0985798	7.42718	1.11e-13	4.11e-11
ENSMUSG00000032503	1360.52	-0.768055	0.10412	-7.37666	1.62e-13	5.87e-11
ENSMUSG00000032936	3969.11	-0.986288	0.133772	-7.37289	1.67e-13	5.9e-11
ENSMUSG00000068740	5804.61	0.579606	0.0790694	7.33034	2.3e-13	7.94e-11
ENSMUSG00000042699	8142.51	0.557205	0.0762126	7.31119	2.65e-13	8.96e-11
ENSMUSG00000005410	1258.78	0.729446	0.100019	7.2931	3.03e-13	1e-10
ENSMUSG00000022231	1429.7	1.07692	0.147871	7.28284	3.27e-13	1.06e-10
ENSMUSG00000057897	7309.13	-0.886406	0.121779	-7.27883	3.37e-13	1.07e-10
ENSMUSG00000022206	283.05	-1.14263	0.157268	-7.26548	3.72e-13	1.16e-10
ENSMUSG00000041959	776.004	-0.989822	0.136884	-7.23108	4.79e-13	1.46e-10
ENSMUSG00000017146	417.303	0.980068	0.135665	7.22419	5.04e-13	1.51e-10
ENSMUSG00000044461	656.471	1.09216	0.151264	7.2202	5.19e-13	1.52e-10
ENSMUSG00000040549	4866.74	0.539818	0.074981	7.19941	6.05e-13	1.74e-10
ENSMUSG00000041120	200.344	-1.30226	0.181423	-7.17803	7.07e-13	2e-10
ENSMUSG00000025221	367.879	-1.21044	0.16878	-7.17172	7.41e-13	2.04e-10
ENSMUSG00000021379	2467.54	0.946475	0.131992	7.17068	7.46e-13	2.04e-10
ENSMUSG00000009470	4285.36	0.558339	0.0779412	7.16359	7.86e-13	2.11e-10
ENSMUSG00000060206	8102.24	0.520416	0.0727902	7.14953	8.71e-13	2.3e-10
ENSMUSG00000026556	3556.86	0.659857	0.0923716	7.1435	9.1e-13	2.36e-10
ENSMUSG00000021943	217.448	-1.44108	0.202064	-7.13181	9.91e-13	2.53e-10
ENSMUSG00000047248	1423.74	0.676969	0.0950144	7.1249	1.04e-12	2.61e-10
ENSMUSG00000026605	1300.38	0.839262	0.117839	7.1221	1.06e-12	2.63e-10
ENSMUSG00000072294	696.991	0.890415	0.125096	7.11787	1.1e-12	2.66e-10
ENSMUSG00000024661	7841.99	-0.481788	0.0677374	-7.11259	1.14e-12	2.73e-10
ENSMUSG00000044864	2045.27	0.588954	0.0830874	7.08837	1.36e-12	3.15e-10
ENSMUSG00000034349	1683.25	0.820284	0.115704	7.08951	1.35e-12	3.15e-10
ENSMUSG00000019961	4592.65	0.574985	0.0811824	7.08264	1.41e-12	3.24e-10
ENSMUSG00000045328	721.878	0.971772	0.137244	7.08064	1.43e-12	3.24e-10
ENSMUSG00000027568	842.768	-0.983982	0.139244	-7.0666	1.59e-12	3.53e-10
ENSMUSG00000051910	1423.3	0.797467	0.113277	7.03996	1.92e-12	4.21e-10
ENSMUSG00000034311	535.55	0.889062	0.126374	7.03514	1.99e-12	4.3e-10
ENSMUSG00000024548	4380.56	0.602704	0.0858014	7.0244	2.15e-12	4.52e-10
ENSMUSG00000106099	153.998	1.62427	0.231197	7.02547	2.13e-12	4.52e-10
ENSMUSG00000054733	1347.46	-0.665548	0.0947927	-7.02109	2.2e-12	4.57e-10
ENSMUSG00000002799	1194.95	-0.743272	0.106532	-6.97701	3.02e-12	6.17e-10
ENSMUSG00000052504	2408.98	0.626832	0.0900038	6.96451	3.3e-12	6.57e-10
ENSMUSG00000025255	557.339	0.914918	0.131341	6.96597	3.26e-12	6.57e-10
ENSMUSG00000030235	667.294	-1.10744	0.159104	-6.96046	3.39e-12	6.68e-10
ENSMUSG00000056306	540.947	-1.12979	0.16261	-6.94788	3.71e-12	7.19e-10
ENSMUSG00000042599	861.98	0.707492	0.101848	6.94657	3.74e-12	7.19e-10
ENSMUSG00000007989	4277.19	0.525373	0.0757011	6.9401	3.92e-12	7.39e-10
ENSMUSG00000027306	888.496	0.810004	0.116728	6.93926	3.94e-12	7.39e-10
ENSMUSG00000036304	340.163	-1.14623	0.165594	-6.92193	4.46e-12	8.16e-10
ENSMUSG00000031592	2710.45	0.537172	0.0776016	6.92217	4.45e-12	8.16e-10
ENSMUSG00000098087	1138.17	-0.591934	0.0857452	-6.90341	5.08e-12	9.1e-10
ENSMUSG00000040661	1871.09	0.58772	0.0851585	6.90148	5.15e-12	9.1e-10
ENSMUSG00000021318	1091.02	1.07522	0.155761	6.90297	5.09e-12	9.1e-10
ENSMUSG00000031386	5432.96	0.48719	0.0706871	6.89221	5.49e-12	9.5e-10
ENSMUSG00000027379	510.08	0.943444	0.13687	6.89301	5.46e-12	9.5e-10
ENSMUSG00000000305	2360.21	0.565706	0.0821293	6.888	5.66e-12	9.67e-10
ENSMUSG00000036202	1251.17	0.64577	0.0937987	6.88464	5.79e-12	9.8e-10
ENSMUSG00000044252	801.506	-1.03616	0.15078	-6.87197	6.33e-12	1.06e-09
ENSMUSG00000090061	191.37	-1.95458	0.284864	-6.86143	6.82e-12	1.13e-09
ENSMUSG00000031822	2280.97	0.663911	0.0968042	6.85829	6.97e-12	1.14e-09
ENSMUSG00000037499	968.461	-0.742653	0.108605	-6.83812	8.02e-12	1.3e-09
ENSMUSG00000026384	1932.59	0.588914	0.0862707	6.82634	8.71e-12	1.4e-09
ENSMUSG00000032216	20137.3	0.515187	0.0756883	6.80669	9.99e-12	1.59e-09
ENSMUSG00000039037	942.949	-0.882114	0.129776	-6.79719	1.07e-11	1.66e-09
ENSMUSG00000074994	2625.88	0.547733	0.0805747	6.79783	1.06e-11	1.66e-09
ENSMUSG00000041859	1202.28	0.893761	0.131613	6.79082	1.12e-11	1.7e-09
ENSMUSG00000019803	977.968	0.948695	0.139707	6.79058	1.12e-11	1.7e-09
ENSMUSG00000038805	143.067	1.82753	0.269542	6.78014	1.2e-11	1.81e-09
ENSMUSG00000004933	559.076	-1.17352	0.17317	-6.7767	1.23e-11	1.84e-09
ENSMUSG00000060989	1121.93	0.680789	0.100476	6.77562	1.24e-11	1.84e-09
ENSMUSG00000073433	322.019	-1.48663	0.219943	-6.75916	1.39e-11	2e-09
ENSMUSG00000064080	382.634	-0.920447	0.136132	-6.76142	1.37e-11	2e-09
ENSMUSG00000037706	1880.62	-0.566308	0.0837662	-6.76057	1.37e-11	2e-09
ENSMUSG00000023845	1250.65	0.663234	0.0986481	6.72323	1.78e-11	2.54e-09
ENSMUSG00000035021	514.617	0.935382	0.139362	6.71191	1.92e-11	2.72e-09
ENSMUSG00000042671	743.063	0.904402	0.135489	6.67508	2.47e-11	3.46e-09
ENSMUSG00000036550	4399.24	0.416552	0.0624195	6.67342	2.5e-11	3.47e-09
ENSMUSG00000043909	4589.2	0.42989	0.0646116	6.65346	2.86e-11	3.94e-09
ENSMUSG00000046743	5896.21	0.51198	0.0771126	6.63939	3.15e-11	4.29e-09
ENSMUSG00000076431	12137.2	0.794173	0.119632	6.63847	3.17e-11	4.29e-09
ENSMUSG00000043456	526.261	0.76387	0.11522	6.62966	3.36e-11	4.51e-09
ENSMUSG00000025001	651.436	0.850885	0.128374	6.62818	3.4e-11	4.52e-09
ENSMUSG00000005893	1530.31	0.59879	0.0904182	6.62245	3.53e-11	4.66e-09
ENSMUSG00000042323	3589.98	0.46589	0.0703776	6.61986	3.6e-11	4.7e-09
ENSMUSG00000027469	1771.45	0.774143	0.117066	6.61287	3.77e-11	4.89e-09
ENSMUSG00000040181	121.951	-1.36653	0.207144	-6.59699	4.2e-11	5.4e-09
ENSMUSG00000001988	413.461	-0.997218	0.151372	-6.58786	4.46e-11	5.69e-09
ENSMUSG00000036698	2049.56	0.575232	0.0873366	6.58638	4.51e-11	5.7e-09
ENSMUSG00000037544	403.72	1.00844	0.153151	6.58463	4.56e-11	5.72e-09
ENSMUSG00000021990	1298.98	1.01003	0.153417	6.58356	4.59e-11	5.72e-09
ENSMUSG00000054708	586.959	-0.789654	0.120181	-6.57052	5.01e-11	6.19e-09
ENSMUSG00000000948	256.432	1.38812	0.211468	6.56418	5.23e-11	6.41e-09
ENSMUSG00000055612	1424.86	0.802212	0.122459	6.55085	5.72e-11	6.95e-09
ENSMUSG00000078427	656.206	0.798855	0.122276	6.53321	6.44e-11	7.76e-09
ENSMUSG00000031665	1220.32	0.901967	0.138081	6.53216	6.48e-11	7.76e-09
ENSMUSG00000022332	4805.33	-0.599045	0.0917724	-6.52751	6.69e-11	7.86e-09
ENSMUSG00000035726	1829.88	0.616457	0.0944495	6.52684	6.72e-11	7.86e-09
ENSMUSG00000027699	760.923	0.991782	0.151916	6.5285	6.64e-11	7.86e-09
ENSMUSG00000026235	4524.03	0.543164	0.0832908	6.5213	6.97e-11	8.09e-09
ENSMUSG00000021374	1798.64	0.522097	0.0801381	6.51497	7.27e-11	8.35e-09
ENSMUSG00000000184	9396.43	0.70963	0.108934	6.51431	7.3e-11	8.35e-09
ENSMUSG00000024740	8971.39	0.459923	0.0706327	6.51148	7.44e-11	8.45e-09
ENSMUSG00000024593	588.114	0.814126	0.125056	6.5101	7.51e-11	8.47e-09
ENSMUSG00000033237	3033.69	0.480232	0.0737983	6.50735	7.65e-11	8.56e-09
ENSMUSG00000024998	674.792	0.782955	0.120362	6.50498	7.77e-11	8.64e-09
ENSMUSG00000018362	2200.75	0.749103	0.115279	6.49817	8.13e-11	8.97e-09
ENSMUSG00000015880	346.904	1.1669	0.179676	6.49445	8.33e-11	9.13e-09
ENSMUSG00000028402	1338.88	0.612942	0.094558	6.48218	9.04e-11	9.7e-09
ENSMUSG00000087141	1178.75	0.661025	0.101966	6.48277	9.01e-11	9.7e-09
ENSMUSG00000027326	419.459	1.04737	0.161564	6.48274	9.01e-11	9.7e-09
ENSMUSG00000038020	745.744	-0.764875	0.118055	-6.47895	9.24e-11	9.71e-09
ENSMUSG00000034218	886.937	0.742868	0.114655	6.47916	9.22e-11	9.71e-09
ENSMUSG00000024420	944.828	1.02044	0.15749	6.47937	9.21e-11	9.71e-09
ENSMUSG00000031715	2511.94	0.471883	0.0728728	6.47543	9.45e-11	9.87e-09
ENSMUSG00000026576	1497.51	-0.984183	0.152285	-6.46278	1.03e-10	1.07e-08
ENSMUSG00000040761	3741.85	0.53933	0.0834963	6.45932	1.05e-10	1.08e-08
ENSMUSG00000054717	5536.21	0.624072	0.0966295	6.4584	1.06e-10	1.08e-08
ENSMUSG00000037172	3850.6	0.763589	0.118246	6.45764	1.06e-10	1.08e-08
ENSMUSG00000029223	10569.6	-0.467656	0.0724779	-6.45239	1.1e-10	1.11e-08
ENSMUSG00000040084	1125.13	0.817019	0.126737	6.44658	1.14e-10	1.15e-08
ENSMUSG00000032555	1777.37	0.500346	0.0776516	6.44348	1.17e-10	1.16e-08
ENSMUSG00000022141	2589.88	0.53481	0.0830947	6.43615	1.23e-10	1.21e-08
ENSMUSG00000016624	2663.17	0.652895	0.101524	6.43092	1.27e-10	1.25e-08
ENSMUSG00000028364	4196.3	-0.612334	0.0952918	-6.42588	1.31e-10	1.28e-08
ENSMUSG00000026475	531.674	0.780342	0.121456	6.4249	1.32e-10	1.28e-08
ENSMUSG00000056758	63.4744	2.10517	0.328315	6.41206	1.44e-10	1.39e-08
ENSMUSG00000061755	1774.02	0.473615	0.0741187	6.38995	1.66e-10	1.59e-08
ENSMUSG00000059474	3460.12	0.539594	0.0844875	6.38667	1.7e-10	1.62e-08
ENSMUSG00000034616	300.878	-0.98859	0.154833	-6.38489	1.72e-10	1.63e-08
ENSMUSG00000031540	3698.38	0.502994	0.0790519	6.36284	1.98e-10	1.86e-08
ENSMUSG00000018846	3164.45	0.519871	0.0816974	6.36337	1.97e-10	1.86e-08
ENSMUSG00000017485	9598.9	0.489565	0.0769626	6.36108	2e-10	1.87e-08
ENSMUSG00000028211	2373.08	0.618172	0.0972168	6.3587	2.03e-10	1.88e-08
ENSMUSG00000033671	1507.36	0.542274	0.0855055	6.34197	2.27e-10	2.06e-08
ENSMUSG00000048078	5554.09	0.597705	0.0942339	6.34278	2.26e-10	2.06e-08
ENSMUSG00000033581	1057.65	0.817902	0.128956	6.34251	2.26e-10	2.06e-08
ENSMUSG00000040524	3255.53	0.484246	0.0764506	6.3341	2.39e-10	2.16e-08
ENSMUSG00000063663	782.618	0.618525	0.0977637	6.32674	2.5e-10	2.25e-08
ENSMUSG00000075592	330.425	0.881593	0.139363	6.32587	2.52e-10	2.25e-08
ENSMUSG00000033998	269.326	-1.17539	0.185933	-6.32154	2.59e-10	2.3e-08
ENSMUSG00000001440	6687	0.461567	0.0731073	6.31356	2.73e-10	2.41e-08
ENSMUSG00000027419	355.037	-1.07633	0.170689	-6.3058	2.87e-10	2.51e-08
ENSMUSG00000030980	1489.64	0.581004	0.0921359	6.30595	2.86e-10	2.51e-08
ENSMUSG00000031618	123.073	-1.51306	0.240091	-6.30204	2.94e-10	2.55e-08
ENSMUSG00000017344	366.825	-0.936038	0.148679	-6.29569	3.06e-10	2.65e-08
ENSMUSG00000006398	1176.98	0.77522	0.123254	6.28962	3.18e-10	2.74e-08
ENSMUSG00000043067	5430.32	0.697848	0.110978	6.28814	3.21e-10	2.75e-08
ENSMUSG00000025332	2533.11	0.496376	0.0789853	6.28441	3.29e-10	2.8e-08
ENSMUSG00000039414	1180.31	0.565292	0.0902631	6.26272	3.78e-10	3.2e-08
ENSMUSG00000056342	2714.05	0.5284	0.0843927	6.26121	3.82e-10	3.21e-08
ENSMUSG00000017144	1713.02	0.635747	0.101566	6.25945	3.86e-10	3.23e-08
ENSMUSG00000056413	860.894	-1.05827	0.169169	-6.25574	3.96e-10	3.29e-08
ENSMUSG00000021709	2010.49	0.589211	0.0942147	6.25392	4e-10	3.31e-08
ENSMUSG00000056258	2764.93	0.698969	0.111784	6.25286	4.03e-10	3.32e-08
ENSMUSG00000027715	1183.92	0.793973	0.12702	6.25078	4.08e-10	3.34e-08
ENSMUSG00000032532	473.165	-1.20985	0.193717	-6.24547	4.23e-10	3.44e-08
ENSMUSG00000058881	852.893	0.78797	0.126282	6.23976	4.38e-10	3.55e-08
ENSMUSG00000018012	1830.08	-0.845112	0.135516	-6.23627	4.48e-10	3.61e-08
ENSMUSG00000029245	4740.3	0.500994	0.0803618	6.23423	4.54e-10	3.62e-08
ENSMUSG00000105112	342.943	1.26574	0.203011	6.23482	4.52e-10	3.62e-08
ENSMUSG00000026842	2974.05	0.478989	0.0768961	6.22904	4.69e-10	3.73e-08
ENSMUSG00000041459	7755.82	0.423369	0.0681169	6.21534	5.12e-10	4.04e-08
ENSMUSG00000004891	5875.01	0.612109	0.0985024	6.21415	5.16e-10	4.05e-08
ENSMUSG00000032172	2501.74	-0.635955	0.102507	-6.20399	5.5e-10	4.3e-08
ENSMUSG00000018340	682.009	-0.687592	0.110861	-6.2023	5.56e-10	4.33e-08
ENSMUSG00000049336	3588.14	-0.616377	0.0995272	-6.19305	5.9e-10	4.57e-08
ENSMUSG00000075590	1121.74	-0.712405	0.115111	-6.18887	6.06e-10	4.62e-08
ENSMUSG00000040383	1762.19	0.472588	0.0763565	6.18923	6.05e-10	4.62e-08
ENSMUSG00000055639	611.974	1.05465	0.170399	6.18931	6.04e-10	4.62e-08
ENSMUSG00000037725	616.388	0.743709	0.120213	6.18659	6.15e-10	4.67e-08
ENSMUSG00000037362	136.676	-1.61543	0.261433	-6.17913	6.45e-10	4.87e-08
ENSMUSG00000039621	3064.53	0.638166	0.103384	6.17277	6.71e-10	5.04e-08
ENSMUSG00000063870	8995.31	0.537546	0.0871512	6.16797	6.92e-10	5.17e-08
ENSMUSG00000007682	210.942	-1.1845	0.192441	-6.15516	7.5e-10	5.56e-08
ENSMUSG00000059273	3292.91	0.452769	0.0735573	6.15532	7.49e-10	5.56e-08
ENSMUSG00000020075	2555.86	0.45295	0.073706	6.14537	7.98e-10	5.88e-08
ENSMUSG00000051413	585.129	0.750832	0.12219	6.14477	8.01e-10	5.88e-08
ENSMUSG00000030307	636.72	-1.04532	0.170461	-6.13229	8.66e-10	6.33e-08
ENSMUSG00000030098	1071.09	-0.913447	0.148979	-6.13139	8.71e-10	6.33e-08
ENSMUSG00000079598	388.541	-0.958007	0.156387	-6.12588	9.02e-10	6.53e-08
ENSMUSG00000027508	1304.6	0.577783	0.0944132	6.11973	9.37e-10	6.75e-08
ENSMUSG00000024261	4001.46	-0.82315	0.134594	-6.1158	9.61e-10	6.89e-08
ENSMUSG00000021377	1987.84	0.564935	0.0923916	6.11456	9.68e-10	6.91e-08
ENSMUSG00000064337	5723.97	-0.68389	0.111973	-6.10765	1.01e-09	7.18e-08
ENSMUSG00000020917	8658.77	0.386011	0.0632453	6.1034	1.04e-09	7.34e-08
ENSMUSG00000028246	2007.81	0.582354	0.0954478	6.10129	1.05e-09	7.41e-08
ENSMUSG00000042631	481.165	0.76676	0.125798	6.09516	1.09e-09	7.66e-08
ENSMUSG00000037487	5631.59	0.422367	0.0693157	6.09338	1.11e-09	7.71e-08
ENSMUSG00000030180	1851.02	0.563253	0.092631	6.08062	1.2e-09	8.32e-08
ENSMUSG00000049470	6580.61	0.499727	0.0822755	6.07382	1.25e-09	8.64e-08
ENSMUSG00000078670	664.818	-0.946746	0.155914	-6.07225	1.26e-09	8.65e-08
ENSMUSG00000038872	126.327	1.33046	0.219082	6.07289	1.26e-09	8.65e-08
ENSMUSG00000039741	2690.6	0.487339	0.080314	6.06793	1.3e-09	8.84e-08
ENSMUSG00000024472	1423.4	0.553998	0.0915648	6.05034	1.45e-09	9.82e-08
ENSMUSG00000070544	5902.75	0.39152	0.064731	6.04841	1.46e-09	9.9e-08
ENSMUSG00000039620	334.507	-0.892326	0.14772	-6.04066	1.53e-09	1.03e-07
ENSMUSG00000024754	1686.21	0.522771	0.0868428	6.01974	1.75e-09	1.17e-07
ENSMUSG00000035247	2959.99	0.487721	0.0810689	6.01613	1.79e-09	1.19e-07
ENSMUSG00000024598	1168.33	-0.506772	0.0842543	-6.01479	1.8e-09	1.2e-07
ENSMUSG00000006932	16041.7	0.454477	0.0756071	6.01104	1.84e-09	1.22e-07
ENSMUSG00000019970	415.957	-0.737224	0.122816	-6.00268	1.94e-09	1.28e-07
ENSMUSG00000033904	2235.08	0.514597	0.0857822	5.99888	1.99e-09	1.3e-07
ENSMUSG00000030319	1020.28	0.609171	0.101615	5.99486	2.04e-09	1.33e-07
ENSMUSG00000011751	1189.45	-0.809613	0.135083	-5.99347	2.05e-09	1.34e-07
ENSMUSG00000039158	496.791	0.995409	0.16617	5.99032	2.09e-09	1.36e-07
ENSMUSG00000039191	2264.11	0.608464	0.101622	5.9875	2.13e-09	1.38e-07
ENSMUSG00000052584	995.225	-0.648547	0.108411	-5.98228	2.2e-09	1.41e-07
ENSMUSG00000031016	467.011	0.83726	0.140076	5.97718	2.27e-09	1.45e-07
ENSMUSG00000046318	520.051	-0.770065	0.12895	-5.97183	2.35e-09	1.5e-07
ENSMUSG00000024650	62.001	-2.46016	0.413219	-5.95364	2.62e-09	1.67e-07
ENSMUSG00000020536	3315.15	0.46939	0.0788692	5.95149	2.66e-09	1.68e-07
ENSMUSG00000073530	441.722	0.690565	0.116116	5.9472	2.73e-09	1.72e-07
ENSMUSG00000020926	996.191	-0.744484	0.125342	-5.93964	2.86e-09	1.79e-07
ENSMUSG00000026640	11921.1	0.498541	0.0841322	5.92569	3.11e-09	1.94e-07
ENSMUSG00000046691	2187.05	0.507974	0.0857679	5.92265	3.17e-09	1.97e-07
ENSMUSG00000030978	2238.07	0.606391	0.1024	5.92176	3.19e-09	1.97e-07
ENSMUSG00000033740	381.15	0.874665	0.147945	5.91211	3.38e-09	2.09e-07
ENSMUSG00000023175	5556.35	-0.433151	0.073345	-5.90566	3.51e-09	2.16e-07
ENSMUSG00000022995	5749.93	0.374078	0.0634956	5.89141	3.83e-09	2.35e-07
ENSMUSG00000079065	293.793	0.941323	0.159831	5.88949	3.87e-09	2.36e-07
ENSMUSG00000009575	7541.93	0.399686	0.0678777	5.88833	3.9e-09	2.37e-07
ENSMUSG00000019338	916.109	0.573022	0.0973188	5.88809	3.91e-09	2.37e-07
ENSMUSG00000003316	3640.36	0.414999	0.0705145	5.8853	3.97e-09	2.4e-07
ENSMUSG00000017418	1392.7	0.530444	0.090194	5.88115	4.07e-09	2.45e-07
ENSMUSG00000028266	3352.21	-0.632323	0.107727	-5.86968	4.37e-09	2.61e-07
ENSMUSG00000033031	675.202	0.730795	0.124523	5.86875	4.39e-09	2.62e-07
ENSMUSG00000041431	1302.2	0.776748	0.132468	5.86367	4.53e-09	2.69e-07
ENSMUSG00000030677	799.392	0.714316	0.121903	5.85973	4.64e-09	2.74e-07
ENSMUSG00000023015	2284.8	0.644895	0.110086	5.85808	4.68e-09	2.76e-07
ENSMUSG00000090063	846.02	0.692309	0.118209	5.85665	4.72e-09	2.76e-07
ENSMUSG00000025154	510.517	0.704033	0.120202	5.8571	4.71e-09	2.76e-07
ENSMUSG00000064345	21717.3	-0.621115	0.106287	-5.84376	5.1e-09	2.97e-07
ENSMUSG00000073678	2896.68	0.485971	0.0831923	5.84153	5.17e-09	3e-07
ENSMUSG00000028698	2801.16	0.470078	0.0805113	5.83866	5.26e-09	3.03e-07
ENSMUSG00000027109	2109.61	0.488831	0.0837171	5.83908	5.25e-09	3.03e-07
ENSMUSG00000005370	1312.83	0.510009	0.0874603	5.83131	5.5e-09	3.16e-07
ENSMUSG00000007817	7000.25	0.451456	0.0774808	5.82668	5.65e-09	3.23e-07
ENSMUSG00000043635	956.093	0.551055	0.0946632	5.82122	5.84e-09	3.33e-07
ENSMUSG00000036437	181.001	-1.38131	0.237405	-5.81836	5.94e-09	3.37e-07
ENSMUSG00000030108	74.324	-2.28368	0.392886	-5.81258	6.15e-09	3.48e-07
ENSMUSG00000027748	367.495	-1.11697	0.192284	-5.80898	6.29e-09	3.54e-07
ENSMUSG00000030092	109.909	-2.12206	0.36541	-5.80734	6.35e-09	3.55e-07
ENSMUSG00000032411	1228.58	0.607553	0.104609	5.80786	6.33e-09	3.55e-07
ENSMUSG00000038024	526.588	0.656642	0.113157	5.80292	6.52e-09	3.63e-07
ENSMUSG00000046215	80.8653	-1.55935	0.268992	-5.79703	6.75e-09	3.75e-07
ENSMUSG00000041378	909.218	-0.619385	0.106887	-5.79478	6.84e-09	3.79e-07
ENSMUSG00000100252	1727.66	0.483694	0.0834897	5.79345	6.9e-09	3.8e-07
ENSMUSG00000047003	2228.63	0.530156	0.0916403	5.78518	7.24e-09	3.98e-07
ENSMUSG00000038172	610.045	0.951518	0.164499	5.78433	7.28e-09	3.99e-07
ENSMUSG00000024483	1960.43	0.446268	0.0771668	5.78316	7.33e-09	4e-07
ENSMUSG00000026826	1068.5	-0.823801	0.142537	-5.77957	7.49e-09	4.07e-07
ENSMUSG00000054008	2688	0.450321	0.077931	5.77845	7.54e-09	4.09e-07
ENSMUSG00000049107	112.423	-1.56935	0.271732	-5.77537	7.68e-09	4.15e-07
ENSMUSG00000033763	6220.31	-0.598528	0.103757	-5.76854	8e-09	4.29e-07
ENSMUSG00000038914	2378.59	0.459428	0.0796412	5.76872	7.99e-09	4.29e-07
ENSMUSG00000003779	404.728	0.903876	0.156712	5.76775	8.03e-09	4.3e-07
ENSMUSG00000101299	123.39	-1.21018	0.209906	-5.76536	8.15e-09	4.34e-07
ENSMUSG00000028773	563.855	-0.912883	0.158461	-5.76093	8.37e-09	4.43e-07
ENSMUSG00000046982	983.676	0.592249	0.102807	5.76077	8.37e-09	4.43e-07
ENSMUSG00000008575	20569.8	0.436134	0.0757541	5.75724	8.55e-09	4.51e-07
ENSMUSG00000026458	685.623	-0.59153	0.102765	-5.75616	8.61e-09	4.52e-07
ENSMUSG00000007880	6647.85	0.445313	0.0774405	5.75039	8.9e-09	4.66e-07
ENSMUSG00000007207	1419.08	-0.630513	0.109677	-5.7488	8.99e-09	4.68e-07
ENSMUSG00000036617	744.272	1.03505	0.180052	5.74863	9e-09	4.68e-07
ENSMUSG00000020961	521.944	1.00494	0.174914	5.74532	9.17e-09	4.76e-07
ENSMUSG00000067150	2069.64	0.425651	0.0741087	5.74359	9.27e-09	4.79e-07
ENSMUSG00000003411	470.504	-0.893955	0.155903	-5.73406	9.81e-09	5.05e-07
ENSMUSG00000041530	6740.73	0.49842	0.0870991	5.72245	1.05e-08	5.39e-07
ENSMUSG00000029687	3422.29	0.5007	0.0875181	5.7211	1.06e-08	5.42e-07
ENSMUSG00000025326	1831.72	0.463749	0.0811039	5.71796	1.08e-08	5.5e-07
ENSMUSG00000018501	5762.64	0.379485	0.0664017	5.715	1.1e-08	5.58e-07
ENSMUSG00000002504	340.057	-0.827598	0.144882	-5.71221	1.12e-08	5.65e-07
ENSMUSG00000033228	2273.1	0.460325	0.0806399	5.7084	1.14e-08	5.76e-07
ENSMUSG00000045994	8538.05	-0.45104	0.0790301	-5.70719	1.15e-08	5.78e-07
ENSMUSG00000003226	2297.81	0.527571	0.0924793	5.70474	1.17e-08	5.85e-07
ENSMUSG00000025261	10612.4	0.388731	0.0681631	5.70296	1.18e-08	5.88e-07
ENSMUSG00000024827	722.48	0.693775	0.121655	5.7028	1.18e-08	5.88e-07
ENSMUSG00000020644	6326.38	-0.440389	0.0772852	-5.69824	1.21e-08	6.02e-07
ENSMUSG00000028041	498.021	-0.727082	0.12762	-5.69726	1.22e-08	6.03e-07
ENSMUSG00000031217	3304.82	0.614491	0.107963	5.69167	1.26e-08	6.21e-07
ENSMUSG00000026219	5605.45	0.392922	0.0690904	5.68707	1.29e-08	6.35e-07
ENSMUSG00000062203	2106.32	0.453764	0.07979	5.68698	1.29e-08	6.35e-07
ENSMUSG00000020330	375.463	0.81366	0.143152	5.68387	1.32e-08	6.44e-07
ENSMUSG00000039578	645.251	0.722775	0.127196	5.68235	1.33e-08	6.46e-07
ENSMUSG00000029414	411.67	0.831653	0.146353	5.68251	1.33e-08	6.46e-07
ENSMUSG00000029838	10711.1	-0.501788	0.0883426	-5.68003	1.35e-08	6.53e-07
ENSMUSG00000022340	3007	-0.584068	0.102885	-5.67692	1.37e-08	6.63e-07
ENSMUSG00000027447	2939.35	-0.414594	0.0730823	-5.67298	1.4e-08	6.76e-07
ENSMUSG00000001995	3182.91	0.570363	0.10059	5.67018	1.43e-08	6.85e-07
ENSMUSG00000000567	1187.87	0.577532	0.101904	5.6674	1.45e-08	6.94e-07
ENSMUSG00000069170	903.152	0.727412	0.128383	5.66597	1.46e-08	6.98e-07
ENSMUSG00000035164	541.428	0.750649	0.132503	5.66514	1.47e-08	6.99e-07
ENSMUSG00000058013	5167.68	0.450867	0.0796305	5.66199	1.5e-08	7.1e-07
ENSMUSG00000042489	436.391	0.896092	0.158509	5.65324	1.57e-08	7.45e-07
ENSMUSG00000028053	2672.92	0.427333	0.0757273	5.64306	1.67e-08	7.88e-07
ENSMUSG00000090112	1425.16	0.466782	0.0827505	5.64083	1.69e-08	7.95e-07
ENSMUSG00000032355	133.509	-1.39622	0.247575	-5.63957	1.7e-08	7.99e-07
ENSMUSG00000022641	745.253	0.703836	0.124875	5.63634	1.74e-08	8.12e-07
ENSMUSG00000058254	3103.99	-0.47031	0.0834689	-5.63455	1.76e-08	8.18e-07
ENSMUSG00000041046	106.04	-1.4808	0.263114	-5.62798	1.82e-08	8.44e-07
ENSMUSG00000037029	2326.67	0.433104	0.0769464	5.62865	1.82e-08	8.44e-07
ENSMUSG00000017724	262.813	-0.919462	0.163513	-5.62319	1.87e-08	8.64e-07
ENSMUSG00000022106	1400.93	0.491154	0.0873475	5.62299	1.88e-08	8.64e-07
ENSMUSG00000064339	8439.08	-0.693661	0.123376	-5.62233	1.88e-08	8.65e-07
ENSMUSG00000024795	366.594	0.737339	0.131384	5.61209	2e-08	9.15e-07
ENSMUSG00000033316	485.309	-0.818365	0.145896	-5.60924	2.03e-08	9.25e-07
ENSMUSG00000032253	3516.56	0.576568	0.10278	5.60972	2.03e-08	9.25e-07
ENSMUSG00000036256	401.098	-0.67083	0.119622	-5.60793	2.05e-08	9.26e-07
ENSMUSG00000064370	78864.3	-0.509667	0.0908812	-5.60806	2.05e-08	9.26e-07
ENSMUSG00000069895	858.763	0.555206	0.0990852	5.60332	2.1e-08	9.48e-07
ENSMUSG00000017550	556.766	0.62741	0.112002	5.60177	2.12e-08	9.52e-07
ENSMUSG00000021221	200.841	1.05675	0.188651	5.60159	2.12e-08	9.52e-07
ENSMUSG00000024590	8205.14	0.467517	0.0835133	5.59812	2.17e-08	9.69e-07
ENSMUSG00000032481	4997.27	0.431117	0.0770343	5.59643	2.19e-08	9.75e-07
ENSMUSG00000052572	2734.91	-0.669185	0.119679	-5.5915	2.25e-08	1e-06
ENSMUSG00000069769	3209.89	0.465114	0.0832421	5.58748	2.3e-08	1.02e-06
ENSMUSG00000025612	1752.83	0.494106	0.0884506	5.58623	2.32e-08	1.02e-06
ENSMUSG00000031714	1120.1	0.606646	0.108569	5.58768	2.3e-08	1.02e-06
ENSMUSG00000027671	1016.69	0.617558	0.110601	5.58365	2.36e-08	1.04e-06
ENSMUSG00000020423	1001.14	0.796422	0.142717	5.58045	2.4e-08	1.05e-06
ENSMUSG00000027660	1225.71	0.520571	0.0933921	5.57404	2.49e-08	1.09e-06
ENSMUSG00000032254	622.794	0.737861	0.132568	5.56591	2.61e-08	1.14e-06
ENSMUSG00000063796	126.125	-1.3463	0.24202	-5.56275	2.66e-08	1.15e-06
ENSMUSG00000047259	434.251	0.750609	0.134911	5.56373	2.64e-08	1.15e-06
ENSMUSG00000025085	2902.3	-0.635621	0.114424	-5.55494	2.78e-08	1.2e-06
ENSMUSG00000031119	1119.1	0.60751	0.109377	5.55427	2.79e-08	1.2e-06
ENSMUSG00000032009	1495.17	0.535397	0.0964558	5.5507	2.85e-08	1.22e-06
ENSMUSG00000040204	1203.31	0.597593	0.1078	5.54354	2.96e-08	1.27e-06
ENSMUSG00000000628	357.113	0.880252	0.15891	5.53932	3.04e-08	1.3e-06
ENSMUSG00000041406	208.18	0.871697	0.157427	5.53715	3.07e-08	1.31e-06
ENSMUSG00000027210	6922.37	0.396207	0.0716387	5.53062	3.19e-08	1.36e-06
ENSMUSG00000032011	346.686	-0.91058	0.164708	-5.52846	3.23e-08	1.37e-06
ENSMUSG00000056608	2073.57	0.430483	0.0778962	5.52638	3.27e-08	1.38e-06
ENSMUSG00000020493	354.983	0.866021	0.156714	5.52613	3.27e-08	1.38e-06
ENSMUSG00000029505	4267.19	0.368033	0.0666302	5.52352	3.32e-08	1.39e-06
ENSMUSG00000024515	2334	0.461634	0.0835721	5.52378	3.32e-08	1.39e-06
ENSMUSG00000040481	3958.58	0.378478	0.0685462	5.5215	3.36e-08	1.41e-06
ENSMUSG00000024070	2076.4	0.488148	0.0884724	5.51751	3.44e-08	1.43e-06
ENSMUSG00000032228	3834.25	0.48664	0.0882506	5.5143	3.5e-08	1.45e-06
ENSMUSG00000028358	777.26	0.587436	0.106515	5.51505	3.49e-08	1.45e-06
ENSMUSG00000030638	645.482	-0.659003	0.119583	-5.51082	3.57e-08	1.48e-06
ENSMUSG00000035623	2122.04	0.473034	0.0859039	5.50655	3.66e-08	1.51e-06
ENSMUSG00000039717	948.357	-0.599564	0.109018	-5.49969	3.8e-08	1.57e-06
ENSMUSG00000027784	2392.06	0.431948	0.0786581	5.49146	3.99e-08	1.64e-06
ENSMUSG00000025558	1586.53	-0.655218	0.119367	-5.48911	4.04e-08	1.65e-06
ENSMUSG00000028560	1552.77	0.506781	0.0923191	5.48945	4.03e-08	1.65e-06
ENSMUSG00000041408	1831.17	0.442147	0.0805716	5.48763	4.07e-08	1.66e-06
ENSMUSG00000021294	3960.12	0.494772	0.0901868	5.48607	4.11e-08	1.67e-06
ENSMUSG00000091002	216.027	-1.37145	0.250234	-5.4807	4.24e-08	1.71e-06
ENSMUSG00000001403	1187.63	0.650301	0.118637	5.48142	4.22e-08	1.71e-06
ENSMUSG00000021676	409.269	0.794302	0.144946	5.48	4.25e-08	1.71e-06
ENSMUSG00000100158	94.9481	1.40882	0.257038	5.48096	4.23e-08	1.71e-06
ENSMUSG00000059974	1775.53	-0.668508	0.12203	-5.47821	4.3e-08	1.72e-06
ENSMUSG00000064302	5444.88	0.356807	0.065152	5.47653	4.34e-08	1.73e-06
ENSMUSG00000033732	4016.45	0.418976	0.0765102	5.47607	4.35e-08	1.73e-06
ENSMUSG00000021540	3947.31	0.424541	0.0775182	5.47666	4.33e-08	1.73e-06
ENSMUSG00000025437	1105.14	0.474369	0.0866228	5.47626	4.34e-08	1.73e-06
ENSMUSG00000020594	5647.89	0.370444	0.067698	5.47201	4.45e-08	1.76e-06
ENSMUSG00000029004	4207.38	0.441462	0.0806849	5.47143	4.46e-08	1.76e-06
ENSMUSG00000034353	51.0781	-1.85326	0.339121	-5.46488	4.63e-08	1.82e-06
ENSMUSG00000025571	4300.49	0.380615	0.0696432	5.46521	4.62e-08	1.82e-06
ENSMUSG00000042608	1103.28	0.502256	0.091932	5.46335	4.67e-08	1.83e-06
ENSMUSG00000028631	497.888	-0.610806	0.111937	-5.45671	4.85e-08	1.9e-06
ENSMUSG00000047428	452.948	-0.99558	0.182558	-5.45352	4.94e-08	1.93e-06
ENSMUSG00000027500	18501.2	-0.544881	0.0999458	-5.45176	4.99e-08	1.94e-06
ENSMUSG00000068284	1381.46	0.480846	0.0882099	5.45116	5e-08	1.94e-06
ENSMUSG00000028532	1553.69	0.523777	0.0961048	5.45006	5.04e-08	1.94e-06
ENSMUSG00000047534	420.319	0.972054	0.178328	5.45093	5.01e-08	1.94e-06
ENSMUSG00000022494	531.579	-0.725096	0.133074	-5.44882	5.07e-08	1.95e-06
ENSMUSG00000021488	5241.72	0.397044	0.0728732	5.44842	5.08e-08	1.95e-06
ENSMUSG00000027200	1851.13	0.633132	0.116191	5.44906	5.06e-08	1.95e-06
ENSMUSG00000047935	1216.07	0.524742	0.0963517	5.44612	5.15e-08	1.96e-06
ENSMUSG00000033792	303.117	0.79295	0.145568	5.44729	5.11e-08	1.96e-06
ENSMUSG00000062257	2046.35	-0.69935	0.128458	-5.44417	5.2e-08	1.98e-06
ENSMUSG00000038143	5067.63	0.39237	0.072141	5.43894	5.36e-08	2.03e-06
ENSMUSG00000074802	350.268	0.882964	0.162339	5.43902	5.36e-08	2.03e-06
ENSMUSG00000033209	12620.3	0.437385	0.0805304	5.43131	5.59e-08	2.11e-06
ENSMUSG00000037474	504.739	0.874719	0.161044	5.43154	5.59e-08	2.11e-06
ENSMUSG00000057378	1326.09	-0.530729	0.0977825	-5.42765	5.71e-08	2.14e-06
ENSMUSG00000029591	323.142	0.759628	0.139963	5.42735	5.72e-08	2.14e-06
ENSMUSG00000053293	1566.29	0.529085	0.0975629	5.42302	5.86e-08	2.19e-06
ENSMUSG00000070565	1712.05	0.467992	0.0863433	5.42013	5.96e-08	2.22e-06
ENSMUSG00000037242	3127.6	0.568706	0.104946	5.41901	5.99e-08	2.23e-06
ENSMUSG00000009216	178.267	-1.21211	0.22406	-5.40975	6.31e-08	2.34e-06
ENSMUSG00000053470	2105.22	0.508257	0.0940613	5.40347	6.54e-08	2.42e-06
ENSMUSG00000047842	604.861	-0.917796	0.169954	-5.40025	6.65e-08	2.46e-06
ENSMUSG00000031530	3120.04	0.627853	0.116293	5.3989	6.7e-08	2.47e-06
ENSMUSG00000004961	1929.37	-0.641533	0.118889	-5.39607	6.81e-08	2.51e-06
ENSMUSG00000032261	792.229	0.708291	0.131283	5.39516	6.85e-08	2.51e-06
ENSMUSG00000018076	3162.79	0.379533	0.070394	5.39156	6.98e-08	2.56e-06
ENSMUSG00000033327	39.0704	-2.21433	0.411153	-5.38566	7.22e-08	2.63e-06
ENSMUSG00000025083	212.244	-1.04846	0.194689	-5.38533	7.23e-08	2.63e-06
ENSMUSG00000036943	1430.91	0.513555	0.0954628	5.37963	7.46e-08	2.71e-06
ENSMUSG00000028937	2636.68	-0.639638	0.119048	-5.37295	7.75e-08	2.81e-06
ENSMUSG00000117465	204.866	1.37145	0.255376	5.3703	7.86e-08	2.84e-06
ENSMUSG00000036062	1586.99	-0.516454	0.0961911	-5.36904	7.92e-08	2.85e-06
ENSMUSG00000028832	44169.3	-0.39256	0.0731083	-5.36957	7.89e-08	2.85e-06
ENSMUSG00000022687	930.983	0.633685	0.118045	5.36815	7.95e-08	2.86e-06
ENSMUSG00000054752	2183.75	0.428809	0.0799371	5.36433	8.12e-08	2.91e-06
ENSMUSG00000024479	125.163	-1.50366	0.280402	-5.36253	8.21e-08	2.93e-06
ENSMUSG00000079037	3625.57	-0.464237	0.0865793	-5.36199	8.23e-08	2.93e-06
ENSMUSG00000044117	2166.66	-0.410994	0.076643	-5.36244	8.21e-08	2.93e-06
ENSMUSG00000041695	154.298	-1.3154	0.245538	-5.35721	8.45e-08	2.98e-06
ENSMUSG00000045287	183.036	-1.07601	0.200839	-5.35755	8.44e-08	2.98e-06
ENSMUSG00000045983	9780.74	0.353158	0.0659238	5.35707	8.46e-08	2.98e-06
ENSMUSG00000020649	1840.78	0.547943	0.102268	5.35789	8.42e-08	2.98e-06
ENSMUSG00000026207	841.238	-0.728236	0.135978	-5.35552	8.53e-08	3e-06
ENSMUSG00000057322	4170.45	-0.360491	0.0673539	-5.35219	8.69e-08	3.05e-06
ENSMUSG00000096210	7542.43	0.508314	0.0949873	5.35138	8.73e-08	3.06e-06
ENSMUSG00000033948	1366.92	0.613199	0.114601	5.35072	8.76e-08	3.06e-06
ENSMUSG00000022382	4286.01	0.421974	0.078923	5.34666	8.96e-08	3.12e-06
ENSMUSG00000016477	672.07	0.630469	0.11792	5.34657	8.96e-08	3.12e-06
ENSMUSG00000029250	2320.37	0.446877	0.0836478	5.34236	9.17e-08	3.18e-06
ENSMUSG00000024830	251.848	1.10464	0.206761	5.34261	9.16e-08	3.18e-06
ENSMUSG00000095041	3819.47	-0.628924	0.117764	-5.34053	9.27e-08	3.2e-06
ENSMUSG00000049313	2376.59	0.417073	0.0781661	5.33572	9.52e-08	3.28e-06
ENSMUSG00000030102	2044.07	-0.484323	0.090833	-5.33201	9.71e-08	3.34e-06
ENSMUSG00000050640	777.235	-0.668055	0.125306	-5.33139	9.75e-08	3.35e-06
ENSMUSG00000071669	361.456	0.661406	0.124072	5.33083	9.78e-08	3.35e-06
ENSMUSG00000008489	4954.05	0.361997	0.0679188	5.32986	9.83e-08	3.36e-06
ENSMUSG00000013629	1757.76	0.432481	0.0811491	5.32946	9.85e-08	3.36e-06
ENSMUSG00000024975	1489.38	0.429849	0.0807093	5.32588	1e-07	3.42e-06
ENSMUSG00000039298	1893.48	0.471568	0.0886288	5.32071	1.03e-07	3.51e-06
ENSMUSG00000030854	2163.84	-0.608521	0.1144	-5.31925	1.04e-07	3.53e-06
ENSMUSG00000037111	1224.8	0.513215	0.0964851	5.31911	1.04e-07	3.53e-06
ENSMUSG00000058290	611.925	0.703844	0.132376	5.317	1.05e-07	3.55e-06
ENSMUSG00000022322	265.21	0.881844	0.165857	5.31689	1.06e-07	3.55e-06
ENSMUSG00000033411	930.937	0.496651	0.0934651	5.31376	1.07e-07	3.61e-06
ENSMUSG00000035671	2269.77	0.488429	0.091975	5.31045	1.09e-07	3.66e-06
ENSMUSG00000055782	843.797	0.741791	0.13969	5.31026	1.09e-07	3.66e-06
ENSMUSG00000022637	1962.3	0.467203	0.0880166	5.30812	1.11e-07	3.7e-06
ENSMUSG00000063894	781.373	0.635096	0.1197	5.30574	1.12e-07	3.74e-06
ENSMUSG00000022548	261.259	-1.10875	0.209271	-5.29815	1.17e-07	3.88e-06
ENSMUSG00000066306	5282.62	0.396466	0.0748379	5.29766	1.17e-07	3.88e-06
ENSMUSG00000021112	536.862	0.609778	0.115089	5.29832	1.17e-07	3.88e-06
ENSMUSG00000029438	6557.75	0.418881	0.0791502	5.29223	1.21e-07	3.99e-06
ENSMUSG00000022812	6242.84	0.415091	0.078445	5.29148	1.21e-07	4e-06
ENSMUSG00000026355	1840.79	0.559681	0.105814	5.28928	1.23e-07	4.04e-06
ENSMUSG00000073664	632.604	0.583513	0.110467	5.28221	1.28e-07	4.19e-06
ENSMUSG00000035133	1500.91	0.50067	0.0948458	5.27878	1.3e-07	4.26e-06
ENSMUSG00000026074	14538.1	0.329331	0.0624086	5.27701	1.31e-07	4.29e-06
ENSMUSG00000006576	1774.91	-0.491427	0.0931931	-5.27321	1.34e-07	4.37e-06
ENSMUSG00000023852	1306.68	0.440942	0.0836329	5.27236	1.35e-07	4.38e-06
ENSMUSG00000024298	2753.94	0.388141	0.0737409	5.26357	1.41e-07	4.58e-06
ENSMUSG00000022673	1065.82	0.59245	0.112546	5.26406	1.41e-07	4.58e-06
ENSMUSG00000043843	764.627	-0.753063	0.143252	-5.2569	1.47e-07	4.74e-06
ENSMUSG00000027342	3452.3	0.412656	0.0785134	5.25586	1.47e-07	4.76e-06
ENSMUSG00000013584	82.3672	-1.8636	0.354705	-5.25394	1.49e-07	4.8e-06
ENSMUSG00000052812	1648.33	0.425322	0.0810549	5.24733	1.54e-07	4.95e-06
ENSMUSG00000027168	1684.47	0.719323	0.137085	5.24729	1.54e-07	4.95e-06
ENSMUSG00000075470	2423.16	0.424308	0.0808785	5.24624	1.55e-07	4.97e-06
ENSMUSG00000028403	1086.51	0.484449	0.0924879	5.23797	1.62e-07	5.19e-06
ENSMUSG00000032058	2092.85	0.549549	0.104942	5.2367	1.63e-07	5.21e-06
ENSMUSG00000055761	317.081	0.92124	0.175949	5.23583	1.64e-07	5.22e-06
ENSMUSG00000051220	178.408	0.966497	0.184603	5.23555	1.64e-07	5.22e-06
ENSMUSG00000052566	715.042	-0.524362	0.100177	-5.23437	1.66e-07	5.24e-06
ENSMUSG00000050288	1212.09	0.726375	0.138772	5.23429	1.66e-07	5.24e-06
ENSMUSG00000020697	1238.97	0.437626	0.083626	5.23313	1.67e-07	5.26e-06
ENSMUSG00000020185	356.173	0.792497	0.151553	5.22919	1.7e-07	5.36e-06
ENSMUSG00000014355	3663.73	0.391311	0.0748885	5.22524	1.74e-07	5.47e-06
ENSMUSG00000039410	955.572	0.54837	0.104971	5.224	1.75e-07	5.49e-06
ENSMUSG00000061136	2681.35	0.436916	0.0837586	5.21638	1.82e-07	5.71e-06
ENSMUSG00000049001	589.804	-0.728961	0.139821	-5.21354	1.85e-07	5.77e-06
ENSMUSG00000029169	4976.21	0.352058	0.0675192	5.21419	1.85e-07	5.77e-06
ENSMUSG00000024811	3873.93	0.425567	0.0816282	5.21349	1.85e-07	5.77e-06
ENSMUSG00000039661	461.83	-0.715335	0.13724	-5.21228	1.87e-07	5.79e-06
ENSMUSG00000007080	534.411	0.708782	0.13599	5.21203	1.87e-07	5.79e-06
ENSMUSG00000034171	308.84	-0.893862	0.171749	-5.20447	1.95e-07	6.02e-06
ENSMUSG00000104362	226.828	-1.17296	0.225434	-5.20313	1.96e-07	6.05e-06
ENSMUSG00000073755	407.62	-0.831512	0.159943	-5.19881	2.01e-07	6.18e-06
ENSMUSG00000030342	609.855	-0.539942	0.103887	-5.19739	2.02e-07	6.21e-06
ENSMUSG00000042453	5525.12	0.397913	0.0766208	5.19328	2.07e-07	6.34e-06
ENSMUSG00000070526	312.288	0.843436	0.162544	5.18897	2.11e-07	6.48e-06
ENSMUSG00000036053	4040.94	0.412424	0.0794948	5.18806	2.12e-07	6.5e-06
ENSMUSG00000078671	2595.83	0.432409	0.0833589	5.18731	2.13e-07	6.51e-06
ENSMUSG00000029787	2927.21	0.414965	0.0800069	5.18662	2.14e-07	6.52e-06
ENSMUSG00000001313	3441.29	0.653548	0.126018	5.18614	2.15e-07	6.52e-06
ENSMUSG00000026496	4797.34	0.39099	0.075402	5.18541	2.16e-07	6.54e-06
ENSMUSG00000021567	309.483	-0.816105	0.157459	-5.18298	2.18e-07	6.61e-06
ENSMUSG00000037126	4338.14	-0.62199	0.120034	-5.18176	2.2e-07	6.64e-06
ENSMUSG00000045751	446.06	0.752701	0.145563	5.17095	2.33e-07	7.02e-06
ENSMUSG00000029814	624.06	0.631054	0.122075	5.16941	2.35e-07	7.07e-06
ENSMUSG00000080921	813.145	-0.566913	0.109752	-5.16539	2.4e-07	7.21e-06
ENSMUSG00000046572	2202.4	0.430126	0.0833865	5.15822	2.49e-07	7.47e-06
ENSMUSG00000056145	818.939	0.503626	0.0976641	5.15672	2.51e-07	7.52e-06
ENSMUSG00000023411	606.667	0.748081	0.145094	5.15583	2.53e-07	7.54e-06
ENSMUSG00000038943	803.397	0.711383	0.138022	5.15411	2.55e-07	7.6e-06
ENSMUSG00000024500	6801.63	0.413743	0.0803426	5.14973	2.61e-07	7.75e-06
ENSMUSG00000028175	191.442	0.936222	0.181807	5.14953	2.61e-07	7.75e-06
ENSMUSG00000055320	1548.06	0.54722	0.106284	5.14866	2.62e-07	7.78e-06
ENSMUSG00000070858	2339.45	-0.420074	0.0816133	-5.14713	2.65e-07	7.82e-06
ENSMUSG00000059208	7637.43	0.334768	0.0650541	5.146	2.66e-07	7.86e-06
ENSMUSG00000037206	150.425	-1.46773	0.285362	-5.1434	2.7e-07	7.94e-06
ENSMUSG00000044667	517.696	-0.921202	0.1791	-5.14352	2.7e-07	7.94e-06
ENSMUSG00000005045	2319.13	-0.62687	0.122007	-5.13797	2.78e-07	8.15e-06
ENSMUSG00000020362	4447.73	0.366412	0.0713176	5.13775	2.78e-07	8.15e-06
ENSMUSG00000026959	413.919	-0.778391	0.151535	-5.13671	2.8e-07	8.18e-06
ENSMUSG00000027506	585.461	-0.71727	0.139672	-5.1354	2.82e-07	8.22e-06
ENSMUSG00000024151	1488.02	0.423792	0.0825646	5.13285	2.85e-07	8.32e-06
ENSMUSG00000032482	2220.34	-0.653488	0.127378	-5.13032	2.89e-07	8.41e-06
ENSMUSG00000021708	145.683	-1.53179	0.298779	-5.12682	2.95e-07	8.52e-06
ENSMUSG00000050071	1288.03	-0.440505	0.0859109	-5.12747	2.94e-07	8.52e-06
ENSMUSG00000020376	997.536	0.506301	0.0987503	5.12708	2.94e-07	8.52e-06
ENSMUSG00000015476	671.372	-0.791097	0.154329	-5.12604	2.96e-07	8.54e-06
ENSMUSG00000050211	133.974	-1.20543	0.23518	-5.12557	2.97e-07	8.55e-06
ENSMUSG00000055078	358.266	-1.05062	0.20501	-5.12471	2.98e-07	8.55e-06
ENSMUSG00000003380	2083.61	-0.467797	0.0912797	-5.12487	2.98e-07	8.55e-06
ENSMUSG00000057098	147.414	1.6656	0.325176	5.12216	3.02e-07	8.66e-06
ENSMUSG00000047959	155.526	1.02444	0.200161	5.11807	3.09e-07	8.83e-06
ENSMUSG00000034471	596.811	0.659761	0.128966	5.11579	3.12e-07	8.92e-06
ENSMUSG00000025862	2227.85	0.414345	0.0810491	5.11227	3.18e-07	9.07e-06
ENSMUSG00000029804	1416.63	0.500039	0.0978228	5.11169	3.19e-07	9.08e-06
ENSMUSG00000040363	1734.31	0.45938	0.0899329	5.10803	3.26e-07	9.24e-06
ENSMUSG00000040270	2971.36	0.42082	0.0824202	5.10579	3.29e-07	9.34e-06
ENSMUSG00000023169	6676.82	0.318712	0.0624447	5.1039	3.33e-07	9.41e-06
ENSMUSG00000097971	405.864	-1.09684	0.214963	-5.10247	3.35e-07	9.47e-06
ENSMUSG00000038916	2997.42	0.514424	0.101097	5.0884	3.61e-07	1.01e-05
ENSMUSG00000021256	2408.05	0.517638	0.101726	5.08853	3.61e-07	1.01e-05
ENSMUSG00000001280	1287.54	0.577862	0.113549	5.08908	3.6e-07	1.01e-05
ENSMUSG00000039967	2702.16	0.42023	0.0827284	5.07964	3.78e-07	1.06e-05
ENSMUSG00000006356	3782.86	-0.410018	0.0807595	-5.07702	3.83e-07	1.07e-05
ENSMUSG00000001517	1021.46	0.675902	0.133127	5.07713	3.83e-07	1.07e-05
ENSMUSG00000018593	3160.85	-0.510215	0.100531	-5.07521	3.87e-07	1.08e-05
ENSMUSG00000049804	3976.48	0.366383	0.0721974	5.07474	3.88e-07	1.08e-05
ENSMUSG00000003534	4292.28	0.458422	0.0903338	5.07476	3.88e-07	1.08e-05
ENSMUSG00000039219	1734.27	0.458988	0.0904804	5.07279	3.92e-07	1.09e-05
ENSMUSG00000034342	1979.34	0.466526	0.0920233	5.06965	3.99e-07	1.1e-05
ENSMUSG00000050222	446.077	-0.684272	0.135197	-5.0613	4.16e-07	1.14e-05
ENSMUSG00000034940	2466.2	0.39866	0.0787288	5.06371	4.11e-07	1.14e-05
ENSMUSG00000074637	2461.95	0.462054	0.0912835	5.06175	4.15e-07	1.14e-05
ENSMUSG00000024968	4796.07	0.518078	0.102345	5.06205	4.15e-07	1.14e-05
ENSMUSG00000021556	928.407	0.618793	0.122376	5.05649	4.27e-07	1.17e-05
ENSMUSG00000075316	134.577	-1.28932	0.255173	-5.05275	4.35e-07	1.19e-05
ENSMUSG00000019890	541.475	-3.81128	0.754466	-5.05163	4.38e-07	1.2e-05
ENSMUSG00000001119	98.3367	-1.8376	0.363909	-5.0496	4.43e-07	1.21e-05
ENSMUSG00000039860	1026.33	-0.457451	0.090623	-5.04785	4.47e-07	1.22e-05
ENSMUSG00000027520	775.72	0.611815	0.121246	5.04606	4.51e-07	1.22e-05
ENSMUSG00000047787	557.143	0.665949	0.131947	5.04708	4.49e-07	1.22e-05
ENSMUSG00000031200	148.573	0.928917	0.184126	5.045	4.54e-07	1.23e-05
ENSMUSG00000022441	154.474	-0.962789	0.190931	-5.04259	4.59e-07	1.24e-05
ENSMUSG00000028282	833.787	0.555653	0.110188	5.04278	4.59e-07	1.24e-05
ENSMUSG00000039278	2168.14	-0.574487	0.113953	-5.04143	4.62e-07	1.25e-05
ENSMUSG00000022034	295.831	0.753367	0.149552	5.0375	4.72e-07	1.27e-05
ENSMUSG00000041702	1888	0.443562	0.0881566	5.03153	4.87e-07	1.3e-05
ENSMUSG00000025078	425.865	0.634244	0.126035	5.03228	4.85e-07	1.3e-05
ENSMUSG00000041219	1442.23	0.666386	0.132423	5.03226	4.85e-07	1.3e-05
ENSMUSG00000038384	1746.93	0.427714	0.0850297	5.03018	4.9e-07	1.31e-05
ENSMUSG00000024660	1136.61	0.628198	0.124922	5.02872	4.94e-07	1.32e-05
ENSMUSG00000064363	25914.2	-0.558721	0.111215	-5.02381	5.07e-07	1.35e-05
ENSMUSG00000007872	555.64	-0.582345	0.116043	-5.01834	5.21e-07	1.39e-05
ENSMUSG00000019773	408.811	0.680564	0.135692	5.01552	5.29e-07	1.4e-05
ENSMUSG00000024256	192.611	-1.08079	0.215531	-5.01453	5.32e-07	1.41e-05
ENSMUSG00000032218	603.153	0.667454	0.13313	5.01353	5.34e-07	1.41e-05
ENSMUSG00000040720	1685.91	0.41723	0.0832583	5.01127	5.41e-07	1.43e-05
ENSMUSG00000031785	4089.04	0.513264	0.102415	5.0116	5.4e-07	1.43e-05
ENSMUSG00000056394	1207.05	0.540394	0.107851	5.01057	5.43e-07	1.43e-05
ENSMUSG00000057406	7110.02	0.320798	0.0640819	5.00605	5.56e-07	1.46e-05
ENSMUSG00000035093	2113.79	0.376069	0.075215	4.99992	5.74e-07	1.5e-05
ENSMUSG00000048379	844.179	0.515398	0.103117	4.9982	5.79e-07	1.52e-05
ENSMUSG00000031548	3405.83	0.461026	0.0922681	4.99659	5.84e-07	1.53e-05
ENSMUSG00000026904	497.518	-0.660875	0.132472	-4.98877	6.08e-07	1.59e-05
ENSMUSG00000066705	6274.56	-0.501478	0.100603	-4.98474	6.2e-07	1.62e-05
ENSMUSG00000025626	3008	0.380056	0.0762759	4.98265	6.27e-07	1.63e-05
ENSMUSG00000027602	2597.74	-0.523763	0.105135	-4.98183	6.3e-07	1.64e-05
ENSMUSG00000029403	270.797	-0.870003	0.174707	-4.97977	6.37e-07	1.65e-05
ENSMUSG00000050272	1338.3	0.410883	0.0825118	4.97969	6.37e-07	1.65e-05
ENSMUSG00000030516	1532.96	0.43513	0.0873791	4.9798	6.37e-07	1.65e-05
ENSMUSG00000042249	1165.78	-0.544018	0.109327	-4.97605	6.49e-07	1.67e-05
ENSMUSG00000038860	659.443	-0.603744	0.121368	-4.97449	6.54e-07	1.69e-05
ENSMUSG00000052062	174.702	0.901811	0.181299	4.97416	6.55e-07	1.69e-05
ENSMUSG00000024294	2586.54	0.429924	0.0864906	4.97076	6.67e-07	1.71e-05
ENSMUSG00000059022	536.543	-0.855768	0.172288	-4.96709	6.8e-07	1.74e-05
ENSMUSG00000026615	3513.19	0.363653	0.0732284	4.966	6.83e-07	1.75e-05
ENSMUSG00000047547	1911.96	-0.527482	0.106288	-4.96278	6.95e-07	1.77e-05
ENSMUSG00000043668	1047.36	0.457739	0.0922361	4.96269	6.95e-07	1.77e-05
ENSMUSG00000029090	1927.86	0.396442	0.0798931	4.96216	6.97e-07	1.78e-05
ENSMUSG00000024743	2139.06	-0.474669	0.0957697	-4.95636	7.18e-07	1.83e-05
ENSMUSG00000016252	2966.63	-0.335236	0.0676844	-4.95292	7.31e-07	1.86e-05
ENSMUSG00000023904	863.496	-0.462586	0.093427	-4.95131	7.37e-07	1.87e-05
ENSMUSG00000038369	2479.1	0.378426	0.0764527	4.9498	7.43e-07	1.87e-05
ENSMUSG00000044098	869.502	0.485819	0.0981497	4.94977	7.43e-07	1.87e-05
ENSMUSG00000074575	598.291	0.529344	0.106933	4.95023	7.41e-07	1.87e-05
ENSMUSG00000022696	35.4816	-1.95654	0.39541	-4.94813	7.49e-07	1.89e-05
ENSMUSG00000001985	3729.2	0.380555	0.0770071	4.94181	7.74e-07	1.95e-05
ENSMUSG00000030201	1852.85	0.393436	0.079624	4.94117	7.77e-07	1.95e-05
ENSMUSG00000001855	765.46	0.489069	0.0989719	4.9415	7.75e-07	1.95e-05
ENSMUSG00000037851	1855.8	0.423322	0.0856947	4.93988	7.82e-07	1.96e-05
ENSMUSG00000037428	249.652	-0.977848	0.198038	-4.93768	7.91e-07	1.97e-05
ENSMUSG00000000308	288.727	-0.815902	0.165246	-4.93751	7.91e-07	1.97e-05
ENSMUSG00000027015	192.066	-0.88487	0.179367	-4.93331	8.08e-07	2.01e-05
ENSMUSG00000041225	1176.07	0.420169	0.0852069	4.93117	8.17e-07	2.03e-05
ENSMUSG00000040722	3660.62	-0.35029	0.0711165	-4.92559	8.41e-07	2.08e-05
ENSMUSG00000001228	1452.71	0.656368	0.133242	4.92615	8.39e-07	2.08e-05
ENSMUSG00000028640	1015.22	0.707489	0.143679	4.92408	8.48e-07	2.1e-05
ENSMUSG00000032269	217.922	-0.97953	0.199011	-4.92199	8.57e-07	2.12e-05
ENSMUSG00000043962	5414.14	0.336622	0.0685021	4.91404	8.92e-07	2.2e-05
ENSMUSG00000033060	1298.95	-0.433271	0.0882014	-4.91229	9e-07	2.21e-05
ENSMUSG00000049191	976.55	0.524403	0.106752	4.91236	9e-07	2.21e-05
ENSMUSG00000071226	709.025	0.766196	0.155985	4.91197	9.02e-07	2.21e-05
ENSMUSG00000056854	274.772	0.864046	0.175908	4.91191	9.02e-07	2.21e-05
ENSMUSG00000034799	4380.91	-0.500438	0.101914	-4.91038	9.09e-07	2.22e-05
ENSMUSG00000022887	2825.8	0.447819	0.0912027	4.91015	9.1e-07	2.22e-05
ENSMUSG00000028068	365.441	0.837748	0.170625	4.90989	9.11e-07	2.22e-05
ENSMUSG00000068220	314.026	-1.00838	0.205538	-4.90603	9.29e-07	2.26e-05
ENSMUSG00000027560	1898.37	-0.669407	0.136458	-4.90559	9.31e-07	2.26e-05
ENSMUSG00000014313	3071.4	-0.333974	0.0681168	-4.90296	9.44e-07	2.29e-05
ENSMUSG00000005886	1665.17	0.396797	0.0810193	4.89756	9.7e-07	2.35e-05
ENSMUSG00000062044	6932.72	-0.47628	0.0974531	-4.88727	1.02e-06	2.47e-05
ENSMUSG00000039542	10163.7	-0.506238	0.103717	-4.88096	1.06e-06	2.55e-05
ENSMUSG00000002028	5527.65	0.454507	0.0931706	4.87822	1.07e-06	2.58e-05
ENSMUSG00000070733	2519.97	0.38256	0.078456	4.87611	1.08e-06	2.6e-05
ENSMUSG00000029381	436.195	0.718243	0.147274	4.87693	1.08e-06	2.6e-05
ENSMUSG00000026196	185.95	0.863229	0.177059	4.87539	1.09e-06	2.61e-05
ENSMUSG00000032135	429.515	0.61869	0.126935	4.87408	1.09e-06	2.62e-05
ENSMUSG00000027016	188.527	-1.01106	0.2075	-4.87256	1.1e-06	2.64e-05
ENSMUSG00000042207	5361	0.366602	0.0752628	4.87096	1.11e-06	2.65e-05
ENSMUSG00000006134	2798.19	0.433607	0.0890141	4.87122	1.11e-06	2.65e-05
ENSMUSG00000039611	682.681	-0.604906	0.124203	-4.87029	1.11e-06	2.66e-05
ENSMUSG00000051295	171.983	1.17197	0.240684	4.86932	1.12e-06	2.66e-05
ENSMUSG00000069495	1868.87	0.367549	0.0755212	4.86684	1.13e-06	2.69e-05
ENSMUSG00000053110	794.422	0.646441	0.132912	4.86367	1.15e-06	2.73e-05
ENSMUSG00000034297	2911.65	0.379445	0.0780263	4.86304	1.16e-06	2.74e-05
ENSMUSG00000035403	514.715	0.825868	0.169869	4.8618	1.16e-06	2.75e-05
ENSMUSG00000001870	605.014	0.691991	0.142427	4.85857	1.18e-06	2.79e-05
ENSMUSG00000028546	3259.09	0.397255	0.0818112	4.85576	1.2e-06	2.83e-05
ENSMUSG00000021087	18895.1	-0.38253	0.0788485	-4.85146	1.23e-06	2.88e-05
ENSMUSG00000031393	3396.31	0.351671	0.0725031	4.85043	1.23e-06	2.89e-05
ENSMUSG00000016018	1622.73	0.39103	0.0806096	4.85092	1.23e-06	2.89e-05
ENSMUSG00000005233	561.521	0.642969	0.13271	4.84491	1.27e-06	2.97e-05
ENSMUSG00000038733	4095.94	0.322489	0.0666487	4.83863	1.31e-06	3.05e-05
ENSMUSG00000025020	1614.66	0.377595	0.0780321	4.83898	1.31e-06	3.05e-05
ENSMUSG00000053007	300.242	0.935804	0.193438	4.83774	1.31e-06	3.06e-05
ENSMUSG00000028228	697.525	0.47863	0.0989859	4.83533	1.33e-06	3.1e-05
ENSMUSG00000068099	1153.76	-0.53529	0.110738	-4.83382	1.34e-06	3.11e-05
ENSMUSG00000021643	909.417	-0.54375	0.112566	-4.8305	1.36e-06	3.16e-05
ENSMUSG00000062997	1547.96	-0.412986	0.0855295	-4.82859	1.38e-06	3.19e-05
ENSMUSG00000090673	109.446	1.04699	0.216908	4.82689	1.39e-06	3.21e-05
ENSMUSG00000054871	909.59	-0.817025	0.16933	-4.82506	1.4e-06	3.23e-05
ENSMUSG00000102336	124.348	1.18576	0.245737	4.8253	1.4e-06	3.23e-05
ENSMUSG00000039262	15244.8	0.43272	0.0897215	4.82293	1.41e-06	3.26e-05
ENSMUSG00000043079	138.074	-0.937644	0.194499	-4.82082	1.43e-06	3.29e-05
ENSMUSG00000026229	2179.31	0.395103	0.0819897	4.81893	1.44e-06	3.32e-05
ENSMUSG00000027452	707.992	0.50835	0.105506	4.81821	1.45e-06	3.32e-05
ENSMUSG00000070348	548.66	0.623978	0.129539	4.8169	1.46e-06	3.34e-05
ENSMUSG00000076439	380.767	-0.674149	0.140022	-4.8146	1.47e-06	3.37e-05
ENSMUSG00000026787	847.998	0.555991	0.115498	4.81384	1.48e-06	3.38e-05
ENSMUSG00000042520	3472.5	0.335707	0.0697649	4.81197	1.49e-06	3.41e-05
ENSMUSG00000025780	92.3178	-1.34515	0.279792	-4.80766	1.53e-06	3.48e-05
ENSMUSG00000034591	146.704	-1.04655	0.2178	-4.8051	1.55e-06	3.52e-05
ENSMUSG00000025499	1761.73	-0.379444	0.0790457	-4.80031	1.58e-06	3.6e-05
ENSMUSG00000043940	4463.36	0.374023	0.0779228	4.79992	1.59e-06	3.6e-05
ENSMUSG00000022272	1087.11	0.535229	0.111555	4.7979	1.6e-06	3.63e-05
ENSMUSG00000021945	3129.9	0.351948	0.0733926	4.79541	1.62e-06	3.67e-05
ENSMUSG00000051855	1567.16	0.459607	0.09584	4.79557	1.62e-06	3.67e-05
ENSMUSG00000022055	846.246	-1.3332	0.27807	-4.79449	1.63e-06	3.68e-05
ENSMUSG00000029304	28.3935	-2.36645	0.493735	-4.79296	1.64e-06	3.7e-05
ENSMUSG00000020331	242.484	-1.13653	0.237373	-4.78796	1.68e-06	3.79e-05
ENSMUSG00000051359	1002.2	-0.693761	0.144902	-4.7878	1.69e-06	3.79e-05
ENSMUSG00000033295	5027.01	0.353637	0.073912	4.78456	1.71e-06	3.84e-05
ENSMUSG00000026683	550.307	0.631574	0.131994	4.78487	1.71e-06	3.84e-05
ENSMUSG00000035885	2976.97	-0.340942	0.0713119	-4.781	1.74e-06	3.9e-05
ENSMUSG00000033596	1152.94	0.515822	0.107939	4.77881	1.76e-06	3.94e-05
ENSMUSG00000062078	4647.88	0.354002	0.0741328	4.77524	1.79e-06	4e-05
ENSMUSG00000032291	87.8491	1.26121	0.264171	4.77424	1.8e-06	4.02e-05
ENSMUSG00000037313	851.304	0.651547	0.136501	4.7732	1.81e-06	4.03e-05
ENSMUSG00000056153	719.34	0.479947	0.100588	4.77141	1.83e-06	4.06e-05
ENSMUSG00000033396	794.596	0.513367	0.107619	4.77022	1.84e-06	4.08e-05
ENSMUSG00000026669	265.349	0.772612	0.161977	4.76988	1.84e-06	4.08e-05
ENSMUSG00000024384	2027.86	0.357402	0.0749424	4.76901	1.85e-06	4.09e-05
ENSMUSG00000033487	1466.07	0.40192	0.0842891	4.76835	1.86e-06	4.1e-05
ENSMUSG00000031285	27922.6	0.377922	0.0793015	4.76563	1.88e-06	4.15e-05
ENSMUSG00000002748	5710.9	0.344377	0.0723043	4.76289	1.91e-06	4.2e-05
ENSMUSG00000002771	236.322	-0.896275	0.188236	-4.76145	1.92e-06	4.22e-05
ENSMUSG00000024063	1982.97	0.424866	0.0892273	4.76162	1.92e-06	4.22e-05
ENSMUSG00000066043	873.647	0.58387	0.122678	4.75938	1.94e-06	4.26e-05
ENSMUSG00000041133	3614.04	0.33269	0.069955	4.75576	1.98e-06	4.33e-05
ENSMUSG00000038718	493.83	0.830099	0.174555	4.75552	1.98e-06	4.33e-05
ENSMUSG00000105867	148.614	-1.01072	0.212591	-4.7543	1.99e-06	4.34e-05
ENSMUSG00000025232	673.183	-0.495677	0.104249	-4.75473	1.99e-06	4.34e-05
ENSMUSG00000019194	136.687	-0.980883	0.206524	-4.74948	2.04e-06	4.43e-05
ENSMUSG00000023940	288.882	0.726399	0.152936	4.74969	2.04e-06	4.43e-05
ENSMUSG00000075254	1620.51	0.5488	0.115609	4.74702	2.06e-06	4.48e-05
ENSMUSG00000029730	3154.71	0.379054	0.0798637	4.74626	2.07e-06	4.49e-05
ENSMUSG00000037461	1605.21	0.448057	0.0944763	4.74253	2.11e-06	4.57e-05
ENSMUSG00000040565	1320.3	0.393693	0.0830306	4.74154	2.12e-06	4.58e-05
ENSMUSG00000052353	156.344	0.92355	0.194803	4.74093	2.13e-06	4.59e-05
ENSMUSG00000097406	57.8859	1.48745	0.313899	4.73862	2.15e-06	4.64e-05
ENSMUSG00000020859	8183.56	0.309675	0.0654155	4.73397	2.2e-06	4.72e-05
ENSMUSG00000028678	570.761	0.703259	0.148554	4.73403	2.2e-06	4.72e-05
ENSMUSG00000048747	473.115	0.733237	0.154859	4.73487	2.19e-06	4.72e-05
ENSMUSG00000001151	947.198	0.436879	0.0923329	4.73156	2.23e-06	4.77e-05
ENSMUSG00000078235	106.62	-1.34138	0.283534	-4.73092	2.23e-06	4.78e-05
ENSMUSG00000061887	7726.03	0.315272	0.0666446	4.73065	2.24e-06	4.78e-05
ENSMUSG00000027692	5521.92	0.367088	0.0776212	4.72922	2.25e-06	4.8e-05
ENSMUSG00000024056	283.853	0.725485	0.153392	4.72963	2.25e-06	4.8e-05
ENSMUSG00000109505	18.8796	-2.83947	0.600738	-4.72664	2.28e-06	4.85e-05
ENSMUSG00000032289	277.407	0.767195	0.162314	4.72661	2.28e-06	4.85e-05
ENSMUSG00000029478	4120.06	0.39049	0.0826268	4.72595	2.29e-06	4.86e-05
ENSMUSG00000055024	2462.56	0.410201	0.0868164	4.72493	2.3e-06	4.88e-05
ENSMUSG00000062753	177.942	-0.857416	0.181533	-4.7232	2.32e-06	4.91e-05
ENSMUSG00000026463	1773.4	0.385292	0.0815762	4.72309	2.32e-06	4.91e-05
ENSMUSG00000074736	180.898	-0.908841	0.192593	-4.71897	2.37e-06	5e-05
ENSMUSG00000021767	3649.19	0.39345	0.0833967	4.71781	2.38e-06	5.03e-05
ENSMUSG00000020091	6790.8	0.331882	0.0703672	4.71643	2.4e-06	5.05e-05
ENSMUSG00000030134	137.144	-1.15851	0.245748	-4.71422	2.43e-06	5.09e-05
ENSMUSG00000007021	1428.83	-0.548852	0.11643	-4.71401	2.43e-06	5.09e-05
ENSMUSG00000001767	942.712	0.436889	0.092662	4.71486	2.42e-06	5.09e-05
ENSMUSG00000031451	363.303	-0.66124	0.140441	-4.7083	2.5e-06	5.23e-05
ENSMUSG00000002835	557.051	0.669134	0.14214	4.70758	2.51e-06	5.24e-05
ENSMUSG00000009112	1396.55	0.409072	0.0869132	4.70668	2.52e-06	5.26e-05
ENSMUSG00000038379	286.328	0.799142	0.169802	4.70632	2.52e-06	5.26e-05
ENSMUSG00000027654	258.441	0.777652	0.16532	4.70391	2.55e-06	5.32e-05
ENSMUSG00000027255	605.613	0.509356	0.1083	4.70319	2.56e-06	5.33e-05
ENSMUSG00000011960	1685.1	0.375242	0.0798231	4.70093	2.59e-06	5.38e-05
ENSMUSG00000046613	237.08	-0.872981	0.185771	-4.69923	2.61e-06	5.42e-05
ENSMUSG00000100007	835.803	0.457827	0.0974868	4.6963	2.65e-06	5.49e-05
ENSMUSG00000030660	484.766	0.639381	0.13617	4.69544	2.66e-06	5.49e-05
ENSMUSG00000027883	751.845	0.642522	0.136851	4.69505	2.67e-06	5.49e-05
ENSMUSG00000032446	3812.52	0.647052	0.137819	4.69495	2.67e-06	5.49e-05
ENSMUSG00000048402	672.804	0.69303	0.147591	4.6956	2.66e-06	5.49e-05
ENSMUSG00000021127	389.956	0.721336	0.153638	4.69503	2.67e-06	5.49e-05
ENSMUSG00000021365	799.315	0.619687	0.132108	4.69075	2.72e-06	5.59e-05
ENSMUSG00000039477	11346.1	0.345834	0.0737332	4.69034	2.73e-06	5.6e-05
ENSMUSG00000062372	101.327	-1.08938	0.232677	-4.68195	2.84e-06	5.82e-05
ENSMUSG00000020167	4106.32	0.42772	0.0913525	4.68208	2.84e-06	5.82e-05
ENSMUSG00000045482	5256.91	0.323171	0.0690358	4.68121	2.85e-06	5.83e-05
ENSMUSG00000066571	608.403	0.507545	0.108479	4.67873	2.89e-06	5.89e-05
ENSMUSG00000042029	601.925	0.533308	0.114032	4.67684	2.91e-06	5.94e-05
ENSMUSG00000064127	1593.92	0.427296	0.0914333	4.67331	2.96e-06	6.04e-05
ENSMUSG00000022044	5896.02	-0.607725	0.130121	-4.67046	3.01e-06	6.11e-05
ENSMUSG00000029920	2488.89	0.364901	0.0781369	4.67002	3.01e-06	6.11e-05
ENSMUSG00000047888	1941.42	0.4779	0.102329	4.67024	3.01e-06	6.11e-05
ENSMUSG00000036893	3372.68	0.320036	0.0685509	4.66859	3.03e-06	6.13e-05
ENSMUSG00000025958	2837.49	0.393789	0.0843419	4.66896	3.03e-06	6.13e-05
ENSMUSG00000049551	351.503	0.70434	0.150862	4.66877	3.03e-06	6.13e-05
ENSMUSG00000001552	971.487	-0.439283	0.0941881	-4.66389	3.1e-06	6.25e-05
ENSMUSG00000034275	800.163	0.481792	0.103293	4.66432	3.1e-06	6.25e-05
ENSMUSG00000039509	897.116	0.445609	0.0955905	4.66165	3.14e-06	6.31e-05
ENSMUSG00000039748	242.551	0.87956	0.188669	4.66191	3.13e-06	6.31e-05
ENSMUSG00000026924	2158.57	0.355408	0.0762875	4.65879	3.18e-06	6.39e-05
ENSMUSG00000028339	216.065	-1.05092	0.225761	-4.65501	3.24e-06	6.5e-05
ENSMUSG00000025468	554.485	-0.765094	0.164386	-4.65425	3.25e-06	6.51e-05
ENSMUSG00000063568	569.737	-0.625686	0.134562	-4.6498	3.32e-06	6.64e-05
ENSMUSG00000035686	107.601	-1.04753	0.22537	-4.64807	3.35e-06	6.69e-05
ENSMUSG00000031529	4114.51	0.353016	0.0759832	4.64597	3.38e-06	6.74e-05
ENSMUSG00000028702	266.64	0.745431	0.160439	4.6462	3.38e-06	6.74e-05
ENSMUSG00000035683	399.501	0.765527	0.164783	4.64566	3.39e-06	6.74e-05
ENSMUSG00000026383	549.985	0.570739	0.122885	4.64451	3.41e-06	6.77e-05
ENSMUSG00000019230	406.916	0.834964	0.179804	4.64375	3.42e-06	6.78e-05
ENSMUSG00000058145	283.115	0.883464	0.190245	4.64382	3.42e-06	6.78e-05
ENSMUSG00000036904	897.017	0.750642	0.161764	4.64036	3.48e-06	6.88e-05
ENSMUSG00000021730	186.911	-0.90801	0.1958	-4.63743	3.53e-06	6.97e-05
ENSMUSG00000036545	248.473	-0.752186	0.16223	-4.63654	3.54e-06	6.98e-05
ENSMUSG00000031626	2963.43	0.394557	0.0850933	4.63675	3.54e-06	6.98e-05
ENSMUSG00000107962	300.206	0.904689	0.195127	4.63642	3.54e-06	6.98e-05
ENSMUSG00000059179	432.96	0.576955	0.124466	4.63543	3.56e-06	7.01e-05
ENSMUSG00000052056	452.672	0.597815	0.12911	4.63027	3.65e-06	7.17e-05
ENSMUSG00000048732	275.658	0.824507	0.178094	4.62961	3.66e-06	7.19e-05
ENSMUSG00000020900	10763.5	0.306604	0.0662521	4.62784	3.7e-06	7.24e-05
ENSMUSG00000040824	3486.79	-0.325135	0.0702815	-4.62619	3.72e-06	7.29e-05
ENSMUSG00000022962	1112.13	0.457598	0.09895	4.62454	3.75e-06	7.34e-05
ENSMUSG00000015013	705.559	-0.470144	0.101676	-4.62395	3.77e-06	7.35e-05
ENSMUSG00000002265	2414.68	0.36131	0.0781484	4.62338	3.78e-06	7.36e-05
ENSMUSG00000026491	1604.91	0.373309	0.0807599	4.62245	3.79e-06	7.38e-05
ENSMUSG00000040325	1187.45	0.401034	0.0867561	4.62255	3.79e-06	7.38e-05
ENSMUSG00000079391	119.735	-0.97169	0.210291	-4.62071	3.82e-06	7.43e-05
ENSMUSG00000030199	509.037	0.562495	0.121764	4.61955	3.85e-06	7.46e-05
ENSMUSG00000071658	2910.05	-0.466642	0.101047	-4.61806	3.87e-06	7.51e-05
ENSMUSG00000024381	2671.75	-0.402456	0.087202	-4.61521	3.93e-06	7.6e-05
ENSMUSG00000052684	1634.76	0.349858	0.0758925	4.60991	4.03e-06	7.79e-05
ENSMUSG00000037572	432.942	0.65205	0.141551	4.60647	4.1e-06	7.91e-05
ENSMUSG00000015090	485.915	-3.19834	0.695301	-4.59993	4.23e-06	8.15e-05
ENSMUSG00000020241	119.872	-1.38862	0.302011	-4.59793	4.27e-06	8.2e-05
ENSMUSG00000100131	188.757	-1.104	0.240135	-4.5974	4.28e-06	8.2e-05
ENSMUSG00000006219	392.082	-0.730447	0.158867	-4.59787	4.27e-06	8.2e-05
ENSMUSG00000020661	2974.74	0.373196	0.0811788	4.59722	4.28e-06	8.2e-05
ENSMUSG00000070407	150.991	1.02498	0.222941	4.59751	4.28e-06	8.2e-05
ENSMUSG00000021196	3192.05	-0.616001	0.134041	-4.59562	4.31e-06	8.26e-05
ENSMUSG00000041468	404.457	-0.774486	0.168626	-4.59293	4.37e-06	8.35e-05
ENSMUSG00000038252	3758.75	0.389761	0.0848727	4.5923	4.38e-06	8.37e-05
ENSMUSG00000022033	981.732	0.549507	0.119668	4.59192	4.39e-06	8.37e-05
ENSMUSG00000018199	2407.66	0.426415	0.0928721	4.59143	4.4e-06	8.38e-05
ENSMUSG00000032666	1706.68	0.372175	0.08107	4.59079	4.42e-06	8.4e-05
ENSMUSG00000019817	1956.99	1.12526	0.245189	4.58935	4.45e-06	8.45e-05
ENSMUSG00000034906	649.601	0.67731	0.147615	4.58835	4.47e-06	8.48e-05
ENSMUSG00000032939	872.398	0.46712	0.101827	4.58739	4.49e-06	8.51e-05
ENSMUSG00000048644	8879.71	-0.349825	0.0762859	-4.58571	4.52e-06	8.56e-05
ENSMUSG00000028496	3891.85	0.309274	0.0674487	4.58532	4.53e-06	8.57e-05
ENSMUSG00000019785	149.628	-1.16367	0.253817	-4.58467	4.55e-06	8.59e-05
ENSMUSG00000019889	1944.63	-0.538446	0.117476	-4.58345	4.57e-06	8.63e-05
ENSMUSG00000033326	4990.32	0.316648	0.0690996	4.58249	4.59e-06	8.64e-05
ENSMUSG00000025278	1867.27	0.419453	0.0915359	4.58238	4.6e-06	8.64e-05
ENSMUSG00000020623	989.977	0.426657	0.0931024	4.58266	4.59e-06	8.64e-05
ENSMUSG00000038518	1727.43	0.350795	0.0765657	4.58162	4.61e-06	8.65e-05
ENSMUSG00000034109	1130.32	0.579357	0.126455	4.58153	4.62e-06	8.65e-05
ENSMUSG00000034610	1942.88	0.431363	0.0941622	4.58107	4.63e-06	8.66e-05
ENSMUSG00000049658	1067.09	0.397362	0.0867717	4.5794	4.66e-06	8.7e-05
ENSMUSG00000041935	1505.62	0.397766	0.086859	4.57945	4.66e-06	8.7e-05
ENSMUSG00000063450	5960.94	0.565784	0.123538	4.57984	4.65e-06	8.7e-05
ENSMUSG00000014498	1590.89	0.37115	0.0810607	4.57867	4.68e-06	8.72e-05
ENSMUSG00000065954	1056.82	0.48953	0.106929	4.57808	4.69e-06	8.73e-05
ENSMUSG00000034480	228.926	0.78783	0.172171	4.57587	4.74e-06	8.82e-05
ENSMUSG00000062901	4085.41	0.313367	0.0685479	4.57151	4.84e-06	8.96e-05
ENSMUSG00000029202	2624.69	0.365461	0.0799444	4.57144	4.84e-06	8.96e-05
ENSMUSG00000026469	9818.78	0.378682	0.0828216	4.57226	4.82e-06	8.96e-05
ENSMUSG00000028718	309.526	0.729813	0.159633	4.57183	4.83e-06	8.96e-05
ENSMUSG00000026220	131.353	0.947287	0.207313	4.56935	4.89e-06	9.04e-05
ENSMUSG00000024073	3860.42	0.32036	0.0701214	4.56864	4.91e-06	9.06e-05
ENSMUSG00000027598	1477.39	0.379474	0.0830633	4.56849	4.91e-06	9.06e-05
ENSMUSG00000070643	260.618	0.716885	0.156987	4.56652	4.96e-06	9.13e-05
ENSMUSG00000073702	12642.9	-0.29223	0.0640203	-4.56464	5e-06	9.2e-05
ENSMUSG00000064215	40.8536	-1.66943	0.366038	-4.56082	5.1e-06	9.36e-05
ENSMUSG00000069793	215.422	0.86129	0.188858	4.56052	5.1e-06	9.36e-05
ENSMUSG00000022505	218.969	-0.82327	0.180538	-4.56009	5.11e-06	9.37e-05
ENSMUSG00000041915	632.334	0.49796	0.109219	4.55929	5.13e-06	9.37e-05
ENSMUSG00000006678	425.866	0.521045	0.114277	4.55951	5.13e-06	9.37e-05
ENSMUSG00000061143	327.218	0.710615	0.155839	4.55992	5.12e-06	9.37e-05
ENSMUSG00000021596	284.052	-0.738743	0.162093	-4.55753	5.18e-06	9.44e-05
ENSMUSG00000044452	732.37	0.511103	0.112154	4.55717	5.18e-06	9.45e-05
ENSMUSG00000027641	495.252	0.73123	0.160494	4.55612	5.21e-06	9.48e-05
ENSMUSG00000037475	2133.45	0.477523	0.104823	4.55553	5.23e-06	9.5e-05
ENSMUSG00000061462	53.9317	-1.39752	0.306876	-4.55403	5.26e-06	9.54e-05
ENSMUSG00000040738	997.854	0.43295	0.0950613	4.55443	5.25e-06	9.54e-05
ENSMUSG00000041498	255.877	0.764152	0.167806	4.55378	5.27e-06	9.54e-05
ENSMUSG00000026616	38.8415	-1.81982	0.399762	-4.55226	5.31e-06	9.6e-05
ENSMUSG00000057715	151.099	-1.03877	0.22854	-4.54527	5.49e-06	9.9e-05
ENSMUSG00000015882	1030.35	0.465607	0.102433	4.54546	5.48e-06	9.9e-05
ENSMUSG00000033965	1958.62	-0.389445	0.0857005	-4.54426	5.51e-06	9.94e-05
ENSMUSG00000113216	189.616	-0.963122	0.211996	-4.5431	5.54e-06	9.97e-05
ENSMUSG00000039055	171.858	0.871628	0.191858	4.5431	5.54e-06	9.97e-05
ENSMUSG00000030213	3962.23	0.367133	0.0808329	4.54187	5.58e-06	0.000100178
ENSMUSG00000035199	1926.14	-0.41711	0.0919079	-4.53835	5.67e-06	0.000101748
ENSMUSG00000020358	10734.9	0.315008	0.0694413	4.53632	5.72e-06	0.000102612
ENSMUSG00000048047	1273.21	0.424916	0.0936971	4.53499	5.76e-06	0.000103141
ENSMUSG00000029231	350.727	-0.71447	0.157707	-4.53035	5.89e-06	0.00010531
ENSMUSG00000026426	6090.23	-0.34582	0.0763795	-4.52766	5.96e-06	0.000106538
ENSMUSG00000036989	1975.35	-0.344543	0.0761525	-4.52439	6.06e-06	0.000108075
ENSMUSG00000021314	1468.55	-0.443632	0.0980765	-4.52332	6.09e-06	0.000108372
ENSMUSG00000054252	1709.77	0.606536	0.134085	4.52351	6.08e-06	0.000108372
ENSMUSG00000026365	105.183	-1.30116	0.28769	-4.52279	6.1e-06	0.000108522
ENSMUSG00000029655	1442.98	0.364134	0.0805434	4.52097	6.16e-06	0.000109334
ENSMUSG00000012535	2116.25	0.347314	0.0768289	4.52062	6.17e-06	0.00010939
ENSMUSG00000053192	9938.61	-0.333526	0.0738018	-4.51922	6.21e-06	0.00010999
ENSMUSG00000025427	4043.93	0.338436	0.0749113	4.51782	6.25e-06	0.000110498
ENSMUSG00000029253	1152.92	0.385426	0.0853134	4.51776	6.25e-06	0.000110498
ENSMUSG00000048327	582.403	0.714618	0.158251	4.51572	6.31e-06	0.000111444
ENSMUSG00000046240	129.636	-1.21417	0.268905	-4.51522	6.32e-06	0.000111576
ENSMUSG00000041720	2439.66	0.321719	0.07126	4.51472	6.34e-06	0.000111683
ENSMUSG00000004455	4767.19	0.3487	0.0772394	4.51454	6.35e-06	0.000111683
ENSMUSG00000052557	1245.69	0.422999	0.0937422	4.51237	6.41e-06	0.000112706
ENSMUSG00000027634	3133.21	-0.353719	0.0783962	-4.51194	6.42e-06	0.000112808
ENSMUSG00000038301	1166.93	-0.441361	0.0978654	-4.50988	6.49e-06	0.000113778
ENSMUSG00000033499	2191.77	0.32224	0.0714625	4.50921	6.51e-06	0.000114008
ENSMUSG00000039994	631.489	0.554117	0.123021	4.50425	6.66e-06	0.000116577
ENSMUSG00000022054	2010.02	-0.57469	0.127603	-4.50374	6.68e-06	0.000116724
ENSMUSG00000022801	451.376	0.544094	0.120857	4.50195	6.73e-06	0.000117578
ENSMUSG00000040289	578.788	0.594088	0.131996	4.50079	6.77e-06	0.000118092
ENSMUSG00000047749	789.82	0.437007	0.0971196	4.49968	6.81e-06	0.000118574
ENSMUSG00000021062	800.612	-0.605978	0.134684	-4.49927	6.82e-06	0.00011867
ENSMUSG00000020431	4068.73	-0.520835	0.115773	-4.49878	6.83e-06	0.000118814
ENSMUSG00000040274	1254.44	0.454557	0.101142	4.49426	6.98e-06	0.000121228
ENSMUSG00000064341	41052.6	-0.428368	0.0953284	-4.4936	7e-06	0.000121468
ENSMUSG00000004044	398.667	-0.818185	0.182191	-4.4908	7.1e-06	0.00012294
ENSMUSG00000024276	2122.24	0.408637	0.0910129	4.48988	7.13e-06	0.000123336
ENSMUSG00000003119	1003.4	0.538005	0.119893	4.48738	7.21e-06	0.000124651
ENSMUSG00000025475	137.459	-0.915058	0.203977	-4.48609	7.25e-06	0.000125271
ENSMUSG00000063810	463.849	0.519971	0.115918	4.48566	7.27e-06	0.000125382
ENSMUSG00000058402	556.729	-0.465458	0.103865	-4.48138	7.42e-06	0.000127641
ENSMUSG00000037234	2155.78	0.449239	0.100243	4.48148	7.41e-06	0.000127641
ENSMUSG00000045349	224.564	-0.879758	0.196344	-4.48069	7.44e-06	0.000127773
ENSMUSG00000024095	2989.56	0.341011	0.076106	4.48074	7.44e-06	0.000127773
ENSMUSG00000072720	29.1085	-1.95884	0.437265	-4.47974	7.47e-06	0.000128199
ENSMUSG00000022661	2501.44	-0.560569	0.125175	-4.47827	7.53e-06	0.000128946
ENSMUSG00000061353	842.795	-0.569151	0.127126	-4.47707	7.57e-06	0.000129526
ENSMUSG00000022629	4670.91	0.333622	0.0745312	4.47627	7.6e-06	0.000129873
ENSMUSG00000036856	71.912	-1.20231	0.268635	-4.47563	7.62e-06	0.000130118
ENSMUSG00000096188	1566.06	0.403212	0.0901001	4.47516	7.64e-06	0.00013012
ENSMUSG00000027429	919.558	0.471005	0.105249	4.47517	7.64e-06	0.00013012
ENSMUSG00000020721	1373.45	0.409152	0.0914344	4.47482	7.65e-06	0.000130185
ENSMUSG00000034345	2173.79	-0.421941	0.0943587	-4.47167	7.76e-06	0.000131971
ENSMUSG00000022100	2689.62	0.326555	0.0730876	4.46799	7.9e-06	0.00013399
ENSMUSG00000023800	7215.99	0.405541	0.0907665	4.46796	7.9e-06	0.00013399
ENSMUSG00000031189	549.82	0.566	0.126687	4.4677	7.91e-06	0.000134006
ENSMUSG00000063077	13859.1	0.328341	0.0735035	4.46701	7.93e-06	0.000134294
ENSMUSG00000024403	587.464	-0.532742	0.119271	-4.46664	7.95e-06	0.000134376
ENSMUSG00000021823	219.306	0.760556	0.170506	4.46059	8.17e-06	0.000138082
ENSMUSG00000004099	4536.57	0.320122	0.0718408	4.45599	8.35e-06	0.00014092
ENSMUSG00000074925	71.4158	1.28307	0.28827	4.45092	8.55e-06	0.000144131
ENSMUSG00000106037	715.826	-0.444396	0.0999327	-4.44695	8.71e-06	0.000146661
ENSMUSG00000024054	1888.14	0.377336	0.084884	4.44532	8.78e-06	0.000147619
ENSMUSG00000042507	673.065	0.491455	0.110605	4.44333	8.86e-06	0.000148827
ENSMUSG00000031839	5198.41	-0.365172	0.0822379	-4.44043	8.98e-06	0.000150688
ENSMUSG00000030528	486.69	0.570457	0.12853	4.43832	9.07e-06	0.000152006
ENSMUSG00000045087	64.8001	-1.21918	0.274797	-4.43666	9.14e-06	0.000153022
ENSMUSG00000030313	1057.3	0.424368	0.0957104	4.43387	9.26e-06	0.000154848
ENSMUSG00000016028	4135.53	0.987968	0.222891	4.43251	9.31e-06	0.00015566
ENSMUSG00000027581	9810.99	-0.393833	0.088866	-4.43176	9.35e-06	0.000156035
ENSMUSG00000031239	549.551	-0.539766	0.121863	-4.42928	9.45e-06	0.000157668
ENSMUSG00000027018	705.725	0.485328	0.109648	4.42623	9.59e-06	0.000159745
ENSMUSG00000055799	181.526	0.942616	0.21304	4.42459	9.66e-06	0.000160792
ENSMUSG00000032097	11294.5	0.327835	0.074155	4.42094	9.83e-06	0.000163355
ENSMUSG00000028676	4806.77	0.302929	0.0685527	4.41893	9.92e-06	0.000164709
ENSMUSG00000019997	86.7833	-1.30732	0.295928	-4.4177	9.98e-06	0.000164854
ENSMUSG00000019874	13425.6	-0.41821	0.0946501	-4.41848	9.94e-06	0.000164854
ENSMUSG00000034377	6779	0.312476	0.0707346	4.41759	9.98e-06	0.000164854
ENSMUSG00000021453	1308.33	0.659678	0.149323	4.41779	9.97e-06	0.000164854
ENSMUSG00000046591	306.426	0.816185	0.184739	4.41803	9.96e-06	0.000164854
ENSMUSG00000028337	266.74	-0.693937	0.157357	-4.40996	1.03e-05	0.000170591
ENSMUSG00000047143	952.751	0.724248	0.164307	4.40789	1.04e-05	0.000172041
ENSMUSG00000032293	4342.73	0.326322	0.0740774	4.40515	1.06e-05	0.000174044
ENSMUSG00000072082	563.834	0.756974	0.171886	4.40394	1.06e-05	0.000174834
ENSMUSG00000047617	843.928	-0.472203	0.107263	-4.40228	1.07e-05	0.000175993
ENSMUSG00000025007	2110.56	0.359638	0.081723	4.40069	1.08e-05	0.000177099
ENSMUSG00000049521	144.134	-0.863434	0.19631	-4.39831	1.09e-05	0.000178862
ENSMUSG00000054850	234.921	-0.795403	0.180881	-4.39739	1.1e-05	0.000179436
ENSMUSG00000025231	1251.25	0.388873	0.0884618	4.39595	1.1e-05	0.000180442
ENSMUSG00000035168	417.914	0.705758	0.16056	4.39559	1.1e-05	0.00018055
ENSMUSG00000022604	891.927	0.440956	0.10034	4.39461	1.11e-05	0.000181177
ENSMUSG00000040430	2036.26	0.342022	0.0778406	4.39388	1.11e-05	0.000181406
ENSMUSG00000006262	1197.24	0.394789	0.0898487	4.39393	1.11e-05	0.000181406
ENSMUSG00000038056	3701.48	0.461691	0.105138	4.39129	1.13e-05	0.00018339
ENSMUSG00000018417	2611.66	0.328304	0.0747792	4.39031	1.13e-05	0.000184021
ENSMUSG00000051378	348.724	0.744615	0.169644	4.38928	1.14e-05	0.000184702
ENSMUSG00000064373	484.558	-0.627833	0.143061	-4.38856	1.14e-05	0.000185079
ENSMUSG00000047261	8997.31	-0.481007	0.109609	-4.38839	1.14e-05	0.000185079
ENSMUSG00000036422	2014.18	-0.385692	0.0879331	-4.3862	1.15e-05	0.000186599
ENSMUSG00000030849	1232.91	0.565713	0.128977	4.38615	1.15e-05	0.000186599
ENSMUSG00000072235	96266.6	-0.379924	0.0866372	-4.38523	1.16e-05	0.000187121
ENSMUSG00000059493	143.455	0.83756	0.191002	4.38509	1.16e-05	0.000187121
ENSMUSG00000004843	798.651	-0.468756	0.106927	-4.38391	1.17e-05	0.000187945
ENSMUSG00000035184	1155.07	-0.568658	0.129753	-4.38261	1.17e-05	0.000188872
ENSMUSG00000022678	1110.77	0.596695	0.136273	4.37867	1.19e-05	0.000192122
ENSMUSG00000054611	2578.86	0.384941	0.0879226	4.37818	1.2e-05	0.000192357
ENSMUSG00000041571	13264.1	-0.389214	0.0889679	-4.37477	1.22e-05	0.000194961
ENSMUSG00000035212	1552.9	-0.345446	0.0789604	-4.37492	1.21e-05	0.000194961
ENSMUSG00000030203	458.437	0.75918	0.173544	4.37457	1.22e-05	0.000194961
ENSMUSG00000055980	564.311	0.700931	0.160249	4.37401	1.22e-05	0.000195263
ENSMUSG00000033014	2526.95	0.341408	0.0780612	4.3736	1.22e-05	0.000195429
ENSMUSG00000021413	3331.32	0.291987	0.0667694	4.37307	1.23e-05	0.000195706
ENSMUSG00000050912	552.657	0.538843	0.123251	4.37192	1.23e-05	0.000196538
ENSMUSG00000043733	4448.69	0.331361	0.0758019	4.37141	1.23e-05	0.000196798
ENSMUSG00000036751	2898.58	-0.308252	0.0705565	-4.36887	1.25e-05	0.000198888
ENSMUSG00000037791	2299.28	0.352317	0.0806466	4.36865	1.25e-05	0.000198888
ENSMUSG00000041977	1373.37	0.344701	0.0789135	4.36808	1.25e-05	0.000199206
ENSMUSG00000029878	264.712	-0.990758	0.226895	-4.36659	1.26e-05	0.000200161
ENSMUSG00000036928	129.436	-0.926508	0.212174	-4.36673	1.26e-05	0.000200161
ENSMUSG00000032777	3830.95	0.324415	0.0743344	4.36426	1.28e-05	0.000202097
ENSMUSG00000093930	8295.81	-0.526833	0.120739	-4.36341	1.28e-05	0.000202469
ENSMUSG00000038664	5808.79	0.277017	0.0634845	4.36354	1.28e-05	0.000202469
ENSMUSG00000020704	516.809	-0.630536	0.144671	-4.35841	1.31e-05	0.000206944
ENSMUSG00000031872	113.449	-1.22322	0.280673	-4.35818	1.31e-05	0.000206955
ENSMUSG00000056493	1202.83	0.365387	0.0838685	4.35667	1.32e-05	0.000208174
ENSMUSG00000028007	247.892	-0.722011	0.165762	-4.35571	1.33e-05	0.000208709
ENSMUSG00000015968	977.76	-0.475796	0.109236	-4.35566	1.33e-05	0.000208709
ENSMUSG00000067336	3106.88	0.34695	0.0796708	4.35479	1.33e-05	0.000209327
ENSMUSG00000030867	599.227	0.645941	0.148374	4.35346	1.34e-05	0.000210389
ENSMUSG00000033222	350.495	0.679803	0.15619	4.35241	1.35e-05	0.000211186
ENSMUSG00000006005	3081.76	0.321537	0.0738907	4.35152	1.35e-05	0.000211831
ENSMUSG00000043753	39.4949	1.78201	0.409699	4.34956	1.36e-05	0.000213524
ENSMUSG00000028986	4591.73	0.320191	0.0736207	4.3492	1.37e-05	0.000213658
ENSMUSG00000024640	2724.3	0.48985	0.112656	4.34821	1.37e-05	0.000214412
ENSMUSG00000035455	453.422	0.558611	0.128536	4.34596	1.39e-05	0.000216403
ENSMUSG00000044933	149.499	1.05072	0.241812	4.34521	1.39e-05	0.00021693
ENSMUSG00000040569	227.716	-0.925576	0.213283	-4.33965	1.43e-05	0.000222263
ENSMUSG00000028452	7052.22	0.287748	0.0663281	4.33825	1.44e-05	0.000223462
ENSMUSG00000041229	824.861	0.429084	0.0989197	4.33771	1.44e-05	0.000223568
ENSMUSG00000027878	1734.8	0.515013	0.118727	4.33779	1.44e-05	0.000223568
ENSMUSG00000022788	1201.44	0.433135	0.0998734	4.33684	1.45e-05	0.000224228
ENSMUSG00000035064	1456.5	-0.340462	0.0785255	-4.33569	1.45e-05	0.000225175
ENSMUSG00000017421	5408.82	0.283583	0.0654314	4.33404	1.46e-05	0.000226546
ENSMUSG00000018707	16320.1	0.298703	0.068922	4.33392	1.46e-05	0.000226546
ENSMUSG00000064351	140501	-0.344909	0.0796146	-4.33223	1.48e-05	0.000228065
ENSMUSG00000041852	3717.47	0.324703	0.0749684	4.3312	1.48e-05	0.000228908
ENSMUSG00000032330	1950.44	-0.326144	0.0753276	-4.32967	1.49e-05	0.000230276
ENSMUSG00000022235	32.9128	-1.78666	0.41275	-4.32867	1.5e-05	0.000231089
ENSMUSG00000063273	2551.97	0.305653	0.0706267	4.32772	1.51e-05	0.000231861
ENSMUSG00000090071	817.987	-0.752944	0.174	-4.32726	1.51e-05	0.000232118
ENSMUSG00000020413	316.993	0.667764	0.154326	4.32698	1.51e-05	0.000232141
ENSMUSG00000033855	197.153	0.838525	0.193798	4.3268	1.51e-05	0.000232141
ENSMUSG00000005533	3502.22	0.334005	0.0772362	4.32447	1.53e-05	0.000234382
ENSMUSG00000035898	847.258	0.421228	0.0974853	4.32093	1.55e-05	0.000237848
ENSMUSG00000012443	141.25	1.11436	0.257906	4.3208	1.55e-05	0.000237848
ENSMUSG00000055204	3253.14	0.309657	0.071676	4.32023	1.56e-05	0.000238225
ENSMUSG00000036197	907.36	0.501029	0.116041	4.31769	1.58e-05	0.000240744
ENSMUSG00000030232	1160.43	0.461736	0.106972	4.31641	1.59e-05	0.000241908
ENSMUSG00000025478	160.322	-1.23278	0.285812	-4.31325	1.61e-05	0.000245149
ENSMUSG00000030406	1569.43	-0.632312	0.146633	-4.3122	1.62e-05	0.000245686
ENSMUSG00000025609	1570.41	0.37065	0.0859554	4.31212	1.62e-05	0.000245686
ENSMUSG00000078453	1268.41	0.43636	0.101186	4.31245	1.61e-05	0.000245686
ENSMUSG00000018507	311.519	-0.704652	0.163425	-4.31177	1.62e-05	0.000245836
ENSMUSG00000026688	755.673	-0.471242	0.109326	-4.31042	1.63e-05	0.0002471
ENSMUSG00000059878	2654.93	0.401252	0.0931255	4.30873	1.64e-05	0.000248516
ENSMUSG00000027651	911.346	0.426959	0.0990871	4.30893	1.64e-05	0.000248516
ENSMUSG00000039187	128.386	0.968224	0.224735	4.30829	1.65e-05	0.000248767
ENSMUSG00000034088	3433.44	0.304441	0.070678	4.30743	1.65e-05	0.00024949
ENSMUSG00000027193	2915.45	0.35661	0.0828045	4.30665	1.66e-05	0.000250134
ENSMUSG00000030795	12286.3	0.308983	0.0717932	4.30379	1.68e-05	0.000253141
ENSMUSG00000042043	2492.88	-0.313429	0.0728734	-4.301	1.7e-05	0.000256096
ENSMUSG00000068859	635.238	0.633089	0.14721	4.30058	1.7e-05	0.000256338
ENSMUSG00000030787	49.0327	-1.95852	0.455592	-4.29884	1.72e-05	0.000257355
ENSMUSG00000008730	2168.33	0.359607	0.0836408	4.29942	1.71e-05	0.000257355
ENSMUSG00000063902	2907.12	0.377789	0.0878809	4.29888	1.72e-05	0.000257355
ENSMUSG00000029191	1051.16	0.430008	0.100025	4.29902	1.72e-05	0.000257355
ENSMUSG00000053550	2717.6	-0.397694	0.0925363	-4.29771	1.73e-05	0.000258429
ENSMUSG00000029616	1563.52	-0.352843	0.0822445	-4.29016	1.79e-05	0.000267108
ENSMUSG00000062309	248.023	-0.686615	0.160091	-4.28891	1.8e-05	0.000268366
ENSMUSG00000072875	2166.47	-0.513697	0.119782	-4.28861	1.8e-05	0.000268461
ENSMUSG00000069237	3073.8	0.318385	0.0742458	4.28825	1.8e-05	0.00026864
ENSMUSG00000048126	92.1512	-1.36553	0.318527	-4.287	1.81e-05	0.0002699
ENSMUSG00000027496	615.318	0.608997	0.142123	4.28499	1.83e-05	0.000272091
ENSMUSG00000032336	2324.66	-0.400265	0.0934318	-4.28404	1.84e-05	0.000273002
ENSMUSG00000062591	6122.02	-0.368217	0.0859826	-4.28246	1.85e-05	0.000274677
ENSMUSG00000033799	1491.47	0.36883	0.0861424	4.28163	1.86e-05	0.00027544
ENSMUSG00000055805	197.297	-0.725248	0.169438	-4.28031	1.87e-05	0.000276209
ENSMUSG00000035150	3549.28	0.345295	0.0806724	4.28021	1.87e-05	0.000276209
ENSMUSG00000039985	1089.02	0.434587	0.101528	4.28048	1.86e-05	0.000276209
ENSMUSG00000038766	824.396	0.607854	0.142016	4.28017	1.87e-05	0.000276209
ENSMUSG00000048376	1818.27	0.466882	0.109097	4.27951	1.87e-05	0.000276559
ENSMUSG00000045205	585.895	0.539136	0.125982	4.27946	1.87e-05	0.000276559
ENSMUSG00000007613	2505.4	0.336696	0.0786886	4.27884	1.88e-05	0.000277066
ENSMUSG00000005873	3585.07	-0.419262	0.0980099	-4.27775	1.89e-05	0.000278169
ENSMUSG00000041415	2923.66	0.350951	0.0820529	4.27713	1.89e-05	0.000278676
ENSMUSG00000046093	440.776	-0.817939	0.191266	-4.27644	1.9e-05	0.00027927
ENSMUSG00000104178	36.7966	-2.01595	0.471601	-4.27469	1.91e-05	0.000280948
ENSMUSG00000025959	1010.68	0.459831	0.107567	4.27483	1.91e-05	0.000280948
ENSMUSG00000058297	3620.21	-0.476784	0.111604	-4.27209	1.94e-05	0.000283976
ENSMUSG00000079215	4316.38	0.404183	0.094621	4.2716	1.94e-05	0.000284331
ENSMUSG00000005148	73.6612	-1.34491	0.314885	-4.27111	1.94e-05	0.000284513
ENSMUSG00000056004	497.735	-0.817075	0.191306	-4.27104	1.95e-05	0.000284513
ENSMUSG00000029177	966.786	0.574219	0.134453	4.27078	1.95e-05	0.000284583
ENSMUSG00000015766	271.843	-0.654531	0.153308	-4.26937	1.96e-05	0.000286107
ENSMUSG00000028843	672.318	-0.445639	0.104388	-4.26906	1.96e-05	0.00028624
ENSMUSG00000030329	843.575	-0.572619	0.134182	-4.26749	1.98e-05	0.000287561
ENSMUSG00000021589	2446.64	0.341423	0.080007	4.26741	1.98e-05	0.000287561
ENSMUSG00000019818	1466.08	0.433301	0.101529	4.26778	1.97e-05	0.000287561
ENSMUSG00000075702	249.693	-0.67269	0.157696	-4.26574	1.99e-05	0.000289447
ENSMUSG00000033943	2287.9	0.320771	0.0752285	4.26396	2.01e-05	0.000291497
ENSMUSG00000015568	848.714	-0.569375	0.133602	-4.26174	2.03e-05	0.000294126
ENSMUSG00000063600	52.8	-1.48474	0.348409	-4.26148	2.03e-05	0.000294193
ENSMUSG00000026361	1259.96	0.358504	0.0841525	4.26017	2.04e-05	0.000295656
ENSMUSG00000042109	2158.57	-0.425703	0.0999351	-4.25979	2.05e-05	0.000295879
ENSMUSG00000002319	813.304	-0.432825	0.101615	-4.25944	2.05e-05	0.000296065
ENSMUSG00000042750	3958.12	-0.310365	0.0728747	-4.25889	2.05e-05	0.000296526
ENSMUSG00000016619	1633.73	0.421406	0.0989712	4.25786	2.06e-05	0.000297614
ENSMUSG00000079553	586.663	0.594636	0.139663	4.25763	2.07e-05	0.00029764
ENSMUSG00000074259	128.352	-0.939794	0.220763	-4.25703	2.07e-05	0.000298173
ENSMUSG00000024121	2962.65	-0.349305	0.08209	-4.25515	2.09e-05	0.000300405
ENSMUSG00000026817	1062.42	-0.391369	0.0919804	-4.25492	2.09e-05	0.000300438
ENSMUSG00000038146	724.512	0.600417	0.141136	4.25416	2.1e-05	0.000301177
ENSMUSG00000031604	1565.48	-0.382017	0.0898111	-4.25356	2.1e-05	0.000301707
ENSMUSG00000024393	16705.7	0.317743	0.0747111	4.25296	2.11e-05	0.000302243
ENSMUSG00000037815	2489.28	0.422299	0.0993011	4.25272	2.11e-05	0.000302296
ENSMUSG00000035696	4027.76	0.329842	0.0775777	4.25177	2.12e-05	0.000303296
ENSMUSG00000046523	479.014	-0.665455	0.156528	-4.25133	2.13e-05	0.00030361
ENSMUSG00000053617	1150.86	0.450472	0.105967	4.25104	2.13e-05	0.00030373
ENSMUSG00000050714	469.71	0.492698	0.115933	4.24984	2.14e-05	0.000305081
ENSMUSG00000041774	361.736	-0.792531	0.186578	-4.24772	2.16e-05	0.000307693
ENSMUSG00000041734	477.206	0.514578	0.121163	4.247	2.17e-05	0.000308403
ENSMUSG00000046201	1746.22	0.330487	0.0778388	4.24579	2.18e-05	0.000309792
ENSMUSG00000024935	658.546	-0.492469	0.116019	-4.24474	2.19e-05	0.000310962
ENSMUSG00000030272	772.341	-0.462638	0.109082	-4.24118	2.22e-05	0.000315543
ENSMUSG00000032737	1118	0.504848	0.119038	4.24105	2.22e-05	0.000315543
ENSMUSG00000038351	1250.16	-0.426661	0.10075	-4.23486	2.29e-05	0.00032377
ENSMUSG00000055531	4971.18	0.332857	0.0785971	4.23498	2.29e-05	0.00032377
ENSMUSG00000001289	2566.57	-0.294784	0.0696208	-4.23414	2.29e-05	0.000324516
ENSMUSG00000003657	425.813	-0.558106	0.131822	-4.23377	2.3e-05	0.00032475
ENSMUSG00000032050	3803.29	0.350108	0.0827214	4.23238	2.31e-05	0.000326373
ENSMUSG00000036777	405.316	0.687201	0.162373	4.23224	2.31e-05	0.000326373
ENSMUSG00000001300	7159.51	0.353014	0.0834413	4.23068	2.33e-05	0.00032835
ENSMUSG00000028664	3939.81	0.345389	0.0817011	4.22747	2.36e-05	0.000332767
ENSMUSG00000020486	179.555	-0.769536	0.182107	-4.22573	2.38e-05	0.000335046
ENSMUSG00000037892	613.081	0.458249	0.108456	4.2252	2.39e-05	0.000335532
ENSMUSG00000050558	182.952	-0.804869	0.190681	-4.22103	2.43e-05	0.000341491
ENSMUSG00000050105	139.498	-0.807894	0.191433	-4.22025	2.44e-05	0.000342374
ENSMUSG00000042446	2531.11	0.315958	0.0748983	4.21849	2.46e-05	0.000344741
ENSMUSG00000021140	4000.89	0.275092	0.0652648	4.21501	2.5e-05	0.000349788
ENSMUSG00000040055	40.6093	-2.33338	0.55373	-4.21394	2.51e-05	0.000350821
ENSMUSG00000016253	1238.71	0.391226	0.0928392	4.21402	2.51e-05	0.000350821
ENSMUSG00000027430	345.315	-0.60455	0.143496	-4.21302	2.52e-05	0.000351314
ENSMUSG00000108616	2205.4	0.317627	0.0753886	4.2132	2.52e-05	0.000351314
ENSMUSG00000056296	320.061	0.609115	0.144579	4.21301	2.52e-05	0.000351314
ENSMUSG00000051379	1149.89	0.396798	0.0942669	4.2093	2.56e-05	0.000356812
ENSMUSG00000049676	44.8203	-1.60992	0.382526	-4.20864	2.57e-05	0.000357534
ENSMUSG00000071073	392.386	-0.660749	0.157063	-4.2069	2.59e-05	0.000359985
ENSMUSG00000037894	7482.98	0.335051	0.0796578	4.20613	2.6e-05	0.000360892
ENSMUSG00000020122	150.648	-1.06958	0.254339	-4.20532	2.61e-05	0.000361862
ENSMUSG00000035284	981.088	0.375953	0.0894545	4.20273	2.64e-05	0.0003657
ENSMUSG00000030189	2311.34	-0.302474	0.0719759	-4.20244	2.64e-05	0.000365847
ENSMUSG00000024989	333.727	0.652114	0.15519	4.20203	2.65e-05	0.000366186
ENSMUSG00000090125	1743.92	-0.455727	0.108464	-4.20165	2.65e-05	0.000366464
ENSMUSG00000030717	19.3455	-2.55478	0.608155	-4.20086	2.66e-05	0.000367418
ENSMUSG00000051339	717.529	0.480996	0.114519	4.20013	2.67e-05	0.000368278
ENSMUSG00000036834	268.56	0.591067	0.140733	4.19992	2.67e-05	0.000368303
ENSMUSG00000024186	73.2046	-1.17145	0.278985	-4.19898	2.68e-05	0.000369501
ENSMUSG00000044629	925.893	-0.487029	0.116004	-4.19839	2.69e-05	0.000370138
ENSMUSG00000027111	940.015	0.427777	0.101943	4.19622	2.71e-05	0.000373364
ENSMUSG00000038047	624.674	0.511649	0.121956	4.19535	2.72e-05	0.000374469
ENSMUSG00000021039	955.003	0.406338	0.0968814	4.19418	2.74e-05	0.000376081
ENSMUSG00000007850	21171	0.24543	0.0585303	4.19321	2.75e-05	0.000377363
ENSMUSG00000007892	14096.2	-0.241008	0.0574858	-4.19249	2.76e-05	0.000378235
ENSMUSG00000017778	3748.46	-0.300808	0.0717978	-4.18966	2.79e-05	0.000382636
ENSMUSG00000029810	389.348	0.594387	0.141996	4.18593	2.84e-05	0.000388635
ENSMUSG00000108621	1171.94	0.40516	0.0968164	4.18483	2.85e-05	0.000390181
ENSMUSG00000006456	854.856	0.392296	0.0937563	4.18421	2.86e-05	0.000390892
ENSMUSG00000086181	85.7369	1.01549	0.242741	4.18342	2.87e-05	0.00039192
ENSMUSG00000059857	139.947	-0.80535	0.19264	-4.18059	2.91e-05	0.000396481
ENSMUSG00000035621	8244.95	0.379756	0.0908479	4.18013	2.91e-05	0.000396943
ENSMUSG00000037872	416.549	-0.589979	0.141172	-4.17915	2.93e-05	0.000397788
ENSMUSG00000038127	3566.71	0.282154	0.0675138	4.17921	2.93e-05	0.000397788
ENSMUSG00000038538	1634.04	0.495392	0.118542	4.17905	2.93e-05	0.000397788
ENSMUSG00000028820	13650.7	0.247132	0.0591763	4.17619	2.96e-05	0.000402454
ENSMUSG00000070583	193.012	0.722002	0.172919	4.17537	2.98e-05	0.000403561
ENSMUSG00000029675	567.978	-0.462522	0.110803	-4.17426	2.99e-05	0.000405179
ENSMUSG00000038014	3312.49	0.33347	0.0798978	4.17371	3e-05	0.00040581
ENSMUSG00000051255	1146.59	-0.403855	0.0967777	-4.17302	3.01e-05	0.000406684
ENSMUSG00000042129	340.405	0.677987	0.162479	4.17277	3.01e-05	0.000406768
ENSMUSG00000010505	2096.19	0.46395	0.111268	4.16966	3.05e-05	0.000411825
ENSMUSG00000027803	1016.31	0.490634	0.11767	4.16956	3.05e-05	0.000411825
ENSMUSG00000023505	798.964	0.592168	0.14219	4.16463	3.12e-05	0.000420475
ENSMUSG00000029576	201.026	-0.850584	0.204371	-4.16195	3.16e-05	0.000424691
ENSMUSG00000037348	268.181	-0.635596	0.152712	-4.16205	3.15e-05	0.000424691
ENSMUSG00000029757	2673.82	-0.509419	0.122494	-4.15873	3.2e-05	0.000429991
ENSMUSG00000029086	655.666	0.539507	0.129726	4.15882	3.2e-05	0.000429991
ENSMUSG00000031311	14138.4	0.291118	0.070015	4.15794	3.21e-05	0.000431097
ENSMUSG00000083621	400.726	-0.666562	0.160368	-4.15645	3.23e-05	0.000433548
ENSMUSG00000071604	88.4324	-1.02814	0.247449	-4.15497	3.25e-05	0.000435993
ENSMUSG00000002297	668.487	0.515521	0.124083	4.15463	3.26e-05	0.00043626
ENSMUSG00000024873	5583.99	-0.340097	0.0818762	-4.1538	3.27e-05	0.000437478
ENSMUSG00000036138	1658.35	-0.354029	0.0852528	-4.1527	3.29e-05	0.000439203
ENSMUSG00000038456	1102.6	0.395931	0.0953533	4.15225	3.29e-05	0.000439302
ENSMUSG00000030930	971.993	0.435218	0.104812	4.15238	3.29e-05	0.000439302
ENSMUSG00000044912	1185.34	-0.545781	0.131483	-4.15097	3.31e-05	0.000441405
ENSMUSG00000028693	4740.53	0.269169	0.064872	4.14923	3.34e-05	0.000444003
ENSMUSG00000026883	3602.56	0.32554	0.0784543	4.14943	3.33e-05	0.000444003
ENSMUSG00000034333	713.22	0.425462	0.102576	4.14775	3.36e-05	0.000446499
ENSMUSG00000004415	205.049	-0.741402	0.178792	-4.14672	3.37e-05	0.000448129
ENSMUSG00000027331	777.272	0.518696	0.125111	4.14587	3.39e-05	0.000449413
ENSMUSG00000035293	1844.8	0.35095	0.0847299	4.14199	3.44e-05	0.000456695
ENSMUSG00000027533	7152.54	-0.268148	0.0647435	-4.1417	3.45e-05	0.000456877
ENSMUSG00000034807	1734.9	-0.350034	0.0845468	-4.14012	3.47e-05	0.000459258
ENSMUSG00000024974	2680.29	0.320968	0.0775299	4.13993	3.47e-05	0.000459258
ENSMUSG00000030393	1351.64	0.378488	0.0914213	4.14004	3.47e-05	0.000459258
ENSMUSG00000063626	1653.55	0.347604	0.0839696	4.13964	3.48e-05	0.000459445
ENSMUSG00000003420	100.798	-1.20464	0.291236	-4.1363	3.53e-05	0.000465784
ENSMUSG00000017756	697.325	0.503488	0.121736	4.13592	3.54e-05	0.000466162
ENSMUSG00000049583	1014.66	-0.67721	0.163834	-4.13352	3.57e-05	0.000470655
ENSMUSG00000027750	112.924	-1.09418	0.264975	-4.12936	3.64e-05	0.0004787
ENSMUSG00000049556	2442.91	-0.475525	0.115161	-4.12924	3.64e-05	0.0004787
ENSMUSG00000043279	255.699	0.678304	0.16428	4.12895	3.64e-05	0.000478895
ENSMUSG00000049044	303.849	-0.657274	0.159315	-4.12562	3.7e-05	0.000485454
ENSMUSG00000039270	2807.29	0.309655	0.0751401	4.12104	3.77e-05	0.000494796
ENSMUSG00000028005	1116.64	-0.640393	0.155413	-4.12059	3.78e-05	0.000495356
ENSMUSG00000032867	1191.77	0.350519	0.0851027	4.11878	3.81e-05	0.000498845
ENSMUSG00000006498	1801.6	0.459104	0.111504	4.11738	3.83e-05	0.000501444
ENSMUSG00000033342	583.433	-0.782258	0.190012	-4.11688	3.84e-05	0.000502115
ENSMUSG00000040532	359.814	-0.541441	0.131621	-4.11366	3.89e-05	0.000508761
ENSMUSG00000003352	5943.74	-0.356705	0.0867752	-4.11068	3.95e-05	0.000514939
ENSMUSG00000024038	1001.65	-0.357135	0.0868885	-4.11027	3.95e-05	0.000515411
ENSMUSG00000019942	933.425	0.56927	0.13851	4.10994	3.96e-05	0.000515708
ENSMUSG00000022490	1113.47	-0.375747	0.0914749	-4.10765	4e-05	0.000520412
ENSMUSG00000006930	892.219	0.619197	0.150791	4.10632	4.02e-05	0.000522987
ENSMUSG00000021743	4295.79	0.339527	0.0827173	4.10467	4.05e-05	0.000526293
ENSMUSG00000069814	438.705	-0.520007	0.126779	-4.1017	4.1e-05	0.000532653
ENSMUSG00000049916	136.57	0.79454	0.193829	4.09917	4.15e-05	0.000538052
ENSMUSG00000047446	548.571	-0.58628	0.143058	-4.09821	4.16e-05	0.00053941
ENSMUSG00000021244	3509.09	0.267806	0.0653471	4.0982	4.16e-05	0.00053941
ENSMUSG00000035933	488.32	0.497409	0.121398	4.09734	4.18e-05	0.000540975
ENSMUSG00000037926	1788.15	0.33782	0.0824703	4.09626	4.2e-05	0.000543046
ENSMUSG00000034832	5085.01	0.370826	0.0905332	4.09602	4.2e-05	0.000543154
ENSMUSG00000032548	111.121	-0.996982	0.2435	-4.09438	4.23e-05	0.000546107
ENSMUSG00000027350	1118.11	-0.42704	0.104296	-4.09448	4.23e-05	0.000546107
ENSMUSG00000022577	5391.72	-0.411589	0.100541	-4.09374	4.24e-05	0.000547176
ENSMUSG00000018666	4205.71	0.324895	0.079403	4.09172	4.28e-05	0.000551497
ENSMUSG00000032294	16875.3	0.289332	0.0707286	4.09074	4.3e-05	0.000553388
ENSMUSG00000037857	750.608	0.445728	0.108966	4.09051	4.3e-05	0.000553474
ENSMUSG00000015749	6181.08	0.308654	0.0754713	4.08969	4.32e-05	0.000554981
ENSMUSG00000026553	5911.22	0.255255	0.062419	4.08938	4.33e-05	0.000555265
ENSMUSG00000068876	218.089	-0.712043	0.174152	-4.08863	4.34e-05	0.000556393
ENSMUSG00000032221	232.924	0.635977	0.155552	4.08852	4.34e-05	0.000556393
ENSMUSG00000026305	998.959	-0.533667	0.130541	-4.08811	4.35e-05	0.000556933
ENSMUSG00000079104	417.161	0.517425	0.126574	4.08791	4.35e-05	0.000556935
ENSMUSG00000079614	1403.18	0.368706	0.0902143	4.08701	4.37e-05	0.000558659
ENSMUSG00000037112	398.667	0.48704	0.119214	4.08544	4.4e-05	0.000561991
ENSMUSG00000040536	399.96	-0.814813	0.199571	-4.08282	4.45e-05	0.000567882
ENSMUSG00000032462	538.774	0.493777	0.120992	4.08107	4.48e-05	0.00057172
ENSMUSG00000101939	71.3117	-1.27273	0.312009	-4.07916	4.52e-05	0.000575971
ENSMUSG00000041258	1622.36	0.3131	0.0767649	4.07868	4.53e-05	0.000576247
ENSMUSG00000047648	630.376	0.453719	0.111242	4.07866	4.53e-05	0.000576247
ENSMUSG00000043463	309.89	-0.666112	0.163339	-4.07809	4.54e-05	0.000577186
ENSMUSG00000005917	721.97	0.525928	0.129037	4.0758	4.59e-05	0.00058243
ENSMUSG00000071528	2033.42	-0.321727	0.0789454	-4.07531	4.6e-05	0.00058319
ENSMUSG00000024805	276.683	0.757063	0.185782	4.075	4.6e-05	0.000583485
ENSMUSG00000024962	856.216	-0.441865	0.108742	-4.06343	4.84e-05	0.000612683
ENSMUSG00000056268	278.779	0.571647	0.140736	4.06185	4.87e-05	0.00061636
ENSMUSG00000021448	492.568	0.52182	0.128561	4.05895	4.93e-05	0.000623554
ENSMUSG00000097815	582.446	0.445092	0.109676	4.05824	4.94e-05	0.000624933
ENSMUSG00000091337	5435.39	-0.354994	0.0875044	-4.05688	4.97e-05	0.000627972
ENSMUSG00000022246	2137.66	0.356128	0.0877869	4.05673	4.98e-05	0.000627972
ENSMUSG00000004187	663.313	-0.437499	0.10786	-4.05618	4.99e-05	0.000628946
ENSMUSG00000019590	306.467	-0.643338	0.158705	-4.05368	5.04e-05	0.000635195
ENSMUSG00000033597	2372.28	-0.435953	0.107563	-4.05301	5.06e-05	0.000636496
ENSMUSG00000052430	245.924	0.594554	0.146723	4.05222	5.07e-05	0.000638138
ENSMUSG00000003135	928.936	0.379825	0.0937401	4.05189	5.08e-05	0.000638509
ENSMUSG00000053693	1488.89	-0.419535	0.103572	-4.05067	5.11e-05	0.000641328
ENSMUSG00000026728	11792.2	0.410916	0.101485	4.04904	5.14e-05	0.000645307
ENSMUSG00000061013	63.5337	-1.37828	0.340422	-4.04876	5.15e-05	0.000645561
ENSMUSG00000060530	116.446	-0.866273	0.213974	-4.0485	5.15e-05	0.000645736
ENSMUSG00000078429	3376.91	0.375365	0.0927528	4.04693	5.19e-05	0.00064956
ENSMUSG00000062510	259.747	0.611983	0.151304	4.04472	5.24e-05	0.000655196
ENSMUSG00000025137	1670.83	-0.418005	0.103392	-4.04292	5.28e-05	0.00065973
ENSMUSG00000071646	4318.92	0.294994	0.0730068	4.04064	5.33e-05	0.000665648
ENSMUSG00000022523	440.702	-0.616293	0.152542	-4.04016	5.34e-05	0.000666467
ENSMUSG00000040407	7236.61	0.291494	0.0721577	4.03967	5.35e-05	0.000667316
ENSMUSG00000061787	9747.42	-0.294331	0.0728653	-4.03938	5.36e-05	0.000667615
ENSMUSG00000028082	640.987	-0.535297	0.132559	-4.03817	5.39e-05	0.000670529
ENSMUSG00000016984	466.951	0.5122	0.126862	4.03746	5.4e-05	0.000672024
ENSMUSG00000003038	6371.75	0.315804	0.0782627	4.03518	5.46e-05	0.000678045
ENSMUSG00000091537	2637.22	-0.275807	0.0683549	-4.03492	5.46e-05	0.000678251
ENSMUSG00000031381	313.698	0.613126	0.151998	4.03379	5.49e-05	0.000680973
ENSMUSG00000020634	802.597	0.5196	0.128824	4.03342	5.5e-05	0.000681513
ENSMUSG00000031708	4914.92	-0.319567	0.0792568	-4.03204	5.53e-05	0.000684976
ENSMUSG00000079654	188.659	-0.704736	0.174818	-4.03127	5.55e-05	0.000686689
ENSMUSG00000027323	399.609	0.557925	0.13842	4.03065	5.56e-05	0.000687934
ENSMUSG00000073542	383.678	0.561211	0.139306	4.02861	5.61e-05	0.000693391
ENSMUSG00000035226	725.831	-0.68391	0.169776	-4.0283	5.62e-05	0.000693749
ENSMUSG00000020173	174.703	-1.01392	0.251727	-4.02786	5.63e-05	0.000694511
ENSMUSG00000044674	1643.49	0.423677	0.105212	4.02691	5.65e-05	0.000696771
ENSMUSG00000020097	2280.56	0.325262	0.0808099	4.02503	5.7e-05	0.000701795
ENSMUSG00000031558	702.118	0.429338	0.106674	4.02478	5.7e-05	0.00070198
ENSMUSG00000029465	2922.65	-0.356905	0.088683	-4.0245	5.71e-05	0.000702262
ENSMUSG00000037795	1868.2	0.328321	0.0816049	4.0233	5.74e-05	0.000705284
ENSMUSG00000016386	2620.47	0.296093	0.0736636	4.01952	5.83e-05	0.000716127
ENSMUSG00000063765	160.89	-0.823521	0.204983	-4.01751	5.88e-05	0.000721145
ENSMUSG00000028565	4245.35	0.3632	0.0904008	4.01767	5.88e-05	0.000721145
ENSMUSG00000028648	1679.34	-0.340307	0.0847113	-4.01725	5.89e-05	0.000721363
ENSMUSG00000036966	1000.83	-0.487884	0.12147	-4.01651	5.91e-05	0.000723066
ENSMUSG00000006675	235.905	-0.593023	0.147672	-4.01581	5.92e-05	0.000724645
ENSMUSG00000035248	1519.03	0.326955	0.081443	4.01453	5.96e-05	0.000728025
ENSMUSG00000103509	67.7773	1.35503	0.337558	4.01423	5.96e-05	0.000728376
ENSMUSG00000026527	305.813	-0.774767	0.193026	-4.01379	5.98e-05	0.000729164
ENSMUSG00000091811	632.166	-0.423492	0.105544	-4.01248	6.01e-05	0.000729203
ENSMUSG00000021111	4783.68	0.271665	0.0676936	4.01316	5.99e-05	0.000729203
ENSMUSG00000059495	3915.68	0.275883	0.0687509	4.01279	6e-05	0.000729203
ENSMUSG00000029101	1956.57	0.346739	0.0864033	4.01303	5.99e-05	0.000729203
ENSMUSG00000006728	9851	0.351926	0.0877051	4.01261	6.01e-05	0.000729203
ENSMUSG00000022178	556.579	0.66212	0.164998	4.0129	6e-05	0.000729203
ENSMUSG00000093460	130.274	1.02979	0.256618	4.01293	6e-05	0.000729203
ENSMUSG00000004263	535.563	-0.449297	0.112025	-4.0107	6.05e-05	0.000734162
ENSMUSG00000020520	692.176	0.446965	0.111456	4.01022	6.07e-05	0.000735069
ENSMUSG00000005672	1294.98	0.433193	0.108034	4.0098	6.08e-05	0.000735808
ENSMUSG00000079523	29158.7	-0.380977	0.0950366	-4.00874	6.1e-05	0.000738555
ENSMUSG00000003934	3214.68	-0.35696	0.0890541	-4.00834	6.11e-05	0.000739213
ENSMUSG00000090626	206.455	0.713489	0.178014	4.00805	6.12e-05	0.000739567
ENSMUSG00000057716	2020.55	0.37828	0.0944019	4.00712	6.15e-05	0.000741906
ENSMUSG00000017716	486.99	0.58134	0.145217	4.00326	6.25e-05	0.000753527
ENSMUSG00000021366	2170.72	0.349458	0.0872994	4.00298	6.25e-05	0.000753833
ENSMUSG00000032178	6436.47	0.276712	0.0691541	4.00139	6.3e-05	0.000757752
ENSMUSG00000025133	1025.47	0.42888	0.107182	4.00144	6.3e-05	0.000757752
ENSMUSG00000022961	8949.31	0.311633	0.0779378	3.99848	6.38e-05	0.000766529
ENSMUSG00000030946	348.559	-0.577014	0.144367	-3.99685	6.42e-05	0.000770744
ENSMUSG00000026888	419.46	-0.560859	0.140333	-3.99663	6.42e-05	0.000770744
ENSMUSG00000084957	1180.93	-0.360767	0.0902648	-3.99676	6.42e-05	0.000770744
ENSMUSG00000071547	2114.65	0.507412	0.127092	3.99247	6.54e-05	0.000783794
ENSMUSG00000028785	1225.42	-0.402574	0.100843	-3.99207	6.55e-05	0.000783959
ENSMUSG00000032076	5257.87	-0.289303	0.0724696	-3.99206	6.55e-05	0.000783959
ENSMUSG00000030605	2011.74	-0.299461	0.0750376	-3.99081	6.58e-05	0.000787501
ENSMUSG00000063142	751.124	-0.52983	0.132781	-3.99026	6.6e-05	0.0007887
ENSMUSG00000029330	177.478	-0.70711	0.177277	-3.98874	6.64e-05	0.000793193
ENSMUSG00000037013	1457.05	0.4004	0.100504	3.98393	6.78e-05	0.000808776
ENSMUSG00000050299	759.842	-0.665811	0.167135	-3.98368	6.79e-05	0.000809016
ENSMUSG00000048922	475.69	0.693714	0.174182	3.9827	6.81e-05	0.000811731
ENSMUSG00000049164	380.117	0.538897	0.13536	3.98122	6.86e-05	0.000816196
ENSMUSG00000022957	9698.57	0.237523	0.0596808	3.97989	6.89e-05	0.000820134
ENSMUSG00000066232	4183.38	0.288716	0.0725528	3.97939	6.91e-05	0.00082123
ENSMUSG00000095407	173.043	-0.756621	0.1902	-3.97802	6.95e-05	0.000825349
ENSMUSG00000058886	1841.12	-0.309644	0.0778696	-3.97644	7e-05	0.0008297
ENSMUSG00000021975	538.509	0.424634	0.106788	3.97641	7e-05	0.0008297
ENSMUSG00000015937	4457.44	0.299395	0.0753154	3.97522	7.03e-05	0.000832824
ENSMUSG00000038708	2480.83	0.3554	0.0894055	3.97515	7.03e-05	0.000832824
ENSMUSG00000042372	189.65	0.702803	0.176873	3.9735	7.08e-05	0.000837363
ENSMUSG00000047976	184.842	0.84426	0.212469	3.97357	7.08e-05	0.000837363
ENSMUSG00000066191	499.619	-0.522656	0.131558	-3.97283	7.1e-05	0.000839085
ENSMUSG00000034755	138.628	0.944949	0.237871	3.97253	7.11e-05	0.000839497
ENSMUSG00000003746	225.896	-0.847622	0.213562	-3.96897	7.22e-05	0.000851488
ENSMUSG00000038644	928.219	0.445353	0.112259	3.96719	7.27e-05	0.000856575
ENSMUSG00000027253	823.978	0.46724	0.117772	3.96733	7.27e-05	0.000856575
ENSMUSG00000037343	1466.88	0.370708	0.0935261	3.96368	7.38e-05	0.000868607
ENSMUSG00000036533	532.686	-0.452397	0.114142	-3.96346	7.39e-05	0.000868746
ENSMUSG00000041351	780.556	-0.554393	0.139894	-3.96296	7.4e-05	0.000869903
ENSMUSG00000113835	227.616	0.790215	0.199541	3.96016	7.49e-05	0.000879522
ENSMUSG00000040111	2906.42	-0.278908	0.0704425	-3.95937	7.51e-05	0.00088178
ENSMUSG00000024219	1748.99	0.320308	0.0809092	3.95885	7.53e-05	0.000883012
ENSMUSG00000003228	283.313	0.555542	0.140361	3.95795	7.56e-05	0.000885687
ENSMUSG00000056708	3764.69	0.396407	0.100182	3.95685	7.59e-05	0.000889092
ENSMUSG00000028800	1705.27	0.381724	0.0966039	3.95143	7.77e-05	0.000908806
ENSMUSG00000046096	842.337	0.408852	0.103494	3.95048	7.8e-05	0.000911752
ENSMUSG00000035268	1239.33	-0.320271	0.0810822	-3.94995	7.82e-05	0.000912378
ENSMUSG00000027864	2529.96	0.394136	0.0997804	3.95004	7.81e-05	0.000912378
ENSMUSG00000005986	479.171	-0.6115	0.154839	-3.94926	7.84e-05	0.000913074
ENSMUSG00000021259	354.193	-0.525663	0.133093	-3.94958	7.83e-05	0.000913074
ENSMUSG00000078591	1615.16	-0.345225	0.0874158	-3.94923	7.84e-05	0.000913074
ENSMUSG00000058571	159.704	0.741097	0.187686	3.9486	7.86e-05	0.000914796
ENSMUSG00000010064	577.256	-0.45926	0.116357	-3.947	7.91e-05	0.000919894
ENSMUSG00000038665	389.328	0.590056	0.149498	3.94691	7.92e-05	0.000919894
ENSMUSG00000059552	1877.35	0.373379	0.094638	3.94534	7.97e-05	0.000925267
ENSMUSG00000027457	617.774	-0.431356	0.109378	-3.9437	8.02e-05	0.000930372
ENSMUSG00000024383	959.269	0.399524	0.101308	3.94366	8.02e-05	0.000930372
ENSMUSG00000020808	823.738	0.525631	0.133292	3.94346	8.03e-05	0.000930447
ENSMUSG00000023025	1295.1	0.359855	0.0912714	3.94269	8.06e-05	0.000932758
ENSMUSG00000003974	137.047	-0.97589	0.247586	-3.94161	8.09e-05	0.000936265
ENSMUSG00000004846	1076.95	-0.390987	0.0992097	-3.94102	8.11e-05	0.000937897
ENSMUSG00000036961	114.433	1.11232	0.282265	3.9407	8.12e-05	0.000938444
ENSMUSG00000032492	174.766	-0.90125	0.228829	-3.93853	8.2e-05	0.000946271
ENSMUSG00000026443	1420.3	-0.468532	0.118982	-3.93782	8.22e-05	0.000948345
ENSMUSG00000058966	3071.58	-0.471092	0.119645	-3.93742	8.24e-05	0.000949254
ENSMUSG00000001496	63.7608	1.5229	0.386895	3.9362	8.28e-05	0.000953367
ENSMUSG00000006169	1777.82	0.343266	0.0872514	3.93422	8.35e-05	0.000960556
ENSMUSG00000020687	1945.92	0.335044	0.0851863	3.93308	8.39e-05	0.000964419
ENSMUSG00000000594	508.171	-0.484726	0.12327	-3.93225	8.42e-05	0.000965618
ENSMUSG00000024991	7826.16	0.259444	0.065974	3.93252	8.41e-05	0.000965618
ENSMUSG00000056216	1892.72	0.342932	0.0872093	3.93229	8.41e-05	0.000965618
ENSMUSG00000030685	1730.45	-0.41427	0.105426	-3.92948	8.51e-05	0.000976076
ENSMUSG00000046785	3070.98	0.328037	0.0835643	3.92556	8.65e-05	0.000991365
ENSMUSG00000025579	1263.27	-0.342419	0.0872433	-3.92487	8.68e-05	0.00099143
ENSMUSG00000060090	490.29	0.443417	0.112973	3.92497	8.67e-05	0.00099143
ENSMUSG00000020422	845.267	0.445829	0.113583	3.92513	8.67e-05	0.00099143
ENSMUSG00000017861	297.666	0.682008	0.173767	3.92484	8.68e-05	0.00099143
ENSMUSG00000079018	26.7558	-2.03353	0.518238	-3.92394	8.71e-05	0.000994418
ENSMUSG00000000627	864.074	-0.384636	0.0980602	-3.92245	8.77e-05	0.000999838
ENSMUSG00000047459	4534.09	-0.293163	0.0747694	-3.92089	8.82e-05	0.0010056
ENSMUSG00000023089	1349.4	-0.32174	0.0820937	-3.91919	8.88e-05	0.001012
ENSMUSG00000016921	7901.55	0.271573	0.0693006	3.91877	8.9e-05	0.00101301
ENSMUSG00000029599	1315.75	0.358769	0.0915777	3.91765	8.94e-05	0.00101699
ENSMUSG00000058672	9807.25	-0.427926	0.109247	-3.91707	8.96e-05	0.00101869
ENSMUSG00000029406	2433.55	-0.292876	0.0747745	-3.91679	8.97e-05	0.00101914
ENSMUSG00000037747	967.778	-0.402212	0.102718	-3.9157	9.01e-05	0.001023
ENSMUSG00000040093	428.156	0.499695	0.127667	3.91406	9.08e-05	0.00102921
ENSMUSG00000066406	663.223	0.387359	0.0989849	3.91331	9.1e-05	0.00103167
ENSMUSG00000020627	2035.73	0.343578	0.0878148	3.91253	9.13e-05	0.00103426
ENSMUSG00000043300	813.057	-0.378196	0.0966702	-3.91223	9.14e-05	0.0010348
ENSMUSG00000012848	13268.4	-0.236888	0.0605804	-3.91031	9.22e-05	0.00104231
ENSMUSG00000037470	2062.6	0.311274	0.0796306	3.90898	9.27e-05	0.0010473
ENSMUSG00000032878	298.67	-0.715645	0.183089	-3.90872	9.28e-05	0.00104766
ENSMUSG00000026603	534.517	-0.46489	0.118962	-3.90788	9.31e-05	0.00105053
ENSMUSG00000021614	4993.94	0.257094	0.065805	3.90691	9.35e-05	0.00105402
ENSMUSG00000048106	800.179	0.364031	0.093186	3.90649	9.36e-05	0.00105505
ENSMUSG00000031093	695.902	0.414464	0.106181	3.90336	9.49e-05	0.00106802
ENSMUSG00000038025	2815.53	0.298139	0.0763879	3.90296	9.5e-05	0.00106825
ENSMUSG00000020716	1826.44	0.309946	0.0794128	3.90298	9.5e-05	0.00106825
ENSMUSG00000044791	3052.13	0.319552	0.0819684	3.89848	9.68e-05	0.00108743
ENSMUSG00000037646	623.311	0.427511	0.1097	3.89708	9.74e-05	0.00109295
ENSMUSG00000031095	925.78	0.363422	0.0932664	3.89661	9.76e-05	0.00109429
ENSMUSG00000078695	106.444	-0.831929	0.213544	-3.89582	9.79e-05	0.00109554
ENSMUSG00000023118	3395.67	0.259621	0.0666412	3.89581	9.79e-05	0.00109554
ENSMUSG00000049230	739.467	0.47901	0.122945	3.89613	9.77e-05	0.00109554
ENSMUSG00000030630	122.454	-1.00082	0.256922	-3.8954	9.8e-05	0.00109659
ENSMUSG00000040195	419.565	0.523636	0.134452	3.89458	9.84e-05	0.00109951
ENSMUSG00000022537	4758.26	-0.317935	0.0816412	-3.89429	9.85e-05	0.00110002
ENSMUSG00000022416	461.446	-0.525728	0.135022	-3.89365	9.87e-05	0.00110217
ENSMUSG00000035024	849.674	0.439771	0.113007	3.89153	9.96e-05	0.00111102
ENSMUSG00000042641	20.4952	-2.06375	0.530596	-3.88949	0.000100455	0.00111961
ENSMUSG00000034145	292.676	-0.558322	0.143554	-3.88928	0.000100541	0.00111977
ENSMUSG00000037416	1211.34	0.392727	0.100995	3.88856	0.00010084	0.0011223
ENSMUSG00000029632	2852.18	-0.304236	0.0782647	-3.88727	0.000101377	0.00112746
ENSMUSG00000097785	73.1151	-0.984173	0.253301	-3.8854	0.000102163	0.0011354
ENSMUSG00000024304	9209.64	0.250435	0.0644672	3.88469	0.000102463	0.00113791
ENSMUSG00000048109	485.384	0.474532	0.122189	3.8836	0.000102922	0.00114219
ENSMUSG00000051278	308.05	0.858051	0.220959	3.88331	0.000103046	0.00114276
ENSMUSG00000049281	3415.96	-0.405473	0.104474	-3.88109	0.000103988	0.00115239
ENSMUSG00000041132	255.592	-0.653643	0.168452	-3.88028	0.000104335	0.00115541
ENSMUSG00000026565	681.265	0.573033	0.147692	3.87991	0.000104494	0.00115634
ENSMUSG00000020134	3406.65	0.287372	0.0740845	3.87897	0.000104898	0.0011592
ENSMUSG00000004591	1295.12	0.385531	0.0993901	3.87897	0.000104901	0.0011592
ENSMUSG00000037286	1767.02	0.349541	0.0901175	3.87873	0.000105005	0.00115952
ENSMUSG00000055723	685.909	-0.447149	0.115296	-3.87826	0.000105206	0.00116093
ENSMUSG00000025856	263.919	-0.566806	0.146161	-3.87796	0.000105337	0.00116154
ENSMUSG00000022602	85.7242	0.9727	0.250961	3.8759	0.000106232	0.00117058
ENSMUSG00000025239	674.287	0.61634	0.159166	3.8723	0.000107813	0.00118717
ENSMUSG00000069910	176.631	0.705286	0.182211	3.87071	0.000108518	0.00119408
ENSMUSG00000046138	1257.95	0.316188	0.0817189	3.86921	0.000109188	0.00120061
ENSMUSG00000031137	1968.62	-0.447996	0.115858	-3.86678	0.000110283	0.00121178
ENSMUSG00000029095	128.066	-1.0212	0.264256	-3.86444	0.000111346	0.0012226
ENSMUSG00000032280	4198.83	0.306339	0.0792989	3.86309	0.00011196	0.00122848
ENSMUSG00000020848	344.652	-0.75622	0.196021	-3.85785	0.000114389	0.00125424
ENSMUSG00000025812	1060.73	0.425181	0.110231	3.85718	0.000114704	0.00125682
ENSMUSG00000021721	73.4677	-1.25405	0.325269	-3.85541	0.000115534	0.00126502
ENSMUSG00000079184	794.228	0.374661	0.0971912	3.85489	0.000115783	0.00126685
ENSMUSG00000058325	487.975	0.51521	0.133688	3.85383	0.000116285	0.00127145
ENSMUSG00000025358	609.299	0.521696	0.135384	3.85345	0.000116467	0.00127255
ENSMUSG00000035569	4235.61	0.287067	0.0745195	3.85224	0.000117044	0.00127796
ENSMUSG00000030172	1491.68	0.434231	0.112776	3.85037	0.000117938	0.00128682
ENSMUSG00000022623	1111.47	-0.472926	0.122834	-3.85012	0.000118061	0.00128726
ENSMUSG00000044628	927.706	-0.51581	0.133983	-3.84983	0.000118202	0.00128788
ENSMUSG00000096942	807.856	-0.464907	0.120813	-3.84816	0.000119009	0.00129577
ENSMUSG00000071659	8059.04	0.280735	0.0729854	3.84646	0.000119837	0.00130388
ENSMUSG00000031224	313.055	-0.557997	0.145206	-3.8428	0.000121638	0.00132255
ENSMUSG00000017400	382.635	-0.627947	0.163419	-3.84255	0.000121761	0.00132296
ENSMUSG00000090021	63.6983	1.09401	0.284732	3.84225	0.000121911	0.00132366
ENSMUSG00000036167	1254.14	0.349133	0.0908821	3.8416	0.000122234	0.00132625
ENSMUSG00000025128	8275.77	-0.372184	0.0969135	-3.84037	0.00012285	0.001332
ENSMUSG00000021572	293.945	0.641105	0.166983	3.83935	0.000123359	0.00133658
ENSMUSG00000030122	26518.9	-0.284521	0.0741458	-3.83731	0.000124387	0.00134679
ENSMUSG00000037239	788.266	-0.46299	0.120693	-3.8361	0.000125003	0.00135252
ENSMUSG00000058056	575.427	0.527828	0.137735	3.83219	0.000127009	0.00137327
ENSMUSG00000001248	6824.5	-0.340286	0.0888247	-3.83099	0.000127631	0.00137904
ENSMUSG00000074743	87.19	-1.33587	0.34891	-3.82871	0.000128819	0.00139091
ENSMUSG00000090100	2078.69	0.299676	0.078287	3.82792	0.000129232	0.00139439
ENSMUSG00000030956	955.003	0.44049	0.115098	3.8271	0.000129662	0.00139807
ENSMUSG00000019214	250.49	0.735642	0.19224	3.82668	0.000129881	0.00139946
ENSMUSG00000042182	1605.56	-0.462732	0.120995	-3.82438	0.000131103	0.00141164
ENSMUSG00000071847	1757.53	0.343051	0.0897076	3.82411	0.000131248	0.00141223
ENSMUSG00000059890	2140.61	0.292981	0.0766275	3.82344	0.000131602	0.00141497
ENSMUSG00000032423	5391.34	0.29581	0.0773705	3.82329	0.000131684	0.00141497
ENSMUSG00000021796	1506.68	0.395225	0.103409	3.82198	0.000132387	0.00142154
ENSMUSG00000029373	51.955	-1.8017	0.471473	-3.82142	0.000132684	0.00142187
ENSMUSG00000024664	428.205	-0.556278	0.145561	-3.82163	0.000132575	0.00142187
ENSMUSG00000094392	778.559	-0.381993	0.0999613	-3.82141	0.000132692	0.00142187
ENSMUSG00000066278	1013.99	0.452776	0.118513	3.82049	0.000133189	0.00142622
ENSMUSG00000020902	253.422	0.745662	0.195222	3.81956	0.000133688	0.00143057
ENSMUSG00000038517	1405.79	-0.409213	0.107149	-3.81912	0.000133929	0.00143119
ENSMUSG00000013033	9778.12	-0.290851	0.0761547	-3.81921	0.000133877	0.00143119
ENSMUSG00000044201	270.275	0.654314	0.171341	3.81878	0.000134114	0.00143217
ENSMUSG00000021707	466.485	0.533981	0.139877	3.8175	0.000134812	0.00143864
ENSMUSG00000036814	16.1534	-2.47515	0.648678	-3.81569	0.000135803	0.00144822
ENSMUSG00000047213	2368.83	0.300792	0.0788344	3.81548	0.000135916	0.00144844
ENSMUSG00000002718	2123.63	0.307576	0.0806251	3.81489	0.000136242	0.00145092
ENSMUSG00000027263	433.201	0.46777	0.122676	3.81306	0.000137256	0.00146072
ENSMUSG00000028868	873.295	0.395902	0.103838	3.81268	0.000137471	0.001462
ENSMUSG00000003282	142.657	0.761592	0.199818	3.81142	0.00013817	0.00146843
ENSMUSG00000029819	613.714	-1.4515	0.381068	-3.80902	0.000139521	0.00147984
ENSMUSG00000029503	97.5427	-0.949345	0.249246	-3.80887	0.000139602	0.00147984
ENSMUSG00000059895	1234.73	-0.376439	0.0988332	-3.80883	0.000139623	0.00147984
ENSMUSG00000026662	2751.87	0.321918	0.0845085	3.8093	0.000139361	0.00147984
ENSMUSG00000062866	383.899	0.570263	0.149759	3.80786	0.000140175	0.00148468
ENSMUSG00000042596	94.491	0.934809	0.245506	3.80768	0.000140278	0.00148476
ENSMUSG00000104868	37.0671	-1.5773	0.414381	-3.80641	0.000140998	0.00149136
ENSMUSG00000018169	1002.31	0.537365	0.141181	3.80622	0.000141108	0.0014915
ENSMUSG00000062563	69.6829	-1.10111	0.289318	-3.80587	0.000141308	0.00149159
ENSMUSG00000035107	661.352	0.376085	0.0988146	3.80597	0.000141249	0.00149159
ENSMUSG00000039195	438.856	-0.482172	0.126713	-3.80522	0.000141678	0.00149449
ENSMUSG00000051329	726.154	0.380464	0.100025	3.80367	0.000142567	0.00150285
ENSMUSG00000064360	91.134	-1.05097	0.276441	-3.80178	0.000143662	0.00151292
ENSMUSG00000031875	414.535	-0.45873	0.120665	-3.80168	0.000143717	0.00151292
ENSMUSG00000046834	173.739	-0.702704	0.184949	-3.79945	0.000145016	0.00152556
ENSMUSG00000038576	690.798	-0.419011	0.110293	-3.79908	0.000145237	0.00152685
ENSMUSG00000048385	3409.07	0.327492	0.086222	3.79824	0.000145728	0.00152995
ENSMUSG00000002055	678.703	0.621996	0.163759	3.79824	0.000145725	0.00152995
ENSMUSG00000036760	182.057	-0.92496	0.243556	-3.79773	0.000146024	0.00153203
ENSMUSG00000031642	1640.82	0.400364	0.10547	3.79601	0.000147041	0.00154165
ENSMUSG00000040463	3332.66	0.267915	0.0705869	3.79553	0.000147329	0.00154363
ENSMUSG00000021699	697.779	0.440139	0.116017	3.79375	0.000148388	0.00155368
ENSMUSG00000068744	548.381	0.564725	0.148996	3.79019	0.000150532	0.00157507
ENSMUSG00000035469	2331.51	0.345581	0.0911982	3.78934	0.000151045	0.00157938
ENSMUSG00000022142	1319.05	0.318415	0.0840343	3.78911	0.000151187	0.00157979
ENSMUSG00000075595	2691.53	0.307242	0.0811514	3.78604	0.000153069	0.00159839
ENSMUSG00000038446	897.383	0.387443	0.102365	3.78492	0.000153759	0.00160452
ENSMUSG00000024165	1854.75	0.395752	0.104567	3.78467	0.000153915	0.00160507
ENSMUSG00000003031	4521.49	0.286597	0.0757383	3.78404	0.000154301	0.00160801
ENSMUSG00000000753	57.4167	-1.29878	0.343265	-3.78361	0.000154569	0.00160974
ENSMUSG00000084845	483.351	-0.599092	0.158358	-3.78316	0.000154849	0.00161049
ENSMUSG00000025423	2859.78	0.273898	0.0723991	3.78316	0.000154847	0.00161049
ENSMUSG00000020176	3038.89	0.83797	0.221559	3.78216	0.000155473	0.0016159
ENSMUSG00000057894	1215.5	0.324113	0.0857014	3.78189	0.000155644	0.00161641
ENSMUSG00000028871	96.8716	1.20712	0.319196	3.78175	0.00015573	0.00161641
ENSMUSG00000004530	3921.48	0.289258	0.0764945	3.78142	0.000155934	0.00161745
ENSMUSG00000052397	3678.12	0.418412	0.110705	3.77954	0.000157121	0.00162868
ENSMUSG00000021124	1941.78	-0.368405	0.0974817	-3.77922	0.00015732	0.00162966
ENSMUSG00000026510	1599.74	0.350332	0.0927048	3.779	0.000157456	0.00162998
ENSMUSG00000020524	3061.8	-0.296346	0.0784317	-3.77839	0.000157842	0.00163073
ENSMUSG00000017119	4835.39	0.253714	0.0671488	3.77839	0.000157843	0.00163073
ENSMUSG00000062115	3104.11	0.300825	0.079617	3.77841	0.000157836	0.00163073
ENSMUSG00000021476	541.712	-0.43919	0.116329	-3.77542	0.000159739	0.00164846
ENSMUSG00000034674	3117.87	0.321098	0.0850546	3.7752	0.000159877	0.00164846
ENSMUSG00000028226	571.595	0.419585	0.111142	3.77523	0.000159859	0.00164846
ENSMUSG00000039982	2106.44	-0.973323	0.257846	-3.77482	0.000160121	0.00164988
ENSMUSG00000037885	846.952	0.413306	0.109495	3.77465	0.00016023	0.00164991
ENSMUSG00000021745	1324.97	0.339305	0.0898958	3.77442	0.00016038	0.00165036
ENSMUSG00000041697	6042.46	-0.344078	0.0911661	-3.77419	0.000160527	0.00165078
ENSMUSG00000041570	3799.09	0.296491	0.0785735	3.77342	0.000161025	0.00165482
ENSMUSG00000049932	1459.48	0.371852	0.0985833	3.77195	0.000161974	0.00166347
ENSMUSG00000027273	2979.8	-0.358746	0.0951241	-3.77134	0.00016237	0.00166644
ENSMUSG00000020719	27125.9	0.245711	0.0651608	3.77085	0.000162695	0.00166867
ENSMUSG00000033444	2888.9	0.275265	0.073008	3.77033	0.00016303	0.00167101
ENSMUSG00000018931	1613.67	0.320468	0.0850085	3.76983	0.000163357	0.00167325
ENSMUSG00000001467	4049.42	-0.36345	0.0964168	-3.76958	0.000163524	0.00167386
ENSMUSG00000005237	181.909	-0.661823	0.175623	-3.76842	0.000164281	0.0016794
ENSMUSG00000038264	2294.18	-0.308365	0.0818262	-3.76853	0.000164209	0.0016794
ENSMUSG00000091722	760.139	0.512462	0.136041	3.76697	0.00016524	0.0016881
ENSMUSG00000041180	350.583	0.528755	0.1404	3.76605	0.000165852	0.00169324
ENSMUSG00000001946	231.193	-0.558854	0.148444	-3.76473	0.000166726	0.00170104
ENSMUSG00000041235	2059.25	0.887479	0.23582	3.76337	0.00016764	0.00170925
ENSMUSG00000105388	766.997	-0.619285	0.164623	-3.76183	0.000168676	0.00171868
ENSMUSG00000043535	2928.49	0.291781	0.0775734	3.76136	0.000168994	0.0017208
ENSMUSG00000047832	940.155	0.461214	0.122628	3.76109	0.000169172	0.00172149
ENSMUSG00000025747	524.541	0.47997	0.127667	3.75956	0.000170213	0.00173095
ENSMUSG00000024459	180.819	-0.825461	0.219599	-3.75895	0.000170628	0.00173403
ENSMUSG00000020546	511.433	0.484395	0.128874	3.75866	0.000170826	0.00173491
ENSMUSG00000032783	233.648	0.594508	0.158192	3.75814	0.000171178	0.00173735
ENSMUSG00000056629	600.88	-0.443285	0.117964	-3.75779	0.000171421	0.00173868
ENSMUSG00000024913	723.786	0.411004	0.109399	3.75692	0.000172018	0.0017436
ENSMUSG00000026987	1794.62	0.420947	0.112072	3.75604	0.000172621	0.00174858
ENSMUSG00000027133	1224.86	-0.371202	0.0988495	-3.75522	0.000173188	0.00175204
ENSMUSG00000089809	2237.91	0.427736	0.113901	3.75531	0.000173124	0.00175204
ENSMUSG00000045095	2856.08	0.320465	0.0853474	3.75483	0.000173458	0.00175363
ENSMUSG00000021764	1504.89	-0.319737	0.0851942	-3.75304	0.000174704	0.00176508
ENSMUSG00000022474	1310.67	-0.36982	0.0986012	-3.75067	0.000176366	0.00178071
ENSMUSG00000024507	2075.47	0.28866	0.0769668	3.75045	0.000176518	0.0017811
ENSMUSG00000034361	538.098	-0.448643	0.119643	-3.74986	0.000176934	0.00178297
ENSMUSG00000063108	885.575	0.352656	0.0940422	3.74998	0.000176852	0.00178297
ENSMUSG00000050705	591.223	-0.441155	0.117676	-3.74891	0.000177608	0.00178861
ENSMUSG00000027524	35.4036	-1.7244	0.460241	-3.74673	0.000179154	0.00180301
ENSMUSG00000027201	4104.46	0.268414	0.0716525	3.74604	0.000179645	0.00180678
ENSMUSG00000025006	1168.57	0.372059	0.0993523	3.74484	0.000180505	0.00181426
ENSMUSG00000097119	517.184	0.421858	0.112658	3.7446	0.000180685	0.0018149
ENSMUSG00000062380	44622.8	-0.287485	0.0768017	-3.74321	0.000181683	0.00182374
ENSMUSG00000022241	1422.95	0.295733	0.079115	3.73802	0.000185478	0.00186064
ENSMUSG00000027353	230.255	0.592294	0.158504	3.73678	0.000186389	0.00186857
ENSMUSG00000047844	1526.85	-0.331055	0.0886066	-3.73623	0.000186797	0.00187062
ENSMUSG00000068039	4886.08	0.244893	0.0655462	3.73618	0.000186834	0.00187062
ENSMUSG00000001240	231.691	-0.581408	0.155625	-3.73596	0.000187001	0.0018711
ENSMUSG00000020818	698.602	-0.404236	0.10828	-3.73325	0.000189022	0.00188889
ENSMUSG00000029638	79.314	0.959182	0.256928	3.73327	0.000189013	0.00188889
ENSMUSG00000022016	3408.88	0.290427	0.0778101	3.73251	0.000189578	0.00189296
ENSMUSG00000104346	236.848	0.602847	0.161518	3.73239	0.000189674	0.00189296
ENSMUSG00000033991	773.466	0.378896	0.101553	3.73101	0.000190717	0.00190216
ENSMUSG00000089417	34.6461	-1.4196	0.380531	-3.73059	0.000191035	0.00190411
ENSMUSG00000023328	139.251	-0.775689	0.208	-3.72927	0.000192036	0.00191286
ENSMUSG00000023942	572.722	-0.48137	0.12911	-3.72838	0.000192714	0.00191838
ENSMUSG00000007670	3397.57	0.300914	0.0807506	3.72646	0.000194188	0.00193045
ENSMUSG00000008763	1300.13	0.310071	0.0832061	3.72654	0.000194128	0.00193045
ENSMUSG00000039473	1892.33	0.313561	0.0841478	3.72632	0.000194298	0.00193045
ENSMUSG00000028444	982.7	0.359547	0.0964983	3.72594	0.000194589	0.00193087
ENSMUSG00000022639	516.513	0.473973	0.127204	3.72608	0.000194483	0.00193087
ENSMUSG00000027952	830.371	-0.356497	0.0957053	-3.72495	0.000195354	0.00193599
ENSMUSG00000041329	968.704	-0.331694	0.0890449	-3.72502	0.0001953	0.00193599
ENSMUSG00000039208	39.5806	-1.39046	0.373442	-3.72338	0.000196577	0.00194564
ENSMUSG00000046447	2079.96	-0.387126	0.103969	-3.72348	0.000196493	0.00194564
ENSMUSG00000050822	2643.56	-0.309734	0.0831909	-3.72317	0.000196734	0.00194595
ENSMUSG00000026678	1469.81	-0.390687	0.104962	-3.72219	0.000197505	0.00195234
ENSMUSG00000023972	1351.05	0.34626	0.0930482	3.7213	0.000198203	0.001958
ENSMUSG00000026918	5815.23	0.271793	0.073065	3.71988	0.000199321	0.00196779
ENSMUSG00000081534	983.522	-0.354517	0.0953134	-3.71949	0.000199623	0.00196952
ENSMUSG00000029672	1159.88	-0.346539	0.0932012	-3.71818	0.000200666	0.00197786
ENSMUSG00000058318	2746.11	0.293213	0.0788629	3.71801	0.000200802	0.00197786
ENSMUSG00000020037	234.702	0.629037	0.169189	3.71795	0.000200849	0.00197786
ENSMUSG00000054477	593.37	0.409643	0.110205	3.71711	0.000201514	0.00198315
ENSMUSG00000034858	1082.89	0.383272	0.103123	3.71663	0.000201896	0.00198565
ENSMUSG00000032368	1307.45	0.540887	0.14556	3.71591	0.000202472	0.00199006
ENSMUSG00000044617	791.657	0.423204	0.113937	3.71436	0.000203722	0.00200108
ENSMUSG00000033713	1576.55	0.378236	0.101884	3.7124	0.000205304	0.00201534
ENSMUSG00000032359	92.9194	-1.12299	0.302563	-3.71159	0.000205961	0.00202052
ENSMUSG00000046442	3494.68	0.269901	0.0727495	3.71001	0.00020725	0.00203189
ENSMUSG00000058756	18653.6	-0.350045	0.094362	-3.7096	0.000207591	0.00203266
ENSMUSG00000023460	2335.9	-0.283084	0.0763096	-3.70967	0.000207529	0.00203266
ENSMUSG00000031302	1019.67	-0.461866	0.124556	-3.7081	0.000208824	0.00204089
ENSMUSG00000037822	1471.39	-0.334386	0.0901765	-3.70813	0.000208799	0.00204089
ENSMUSG00000019699	7400.92	0.259745	0.0700453	3.70824	0.000208703	0.00204089
ENSMUSG00000023723	72.6663	-1.33033	0.358855	-3.70717	0.000209591	0.00204453
ENSMUSG00000043670	1334.55	-0.418019	0.112755	-3.70732	0.000209462	0.00204453
ENSMUSG00000009907	1273.82	0.317231	0.08557	3.70728	0.0002095	0.00204453
ENSMUSG00000052105	1776.71	0.274083	0.0739376	3.70695	0.000209774	0.00204503
ENSMUSG00000030000	9620.34	-0.271415	0.0732503	-3.70531	0.000211132	0.00205699
ENSMUSG00000028873	885.341	0.543544	0.146728	3.70444	0.000211855	0.00206273
ENSMUSG00000017548	2064.12	0.281763	0.076068	3.7041	0.000212141	0.00206423
ENSMUSG00000079445	63.7166	-1.07742	0.29089	-3.70387	0.000212332	0.0020648
ENSMUSG00000044986	300.353	-0.529304	0.14298	-3.70195	0.00021395	0.00207923
ENSMUSG00000035835	8971.45	-0.295751	0.0799011	-3.70146	0.00021436	0.00208191
ENSMUSG00000027115	232.322	0.62658	0.169323	3.70049	0.000215179	0.00208857
ENSMUSG00000022265	1062.43	-0.375054	0.10137	-3.69984	0.000215738	0.00209269
ENSMUSG00000025145	1643.81	-0.34858	0.0942777	-3.69738	0.000217835	0.00211115
ENSMUSG00000062794	249.166	0.598665	0.16192	3.69729	0.000217913	0.00211115
ENSMUSG00000029366	1942.59	0.365659	0.0989308	3.69611	0.000218931	0.00211969
ENSMUSG00000057455	157.806	-0.844109	0.228434	-3.6952	0.000219715	0.00212597
ENSMUSG00000004347	365.539	0.628217	0.170108	3.69305	0.000221577	0.00214264
ENSMUSG00000044550	598.262	-0.530254	0.143649	-3.69133	0.000223088	0.00215592
ENSMUSG00000008036	2759.82	-0.259526	0.0703385	-3.68968	0.000224539	0.00216859
ENSMUSG00000021477	1053.64	-0.318092	0.0862298	-3.68888	0.000225241	0.00217402
ENSMUSG00000030500	1366.5	0.380446	0.103166	3.68769	0.000226296	0.00218285
ENSMUSG00000037541	1915.68	-0.370025	0.100353	-3.68724	0.000226697	0.00218537
ENSMUSG00000040725	4618.4	0.242138	0.0656906	3.68604	0.000227771	0.00219436
ENSMUSG00000041986	2145.86	-0.310003	0.0841598	-3.6835	0.000230051	0.00221496
ENSMUSG00000018583	6225.06	0.247825	0.0672886	3.68301	0.000230495	0.00221785
ENSMUSG00000100600	100.251	-0.963284	0.261645	-3.68165	0.00023173	0.00222836
ENSMUSG00000030706	714.802	-0.378798	0.102905	-3.68104	0.000232282	0.00223228
ENSMUSG00000050295	141.189	-0.860682	0.233828	-3.68084	0.000232467	0.00223269
ENSMUSG00000037876	1192.48	0.363343	0.0987273	3.68027	0.000232986	0.00223629
ENSMUSG00000022129	177.778	0.93363	0.25377	3.67904	0.000234113	0.00224573
ENSMUSG00000003233	2823.63	0.292163	0.0794178	3.67881	0.000234321	0.00224634
ENSMUSG00000036564	3551.16	-0.447367	0.121652	-3.67744	0.00023559	0.00225711
ENSMUSG00000051067	140.522	-0.748979	0.203719	-3.67653	0.000236426	0.00225815
ENSMUSG00000033467	268.594	-0.586296	0.15949	-3.67606	0.00023686	0.00225815
ENSMUSG00000055116	302.809	-0.555149	0.15098	-3.67697	0.000236023	0.00225815
ENSMUSG00000028145	377.166	-0.487244	0.132517	-3.67684	0.000236137	0.00225815
ENSMUSG00000020894	5059.72	-0.329309	0.0895728	-3.67644	0.000236508	0.00225815
ENSMUSG00000036606	6039.1	0.289763	0.0788233	3.67611	0.000236814	0.00225815
ENSMUSG00000002413	1294.01	0.34689	0.0943467	3.67676	0.000236213	0.00225815
ENSMUSG00000048058	693.697	0.372505	0.101325	3.67636	0.00023659	0.00225815
ENSMUSG00000026204	251.657	-0.701348	0.19083	-3.67525	0.00023762	0.00226401
ENSMUSG00000026960	730.949	0.463866	0.126238	3.67455	0.000238269	0.00226881
ENSMUSG00000026568	1135.77	-0.309462	0.0842227	-3.67433	0.000238476	0.00226939
ENSMUSG00000028780	1864	-0.483135	0.131518	-3.67353	0.000239226	0.00227506
ENSMUSG00000023391	901.242	0.488579	0.133005	3.67338	0.000239365	0.00227506
ENSMUSG00000031365	1105.87	0.359249	0.0978133	3.6728	0.000239903	0.00227879
ENSMUSG00000041974	209.93	0.641604	0.174759	3.67135	0.00024127	0.00229037
ENSMUSG00000037166	158.567	0.782007	0.213069	3.6702	0.000242362	0.00229933
ENSMUSG00000029135	1367.85	-0.394084	0.107395	-3.66949	0.000243038	0.00230434
ENSMUSG00000062312	254.244	0.529879	0.144463	3.66792	0.000244528	0.00231706
ENSMUSG00000016995	21.2804	-1.98515	0.541309	-3.6673	0.00024512	0.00231844
ENSMUSG00000039706	1403.2	-0.405592	0.110588	-3.66758	0.000244856	0.00231844
ENSMUSG00000040813	640.633	-0.401808	0.109565	-3.66731	0.00024512	0.00231844
ENSMUSG00000024043	267.558	-0.631619	0.172246	-3.66695	0.00024546	0.00232024
ENSMUSG00000025607	1547.87	0.300918	0.0820751	3.66637	0.000246014	0.00232406
ENSMUSG00000059355	460.062	-0.441873	0.120554	-3.66536	0.000246988	0.00233089
ENSMUSG00000045179	936.989	1.0081	0.275037	3.66531	0.000247036	0.00233089
ENSMUSG00000041297	1941.39	0.268383	0.0732266	3.6651	0.000247237	0.00233137
ENSMUSG00000027304	2615.99	0.278475	0.0760426	3.66209	0.000250169	0.00235617
ENSMUSG00000032086	1239.64	0.31265	0.0853718	3.66221	0.000250044	0.00235617
ENSMUSG00000018160	1628.98	0.288243	0.0787155	3.66183	0.000250419	0.00235709
ENSMUSG00000026109	417.216	-0.713356	0.194842	-3.66121	0.00025103	0.00236141
ENSMUSG00000048371	468.87	0.448149	0.122427	3.66053	0.000251696	0.00236625
ENSMUSG00000028909	1102.54	0.410822	0.112306	3.65806	0.000254134	0.00238772
ENSMUSG00000020436	1056	-0.472075	0.129056	-3.6579	0.000254295	0.00238779
ENSMUSG00000042804	210.896	-0.621122	0.16982	-3.65754	0.000254645	0.00238964
ENSMUSG00000047407	150.505	0.736258	0.201309	3.65735	0.000254839	0.00239001
ENSMUSG00000023809	1167.42	0.451918	0.123585	3.65675	0.000255434	0.00239415
ENSMUSG00000039057	879.245	-0.578431	0.158201	-3.65631	0.000255876	0.00239686
ENSMUSG00000031333	1018.07	0.351076	0.0960365	3.65565	0.000256535	0.00240158
ENSMUSG00000022840	1646.81	-0.346232	0.0947564	-3.65392	0.000258268	0.00241635
ENSMUSG00000107002	1375.95	-0.346451	0.0948364	-3.65314	0.000259051	0.00242223
ENSMUSG00000109975	30.0852	-1.48421	0.406377	-3.65231	0.00025989	0.00242861
ENSMUSG00000028796	4514.04	0.307024	0.0841018	3.65062	0.000261603	0.00244315
ENSMUSG00000062906	704.82	-0.388939	0.10655	-3.65029	0.00026194	0.00244483
ENSMUSG00000006715	329.241	0.58335	0.159821	3.65002	0.00026222	0.00244597
ENSMUSG00000002289	92.2294	-0.890068	0.243889	-3.64948	0.000262768	0.00244908
ENSMUSG00000029563	444.829	0.480394	0.131637	3.64939	0.000262868	0.00244908
ENSMUSG00000041609	735.368	-0.429996	0.117833	-3.6492	0.000263053	0.00244934
ENSMUSG00000025162	4628.43	0.276668	0.0758275	3.64865	0.000263622	0.00245317
ENSMUSG00000024251	417.533	0.442903	0.121449	3.64681	0.000265511	0.00246927
ENSMUSG00000024241	1652.38	0.285866	0.0784005	3.64623	0.000266112	0.00247338
ENSMUSG00000025813	668.338	0.438066	0.120193	3.6447	0.000267703	0.00248668
ENSMUSG00000053117	137.276	1.01597	0.278786	3.64426	0.000268164	0.00248948
ENSMUSG00000071415	7775.44	-0.231431	0.0635675	-3.64071	0.000271892	0.00252258
ENSMUSG00000046204	583.553	-0.434351	0.119312	-3.64046	0.000272153	0.0025235
ENSMUSG00000038759	2295.93	0.254228	0.0698388	3.64021	0.000272419	0.00252446
ENSMUSG00000022255	2520.38	0.266165	0.0731423	3.63901	0.000273692	0.00253352
ENSMUSG00000035236	1582.71	0.354162	0.0973271	3.63889	0.000273819	0.00253352
ENSMUSG00000103088	347.914	0.615182	0.169061	3.63883	0.000273885	0.00253352
ENSMUSG00000074476	462.815	0.570334	0.156781	3.63778	0.000274996	0.00254228
ENSMUSG00000022114	479.873	-0.524415	0.144175	-3.63734	0.000275466	0.0025436
ENSMUSG00000043131	1250.51	0.370338	0.101812	3.63747	0.000275325	0.0025436
ENSMUSG00000028028	139.599	0.827326	0.227525	3.6362	0.000276691	0.0025534
ENSMUSG00000024791	260.312	0.687501	0.189081	3.63601	0.000276897	0.00255379
ENSMUSG00000031231	1939.85	-0.316265	0.0869857	-3.63582	0.000277095	0.0025541
ENSMUSG00000083282	566.365	-0.391321	0.107641	-3.63543	0.000277514	0.00255644
ENSMUSG00000056204	1155.62	0.368777	0.101517	3.63266	0.000280518	0.00258259
ENSMUSG00000043673	29.1057	-1.63094	0.449199	-3.63078	0.000282567	0.00259838
ENSMUSG00000027184	15101	0.239393	0.0659316	3.63093	0.0002824	0.00259838
ENSMUSG00000021838	403.431	0.707074	0.194755	3.63059	0.000282775	0.00259876
ENSMUSG00000052299	1408.2	0.281742	0.0776186	3.62983	0.000283611	0.00260336
ENSMUSG00000045962	4241.61	0.297933	0.0820763	3.62995	0.000283479	0.00260336
ENSMUSG00000027316	332.375	-0.481973	0.132846	-3.62806	0.000285559	0.0026197
ENSMUSG00000032017	126.716	-0.96261	0.265436	-3.62652	0.00028727	0.00263229
ENSMUSG00000047126	6970.63	0.297779	0.0821103	3.62658	0.000287203	0.00263229
ENSMUSG00000029686	4178.11	0.309376	0.08532	3.62607	0.000287769	0.00263531
ENSMUSG00000037989	4790.09	0.244301	0.0673845	3.62548	0.000288421	0.00263973
ENSMUSG00000045007	433.591	-0.481364	0.132794	-3.62489	0.000289085	0.00264308
ENSMUSG00000049323	854.25	0.380216	0.104892	3.62485	0.000289127	0.00264308
ENSMUSG00000063430	190.064	-0.806811	0.222601	-3.62447	0.000289554	0.00264543
ENSMUSG00000028064	404.154	-0.528205	0.145809	-3.62258	0.000291676	0.00266325
ENSMUSG00000036934	563.435	-0.37814	0.104396	-3.62216	0.00029215	0.00266601
ENSMUSG00000053398	1903.68	0.361909	0.0999345	3.62146	0.000292943	0.00267169
ENSMUSG00000047694	641.946	0.439474	0.121437	3.61896	0.000295792	0.00269609
ENSMUSG00000021279	2789.73	0.253764	0.0701241	3.61878	0.00029599	0.00269632
ENSMUSG00000019124	4976.8	0.247204	0.068317	3.61848	0.000296336	0.00269789
ENSMUSG00000028233	1161.6	0.304976	0.08441	3.61303	0.000302635	0.00275362
ENSMUSG00000021952	695.685	0.434262	0.1202	3.61281	0.000302894	0.00275437
ENSMUSG00000019254	2043.49	-0.279048	0.0772576	-3.61192	0.000303935	0.00276222
ENSMUSG00000022811	2427.8	0.306699	0.0849402	3.61076	0.000305297	0.00277298
ENSMUSG00000028399	5173.21	-0.364186	0.100898	-3.60945	0.00030685	0.00278546
ENSMUSG00000045733	361.467	-0.531514	0.147282	-3.60881	0.000307605	0.00279069
ENSMUSG00000029364	3104.42	-0.410743	0.113859	-3.60745	0.000309218	0.00280368
ENSMUSG00000029326	847.074	-0.350387	0.0971388	-3.60707	0.000309673	0.00280617
ENSMUSG00000037419	166.653	-0.638329	0.176988	-3.60662	0.000310212	0.00280943
ENSMUSG00000018209	1424.65	0.306427	0.0849852	3.60565	0.000311373	0.0028183
ENSMUSG00000019235	572.9	-0.437723	0.121421	-3.60501	0.000312145	0.00282364
ENSMUSG00000028370	35.3453	1.56135	0.433125	3.60485	0.000312332	0.00282369
ENSMUSG00000066189	161.252	-0.842231	0.233662	-3.60448	0.000312779	0.00282609
ENSMUSG00000027076	370.696	-0.46502	0.129042	-3.60362	0.000313812	0.00283258
ENSMUSG00000040151	2136.28	0.346578	0.0961801	3.60343	0.000314043	0.00283258
ENSMUSG00000036676	444.56	0.45213	0.125468	3.60355	0.000313901	0.00283258
ENSMUSG00000032113	272.732	0.541991	0.150491	3.60148	0.000316413	0.0028523
ENSMUSG00000030218	15.8858	-2.43026	0.674904	-3.6009	0.000317112	0.00285695
ENSMUSG00000040596	4739.27	0.247108	0.0686379	3.60016	0.000318019	0.00286346
ENSMUSG00000029166	1758.94	-0.306245	0.0851178	-3.59789	0.000320807	0.00288689
ENSMUSG00000040952	11399.6	-0.250741	0.069723	-3.59625	0.000322836	0.00290347
ENSMUSG00000030655	4485.94	0.238667	0.0663746	3.59576	0.000323448	0.0029073
ENSMUSG00000023966	237.953	-0.538753	0.149912	-3.5938	0.000325893	0.00292576
ENSMUSG00000028060	1954.8	0.284245	0.0790963	3.59366	0.000326066	0.00292576
ENSMUSG00000061859	283.162	0.610348	0.169833	3.59381	0.00032588	0.00292576
ENSMUSG00000027635	319.927	0.573828	0.159695	3.59328	0.000326543	0.00292835
ENSMUSG00000090610	261.442	-0.578688	0.161102	-3.59205	0.000328084	0.00294047
ENSMUSG00000026087	1493.64	-0.2793	0.0777714	-3.5913	0.000329037	0.00294562
ENSMUSG00000020463	1672.9	0.335709	0.0934762	3.59138	0.00032893	0.00294562
ENSMUSG00000022037	888.544	-0.405588	0.112967	-3.59032	0.000330271	0.00295496
ENSMUSG00000022369	229.096	0.541726	0.150892	3.59016	0.000330469	0.00295504
ENSMUSG00000052187	209.318	4.97216	1.38528	3.58928	0.000331597	0.00296342
ENSMUSG00000002996	617.086	0.475156	0.132388	3.5891	0.000331818	0.00296369
ENSMUSG00000028063	290.534	-0.487923	0.13596	-3.58872	0.000332304	0.00296633
ENSMUSG00000022536	4481.58	0.239136	0.0666403	3.58846	0.000332633	0.00296756
ENSMUSG00000021000	685.071	0.390187	0.108743	3.58816	0.000333021	0.00296763
ENSMUSG00000020897	642.596	0.576778	0.160739	3.5883	0.000332844	0.00296763
ENSMUSG00000108601	325.212	-0.545588	0.152103	-3.58695	0.000334564	0.00297967
ENSMUSG00000047146	869.315	0.40308	0.112379	3.5868	0.000334766	0.00297976
ENSMUSG00000097391	187.03	-0.582226	0.16245	-3.58402	0.000338345	0.0030099
ENSMUSG00000039936	1238.51	-0.380527	0.106192	-3.58339	0.000339168	0.00301549
ENSMUSG00000028080	379.069	0.502696	0.140296	3.58311	0.000339531	0.003017
ENSMUSG00000058153	2854.13	0.278399	0.0777078	3.58264	0.000340146	0.00302073
ENSMUSG00000001674	779.556	0.366706	0.102366	3.58229	0.000340598	0.00302302
ENSMUSG00000024430	40.5141	-1.29763	0.362286	-3.58178	0.000341257	0.00302715
ENSMUSG00000022679	282.286	-0.646042	0.180418	-3.5808	0.000342546	0.00303685
ENSMUSG00000050856	1108.6	-0.368657	0.102986	-3.57968	0.000344011	0.0030481
ENSMUSG00000032393	2608.54	0.259559	0.0725205	3.57912	0.000344759	0.00305251
ENSMUSG00000047193	867.86	0.329247	0.0919979	3.57886	0.000345097	0.00305251
ENSMUSG00000020948	1009.55	0.347117	0.0969872	3.57899	0.000344919	0.00305251
ENSMUSG00000093452	31.6066	-1.38676	0.387599	-3.57783	0.000346452	0.00306276
ENSMUSG00000071064	1287.16	0.290407	0.0811768	3.57747	0.000346941	0.00306533
ENSMUSG00000031760	1927.53	-0.347147	0.0970591	-3.57665	0.000348021	0.00307139
ENSMUSG00000035173	1522.2	0.278349	0.0778232	3.57668	0.000347983	0.00307139
ENSMUSG00000022781	2718.53	0.291343	0.0814624	3.57641	0.000348341	0.00307247
ENSMUSG00000007655	482.374	-0.47269	0.132186	-3.57595	0.000348954	0.00307614
ENSMUSG00000024576	8993.89	0.224367	0.0627625	3.57486	0.000350411	0.00308722
ENSMUSG00000031818	4573.2	-0.295464	0.082663	-3.57433	0.000351132	0.00309183
ENSMUSG00000024613	1290.56	0.308904	0.0864277	3.57413	0.000351394	0.00309239
ENSMUSG00000040651	903.439	0.39792	0.111343	3.57383	0.000351802	0.00309423
ENSMUSG00000047013	1207.03	-0.398517	0.111614	-3.57049	0.00035631	0.00313041
ENSMUSG00000036246	1806.1	-0.34331	0.0961522	-3.57049	0.000356318	0.00313041
ENSMUSG00000032899	57.1574	-1.22003	0.341719	-3.57028	0.000356598	0.0031311
ENSMUSG00000073016	151.538	0.693538	0.194282	3.56976	0.000357315	0.00313562
ENSMUSG00000042700	2093.29	0.268758	0.0752914	3.56957	0.00035757	0.0031361
ENSMUSG00000020282	446.104	-0.467369	0.130944	-3.56923	0.000358035	0.00313841
ENSMUSG00000040563	2770.67	-0.379123	0.106254	-3.56809	0.000359593	0.00315029
ENSMUSG00000102729	104.54	-0.926019	0.259561	-3.56763	0.000360219	0.00315241
ENSMUSG00000006517	1074.62	-0.437539	0.122647	-3.56747	0.000360444	0.00315241
ENSMUSG00000036782	815.558	0.429667	0.120438	3.56755	0.000360341	0.00315241
ENSMUSG00000019873	1531.29	0.320502	0.0898468	3.5672	0.000360815	0.00315389
ENSMUSG00000024914	3678.58	-0.294888	0.0827002	-3.56575	0.000362818	0.00316962
ENSMUSG00000039068	1612.55	0.316367	0.088731	3.56546	0.000363224	0.00317138
ENSMUSG00000021962	771.484	0.349879	0.098142	3.56502	0.000363822	0.00317482
ENSMUSG00000029676	664.471	0.386206	0.108364	3.56397	0.000365292	0.00318586
ENSMUSG00000050875	883.977	-0.379714	0.106561	-3.56334	0.000366162	0.00319166
ENSMUSG00000057133	3131.93	0.306357	0.0860078	3.56197	0.000368087	0.00320664
ENSMUSG00000013076	1419.09	0.351431	0.0986695	3.5617	0.000368466	0.00320815
ENSMUSG00000052934	1641.85	-0.337587	0.0948112	-3.56062	0.000369977	0.0032195
ENSMUSG00000039419	1318.85	0.380679	0.106932	3.56002	0.000370824	0.00322507
ENSMUSG00000009731	166.13	-0.619686	0.174121	-3.55894	0.000372362	0.00323663
ENSMUSG00000025860	1561.94	0.330533	0.0929366	3.55654	0.000375765	0.00326257
ENSMUSG00000041117	379.099	0.589729	0.165813	3.55658	0.00037571	0.00326257
ENSMUSG00000035799	26.9616	-1.63913	0.460973	-3.55581	0.000376822	0.00326374
ENSMUSG00000026249	376.791	-0.592853	0.166712	-3.55616	0.000376321	0.00326374
ENSMUSG00000031897	254.718	-0.524992	0.147623	-3.55629	0.000376124	0.00326374
ENSMUSG00000055319	1198.44	0.304419	0.085614	3.55572	0.000376948	0.00326374
ENSMUSG00000024812	605.051	0.376239	0.105811	3.55576	0.000376894	0.00326374
ENSMUSG00000005609	2400.74	0.260933	0.0734326	3.55337	0.00038033	0.00329119
ENSMUSG00000100706	26.8812	-1.6115	0.453547	-3.5531	0.000380715	0.00329269
ENSMUSG00000020160	163.269	0.812911	0.22884	3.55231	0.000381867	0.00330082
ENSMUSG00000053399	896.78	0.400756	0.112824	3.55206	0.000382226	0.00330209
ENSMUSG00000054256	4878.08	0.347889	0.0979845	3.55044	0.000384583	0.00332061
ENSMUSG00000024871	165.595	-0.611495	0.172253	-3.54997	0.000385269	0.00332468
ENSMUSG00000028039	822.835	-0.397338	0.111932	-3.54982	0.000385489	0.00332474
ENSMUSG00000024764	1275.13	0.311999	0.0879017	3.54941	0.000386096	0.00332813
ENSMUSG00000025964	711.116	-0.389586	0.109842	-3.54678	0.000389968	0.00335964
ENSMUSG00000034156	2097.27	-0.319871	0.090208	-3.54593	0.000391237	0.00336871
ENSMUSG00000057337	166.952	0.639779	0.180449	3.54549	0.000391883	0.0033724
ENSMUSG00000025227	265.754	-0.503859	0.142162	-3.54426	0.000393722	0.00338635
ENSMUSG00000037730	780.271	0.372551	0.105151	3.54301	0.000395593	0.00340057
ENSMUSG00000029313	208.03	0.665473	0.187855	3.54247	0.000396395	0.00340558
ENSMUSG00000024953	2105.21	-0.32279	0.0911342	-3.54192	0.000397224	0.00341035
ENSMUSG00000020453	1618.35	0.300224	0.0847656	3.54181	0.000397388	0.00341035
ENSMUSG00000024122	1832.72	0.305539	0.0862707	3.54163	0.000397656	0.00341077
ENSMUSG00000044365	770.254	-0.545859	0.154201	-3.53993	0.000400238	0.00343102
ENSMUSG00000030222	123.401	-0.736204	0.20809	-3.53792	0.000403295	0.00345532
ENSMUSG00000037369	1004.04	0.346889	0.0980653	3.53732	0.000404203	0.00346119
ENSMUSG00000027799	8867.09	0.266556	0.0753771	3.5363	0.000405776	0.00347218
ENSMUSG00000020181	2632.4	0.27019	0.076407	3.5362	0.000405932	0.00347218
ENSMUSG00000037896	1255.42	0.310544	0.0878432	3.53521	0.000407459	0.00348332
ENSMUSG00000071234	167.354	-0.668449	0.189146	-3.53403	0.000409272	0.00349691
ENSMUSG00000030064	3687.11	0.251465	0.0711671	3.53344	0.000410192	0.00350284
ENSMUSG00000086363	116.014	-0.879982	0.249178	-3.53154	0.000413143	0.0035261
ENSMUSG00000024087	88.6248	-0.913481	0.258747	-3.5304	0.000414928	0.00353746
ENSMUSG00000026811	555.827	-0.486509	0.137805	-3.5304	0.000414924	0.00353746
ENSMUSG00000066357	5070.72	0.272279	0.0771423	3.52957	0.000416236	0.00354667
ENSMUSG00000025370	52.6526	-1.0856	0.30759	-3.52937	0.000416545	0.00354736
ENSMUSG00000073647	362.484	0.493327	0.139791	3.52904	0.000417078	0.00354995
ENSMUSG00000021732	76.3822	-1.08733	0.30833	-3.5265	0.000421091	0.00358215
ENSMUSG00000019986	2865.95	-0.285105	0.0808512	-3.52629	0.000421426	0.00358304
ENSMUSG00000052516	4449.15	0.285504	0.0809822	3.52551	0.000422661	0.00359158
ENSMUSG00000038827	563.256	0.437998	0.124271	3.52453	0.000424243	0.00360305
ENSMUSG00000027384	484.018	-0.397972	0.112948	-3.5235	0.000425887	0.00361504
ENSMUSG00000022053	21.9352	1.78537	0.506843	3.52252	0.000427462	0.00362644
ENSMUSG00000060639	192.126	0.607151	0.172437	3.521	0.000429918	0.00364528
ENSMUSG00000063632	36518.7	0.317819	0.090276	3.52053	0.000430681	0.00364976
ENSMUSG00000020273	701.779	0.338127	0.0960855	3.51902	0.000433139	0.0036686
ENSMUSG00000028024	20.5771	-1.85713	0.52781	-3.51855	0.000433907	0.0036731
ENSMUSG00000039809	872.979	-0.510592	0.145214	-3.51614	0.000437875	0.00370468
ENSMUSG00000005360	3148.86	-0.277123	0.0788347	-3.51524	0.000439354	0.00371315
ENSMUSG00000033502	263.232	0.689477	0.196134	3.51534	0.00043919	0.00371315
ENSMUSG00000020074	3171.32	0.251593	0.0716062	3.51356	0.000442144	0.0037347
ENSMUSG00000015023	1178.85	0.300266	0.0854632	3.5134	0.000442414	0.00373496
ENSMUSG00000050379	1695.14	-0.403037	0.114723	-3.51313	0.000442863	0.00373671
ENSMUSG00000020635	259.005	-0.543992	0.15488	-3.51234	0.000444187	0.00374586
ENSMUSG00000057236	5981.94	0.282473	0.0804417	3.51153	0.000445537	0.00375521
ENSMUSG00000003949	169.824	-0.640506	0.182422	-3.51113	0.000446209	0.00375883
ENSMUSG00000022103	181.69	-0.619114	0.176351	-3.5107	0.000446933	0.00376289
ENSMUSG00000018634	121.791	-1.05527	0.300652	-3.50994	0.000448206	0.00377158
ENSMUSG00000028212	265.387	0.505647	0.144091	3.50922	0.000449418	0.00377973
ENSMUSG00000028692	9693	-0.244401	0.069654	-3.50878	0.000450168	0.00378399
ENSMUSG00000032604	1634.32	0.346652	0.0988033	3.5085	0.00045064	0.00378591
ENSMUSG00000021250	49.3838	-1.8928	0.53953	-3.50824	0.000451081	0.00378757
ENSMUSG00000068130	46.3531	1.18523	0.337886	3.50777	0.00045188	0.00379019
ENSMUSG00000022066	49.7481	1.84535	0.526056	3.5079	0.000451659	0.00379019
ENSMUSG00000021048	1044.06	0.3478	0.0991626	3.50737	0.000452552	0.00379378
ENSMUSG00000068036	5302.15	0.217698	0.0620824	3.5066	0.000453872	0.00380167
ENSMUSG00000030016	3357.38	0.303745	0.0866224	3.50653	0.000453982	0.00380167
ENSMUSG00000079388	55.3568	-1.08842	0.310411	-3.50637	0.000454265	0.003802
ENSMUSG00000017291	3150.59	0.325948	0.0930325	3.5036	0.000459022	0.00383975
ENSMUSG00000024844	3161.89	-0.30475	0.0869881	-3.50336	0.000459428	0.00384108
ENSMUSG00000024542	823.073	0.393194	0.112305	3.50112	0.000463312	0.00387147
ENSMUSG00000050373	497.79	-0.397615	0.113609	-3.49985	0.000465528	0.00388688
ENSMUSG00000074480	8388.66	0.27709	0.0791737	3.49977	0.000465656	0.00388688
ENSMUSG00000034203	648.663	-0.361347	0.103272	-3.49898	0.000467039	0.00389566
ENSMUSG00000006651	12332	-0.322801	0.0922582	-3.49888	0.000467209	0.00389566
ENSMUSG00000028600	93.6803	-0.990163	0.283014	-3.49863	0.000467646	0.00389722
ENSMUSG00000018585	912.894	-0.335589	0.0959303	-3.49825	0.000468315	0.0039007
ENSMUSG00000054452	7513.31	-0.241318	0.0690064	-3.49705	0.00047044	0.00391421
ENSMUSG00000038900	7665.82	-0.21765	0.0622376	-3.49707	0.000470391	0.00391421
ENSMUSG00000040867	1312.1	-0.4277	0.122395	-3.49442	0.000475089	0.00395078
ENSMUSG00000048874	2847.08	0.2447	0.0700342	3.49401	0.000475822	0.00395476
ENSMUSG00000028076	632.55	0.367204	0.105129	3.49289	0.000477829	0.00396932
ENSMUSG00000019899	141.563	-0.691275	0.197934	-3.49246	0.000478596	0.00397357
ENSMUSG00000086328	83.8254	0.869769	0.249065	3.49213	0.000479179	0.00397629
ENSMUSG00000034931	1274.1	0.315133	0.0902659	3.49116	0.000480928	0.00398443
ENSMUSG00000112808	399.685	0.532503	0.152517	3.49143	0.000480437	0.00398443
ENSMUSG00000054178	81.5264	0.869116	0.248947	3.49117	0.000480917	0.00398443
ENSMUSG00000109122	34.1085	-1.61768	0.463578	-3.48954	0.000483846	0.00400221
ENSMUSG00000003378	4459.1	-0.269744	0.0772988	-3.48963	0.000483692	0.00400221
ENSMUSG00000025898	367.61	0.470489	0.134823	3.48969	0.000483584	0.00400221
ENSMUSG00000002343	1210.78	-0.385663	0.110537	-3.48898	0.000484865	0.00400851
ENSMUSG00000042195	224.73	-0.678003	0.194336	-3.48883	0.000485143	0.00400868
ENSMUSG00000049690	1418.69	0.299162	0.085786	3.4873	0.000487925	0.00402952
ENSMUSG00000000296	66.2746	-0.963439	0.276339	-3.48644	0.000489491	0.00404031
ENSMUSG00000020994	3612.56	0.251296	0.0721074	3.48502	0.000492097	0.00405967
ENSMUSG00000049739	1596.43	0.343381	0.0985514	3.48428	0.000493461	0.00406876
ENSMUSG00000026843	1237.74	0.315573	0.0905885	3.48359	0.000494745	0.00407719
ENSMUSG00000097415	226.324	0.643199	0.184647	3.4834	0.000495085	0.00407784
ENSMUSG00000034875	663.89	-0.386042	0.110835	-3.48304	0.000495759	0.00408122
ENSMUSG00000038102	1495.73	0.267279	0.0767437	3.48275	0.000496283	0.00408338
ENSMUSG00000028953	1895	0.265997	0.0763852	3.48231	0.000497112	0.00408804
ENSMUSG00000021725	695.794	-0.416251	0.119593	-3.48055	0.000500391	0.00411283
ENSMUSG00000031756	235.106	0.650638	0.186962	3.48006	0.000501307	0.00411818
ENSMUSG00000006218	241.865	-0.742176	0.213308	-3.47936	0.000502618	0.00412678
ENSMUSG00000046352	34.9073	-2.18298	0.627606	-3.47826	0.000504676	0.00414148
ENSMUSG00000053754	2965.83	0.254962	0.0733079	3.47796	0.000505251	0.00414303
ENSMUSG00000029910	713.075	0.439555	0.126386	3.47788	0.000505398	0.00414303
ENSMUSG00000026153	1372.98	0.365575	0.105137	3.47711	0.000506845	0.00415053
ENSMUSG00000068854	445.682	0.460741	0.132503	3.47723	0.000506629	0.00415053
ENSMUSG00000079509	968.381	0.364544	0.10488	3.47581	0.000509309	0.00416851
ENSMUSG00000032511	51.3277	1.06986	0.307873	3.475	0.000510859	0.004179
ENSMUSG00000023191	1188.52	-0.369257	0.106285	-3.47423	0.000512322	0.00418876
ENSMUSG00000026516	2180.21	0.272905	0.078559	3.47388	0.000512987	0.00419199
ENSMUSG00000018217	252.22	-0.543905	0.156578	-3.47369	0.00051335	0.00419254
ENSMUSG00000057113	8360.66	0.235306	0.0677446	3.47342	0.000513862	0.00419254
ENSMUSG00000051469	1766.62	0.276158	0.0795057	3.47344	0.000513828	0.00419254
ENSMUSG00000067279	133.495	-0.673601	0.193945	-3.47315	0.000514386	0.00419462
ENSMUSG00000003573	673.204	0.365174	0.105154	3.47277	0.000515117	0.00419838
ENSMUSG00000069682	2389.27	-0.403413	0.116203	-3.47162	0.000517333	0.00421423
ENSMUSG00000024966	4691.84	0.218627	0.0629864	3.47102	0.000518491	0.00422145
ENSMUSG00000096141	57.4272	-0.997182	0.287386	-3.46984	0.000520776	0.00423784
ENSMUSG00000022262	38.197	-1.35288	0.389976	-3.46914	0.000522136	0.00424053
ENSMUSG00000020309	178.123	-0.629219	0.18137	-3.46925	0.000521917	0.00424053
ENSMUSG00000045333	818.29	0.35519	0.102387	3.4691	0.000522197	0.00424053
ENSMUSG00000026135	762.366	0.380334	0.109633	3.46914	0.00052212	0.00424053
ENSMUSG00000026825	1876.61	-0.371479	0.107092	-3.46878	0.000522836	0.00424351
ENSMUSG00000027665	2315.03	0.25047	0.0722162	3.46834	0.000523691	0.00424823
ENSMUSG00000096054	389.13	-0.457418	0.131974	-3.46598	0.000528312	0.00428202
ENSMUSG00000103793	168.301	0.652085	0.188141	3.46593	0.000528407	0.00428202
ENSMUSG00000042650	1664.64	0.319827	0.0922976	3.46517	0.000529901	0.0042919
ENSMUSG00000022119	2070.66	0.291331	0.0840927	3.46441	0.000531405	0.00430184
ENSMUSG00000032840	1122.95	0.329637	0.0951671	3.46378	0.000532651	0.00430968
ENSMUSG00000040945	6900.03	0.298301	0.0861477	3.46267	0.000534848	0.00432521
ENSMUSG00000005881	2987.68	-0.299642	0.0865659	-3.46143	0.000537313	0.00433613
ENSMUSG00000033059	3229.79	0.257273	0.0743251	3.46146	0.000537253	0.00433613
ENSMUSG00000036875	283.812	0.555199	0.160378	3.4618	0.000536568	0.00433613
ENSMUSG00000042515	132.749	0.744221	0.215001	3.46147	0.000537228	0.00433613
ENSMUSG00000059534	1199.58	-0.280303	0.0809943	-3.46078	0.000538612	0.00434435
ENSMUSG00000039960	942.706	-0.420591	0.121544	-3.46041	0.000539348	0.00434579
ENSMUSG00000043587	443.929	0.514177	0.148587	3.46044	0.000539298	0.00434579
ENSMUSG00000037692	1727.08	0.346462	0.100193	3.45795	0.000544298	0.0043834
ENSMUSG00000057469	806.587	0.356212	0.103029	3.45739	0.000545432	0.00439026
ENSMUSG00000005566	9793.99	0.24485	0.0708565	3.45558	0.000549106	0.00441755
ENSMUSG00000031134	6064.57	0.269129	0.0779017	3.45473	0.000550846	0.00442925
ENSMUSG00000048988	345.161	-0.525581	0.152219	-3.45279	0.000554828	0.00445897
ENSMUSG00000034687	515.263	0.502229	0.145466	3.45256	0.000555285	0.00446034
ENSMUSG00000026596	1967.51	0.266002	0.0770533	3.45218	0.000556085	0.00446446
ENSMUSG00000023913	66.269	-0.994735	0.288193	-3.45163	0.000557203	0.00446661
ENSMUSG00000001227	1745.08	-0.40406	0.11706	-3.45174	0.000556989	0.00446661
ENSMUSG00000032187	12188.6	0.223631	0.0647939	3.45142	0.00055764	0.00446661
ENSMUSG00000052713	2030.8	0.310059	0.089837	3.45135	0.000557788	0.00446661
ENSMUSG00000028911	711.161	0.410342	0.11889	3.45145	0.000557582	0.00446661
ENSMUSG00000037138	3379.45	0.232051	0.0672821	3.44893	0.000562805	0.00450447
ENSMUSG00000021457	90.3193	-0.846823	0.24558	-3.44825	0.000564229	0.00451238
ENSMUSG00000028066	427.234	0.488704	0.141728	3.44818	0.000564374	0.00451238
ENSMUSG00000025555	2655.11	-0.279427	0.0810491	-3.44762	0.000565545	0.00451711
ENSMUSG00000029516	342.051	0.531913	0.154281	3.44768	0.000565415	0.00451711
ENSMUSG00000097141	117.173	0.798458	0.231721	3.44578	0.000569422	0.00454573
ENSMUSG00000019302	3498.82	-0.270875	0.0786224	-3.44526	0.000570501	0.00455069
ENSMUSG00000034032	709.666	0.342368	0.0993751	3.4452	0.000570628	0.00455069
ENSMUSG00000039396	290.148	0.626322	0.181881	3.44358	0.000574061	0.00457572
ENSMUSG00000031149	305.812	-0.456795	0.132684	-3.44273	0.000575874	0.00458783
ENSMUSG00000051235	251.752	0.567566	0.164878	3.44234	0.000576697	0.00459203
ENSMUSG00000093985	85.7383	-0.843958	0.245246	-3.44127	0.000578993	0.00460796
ENSMUSG00000061607	1522.38	0.309342	0.0899038	3.44082	0.000579965	0.00461333
ENSMUSG00000054074	1197.51	0.331314	0.0963031	3.44032	0.000581029	0.00461943
ENSMUSG00000031021	946.256	-0.322798	0.0938451	-3.43969	0.000582378	0.00462779
ENSMUSG00000034910	2132.57	0.293191	0.0852925	3.43747	0.000587176	0.00466354
ENSMUSG00000096975	83.29	0.885968	0.257759	3.4372	0.000587771	0.00466588
ENSMUSG00000037685	1945	-0.404335	0.117662	-3.43642	0.000589464	0.00466979
ENSMUSG00000018411	26180.2	-0.402297	0.117065	-3.43652	0.000589238	0.00466979
ENSMUSG00000021520	638.958	-0.356202	0.103649	-3.43662	0.000589021	0.00466979
ENSMUSG00000073079	171.52	0.818796	0.238265	3.43649	0.0005893	0.00466979
ENSMUSG00000056724	222.926	-0.536004	0.156043	-3.43499	0.000592578	0.00469207
ENSMUSG00000039347	3152.68	-0.273948	0.0797575	-3.43476	0.000593074	0.00469361
ENSMUSG00000001761	1468.26	0.404827	0.117898	3.43371	0.000595385	0.0047095
ENSMUSG00000040850	2536.4	0.301635	0.0879025	3.43147	0.000600316	0.0047461
ENSMUSG00000051098	455.12	-0.524059	0.152734	-3.43119	0.000600929	0.00474853
ENSMUSG00000020102	490.102	-0.614028	0.178966	-3.43098	0.000601409	0.00474991
ENSMUSG00000018433	788.679	0.375813	0.109601	3.42891	0.00060601	0.00478305
ENSMUSG00000026893	218.459	0.619649	0.180718	3.42882	0.00060622	0.00478305
ENSMUSG00000051331	2136.31	-0.296719	0.0865428	-3.42858	0.000606745	0.00478477
ENSMUSG00000030322	271.398	0.518074	0.151131	3.42797	0.000608119	0.00479317
ENSMUSG00000024491	1148.85	0.315393	0.0920159	3.42759	0.000608961	0.00479738
ENSMUSG00000032295	1171.4	-0.293513	0.085663	-3.42637	0.000611707	0.00481658
ENSMUSG00000020083	1174.61	-0.308323	0.0900199	-3.42505	0.000614675	0.0048375
ENSMUSG00000023236	1666.88	-0.346634	0.101269	-3.42289	0.00061959	0.00487371
ENSMUSG00000019432	8416.06	0.259825	0.0759548	3.42079	0.000624402	0.00490908
ENSMUSG00000061451	183.747	-0.737042	0.215495	-3.42022	0.000625697	0.00491678
ENSMUSG00000028341	2275.16	-0.313166	0.0915716	-3.4199	0.000626439	0.00492013
ENSMUSG00000017376	1471.67	0.329282	0.0963077	3.41906	0.000628371	0.00493281
ENSMUSG00000101249	226.214	-0.864485	0.252937	-3.41778	0.00063133	0.00495354
ENSMUSG00000020151	157.254	-0.81372	0.238278	-3.415	0.000637819	0.00500193
ENSMUSG00000058454	1269.16	-0.302821	0.0886822	-3.41467	0.000638586	0.00500542
ENSMUSG00000034648	1599.72	0.309363	0.0906127	3.41412	0.000639874	0.00501299
ENSMUSG00000050271	1217.6	0.337438	0.0988581	3.41336	0.000641673	0.00502455
ENSMUSG00000096014	1552.42	0.298132	0.0873495	3.41309	0.000642304	0.00502697
ENSMUSG00000026187	515.327	0.428543	0.125564	3.41294	0.000642664	0.00502726
ENSMUSG00000033319	1487.68	0.303921	0.0890589	3.41258	0.000643511	0.00503135
ENSMUSG00000064023	44.2193	-1.17623	0.344747	-3.41188	0.000645167	0.00503924
ENSMUSG00000055540	61.0463	-1.05332	0.308719	-3.41189	0.000645139	0.00503924
ENSMUSG00000040972	680.522	-0.374475	0.109774	-3.41133	0.000646457	0.00504678
ENSMUSG00000002129	3239.93	0.265192	0.077747	3.41096	0.000647355	0.00505125
ENSMUSG00000028051	1300.13	-0.383691	0.112505	-3.41042	0.000648618	0.00505857
ENSMUSG00000044033	144.993	-0.64113	0.188028	-3.40976	0.000650191	0.0050683
ENSMUSG00000022174	1294.8	-0.33507	0.0982718	-3.40962	0.000650525	0.00506836
ENSMUSG00000010376	3285.89	-0.298892	0.0876715	-3.40922	0.000651478	0.00507071
ENSMUSG00000097924	259.804	0.597251	0.175182	3.40932	0.000651257	0.00507071
[truncated: 13,560 more rows]
