# Supplementary material for: Distinct roles of Fto and Mettl3 in controlling development of the cerebral cortex through transcriptional and translational regulations
Source: Cell Death Dis. 2021 Jul 14;12(7):700. doi: 10.1038/s41419-021-03992-2 (PMC8280107; doi:10.1038/s41419-021-03992-2)
Supplement: Supplementary file 4 — Supplementary Table S3 [file 41419_2021_3992_MOESM4_ESM.xlsx]

## Sheet: Sheet1
	baseMean	log2FoldChange	lfcSE	stat	pvalue	padj
ENSMUSG00000038704	391.994	2.42891	0.137364	17.6823	5.74e-70	9.55e-66
ENSMUSG00000030406	1183.83	-2.18984	0.131892	-16.6033	6.6e-62	5.49e-58
ENSMUSG00000030592	806.268	-2.2732	0.14028	-16.2047	4.67e-59	2.59e-55
ENSMUSG00000028364	3427.46	-1.60929	0.101679	-15.8271	2.02e-56	8.41e-53
ENSMUSG00000046318	403.345	-2.25617	0.144468	-15.6171	5.57e-55	1.85e-51
ENSMUSG00000066357	6991.8	0.994796	0.0680554	14.6174	2.17e-48	6.03e-45
ENSMUSG00000025208	1612.58	1.15706	0.0811634	14.2559	4.12e-46	9.79e-43
ENSMUSG00000018648	478.214	1.69583	0.122196	13.8779	8.63e-44	1.79e-40
ENSMUSG00000038331	5403.33	-1.17646	0.0849282	-13.8525	1.23e-43	2.27e-40
ENSMUSG00000027560	1575.12	-1.60735	0.119143	-13.4909	1.77e-41	2.94e-38
ENSMUSG00000036992	801.458	1.37899	0.103111	13.3739	8.59e-41	1.3e-37
ENSMUSG00000030102	1678.01	-1.38339	0.10425	-13.2699	3.46e-40	4.8e-37
ENSMUSG00000027459	1257.55	1.21034	0.0914776	13.231	5.81e-40	7.44e-37
ENSMUSG00000041598	3982.73	0.891223	0.0689291	12.9296	3.07e-38	3.64e-35
ENSMUSG00000046841	1920.6	0.914623	0.071542	12.7844	2e-37	2.09e-34
ENSMUSG00000042671	941.871	1.36692	0.106923	12.7842	2.01e-37	2.09e-34
ENSMUSG00000081965	106.387	3.83906	0.302923	12.6734	8.3e-37	8.12e-34
ENSMUSG00000079429	615.318	1.45155	0.114873	12.6361	1.34e-36	1.23e-33
ENSMUSG00000015501	3479.51	-0.794715	0.0641626	-12.386	3.11e-35	2.73e-32
ENSMUSG00000074102	6017.28	0.817155	0.0662467	12.335	5.87e-35	4.88e-32
ENSMUSG00000048109	745.484	1.38254	0.112425	12.2974	9.36e-35	7.41e-32
ENSMUSG00000020932	157.109	-3.51416	0.28703	-12.2432	1.83e-34	1.38e-31
ENSMUSG00000020427	1188.85	-1.26055	0.103018	-12.2362	1.99e-34	1.44e-31
ENSMUSG00000019874	11841.5	-0.954998	0.0785683	-12.155	5.4e-34	3.74e-31
ENSMUSG00000043587	662.335	1.35518	0.111629	12.1401	6.48e-34	4.31e-31
ENSMUSG00000019889	1616.76	-1.39762	0.115199	-12.1322	7.13e-34	4.56e-31
ENSMUSG00000020308	1255.48	1.05828	0.0873093	12.1211	8.17e-34	5.03e-31
ENSMUSG00000029757	2335.6	-1.11479	0.0926786	-12.0286	2.51e-33	1.49e-30
ENSMUSG00000074890	476.186	1.41939	0.120655	11.7641	5.98e-32	3.43e-29
ENSMUSG00000049532	2127.72	0.925117	0.0791745	11.6845	1.53e-31	8.48e-29
ENSMUSG00000045333	1127.04	1.06044	0.0915552	11.5825	5.06e-31	2.71e-28
ENSMUSG00000032288	1335.49	0.917178	0.08034	11.4162	3.47e-30	1.8e-27
ENSMUSG00000028341	1884.92	-1.0883	0.0955549	-11.3892	4.73e-30	2.38e-27
ENSMUSG00000020472	1278.12	0.987701	0.0879914	11.225	3.08e-29	1.5e-26
ENSMUSG00000039748	402.266	1.85834	0.165844	11.2053	3.84e-29	1.82e-26
ENSMUSG00000068748	7659.44	-0.854847	0.0774436	-11.0383	2.5e-28	1.15e-25
ENSMUSG00000025574	686.687	1.35173	0.122948	10.9943	4.07e-28	1.83e-25
ENSMUSG00000074637	3028.78	0.907276	0.0825435	10.9915	4.2e-28	1.84e-25
ENSMUSG00000007682	179.44	-2.29016	0.208794	-10.9686	5.41e-28	2.31e-25
ENSMUSG00000024248	4394.36	0.758787	0.0693438	10.9424	7.23e-28	3e-25
ENSMUSG00000000560	865.928	-1.49698	0.137443	-10.8916	1.26e-27	5.13e-25
ENSMUSG00000036114	650.33	1.14539	0.105724	10.8338	2.38e-27	9.42e-25
ENSMUSG00000047832	1297.6	1.15325	0.106785	10.7997	3.45e-27	1.34e-24
ENSMUSG00000048251	7233.78	0.883695	0.0818736	10.7934	3.7e-27	1.4e-24
ENSMUSG00000008301	2038.04	0.773469	0.0717095	10.7861	4e-27	1.48e-24
ENSMUSG00000057378	1208.36	-0.956488	0.0888128	-10.7697	4.79e-27	1.73e-24
ENSMUSG00000070348	713.037	1.16707	0.108511	10.7553	5.6e-27	1.98e-24
ENSMUSG00000051390	1065.19	0.934447	0.0874378	10.687	1.17e-26	3.97e-24
ENSMUSG00000038805	212.684	2.49722	0.233643	10.6882	1.16e-26	3.97e-24
ENSMUSG00000041324	251.476	-1.85926	0.174189	-10.6738	1.35e-26	4.49e-24
ENSMUSG00000038848	2150.2	0.854132	0.0801618	10.6551	1.65e-26	5.38e-24
ENSMUSG00000030235	604.42	-1.72286	0.162909	-10.5757	3.86e-26	1.24e-23
ENSMUSG00000071379	468.68	1.31672	0.124703	10.5588	4.62e-26	1.45e-23
ENSMUSG00000032452	2086.46	-0.909708	0.0866994	-10.4927	9.34e-26	2.88e-23
ENSMUSG00000037070	3583.75	0.675954	0.0644804	10.4831	1.03e-25	3.12e-23
ENSMUSG00000032355	115.842	-2.49975	0.240214	-10.4064	2.32e-25	6.89e-23
ENSMUSG00000015843	132.724	2.72573	0.262744	10.3741	3.25e-25	9.49e-23
ENSMUSG00000016526	679.413	1.06288	0.102926	10.3266	5.34e-25	1.53e-22
ENSMUSG00000043284	1417.68	0.841433	0.0817348	10.2947	7.45e-25	2.1e-22
ENSMUSG00000096014	2046.61	0.918386	0.0892788	10.2867	8.09e-25	2.24e-22
ENSMUSG00000028780	1604.84	-1.14638	0.111468	-10.2844	8.28e-25	2.26e-22
ENSMUSG00000029715	729.935	1.00755	0.098209	10.2592	1.08e-24	2.89e-22
ENSMUSG00000032244	5811.62	0.698799	0.0681544	10.2532	1.15e-24	3.02e-22
ENSMUSG00000038244	699.782	-1.56027	0.152554	-10.2276	1.49e-24	3.87e-22
ENSMUSG00000057098	227.688	2.41516	0.236358	10.2182	1.64e-24	4.2e-22
ENSMUSG00000004366	1408.14	1.10859	0.1088	10.1892	2.22e-24	5.58e-22
ENSMUSG00000040569	179.907	-2.44317	0.240634	-10.1531	3.21e-24	7.97e-22
ENSMUSG00000024736	4777.31	0.646896	0.0638159	10.1369	3.79e-24	9.27e-22
ENSMUSG00000062098	1264.21	0.998066	0.098816	10.1002	5.51e-24	1.33e-21
ENSMUSG00000030306	809.275	-1.10305	0.109288	-10.093	5.93e-24	1.41e-21
ENSMUSG00000024261	3825.75	-1.08653	0.108194	-10.0425	9.92e-24	2.32e-21
ENSMUSG00000029135	1191.02	-0.977646	0.0973814	-10.0394	1.02e-23	2.36e-21
ENSMUSG00000049305	1174.46	0.871367	0.0872555	9.98638	1.75e-23	3.98e-21
ENSMUSG00000001995	3666.82	0.859662	0.0861586	9.97767	1.91e-23	4.29e-21
ENSMUSG00000028629	1087.45	0.834217	0.0836657	9.97083	2.05e-23	4.53e-21
ENSMUSG00000022054	1843.32	-0.979952	0.0983911	-9.95976	2.29e-23	5e-21
ENSMUSG00000022055	869.646	-1.28165	0.129716	-9.88037	5.06e-23	1.09e-20
ENSMUSG00000017144	2103.15	1.05857	0.107182	9.87642	5.27e-23	1.12e-20
ENSMUSG00000023391	1212.14	1.12266	0.113816	9.86379	5.97e-23	1.24e-20
ENSMUSG00000022206	263.517	-1.60022	0.162222	-9.86439	5.94e-23	1.24e-20
ENSMUSG00000038697	1022	0.884808	0.08975	9.85859	6.29e-23	1.29e-20
ENSMUSG00000049792	1344.16	0.763295	0.077445	9.85597	6.46e-23	1.31e-20
ENSMUSG00000022340	2811.78	-0.910004	0.0923694	-9.85179	6.73e-23	1.35e-20
ENSMUSG00000020611	1917.87	0.787987	0.0800606	9.84239	7.39e-23	1.46e-20
ENSMUSG00000066042	276.019	1.45172	0.147507	9.84166	7.45e-23	1.46e-20
ENSMUSG00000022332	4614.4	-0.818692	0.0832538	-9.83368	8.06e-23	1.56e-20
ENSMUSG00000039693	1471.09	0.829159	0.0844284	9.82086	9.16e-23	1.75e-20
ENSMUSG00000029348	2023.19	0.762878	0.0778687	9.79698	1.16e-22	2.19e-20
ENSMUSG00000087141	1357.88	0.943873	0.0964196	9.78922	1.25e-22	2.34e-20
ENSMUSG00000032368	1778.76	1.19143	0.12177	9.78429	1.32e-22	2.43e-20
ENSMUSG00000070520	808.022	0.901449	0.0921842	9.77878	1.39e-22	2.54e-20
ENSMUSG00000035772	1089.8	0.822363	0.0841567	9.77181	1.49e-22	2.69e-20
ENSMUSG00000040025	2689.99	0.70536	0.0722809	9.7586	1.69e-22	3.03e-20
ENSMUSG00000078521	129.181	2.15339	0.22123	9.73371	2.17e-22	3.83e-20
ENSMUSG00000052135	3625.52	0.895325	0.0921499	9.71597	2.58e-22	4.51e-20
ENSMUSG00000028358	993.41	1.10075	0.113568	9.69249	3.25e-22	5.62e-20
ENSMUSG00000039194	1599.17	-1.13773	0.117748	-9.6624	4.36e-22	7.47e-20
ENSMUSG00000050288	1514.92	1.17703	0.121933	9.65308	4.77e-22	8.09e-20
ENSMUSG00000042249	1086.91	-0.875886	0.0907651	-9.65003	4.91e-22	8.26e-20
ENSMUSG00000029838	9811.67	-0.899499	0.0932938	-9.64157	5.34e-22	8.79e-20
ENSMUSG00000025020	1906.23	0.738785	0.0766253	9.64154	5.34e-22	8.79e-20
ENSMUSG00000037736	3090.62	-0.715109	0.0742319	-9.63345	5.78e-22	9.42e-20
ENSMUSG00000085795	1089.08	0.954475	0.0991054	9.63091	5.92e-22	9.56e-20
ENSMUSG00000001496	131.513	2.77617	0.288721	9.6154	6.88e-22	1.1e-19
ENSMUSG00000040536	335.883	-1.7633	0.183977	-9.58435	9.3e-22	1.47e-19
ENSMUSG00000058881	995.667	1.0901	0.113756	9.58279	9.45e-22	1.48e-19
ENSMUSG00000016356	74.1304	2.99378	0.312865	9.56891	1.08e-21	1.68e-19
ENSMUSG00000045538	503.523	1.0827	0.113373	9.54989	1.3e-21	2e-19
ENSMUSG00000058230	8010.87	0.61778	0.0647162	9.54599	1.35e-21	2.06e-19
ENSMUSG00000031642	2010.23	0.843424	0.0884431	9.53634	1.48e-21	2.24e-19
ENSMUSG00000039910	2788.35	0.716239	0.0752928	9.5127	1.86e-21	2.78e-19
ENSMUSG00000003068	3734.7	0.600201	0.0631882	9.49863	2.13e-21	3.16e-19
ENSMUSG00000076431	11720.8	0.674262	0.0710073	9.49568	2.19e-21	3.22e-19
ENSMUSG00000036437	168.176	-1.92395	0.203107	-9.47261	2.73e-21	3.98e-19
ENSMUSG00000024791	378.451	1.44786	0.15287	9.47119	2.77e-21	4e-19
ENSMUSG00000035455	586.197	1.09909	0.116416	9.44105	3.69e-21	5.29e-19
ENSMUSG00000052572	2567.12	-0.991648	0.105056	-9.43926	3.75e-21	5.34e-19
ENSMUSG00000006930	1211.09	1.25388	0.133378	9.40097	5.41e-21	7.62e-19
ENSMUSG00000049680	940.51	0.851729	0.0907102	9.38956	6.03e-21	8.42e-19
ENSMUSG00000000567	1385.87	0.894572	0.0953966	9.3774	6.76e-21	9.37e-19
ENSMUSG00000065979	682.99	0.973928	0.103929	9.3711	7.18e-21	9.87e-19
ENSMUSG00000056204	1445.02	0.861139	0.0920843	9.35164	8.63e-21	1.18e-18
ENSMUSG00000049551	470.141	1.29708	0.138785	9.34595	9.11e-21	1.23e-18
ENSMUSG00000068859	799.964	1.10943	0.119071	9.31741	1.19e-20	1.6e-18
ENSMUSG00000020589	7579.41	-0.67057	0.0720692	-9.30453	1.35e-20	1.79e-18
ENSMUSG00000044864	2199.53	0.720372	0.0774618	9.2997	1.41e-20	1.86e-18
ENSMUSG00000021068	2765.38	-0.717275	0.0771638	-9.29548	1.47e-20	1.92e-18
ENSMUSG00000048175	786.75	0.856786	0.0926602	9.24654	2.32e-20	3.01e-18
ENSMUSG00000037685	1691.83	-0.997396	0.107963	-9.23831	2.5e-20	3.23e-18
ENSMUSG00000037972	6036.18	-0.583334	0.0632522	-9.22236	2.91e-20	3.72e-18
ENSMUSG00000019966	1428.88	-0.926255	0.10049	-9.21736	3.04e-20	3.87e-18
ENSMUSG00000056214	1236.31	0.806546	0.0877205	9.1945	3.77e-20	4.75e-18
ENSMUSG00000067786	36136.5	0.665603	0.0724023	9.19312	3.82e-20	4.77e-18
ENSMUSG00000030956	1178.77	0.895001	0.0974356	9.18556	4.09e-20	5.08e-18
ENSMUSG00000004110	2829.32	-0.725572	0.0790007	-9.18437	4.14e-20	5.1e-18
ENSMUSG00000101299	104.578	-2.38423	0.259841	-9.17573	4.49e-20	5.49e-18
ENSMUSG00000047787	686.256	1.09205	0.119187	9.16249	5.07e-20	6.16e-18
ENSMUSG00000031217	3802.67	0.897866	0.0980703	9.15534	5.42e-20	6.53e-18
ENSMUSG00000026494	1080.21	-0.908887	0.0993727	-9.14624	5.9e-20	7.05e-18
ENSMUSG00000056306	518.388	-1.4254	0.156651	-9.09922	9.1e-20	1.08e-17
ENSMUSG00000049336	3430.67	-0.854621	0.0942364	-9.06891	1.2e-19	1.42e-17
ENSMUSG00000027419	341.325	-1.34686	0.148535	-9.06763	1.22e-19	1.42e-17
ENSMUSG00000046691	2519.44	0.802141	0.0885832	9.05523	1.36e-19	1.58e-17
ENSMUSG00000044548	1541.27	0.755558	0.0835421	9.04405	1.51e-19	1.74e-17
ENSMUSG00000026923	1970.07	0.880984	0.0974579	9.03963	1.57e-19	1.8e-17
ENSMUSG00000020644	6026.53	-0.675022	0.0749113	-9.01095	2.04e-19	2.33e-17
ENSMUSG00000055612	1530.63	0.923891	0.10263	9.00213	2.21e-19	2.5e-17
ENSMUSG00000024256	173.298	-1.72391	0.191642	-8.99544	2.35e-19	2.64e-17
ENSMUSG00000035277	2196.96	0.748038	0.0833828	8.97113	2.93e-19	3.28e-17
ENSMUSG00000044461	704.603	1.20444	0.134314	8.96732	3.04e-19	3.37e-17
ENSMUSG00000027273	2674.08	-0.811159	0.0905327	-8.95984	3.25e-19	3.58e-17
ENSMUSG00000021365	989.566	1.06149	0.118686	8.94368	3.76e-19	4.12e-17
ENSMUSG00000040761	4027.55	0.6744	0.0754568	8.93757	3.98e-19	4.32e-17
ENSMUSG00000007880	7200.58	0.599028	0.0670573	8.93308	4.14e-19	4.47e-17
ENSMUSG00000036430	811.935	0.859197	0.0963416	8.91824	4.74e-19	5.08e-17
ENSMUSG00000047632	1262.24	0.743766	0.083493	8.90813	5.19e-19	5.53e-17
ENSMUSG00000047371	888.108	0.869786	0.0977775	8.89556	5.81e-19	6.16e-17
ENSMUSG00000040289	732.551	1.08534	0.122247	8.8783	6.79e-19	7.15e-17
ENSMUSG00000070576	6533.61	0.572259	0.0645095	8.87093	7.25e-19	7.57e-17
ENSMUSG00000044288	4904.31	-0.667221	0.0752186	-8.87042	7.29e-19	7.57e-17
ENSMUSG00000038255	20038.1	0.532304	0.0600502	8.86431	7.7e-19	7.95e-17
ENSMUSG00000037679	545.23	0.974781	0.110062	8.85663	8.25e-19	8.47e-17
ENSMUSG00000034509	407.774	1.09818	0.124042	8.85331	8.5e-19	8.67e-17
ENSMUSG00000048216	2713.47	-0.627114	0.070847	-8.85166	8.62e-19	8.74e-17
ENSMUSG00000029819	639.231	-1.32968	0.150354	-8.84363	9.27e-19	9.34e-17
ENSMUSG00000026317	976.855	0.840917	0.0953804	8.81646	1.18e-18	1.18e-16
ENSMUSG00000025571	4822.33	0.620406	0.0704646	8.8045	1.31e-18	1.31e-16
ENSMUSG00000006362	1252.12	0.727696	0.0826828	8.80105	1.36e-18	1.34e-16
ENSMUSG00000009376	327.884	-1.70589	0.194424	-8.77409	1.72e-18	1.7e-16
ENSMUSG00000061024	1184.58	0.871319	0.099502	8.7568	2.01e-18	1.97e-16
ENSMUSG00000100303	228.29	-1.53305	0.175495	-8.73555	2.42e-18	2.36e-16
ENSMUSG00000038880	509.582	0.968305	0.110929	8.72902	2.57e-18	2.48e-16
ENSMUSG00000021701	2704.94	-0.664463	0.0761406	-8.72679	2.62e-18	2.5e-16
ENSMUSG00000074682	651.186	0.930316	0.106604	8.7268	2.62e-18	2.5e-16
ENSMUSG00000032012	1213.28	0.698598	0.0800947	8.72216	2.73e-18	2.59e-16
ENSMUSG00000026556	3738.79	0.736727	0.0844869	8.72002	2.78e-18	2.63e-16
ENSMUSG00000062257	1930.29	-1.005	0.115475	-8.70316	3.23e-18	3.03e-16
ENSMUSG00000032936	4139.72	-0.882181	0.10163	-8.68032	3.95e-18	3.69e-16
ENSMUSG00000045216	1735.53	0.660604	0.0762744	8.66089	4.68e-18	4.35e-16
ENSMUSG00000057897	7482.8	-0.86115	0.0994489	-8.65922	4.75e-18	4.39e-16
ENSMUSG00000051786	1197.96	0.720941	0.0834994	8.63409	5.92e-18	5.44e-16
ENSMUSG00000062184	1602.65	-0.861534	0.0999516	-8.61951	6.72e-18	6.14e-16
ENSMUSG00000001755	976.908	0.771606	0.0895456	8.6169	6.88e-18	6.25e-16
ENSMUSG00000038146	844.114	0.911393	0.105945	8.60251	7.8e-18	7.05e-16
ENSMUSG00000044709	994.225	0.792581	0.0923154	8.58558	9.04e-18	8.13e-16
ENSMUSG00000024790	762.883	0.83922	0.0977661	8.58396	9.17e-18	8.2e-16
ENSMUSG00000028444	1179.46	0.759801	0.0886636	8.56948	1.04e-17	9.25e-16
ENSMUSG00000092035	989.415	1.15084	0.134354	8.56571	1.07e-17	9.5e-16
ENSMUSG00000043445	1228.87	0.82116	0.095899	8.56275	1.1e-17	9.7e-16
ENSMUSG00000031004	3581.07	0.820763	0.0958894	8.55948	1.13e-17	9.92e-16
ENSMUSG00000006134	3182.39	0.703398	0.0822644	8.55045	1.23e-17	1.06e-15
ENSMUSG00000040111	2703.4	-0.582502	0.0681162	-8.55159	1.21e-17	1.06e-15
ENSMUSG00000043456	591.851	0.9881	0.11557	8.54983	1.23e-17	1.06e-15
ENSMUSG00000049775	36777.2	-0.534944	0.0626049	-8.54475	1.29e-17	1.1e-15
ENSMUSG00000025239	875.747	1.15935	0.135898	8.53098	1.45e-17	1.24e-15
ENSMUSG00000051817	9188.25	0.594692	0.0697274	8.52882	1.48e-17	1.25e-15
ENSMUSG00000028399	4561.95	-0.889589	0.104385	-8.52222	1.57e-17	1.32e-15
ENSMUSG00000029559	1577.45	-0.637257	0.074802	-8.51925	1.61e-17	1.35e-15
ENSMUSG00000039620	314.229	-1.24866	0.14713	-8.48679	2.12e-17	1.78e-15
ENSMUSG00000063382	3108.52	0.686438	0.0808973	8.48531	2.15e-17	1.79e-15
ENSMUSG00000039706	1245.26	-0.914111	0.107978	-8.46575	2.55e-17	2.11e-15
ENSMUSG00000024063	2253.46	0.693585	0.0821218	8.44581	3.02e-17	2.49e-15
ENSMUSG00000023192	501.957	-1.19213	0.141646	-8.41627	3.89e-17	3.18e-15
ENSMUSG00000030203	562.502	1.16753	0.139037	8.39725	4.57e-17	3.73e-15
ENSMUSG00000109394	502.868	-1.4347	0.170902	-8.39488	4.66e-17	3.78e-15
ENSMUSG00000087022	1069.68	-0.940013	0.11218	-8.37948	5.32e-17	4.27e-15
ENSMUSG00000051413	641.799	0.919826	0.109769	8.37966	5.31e-17	4.27e-15
ENSMUSG00000038456	1308.61	0.767517	0.0917206	8.36799	5.86e-17	4.69e-15
ENSMUSG00000044030	2740.3	0.696075	0.0831989	8.3664	5.94e-17	4.73e-15
ENSMUSG00000021326	1956.82	0.616967	0.0738385	8.35563	6.51e-17	5.15e-15
ENSMUSG00000050271	1544.69	0.867069	0.103786	8.35438	6.58e-17	5.18e-15
ENSMUSG00000044933	200.241	1.60366	0.192244	8.34177	7.32e-17	5.74e-15
ENSMUSG00000022537	4369.24	-0.674793	0.0809918	-8.33162	7.97e-17	6.23e-15
ENSMUSG00000020601	3222.23	0.653152	0.0786698	8.30245	1.02e-16	7.93e-15
ENSMUSG00000023033	1612.42	-0.723726	0.0871992	-8.29969	1.04e-16	8.07e-15
ENSMUSG00000029090	2175.44	0.650459	0.0784112	8.29549	1.08e-16	8.33e-15
ENSMUSG00000057963	2394.66	0.59146	0.0713586	8.28856	1.15e-16	8.79e-15
ENSMUSG00000018654	89.5049	2.2857	0.275789	8.28787	1.15e-16	8.8e-15
ENSMUSG00000041995	867.54	0.83289	0.100748	8.26706	1.37e-16	1.04e-14
ENSMUSG00000038872	183.316	2.00645	0.243224	8.2494	1.59e-16	1.2e-14
ENSMUSG00000022449	275.494	-1.30646	0.158901	-8.22188	2e-16	1.51e-14
ENSMUSG00000037692	2045.45	0.717727	0.0874	8.21198	2.18e-16	1.63e-14
ENSMUSG00000108601	274.247	-1.33179	0.162208	-8.21034	2.21e-16	1.64e-14
ENSMUSG00000022507	1837.68	0.677525	0.0825305	8.20939	2.22e-16	1.65e-14
ENSMUSG00000074733	381.123	-1.10432	0.134623	-8.20302	2.34e-16	1.73e-14
ENSMUSG00000041362	5008.36	-0.586913	0.0715545	-8.20233	2.36e-16	1.74e-14
ENSMUSG00000079104	517.799	0.975449	0.118979	8.19847	2.43e-16	1.78e-14
ENSMUSG00000027015	172.475	-1.46947	0.179274	-8.19677	2.47e-16	1.8e-14
ENSMUSG00000024245	1098.56	0.778844	0.0950702	8.19231	2.56e-16	1.86e-14
ENSMUSG00000030753	2473.28	0.635631	0.0776829	8.18239	2.78e-16	2.01e-14
ENSMUSG00000015697	2913.54	0.603998	0.0738308	8.18084	2.82e-16	2.02e-14
ENSMUSG00000016619	1881.43	0.720845	0.0881152	8.18071	2.82e-16	2.02e-14
ENSMUSG00000055675	1534.76	0.775019	0.0947575	8.17897	2.86e-16	2.04e-14
ENSMUSG00000074406	695.916	0.784922	0.0960034	8.17598	2.93e-16	2.09e-14
ENSMUSG00000032024	1965.14	-0.695477	0.0851186	-8.17068	3.07e-16	2.17e-14
ENSMUSG00000025085	2859.07	-0.757425	0.0928294	-8.15933	3.37e-16	2.37e-14
ENSMUSG00000031955	2659.08	0.659713	0.0809367	8.15098	3.61e-16	2.52e-14
ENSMUSG00000047719	428.325	0.986372	0.121011	8.15111	3.61e-16	2.52e-14
ENSMUSG00000027088	693.675	0.849799	0.104315	8.14649	3.75e-16	2.61e-14
ENSMUSG00000037771	631.824	0.86571	0.106501	8.12865	4.34e-16	3.01e-14
ENSMUSG00000042631	546.555	1.01286	0.125307	8.083	6.32e-16	4.36e-14
ENSMUSG00000020495	666.553	0.831581	0.102909	8.08072	6.44e-16	4.42e-14
ENSMUSG00000034910	2499.12	0.645206	0.0799071	8.07446	6.78e-16	4.64e-14
ENSMUSG00000026605	1277.85	0.760743	0.0946132	8.04056	8.94e-16	6.1e-14
ENSMUSG00000031822	2383.78	0.727072	0.0904493	8.03845	9.1e-16	6.18e-14
ENSMUSG00000030600	1802.4	0.621887	0.0776001	8.014	1.11e-15	7.51e-14
ENSMUSG00000059486	1785.76	0.667527	0.0833042	8.01312	1.12e-15	7.53e-14
ENSMUSG00000031134	4655.98	-0.590416	0.0737336	-8.00742	1.17e-15	7.86e-14
ENSMUSG00000032291	136.251	2.06097	0.257518	8.00318	1.21e-15	8.1e-14
ENSMUSG00000061436	936.757	1.09377	0.136993	7.98408	1.42e-15	9.42e-14
ENSMUSG00000021537	1769.85	-0.632555	0.0792905	-7.97769	1.49e-15	9.88e-14
ENSMUSG00000016552	863.986	-0.714604	0.0897955	-7.95813	1.75e-15	1.15e-13
ENSMUSG00000056895	2925.34	0.652655	0.0820448	7.95486	1.79e-15	1.18e-13
ENSMUSG00000007836	25831.8	0.603334	0.0758586	7.9534	1.81e-15	1.19e-13
ENSMUSG00000045598	1989.66	0.658227	0.0828061	7.94901	1.88e-15	1.23e-13
ENSMUSG00000027568	850.244	-1.01971	0.12833	-7.946	1.93e-15	1.25e-13
ENSMUSG00000053110	920.265	0.94178	0.118537	7.945	1.94e-15	1.26e-13
ENSMUSG00000041986	1970.64	-0.664998	0.0837816	-7.93728	2.07e-15	1.33e-13
ENSMUSG00000033713	1882.73	0.765757	0.0965164	7.93395	2.12e-15	1.36e-13
ENSMUSG00000000305	2501.05	0.662864	0.0836789	7.92152	2.35e-15	1.5e-13
ENSMUSG00000027329	1558.28	0.646172	0.0816966	7.90941	2.59e-15	1.65e-13
ENSMUSG00000034430	892.864	0.781683	0.0988508	7.9077	2.62e-15	1.66e-13
ENSMUSG00000030098	1094.25	-0.896154	0.113332	-7.90736	2.63e-15	1.66e-13
ENSMUSG00000061762	94.106	2.82621	0.357531	7.90479	2.68e-15	1.69e-13
ENSMUSG00000093460	198.856	1.83305	0.232157	7.89575	2.89e-15	1.81e-13
ENSMUSG00000109511	1647.16	0.628519	0.0797635	7.87978	3.28e-15	2.05e-13
ENSMUSG00000025209	1054.22	0.704285	0.0894106	7.87698	3.35e-15	2.09e-13
ENSMUSG00000053166	172.84	1.59981	0.203294	7.86943	3.56e-15	2.21e-13
ENSMUSG00000053825	1876.85	-0.722613	0.0919532	-7.85848	3.89e-15	2.4e-13
ENSMUSG00000028664	4429.06	0.594242	0.0757457	7.84522	4.32e-15	2.66e-13
ENSMUSG00000036376	682.009	0.821169	0.10474	7.84007	4.5e-15	2.76e-13
ENSMUSG00000031665	1259.61	0.93429	0.11924	7.83535	4.68e-15	2.86e-13
ENSMUSG00000056153	845.933	0.822563	0.105	7.83395	4.73e-15	2.88e-13
ENSMUSG00000020431	3854.46	-0.785025	0.100253	-7.83046	4.86e-15	2.95e-13
ENSMUSG00000037887	3479.86	0.517714	0.0661522	7.8261	5.03e-15	3.04e-13
ENSMUSG00000033060	1201.15	-0.780502	0.0999393	-7.80976	5.73e-15	3.45e-13
ENSMUSG00000026904	448.872	-1.16328	0.149203	-7.79665	6.36e-15	3.82e-13
ENSMUSG00000021071	1622.87	-0.658045	0.0845787	-7.78027	7.24e-15	4.33e-13
ENSMUSG00000029726	1729.65	0.639432	0.0822554	7.77375	7.62e-15	4.54e-13
ENSMUSG00000027254	2030.77	0.750933	0.0966485	7.76973	7.87e-15	4.67e-13
ENSMUSG00000041911	5076.92	0.672066	0.0865066	7.76895	7.91e-15	4.68e-13
ENSMUSG00000075318	1085.45	-0.796082	0.102473	-7.76871	7.93e-15	4.68e-13
ENSMUSG00000034168	4570.36	0.480303	0.0618765	7.76229	8.34e-15	4.9e-13
ENSMUSG00000036282	1841.56	0.606909	0.078221	7.75891	8.57e-15	5e-13
ENSMUSG00000030980	1561.65	0.652593	0.0841077	7.75902	8.56e-15	5e-13
ENSMUSG00000059898	39.3807	-3.82568	0.493209	-7.75671	8.72e-15	5.07e-13
ENSMUSG00000036062	1518.16	-0.743083	0.0958146	-7.75543	8.8e-15	5.1e-13
ENSMUSG00000026826	1069.83	-0.887657	0.11458	-7.74705	9.41e-15	5.43e-13
ENSMUSG00000033557	2064.76	0.581743	0.0752168	7.73421	1.04e-14	5.99e-13
ENSMUSG00000030610	472.655	0.908708	0.117504	7.73343	1.05e-14	6e-13
ENSMUSG00000041468	387.05	-1.02688	0.132877	-7.72805	1.09e-14	6.24e-13
ENSMUSG00000041695	144.218	-1.79778	0.232736	-7.72452	1.12e-14	6.39e-13
ENSMUSG00000052125	289.07	-1.10679	0.143334	-7.72174	1.15e-14	6.51e-13
ENSMUSG00000075478	869.311	-0.770177	0.0998218	-7.71552	1.2e-14	6.82e-13
ENSMUSG00000031826	2725.05	0.532564	0.0690678	7.71075	1.25e-14	7.05e-13
ENSMUSG00000033272	1494.62	0.618728	0.0802522	7.70979	1.26e-14	7.08e-13
ENSMUSG00000037973	84.6645	-1.99441	0.258699	-7.7094	1.26e-14	7.08e-13
ENSMUSG00000058254	3034.54	-0.611276	0.0793699	-7.70162	1.34e-14	7.5e-13
ENSMUSG00000027654	316.322	1.17908	0.153187	7.69697	1.39e-14	7.75e-13
ENSMUSG00000059456	211.324	-1.88183	0.24492	-7.68346	1.55e-14	8.58e-13
ENSMUSG00000027498	1230.62	0.615309	0.0801472	7.67723	1.63e-14	8.98e-13
ENSMUSG00000117286	331.176	-1.15999	0.151133	-7.67528	1.65e-14	9.09e-13
ENSMUSG00000018965	8198.9	0.492217	0.064154	7.67242	1.69e-14	9.26e-13
ENSMUSG00000006307	3517.52	0.548506	0.0715418	7.66693	1.76e-14	9.64e-13
ENSMUSG00000098557	1025.73	-0.75333	0.0983699	-7.65813	1.89e-14	1.03e-12
ENSMUSG00000031517	19876.9	-0.535302	0.0699479	-7.65286	1.97e-14	1.07e-12
ENSMUSG00000039952	3070.61	0.579909	0.0758187	7.64863	2.03e-14	1.1e-12
ENSMUSG00000058070	1482.95	-0.681015	0.0890846	-7.64459	2.1e-14	1.13e-12
ENSMUSG00000098134	429.883	0.919067	0.120283	7.64085	2.16e-14	1.16e-12
ENSMUSG00000020961	524.302	0.97645	0.127882	7.63556	2.25e-14	1.21e-12
ENSMUSG00000030772	958.944	-1.06617	0.139831	-7.6247	2.45e-14	1.31e-12
ENSMUSG00000032212	2245.53	-0.578223	0.0759381	-7.6144	2.65e-14	1.41e-12
ENSMUSG00000047423	1262.11	0.684611	0.0899768	7.60875	2.77e-14	1.47e-12
ENSMUSG00000045665	781.664	0.747692	0.0984544	7.59429	3.09e-14	1.64e-12
ENSMUSG00000063297	583.477	-1.02563	0.135123	-7.59036	3.19e-14	1.68e-12
ENSMUSG00000039166	744.615	-1.14259	0.150703	-7.5817	3.41e-14	1.79e-12
ENSMUSG00000020844	953.627	0.774239	0.102147	7.57968	3.46e-14	1.82e-12
ENSMUSG00000067787	2517.91	0.543202	0.0717651	7.56917	3.76e-14	1.96e-12
ENSMUSG00000019803	989.725	0.937601	0.124008	7.56082	4.01e-14	2.09e-12
ENSMUSG00000028560	1651.42	0.614239	0.0813117	7.55413	4.22e-14	2.19e-12
ENSMUSG00000040118	2371.59	-0.700364	0.0928059	-7.54655	4.47e-14	2.32e-12
ENSMUSG00000029101	2226.76	0.624687	0.0828085	7.54376	4.57e-14	2.36e-12
ENSMUSG00000020810	557.21	0.825727	0.109545	7.53782	4.78e-14	2.46e-12
ENSMUSG00000046997	394.289	0.980435	0.130161	7.53251	4.98e-14	2.56e-12
ENSMUSG00000013150	2375.77	0.527099	0.0700314	7.52661	5.21e-14	2.66e-12
ENSMUSG00000033377	514.391	-0.864562	0.114869	-7.5265	5.21e-14	2.66e-12
ENSMUSG00000004961	1959.2	-0.647754	0.0860835	-7.52472	5.28e-14	2.69e-12
ENSMUSG00000086496	818.266	0.898163	0.119414	7.52143	5.42e-14	2.75e-12
ENSMUSG00000045763	33482.7	0.403909	0.0537386	7.51618	5.64e-14	2.85e-12
ENSMUSG00000044847	1442.66	0.648913	0.0863421	7.51561	5.66e-14	2.85e-12
ENSMUSG00000061393	437.667	0.996345	0.132716	7.50735	6.03e-14	3.03e-12
ENSMUSG00000061517	745.319	0.801359	0.106865	7.49878	6.44e-14	3.23e-12
ENSMUSG00000026443	2173.29	0.670771	0.0896436	7.48264	7.28e-14	3.64e-12
ENSMUSG00000044252	814.04	-1.04359	0.139546	-7.47843	7.52e-14	3.75e-12
ENSMUSG00000041729	3199.2	0.617584	0.0826234	7.47469	7.74e-14	3.82e-12
ENSMUSG00000032850	1351.12	-0.662064	0.0885711	-7.47494	7.72e-14	3.82e-12
ENSMUSG00000051220	211.038	1.28367	0.171718	7.47543	7.7e-14	3.82e-12
ENSMUSG00000044813	1683.54	0.665576	0.0890712	7.4724	7.87e-14	3.87e-12
ENSMUSG00000028631	464.958	-0.944657	0.126562	-7.46401	8.39e-14	4.12e-12
ENSMUSG00000046982	1112.07	0.837907	0.11233	7.45936	8.69e-14	4.25e-12
ENSMUSG00000025810	2714.84	-0.563224	0.0757924	-7.43115	1.08e-13	5.25e-12
ENSMUSG00000041037	4367.45	0.517136	0.0696329	7.4266	1.11e-13	5.41e-12
ENSMUSG00000054008	2865.4	0.5658	0.0761866	7.42651	1.12e-13	5.41e-12
ENSMUSG00000015745	2426.48	0.565009	0.0761344	7.42121	1.16e-13	5.59e-12
ENSMUSG00000046152	374.818	1.02326	0.137881	7.42135	1.16e-13	5.59e-12
ENSMUSG00000056972	282.31	1.36158	0.183505	7.41985	1.17e-13	5.64e-12
ENSMUSG00000040502	3155.26	0.525783	0.0708942	7.41644	1.2e-13	5.77e-12
ENSMUSG00000074657	6423.55	-0.460253	0.062073	-7.4147	1.22e-13	5.83e-12
ENSMUSG00000049232	246.107	1.15008	0.155541	7.39409	1.42e-13	6.78e-12
ENSMUSG00000052751	739.458	0.71351	0.0965929	7.38677	1.5e-13	7.15e-12
ENSMUSG00000051243	25433.3	0.465754	0.0631774	7.37216	1.68e-13	7.95e-12
ENSMUSG00000069227	6351.18	0.518825	0.0705443	7.35459	1.92e-13	9.05e-12
ENSMUSG00000047085	6973.39	0.442191	0.0601818	7.34758	2.02e-13	9.51e-12
ENSMUSG00000045994	8573.67	-0.496088	0.0675418	-7.3449	2.06e-13	9.67e-12
ENSMUSG00000040599	975.826	0.706009	0.0961389	7.34364	2.08e-13	9.74e-12
ENSMUSG00000043556	243.19	1.14742	0.156419	7.33555	2.21e-13	1.03e-11
ENSMUSG00000032580	5378.93	-0.539594	0.0736187	-7.32957	2.31e-13	1.07e-11
ENSMUSG00000039410	1031.86	0.690524	0.0942142	7.3293	2.31e-13	1.07e-11
ENSMUSG00000066278	1172.4	0.759276	0.103728	7.31984	2.48e-13	1.15e-11
ENSMUSG00000001313	3524.99	0.669958	0.0915417	7.31861	2.51e-13	1.16e-11
ENSMUSG00000058153	3199.7	0.52507	0.0717666	7.31635	2.55e-13	1.17e-11
ENSMUSG00000075590	1115.14	-0.803147	0.109767	-7.31686	2.54e-13	1.17e-11
ENSMUSG00000032300	272.591	1.22839	0.167951	7.314	2.59e-13	1.19e-11
ENSMUSG00000090063	1002.69	1.03452	0.141641	7.30381	2.8e-13	1.28e-11
ENSMUSG00000049285	267.174	1.05919	0.145027	7.30343	2.81e-13	1.28e-11
ENSMUSG00000025007	2345.98	0.580228	0.0795055	7.29796	2.92e-13	1.33e-11
ENSMUSG00000047260	1274.41	0.58468	0.0801439	7.29537	2.98e-13	1.35e-11
ENSMUSG00000049739	1846.75	0.659974	0.0905528	7.28828	3.14e-13	1.41e-11
ENSMUSG00000017764	376.471	0.98776	0.135527	7.28831	3.14e-13	1.41e-11
ENSMUSG00000030905	1165.58	-1.87103	0.256832	-7.28503	3.22e-13	1.45e-11
ENSMUSG00000045045	3940.5	0.451228	0.0619681	7.28162	3.3e-13	1.48e-11
ENSMUSG00000020087	1035.65	0.707376	0.0971511	7.2812	3.31e-13	1.48e-11
ENSMUSG00000089762	928.273	0.83799	0.115197	7.27444	3.48e-13	1.55e-11
ENSMUSG00000023266	517.861	0.802189	0.110276	7.27436	3.48e-13	1.55e-11
ENSMUSG00000032997	1516.87	0.59193	0.0814813	7.2646	3.74e-13	1.66e-11
ENSMUSG00000026514	983.16	-0.764144	0.105235	-7.26131	3.83e-13	1.7e-11
ENSMUSG00000022814	1002.07	0.723196	0.0996953	7.25406	4.04e-13	1.78e-11
ENSMUSG00000003039	3862.7	0.480281	0.0662419	7.25042	4.15e-13	1.83e-11
ENSMUSG00000026842	3080.03	0.523434	0.0722157	7.24821	4.22e-13	1.85e-11
ENSMUSG00000025255	604.1	1.05233	0.145193	7.2478	4.24e-13	1.85e-11
ENSMUSG00000069170	933.418	0.763344	0.105489	7.23623	4.61e-13	2.01e-11
ENSMUSG00000035649	874.288	-0.78563	0.108637	-7.2317	4.77e-13	2.08e-11
ENSMUSG00000005410	1295.29	0.756706	0.104712	7.22653	4.96e-13	2.15e-11
ENSMUSG00000001089	1037.87	0.742659	0.102773	7.22619	4.97e-13	2.15e-11
ENSMUSG00000075592	350.862	0.976818	0.135244	7.22264	5.1e-13	2.2e-11
ENSMUSG00000049657	1664.98	0.631726	0.0875061	7.21922	5.23e-13	2.25e-11
ENSMUSG00000075227	545.09	0.874804	0.121195	7.21817	5.27e-13	2.26e-11
ENSMUSG00000046572	2412.65	0.61202	0.0848059	7.21671	5.33e-13	2.28e-11
ENSMUSG00000041828	158.247	-1.39259	0.19301	-7.21513	5.39e-13	2.3e-11
ENSMUSG00000030612	598.614	0.797032	0.110678	7.20139	5.96e-13	2.54e-11
ENSMUSG00000027628	1094.09	0.645894	0.0897426	7.19718	6.15e-13	2.61e-11
ENSMUSG00000035033	5817.85	0.459721	0.0639177	7.19239	6.37e-13	2.7e-11
ENSMUSG00000079103	31.2971	4.47084	0.622446	7.1827	6.83e-13	2.89e-11
ENSMUSG00000028005	1055.9	-0.927869	0.129251	-7.17884	7.03e-13	2.97e-11
ENSMUSG00000028033	316.584	-1.14411	0.159814	-7.15901	8.13e-13	3.42e-11
ENSMUSG00000053950	927.601	0.678895	0.0948989	7.15388	8.44e-13	3.54e-11
ENSMUSG00000037926	2036.23	0.617864	0.0864681	7.14557	8.96e-13	3.75e-11
ENSMUSG00000035960	643.816	0.86146	0.1208	7.1313	9.94e-13	4.15e-11
ENSMUSG00000022272	1207.96	0.744869	0.104643	7.11823	1.09e-12	4.56e-11
ENSMUSG00000025889	1371.89	-0.77645	0.109105	-7.11652	1.11e-12	4.58e-11
ENSMUSG00000037474	532.586	0.954963	0.134181	7.11697	1.1e-12	4.58e-11
ENSMUSG00000031596	244.409	-1.11134	0.156161	-7.11659	1.11e-12	4.58e-11
ENSMUSG00000046791	427.608	0.883053	0.124125	7.11423	1.13e-12	4.64e-11
ENSMUSG00000007659	2667.56	0.533167	0.0749561	7.11306	1.13e-12	4.67e-11
ENSMUSG00000041852	4110.16	0.534495	0.0752603	7.10195	1.23e-12	5.05e-11
ENSMUSG00000054863	1374.99	0.558896	0.0788095	7.09174	1.32e-12	5.43e-11
ENSMUSG00000049823	2403.81	0.508132	0.0717922	7.07782	1.46e-12	5.98e-11
ENSMUSG00000021782	2836.37	0.467008	0.0661815	7.05647	1.71e-12	6.96e-11
ENSMUSG00000020864	1353.99	0.566905	0.0803617	7.05442	1.73e-12	7.05e-11
ENSMUSG00000067860	296.002	1.06365	0.15097	7.04542	1.85e-12	7.5e-11
ENSMUSG00000025034	3290.1	0.502726	0.071374	7.04355	1.87e-12	7.56e-11
ENSMUSG00000034333	812.959	0.70035	0.0994241	7.04407	1.87e-12	7.56e-11
ENSMUSG00000038384	1878.07	0.564101	0.0802332	7.03076	2.05e-12	8.27e-11
ENSMUSG00000064370	78493.2	-0.587827	0.0836965	-7.02332	2.17e-12	8.7e-11
ENSMUSG00000028519	5354.25	-0.438976	0.0625583	-7.01707	2.27e-12	9.08e-11
ENSMUSG00000044147	1309.69	0.641611	0.0914398	7.01675	2.27e-12	9.08e-11
ENSMUSG00000048756	1404.67	0.540711	0.0771202	7.01128	2.36e-12	9.42e-11
ENSMUSG00000037725	636.702	0.778254	0.11103	7.00941	2.39e-12	9.52e-11
ENSMUSG00000020453	1809.26	0.538556	0.0768808	7.00507	2.47e-12	9.8e-11
ENSMUSG00000048385	3724.34	0.507573	0.0724751	7.00342	2.5e-12	9.89e-11
ENSMUSG00000106019	133.405	-1.52271	0.217459	-7.00229	2.52e-12	9.95e-11
ENSMUSG00000044617	897.489	0.68563	0.0979717	6.99824	2.59e-12	1.02e-10
ENSMUSG00000022494	529.203	-0.808344	0.115616	-6.99162	2.72e-12	1.07e-10
ENSMUSG00000068267	7471.87	0.498039	0.0712707	6.98799	2.79e-12	1.09e-10
ENSMUSG00000061143	390.5	1.06565	0.152696	6.97888	2.98e-12	1.16e-10
ENSMUSG00000010047	997.975	0.664342	0.095446	6.9604	3.39e-12	1.32e-10
ENSMUSG00000054708	604.654	-0.740726	0.106579	-6.95	3.65e-12	1.42e-10
ENSMUSG00000052040	1740.01	0.602851	0.0868033	6.94502	3.78e-12	1.47e-10
ENSMUSG00000050064	1186.15	0.667638	0.09615	6.94372	3.82e-12	1.48e-10
ENSMUSG00000004530	4264.4	0.460026	0.0662801	6.94063	3.9e-12	1.51e-10
ENSMUSG00000060534	822.071	0.850842	0.122791	6.9292	4.23e-12	1.63e-10
ENSMUSG00000045658	488.683	0.883855	0.127553	6.92932	4.23e-12	1.63e-10
ENSMUSG00000023988	1127.1	0.578944	0.0837695	6.91115	4.81e-12	1.85e-10
ENSMUSG00000062760	1051.5	0.74304	0.107695	6.89946	5.22e-12	2e-10
ENSMUSG00000043460	1484.79	0.559267	0.0812175	6.88604	5.74e-12	2.19e-10
ENSMUSG00000038668	443.666	1.13805	0.1653	6.88472	5.79e-12	2.21e-10
ENSMUSG00000030335	1422.29	0.530942	0.0771537	6.88161	5.92e-12	2.25e-10
ENSMUSG00000028437	1235.58	0.578489	0.0841235	6.87666	6.13e-12	2.33e-10
ENSMUSG00000041734	552.123	0.817345	0.118878	6.8755	6.18e-12	2.34e-10
ENSMUSG00000021743	4710.51	0.528283	0.0769571	6.86464	6.67e-12	2.52e-10
ENSMUSG00000036699	1507.28	0.888899	0.129588	6.85944	6.91e-12	2.61e-10
ENSMUSG00000078670	685.906	-0.88774	0.129468	-6.85683	7.04e-12	2.65e-10
ENSMUSG00000037085	336.525	0.97478	0.14231	6.84969	7.4e-12	2.78e-10
ENSMUSG00000023067	261.045	1.03549	0.151279	6.84489	7.65e-12	2.87e-10
ENSMUSG00000020695	491.733	0.975306	0.142582	6.84033	7.9e-12	2.95e-10
ENSMUSG00000038256	4129.56	0.514512	0.0752374	6.83851	8e-12	2.98e-10
ENSMUSG00000023915	2149.02	0.493961	0.072264	6.83551	8.17e-12	3.04e-10
ENSMUSG00000024598	1162.07	-0.587088	0.0859408	-6.8313	8.41e-12	3.12e-10
ENSMUSG00000034685	6237.61	0.426388	0.0625238	6.81961	9.13e-12	3.38e-10
ENSMUSG00000100832	472.379	-0.794587	0.116565	-6.81669	9.32e-12	3.44e-10
ENSMUSG00000026024	1401.1	0.572006	0.0839518	6.8135	9.52e-12	3.5e-10
ENSMUSG00000058056	661.866	0.816288	0.119793	6.81417	9.48e-12	3.5e-10
ENSMUSG00000037126	4473.78	-0.572564	0.0840503	-6.81216	9.61e-12	3.53e-10
ENSMUSG00000021596	266.985	-1.06537	0.156503	-6.80732	9.94e-12	3.64e-10
ENSMUSG00000091722	860.798	0.766767	0.1128	6.79756	1.06e-11	3.89e-10
ENSMUSG00000003992	2901.58	-0.567675	0.0835807	-6.79193	1.11e-11	4.04e-10
ENSMUSG00000026888	396.279	-0.839497	0.123669	-6.78825	1.14e-11	4.13e-10
ENSMUSG00000039967	3040.22	0.665313	0.0981162	6.78087	1.19e-11	4.34e-10
ENSMUSG00000074934	85.8776	-1.9925	0.293885	-6.77986	1.2e-11	4.36e-10
ENSMUSG00000039717	955.513	-0.634189	0.0935813	-6.77688	1.23e-11	4.44e-10
ENSMUSG00000028782	4612.2	0.488521	0.0722248	6.76389	1.34e-11	4.85e-10
ENSMUSG00000036304	358.946	-0.982218	0.145329	-6.75858	1.39e-11	5.02e-10
ENSMUSG00000029755	499.037	1.06821	0.158114	6.75598	1.42e-11	5.1e-10
ENSMUSG00000032717	198.105	1.13024	0.167438	6.75018	1.48e-11	5.29e-10
ENSMUSG00000025950	7164.85	-0.480451	0.071196	-6.74828	1.5e-11	5.35e-10
ENSMUSG00000028133	320.577	0.955585	0.141785	6.73969	1.59e-11	5.66e-10
ENSMUSG00000053414	2071.63	0.507794	0.0753494	6.7392	1.59e-11	5.67e-10
ENSMUSG00000032332	487.362	-0.932694	0.138437	-6.73732	1.61e-11	5.73e-10
ENSMUSG00000010086	1512.45	-0.710769	0.105535	-6.7349	1.64e-11	5.82e-10
ENSMUSG00000051154	1988.85	-0.515927	0.07669	-6.72744	1.73e-11	6.11e-10
ENSMUSG00000047710	1802.67	0.518668	0.0771172	6.72572	1.75e-11	6.17e-10
ENSMUSG00000052915	4826.88	0.435786	0.0648003	6.72507	1.76e-11	6.18e-10
ENSMUSG00000020483	12448.4	0.391264	0.0581869	6.72427	1.76e-11	6.2e-10
ENSMUSG00000048148	421.865	-0.799425	0.118909	-6.72298	1.78e-11	6.25e-10
ENSMUSG00000093930	8114.86	-0.669023	0.0995246	-6.72219	1.79e-11	6.27e-10
ENSMUSG00000056216	2097.44	0.55702	0.0829038	6.71888	1.83e-11	6.4e-10
ENSMUSG00000093738	28.5882	4.16747	0.623	6.68936	2.24e-11	7.82e-10
ENSMUSG00000020108	4404.01	0.597659	0.0893946	6.68563	2.3e-11	8e-10
ENSMUSG00000103906	446.275	0.795976	0.119098	6.68338	2.33e-11	8.11e-10
ENSMUSG00000022203	1582.82	0.560311	0.0838516	6.68217	2.35e-11	8.16e-10
ENSMUSG00000024580	1437.65	0.527776	0.0790362	6.67766	2.43e-11	8.39e-10
ENSMUSG00000027520	864.538	0.824087	0.123423	6.67693	2.44e-11	8.42e-10
ENSMUSG00000103966	77.4509	1.80034	0.269702	6.67528	2.47e-11	8.5e-10
ENSMUSG00000024921	4770.93	-0.451788	0.067708	-6.67259	2.51e-11	8.64e-10
ENSMUSG00000029810	444.863	0.862505	0.129393	6.66576	2.63e-11	9.03e-10
ENSMUSG00000029108	732.613	-0.951388	0.142799	-6.66241	2.69e-11	9.22e-10
ENSMUSG00000017861	353.45	1.02827	0.154384	6.66046	2.73e-11	9.32e-10
ENSMUSG00000040524	3296.58	0.47309	0.071045	6.65903	2.76e-11	9.39e-10
ENSMUSG00000048402	730.986	0.843567	0.126791	6.65321	2.87e-11	9.75e-10
ENSMUSG00000059248	4126.87	0.53288	0.080123	6.65077	2.92e-11	9.9e-10
ENSMUSG00000017146	406.622	0.886073	0.133365	6.64395	3.05e-11	1.03e-09
ENSMUSG00000090785	38.4845	-2.84413	0.428355	-6.63964	3.14e-11	1.06e-09
ENSMUSG00000061524	820.059	0.843737	0.127212	6.63252	3.3e-11	1.11e-09
ENSMUSG00000016477	703.057	0.695457	0.104883	6.63078	3.34e-11	1.12e-09
ENSMUSG00000064115	942.099	-0.943769	0.14257	-6.61967	3.6e-11	1.21e-09
ENSMUSG00000034799	4367.1	-0.572777	0.0865579	-6.61728	3.66e-11	1.23e-09
ENSMUSG00000078317	536.571	0.718212	0.108541	6.61696	3.67e-11	1.23e-09
ENSMUSG00000047669	380.912	0.80833	0.122215	6.614	3.74e-11	1.25e-09
ENSMUSG00000042388	1703.24	0.60329	0.0912531	6.61117	3.81e-11	1.27e-09
ENSMUSG00000067879	579.561	-0.824498	0.124729	-6.61034	3.83e-11	1.28e-09
ENSMUSG00000031604	1522.25	-0.536521	0.0812693	-6.60177	4.06e-11	1.35e-09
ENSMUSG00000015568	802.971	-0.843947	0.12785	-6.60109	4.08e-11	1.35e-09
ENSMUSG00000044071	1460.71	-0.739651	0.112093	-6.59856	4.15e-11	1.37e-09
ENSMUSG00000042182	1528.63	-0.701635	0.10632	-6.5993	4.13e-11	1.37e-09
ENSMUSG00000038121	944.047	0.631258	0.0957469	6.59299	4.31e-11	1.42e-09
ENSMUSG00000038020	756.995	-0.772769	0.117315	-6.58711	4.48e-11	1.47e-09
ENSMUSG00000039158	497.911	0.962677	0.146154	6.58671	4.5e-11	1.48e-09
ENSMUSG00000041801	257.594	0.995744	0.151267	6.58268	4.62e-11	1.51e-09
ENSMUSG00000098087	1158.09	-0.591304	0.0898902	-6.57807	4.77e-11	1.56e-09
ENSMUSG00000028007	233.383	-1.03873	0.157968	-6.57559	4.85e-11	1.58e-09
ENSMUSG00000021411	135.925	-1.3367	0.203388	-6.57219	4.96e-11	1.61e-09
ENSMUSG00000004360	3583.8	-0.626827	0.0954897	-6.56433	5.23e-11	1.7e-09
ENSMUSG00000071654	514.727	0.762144	0.116141	6.56221	5.3e-11	1.72e-09
ENSMUSG00000073982	284.274	0.955029	0.14554	6.56199	5.31e-11	1.72e-09
ENSMUSG00000107134	203.253	1.40982	0.214963	6.55841	5.44e-11	1.76e-09
ENSMUSG00000022546	431.814	0.89283	0.136209	6.55486	5.57e-11	1.8e-09
ENSMUSG00000021709	2057	0.603185	0.0920413	6.55343	5.62e-11	1.81e-09
ENSMUSG00000033728	999.109	0.624123	0.0953119	6.54822	5.82e-11	1.87e-09
ENSMUSG00000111163	86.8595	1.64776	0.251714	6.54617	5.9e-11	1.89e-09
ENSMUSG00000060301	1397.09	-0.775004	0.118409	-6.54514	5.94e-11	1.9e-09
ENSMUSG00000054737	268.818	-1.0721	0.163801	-6.54512	5.94e-11	1.9e-09
ENSMUSG00000050188	508.797	0.758877	0.115989	6.54266	6.04e-11	1.93e-09
ENSMUSG00000047139	21337.9	-0.391007	0.0598337	-6.53489	6.37e-11	2.02e-09
ENSMUSG00000052516	3439.76	-0.543798	0.0832451	-6.53249	6.47e-11	2.05e-09
ENSMUSG00000002870	1565.58	0.696038	0.106563	6.53168	6.5e-11	2.06e-09
ENSMUSG00000023411	649.992	0.865802	0.13271	6.52402	6.84e-11	2.16e-09
ENSMUSG00000056073	1500.39	-0.652005	0.0999753	-6.52166	6.95e-11	2.19e-09
ENSMUSG00000059146	3103.06	-0.484338	0.0742744	-6.52092	6.99e-11	2.2e-09
ENSMUSG00000033319	1678.33	0.563999	0.0864912	6.52088	6.99e-11	2.2e-09
ENSMUSG00000070934	2326.84	0.450232	0.069055	6.5199	7.04e-11	2.21e-09
ENSMUSG00000027831	304.061	-1.02556	0.157355	-6.51751	7.15e-11	2.24e-09
ENSMUSG00000042066	3587.74	0.497464	0.0763582	6.51487	7.28e-11	2.27e-09
ENSMUSG00000104362	220.091	-1.41255	0.21703	-6.50855	7.59e-11	2.37e-09
ENSMUSG00000051675	3756.34	0.450257	0.0691963	6.50695	7.67e-11	2.38e-09
ENSMUSG00000038462	3099.09	0.429182	0.0659511	6.50758	7.64e-11	2.38e-09
ENSMUSG00000027634	3068.05	-0.48183	0.07411	-6.50155	7.95e-11	2.47e-09
ENSMUSG00000017724	259.274	-1.05139	0.161862	-6.49559	8.27e-11	2.56e-09
ENSMUSG00000029545	346.844	0.918771	0.141514	6.49243	8.45e-11	2.61e-09
ENSMUSG00000005483	1438.92	0.577813	0.0890573	6.4881	8.69e-11	2.68e-09
ENSMUSG00000035168	467.413	0.919527	0.141795	6.48489	8.88e-11	2.73e-09
ENSMUSG00000031760	1814.35	-0.614954	0.0949036	-6.47977	9.19e-11	2.82e-09
ENSMUSG00000027551	693.699	0.633556	0.0978667	6.47367	9.57e-11	2.94e-09
ENSMUSG00000037536	404.733	0.83178	0.128522	6.47188	9.68e-11	2.96e-09
ENSMUSG00000017716	538.179	0.774691	0.119722	6.47076	9.75e-11	2.98e-09
ENSMUSG00000040661	1834.99	0.498828	0.0771042	6.46953	9.83e-11	3e-09
ENSMUSG00000038894	1211.32	0.547309	0.0846518	6.46541	1.01e-10	3.08e-09
ENSMUSG00000064358	755.705	-0.690412	0.106804	-6.46428	1.02e-10	3.09e-09
ENSMUSG00000059273	3415.2	0.501124	0.0775867	6.4589	1.05e-10	3.2e-09
ENSMUSG00000029832	432.019	-0.773111	0.119752	-6.45593	1.08e-10	3.26e-09
ENSMUSG00000062115	3375.96	0.471027	0.0730506	6.44795	1.13e-10	3.42e-09
ENSMUSG00000055745	3262.74	0.505996	0.0784727	6.44805	1.13e-10	3.42e-09
ENSMUSG00000036036	6546.23	-0.600482	0.0931948	-6.4433	1.17e-10	3.52e-09
ENSMUSG00000037242	3241.07	0.613604	0.0952684	6.44079	1.19e-10	3.57e-09
ENSMUSG00000022120	765.162	0.714901	0.111001	6.44047	1.19e-10	3.57e-09
ENSMUSG00000071652	1074.67	0.584835	0.0908078	6.44036	1.19e-10	3.57e-09
ENSMUSG00000071226	729.297	0.791117	0.122885	6.43785	1.21e-10	3.62e-09
ENSMUSG00000059325	235.752	-0.974529	0.151447	-6.43477	1.24e-10	3.69e-09
ENSMUSG00000025221	393.24	-0.985303	0.153177	-6.43246	1.26e-10	3.74e-09
ENSMUSG00000024754	1742.73	0.56155	0.0873903	6.42577	1.31e-10	3.9e-09
ENSMUSG00000048285	503.297	-0.713892	0.11111	-6.42507	1.32e-10	3.91e-09
ENSMUSG00000036782	988.251	0.844933	0.131602	6.42035	1.36e-10	4.03e-09
ENSMUSG00000032503	1409.14	-0.700348	0.109186	-6.41424	1.42e-10	4.19e-09
ENSMUSG00000051062	905.731	0.655421	0.102209	6.41253	1.43e-10	4.23e-09
ENSMUSG00000057818	225.808	-1.00783	0.157283	-6.40775	1.48e-10	4.35e-09
ENSMUSG00000036052	2927.08	-0.437088	0.0682313	-6.40597	1.49e-10	4.4e-09
ENSMUSG00000032841	114.635	1.4703	0.229737	6.39993	1.55e-10	4.57e-09
ENSMUSG00000038301	1130.13	-0.614434	0.0960852	-6.39468	1.61e-10	4.72e-09
ENSMUSG00000056222	1560.93	-0.542583	0.0848839	-6.39206	1.64e-10	4.79e-09
ENSMUSG00000031938	632.5	-0.675733	0.105746	-6.39018	1.66e-10	4.84e-09
ENSMUSG00000096472	1099.34	0.564667	0.0884416	6.38463	1.72e-10	5.01e-09
ENSMUSG00000032826	7988.19	-0.397116	0.0622751	-6.37679	1.81e-10	5.26e-09
ENSMUSG00000103711	117.25	1.42667	0.223722	6.37699	1.81e-10	5.26e-09
ENSMUSG00000060961	460.822	-0.753509	0.118197	-6.37504	1.83e-10	5.31e-09
ENSMUSG00000027832	429.257	-0.731438	0.115055	-6.35729	2.05e-10	5.95e-09
ENSMUSG00000031487	488.927	0.738685	0.116437	6.34409	2.24e-10	6.47e-09
ENSMUSG00000048732	293.472	0.926416	0.146117	6.34022	2.29e-10	6.62e-09
ENSMUSG00000040840	216.368	-1.03544	0.16343	-6.33569	2.36e-10	6.81e-09
ENSMUSG00000066613	731.436	-0.78917	0.124797	-6.32363	2.55e-10	7.35e-09
ENSMUSG00000038489	903.51	0.566947	0.0897044	6.32017	2.61e-10	7.5e-09
ENSMUSG00000045316	378.289	0.770501	0.121964	6.31743	2.66e-10	7.63e-09
ENSMUSG00000020091	7149.4	0.419932	0.0664813	6.31655	2.67e-10	7.66e-09
ENSMUSG00000074575	637.762	0.64139	0.101565	6.31505	2.7e-10	7.72e-09
ENSMUSG00000071302	345.406	-0.824731	0.130631	-6.31342	2.73e-10	7.79e-09
ENSMUSG00000066800	1597.67	-0.604312	0.0958404	-6.3054	2.87e-10	8.19e-09
ENSMUSG00000037266	6801.91	-0.565171	0.0896493	-6.30425	2.9e-10	8.23e-09
ENSMUSG00000097063	167.72	-1.2088	0.191923	-6.29833	3.01e-10	8.54e-09
ENSMUSG00000021752	665.467	0.616886	0.0979685	6.29678	3.04e-10	8.61e-09
ENSMUSG00000040151	2371.05	0.564508	0.0897137	6.29233	3.13e-10	8.85e-09
ENSMUSG00000004677	2759.8	-0.541042	0.0859993	-6.29124	3.15e-10	8.89e-09
ENSMUSG00000020160	205.3	1.2668	0.201411	6.28961	3.18e-10	8.97e-09
ENSMUSG00000064345	22395.9	-0.571984	0.0910288	-6.28355	3.31e-10	9.31e-09
ENSMUSG00000030315	1271.28	0.544441	0.0867128	6.27866	3.41e-10	9.58e-09
ENSMUSG00000009772	333.102	0.85192	0.135689	6.27848	3.42e-10	9.58e-09
ENSMUSG00000021730	178.328	-1.19063	0.18964	-6.27835	3.42e-10	9.58e-09
ENSMUSG00000064363	25856.8	-0.629509	0.100395	-6.27035	3.6e-10	1.01e-08
ENSMUSG00000030352	947.36	0.579078	0.0923895	6.26779	3.66e-10	1.02e-08
ENSMUSG00000033983	1001.58	0.573857	0.0916895	6.2587	3.88e-10	1.08e-08
ENSMUSG00000021318	1301.48	1.40432	0.224435	6.25711	3.92e-10	1.09e-08
ENSMUSG00000021395	7207.9	0.394382	0.0630385	6.25621	3.94e-10	1.1e-08
ENSMUSG00000037742	142140	0.363721	0.0581665	6.2531	4.02e-10	1.11e-08
ENSMUSG00000001517	1065.63	0.734537	0.117455	6.25376	4.01e-10	1.11e-08
ENSMUSG00000056854	308.642	1.07948	0.172596	6.2544	3.99e-10	1.11e-08
ENSMUSG00000031661	821.224	0.846827	0.135574	6.24622	4.2e-10	1.16e-08
ENSMUSG00000079553	636.572	0.745564	0.119463	6.24097	4.35e-10	1.2e-08
ENSMUSG00000020661	3176.58	0.49557	0.0794264	6.23935	4.39e-10	1.21e-08
ENSMUSG00000038910	1439.42	0.582046	0.0933259	6.2367	4.47e-10	1.23e-08
ENSMUSG00000027748	370.537	-1.15857	0.185859	-6.23359	4.56e-10	1.25e-08
ENSMUSG00000021840	1880.52	0.513335	0.082474	6.22421	4.84e-10	1.32e-08
ENSMUSG00000026131	5814.97	-0.378166	0.0607731	-6.22259	4.89e-10	1.34e-08
ENSMUSG00000031714	1152.57	0.634595	0.102097	6.2156	5.11e-10	1.39e-08
ENSMUSG00000038112	354.788	1.11877	0.179999	6.21542	5.12e-10	1.39e-08
ENSMUSG00000027210	7363.15	0.507933	0.0817761	6.21126	5.26e-10	1.42e-08
ENSMUSG00000031934	3962.14	0.427233	0.0687773	6.21184	5.24e-10	1.42e-08
ENSMUSG00000068373	2931.36	-0.533782	0.0859396	-6.21114	5.26e-10	1.42e-08
ENSMUSG00000078700	398.814	-0.826433	0.133128	-6.20779	5.37e-10	1.45e-08
ENSMUSG00000072949	1334.08	0.566654	0.0913108	6.20577	5.44e-10	1.47e-08
ENSMUSG00000056508	78.4339	-1.58497	0.255454	-6.20451	5.49e-10	1.48e-08
ENSMUSG00000068551	773.923	0.740698	0.119482	6.19924	5.67e-10	1.53e-08
ENSMUSG00000019773	440.234	0.811623	0.130947	6.1981	5.71e-10	1.54e-08
ENSMUSG00000001056	1410.58	0.489797	0.0790412	6.19673	5.76e-10	1.55e-08
ENSMUSG00000025558	1596.77	-0.695551	0.112271	-6.19527	5.82e-10	1.56e-08
ENSMUSG00000020919	378.597	0.750845	0.121207	6.19475	5.84e-10	1.56e-08
ENSMUSG00000038242	68.2902	-1.8936	0.305695	-6.19441	5.85e-10	1.56e-08
ENSMUSG00000035164	574.872	0.848363	0.137107	6.18759	6.11e-10	1.63e-08
ENSMUSG00000029196	734.312	0.654835	0.10593	6.18174	6.34e-10	1.68e-08
ENSMUSG00000044345	203.187	1.03167	0.16688	6.1821	6.33e-10	1.68e-08
ENSMUSG00000078591	1547.01	-0.550503	0.0890633	-6.18103	6.37e-10	1.69e-08
ENSMUSG00000055421	780.978	-0.680382	0.110075	-6.18108	6.37e-10	1.69e-08
ENSMUSG00000055485	2060.6	0.676584	0.109578	6.17443	6.64e-10	1.76e-08
ENSMUSG00000020297	31846.9	-0.340837	0.0552612	-6.16775	6.93e-10	1.83e-08
ENSMUSG00000020704	505.035	-0.780478	0.126643	-6.16284	7.15e-10	1.88e-08
ENSMUSG00000036834	305.573	0.851496	0.138331	6.15548	7.49e-10	1.97e-08
ENSMUSG00000042978	28577.7	0.377743	0.061382	6.15397	7.56e-10	1.98e-08
ENSMUSG00000039741	2751.08	0.500078	0.0812511	6.15472	7.52e-10	1.98e-08
ENSMUSG00000028832	45049.9	-0.384129	0.0624791	-6.14811	7.84e-10	2.05e-08
ENSMUSG00000036180	1894.19	0.507819	0.082606	6.14748	7.87e-10	2.06e-08
ENSMUSG00000050334	5658.6	-0.44367	0.072215	-6.14374	8.06e-10	2.1e-08
ENSMUSG00000030541	2991.4	0.471074	0.0766839	6.14306	8.09e-10	2.11e-08
ENSMUSG00000009555	2430.08	0.446759	0.0727704	6.13929	8.29e-10	2.16e-08
ENSMUSG00000078584	995.7	0.533401	0.0868877	6.13898	8.31e-10	2.16e-08
ENSMUSG00000034773	135.532	1.30616	0.212821	6.13736	8.39e-10	2.18e-08
ENSMUSG00000078908	1335.62	0.529332	0.0862887	6.13442	8.55e-10	2.21e-08
ENSMUSG00000021643	895.509	-0.662344	0.108013	-6.13206	8.67e-10	2.24e-08
ENSMUSG00000021978	2762.57	0.421538	0.0687826	6.12856	8.87e-10	2.29e-08
ENSMUSG00000027820	154.515	-1.22542	0.199952	-6.12858	8.87e-10	2.29e-08
ENSMUSG00000048078	5400.24	0.488075	0.0796591	6.12705	8.95e-10	2.3e-08
ENSMUSG00000096210	7653.81	0.502696	0.0820727	6.125	9.07e-10	2.33e-08
ENSMUSG00000048327	620.563	0.820226	0.133934	6.1241	9.12e-10	2.34e-08
ENSMUSG00000020905	373.351	-2.21302	0.361442	-6.12276	9.2e-10	2.36e-08
ENSMUSG00000023150	7746.7	-0.421821	0.0689408	-6.1186	9.44e-10	2.42e-08
ENSMUSG00000019986	2742.39	-0.488897	0.0799249	-6.11696	9.54e-10	2.44e-08
ENSMUSG00000032536	6457.91	0.418836	0.0685666	6.10846	1.01e-09	2.57e-08
ENSMUSG00000038279	1195.65	0.535705	0.0877195	6.10702	1.02e-09	2.59e-08
ENSMUSG00000034686	1036.21	0.667904	0.109394	6.10547	1.03e-09	2.61e-08
ENSMUSG00000075502	100.642	1.44172	0.236201	6.10378	1.04e-09	2.63e-08
ENSMUSG00000029147	4508.45	0.403934	0.0662174	6.10011	1.06e-09	2.69e-08
ENSMUSG00000016624	2592.21	0.547215	0.0899363	6.08448	1.17e-09	2.96e-08
ENSMUSG00000051910	1362.41	0.657388	0.108169	6.07742	1.22e-09	3.09e-08
ENSMUSG00000036790	576.851	-0.711386	0.11719	-6.07039	1.28e-09	3.22e-08
ENSMUSG00000031828	348.986	0.818418	0.134817	6.07058	1.27e-09	3.22e-08
ENSMUSG00000028458	1382.16	0.503927	0.0830441	6.06819	1.29e-09	3.25e-08
ENSMUSG00000021279	3011.54	0.407837	0.0672297	6.06632	1.31e-09	3.29e-08
ENSMUSG00000029212	352.237	-0.950437	0.156735	-6.06398	1.33e-09	3.33e-08
ENSMUSG00000041930	203.994	1.06977	0.176468	6.06211	1.34e-09	3.37e-08
ENSMUSG00000047417	2329.71	0.424283	0.070017	6.05971	1.36e-09	3.41e-08
ENSMUSG00000090015	434.007	-0.927026	0.153218	-6.05036	1.45e-09	3.61e-08
ENSMUSG00000068205	1062.2	-0.683872	0.113075	-6.04796	1.47e-09	3.66e-08
ENSMUSG00000007655	434.768	-0.933969	0.154547	-6.04328	1.51e-09	3.75e-08
ENSMUSG00000036545	228.594	-1.18358	0.195834	-6.04378	1.51e-09	3.75e-08
ENSMUSG00000040857	848.372	0.717843	0.118817	6.04159	1.53e-09	3.79e-08
ENSMUSG00000026836	1080.55	-0.539155	0.089289	-6.03831	1.56e-09	3.86e-08
ENSMUSG00000069895	903.831	0.637265	0.105572	6.03631	1.58e-09	3.9e-08
ENSMUSG00000041605	318.806	0.83859	0.138935	6.03583	1.58e-09	3.91e-08
ENSMUSG00000031342	9198.36	-0.394433	0.0653786	-6.03307	1.61e-09	3.96e-08
ENSMUSG00000028184	5862.15	-0.587805	0.0974231	-6.03353	1.6e-09	3.96e-08
ENSMUSG00000036097	1919.91	-0.492794	0.0817407	-6.02875	1.65e-09	4.07e-08
ENSMUSG00000025195	407.712	0.837579	0.139068	6.02279	1.71e-09	4.21e-08
ENSMUSG00000045973	3177.59	0.394125	0.0654887	6.01821	1.76e-09	4.33e-08
ENSMUSG00000113216	179.828	-1.28718	0.21405	-6.01347	1.82e-09	4.45e-08
ENSMUSG00000021366	2294.54	0.447072	0.0743593	6.01232	1.83e-09	4.47e-08
ENSMUSG00000048007	361.258	0.808768	0.134569	6.01006	1.85e-09	4.53e-08
ENSMUSG00000029381	474.094	0.869884	0.144797	6.00759	1.88e-09	4.59e-08
ENSMUSG00000058290	632.988	0.742325	0.123603	6.00572	1.9e-09	4.64e-08
ENSMUSG00000005583	5766.41	-1.09892	0.183027	-6.00416	1.92e-09	4.68e-08
ENSMUSG00000046658	2403.87	0.440928	0.0734433	6.00366	1.93e-09	4.68e-08
ENSMUSG00000047648	707.685	0.692086	0.115385	5.99807	2e-09	4.84e-08
ENSMUSG00000027663	1086.52	0.545846	0.0910957	5.99201	2.07e-09	5.02e-08
ENSMUSG00000024534	1923.72	0.440436	0.073528	5.99005	2.1e-09	5.07e-08
ENSMUSG00000035686	97.9802	-1.60779	0.268502	-5.98801	2.12e-09	5.13e-08
ENSMUSG00000018446	2347.84	0.44521	0.0743958	5.98434	2.17e-09	5.24e-08
ENSMUSG00000010607	572.032	0.672311	0.112466	5.97788	2.26e-09	5.44e-08
ENSMUSG00000017386	3587.61	0.479651	0.0803405	5.97023	2.37e-09	5.69e-08
ENSMUSG00000006931	397.81	0.756203	0.126689	5.96896	2.39e-09	5.73e-08
ENSMUSG00000046058	1670.42	0.449143	0.0752523	5.96849	2.39e-09	5.74e-08
ENSMUSG00000020422	923.507	0.620382	0.103946	5.9683	2.4e-09	5.74e-08
ENSMUSG00000018160	1766.38	0.451768	0.0757204	5.96626	2.43e-09	5.8e-08
ENSMUSG00000028703	680.023	0.580147	0.0972663	5.96453	2.45e-09	5.85e-08
ENSMUSG00000021219	817.644	-0.64869	0.108924	-5.95541	2.59e-09	6.18e-08
ENSMUSG00000031540	3642.59	0.422844	0.0710313	5.95293	2.63e-09	6.27e-08
ENSMUSG00000027395	971.279	0.531168	0.0893109	5.94741	2.72e-09	6.47e-08
ENSMUSG00000022305	2125.76	0.459997	0.0773616	5.94606	2.75e-09	6.52e-08
ENSMUSG00000074818	202.511	-1.00189	0.168613	-5.94191	2.82e-09	6.67e-08
ENSMUSG00000037204	1091.35	0.584995	0.0984888	5.93971	2.86e-09	6.75e-08
ENSMUSG00000043059	1035.55	0.506549	0.0853991	5.93155	3e-09	7.09e-08
ENSMUSG00000021127	417.838	0.840453	0.141754	5.92897	3.05e-09	7.19e-08
ENSMUSG00000035829	783.617	0.605857	0.10224	5.92584	3.11e-09	7.32e-08
ENSMUSG00000000184	8886.13	0.536527	0.0905535	5.92497	3.12e-09	7.35e-08
ENSMUSG00000003380	2085.2	-0.524846	0.088641	-5.92103	3.2e-09	7.52e-08
ENSMUSG00000036898	1453.19	-0.517747	0.0874562	-5.92007	3.22e-09	7.55e-08
ENSMUSG00000026274	373.044	0.776318	0.131246	5.915	3.32e-09	7.77e-08
ENSMUSG00000104420	40.5678	-2.98132	0.504572	-5.90861	3.45e-09	8.07e-08
ENSMUSG00000027533	6978.78	-0.404473	0.0684848	-5.90602	3.5e-09	8.19e-08
ENSMUSG00000034557	1491.87	0.476415	0.0806761	5.90528	3.52e-09	8.21e-08
ENSMUSG00000006369	1168.63	0.592678	0.100377	5.90451	3.54e-09	8.24e-08
ENSMUSG00000044949	1013.11	0.527743	0.0893933	5.90361	3.56e-09	8.27e-08
ENSMUSG00000013646	1621.76	0.495196	0.0838957	5.90252	3.58e-09	8.32e-08
ENSMUSG00000015968	961.617	-0.596575	0.101124	-5.89943	3.65e-09	8.46e-08
ENSMUSG00000046668	1467.76	0.544497	0.092331	5.89723	3.7e-09	8.54e-08
ENSMUSG00000004933	610.147	-0.866292	0.146893	-5.89745	3.69e-09	8.54e-08
ENSMUSG00000029591	334.331	0.798016	0.135308	5.89775	3.68e-09	8.54e-08
ENSMUSG00000053550	2660.69	-0.52971	0.089867	-5.89438	3.76e-09	8.68e-08
ENSMUSG00000037541	1871.1	-0.508448	0.0862842	-5.89271	3.8e-09	8.74e-08
ENSMUSG00000049097	469.734	0.715737	0.12146	5.89278	3.8e-09	8.74e-08
ENSMUSG00000025812	1143.95	0.569375	0.0966314	5.89223	3.81e-09	8.75e-08
ENSMUSG00000013921	10411.2	-0.486522	0.0825805	-5.89149	3.83e-09	8.78e-08
ENSMUSG00000021763	60.833	1.77566	0.301499	5.88943	3.88e-09	8.88e-08
ENSMUSG00000041203	4052.36	0.391015	0.0664202	5.88698	3.93e-09	9e-08
ENSMUSG00000039067	3527.43	0.398724	0.0677356	5.88648	3.95e-09	9.01e-08
ENSMUSG00000063439	376.274	0.728734	0.123863	5.88338	4.02e-09	9.16e-08
ENSMUSG00000019891	379.76	0.729482	0.123986	5.88356	4.02e-09	9.16e-08
ENSMUSG00000097767	6875.85	-0.611783	0.104013	-5.88182	4.06e-09	9.23e-08
ENSMUSG00000053293	1582.89	0.513171	0.0872536	5.88137	4.07e-09	9.24e-08
ENSMUSG00000097457	32.4815	2.5649	0.436201	5.88008	4.1e-09	9.3e-08
ENSMUSG00000026915	4365.44	-0.444716	0.0756342	-5.87982	4.11e-09	9.31e-08
ENSMUSG00000032666	1790.29	0.450097	0.0766353	5.87323	4.27e-09	9.67e-08
ENSMUSG00000024713	252.95	-0.858703	0.146306	-5.86924	4.38e-09	9.89e-08
ENSMUSG00000041708	15840	-0.468862	0.0798964	-5.86837	4.4e-09	9.93e-08
ENSMUSG00000041540	4474.59	0.552735	0.0941947	5.86801	4.41e-09	9.94e-08
ENSMUSG00000026344	91.8255	1.56036	0.266222	5.8611	4.6e-09	1.03e-07
ENSMUSG00000017400	374.813	-0.769941	0.131389	-5.86002	4.63e-09	1.04e-07
ENSMUSG00000020283	931.757	0.545478	0.0931033	5.85885	4.66e-09	1.05e-07
ENSMUSG00000007021	1476.43	-0.493556	0.084342	-5.85184	4.86e-09	1.09e-07
ENSMUSG00000030609	1531.28	0.467965	0.0800052	5.84918	4.94e-09	1.11e-07
ENSMUSG00000051149	173.161	1.18611	0.202815	5.84823	4.97e-09	1.11e-07
ENSMUSG00000038369	2547.49	0.404378	0.0692215	5.8418	5.16e-09	1.15e-07
ENSMUSG00000032511	72.2044	1.71525	0.293605	5.84203	5.16e-09	1.15e-07
ENSMUSG00000027827	151.603	-1.10832	0.189759	-5.84065	5.2e-09	1.16e-07
ENSMUSG00000001467	3957.14	-0.499896	0.0856327	-5.83768	5.29e-09	1.18e-07
ENSMUSG00000024219	1883.24	0.465333	0.0797438	5.83536	5.37e-09	1.19e-07
ENSMUSG00000024517	129.839	-1.40312	0.240436	-5.83571	5.36e-09	1.19e-07
ENSMUSG00000024137	795.587	-0.6858	0.117582	-5.83251	5.46e-09	1.21e-07
ENSMUSG00000026669	277.444	0.834656	0.143112	5.83219	5.47e-09	1.21e-07
ENSMUSG00000026657	6212.28	-0.376857	0.0646349	-5.83055	5.52e-09	1.22e-07
ENSMUSG00000034993	2629.43	0.433891	0.074544	5.82061	5.86e-09	1.29e-07
ENSMUSG00000037857	807.165	0.582292	0.100043	5.82042	5.87e-09	1.29e-07
ENSMUSG00000045252	1228.67	0.530225	0.0911453	5.81735	5.98e-09	1.32e-07
ENSMUSG00000007038	589.576	-0.609046	0.104881	-5.807	6.36e-09	1.4e-07
ENSMUSG00000000605	4316.12	-0.414865	0.0715861	-5.79534	6.82e-09	1.5e-07
ENSMUSG00000071551	87.2582	-1.60637	0.277274	-5.79343	6.9e-09	1.51e-07
ENSMUSG00000030319	1034.3	0.601684	0.103929	5.78938	7.06e-09	1.55e-07
ENSMUSG00000046591	327.102	0.922621	0.159472	5.78546	7.23e-09	1.58e-07
ENSMUSG00000039477	11740.5	0.389658	0.0673698	5.78386	7.3e-09	1.59e-07
ENSMUSG00000070643	284.088	0.874179	0.151123	5.78455	7.27e-09	1.59e-07
ENSMUSG00000037089	1372.89	0.508242	0.0879332	5.77986	7.48e-09	1.63e-07
ENSMUSG00000021792	1043.67	-0.507193	0.0879187	-5.76889	7.98e-09	1.73e-07
ENSMUSG00000005370	1307.97	0.45889	0.0795772	5.7666	8.09e-09	1.76e-07
ENSMUSG00000026247	157.169	1.50162	0.260452	5.76545	8.14e-09	1.77e-07
ENSMUSG00000026426	6144.03	-0.373018	0.0647255	-5.76308	8.26e-09	1.79e-07
ENSMUSG00000035946	69.6378	1.68142	0.291925	5.75977	8.42e-09	1.82e-07
ENSMUSG00000028796	4893.82	0.469362	0.0815302	5.75692	8.57e-09	1.85e-07
ENSMUSG00000028029	1421.64	-0.453864	0.0788843	-5.75354	8.74e-09	1.88e-07
ENSMUSG00000049295	2431.75	0.525981	0.0914183	5.75357	8.74e-09	1.88e-07
ENSMUSG00000071757	989.775	0.541379	0.0942195	5.74594	9.14e-09	1.96e-07
ENSMUSG00000114851	93.4586	-1.3684	0.238153	-5.74589	9.14e-09	1.96e-07
ENSMUSG00000006356	3795.83	-0.456562	0.079467	-5.74531	9.18e-09	1.97e-07
ENSMUSG00000022412	1148.64	0.47843	0.0833189	5.74215	9.35e-09	2e-07
ENSMUSG00000050530	1501.19	0.438313	0.0763658	5.73965	9.49e-09	2.03e-07
ENSMUSG00000038965	2689.99	0.398935	0.0695407	5.73671	9.65e-09	2.06e-07
ENSMUSG00000055782	823.356	0.644473	0.112333	5.73717	9.63e-09	2.06e-07
ENSMUSG00000050640	783.996	-0.70012	0.122128	-5.73269	9.88e-09	2.11e-07
ENSMUSG00000040258	517.582	0.734893	0.128226	5.73123	9.97e-09	2.12e-07
ENSMUSG00000101111	538.773	-0.66825	0.116621	-5.73009	1e-08	2.13e-07
ENSMUSG00000095098	960.054	0.563734	0.098403	5.72882	1.01e-08	2.15e-07
ENSMUSG00000032280	4425.44	0.397603	0.0694139	5.72801	1.02e-08	2.16e-07
ENSMUSG00000072294	649.996	0.692887	0.121185	5.7176	1.08e-08	2.29e-07
ENSMUSG00000007888	246.201	-2.53263	0.443128	-5.71534	1.09e-08	2.32e-07
ENSMUSG00000034994	84521.9	0.401417	0.0702607	5.71326	1.11e-08	2.34e-07
ENSMUSG00000002897	227.983	0.865255	0.151475	5.7122	1.12e-08	2.35e-07
ENSMUSG00000022211	3793.56	-0.447712	0.0784136	-5.70962	1.13e-08	2.39e-07
ENSMUSG00000019849	1703.33	0.4554	0.0798263	5.70489	1.16e-08	2.45e-07
ENSMUSG00000003269	4057.5	-0.373999	0.0656317	-5.69844	1.21e-08	2.54e-07
ENSMUSG00000040964	1682.28	0.424566	0.0745336	5.69631	1.22e-08	2.57e-07
ENSMUSG00000020897	720.353	0.803893	0.141137	5.69583	1.23e-08	2.57e-07
ENSMUSG00000016386	2800.42	0.42274	0.0742982	5.68978	1.27e-08	2.66e-07
ENSMUSG00000025241	393.442	-0.843484	0.148322	-5.68683	1.29e-08	2.71e-07
ENSMUSG00000029403	268.496	-0.977121	0.171826	-5.68669	1.3e-08	2.71e-07
ENSMUSG00000050505	155.405	-1.09709	0.192967	-5.68541	1.3e-08	2.72e-07
ENSMUSG00000063171	696.511	0.625249	0.110037	5.68216	1.33e-08	2.77e-07
ENSMUSG00000013822	1623.5	0.496163	0.0873293	5.68152	1.34e-08	2.78e-07
ENSMUSG00000039542	10560.4	-0.433676	0.07634	-5.68086	1.34e-08	2.79e-07
ENSMUSG00000071847	1915.08	0.515995	0.0908423	5.68011	1.35e-08	2.79e-07
ENSMUSG00000028643	2582.95	0.414875	0.0731042	5.67512	1.39e-08	2.87e-07
ENSMUSG00000034522	329.72	0.767079	0.13521	5.67324	1.4e-08	2.9e-07
ENSMUSG00000070923	3494.65	0.422422	0.0745107	5.66929	1.43e-08	2.96e-07
ENSMUSG00000060424	2404.83	-0.438531	0.0773489	-5.66952	1.43e-08	2.96e-07
ENSMUSG00000024968	4925.16	0.541561	0.0955749	5.66635	1.46e-08	3.01e-07
ENSMUSG00000025354	2012.33	0.403639	0.0712577	5.6645	1.47e-08	3.04e-07
ENSMUSG00000101609	220.476	-1.06033	0.18731	-5.66082	1.51e-08	3.1e-07
ENSMUSG00000027253	877.074	0.577563	0.102047	5.65976	1.52e-08	3.12e-07
ENSMUSG00000021379	2718.73	1.11948	0.197878	5.65745	1.54e-08	3.15e-07
ENSMUSG00000041859	1117.09	0.68802	0.121771	5.6501	1.6e-08	3.29e-07
ENSMUSG00000028961	2011.1	0.419644	0.0742809	5.64941	1.61e-08	3.3e-07
ENSMUSG00000061887	7955.56	0.346878	0.0614178	5.64783	1.62e-08	3.32e-07
ENSMUSG00000007739	5329.16	-0.357205	0.0633041	-5.64269	1.67e-08	3.42e-07
ENSMUSG00000027326	398.589	0.898359	0.159224	5.64212	1.68e-08	3.43e-07
ENSMUSG00000000131	2770.18	0.374177	0.0663385	5.64042	1.7e-08	3.46e-07
ENSMUSG00000035478	5177.08	0.373936	0.0663995	5.63161	1.79e-08	3.63e-07
ENSMUSG00000022111	857.125	-0.642078	0.114035	-5.63055	1.8e-08	3.65e-07
ENSMUSG00000074030	788.461	0.54324	0.0964769	5.63078	1.79e-08	3.65e-07
ENSMUSG00000026708	286.444	0.801558	0.1424	5.62891	1.81e-08	3.68e-07
ENSMUSG00000031841	2417.03	0.395843	0.070401	5.6227	1.88e-08	3.81e-07
ENSMUSG00000075054	1035.89	0.60563	0.107742	5.62111	1.9e-08	3.84e-07
ENSMUSG00000039253	559.488	0.609803	0.108523	5.61912	1.92e-08	3.88e-07
ENSMUSG00000074476	519.289	0.799502	0.142371	5.61561	1.96e-08	3.95e-07
ENSMUSG00000038861	914.939	0.513346	0.0915937	5.6046	2.09e-08	4.2e-07
ENSMUSG00000006270	146.612	1.18581	0.211568	5.60486	2.08e-08	4.2e-07
ENSMUSG00000046402	552.296	0.892901	0.159381	5.60231	2.12e-08	4.25e-07
ENSMUSG00000049643	861.815	0.576414	0.102885	5.6025	2.11e-08	4.25e-07
ENSMUSG00000020649	1851.11	0.519987	0.0928293	5.60155	2.12e-08	4.26e-07
ENSMUSG00000031530	3165	0.622123	0.111182	5.59552	2.2e-08	4.41e-07
ENSMUSG00000041645	2091.92	0.452583	0.0808985	5.59445	2.21e-08	4.42e-07
ENSMUSG00000034164	313.265	-0.816282	0.145896	-5.59495	2.21e-08	4.42e-07
ENSMUSG00000046020	873.822	-0.510196	0.0912067	-5.59384	2.22e-08	4.43e-07
ENSMUSG00000038773	2687.79	0.375761	0.0671882	5.59266	2.24e-08	4.46e-07
ENSMUSG00000024426	4857.48	-0.359127	0.0642311	-5.59117	2.26e-08	4.49e-07
ENSMUSG00000079658	2675.97	-0.428446	0.0766263	-5.59137	2.25e-08	4.49e-07
ENSMUSG00000026527	299.906	-0.923132	0.165245	-5.58645	2.32e-08	4.61e-07
ENSMUSG00000060548	1880.68	0.484302	0.0867239	5.58442	2.34e-08	4.65e-07
ENSMUSG00000069171	5656.2	0.437691	0.0784077	5.58225	2.37e-08	4.71e-07
ENSMUSG00000039037	1038.76	-0.575702	0.103155	-5.58092	2.39e-08	4.74e-07
ENSMUSG00000035835	8884.1	-0.384208	0.0688682	-5.57888	2.42e-08	4.79e-07
ENSMUSG00000047514	3528.63	0.387417	0.0694728	5.57653	2.45e-08	4.85e-07
ENSMUSG00000042826	686.898	-0.573247	0.102804	-5.57612	2.46e-08	4.85e-07
ENSMUSG00000074825	425.355	0.66817	0.119843	5.57539	2.47e-08	4.87e-07
ENSMUSG00000027500	19551.3	-0.413577	0.0742164	-5.57259	2.51e-08	4.93e-07
ENSMUSG00000020701	122.636	1.1751	0.210864	5.57277	2.51e-08	4.93e-07
ENSMUSG00000045071	448.808	0.810067	0.145373	5.57232	2.51e-08	4.94e-07
ENSMUSG00000016763	1410.74	-0.5368	0.0963689	-5.57026	2.54e-08	4.99e-07
ENSMUSG00000032607	659.252	-0.596848	0.107193	-5.56798	2.58e-08	5.05e-07
ENSMUSG00000037885	913.872	0.559125	0.100442	5.56666	2.6e-08	5.08e-07
ENSMUSG00000047098	810.133	0.542481	0.0974672	5.56578	2.61e-08	5.1e-07
ENSMUSG00000033618	908.273	0.577738	0.103833	5.56413	2.63e-08	5.14e-07
ENSMUSG00000079037	3713.35	-0.440848	0.0792689	-5.56143	2.68e-08	5.22e-07
ENSMUSG00000051375	1392.57	0.491112	0.0883385	5.55943	2.71e-08	5.27e-07
ENSMUSG00000025880	418.393	0.708845	0.127591	5.55558	2.77e-08	5.38e-07
ENSMUSG00000054976	634.427	-0.604313	0.108856	-5.55148	2.83e-08	5.5e-07
ENSMUSG00000071477	1005.46	0.540998	0.0974989	5.54876	2.88e-08	5.58e-07
ENSMUSG00000029878	274.583	-0.9076	0.163631	-5.54663	2.91e-08	5.65e-07
ENSMUSG00000061374	1390.26	0.516016	0.0930469	5.54576	2.93e-08	5.67e-07
ENSMUSG00000026924	2251.83	0.419979	0.0757391	5.54507	2.94e-08	5.68e-07
ENSMUSG00000002835	581.251	0.728428	0.13143	5.54231	2.99e-08	5.77e-07
ENSMUSG00000085564	30.3229	-2.44548	0.441425	-5.53997	3.03e-08	5.84e-07
ENSMUSG00000020032	6868.88	0.432791	0.0781646	5.53692	3.08e-08	5.92e-07
ENSMUSG00000028701	131.856	1.15286	0.208201	5.53722	3.07e-08	5.92e-07
ENSMUSG00000028150	29.6023	2.53673	0.458158	5.5368	3.08e-08	5.92e-07
ENSMUSG00000045328	625.887	0.606935	0.109668	5.53431	3.12e-08	6e-07
ENSMUSG00000049764	452.049	0.697157	0.125986	5.5336	3.14e-08	6.02e-07
ENSMUSG00000046519	774.652	0.519094	0.0938371	5.53186	3.17e-08	6.06e-07
ENSMUSG00000074918	645.321	0.605853	0.109513	5.53223	3.16e-08	6.06e-07
ENSMUSG00000031428	4276.7	-0.378667	0.0684569	-5.53147	3.18e-08	6.07e-07
ENSMUSG00000073096	332.843	0.786298	0.142172	5.5306	3.19e-08	6.09e-07
ENSMUSG00000070880	1342.21	0.576687	0.104302	5.52902	3.22e-08	6.13e-07
ENSMUSG00000039081	289.529	2.16559	0.391672	5.52909	3.22e-08	6.13e-07
ENSMUSG00000057880	935.582	0.654861	0.11869	5.51742	3.44e-08	6.55e-07
ENSMUSG00000095139	3460.27	-0.469315	0.0851413	-5.51219	3.54e-08	6.74e-07
ENSMUSG00000001248	6750.11	-0.434532	0.0788487	-5.51096	3.57e-08	6.78e-07
ENSMUSG00000036422	2043.79	-0.393628	0.0714377	-5.51009	3.59e-08	6.8e-07
ENSMUSG00000055491	1067.76	0.535929	0.0973314	5.50623	3.67e-08	6.94e-07
ENSMUSG00000110631	5497.07	-0.532688	0.0967869	-5.50372	3.72e-08	7.04e-07
ENSMUSG00000026558	3100.25	0.367589	0.0669005	5.49457	3.92e-08	7.4e-07
ENSMUSG00000052133	1521.08	0.517621	0.0942337	5.49295	3.95e-08	7.46e-07
ENSMUSG00000021256	2453.52	0.522338	0.0951122	5.4918	3.98e-08	7.5e-07
ENSMUSG00000060733	1152.63	0.46278	0.0843032	5.48947	4.03e-08	7.59e-07
ENSMUSG00000021010	520.027	0.674464	0.122913	5.48733	4.08e-08	7.68e-07
ENSMUSG00000057715	147.2	-1.24176	0.226483	-5.48281	4.19e-08	7.87e-07
ENSMUSG00000053137	1375.03	-0.449838	0.0821116	-5.47837	4.29e-08	8.06e-07
ENSMUSG00000055436	4804.18	-0.330258	0.060308	-5.4762	4.35e-08	8.14e-07
ENSMUSG00000033955	1518.6	0.460727	0.0841336	5.47614	4.35e-08	8.14e-07
ENSMUSG00000016528	1643.67	0.476546	0.0870283	5.47576	4.36e-08	8.15e-07
ENSMUSG00000031016	449.618	0.71118	0.129883	5.47554	4.36e-08	8.15e-07
ENSMUSG00000031386	5285.4	0.375366	0.0685588	5.4751	4.37e-08	8.16e-07
ENSMUSG00000097971	419.631	-1.02725	0.187711	-5.4725	4.44e-08	8.27e-07
ENSMUSG00000037750	815.064	0.525086	0.0960026	5.4695	4.51e-08	8.4e-07
ENSMUSG00000057337	191.512	0.913199	0.166984	5.46879	4.53e-08	8.43e-07
ENSMUSG00000007817	6936.58	0.385591	0.0705299	5.46706	4.58e-08	8.5e-07
ENSMUSG00000069729	3157	0.398149	0.0728617	5.46445	4.64e-08	8.62e-07
ENSMUSG00000034889	1368.89	0.493097	0.0902888	5.46134	4.73e-08	8.76e-07
ENSMUSG00000031231	1923.81	-0.399967	0.0732778	-5.45823	4.81e-08	8.91e-07
ENSMUSG00000050567	850.457	0.646355	0.118448	5.45685	4.85e-08	8.97e-07
ENSMUSG00000034832	5341.33	0.452324	0.082997	5.44988	5.04e-08	9.31e-07
ENSMUSG00000033739	201.621	0.916964	0.168287	5.44881	5.07e-08	9.36e-07
ENSMUSG00000020171	2088.55	0.39348	0.072263	5.44512	5.18e-08	9.55e-07
ENSMUSG00000031618	133.109	-1.1983	0.220088	-5.44462	5.19e-08	9.56e-07
ENSMUSG00000032011	359.221	-0.832905	0.152993	-5.44408	5.21e-08	9.58e-07
ENSMUSG00000021597	1425.32	-0.472077	0.0867244	-5.44341	5.23e-08	9.61e-07
ENSMUSG00000022175	1011.54	0.476213	0.0875588	5.43878	5.36e-08	9.85e-07
ENSMUSG00000022240	4563.4	-0.363946	0.0669213	-5.43841	5.38e-08	9.86e-07
ENSMUSG00000099881	650.667	-0.562881	0.10357	-5.43481	5.49e-08	1e-06
ENSMUSG00000033446	115.899	1.15095	0.211849	5.4329	5.54e-08	1.01e-06
ENSMUSG00000037071	449.995	-0.783663	0.14432	-5.43006	5.63e-08	1.03e-06
ENSMUSG00000016493	111.772	-1.35329	0.249262	-5.4292	5.66e-08	1.03e-06
ENSMUSG00000104178	35.9934	-2.32335	0.42797	-5.42876	5.67e-08	1.03e-06
ENSMUSG00000027864	2635.26	0.453989	0.0836303	5.42852	5.68e-08	1.04e-06
ENSMUSG00000041702	1932.11	0.458715	0.084512	5.4278	5.71e-08	1.04e-06
ENSMUSG00000041775	613.983	-0.588549	0.108445	-5.42717	5.73e-08	1.04e-06
ENSMUSG00000069662	20898.3	0.336177	0.0620326	5.41937	5.98e-08	1.09e-06
ENSMUSG00000059920	780.529	0.51144	0.0943912	5.41829	6.02e-08	1.09e-06
ENSMUSG00000051331	2089.32	-0.426811	0.0788368	-5.41386	6.17e-08	1.12e-06
ENSMUSG00000035274	241.305	0.840598	0.155297	5.41283	6.2e-08	1.12e-06
ENSMUSG00000021087	19477.4	-0.339099	0.0626576	-5.41193	6.23e-08	1.13e-06
ENSMUSG00000002844	2637.92	0.390142	0.072112	5.41021	6.29e-08	1.14e-06
ENSMUSG00000028480	462.705	0.643193	0.118951	5.40719	6.4e-08	1.15e-06
ENSMUSG00000015599	2568.4	0.391696	0.0724588	5.40578	6.45e-08	1.16e-06
ENSMUSG00000038602	3136.76	-0.42049	0.0778171	-5.40356	6.53e-08	1.17e-06
ENSMUSG00000031916	737.932	0.526805	0.0974859	5.40391	6.52e-08	1.17e-06
ENSMUSG00000027002	5145.19	-0.383034	0.0708926	-5.40302	6.55e-08	1.18e-06
ENSMUSG00000090125	1773.72	-0.456388	0.0844808	-5.40227	6.58e-08	1.18e-06
ENSMUSG00000001761	1606.36	0.584583	0.108216	5.40199	6.59e-08	1.18e-06
ENSMUSG00000020387	76.5029	1.43197	0.265022	5.40321	6.55e-08	1.18e-06
ENSMUSG00000106928	127.214	1.09266	0.202394	5.39867	6.71e-08	1.2e-06
ENSMUSG00000047388	1193.12	0.471679	0.087421	5.39549	6.83e-08	1.22e-06
ENSMUSG00000019338	916.8	0.53412	0.0990056	5.39485	6.86e-08	1.22e-06
ENSMUSG00000036510	941.552	-0.538119	0.0997223	-5.39617	6.81e-08	1.22e-06
ENSMUSG00000042607	92.1027	1.50606	0.279164	5.39489	6.86e-08	1.22e-06
ENSMUSG00000025578	736.322	0.53499	0.0991892	5.39363	6.9e-08	1.23e-06
ENSMUSG00000028405	1834.39	0.418711	0.0776797	5.39022	7.04e-08	1.25e-06
ENSMUSG00000040084	1072.33	0.667628	0.123845	5.39083	7.01e-08	1.25e-06
ENSMUSG00000055945	877.043	0.510076	0.094656	5.38874	7.1e-08	1.26e-06
ENSMUSG00000042258	195.236	2.8259	0.524661	5.38614	7.2e-08	1.27e-06
ENSMUSG00000104965	126.621	1.12492	0.209062	5.38078	7.42e-08	1.31e-06
ENSMUSG00000038526	124.422	1.31684	0.244874	5.37764	7.55e-08	1.33e-06
ENSMUSG00000020178	220.466	0.924743	0.171975	5.37718	7.57e-08	1.34e-06
ENSMUSG00000038390	3468.92	0.375197	0.0698086	5.37465	7.67e-08	1.35e-06
ENSMUSG00000044667	548.4	-0.756986	0.140844	-5.37465	7.67e-08	1.35e-06
ENSMUSG00000001802	4348.23	0.355563	0.066197	5.37129	7.82e-08	1.37e-06
ENSMUSG00000031634	455.878	-0.604552	0.112527	-5.37251	7.76e-08	1.37e-06
ENSMUSG00000033735	900.136	0.546568	0.101796	5.36923	7.91e-08	1.39e-06
ENSMUSG00000019432	8846.27	0.345378	0.0643484	5.36732	7.99e-08	1.4e-06
ENSMUSG00000004562	1312.96	0.465396	0.0867403	5.36539	8.08e-08	1.42e-06
ENSMUSG00000022178	607.404	0.823989	0.153633	5.36336	8.17e-08	1.43e-06
ENSMUSG00000078486	250.921	-0.890188	0.165975	-5.3634	8.17e-08	1.43e-06
ENSMUSG00000034300	1926.92	0.406457	0.075835	5.35975	8.33e-08	1.46e-06
ENSMUSG00000042372	218.694	0.986227	0.184084	5.35748	8.44e-08	1.47e-06
ENSMUSG00000022125	180.119	0.982868	0.183545	5.35493	8.56e-08	1.49e-06
ENSMUSG00000035891	1236.82	0.469235	0.0876694	5.35233	8.68e-08	1.51e-06
ENSMUSG00000029344	479.473	0.606908	0.113377	5.353	8.65e-08	1.51e-06
ENSMUSG00000004070	838.282	0.51695	0.096657	5.34829	8.88e-08	1.54e-06
ENSMUSG00000003779	393	0.800112	0.149754	5.34283	9.15e-08	1.59e-06
ENSMUSG00000038991	1115.16	0.447312	0.0837354	5.34197	9.19e-08	1.59e-06
ENSMUSG00000033510	276.828	0.739641	0.138439	5.34272	9.16e-08	1.59e-06
ENSMUSG00000006585	400.821	0.735211	0.137672	5.34029	9.28e-08	1.61e-06
ENSMUSG00000020456	2332.09	0.416666	0.0780682	5.3372	9.44e-08	1.63e-06
ENSMUSG00000023764	612.601	-0.624704	0.117101	-5.33472	9.57e-08	1.65e-06
ENSMUSG00000023951	1854.01	-0.471024	0.0883313	-5.33246	9.69e-08	1.67e-06
ENSMUSG00000027016	188.515	-1.08906	0.204207	-5.3331	9.66e-08	1.67e-06
ENSMUSG00000037997	1604.8	0.440412	0.0827274	5.32366	1.02e-07	1.75e-06
ENSMUSG00000037791	2399.64	0.417389	0.0784248	5.32216	1.03e-07	1.76e-06
ENSMUSG00000025384	1681.44	0.446715	0.0839931	5.31848	1.05e-07	1.8e-06
ENSMUSG00000011837	932.222	0.511428	0.0963485	5.30811	1.11e-07	1.9e-06
ENSMUSG00000050677	102.364	1.20746	0.227609	5.30496	1.13e-07	1.93e-06
ENSMUSG00000038876	533.018	0.572888	0.108034	5.30283	1.14e-07	1.95e-06
ENSMUSG00000023940	297.802	0.756573	0.14268	5.3026	1.14e-07	1.95e-06
ENSMUSG00000028289	1005.4	-0.513541	0.0968724	-5.30121	1.15e-07	1.96e-06
ENSMUSG00000028047	1001.89	-0.556847	0.105039	-5.30132	1.15e-07	1.96e-06
ENSMUSG00000021294	3951.82	0.44707	0.0843451	5.30049	1.15e-07	1.97e-06
ENSMUSG00000032737	1178.69	0.591973	0.111722	5.29863	1.17e-07	1.99e-06
ENSMUSG00000022043	7911.1	0.335365	0.0633549	5.29343	1.2e-07	2.04e-06
ENSMUSG00000021832	2694.09	-0.377844	0.0713798	-5.29343	1.2e-07	2.04e-06
ENSMUSG00000054409	769.084	-0.565477	0.106906	-5.28946	1.23e-07	2.08e-06
ENSMUSG00000064337	6099.73	-0.515724	0.0975125	-5.28879	1.23e-07	2.09e-06
ENSMUSG00000044576	752.652	0.621354	0.117542	5.28622	1.25e-07	2.11e-06
ENSMUSG00000048796	341.936	-0.712187	0.134703	-5.28707	1.24e-07	2.11e-06
ENSMUSG00000029207	1227.86	0.479693	0.0907594	5.28533	1.25e-07	2.12e-06
ENSMUSG00000022336	4569.8	-0.340534	0.0644598	-5.2829	1.27e-07	2.15e-06
ENSMUSG00000067889	8571.06	-0.368634	0.0698108	-5.28047	1.29e-07	2.17e-06
ENSMUSG00000048027	2951.94	0.377989	0.0715852	5.28027	1.29e-07	2.17e-06
ENSMUSG00000055053	1153.08	0.515437	0.0976115	5.28049	1.29e-07	2.17e-06
ENSMUSG00000021488	5288.85	0.376702	0.0713818	5.27729	1.31e-07	2.2e-06
ENSMUSG00000023912	1358.78	-0.517361	0.0980264	-5.27777	1.31e-07	2.2e-06
ENSMUSG00000033981	7608.62	-0.985959	0.186951	-5.27389	1.34e-07	2.24e-06
ENSMUSG00000030704	4318.85	-0.422278	0.0800772	-5.27338	1.34e-07	2.24e-06
ENSMUSG00000055116	292.742	-0.743094	0.140912	-5.27346	1.34e-07	2.24e-06
ENSMUSG00000049916	150.956	0.978499	0.185531	5.27404	1.33e-07	2.24e-06
ENSMUSG00000057738	21276.4	-0.340549	0.0647088	-5.26279	1.42e-07	2.37e-06
ENSMUSG00000042834	37426.5	-0.323712	0.061516	-5.26224	1.42e-07	2.38e-06
ENSMUSG00000066043	880.594	0.561444	0.106716	5.26109	1.43e-07	2.39e-06
ENSMUSG00000047749	834.857	0.531899	0.101106	5.2608	1.43e-07	2.39e-06
ENSMUSG00000021843	2215.98	-0.452334	0.0860291	-5.25791	1.46e-07	2.43e-06
ENSMUSG00000032475	360.183	0.695053	0.132205	5.25737	1.46e-07	2.43e-06
ENSMUSG00000060227	2062.47	-0.468689	0.0893327	-5.24656	1.55e-07	2.58e-06
ENSMUSG00000027881	2021.8	-0.394156	0.0751616	-5.24412	1.57e-07	2.61e-06
ENSMUSG00000048878	1506.91	0.460919	0.0879883	5.23842	1.62e-07	2.69e-06
ENSMUSG00000045438	1686.95	0.383829	0.0732908	5.23706	1.63e-07	2.7e-06
ENSMUSG00000024683	532.499	0.613867	0.117209	5.23735	1.63e-07	2.7e-06
ENSMUSG00000021375	892.932	0.553618	0.105781	5.23361	1.66e-07	2.75e-06
ENSMUSG00000028551	663.44	0.540851	0.103356	5.2329	1.67e-07	2.76e-06
ENSMUSG00000003423	1196.58	-0.497996	0.095224	-5.22973	1.7e-07	2.8e-06
ENSMUSG00000009739	4663.38	-0.318216	0.0608532	-5.22923	1.7e-07	2.81e-06
ENSMUSG00000028693	3923.55	-0.332603	0.0636267	-5.22742	1.72e-07	2.83e-06
ENSMUSG00000034940	2484.57	0.374468	0.071644	5.22679	1.72e-07	2.84e-06
ENSMUSG00000046556	1990.86	0.412596	0.0789394	5.22674	1.73e-07	2.84e-06
ENSMUSG00000054676	289.881	0.744022	0.142369	5.22601	1.73e-07	2.85e-06
ENSMUSG00000030870	2855.13	0.371125	0.0710637	5.22243	1.77e-07	2.9e-06
ENSMUSG00000044496	1107.53	0.485905	0.0930481	5.22208	1.77e-07	2.9e-06
ENSMUSG00000053199	727.492	-0.538994	0.103306	-5.21746	1.81e-07	2.97e-06
ENSMUSG00000021474	1480.82	0.447849	0.0858707	5.21539	1.83e-07	3e-06
ENSMUSG00000030123	1881.31	0.471354	0.090501	5.20827	1.91e-07	3.12e-06
ENSMUSG00000072647	137.977	-1.04153	0.200037	-5.20668	1.92e-07	3.14e-06
ENSMUSG00000017412	679.245	-0.645378	0.123985	-5.20528	1.94e-07	3.16e-06
ENSMUSG00000042213	249.379	0.811877	0.156014	5.20386	1.95e-07	3.18e-06
ENSMUSG00000049091	529.826	0.580728	0.111619	5.20275	1.96e-07	3.2e-06
ENSMUSG00000021466	716.315	0.548521	0.105491	5.19971	2e-07	3.25e-06
ENSMUSG00000001138	1219.2	0.457802	0.0881343	5.19437	2.05e-07	3.34e-06
ENSMUSG00000047935	1302.71	0.649449	0.125064	5.19295	2.07e-07	3.36e-06
ENSMUSG00000000628	346.446	0.773601	0.148978	5.19271	2.07e-07	3.36e-06
ENSMUSG00000045179	1143.77	1.38679	0.267237	5.18936	2.11e-07	3.42e-06
ENSMUSG00000034324	526.69	0.741687	0.142927	5.18926	2.11e-07	3.42e-06
ENSMUSG00000041268	3098.87	-0.416633	0.0803149	-5.18748	2.13e-07	3.45e-06
ENSMUSG00000035399	439.499	0.644008	0.124145	5.18756	2.13e-07	3.45e-06
ENSMUSG00000027490	713.821	0.62781	0.121094	5.18447	2.17e-07	3.5e-06
ENSMUSG00000025597	97.493	-1.39166	0.268432	-5.1844	2.17e-07	3.5e-06
ENSMUSG00000058173	189.466	0.87487	0.168862	5.18097	2.21e-07	3.56e-06
ENSMUSG00000063800	1342.71	-0.415914	0.080293	-5.17996	2.22e-07	3.57e-06
ENSMUSG00000101462	72.8618	-1.50674	0.290875	-5.18003	2.22e-07	3.57e-06
ENSMUSG00000079260	93.5725	1.2373	0.238907	5.17901	2.23e-07	3.58e-06
ENSMUSG00000034616	323.612	-0.761326	0.147027	-5.17814	2.24e-07	3.6e-06
ENSMUSG00000052684	1746.66	0.474423	0.0918355	5.16601	2.39e-07	3.84e-06
ENSMUSG00000000632	14364.5	0.350702	0.0679046	5.16462	2.41e-07	3.86e-06
ENSMUSG00000000416	3939.06	-0.401717	0.0777793	-5.16483	2.41e-07	3.86e-06
ENSMUSG00000033581	985.847	0.614881	0.119122	5.16179	2.45e-07	3.91e-06
ENSMUSG00000007216	427.009	0.598426	0.115938	5.16161	2.45e-07	3.91e-06
ENSMUSG00000033233	527.532	0.566865	0.109886	5.15868	2.49e-07	3.97e-06
ENSMUSG00000032500	76.2718	1.54656	0.299992	5.15532	2.53e-07	4.04e-06
ENSMUSG00000020307	920.328	0.498772	0.0967778	5.15378	2.55e-07	4.07e-06
ENSMUSG00000018012	2011.64	-0.551992	0.107129	-5.15259	2.57e-07	4.09e-06
ENSMUSG00000043498	497.154	-0.743293	0.144275	-5.15191	2.58e-07	4.1e-06
ENSMUSG00000032640	1128.61	0.491415	0.0954441	5.14872	2.62e-07	4.17e-06
ENSMUSG00000051695	8167.04	0.31947	0.0620618	5.1476	2.64e-07	4.19e-06
ENSMUSG00000019433	2063.82	0.40552	0.0787939	5.14659	2.65e-07	4.21e-06
ENSMUSG00000057182	1938.58	-0.523441	0.101718	-5.14599	2.66e-07	4.21e-06
ENSMUSG00000008734	661.992	0.618354	0.120182	5.14513	2.67e-07	4.23e-06
ENSMUSG00000036206	1178.64	0.477727	0.0928646	5.14434	2.68e-07	4.24e-06
ENSMUSG00000030077	8387.59	-0.475183	0.0923778	-5.14391	2.69e-07	4.25e-06
ENSMUSG00000025145	1627.03	-0.440648	0.0856657	-5.14381	2.69e-07	4.25e-06
ENSMUSG00000029534	805.559	-0.559077	0.108704	-5.14313	2.7e-07	4.26e-06
ENSMUSG00000032259	55.5501	1.6777	0.326229	5.1427	2.71e-07	4.27e-06
ENSMUSG00000018974	2173.65	0.402071	0.0782122	5.14078	2.74e-07	4.3e-06
ENSMUSG00000028339	211.192	-1.23986	0.241195	-5.14047	2.74e-07	4.31e-06
ENSMUSG00000100862	666.188	-0.727638	0.141663	-5.1364	2.8e-07	4.39e-06
ENSMUSG00000044948	280.531	0.78512	0.152845	5.13671	2.8e-07	4.39e-06
ENSMUSG00000049800	922.736	0.494068	0.0962206	5.13474	2.83e-07	4.43e-06
ENSMUSG00000040720	1721.47	0.426825	0.0831323	5.13429	2.83e-07	4.44e-06
ENSMUSG00000079084	565.906	-0.611934	0.119258	-5.13117	2.88e-07	4.5e-06
ENSMUSG00000056004	499.492	-0.872861	0.170103	-5.13137	2.88e-07	4.5e-06
ENSMUSG00000039512	1064.3	0.444156	0.086612	5.12811	2.93e-07	4.57e-06
ENSMUSG00000029708	769.159	0.502628	0.0980751	5.12493	2.98e-07	4.64e-06
ENSMUSG00000043411	3048.46	-0.408961	0.0798296	-5.12293	3.01e-07	4.68e-06
ENSMUSG00000003746	227.607	-0.887164	0.173157	-5.12348	3e-07	4.68e-06
ENSMUSG00000046341	3445.63	-0.424511	0.0828737	-5.12239	3.02e-07	4.69e-06
ENSMUSG00000022995	5755.7	0.332848	0.0650085	5.12007	3.05e-07	4.75e-06
ENSMUSG00000073155	745.966	0.52523	0.102595	5.11947	3.06e-07	4.76e-06
ENSMUSG00000034171	329.392	-0.704704	0.137723	-5.11682	3.11e-07	4.82e-06
ENSMUSG00000047044	1384.48	0.465425	0.0910859	5.10973	3.23e-07	5e-06
ENSMUSG00000025140	402.702	-0.652648	0.127748	-5.10886	3.24e-07	5.01e-06
ENSMUSG00000037843	739.866	0.583643	0.114233	5.10923	3.23e-07	5.01e-06
ENSMUSG00000021374	1748.01	0.408489	0.0799779	5.10753	3.26e-07	5.04e-06
ENSMUSG00000053536	2483.83	0.358374	0.0702109	5.10425	3.32e-07	5.13e-06
ENSMUSG00000027575	1587.81	-0.392312	0.0769559	-5.09788	3.43e-07	5.3e-06
ENSMUSG00000022665	529.714	-0.736306	0.144527	-5.09461	3.49e-07	5.39e-06
ENSMUSG00000029028	1384.72	0.406075	0.0797716	5.09047	3.57e-07	5.5e-06
ENSMUSG00000008683	10539.8	0.31012	0.0609385	5.08905	3.6e-07	5.54e-06
ENSMUSG00000060639	212.874	0.805335	0.158283	5.08795	3.62e-07	5.56e-06
ENSMUSG00000021102	2253.1	0.405748	0.0797513	5.08767	3.62e-07	5.57e-06
ENSMUSG00000048807	339.367	0.657958	0.129358	5.08634	3.65e-07	5.6e-06
ENSMUSG00000008496	557.448	0.67325	0.132399	5.08501	3.68e-07	5.63e-06
ENSMUSG00000055799	194.177	1.05213	0.206903	5.08514	3.67e-07	5.63e-06
ENSMUSG00000019189	3107.46	0.365402	0.0718763	5.08376	3.7e-07	5.66e-06
ENSMUSG00000021130	974.654	0.435562	0.08568	5.08359	3.7e-07	5.66e-06
ENSMUSG00000044708	575.817	0.589313	0.115996	5.08044	3.77e-07	5.75e-06
ENSMUSG00000022246	1657.04	-0.439306	0.0864935	-5.07906	3.79e-07	5.79e-06
ENSMUSG00000059742	588.681	-0.539608	0.10625	-5.07866	3.8e-07	5.79e-06
ENSMUSG00000027650	585.371	0.596339	0.117426	5.07842	3.81e-07	5.8e-06
ENSMUSG00000030342	616.172	-0.564472	0.111183	-5.07698	3.83e-07	5.84e-06
ENSMUSG00000019647	1352.53	0.401649	0.0791357	5.07544	3.87e-07	5.88e-06
ENSMUSG00000011960	1730.41	0.399649	0.0787959	5.07195	3.94e-07	5.98e-06
ENSMUSG00000035021	463.365	0.65789	0.129712	5.07192	3.94e-07	5.98e-06
ENSMUSG00000026586	218.672	0.855942	0.168801	5.07072	3.96e-07	6.01e-06
ENSMUSG00000061013	60.558	-1.75653	0.346422	-5.07048	3.97e-07	6.01e-06
ENSMUSG00000022048	7498.14	-0.377335	0.074497	-5.06511	4.08e-07	6.18e-06
ENSMUSG00000015476	727.834	-0.552078	0.109085	-5.061	4.17e-07	6.31e-06
ENSMUSG00000040842	1798.89	0.406367	0.0803298	5.05873	4.22e-07	6.38e-06
ENSMUSG00000059022	559.565	-0.758056	0.149901	-5.05706	4.26e-07	6.43e-06
ENSMUSG00000048304	634.09	-0.511722	0.101234	-5.05486	4.31e-07	6.49e-06
ENSMUSG00000034687	543.165	0.587907	0.116314	5.0545	4.32e-07	6.5e-06
ENSMUSG00000033998	296.277	-0.833919	0.164997	-5.05414	4.32e-07	6.51e-06
ENSMUSG00000003308	1300.39	0.435222	0.0861487	5.05199	4.37e-07	6.57e-06
ENSMUSG00000015944	3337.87	0.348186	0.0689523	5.04967	4.43e-07	6.65e-06
ENSMUSG00000034220	4062.16	0.320475	0.0634919	5.0475	4.48e-07	6.71e-06
ENSMUSG00000071547	2242.08	0.608112	0.120469	5.04787	4.47e-07	6.71e-06
ENSMUSG00000011589	1475.62	-0.404552	0.0801549	-5.04713	4.48e-07	6.71e-06
ENSMUSG00000021578	1465.69	0.425408	0.0842835	5.04735	4.48e-07	6.71e-06
ENSMUSG00000001855	782.228	0.501272	0.0993324	5.04641	4.5e-07	6.73e-06
ENSMUSG00000107411	35.8557	2.01916	0.400104	5.04659	4.5e-07	6.73e-06
ENSMUSG00000037514	1125.38	0.42422	0.0841121	5.04351	4.57e-07	6.82e-06
ENSMUSG00000039474	170.558	0.954726	0.189419	5.04028	4.65e-07	6.93e-06
ENSMUSG00000028848	497.056	0.591105	0.117322	5.03831	4.7e-07	7e-06
ENSMUSG00000022957	8221.87	-0.293449	0.0582611	-5.03679	4.73e-07	7.05e-06
ENSMUSG00000021218	5645.28	-0.315542	0.06269	-5.03338	4.82e-07	7.17e-06
ENSMUSG00000010045	722.031	0.493759	0.0981252	5.03193	4.86e-07	7.22e-06
ENSMUSG00000039262	15065.8	0.35961	0.0714872	5.03041	4.89e-07	7.27e-06
ENSMUSG00000035235	794.355	0.486578	0.0967504	5.0292	4.93e-07	7.31e-06
ENSMUSG00000028039	815.542	-0.485848	0.0966483	-5.02696	4.98e-07	7.39e-06
ENSMUSG00000015839	268.567	0.834235	0.166052	5.02394	5.06e-07	7.5e-06
ENSMUSG00000040855	679.304	-0.679894	0.135536	-5.01632	5.27e-07	7.79e-06
ENSMUSG00000074340	93.7801	-1.2556	0.250311	-5.01616	5.27e-07	7.79e-06
ENSMUSG00000040537	1854.14	-0.447776	0.0892994	-5.01432	5.32e-07	7.86e-06
ENSMUSG00000004113	1754.36	-0.478416	0.0954229	-5.01364	5.34e-07	7.88e-06
ENSMUSG00000033737	17.5262	3.59486	0.717039	5.01349	5.35e-07	7.88e-06
ENSMUSG00000010608	3893.69	-0.411619	0.0821109	-5.01296	5.36e-07	7.9e-06
ENSMUSG00000003038	6463.87	0.308617	0.0615695	5.0125	5.37e-07	7.91e-06
ENSMUSG00000024640	2823.29	0.536266	0.106991	5.01225	5.38e-07	7.91e-06
ENSMUSG00000084957	1173.92	-0.438131	0.0874381	-5.01076	5.42e-07	7.97e-06
ENSMUSG00000055538	758.006	0.561322	0.112051	5.00954	5.46e-07	8.01e-06
ENSMUSG00000022285	14148.5	-0.319999	0.0638909	-5.00852	5.49e-07	8.04e-06
ENSMUSG00000057522	3129.5	-0.350116	0.069909	-5.00817	5.49e-07	8.05e-06
ENSMUSG00000024459	177.92	-0.966362	0.19299	-5.00733	5.52e-07	8.08e-06
ENSMUSG00000031636	51.1197	-1.67022	0.33381	-5.00352	5.63e-07	8.23e-06
ENSMUSG00000029198	1388.95	0.44853	0.0896569	5.00274	5.65e-07	8.26e-06
ENSMUSG00000052566	732.207	-0.501117	0.100241	-4.9991	5.76e-07	8.41e-06
ENSMUSG00000085028	227.487	-0.803907	0.160912	-4.99594	5.86e-07	8.54e-06
ENSMUSG00000027324	221.194	0.815349	0.163305	4.99279	5.95e-07	8.67e-06
ENSMUSG00000022661	2635.77	-0.43777	0.0876852	-4.99252	5.96e-07	8.68e-06
ENSMUSG00000034354	2696.44	0.351719	0.0704591	4.99183	5.98e-07	8.7e-06
ENSMUSG00000050428	667.228	0.499946	0.100177	4.99063	6.02e-07	8.75e-06
ENSMUSG00000116995	553.385	-0.549118	0.110069	-4.98887	6.07e-07	8.82e-06
ENSMUSG00000018983	241.661	0.867586	0.173935	4.98799	6.1e-07	8.85e-06
ENSMUSG00000036106	237.034	0.761148	0.152639	4.98658	6.15e-07	8.91e-06
ENSMUSG00000026596	2083.61	0.370932	0.0744125	4.9848	6.2e-07	8.99e-06
ENSMUSG00000006782	355.425	0.680349	0.136511	4.98384	6.23e-07	9.02e-06
ENSMUSG00000026383	556.836	0.559099	0.112201	4.98301	6.26e-07	9.05e-06
ENSMUSG00000028559	1409.44	-0.390372	0.0783998	-4.97925	6.38e-07	9.22e-06
ENSMUSG00000062510	277.455	0.726414	0.14597	4.97645	6.48e-07	9.35e-06
ENSMUSG00000066149	1771.73	0.36558	0.0734746	4.9756	6.5e-07	9.38e-06
ENSMUSG00000038248	4099.11	0.376896	0.0757567	4.97509	6.52e-07	9.4e-06
ENSMUSG00000045374	970.644	0.507379	0.102072	4.97077	6.67e-07	9.6e-06
ENSMUSG00000007617	1807.45	-0.385937	0.0776767	-4.96851	6.75e-07	9.71e-06
ENSMUSG00000071691	127.304	-1.03209	0.207764	-4.96759	6.78e-07	9.74e-06
ENSMUSG00000050071	1322.2	-0.40937	0.0824365	-4.96588	6.84e-07	9.82e-06
ENSMUSG00000037617	208.066	-0.802176	0.161683	-4.96141	7e-07	1e-05
ENSMUSG00000001280	1287.5	0.536728	0.108203	4.96036	7.04e-07	1.01e-05
ENSMUSG00000038806	1071.89	0.446571	0.0900528	4.95899	7.09e-07	1.02e-05
ENSMUSG00000027583	304.441	0.667259	0.134614	4.95682	7.17e-07	1.03e-05
ENSMUSG00000022994	1649.6	-0.43315	0.0874308	-4.95421	7.26e-07	1.04e-05
ENSMUSG00000075271	246.885	0.774612	0.156387	4.95318	7.3e-07	1.04e-05
ENSMUSG00000005980	118.078	-1.03862	0.20969	-4.95309	7.3e-07	1.04e-05
ENSMUSG00000008658	2315.04	-0.451885	0.0912576	-4.95175	7.35e-07	1.05e-05
ENSMUSG00000074909	954.587	0.548481	0.110795	4.9504	7.41e-07	1.05e-05
ENSMUSG00000064368	2520.45	-0.570092	0.115167	-4.95014	7.42e-07	1.05e-05
ENSMUSG00000056763	1149.36	-0.598327	0.120862	-4.9505	7.4e-07	1.05e-05
ENSMUSG00000055639	549.624	0.780582	0.157616	4.95242	7.33e-07	1.05e-05
ENSMUSG00000058420	95.0135	1.17678	0.237652	4.95172	7.36e-07	1.05e-05
ENSMUSG00000017491	45.2571	2.17957	0.440228	4.95101	7.38e-07	1.05e-05
ENSMUSG00000033760	1518.54	0.434551	0.0878151	4.94848	7.48e-07	1.06e-05
ENSMUSG00000022514	110.319	-1.17668	0.237912	-4.94586	7.58e-07	1.07e-05
ENSMUSG00000022441	160.172	-0.882252	0.178429	-4.94455	7.63e-07	1.08e-05
ENSMUSG00000025128	8603.91	-0.300954	0.0608957	-4.94211	7.73e-07	1.09e-05
ENSMUSG00000020973	85.0366	1.21007	0.244997	4.93911	7.85e-07	1.11e-05
ENSMUSG00000083397	34.5279	-1.98775	0.40247	-4.93888	7.86e-07	1.11e-05
ENSMUSG00000027259	413.374	-0.580899	0.117721	-4.93454	8.03e-07	1.13e-05
ENSMUSG00000037992	354.792	0.630297	0.127697	4.93587	7.98e-07	1.13e-05
ENSMUSG00000064357	415.642	-0.731099	0.148125	-4.93569	7.99e-07	1.13e-05
ENSMUSG00000028893	181.6	0.989656	0.200601	4.93346	8.08e-07	1.14e-05
ENSMUSG00000071531	930.596	0.517214	0.104891	4.93095	8.18e-07	1.15e-05
ENSMUSG00000048897	967.042	0.441288	0.0895004	4.93057	8.2e-07	1.15e-05
ENSMUSG00000026409	573.261	-0.589499	0.11954	-4.93139	8.16e-07	1.15e-05
ENSMUSG00000029823	4096.63	-0.348007	0.0705988	-4.92936	8.25e-07	1.16e-05
ENSMUSG00000041241	779.558	0.481858	0.0977768	4.92814	8.3e-07	1.16e-05
ENSMUSG00000086922	1091.08	-0.427468	0.0867289	-4.92878	8.27e-07	1.16e-05
ENSMUSG00000004626	644.24	-0.522469	0.105992	-4.92935	8.25e-07	1.16e-05
ENSMUSG00000064030	919.133	0.477694	0.0969749	4.92596	8.39e-07	1.17e-05
ENSMUSG00000074782	210.753	-0.852282	0.172985	-4.92691	8.35e-07	1.17e-05
ENSMUSG00000074607	274.716	0.715443	0.145377	4.92129	8.6e-07	1.2e-05
ENSMUSG00000028488	2030.96	-0.404445	0.0822073	-4.91981	8.66e-07	1.21e-05
ENSMUSG00000033952	877.014	0.57521	0.116919	4.91974	8.67e-07	1.21e-05
ENSMUSG00000111375	490.947	-0.58437	0.118851	-4.91683	8.8e-07	1.22e-05
ENSMUSG00000027298	1107.44	0.435469	0.0886017	4.91491	8.88e-07	1.24e-05
ENSMUSG00000015846	607.334	0.608589	0.123858	4.91362	8.94e-07	1.24e-05
ENSMUSG00000020423	932.146	0.589688	0.120048	4.91208	9.01e-07	1.25e-05
ENSMUSG00000042408	937.648	-0.484996	0.098751	-4.9113	9.05e-07	1.25e-05
ENSMUSG00000004698	483.035	-0.557981	0.113598	-4.91191	9.02e-07	1.25e-05
ENSMUSG00000040268	2711.68	-0.521149	0.106148	-4.90962	9.13e-07	1.26e-05
ENSMUSG00000022489	1985.48	-0.481696	0.0981161	-4.90945	9.13e-07	1.26e-05
ENSMUSG00000005973	1144.56	0.411543	0.08383	4.90926	9.14e-07	1.26e-05
ENSMUSG00000037544	358.187	0.701903	0.142974	4.90931	9.14e-07	1.26e-05
ENSMUSG00000037049	1104.29	0.420398	0.0856182	4.91014	9.1e-07	1.26e-05
ENSMUSG00000030000	9593.44	-0.33577	0.0684296	-4.90679	9.26e-07	1.28e-05
ENSMUSG00000003657	419.924	-0.671309	0.136916	-4.90307	9.43e-07	1.3e-05
ENSMUSG00000042104	454.113	-0.652634	0.133104	-4.90319	9.43e-07	1.3e-05
ENSMUSG00000040811	1358.43	-0.431065	0.0879471	-4.90142	9.51e-07	1.31e-05
ENSMUSG00000008206	1104.96	-0.497571	0.101521	-4.90115	9.53e-07	1.31e-05
ENSMUSG00000001435	616.102	0.802173	0.163676	4.901	9.54e-07	1.31e-05
ENSMUSG00000056749	1115.02	0.416322	0.0849837	4.89884	9.64e-07	1.32e-05
ENSMUSG00000115842	67.7131	1.36979	0.279694	4.89745	9.71e-07	1.33e-05
ENSMUSG00000031227	2379.49	0.332877	0.0680039	4.89497	9.83e-07	1.35e-05
ENSMUSG00000027834	2816.1	-0.386931	0.0790583	-4.89425	9.87e-07	1.35e-05
ENSMUSG00000072872	1255.87	0.449373	0.0918129	4.89445	9.86e-07	1.35e-05
ENSMUSG00000028607	213.582	0.832501	0.170102	4.89413	9.87e-07	1.35e-05
ENSMUSG00000100455	272.994	-0.755796	0.154539	-4.89065	1.01e-06	1.37e-05
ENSMUSG00000045294	1657.51	-0.393169	0.0804497	-4.88714	1.02e-06	1.4e-05
ENSMUSG00000022860	129.311	-1.0281	0.210632	-4.88102	1.06e-06	1.44e-05
ENSMUSG00000050930	299.818	0.690381	0.141506	4.87882	1.07e-06	1.45e-05
ENSMUSG00000063626	1292.61	-0.422325	0.0865863	-4.8775	1.07e-06	1.46e-05
ENSMUSG00000030410	4074.37	0.322163	0.0660699	4.87609	1.08e-06	1.47e-05
ENSMUSG00000004895	2520.91	0.437503	0.0897087	4.87693	1.08e-06	1.47e-05
ENSMUSG00000032939	903.806	0.513304	0.105261	4.8765	1.08e-06	1.47e-05
ENSMUSG00000057716	2139.99	0.480199	0.0985193	4.87416	1.09e-06	1.48e-05
ENSMUSG00000027217	1358.52	-0.461277	0.0946211	-4.87499	1.09e-06	1.48e-05
ENSMUSG00000027198	1310.47	0.393964	0.0808726	4.87141	1.11e-06	1.5e-05
ENSMUSG00000028719	2679.88	-0.385917	0.0792455	-4.86989	1.12e-06	1.51e-05
ENSMUSG00000056758	49.5818	1.61544	0.331882	4.86751	1.13e-06	1.53e-05
ENSMUSG00000022044	6378.5	-0.393565	0.080895	-4.86513	1.14e-06	1.55e-05
ENSMUSG00000013076	1477.08	0.409607	0.0842149	4.86384	1.15e-06	1.55e-05
ENSMUSG00000033910	2052.15	-1.0726	0.22054	-4.86352	1.15e-06	1.56e-05
ENSMUSG00000074480	8801.43	0.357771	0.073584	4.86208	1.16e-06	1.57e-05
ENSMUSG00000020577	4246.42	-0.336315	0.069213	-4.85913	1.18e-06	1.59e-05
ENSMUSG00000037275	845.036	0.473134	0.097431	4.85609	1.2e-06	1.61e-05
ENSMUSG00000039578	615.882	0.572688	0.117919	4.85664	1.19e-06	1.61e-05
ENSMUSG00000038718	677.073	1.45755	0.300395	4.85211	1.22e-06	1.64e-05
ENSMUSG00000062580	870.165	0.45832	0.0944601	4.85199	1.22e-06	1.64e-05
ENSMUSG00000020525	945.042	0.452654	0.0933247	4.85031	1.23e-06	1.65e-05
ENSMUSG00000006010	649.846	-0.562766	0.116032	-4.85011	1.23e-06	1.65e-05
ENSMUSG00000071862	700.548	-0.566845	0.116855	-4.85083	1.23e-06	1.65e-05
ENSMUSG00000033849	743.901	-0.649923	0.13401	-4.84981	1.24e-06	1.65e-05
ENSMUSG00000045092	599.568	0.519081	0.107059	4.84855	1.24e-06	1.66e-05
ENSMUSG00000035285	501.457	-0.633715	0.130704	-4.84848	1.24e-06	1.66e-05
ENSMUSG00000049580	407.226	0.645629	0.133172	4.84809	1.25e-06	1.66e-05
ENSMUSG00000035666	2859.76	0.368858	0.0760898	4.84766	1.25e-06	1.67e-05
ENSMUSG00000018820	1984.1	-0.365453	0.0754206	-4.84554	1.26e-06	1.68e-05
ENSMUSG00000023156	1108.57	0.399513	0.0824416	4.84602	1.26e-06	1.68e-05
ENSMUSG00000064329	389.196	-0.690978	0.142638	-4.84429	1.27e-06	1.69e-05
ENSMUSG00000022505	226.761	-0.751353	0.155097	-4.84442	1.27e-06	1.69e-05
ENSMUSG00000100706	24.1531	-2.53321	0.523206	-4.84172	1.29e-06	1.71e-05
ENSMUSG00000038047	654.773	0.584549	0.120768	4.84026	1.3e-06	1.72e-05
ENSMUSG00000030411	3218.45	0.365796	0.0755919	4.83909	1.3e-06	1.73e-05
ENSMUSG00000040274	919.079	-0.498825	0.1031	-4.83827	1.31e-06	1.73e-05
ENSMUSG00000032412	1626.73	0.387307	0.0800395	4.83894	1.31e-06	1.73e-05
ENSMUSG00000075304	99.5487	1.18909	0.245813	4.83737	1.32e-06	1.74e-05
ENSMUSG00000033948	1331.96	0.509347	0.105333	4.83561	1.33e-06	1.75e-05
ENSMUSG00000027469	1619.2	0.521873	0.107949	4.83444	1.34e-06	1.76e-05
ENSMUSG00000030583	1292.17	0.382194	0.0790471	4.83502	1.33e-06	1.76e-05
ENSMUSG00000025332	2510.04	0.431381	0.0892603	4.83285	1.35e-06	1.77e-05
ENSMUSG00000050947	1142.26	0.411126	0.0850607	4.83333	1.34e-06	1.77e-05
ENSMUSG00000044337	629.337	0.530031	0.109656	4.8336	1.34e-06	1.77e-05
ENSMUSG00000031776	2756.65	0.358497	0.0742062	4.83109	1.36e-06	1.79e-05
ENSMUSG00000034032	759.5	0.471029	0.0975187	4.83014	1.36e-06	1.79e-05
ENSMUSG00000028385	734.711	0.520134	0.107741	4.82764	1.38e-06	1.81e-05
ENSMUSG00000028527	572.054	0.616513	0.127703	4.82772	1.38e-06	1.81e-05
ENSMUSG00000021732	71.1292	-1.52953	0.317054	-4.82421	1.41e-06	1.84e-05
ENSMUSG00000029754	109.832	1.45693	0.302107	4.82258	1.42e-06	1.86e-05
ENSMUSG00000019864	387.678	0.629757	0.13064	4.82056	1.43e-06	1.87e-05
ENSMUSG00000007670	3524.61	0.352031	0.0730681	4.81784	1.45e-06	1.9e-05
ENSMUSG00000068876	217.447	-0.790793	0.164167	-4.817	1.46e-06	1.9e-05
ENSMUSG00000085224	28.4028	2.41413	0.501122	4.81745	1.45e-06	1.9e-05
ENSMUSG00000024758	13107.6	-0.279988	0.058147	-4.81517	1.47e-06	1.92e-05
ENSMUSG00000032333	1383	-0.409235	0.0849904	-4.81507	1.47e-06	1.92e-05
ENSMUSG00000039621	2939.91	0.496937	0.103305	4.81038	1.51e-06	1.96e-05
ENSMUSG00000059713	935.031	0.552785	0.114964	4.80832	1.52e-06	1.98e-05
ENSMUSG00000041219	1411.93	0.575396	0.119757	4.8047	1.55e-06	2.02e-05
ENSMUSG00000025154	491.738	0.575353	0.119764	4.80407	1.55e-06	2.02e-05
ENSMUSG00000052479	52.8016	-1.47682	0.307622	-4.80075	1.58e-06	2.05e-05
ENSMUSG00000001228	1453.68	0.618221	0.12883	4.79875	1.6e-06	2.07e-05
ENSMUSG00000035964	643.966	-0.508175	0.105932	-4.79717	1.61e-06	2.09e-05
ENSMUSG00000078851	542.628	-0.59624	0.124364	-4.7943	1.63e-06	2.12e-05
ENSMUSG00000029701	1689.49	-0.426577	0.0890203	-4.79191	1.65e-06	2.14e-05
ENSMUSG00000043668	1051.54	0.424845	0.0886947	4.78998	1.67e-06	2.16e-05
ENSMUSG00000037846	168.548	0.932935	0.194885	4.78711	1.69e-06	2.19e-05
ENSMUSG00000058248	68.229	1.36718	0.285641	4.78635	1.7e-06	2.19e-05
ENSMUSG00000017667	1704.99	0.404744	0.0845694	4.78594	1.7e-06	2.2e-05
ENSMUSG00000057691	1419.35	0.376238	0.0786256	4.78518	1.71e-06	2.2e-05
ENSMUSG00000026504	1189.23	-0.439288	0.0917963	-4.78547	1.71e-06	2.2e-05
ENSMUSG00000048827	59.9715	1.42468	0.297835	4.78346	1.72e-06	2.22e-05
ENSMUSG00000031652	1315.16	0.411862	0.0861599	4.7802	1.75e-06	2.25e-05
ENSMUSG00000036800	293.339	-0.766994	0.160543	-4.77749	1.77e-06	2.28e-05
ENSMUSG00000040363	1728.78	0.408559	0.0855239	4.77713	1.78e-06	2.29e-05
ENSMUSG00000046574	3515.32	0.359373	0.0752987	4.77263	1.82e-06	2.34e-05
ENSMUSG00000007207	1519.73	-0.448269	0.0939912	-4.76927	1.85e-06	2.37e-05
ENSMUSG00000091318	27.5054	-2.33371	0.489322	-4.76926	1.85e-06	2.37e-05
ENSMUSG00000010554	1247.04	0.3943	0.0826988	4.7679	1.86e-06	2.39e-05
ENSMUSG00000021967	1227.37	0.430102	0.090212	4.76767	1.86e-06	2.39e-05
ENSMUSG00000034384	101.226	1.27138	0.266792	4.76545	1.88e-06	2.41e-05
ENSMUSG00000038143	5099.22	0.364995	0.0766161	4.76395	1.9e-06	2.42e-05
ENSMUSG00000004535	2152.72	-0.344596	0.0723273	-4.7644	1.89e-06	2.42e-05
ENSMUSG00000028909	1132.75	0.435643	0.0915006	4.76109	1.93e-06	2.45e-05
ENSMUSG00000079065	290.093	0.876038	0.184002	4.76101	1.93e-06	2.45e-05
ENSMUSG00000029862	174.313	-0.833225	0.174989	-4.76157	1.92e-06	2.45e-05
ENSMUSG00000097452	49.4313	-1.58026	0.331855	-4.76191	1.92e-06	2.45e-05
ENSMUSG00000032532	525.583	-0.825301	0.173362	-4.76057	1.93e-06	2.46e-05
ENSMUSG00000028600	88.0939	-1.36616	0.286991	-4.76028	1.93e-06	2.46e-05
ENSMUSG00000068154	4344.66	0.448374	0.0942306	4.75826	1.95e-06	2.48e-05
ENSMUSG00000028804	1686.8	-0.393842	0.0828305	-4.7548	1.99e-06	2.52e-05
ENSMUSG00000025577	1284.77	0.547906	0.115239	4.75454	1.99e-06	2.52e-05
ENSMUSG00000025199	1283.91	-0.421015	0.0885834	-4.75275	2.01e-06	2.54e-05
ENSMUSG00000021719	382.589	-0.660667	0.139007	-4.75276	2.01e-06	2.54e-05
ENSMUSG00000027950	2018.77	0.34274	0.0721247	4.75204	2.01e-06	2.55e-05
ENSMUSG00000054733	1436.16	-0.497789	0.104758	-4.75181	2.02e-06	2.55e-05
ENSMUSG00000048379	876.847	0.566246	0.119285	4.74699	2.06e-06	2.61e-05
ENSMUSG00000026833	5048.31	0.311787	0.0657018	4.74548	2.08e-06	2.63e-05
ENSMUSG00000024044	1977.3	-0.34999	0.0737781	-4.74383	2.1e-06	2.65e-05
ENSMUSG00000042364	974.943	0.420257	0.0886162	4.74244	2.11e-06	2.66e-05
ENSMUSG00000042734	1720.34	-0.369096	0.0778352	-4.74202	2.12e-06	2.67e-05
ENSMUSG00000036158	704.786	-0.499254	0.105315	-4.74057	2.13e-06	2.68e-05
ENSMUSG00000034755	163.857	1.26502	0.266941	4.73895	2.15e-06	2.7e-05
ENSMUSG00000025612	1731.73	0.421716	0.089021	4.73726	2.17e-06	2.72e-05
ENSMUSG00000020696	182.106	0.895394	0.189064	4.73594	2.18e-06	2.74e-05
ENSMUSG00000040659	1366.48	0.374532	0.0791336	4.7329	2.21e-06	2.78e-05
ENSMUSG00000030199	514.721	0.548245	0.115864	4.73179	2.23e-06	2.79e-05
ENSMUSG00000056947	84.8918	1.38052	0.292075	4.72659	2.28e-06	2.86e-05
ENSMUSG00000046962	607.408	0.585849	0.123974	4.72559	2.29e-06	2.87e-05
ENSMUSG00000050714	507.856	0.640722	0.135588	4.72552	2.3e-06	2.87e-05
ENSMUSG00000029518	2667.39	0.314633	0.066633	4.72188	2.34e-06	2.92e-05
ENSMUSG00000031393	3530.82	0.40739	0.0863243	4.7193	2.37e-06	2.96e-05
ENSMUSG00000000563	4709.52	-0.293691	0.0622587	-4.71727	2.39e-06	2.98e-05
ENSMUSG00000053617	1182.63	0.475497	0.100787	4.71785	2.38e-06	2.98e-05
ENSMUSG00000036046	5604.58	0.290527	0.0616034	4.71609	2.4e-06	3e-05
ENSMUSG00000024789	1952.1	-0.390661	0.0828451	-4.71556	2.41e-06	3e-05
ENSMUSG00000044018	1275.78	0.398684	0.0845659	4.71447	2.42e-06	3.02e-05
ENSMUSG00000021830	1414.13	-0.380182	0.0806481	-4.71409	2.43e-06	3.02e-05
ENSMUSG00000019961	4311	0.375888	0.0797466	4.71353	2.43e-06	3.03e-05
ENSMUSG00000064351	143433	-0.333609	0.070829	-4.71007	2.48e-06	3.07e-05
ENSMUSG00000044117	2254.91	-0.335249	0.0711734	-4.71031	2.47e-06	3.07e-05
ENSMUSG00000042215	409.919	0.562911	0.119587	4.70711	2.51e-06	3.12e-05
ENSMUSG00000048922	497.002	0.755536	0.160553	4.70582	2.53e-06	3.13e-05
ENSMUSG00000057637	2904.04	0.337013	0.0716241	4.7053	2.53e-06	3.14e-05
ENSMUSG00000051022	443.928	-0.561855	0.119434	-4.70432	2.55e-06	3.15e-05
ENSMUSG00000027496	629.691	0.623172	0.132488	4.70361	2.56e-06	3.16e-05
ENSMUSG00000019970	444.832	-0.552283	0.11742	-4.70348	2.56e-06	3.16e-05
ENSMUSG00000028967	471.094	0.520824	0.110724	4.70381	2.55e-06	3.16e-05
ENSMUSG00000047842	675.73	-0.556154	0.118369	-4.69847	2.62e-06	3.23e-05
ENSMUSG00000023106	1337.07	-0.371699	0.0791359	-4.69697	2.64e-06	3.26e-05
ENSMUSG00000034317	1236.1	0.509805	0.108563	4.69594	2.65e-06	3.27e-05
ENSMUSG00000007783	946.099	-0.456567	0.0972342	-4.69555	2.66e-06	3.27e-05
ENSMUSG00000029005	5238	-0.355967	0.0758194	-4.69493	2.67e-06	3.28e-05
ENSMUSG00000019852	923.515	-0.501062	0.106759	-4.6934	2.69e-06	3.3e-05
ENSMUSG00000048047	1309.7	0.453064	0.0965805	4.69105	2.72e-06	3.34e-05
ENSMUSG00000111514	38.6781	1.74136	0.371262	4.69037	2.73e-06	3.35e-05
ENSMUSG00000033933	1950.22	0.342829	0.0731268	4.68814	2.76e-06	3.38e-05
ENSMUSG00000042650	1747.18	0.400384	0.085419	4.6873	2.77e-06	3.39e-05
ENSMUSG00000028884	731.105	0.499538	0.106642	4.68425	2.81e-06	3.44e-05
ENSMUSG00000034463	294.361	0.724012	0.154748	4.67866	2.89e-06	3.53e-05
ENSMUSG00000040618	499.719	0.514	0.109879	4.67789	2.9e-06	3.54e-05
ENSMUSG00000039747	1429.94	-0.379468	0.0811257	-4.67753	2.9e-06	3.55e-05
ENSMUSG00000045248	400.136	0.586455	0.125427	4.67565	2.93e-06	3.58e-05
ENSMUSG00000027966	544.36	-0.603076	0.129039	-4.67359	2.96e-06	3.61e-05
ENSMUSG00000048701	1310.38	0.390755	0.083618	4.6731	2.97e-06	3.62e-05
ENSMUSG00000051391	27059.6	0.271815	0.0581801	4.67196	2.98e-06	3.63e-05
ENSMUSG00000032557	1656.28	-0.385147	0.0824321	-4.67229	2.98e-06	3.63e-05
ENSMUSG00000028266	3692.33	-0.356018	0.0762304	-4.67029	3.01e-06	3.65e-05
ENSMUSG00000038957	1116.36	0.399348	0.0855084	4.67029	3.01e-06	3.65e-05
ENSMUSG00000033751	274.891	0.681306	0.145871	4.67059	3e-06	3.65e-05
ENSMUSG00000021756	817.657	0.422171	0.0904298	4.6685	3.03e-06	3.68e-05
ENSMUSG00000040701	399.118	-0.603943	0.129392	-4.66756	3.05e-06	3.7e-05
ENSMUSG00000050721	250.444	0.703745	0.150784	4.66725	3.05e-06	3.7e-05
ENSMUSG00000071072	2691.68	-0.33526	0.0718678	-4.66496	3.09e-06	3.74e-05
ENSMUSG00000025964	701.483	-0.495574	0.10625	-4.66422	3.1e-06	3.75e-05
ENSMUSG00000024457	873.398	0.462393	0.0991595	4.66313	3.11e-06	3.77e-05
ENSMUSG00000036902	3378.56	-0.490256	0.105193	-4.66051	3.15e-06	3.81e-05
ENSMUSG00000001305	566.04	0.488287	0.104772	4.66048	3.15e-06	3.81e-05
ENSMUSG00000024935	661.076	-0.538927	0.115648	-4.66007	3.16e-06	3.82e-05
ENSMUSG00000048578	3210.33	0.366172	0.0786082	4.6582	3.19e-06	3.85e-05
ENSMUSG00000025815	232.143	-0.747837	0.160594	-4.65671	3.21e-06	3.87e-05
ENSMUSG00000043487	140.32	0.902129	0.193812	4.65466	3.25e-06	3.91e-05
ENSMUSG00000090610	253.072	-0.763688	0.164133	-4.65287	3.27e-06	3.94e-05
ENSMUSG00000054387	3251.82	-0.406432	0.0873672	-4.652	3.29e-06	3.95e-05
ENSMUSG00000049106	2530.8	0.336028	0.0722494	4.65094	3.3e-06	3.97e-05
ENSMUSG00000029599	1378.83	0.434653	0.0934625	4.65056	3.31e-06	3.97e-05
ENSMUSG00000028261	818.692	0.485176	0.104369	4.64866	3.34e-06	4.01e-05
ENSMUSG00000040447	921.705	-0.47345	0.101862	-4.64796	3.35e-06	4.02e-05
ENSMUSG00000021811	2125.85	0.336631	0.0724473	4.64656	3.38e-06	4.04e-05
ENSMUSG00000026857	1383.8	0.389677	0.0838772	4.6458	3.39e-06	4.06e-05
ENSMUSG00000038615	3052.61	0.302593	0.0651772	4.64262	3.44e-06	4.12e-05
ENSMUSG00000021175	146.033	0.900715	0.194123	4.63992	3.49e-06	4.17e-05
ENSMUSG00000021990	1333.89	1.03221	0.222617	4.63671	3.54e-06	4.23e-05
ENSMUSG00000021277	1601.17	0.386266	0.0833698	4.63317	3.6e-06	4.29e-05
ENSMUSG00000033454	562.021	0.518165	0.111827	4.63363	3.59e-06	4.29e-05
ENSMUSG00000034471	595.589	0.615247	0.132784	4.63346	3.6e-06	4.29e-05
ENSMUSG00000060032	773.931	0.454123	0.0980183	4.63305	3.6e-06	4.29e-05
ENSMUSG00000050332	1052	0.457459	0.0987603	4.63202	3.62e-06	4.31e-05
ENSMUSG00000067724	37.2152	2.43716	0.526277	4.63095	3.64e-06	4.33e-05
ENSMUSG00000047407	167.388	0.937534	0.202525	4.62922	3.67e-06	4.36e-05
ENSMUSG00000070802	2933.38	0.397616	0.0859218	4.62765	3.7e-06	4.39e-05
ENSMUSG00000034612	956.925	0.465508	0.100589	4.62784	3.7e-06	4.39e-05
ENSMUSG00000070436	3043.03	0.520309	0.112445	4.62724	3.71e-06	4.4e-05
ENSMUSG00000040557	97.9794	-1.12234	0.242778	-4.62288	3.78e-06	4.49e-05
ENSMUSG00000026273	486.599	0.526321	0.113914	4.62034	3.83e-06	4.54e-05
ENSMUSG00000040649	5393.03	0.34712	0.0751434	4.61944	3.85e-06	4.55e-05
ENSMUSG00000045948	719.685	0.499555	0.108167	4.61836	3.87e-06	4.57e-05
ENSMUSG00000040260	428.771	-0.562476	0.121789	-4.61844	3.87e-06	4.57e-05
ENSMUSG00000021676	386.857	0.622833	0.134913	4.61656	3.9e-06	4.61e-05
ENSMUSG00000107000	102.682	-1.01857	0.220661	-4.61597	3.91e-06	4.62e-05
ENSMUSG00000025731	521.568	0.507636	0.109992	4.6152	3.93e-06	4.63e-05
ENSMUSG00000004508	1306.77	0.41044	0.0889398	4.61481	3.93e-06	4.64e-05
ENSMUSG00000026959	440.372	-0.608266	0.131844	-4.61355	3.96e-06	4.66e-05
ENSMUSG00000083012	2390.59	0.334265	0.0724819	4.6117	3.99e-06	4.7e-05
ENSMUSG00000054640	2934.39	-0.417046	0.0904423	-4.61119	4e-06	4.71e-05
ENSMUSG00000027079	407.193	0.609962	0.132305	4.61028	4.02e-06	4.73e-05
ENSMUSG00000028532	1513.72	0.416762	0.0904256	4.60889	4.05e-06	4.75e-05
ENSMUSG00000111063	428.327	0.625138	0.13566	4.60814	4.06e-06	4.77e-05
ENSMUSG00000084790	45.5034	-1.57886	0.342689	-4.60726	4.08e-06	4.79e-05
ENSMUSG00000017776	3603.25	0.334964	0.0727168	4.60642	4.1e-06	4.8e-05
ENSMUSG00000051502	102.724	1.0432	0.226459	4.6066	4.09e-06	4.8e-05
ENSMUSG00000020536	3254.74	0.380534	0.0826205	4.60581	4.11e-06	4.81e-05
ENSMUSG00000043496	190.814	0.802736	0.174393	4.60302	4.16e-06	4.87e-05
ENSMUSG00000053134	628.919	0.469766	0.102153	4.59867	4.25e-06	4.97e-05
ENSMUSG00000056952	1217.73	0.392226	0.0852994	4.59823	4.26e-06	4.98e-05
ENSMUSG00000025743	8214.08	0.316429	0.0688265	4.59749	4.28e-06	4.99e-05
ENSMUSG00000039473	1970.12	0.373776	0.0812991	4.59755	4.27e-06	4.99e-05
ENSMUSG00000026150	3133.93	-0.339318	0.0738285	-4.59603	4.31e-06	5.02e-05
ENSMUSG00000052062	171.533	0.822508	0.178955	4.59617	4.3e-06	5.02e-05
ENSMUSG00000059810	938.861	0.399392	0.0869776	4.5919	4.39e-06	5.11e-05
ENSMUSG00000037366	298.642	-0.622746	0.135615	-4.59202	4.39e-06	5.11e-05
ENSMUSG00000031556	1219.18	0.376665	0.0820562	4.59034	4.43e-06	5.14e-05
ENSMUSG00000093726	84.8801	1.16909	0.254683	4.59037	4.42e-06	5.14e-05
ENSMUSG00000100826	1446.61	-0.51809	0.112885	-4.58952	4.44e-06	5.16e-05
ENSMUSG00000054074	1262.2	0.422129	0.0919975	4.58848	4.46e-06	5.18e-05
ENSMUSG00000021556	907.676	0.522913	0.113997	4.58707	4.5e-06	5.21e-05
ENSMUSG00000061130	2822.98	0.322054	0.0702285	4.5858	4.52e-06	5.24e-05
ENSMUSG00000046062	1836.77	0.361315	0.078795	4.5855	4.53e-06	5.24e-05
ENSMUSG00000033430	1678.2	0.358562	0.0782179	4.58415	4.56e-06	5.27e-05
ENSMUSG00000021114	1899.37	-0.329593	0.0719295	-4.58216	4.6e-06	5.32e-05
ENSMUSG00000011179	6170.2	0.294942	0.0643759	4.58156	4.62e-06	5.33e-05
ENSMUSG00000047507	63.6347	1.65642	0.361561	4.58129	4.62e-06	5.33e-05
ENSMUSG00000014195	2990.48	-0.316229	0.0690335	-4.5808	4.63e-06	5.34e-05
ENSMUSG00000024099	1989.59	-0.339319	0.0740727	-4.58089	4.63e-06	5.34e-05
ENSMUSG00000028869	1321.34	-0.371688	0.0811484	-4.58035	4.64e-06	5.35e-05
ENSMUSG00000003279	1510.51	-0.44002	0.0960858	-4.57945	4.66e-06	5.37e-05
ENSMUSG00000036822	1204.77	0.373161	0.0815239	4.57732	4.71e-06	5.42e-05
ENSMUSG00000003731	1810.36	0.339535	0.0742161	4.57494	4.76e-06	5.47e-05
ENSMUSG00000045752	1289.48	0.413211	0.0903203	4.57495	4.76e-06	5.47e-05
ENSMUSG00000020914	3111.1	0.467091	0.102116	4.5741	4.78e-06	5.49e-05
ENSMUSG00000027506	619.121	-0.573699	0.125441	-4.57345	4.8e-06	5.5e-05
ENSMUSG00000040010	2218.56	0.348518	0.0762163	4.57275	4.81e-06	5.51e-05
ENSMUSG00000097587	303.338	-0.657894	0.143861	-4.57313	4.8e-06	5.51e-05
ENSMUSG00000050144	1512.82	0.368813	0.0806604	4.57242	4.82e-06	5.52e-05
ENSMUSG00000039278	2340.57	-0.369272	0.0808006	-4.57017	4.87e-06	5.57e-05
ENSMUSG00000036904	874.326	0.651352	0.142567	4.56874	4.91e-06	5.61e-05
ENSMUSG00000040749	326.93	0.610797	0.133761	4.56632	4.96e-06	5.67e-05
ENSMUSG00000052629	163.615	-0.848789	0.185976	-4.56397	5.02e-06	5.73e-05
ENSMUSG00000038738	4374.62	-0.345228	0.0756679	-4.56241	5.06e-06	5.77e-05
ENSMUSG00000020386	1313.89	-0.375522	0.0823115	-4.56221	5.06e-06	5.77e-05
ENSMUSG00000027305	417.6	0.540459	0.118501	4.56081	5.1e-06	5.8e-05
ENSMUSG00000000355	840.965	-0.434783	0.0954094	-4.55703	5.19e-06	5.91e-05
ENSMUSG00000028901	1248.92	0.375029	0.0823281	4.5553	5.23e-06	5.95e-05
ENSMUSG00000030126	2067.72	0.3298	0.0724475	4.55226	5.31e-06	6.03e-05
ENSMUSG00000020802	3688.72	0.299498	0.0657996	4.55167	5.32e-06	6.05e-05
ENSMUSG00000029507	319.257	0.609644	0.133948	4.55134	5.33e-06	6.05e-05
ENSMUSG00000030796	2191.15	0.500143	0.109898	4.55095	5.34e-06	6.06e-05
ENSMUSG00000063446	1357.89	-0.391465	0.0860348	-4.55007	5.36e-06	6.08e-05
ENSMUSG00000056708	3888.57	0.435564	0.0957614	4.54843	5.4e-06	6.12e-05
ENSMUSG00000031229	5516.11	-0.408557	0.0898334	-4.54794	5.42e-06	6.13e-05
ENSMUSG00000028373	191.076	0.813917	0.178977	4.54761	5.43e-06	6.14e-05
ENSMUSG00000031166	4454.85	-0.333982	0.0734605	-4.54641	5.46e-06	6.17e-05
ENSMUSG00000097842	276.114	-0.639141	0.14062	-4.54515	5.49e-06	6.2e-05
ENSMUSG00000046613	247.41	-0.771534	0.169752	-4.54506	5.49e-06	6.2e-05
ENSMUSG00000044220	36.6095	2.05537	0.452267	4.54459	5.5e-06	6.21e-05
ENSMUSG00000068099	1216.79	-0.410141	0.0902616	-4.54392	5.52e-06	6.23e-05
ENSMUSG00000033342	613.673	-0.654642	0.14418	-4.54046	5.61e-06	6.32e-05
ENSMUSG00000020023	136.474	0.977597	0.215361	4.53933	5.64e-06	6.35e-05
ENSMUSG00000020034	534.434	-0.502347	0.110726	-4.53685	5.71e-06	6.43e-05
ENSMUSG00000047030	1476.45	0.382769	0.0843768	4.53642	5.72e-06	6.43e-05
ENSMUSG00000024423	768.089	-0.471704	0.103985	-4.53627	5.73e-06	6.43e-05
ENSMUSG00000024302	563.594	-0.500119	0.110283	-4.53487	5.76e-06	6.47e-05
ENSMUSG00000052763	905.809	0.409118	0.0902397	4.53369	5.8e-06	6.5e-05
ENSMUSG00000029455	1458.21	0.391503	0.0863587	4.53345	5.8e-06	6.51e-05
ENSMUSG00000030605	1969.65	-0.425331	0.0938889	-4.53015	5.89e-06	6.61e-05
ENSMUSG00000039671	3429.67	-0.297882	0.0657716	-4.52904	5.93e-06	6.64e-05
ENSMUSG00000037990	2084.79	-0.363523	0.0802976	-4.5272	5.98e-06	6.69e-05
ENSMUSG00000057751	511.05	0.53395	0.117953	4.52681	5.99e-06	6.7e-05
ENSMUSG00000081559	124.336	-1.24394	0.274835	-4.52613	6.01e-06	6.71e-05
ENSMUSG00000040389	3883.34	-0.321672	0.0711538	-4.5208	6.16e-06	6.88e-05
ENSMUSG00000040452	127.174	-1.06091	0.234841	-4.51756	6.26e-06	6.98e-05
ENSMUSG00000033610	424.958	0.590306	0.130706	4.51629	6.29e-06	7.01e-05
ENSMUSG00000025357	101.358	-1.03481	0.229111	-4.51663	6.28e-06	7.01e-05
ENSMUSG00000002068	193.653	0.842608	0.186608	4.51539	6.32e-06	7.04e-05
ENSMUSG00000024014	476.535	0.582184	0.128948	4.51487	6.34e-06	7.05e-05
ENSMUSG00000061589	2986.45	0.332344	0.0736265	4.51392	6.36e-06	7.08e-05
ENSMUSG00000028053	2663.45	0.374948	0.0830739	4.51343	6.38e-06	7.09e-05
ENSMUSG00000039419	1375.5	0.444104	0.0983986	4.51332	6.38e-06	7.09e-05
ENSMUSG00000071657	1055.98	-0.400681	0.0888113	-4.5116	6.43e-06	7.14e-05
ENSMUSG00000032515	84.8063	1.14318	0.253415	4.51108	6.45e-06	7.16e-05
ENSMUSG00000049686	267.815	0.663011	0.14701	4.50998	6.48e-06	7.19e-05
ENSMUSG00000004187	673.44	-0.443935	0.0984736	-4.50816	6.54e-06	7.25e-05
ENSMUSG00000038860	686.904	-0.519162	0.115172	-4.50769	6.55e-06	7.26e-05
ENSMUSG00000035378	275.702	0.635932	0.141104	4.50683	6.58e-06	7.28e-05
ENSMUSG00000002799	1347.22	-0.375861	0.0834373	-4.50471	6.65e-06	7.35e-05
ENSMUSG00000034931	1334.52	0.390919	0.0867947	4.50395	6.67e-06	7.37e-05
ENSMUSG00000020381	176.65	0.801642	0.17813	4.50031	6.79e-06	7.49e-05
ENSMUSG00000031137	2035.34	-0.392743	0.087313	-4.4981	6.86e-06	7.57e-05
ENSMUSG00000042428	2705.99	0.303579	0.0674984	4.49757	6.87e-06	7.58e-05
ENSMUSG00000053399	665.535	-0.528438	0.117577	-4.4944	6.98e-06	7.69e-05
ENSMUSG00000062906	697.212	-0.48327	0.107535	-4.49409	6.99e-06	7.7e-05
ENSMUSG00000057667	654.318	0.494543	0.110072	4.49292	7.03e-06	7.73e-05
ENSMUSG00000021495	3102.31	-0.355061	0.0790404	-4.49215	7.05e-06	7.76e-05
ENSMUSG00000004085	211.714	0.802751	0.178745	4.49103	7.09e-06	7.79e-05
ENSMUSG00000040097	1569.55	0.419639	0.0934497	4.49053	7.1e-06	7.8e-05
ENSMUSG00000061603	2128.74	0.388901	0.0866301	4.48921	7.15e-06	7.85e-05
ENSMUSG00000045691	404.469	0.541367	0.120597	4.48904	7.15e-06	7.85e-05
ENSMUSG00000039994	629.933	0.50591	0.112715	4.48842	7.18e-06	7.87e-05
ENSMUSG00000049728	1093.69	0.410611	0.0914904	4.48802	7.19e-06	7.88e-05
ENSMUSG00000039191	2122.9	0.408332	0.0909996	4.48718	7.22e-06	7.9e-05
ENSMUSG00000078429	3466.17	0.398667	0.0888666	4.48612	7.25e-06	7.94e-05
ENSMUSG00000046463	196.447	0.749371	0.167061	4.4856	7.27e-06	7.95e-05
ENSMUSG00000020413	319.921	0.648874	0.144681	4.48487	7.3e-06	7.97e-05
ENSMUSG00000020376	978.351	0.415845	0.0927392	4.48403	7.32e-06	8e-05
ENSMUSG00000025658	654.049	-0.594905	0.132707	-4.48286	7.36e-06	8.04e-05
ENSMUSG00000022075	2009.21	0.340663	0.0760157	4.48148	7.41e-06	8.08e-05
ENSMUSG00000042207	5342.61	0.31382	0.0700303	4.48121	7.42e-06	8.09e-05
ENSMUSG00000036241	3967.96	0.280251	0.0625539	4.48016	7.46e-06	8.12e-05
ENSMUSG00000051469	1862.8	0.369416	0.0826267	4.4709	7.79e-06	8.48e-05
ENSMUSG00000023991	2898.61	0.317566	0.071042	4.47011	7.82e-06	8.5e-05
ENSMUSG00000058966	3236.6	-0.3528	0.0789434	-4.46902	7.86e-06	8.54e-05
ENSMUSG00000075595	2788.92	0.355334	0.0795265	4.46813	7.89e-06	8.57e-05
ENSMUSG00000022454	6427.89	-0.303952	0.0680373	-4.46743	7.92e-06	8.59e-05
ENSMUSG00000017314	1075.15	0.411007	0.0920085	4.46705	7.93e-06	8.6e-05
ENSMUSG00000102516	18.947	-3.09482	0.69301	-4.46577	7.98e-06	8.65e-05
ENSMUSG00000031816	591.734	-0.48371	0.108345	-4.46455	8.02e-06	8.69e-05
ENSMUSG00000037217	1949.34	-0.353291	0.0791937	-4.4611	8.15e-06	8.83e-05
ENSMUSG00000024501	40107.2	-0.305861	0.0685773	-4.46009	8.19e-06	8.86e-05
ENSMUSG00000036432	439.038	0.541562	0.12151	4.45692	8.31e-06	8.99e-05
ENSMUSG00000093674	16475.1	0.296702	0.0665942	4.45537	8.38e-06	9.03e-05
ENSMUSG00000030867	608.459	0.642216	0.144127	4.45589	8.35e-06	9.03e-05
ENSMUSG00000020635	250.367	-0.735267	0.165025	-4.4555	8.37e-06	9.03e-05
ENSMUSG00000071632	129.267	-0.89839	0.201638	-4.45546	8.37e-06	9.03e-05
ENSMUSG00000030539	854.574	0.416055	0.0933938	4.45485	8.4e-06	9.05e-05
ENSMUSG00000090066	42.1645	-1.72065	0.38628	-4.4544	8.41e-06	9.06e-05
ENSMUSG00000032128	42.2807	1.78738	0.401305	4.45393	8.43e-06	9.08e-05
ENSMUSG00000057265	95.1207	-1.13267	0.254608	-4.44867	8.64e-06	9.29e-05
ENSMUSG00000030386	1601.44	0.402326	0.0904629	4.44742	8.69e-06	9.34e-05
ENSMUSG00000021819	4740.12	0.305775	0.068783	4.4455	8.77e-06	9.42e-05
ENSMUSG00000025478	174.989	-0.915887	0.206055	-4.44487	8.79e-06	9.44e-05
ENSMUSG00000043311	241.806	0.663603	0.149343	4.44349	8.85e-06	9.5e-05
ENSMUSG00000067629	4053.39	0.309797	0.0697376	4.44233	8.9e-06	9.54e-05
ENSMUSG00000035725	1301.79	-0.352673	0.0793988	-4.4418	8.92e-06	9.56e-05
ENSMUSG00000000402	38.9185	-1.64114	0.36958	-4.44056	8.97e-06	9.61e-05
ENSMUSG00000033585	7988.47	0.3369	0.0759421	4.43628	9.15e-06	9.8e-05
ENSMUSG00000024841	1039.25	0.41788	0.0942241	4.43497	9.21e-06	9.85e-05
ENSMUSG00000092492	35.4764	-1.82592	0.411828	-4.43369	9.26e-06	9.9e-05
ENSMUSG00000024594	1093.3	0.385689	0.0870086	4.43277	9.3e-06	9.94e-05
ENSMUSG00000020592	695.046	0.444576	0.100303	4.43232	9.32e-06	9.95e-05
ENSMUSG00000017843	2444.15	-0.308982	0.0697204	-4.43173	9.35e-06	9.97e-05
ENSMUSG00000035133	1493.85	0.447182	0.100902	4.43186	9.34e-06	9.97e-05
ENSMUSG00000055912	77.6886	-1.35181	0.305171	-4.42967	9.44e-06	0.000100553
ENSMUSG00000050875	869.602	-0.492876	0.111271	-4.4295	9.45e-06	0.000100565
ENSMUSG00000001403	1135.49	0.501326	0.113214	4.42814	9.51e-06	0.000101137
ENSMUSG00000039385	493.744	-0.521984	0.117891	-4.42769	9.52e-06	0.000101224
ENSMUSG00000030276	216.744	-0.72134	0.162916	-4.42768	9.53e-06	0.000101224
ENSMUSG00000044770	157.782	0.88439	0.199748	4.42753	9.53e-06	0.000101226
ENSMUSG00000030350	805.188	0.443513	0.100209	4.42589	9.6e-06	0.000101934
ENSMUSG00000032402	661.076	0.458453	0.103597	4.42537	9.63e-06	0.000102118
ENSMUSG00000003037	1851.08	0.346721	0.0784037	4.42226	9.77e-06	0.000103534
ENSMUSG00000026610	166.712	1.00192	0.226582	4.42191	9.78e-06	0.000103633
ENSMUSG00000052512	1976.7	-0.367778	0.0831925	-4.42081	9.83e-06	0.000104098
ENSMUSG00000029309	2607.6	-0.869525	0.196712	-4.4203	9.86e-06	0.000104277
ENSMUSG00000036537	183.176	0.756317	0.171123	4.41973	9.88e-06	0.000104484
ENSMUSG00000032058	2025.25	0.426105	0.0964419	4.41825	9.95e-06	0.000105136
ENSMUSG00000042680	378.955	0.554893	0.125622	4.41718	1e-05	0.000105592
ENSMUSG00000037681	66.0233	-1.2246	0.277249	-4.41698	1e-05	0.00010562
ENSMUSG00000040093	447.83	0.568025	0.128663	4.41483	1.01e-05	0.000106609
ENSMUSG00000033379	2000.51	-0.35228	0.0798186	-4.4135	1.02e-05	0.000107196
ENSMUSG00000021540	3875.4	0.334281	0.0757539	4.41272	1.02e-05	0.000107518
ENSMUSG00000035671	2205.52	0.373561	0.0846724	4.41184	1.02e-05	0.000107885
ENSMUSG00000036478	2851.89	0.358939	0.0813702	4.41119	1.03e-05	0.000108143
ENSMUSG00000043998	917.496	0.426569	0.0967666	4.40822	1.04e-05	0.000109564
ENSMUSG00000027804	1964.86	-0.332817	0.0755176	-4.40715	1.05e-05	0.000110039
ENSMUSG00000028278	1446.12	0.403498	0.0915842	4.40576	1.05e-05	0.000110677
ENSMUSG00000026796	2368.34	0.329154	0.0747149	4.40547	1.06e-05	0.000110756
ENSMUSG00000024515	2268.33	0.34613	0.0786172	4.40273	1.07e-05	0.000112094
ENSMUSG00000037624	1156.38	-0.375442	0.0852972	-4.40158	1.07e-05	0.00011262
ENSMUSG00000035847	4071.25	-0.342782	0.0778829	-4.40125	1.08e-05	0.000112718
ENSMUSG00000030527	791.105	-0.438724	0.0997198	-4.39956	1.08e-05	0.000113526
ENSMUSG00000027510	337.766	0.650761	0.147942	4.39875	1.09e-05	0.000113884
ENSMUSG00000024241	1718.78	0.343819	0.0781824	4.39765	1.09e-05	0.000114386
ENSMUSG00000001833	4007.32	-0.348076	0.0791574	-4.39727	1.1e-05	0.000114516
ENSMUSG00000028161	5999.04	-0.3522	0.0800983	-4.3971	1.1e-05	0.000114535
ENSMUSG00000031837	295.556	0.637641	0.14502	4.39691	1.1e-05	0.000114561
ENSMUSG00000031703	1910.14	-0.394699	0.0898147	-4.39459	1.11e-05	0.000115721
ENSMUSG00000095041	4045	-0.486311	0.110691	-4.3934	1.12e-05	0.000116286
ENSMUSG00000022053	27.5003	2.16416	0.492622	4.39313	1.12e-05	0.000116352
ENSMUSG00000006699	8448.99	-0.267568	0.0609127	-4.39266	1.12e-05	0.000116536
ENSMUSG00000033721	154.047	-0.887785	0.202121	-4.39234	1.12e-05	0.000116634
ENSMUSG00000039055	171.968	0.834652	0.190297	4.38605	1.15e-05	0.000119979
ENSMUSG00000032076	5304.11	-0.316108	0.0721233	-4.38288	1.17e-05	0.000121663
ENSMUSG00000020052	985.317	0.457938	0.104554	4.37993	1.19e-05	0.000123248
ENSMUSG00000022051	3084.85	-0.286012	0.065328	-4.3781	1.2e-05	0.000124209
ENSMUSG00000048376	1810.5	0.413322	0.0944823	4.3746	1.22e-05	0.000126136
ENSMUSG00000040711	2464.39	0.314526	0.0719073	4.37405	1.22e-05	0.000126375
ENSMUSG00000033629	3038.91	-0.281691	0.0644377	-4.37153	1.23e-05	0.000127767
ENSMUSG00000041046	116.216	-1.10719	0.253315	-4.37079	1.24e-05	0.00012812
ENSMUSG00000042156	1425.79	-0.454105	0.103946	-4.36869	1.25e-05	0.000129278
ENSMUSG00000006715	346.211	0.662579	0.151675	4.36842	1.25e-05	0.000129357
ENSMUSG00000020684	1897.78	0.362649	0.0830983	4.36409	1.28e-05	0.000131855
ENSMUSG00000024430	38.6774	-1.63919	0.37562	-4.36397	1.28e-05	0.000131855
ENSMUSG00000030978	2105	0.414325	0.0949791	4.36227	1.29e-05	0.000132797
ENSMUSG00000034648	1283.03	-0.385499	0.0883775	-4.36196	1.29e-05	0.000132906
ENSMUSG00000031073	61.7567	1.57679	0.361717	4.35918	1.31e-05	0.000134524
ENSMUSG00000082088	56.2699	-1.34902	0.309532	-4.35824	1.31e-05	0.000135015
ENSMUSG00000035372	698.339	0.451209	0.103604	4.35512	1.33e-05	0.000136872
ENSMUSG00000060475	3004.67	0.364981	0.083828	4.35393	1.34e-05	0.000137532
ENSMUSG00000031176	468.83	-0.564568	0.129734	-4.35174	1.35e-05	0.000138828
ENSMUSG00000048696	3168.93	0.351837	0.0808696	4.35068	1.36e-05	0.000139415
ENSMUSG00000037104	940.798	0.4101	0.0942884	4.34942	1.36e-05	0.000140128
ENSMUSG00000059013	729.508	0.423766	0.0974937	4.3466	1.38e-05	0.000141853
ENSMUSG00000022791	2442.02	0.296377	0.0682111	4.345	1.39e-05	0.000142808
ENSMUSG00000019877	7744.51	-0.338779	0.0779786	-4.34451	1.4e-05	0.000143033
ENSMUSG00000020840	2200.12	0.341411	0.0785996	4.34367	1.4e-05	0.000143494
ENSMUSG00000031601	3304.98	-0.384112	0.0884401	-4.34319	1.4e-05	0.000143724
ENSMUSG00000024570	757.226	0.43618	0.100436	4.34285	1.41e-05	0.000143853
ENSMUSG00000021943	252.79	-0.82744	0.190564	-4.34207	1.41e-05	0.00014428
ENSMUSG00000024043	264.211	-0.743118	0.171184	-4.34105	1.42e-05	0.000144863
ENSMUSG00000037029	2270.26	0.327118	0.0753614	4.34065	1.42e-05	0.000145035
ENSMUSG00000058897	73.999	1.20467	0.277583	4.33985	1.43e-05	0.000145477
ENSMUSG00000001175	18882.1	-0.279363	0.0644423	-4.33509	1.46e-05	0.000148567
ENSMUSG00000029629	2507.93	-0.373252	0.0861084	-4.33467	1.46e-05	0.000148762
ENSMUSG00000026701	1730.85	0.366386	0.0845366	4.33406	1.46e-05	0.000149085
ENSMUSG00000026473	4497.39	0.294291	0.0679044	4.33391	1.46e-05	0.000149094
ENSMUSG00000036606	6245.64	0.332918	0.0768285	4.33326	1.47e-05	0.000149442
ENSMUSG00000023809	1213.25	0.505849	0.116763	4.33226	1.48e-05	0.000150034
ENSMUSG00000001910	2976.9	0.312545	0.072155	4.33159	1.48e-05	0.000150399
ENSMUSG00000029177	959.997	0.515684	0.119074	4.33078	1.49e-05	0.000150861
ENSMUSG00000024381	2760.52	-0.351375	0.0811426	-4.33034	1.49e-05	0.000150979
ENSMUSG00000041235	1790.31	0.521775	0.120491	4.33041	1.49e-05	0.000150979
ENSMUSG00000058258	583.1	-0.52698	0.121713	-4.3297	1.49e-05	0.000151321
ENSMUSG00000029376	1017.94	0.400118	0.0924201	4.32934	1.5e-05	0.00015148
ENSMUSG00000026185	2431.11	0.352214	0.0814074	4.32656	1.51e-05	0.000153307
ENSMUSG00000020808	845.941	0.549199	0.126965	4.3256	1.52e-05	0.000153882
ENSMUSG00000002266	249.42	-0.731109	0.169028	-4.32537	1.52e-05	0.000153951
ENSMUSG00000027447	3070.39	-0.326844	0.0756079	-4.32288	1.54e-05	0.000155602
ENSMUSG00000021816	5608.15	-0.341071	0.0789038	-4.32262	1.54e-05	0.000155698
ENSMUSG00000055980	546.661	0.585587	0.135495	4.32183	1.55e-05	0.000156156
ENSMUSG00000035184	1204.27	-0.482283	0.111598	-4.32159	1.55e-05	0.000156232
ENSMUSG00000054604	2943.2	0.311677	0.0721254	4.32132	1.55e-05	0.000156329
ENSMUSG00000020122	154.815	-1.02631	0.237527	-4.32081	1.55e-05	0.0001566
ENSMUSG00000033965	1987.04	-0.398546	0.0922465	-4.32045	1.56e-05	0.000156758
ENSMUSG00000015970	27.686	-1.89682	0.439136	-4.31943	1.56e-05	0.000157392
ENSMUSG00000032913	1344.56	-0.367056	0.0849914	-4.31874	1.57e-05	0.000157784
ENSMUSG00000055991	679.934	0.419389	0.0971668	4.31617	1.59e-05	0.000159537
ENSMUSG00000029552	531.304	-0.50742	0.117576	-4.31568	1.59e-05	0.000159796
ENSMUSG00000038406	5990.36	0.276969	0.0642034	4.31393	1.6e-05	0.000160969
ENSMUSG00000021116	1597.03	-0.376515	0.0872891	-4.31343	1.61e-05	0.000161238
ENSMUSG00000000058	155.385	-0.779803	0.180792	-4.31325	1.61e-05	0.00016127
ENSMUSG00000046756	1114.64	0.429434	0.0996008	4.31155	1.62e-05	0.000162415
ENSMUSG00000105987	649.179	0.474593	0.110129	4.30944	1.64e-05	0.000163877
ENSMUSG00000051251	650.538	1.51613	0.35185	4.30901	1.64e-05	0.000164069
ENSMUSG00000019997	92.0413	-1.10862	0.257284	-4.30891	1.64e-05	0.000164069
ENSMUSG00000020448	986.704	0.383903	0.089106	4.30839	1.64e-05	0.00016436
ENSMUSG00000029219	82.0359	1.32986	0.30871	4.30779	1.65e-05	0.000164703
ENSMUSG00000075028	742.116	0.484056	0.112412	4.3061	1.66e-05	0.00016577
ENSMUSG00000037239	813.434	-0.413548	0.0960374	-4.30612	1.66e-05	0.00016577
ENSMUSG00000035551	15363.6	-0.329927	0.0766221	-4.3059	1.66e-05	0.000165823
ENSMUSG00000050856	1127.86	-0.368099	0.0854988	-4.30531	1.67e-05	0.000166161
ENSMUSG00000048058	718.816	0.419537	0.097452	4.30506	1.67e-05	0.000166252
ENSMUSG00000072704	1189.37	-0.420809	0.0977964	-4.30291	1.69e-05	0.000167776
ENSMUSG00000021265	473.685	0.520766	0.121086	4.30079	1.7e-05	0.000169283
ENSMUSG00000026475	483.772	0.517924	0.120468	4.29926	1.71e-05	0.000170359
ENSMUSG00000020653	583.506	0.493467	0.114814	4.29797	1.72e-05	0.000171245
ENSMUSG00000036155	1594.62	0.356655	0.0830212	4.29595	1.74e-05	0.00017261
ENSMUSG00000038055	521.954	0.513521	0.119534	4.29602	1.74e-05	0.00017261
ENSMUSG00000033323	899.002	0.418912	0.0975543	4.29414	1.75e-05	0.000173869
ENSMUSG00000047143	1166.16	1.13324	0.263908	4.29407	1.75e-05	0.000173869
ENSMUSG00000038871	1485.1	0.3581	0.0834304	4.2922	1.77e-05	0.000175239
ENSMUSG00000041431	1186.84	0.517643	0.120616	4.29167	1.77e-05	0.000175547
ENSMUSG00000040204	1146.3	0.436573	0.10173	4.29148	1.77e-05	0.000175547
ENSMUSG00000068696	234.894	1.95793	0.456244	4.29141	1.78e-05	0.000175547
ENSMUSG00000041117	390.611	0.61949	0.144392	4.29034	1.78e-05	0.000176289
ENSMUSG00000020015	2464.75	-0.305226	0.0711464	-4.29012	1.79e-05	0.000176363
ENSMUSG00000076432	8460.18	-0.263344	0.0613977	-4.28915	1.79e-05	0.000177028
ENSMUSG00000024799	703.245	-0.438834	0.102343	-4.28787	1.8e-05	0.000177948
ENSMUSG00000006800	1208.38	0.389672	0.0908934	4.28713	1.81e-05	0.000178432
ENSMUSG00000022678	1081.02	0.488928	0.11407	4.28623	1.82e-05	0.000179053
ENSMUSG00000001988	456.207	-0.6707	0.156525	-4.28494	1.83e-05	0.000179982
ENSMUSG00000079036	646.448	0.439465	0.102587	4.28385	1.84e-05	0.000180765
ENSMUSG00000030986	1183.55	0.420474	0.0981607	4.28353	1.84e-05	0.000180807
ENSMUSG00000070462	983.87	0.393134	0.0917755	4.28365	1.84e-05	0.000180807
ENSMUSG00000026678	1491.95	-0.397967	0.0929227	-4.28278	1.85e-05	0.000181207
ENSMUSG00000021708	161.664	-1.09249	0.255084	-4.28287	1.84e-05	0.000181207
ENSMUSG00000071644	15987	0.337368	0.0787915	4.28179	1.85e-05	0.000181909
ENSMUSG00000032411	1158.28	0.421293	0.0984056	4.28119	1.86e-05	0.000182291
ENSMUSG00000030509	617.776	0.443596	0.103647	4.27987	1.87e-05	0.000183269
ENSMUSG00000041000	455.107	0.504403	0.117894	4.27844	1.88e-05	0.000184341
ENSMUSG00000030222	121.499	-0.863024	0.201765	-4.27738	1.89e-05	0.00018511
ENSMUSG00000026034	2766.62	-0.427973	0.100061	-4.27712	1.89e-05	0.000185221
ENSMUSG00000005360	3152.86	-0.32807	0.0767445	-4.27484	1.91e-05	0.000187014
ENSMUSG00000109505	20.4205	-2.23812	0.523604	-4.27445	1.92e-05	0.000187231
ENSMUSG00000049107	127.265	-1.03684	0.242612	-4.27363	1.92e-05	0.000187807
ENSMUSG00000013629	1783.41	0.426772	0.0998692	4.27331	1.93e-05	0.000187968
ENSMUSG00000027573	1067.07	0.368598	0.0862746	4.27238	1.93e-05	0.000188648
ENSMUSG00000042208	2749.05	-0.374994	0.0877755	-4.27219	1.94e-05	0.000188694
ENSMUSG00000028159	91.9601	-1.05606	0.247272	-4.27083	1.95e-05	0.000189742
ENSMUSG00000100807	15.5314	-2.67832	0.627249	-4.26995	1.96e-05	0.000190378
ENSMUSG00000019894	2072.72	-0.365173	0.0855418	-4.26894	1.96e-05	0.000191126
ENSMUSG00000030376	1866.16	0.33778	0.079138	4.26823	1.97e-05	0.000191624
ENSMUSG00000053192	10339.7	-0.261287	0.061221	-4.26793	1.97e-05	0.000191775
ENSMUSG00000056394	1176.72	0.435486	0.102091	4.26566	1.99e-05	0.000193562
ENSMUSG00000017499	235.323	0.860119	0.201641	4.2656	1.99e-05	0.000193562
ENSMUSG00000047045	1185.99	0.372662	0.0873984	4.26394	2.01e-05	0.000194886
ENSMUSG00000036913	6786.42	-0.331999	0.0779041	-4.26164	2.03e-05	0.000196793
ENSMUSG00000035901	5188.48	0.264569	0.0620877	4.26121	2.03e-05	0.000197056
ENSMUSG00000046711	1848.71	0.383746	0.0901484	4.25683	2.07e-05	0.00020084
ENSMUSG00000005981	1194.91	0.362585	0.0851974	4.25582	2.08e-05	0.000201514
ENSMUSG00000041703	359.17	0.606154	0.14243	4.25582	2.08e-05	0.000201514
ENSMUSG00000007867	539.121	0.465285	0.109341	4.25536	2.09e-05	0.000201806
ENSMUSG00000030519	4663.79	0.270722	0.0636481	4.25342	2.11e-05	0.000203384
ENSMUSG00000037894	7544.14	0.312029	0.0733607	4.25336	2.11e-05	0.000203384
ENSMUSG00000015733	3183.28	-0.302466	0.0711187	-4.25297	2.11e-05	0.000203384
ENSMUSG00000042608	1069.3	0.381157	0.0896164	4.2532	2.11e-05	0.000203384
ENSMUSG00000033684	788.204	0.449646	0.105725	4.25299	2.11e-05	0.000203384
ENSMUSG00000097406	56.739	1.41768	0.333358	4.25274	2.11e-05	0.000203479
ENSMUSG00000029546	15.5183	3.0533	0.718129	4.25175	2.12e-05	0.00020426
ENSMUSG00000020902	403.425	1.6765	0.394354	4.25126	2.13e-05	0.000204584
ENSMUSG00000034259	577.67	0.436945	0.102789	4.25088	2.13e-05	0.00020478
ENSMUSG00000097353	274.609	-0.630383	0.148298	-4.25079	2.13e-05	0.00020478
ENSMUSG00000038611	2687.11	0.29574	0.0695885	4.24984	2.14e-05	0.00020553
ENSMUSG00000049562	87.1696	1.02812	0.241993	4.24855	2.15e-05	0.000206597
ENSMUSG00000029516	358.173	0.601349	0.141554	4.24818	2.16e-05	0.000206698
ENSMUSG00000023939	391.175	0.524345	0.123427	4.24823	2.15e-05	0.000206698
ENSMUSG00000024502	1834.85	0.362976	0.0854719	4.24673	2.17e-05	0.000207806
ENSMUSG00000048550	529.93	0.477305	0.112392	4.24678	2.17e-05	0.000207806
ENSMUSG00000043999	121.125	0.8876	0.209043	4.24602	2.18e-05	0.000208344
ENSMUSG00000002055	667.983	0.541802	0.127682	4.24337	2.2e-05	0.000210703
ENSMUSG00000052428	777.234	-0.402767	0.0949991	-4.2397	2.24e-05	0.000214054
ENSMUSG00000050910	1225.29	0.35073	0.0827291	4.2395	2.24e-05	0.000214118
ENSMUSG00000027425	689.893	0.406736	0.0959559	4.23878	2.25e-05	0.000214681
ENSMUSG00000070476	275.976	0.617176	0.145708	4.23569	2.28e-05	0.000217533
ENSMUSG00000028069	774.939	0.423015	0.0998915	4.23475	2.29e-05	0.000218321
ENSMUSG00000022099	1273.11	-0.472534	0.111612	-4.23372	2.3e-05	0.000219196
ENSMUSG00000022426	1470.71	0.331418	0.078312	4.23202	2.32e-05	0.00022073
ENSMUSG00000041959	877.152	-0.577073	0.136374	-4.23156	2.32e-05	0.000221056
ENSMUSG00000047379	895.822	0.383487	0.0906346	4.23113	2.33e-05	0.000221356
ENSMUSG00000041444	2801.63	0.305274	0.0721704	4.2299	2.34e-05	0.000222186
ENSMUSG00000042548	2436.05	0.308254	0.0728744	4.22993	2.34e-05	0.000222186
ENSMUSG00000035246	1764.19	-0.344687	0.0814838	-4.23013	2.34e-05	0.000222186
ENSMUSG00000085555	108.958	1.03881	0.24568	4.22831	2.35e-05	0.000223634
ENSMUSG00000042453	5452.84	0.320686	0.0758627	4.22718	2.37e-05	0.000224604
ENSMUSG00000031398	5112.61	-0.308034	0.0728716	-4.22708	2.37e-05	0.000224604
ENSMUSG00000025825	764.701	0.395265	0.0935278	4.22617	2.38e-05	0.00022538
ENSMUSG00000018217	238.842	-0.815154	0.192929	-4.22514	2.39e-05	0.000226284
ENSMUSG00000067071	2813.84	0.318364	0.0753566	4.22477	2.39e-05	0.000226531
ENSMUSG00000018572	1869.23	0.396028	0.0937536	4.22414	2.4e-05	0.000227037
ENSMUSG00000027012	5675.85	-0.268689	0.0636137	-4.22375	2.4e-05	0.000227297
ENSMUSG00000063787	1378.87	0.338644	0.0802046	4.22226	2.42e-05	0.000228683
ENSMUSG00000026883	3632.21	0.302606	0.0716832	4.22144	2.43e-05	0.000229381
ENSMUSG00000059878	2666.51	0.369203	0.0874801	4.22042	2.44e-05	0.000230148
ENSMUSG00000035597	1370	-0.448961	0.106381	-4.2203	2.44e-05	0.000230148
ENSMUSG00000050896	1167.05	0.415137	0.0983644	4.2204	2.44e-05	0.000230148
ENSMUSG00000030166	551.932	0.492892	0.116873	4.21732	2.47e-05	0.000233086
ENSMUSG00000002617	789.848	-0.629304	0.149243	-4.21664	2.48e-05	0.000233653
ENSMUSG00000022897	2624.04	0.28817	0.0683557	4.21575	2.49e-05	0.000234443
ENSMUSG00000052137	549.679	-0.465172	0.110441	-4.21196	2.53e-05	0.000238282
ENSMUSG00000052364	534.301	0.460702	0.109422	4.21032	2.55e-05	0.000239884
ENSMUSG00000053799	531.759	-0.488564	0.11605	-4.20994	2.55e-05	0.000240031
ENSMUSG00000002393	235.391	0.644647	0.153126	4.20992	2.55e-05	0.000240031
ENSMUSG00000025982	9175.35	-0.282024	0.0670132	-4.20849	2.57e-05	0.000241425
ENSMUSG00000071855	542.278	-0.485269	0.115325	-4.20783	2.58e-05	0.000241994
ENSMUSG00000037706	2022.45	-0.375316	0.0892089	-4.20716	2.59e-05	0.000242435
ENSMUSG00000025137	1742.07	-0.335871	0.079831	-4.20728	2.58e-05	0.000242435
ENSMUSG00000046417	403.547	0.530727	0.126201	4.20542	2.61e-05	0.000244168
ENSMUSG00000040822	932.174	0.381944	0.0908372	4.20471	2.61e-05	0.000244799
ENSMUSG00000042293	117.106	0.914602	0.217577	4.20357	2.63e-05	0.000245893
ENSMUSG00000109122	34.1395	-1.71823	0.408797	-4.20313	2.63e-05	0.000246232
ENSMUSG00000029149	68.2958	-1.16566	0.277458	-4.2012	2.66e-05	0.000248205
ENSMUSG00000071658	3049.83	-0.366318	0.0872297	-4.19947	2.68e-05	0.000249971
ENSMUSG00000036766	3274.92	0.383621	0.0913527	4.19934	2.68e-05	0.000249971
ENSMUSG00000023175	5816.92	-0.338198	0.0805405	-4.19911	2.68e-05	0.000250087
ENSMUSG00000072572	150.924	-0.872157	0.20776	-4.19791	2.69e-05	0.000251277
ENSMUSG00000005615	1309.66	0.35575	0.0847998	4.19518	2.73e-05	0.000253921
ENSMUSG00000050621	2497.6	0.459253	0.109472	4.19516	2.73e-05	0.000253921
ENSMUSG00000032899	55.6627	-1.43826	0.342838	-4.19517	2.73e-05	0.000253921
ENSMUSG00000026914	2353.04	-0.2863	0.0683062	-4.19142	2.77e-05	0.000257994
ENSMUSG00000059540	563.547	-0.445522	0.106299	-4.19121	2.77e-05	0.000258091
ENSMUSG00000028788	4821.18	0.272141	0.0649643	4.18909	2.8e-05	0.00026037
ENSMUSG00000022962	1122.98	0.440132	0.105095	4.18794	2.81e-05	0.000261542
ENSMUSG00000070526	295.909	0.681672	0.162865	4.1855	2.85e-05	0.000264214
ENSMUSG00000022160	652.626	0.476515	0.113934	4.18237	2.88e-05	0.000267732
ENSMUSG00000041115	760.644	0.408801	0.0978707	4.17695	2.95e-05	0.000273932
ENSMUSG00000097333	349.376	-0.602406	0.144223	-4.17691	2.95e-05	0.000273932
ENSMUSG00000041040	2574.34	0.297059	0.0711249	4.17658	2.96e-05	0.000274174
ENSMUSG00000043467	655.845	0.459909	0.110126	4.17619	2.96e-05	0.000274501
ENSMUSG00000048562	300.08	0.731779	0.175276	4.175	2.98e-05	0.00027578
ENSMUSG00000000861	7083.69	-0.265362	0.0635851	-4.17333	3e-05	0.000277577
ENSMUSG00000074994	2436.45	0.316836	0.0759204	4.17327	3e-05	0.000277577
ENSMUSG00000026220	128.646	0.862701	0.206748	4.17272	3.01e-05	0.000278088
ENSMUSG00000030871	323.045	0.550396	0.131915	4.17234	3.01e-05	0.000278401
ENSMUSG00000031976	469.596	0.48293	0.115768	4.17154	3.03e-05	0.000279225
ENSMUSG00000039934	292.001	-0.583576	0.139923	-4.17071	3.04e-05	0.000280092
ENSMUSG00000051166	1226.01	-0.365469	0.0876988	-4.16732	3.08e-05	0.000283975
ENSMUSG00000050556	763.537	0.451031	0.108228	4.16743	3.08e-05	0.000283975
ENSMUSG00000108348	606.208	-0.46557	0.111733	-4.16682	3.09e-05	0.000284279
ENSMUSG00000051652	500.554	0.515103	0.123619	4.16686	3.09e-05	0.000284279
ENSMUSG00000031197	2164.87	-0.338155	0.0811641	-4.16631	3.1e-05	0.000284757
ENSMUSG00000031576	100.792	-0.944747	0.226778	-4.16595	3.1e-05	0.000285054
ENSMUSG00000096188	1555.66	0.342756	0.0822998	4.16472	3.12e-05	0.000286432
ENSMUSG00000026200	214.185	-0.66568	0.159891	-4.16333	3.14e-05	0.00028802
ENSMUSG00000071753	383.933	-0.58923	0.141558	-4.16247	3.15e-05	0.000288957
ENSMUSG00000073805	523.264	0.44809	0.107684	4.16116	3.17e-05	0.00029045
ENSMUSG00000024050	3276.52	0.291757	0.0701185	4.16091	3.17e-05	0.000290616
ENSMUSG00000033855	193.512	0.757303	0.182131	4.158	3.21e-05	0.000294176
ENSMUSG00000059401	363.545	0.516414	0.124209	4.15762	3.22e-05	0.000294502
ENSMUSG00000002297	663.519	0.453669	0.109134	4.15701	3.22e-05	0.000295134
ENSMUSG00000058013	4909.84	0.276079	0.0664231	4.15636	3.23e-05	0.000295691
ENSMUSG00000036885	551.352	-0.52915	0.127312	-4.15632	3.23e-05	0.000295691
ENSMUSG00000034761	1267.06	-0.364758	0.0877741	-4.15564	3.24e-05	0.000296414
ENSMUSG00000046818	119.134	0.883886	0.212726	4.15504	3.25e-05	0.000297032
ENSMUSG00000035621	8200.05	0.321818	0.0774669	4.15426	3.26e-05	0.000297875
ENSMUSG00000070808	1046.67	-0.410527	0.0988416	-4.15338	3.28e-05	0.000298861
ENSMUSG00000027350	1143.41	-0.409786	0.0986773	-4.15279	3.28e-05	0.000299148
ENSMUSG00000058402	563.747	-0.481903	0.116043	-4.15279	3.28e-05	0.000299148
ENSMUSG00000035762	529.573	-0.485504	0.116909	-4.15283	3.28e-05	0.000299148
ENSMUSG00000070583	113.797	-0.896358	0.215898	-4.15177	3.3e-05	0.000300322
ENSMUSG00000025616	857.61	-0.441963	0.106487	-4.15041	3.32e-05	0.000301945
ENSMUSG00000059363	399.153	0.511208	0.123187	4.14985	3.33e-05	0.00030235
ENSMUSG00000059003	74.362	-1.26146	0.303971	-4.14992	3.33e-05	0.00030235
ENSMUSG00000029438	6369.79	0.300631	0.0724546	4.14923	3.34e-05	0.000302839
ENSMUSG00000034906	624.113	0.540567	0.13028	4.14927	3.34e-05	0.000302839
ENSMUSG00000073436	142.118	-0.834923	0.201295	-4.14776	3.36e-05	0.000304622
ENSMUSG00000019899	135.661	-0.927894	0.223748	-4.14705	3.37e-05	0.000305407
ENSMUSG00000028176	735.559	-0.487588	0.117579	-4.1469	3.37e-05	0.000305436
ENSMUSG00000026196	176.641	0.707463	0.170606	4.14677	3.37e-05	0.00030545
ENSMUSG00000050711	394.643	0.665684	0.160598	4.14503	3.4e-05	0.00030761
ENSMUSG00000068921	1713.49	-0.313832	0.0757508	-4.14295	3.43e-05	0.000310241
ENSMUSG00000068823	7368.89	-0.26178	0.063208	-4.14156	3.45e-05	0.00031196
ENSMUSG00000024500	6626.42	0.303059	0.0732065	4.13979	3.48e-05	0.000314205
ENSMUSG00000042810	1564.97	-0.311476	0.0752444	-4.13953	3.48e-05	0.000314387
ENSMUSG00000031610	77.4525	-1.04683	0.25298	-4.138	3.5e-05	0.000316323
ENSMUSG00000031286	22.6276	-2.05698	0.497131	-4.1377	3.51e-05	0.000316566
ENSMUSG00000055723	702.464	-0.424322	0.102563	-4.1372	3.52e-05	0.000317081
ENSMUSG00000000308	305.275	-0.664958	0.160754	-4.1365	3.53e-05	0.000317882
ENSMUSG00000025939	973.374	-0.359355	0.0868882	-4.13584	3.54e-05	0.00031845
ENSMUSG00000054000	261.968	0.640654	0.154902	4.13586	3.54e-05	0.00031845
ENSMUSG00000040459	4116.39	-0.384859	0.0930802	-4.1347	3.55e-05	0.000319852
ENSMUSG00000061666	2527.91	-0.320214	0.0774521	-4.13435	3.56e-05	0.000320166
ENSMUSG00000001482	1426.77	0.335965	0.0812784	4.13351	3.57e-05	0.000321168
ENSMUSG00000019777	7162.06	-0.254483	0.0615722	-4.13309	3.58e-05	0.000321587
ENSMUSG00000040373	199.808	-0.692508	0.167577	-4.13247	3.59e-05	0.000322279
ENSMUSG00000008090	351.202	0.606431	0.146797	4.13107	3.61e-05	0.000324075
ENSMUSG00000028152	2839.05	-0.308986	0.0747987	-4.13091	3.61e-05	0.000324129
ENSMUSG00000039001	6810.93	0.315107	0.0762833	4.13075	3.62e-05	0.000324179
ENSMUSG00000039546	234.403	0.6549	0.158568	4.1301	3.63e-05	0.000324924
ENSMUSG00000031508	3678.67	-0.298232	0.0722279	-4.12904	3.64e-05	0.000326249
ENSMUSG00000086725	138.183	-0.797579	0.193197	-4.12833	3.65e-05	0.000327077
ENSMUSG00000063253	1345.36	-0.464408	0.1125	-4.12808	3.66e-05	0.000327254
ENSMUSG00000033526	438.913	-0.55347	0.134225	-4.12344	3.73e-05	0.000333745
ENSMUSG00000024805	269.282	0.653122	0.158452	4.12189	3.76e-05	0.00033582
ENSMUSG00000066607	1275.19	0.352766	0.0855881	4.12168	3.76e-05	0.000335946
ENSMUSG00000031628	5544.05	-0.280203	0.0680215	-4.11933	3.8e-05	0.00033921
ENSMUSG00000022849	358.651	0.555733	0.134943	4.11828	3.82e-05	0.000340575
ENSMUSG00000024420	973.817	1.05122	0.255322	4.11725	3.83e-05	0.000341912
ENSMUSG00000020838	22.3225	-2.10961	0.512433	-4.11685	3.84e-05	0.00034232
ENSMUSG00000028333	3406.75	0.328717	0.0799275	4.11268	3.91e-05	0.000348375
ENSMUSG00000108986	16.5038	2.6066	0.633873	4.11217	3.92e-05	0.000348957
ENSMUSG00000032261	740.998	0.508147	0.123634	4.1101	3.95e-05	0.000351827
ENSMUSG00000058298	353.268	0.529777	0.128898	4.11004	3.96e-05	0.000351827
ENSMUSG00000000631	4984.1	0.280961	0.068385	4.10851	3.98e-05	0.000353965
ENSMUSG00000029439	3489.01	-0.296173	0.0720973	-4.10796	3.99e-05	0.000354627
ENSMUSG00000031074	24.5801	2.05833	0.501185	4.10693	4.01e-05	0.000356012
ENSMUSG00000037872	434.357	-0.501875	0.122246	-4.10546	4.04e-05	0.000358098
ENSMUSG00000098923	309.433	0.555469	0.135305	4.1053	4.04e-05	0.00035816
ENSMUSG00000042700	2182.14	0.333403	0.0812547	4.10318	4.08e-05	0.000361265
ENSMUSG00000056185	916.256	-0.432896	0.105512	-4.1028	4.08e-05	0.000361659
ENSMUSG00000021548	948.7	-0.391998	0.0955635	-4.10197	4.1e-05	0.000362776
ENSMUSG00000030522	320.877	0.561219	0.136855	4.10083	4.12e-05	0.000364371
ENSMUSG00000008200	2245.71	-0.342767	0.0835931	-4.10042	4.12e-05	0.000364825
ENSMUSG00000024176	462.133	0.49617	0.121059	4.09858	4.16e-05	0.000367464
ENSMUSG00000050783	11.7825	-3.21735	0.785006	-4.0985	4.16e-05	0.000367464
ENSMUSG00000066151	661.405	0.408994	0.0998042	4.09797	4.17e-05	0.000368121
ENSMUSG00000020074	2667.53	-0.302106	0.0737245	-4.09777	4.17e-05	0.000368239
ENSMUSG00000029550	1699.62	0.303749	0.0741344	4.09727	4.18e-05	0.000368835
ENSMUSG00000036961	111.564	1.02002	0.249062	4.09546	4.21e-05	0.000371336
ENSMUSG00000074252	85.1978	-1.23683	0.301996	-4.09553	4.21e-05	0.000371336
ENSMUSG00000040795	345.035	-0.519578	0.126915	-4.09391	4.24e-05	0.000373632
ENSMUSG00000039244	1045.46	0.358249	0.087545	4.09216	4.27e-05	0.000376258
ENSMUSG00000037656	597.657	0.417386	0.102032	4.09072	4.3e-05	0.000378407
ENSMUSG00000041132	260.571	-0.647244	0.158244	-4.09016	4.31e-05	0.00037913
ENSMUSG00000034800	305.697	-0.57288	0.140099	-4.08909	4.33e-05	0.000380502
ENSMUSG00000086370	273.983	-0.616365	0.150735	-4.08907	4.33e-05	0.000380502
ENSMUSG00000022639	373.154	-0.521177	0.127474	-4.08848	4.34e-05	0.000381268
ENSMUSG00000068747	3916.05	-0.252621	0.061796	-4.08798	4.35e-05	0.000381897
ENSMUSG00000071266	657.4	-0.587882	0.143822	-4.08756	4.36e-05	0.000382391
ENSMUSG00000049176	96.3191	-1.07433	0.262838	-4.08743	4.36e-05	0.000382391
ENSMUSG00000028218	834.66	-0.428355	0.104804	-4.0872	4.37e-05	0.000382572
ENSMUSG00000072501	3773.14	-0.337933	0.0827051	-4.086	4.39e-05	0.00038436
ENSMUSG00000095478	1123.91	0.443712	0.108654	4.08373	4.43e-05	0.000387924
ENSMUSG00000019890	576.424	-3.04871	0.746579	-4.08357	4.43e-05	0.000387991
ENSMUSG00000032181	3028.54	-0.308004	0.0754342	-4.08309	4.44e-05	0.00038839
ENSMUSG00000025358	614.975	0.502328	0.123025	4.08314	4.44e-05	0.00038839
ENSMUSG00000081593	24.483	2.0829	0.51042	4.08075	4.49e-05	0.000392103
ENSMUSG00000104597	786.345	-0.529458	0.129824	-4.07828	4.54e-05	0.000396096
ENSMUSG00000047248	1287.11	0.390106	0.0956916	4.07671	4.57e-05	0.00039845
ENSMUSG00000032295	1169.86	-0.353522	0.0867186	-4.07665	4.57e-05	0.00039845
ENSMUSG00000030216	2138.68	0.301816	0.0740428	4.07623	4.58e-05	0.000398962
ENSMUSG00000071267	413.917	-0.61939	0.151976	-4.07557	4.59e-05	0.000399897
ENSMUSG00000033228	2172.68	0.301635	0.0740135	4.0754	4.59e-05	0.000399975
ENSMUSG00000015134	55.8153	1.73103	0.424805	4.07488	4.6e-05	0.000400667
ENSMUSG00000015981	94.9942	1.26086	0.309524	4.07354	4.63e-05	0.000402755
ENSMUSG00000027109	2048.43	0.372299	0.0914335	4.0718	4.67e-05	0.000405545
ENSMUSG00000029560	399.851	0.50701	0.124521	4.07169	4.67e-05	0.000405545
ENSMUSG00000030307	731.44	-0.563167	0.13832	-4.07146	4.67e-05	0.000405731
ENSMUSG00000032657	677.888	-0.410819	0.100915	-4.07096	4.68e-05	0.000406403
ENSMUSG00000019998	3718.4	-0.320882	0.0788449	-4.06978	4.71e-05	0.000408244
ENSMUSG00000052539	1074.45	-0.395019	0.0970653	-4.06962	4.71e-05	0.00040831
ENSMUSG00000022500	584.797	0.496157	0.121922	4.06946	4.71e-05	0.000408383
ENSMUSG00000075700	2379.66	-0.296913	0.0729863	-4.06806	4.74e-05	0.00041063
ENSMUSG00000027993	8152.43	-0.246905	0.0606957	-4.06792	4.74e-05	0.000410663
ENSMUSG00000041629	878.444	0.388926	0.0956289	4.06704	4.76e-05	0.000412009
ENSMUSG00000053846	253.662	-0.579255	0.142434	-4.06685	4.77e-05	0.000412037
ENSMUSG00000036928	134.525	-0.840343	0.206636	-4.06678	4.77e-05	0.000412037
ENSMUSG00000037253	2150.84	0.397345	0.0977534	4.06478	4.81e-05	0.00041516
ENSMUSG00000091686	12.6885	-2.93114	0.721098	-4.06483	4.81e-05	0.00041516
ENSMUSG00000047428	519.494	-0.528273	0.129981	-4.06425	4.82e-05	0.000415887
ENSMUSG00000044707	200.496	0.722922	0.177916	4.06328	4.84e-05	0.000417397
ENSMUSG00000028172	43.4237	-1.51345	0.37273	-4.06044	4.9e-05	0.000422291
ENSMUSG00000033486	95.7184	-0.933621	0.229963	-4.05988	4.91e-05	0.000423075
ENSMUSG00000037523	171.839	0.734868	0.181061	4.05867	4.94e-05	0.000425053
ENSMUSG00000044452	724.613	0.443191	0.109228	4.05748	4.96e-05	0.00042701
ENSMUSG00000005089	1828.71	0.394801	0.0973349	4.05611	4.99e-05	0.000429301
ENSMUSG00000046523	505.646	-0.530477	0.130811	-4.0553	5.01e-05	0.000430572
ENSMUSG00000028868	891.685	0.405898	0.1001	4.05494	5.01e-05	0.000431011
ENSMUSG00000049717	476.09	0.461936	0.113929	4.0546	5.02e-05	0.000431192
ENSMUSG00000103009	243.5	0.602581	0.148615	4.05465	5.02e-05	0.000431192
ENSMUSG00000022185	6833.8	-0.267513	0.0659953	-4.05352	5.05e-05	0.000432961
ENSMUSG00000040479	2369.75	0.311605	0.0768755	4.05337	5.05e-05	0.00043302
ENSMUSG00000020547	6632.24	-0.236782	0.0584291	-4.05247	5.07e-05	0.000434461
ENSMUSG00000021765	122.991	-0.870706	0.214868	-4.05228	5.07e-05	0.000434595
ENSMUSG00000041747	1092.92	0.371081	0.0915863	4.05171	5.08e-05	0.000435431
ENSMUSG00000042229	1061.81	0.341009	0.0841764	4.05113	5.1e-05	0.000436288
ENSMUSG00000110540	23.2289	-1.96974	0.486358	-4.04998	5.12e-05	0.000438207
ENSMUSG00000089417	34.044	-1.60685	0.397119	-4.04627	5.2e-05	0.000444971
ENSMUSG00000117183	327.482	-0.663735	0.164043	-4.04611	5.21e-05	0.000445055
ENSMUSG00000049323	879.444	0.411141	0.10164	4.04507	5.23e-05	0.000446804
ENSMUSG00000000581	1251.31	-0.378147	0.0935305	-4.04303	5.28e-05	0.000450477
ENSMUSG00000059895	1603.12	0.333201	0.0824239	4.04253	5.29e-05	0.000451208
ENSMUSG00000030043	43.9466	1.43411	0.354807	4.04193	5.3e-05	0.000452131
ENSMUSG00000083907	66.0435	1.12174	0.277639	4.04028	5.34e-05	0.000455088
ENSMUSG00000018507	323.503	-0.625332	0.154802	-4.03956	5.36e-05	0.000456265
ENSMUSG00000022964	1572.31	0.314016	0.0777654	4.03799	5.39e-05	0.000459086
ENSMUSG00000017721	2034.67	0.295899	0.0733066	4.03646	5.43e-05	0.000461852
ENSMUSG00000001642	734.611	0.412149	0.102111	4.03627	5.43e-05	0.000461982
ENSMUSG00000073616	2033.12	0.314845	0.078009	4.03601	5.44e-05	0.000462139
ENSMUSG00000042507	667.917	0.429773	0.106486	4.03595	5.44e-05	0.000462139
ENSMUSG00000025409	1729.01	0.3623	0.0897913	4.03491	5.46e-05	0.000463924
ENSMUSG00000055022	911.602	-0.471235	0.116792	-4.03481	5.46e-05	0.000463924
ENSMUSG00000048039	1245.21	0.344923	0.0855081	4.0338	5.49e-05	0.00046568
ENSMUSG00000034731	556.487	-0.554226	0.137415	-4.03324	5.5e-05	0.000466554
ENSMUSG00000031537	1330.65	-0.342346	0.0849406	-4.03041	5.57e-05	0.000471964
ENSMUSG00000020075	2424.47	0.273841	0.067961	4.02939	5.59e-05	0.000473784
ENSMUSG00000045211	344.619	0.515415	0.128012	4.02631	5.67e-05	0.000479789
ENSMUSG00000028614	859.88	0.368024	0.0914132	4.02594	5.67e-05	0.000480302
ENSMUSG00000067377	1902.84	-0.313594	0.0778995	-4.02563	5.68e-05	0.000480691
ENSMUSG00000019055	353.242	0.530636	0.131874	4.02379	5.73e-05	0.0004842
ENSMUSG00000017493	1864.23	0.419118	0.104179	4.02307	5.74e-05	0.000485449
ENSMUSG00000060530	117.854	-0.885176	0.220042	-4.02277	5.75e-05	0.000485826
ENSMUSG00000027829	1194.65	-0.398127	0.0989742	-4.02253	5.76e-05	0.000486057
ENSMUSG00000019302	3541.62	-0.286924	0.0713514	-4.02128	5.79e-05	0.00048841
ENSMUSG00000056211	3196.42	-0.34739	0.0863971	-4.02086	5.8e-05	0.000488813
ENSMUSG00000032525	2013	-0.410431	0.102076	-4.02084	5.8e-05	0.000488813
ENSMUSG00000000317	216.439	-0.644667	0.160358	-4.02018	5.82e-05	0.000489955
ENSMUSG00000023092	1717.57	0.32137	0.0799582	4.01923	5.84e-05	0.00049167
ENSMUSG00000075701	555.753	-0.430826	0.107219	-4.0182	5.86e-05	0.000493571
ENSMUSG00000063810	463.212	0.475274	0.11829	4.01786	5.87e-05	0.000494042
ENSMUSG00000019230	383.487	0.659868	0.164267	4.01704	5.89e-05	0.000495524
ENSMUSG00000061175	899.086	0.373439	0.0930083	4.01512	5.94e-05	0.000499323
ENSMUSG00000008730	2179.75	0.329141	0.0819851	4.01465	5.95e-05	0.000499807
ENSMUSG00000045237	438.58	0.457575	0.113975	4.0147	5.95e-05	0.000499807
ENSMUSG00000030516	1505	0.344781	0.0858839	4.0145	5.96e-05	0.000499871
ENSMUSG00000024474	2631.82	-0.272136	0.0678199	-4.01262	6e-05	0.000503612
ENSMUSG00000026103	3635.38	-0.331157	0.0825595	-4.01114	6.04e-05	0.000506536
ENSMUSG00000061313	879.24	-0.35861	0.0894445	-4.0093	6.09e-05	0.000510233
ENSMUSG00000033222	344.807	0.601281	0.149987	4.00888	6.1e-05	0.000510888
ENSMUSG00000006651	12732.8	-0.275254	0.0686837	-4.00755	6.14e-05	0.0005135
ENSMUSG00000061950	1906.51	0.332355	0.082951	4.00664	6.16e-05	0.000515229
ENSMUSG00000031748	11517.8	-0.253022	0.0631559	-4.00631	6.17e-05	0.000515692
ENSMUSG00000002658	1961.61	-0.339212	0.0846877	-4.00545	6.19e-05	0.000517322
ENSMUSG00000002020	24.9314	-2.10913	0.526642	-4.00486	6.21e-05	0.000518338
ENSMUSG00000040841	220.103	0.696984	0.174056	4.00438	6.22e-05	0.000519147
ENSMUSG00000055540	59.7566	-1.23026	0.307371	-4.00251	6.27e-05	0.00052299
ENSMUSG00000020849	22925.4	-0.234851	0.0586784	-4.00235	6.27e-05	0.000523092
ENSMUSG00000022629	3833.41	-0.280436	0.0700809	-4.00161	6.29e-05	0.000524462
ENSMUSG00000042447	754.251	0.381494	0.095342	4.00133	6.3e-05	0.000524831
ENSMUSG00000047786	1053.93	-0.390982	0.0977182	-4.00112	6.3e-05	0.000525021
ENSMUSG00000046229	454.429	0.4665	0.116627	3.99993	6.34e-05	0.000527404
ENSMUSG00000109536	234.316	-0.795029	0.198888	-3.99737	6.41e-05	0.000532877
[truncated: 2,637 more rows]
