# Supplementary material for: Distinct roles of Fto and Mettl3 in controlling development of the cerebral cortex through transcriptional and translational regulations
Source: Cell Death Dis. 2021 Jul 14;12(7):700. doi: 10.1038/s41419-021-03992-2 (PMC8280107; doi:10.1038/s41419-021-03992-2)
Supplement: Supplementary file 5 — Supplementary Table S4 [file 41419_2021_3992_MOESM5_ESM.xlsx]

## Sheet: Fig3D RNA FvsWT up CC
GO ID	Description	out (1944)	All (21322)	pvalue	p.adjust	Genes
GO:0005634	nucleus	1232	6925	1.3744e-189	1.5943e-186	ENSMUSG00000000001;ENSMUSG00000000028;ENSMUSG00000000131;ENSMUSG00000000184;ENSMUSG00000000567;ENSMUSG00000000708;ENSMUSG00000000751;ENSMUSG00000000787;ENSMUSG00000000948;ENSMUSG00000000957;ENSMUSG00000001089;ENSMUSG00000001228;ENSMUSG00000001270;ENSMUSG00000001280;ENSMUSG00000001403;ENSMUSG00000001440;ENSMUSG00000001496;ENSMUSG00000001517;ENSMUSG00000001642;ENSMUSG00000001674;ENSMUSG00000001761;…
GO:0044428	nuclear part	884	4289	3.78059e-157	2.19274e-154	ENSMUSG00000000001;ENSMUSG00000000028;ENSMUSG00000000131;ENSMUSG00000000184;ENSMUSG00000000567;ENSMUSG00000000708;ENSMUSG00000000751;ENSMUSG00000000787;ENSMUSG00000000948;ENSMUSG00000001228;ENSMUSG00000001280;ENSMUSG00000001403;ENSMUSG00000001440;ENSMUSG00000001496;ENSMUSG00000001642;ENSMUSG00000001674;ENSMUSG00000001767;ENSMUSG00000001855;ENSMUSG00000001924;ENSMUSG00000002028;ENSMUSG00000002052;…
GO:0031981	nuclear lumen	804	3805	2.06026e-145	7.96634e-143	ENSMUSG00000000001;ENSMUSG00000000028;ENSMUSG00000000131;ENSMUSG00000000184;ENSMUSG00000000567;ENSMUSG00000000708;ENSMUSG00000000751;ENSMUSG00000000787;ENSMUSG00000000948;ENSMUSG00000001228;ENSMUSG00000001280;ENSMUSG00000001440;ENSMUSG00000001496;ENSMUSG00000001642;ENSMUSG00000001674;ENSMUSG00000001767;ENSMUSG00000001924;ENSMUSG00000002028;ENSMUSG00000002052;ENSMUSG00000002129;ENSMUSG00000002222;…
GO:0044424	intracellular part	1719	13789	4.90935e-137	1.42371e-134	ENSMUSG00000000001;ENSMUSG00000000028;ENSMUSG00000000131;ENSMUSG00000000184;ENSMUSG00000000420;ENSMUSG00000000567;ENSMUSG00000000628;ENSMUSG00000000708;ENSMUSG00000000751;ENSMUSG00000000787;ENSMUSG00000000794;ENSMUSG00000000804;ENSMUSG00000000948;ENSMUSG00000000957;ENSMUSG00000001089;ENSMUSG00000001151;ENSMUSG00000001228;ENSMUSG00000001270;ENSMUSG00000001280;ENSMUSG00000001313;ENSMUSG00000001403;…
GO:0005622	intracellular	1727	13998	4.56997e-133	1.06023e-130	ENSMUSG00000000001;ENSMUSG00000000028;ENSMUSG00000000131;ENSMUSG00000000184;ENSMUSG00000000420;ENSMUSG00000000567;ENSMUSG00000000628;ENSMUSG00000000708;ENSMUSG00000000751;ENSMUSG00000000787;ENSMUSG00000000794;ENSMUSG00000000804;ENSMUSG00000000948;ENSMUSG00000000957;ENSMUSG00000001089;ENSMUSG00000001151;ENSMUSG00000001228;ENSMUSG00000001270;ENSMUSG00000001280;ENSMUSG00000001313;ENSMUSG00000001403;…
USG00000099689;ENSMUSG00000109336;ENSMUSG00000116564
GO:0005654	nucleoplasm	661	2901	7.96015e-131	1.53896e-128	ENSMUSG00000000028;ENSMUSG00000000184;ENSMUSG00000000567;ENSMUSG00000000708;ENSMUSG00000000751;ENSMUSG00000000787;ENSMUSG00000000948;ENSMUSG00000001228;ENSMUSG00000001280;ENSMUSG00000001440;ENSMUSG00000001496;ENSMUSG00000001642;ENSMUSG00000001767;ENSMUSG00000001924;ENSMUSG00000002028;ENSMUSG00000002052;ENSMUSG00000002129;ENSMUSG00000002222;ENSMUSG00000002297;ENSMUSG00000002428;ENSMUSG00000002455;…
GO:0070013	intracellular organelle lumen	829	4322	4.75143e-124	7.08115e-122	ENSMUSG00000000001;ENSMUSG00000000028;ENSMUSG00000000131;ENSMUSG00000000184;ENSMUSG00000000567;ENSMUSG00000000708;ENSMUSG00000000751;ENSMUSG00000000787;ENSMUSG00000000948;ENSMUSG00000001228;ENSMUSG00000001280;ENSMUSG00000001440;ENSMUSG00000001496;ENSMUSG00000001642;ENSMUSG00000001674;ENSMUSG00000001767;ENSMUSG00000001924;ENSMUSG00000002028;ENSMUSG00000002052;ENSMUSG00000002129;ENSMUSG00000002222;…
GO:0031974	membrane-enclosed lumen	829	4323	5.49399e-124	7.08115e-122	ENSMUSG00000000001;ENSMUSG00000000028;ENSMUSG00000000131;ENSMUSG00000000184;ENSMUSG00000000567;ENSMUSG00000000708;ENSMUSG00000000751;ENSMUSG00000000787;ENSMUSG00000000948;ENSMUSG00000001228;ENSMUSG00000001280;ENSMUSG00000001440;ENSMUSG00000001496;ENSMUSG00000001642;ENSMUSG00000001674;ENSMUSG00000001767;ENSMUSG00000001924;ENSMUSG00000002028;ENSMUSG00000002052;ENSMUSG00000002129;ENSMUSG00000002222;…
GO:0043233	organelle lumen	829	4323	5.49399e-124	7.08115e-122	ENSMUSG00000000001;ENSMUSG00000000028;ENSMUSG00000000131;ENSMUSG00000000184;ENSMUSG00000000567;ENSMUSG00000000708;ENSMUSG00000000751;ENSMUSG00000000787;ENSMUSG00000000948;ENSMUSG00000001228;ENSMUSG00000001280;ENSMUSG00000001440;ENSMUSG00000001496;ENSMUSG00000001642;ENSMUSG00000001674;ENSMUSG00000001767;ENSMUSG00000001924;ENSMUSG00000002028;ENSMUSG00000002052;ENSMUSG00000002129;ENSMUSG00000002222;…
GO:0043231	intracellular membrane-bounded organelle	1434	10395	1.85644e-122	2.15347e-120	ENSMUSG00000000001;ENSMUSG00000000028;ENSMUSG00000000131;ENSMUSG00000000184;ENSMUSG00000000420;ENSMUSG00000000567;ENSMUSG00000000628;ENSMUSG00000000708;ENSMUSG00000000751;ENSMUSG00000000787;ENSMUSG00000000804;ENSMUSG00000000948;ENSMUSG00000000957;ENSMUSG00000001089;ENSMUSG00000001228;ENSMUSG00000001270;ENSMUSG00000001280;ENSMUSG00000001313;ENSMUSG00000001403;ENSMUSG00000001440;ENSMUSG00000001496;…
GO:0043229	intracellular organelle	1572	12104	4.70088e-122	4.9573e-120	ENSMUSG00000000001;ENSMUSG00000000028;ENSMUSG00000000131;ENSMUSG00000000184;ENSMUSG00000000420;ENSMUSG00000000567;ENSMUSG00000000628;ENSMUSG00000000708;ENSMUSG00000000751;ENSMUSG00000000787;ENSMUSG00000000804;ENSMUSG00000000948;ENSMUSG00000000957;ENSMUSG00000001089;ENSMUSG00000001151;ENSMUSG00000001228;ENSMUSG00000001270;ENSMUSG00000001280;ENSMUSG00000001313;ENSMUSG00000001403;ENSMUSG00000001440;…
GO:0043226	organelle	1592	12413	5.2358e-120	5.06128e-118	ENSMUSG00000000001;ENSMUSG00000000028;ENSMUSG00000000131;ENSMUSG00000000184;ENSMUSG00000000420;ENSMUSG00000000567;ENSMUSG00000000628;ENSMUSG00000000708;ENSMUSG00000000751;ENSMUSG00000000787;ENSMUSG00000000804;ENSMUSG00000000948;ENSMUSG00000000957;ENSMUSG00000001089;ENSMUSG00000001151;ENSMUSG00000001228;ENSMUSG00000001270;ENSMUSG00000001280;ENSMUSG00000001300;ENSMUSG00000001313;ENSMUSG00000001403;…
GO:0043227	membrane-bounded organelle	1475	11085	6.74111e-114	6.01515e-112	ENSMUSG00000000001;ENSMUSG00000000028;ENSMUSG00000000131;ENSMUSG00000000184;ENSMUSG00000000420;ENSMUSG00000000567;ENSMUSG00000000628;ENSMUSG00000000708;ENSMUSG00000000751;ENSMUSG00000000787;ENSMUSG00000000804;ENSMUSG00000000948;ENSMUSG00000000957;ENSMUSG00000001089;ENSMUSG00000001228;ENSMUSG00000001270;ENSMUSG00000001280;ENSMUSG00000001313;ENSMUSG00000001403;ENSMUSG00000001440;ENSMUSG00000001496;…
GO:0044446	intracellular organelle part	1187	8244	1.90451e-97	1.57802e-95	ENSMUSG00000000001;ENSMUSG00000000028;ENSMUSG00000000131;ENSMUSG00000000184;ENSMUSG00000000420;ENSMUSG00000000567;ENSMUSG00000000628;ENSMUSG00000000708;ENSMUSG00000000751;ENSMUSG00000000787;ENSMUSG00000000948;ENSMUSG00000001151;ENSMUSG00000001228;ENSMUSG00000001280;ENSMUSG00000001313;ENSMUSG00000001403;ENSMUSG00000001440;ENSMUSG00000001496;ENSMUSG00000001642;ENSMUSG00000001674;ENSMUSG00000001761;…
GO:0044422	organelle part	1205	8571	7.09142e-92	5.48403e-90	ENSMUSG00000000001;ENSMUSG00000000028;ENSMUSG00000000131;ENSMUSG00000000184;ENSMUSG00000000420;ENSMUSG00000000567;ENSMUSG00000000628;ENSMUSG00000000708;ENSMUSG00000000751;ENSMUSG00000000787;ENSMUSG00000000948;ENSMUSG00000001151;ENSMUSG00000001228;ENSMUSG00000001280;ENSMUSG00000001300;ENSMUSG00000001313;ENSMUSG00000001403;ENSMUSG00000001440;ENSMUSG00000001496;ENSMUSG00000001642;ENSMUSG00000001674;…
GO:0005694	chromosome	326	1157	1.56516e-83	1.13474e-81	ENSMUSG00000000028;ENSMUSG00000000184;ENSMUSG00000000708;ENSMUSG00000000751;ENSMUSG00000001228;ENSMUSG00000001280;ENSMUSG00000001674;ENSMUSG00000001924;ENSMUSG00000002052;ENSMUSG00000002055;ENSMUSG00000002748;ENSMUSG00000002835;ENSMUSG00000002870;ENSMUSG00000003038;ENSMUSG00000003119;ENSMUSG00000003233;ENSMUSG00000003382;ENSMUSG00000003868;ENSMUSG00000004099;ENSMUSG00000004455;ENSMUSG00000005198;…
GO:0032991	protein-containing complex	849	5393	5.19671e-77	3.54599e-75	ENSMUSG00000000001;ENSMUSG00000000028;ENSMUSG00000000131;ENSMUSG00000000184;ENSMUSG00000000305;ENSMUSG00000000567;ENSMUSG00000000708;ENSMUSG00000000751;ENSMUSG00000000787;ENSMUSG00000001280;ENSMUSG00000001403;ENSMUSG00000001435;ENSMUSG00000001440;ENSMUSG00000001496;ENSMUSG00000001767;ENSMUSG00000001855;ENSMUSG00000001870;ENSMUSG00000001985;ENSMUSG00000002028;ENSMUSG00000002052;ENSMUSG00000002055;…
GO:0044451	nucleoplasm part	303	1083	1.70452e-76	1.09847e-74	ENSMUSG00000000028;ENSMUSG00000000708;ENSMUSG00000000751;ENSMUSG00000000787;ENSMUSG00000000948;ENSMUSG00000001767;ENSMUSG00000002028;ENSMUSG00000002052;ENSMUSG00000002129;ENSMUSG00000002297;ENSMUSG00000002455;ENSMUSG00000002748;ENSMUSG00000002996;ENSMUSG00000003119;ENSMUSG00000003228;ENSMUSG00000003282;ENSMUSG00000003382;ENSMUSG00000003868;ENSMUSG00000004455;ENSMUSG00000004591;ENSMUSG00000005198;…
GO:0044427	chromosomal part	292	1049	5.13541e-73	3.1353e-71	ENSMUSG00000000028;ENSMUSG00000000184;ENSMUSG00000000708;ENSMUSG00000000751;ENSMUSG00000001228;ENSMUSG00000001280;ENSMUSG00000001924;ENSMUSG00000002052;ENSMUSG00000002055;ENSMUSG00000002748;ENSMUSG00000002835;ENSMUSG00000002870;ENSMUSG00000003038;ENSMUSG00000003119;ENSMUSG00000003233;ENSMUSG00000003382;ENSMUSG00000003868;ENSMUSG00000004099;ENSMUSG00000004455;ENSMUSG00000005198;ENSMUSG00000005233;…
GO:0043232	intracellular non-membrane-bounded organelle	711	4263	9.09852e-72	5.27714e-70	ENSMUSG00000000001;ENSMUSG00000000028;ENSMUSG00000000131;ENSMUSG00000000184;ENSMUSG00000000708;ENSMUSG00000000751;ENSMUSG00000000787;ENSMUSG00000000957;ENSMUSG00000001151;ENSMUSG00000001228;ENSMUSG00000001280;ENSMUSG00000001440;ENSMUSG00000001674;ENSMUSG00000001924;ENSMUSG00000002052;ENSMUSG00000002055;ENSMUSG00000002428;ENSMUSG00000002748;ENSMUSG00000002835;ENSMUSG00000002870;ENSMUSG00000003038;…
GO:0043228	non-membrane-bounded organelle	712	4278	1.77312e-71	9.79436e-70	ENSMUSG00000000001;ENSMUSG00000000028;ENSMUSG00000000131;ENSMUSG00000000184;ENSMUSG00000000708;ENSMUSG00000000751;ENSMUSG00000000787;ENSMUSG00000000957;ENSMUSG00000001151;ENSMUSG00000001228;ENSMUSG00000001280;ENSMUSG00000001440;ENSMUSG00000001674;ENSMUSG00000001924;ENSMUSG00000002052;ENSMUSG00000002055;ENSMUSG00000002428;ENSMUSG00000002748;ENSMUSG00000002835;ENSMUSG00000002870;ENSMUSG00000003038;…
GO:0044464	cell part	1819	17373	6.46779e-58	3.41029e-56	ENSMUSG00000000001;ENSMUSG00000000028;ENSMUSG00000000131;ENSMUSG00000000184;ENSMUSG00000000305;ENSMUSG00000000420;ENSMUSG00000000567;ENSMUSG00000000628;ENSMUSG00000000708;ENSMUSG00000000751;ENSMUSG00000000787;ENSMUSG00000000794;ENSMUSG00000000804;ENSMUSG00000000948;ENSMUSG00000000957;ENSMUSG00000001089;ENSMUSG00000001151;ENSMUSG00000001228;ENSMUSG00000001270;ENSMUSG00000001280;ENSMUSG00000001300;…
USG00000068747;ENSMUSG00000068854;ENSMUSG00000068859;ENSMUSG00000068882;ENSMUSG00000069045;ENSMUSG00000069170;ENSMUSG00000069310;ENSMUSG00000069495;ENSMUSG00000069729;ENSMUSG00000069769;ENSMUSG00000069793;ENSMUSG00000069895;ENSMUSG00000069910;ENSMUSG00000070047;ENSMUSG00000070348;ENSMUSG00000070372;ENSMUSG00000070407;ENSMUSG00000070526;ENSMUSG00000070544;ENSMUSG00000070583;ENSMUSG00000070643;ENSM…
GO:0005623	cell	1821	17439	8.96072e-57	4.51932e-55	ENSMUSG00000000001;ENSMUSG00000000028;ENSMUSG00000000131;ENSMUSG00000000184;ENSMUSG00000000305;ENSMUSG00000000420;ENSMUSG00000000567;ENSMUSG00000000628;ENSMUSG00000000708;ENSMUSG00000000751;ENSMUSG00000000787;ENSMUSG00000000794;ENSMUSG00000000804;ENSMUSG00000000948;ENSMUSG00000000957;ENSMUSG00000001089;ENSMUSG00000001151;ENSMUSG00000001228;ENSMUSG00000001270;ENSMUSG00000001280;ENSMUSG00000001300;…
USG00000068740;ENSMUSG00000068744;ENSMUSG00000068747;ENSMUSG00000068854;ENSMUSG00000068859;ENSMUSG00000068882;ENSMUSG00000069045;ENSMUSG00000069170;ENSMUSG00000069310;ENSMUSG00000069495;ENSMUSG00000069729;ENSMUSG00000069769;ENSMUSG00000069793;ENSMUSG00000069895;ENSMUSG00000069910;ENSMUSG00000070047;ENSMUSG00000070348;ENSMUSG00000070372;ENSMUSG00000070407;ENSMUSG00000070526;ENSMUSG00000070544;ENSM…
GO:0016604	nuclear body	212	744	2.6452e-54	1.27851e-52	ENSMUSG00000000751;ENSMUSG00000000787;ENSMUSG00000000948;ENSMUSG00000001767;ENSMUSG00000002129;ENSMUSG00000002297;ENSMUSG00000002455;ENSMUSG00000002748;ENSMUSG00000002996;ENSMUSG00000003119;ENSMUSG00000003228;ENSMUSG00000003282;ENSMUSG00000004455;ENSMUSG00000004591;ENSMUSG00000005481;ENSMUSG00000005609;ENSMUSG00000005886;ENSMUSG00000006456;ENSMUSG00000006585;ENSMUSG00000007817;ENSMUSG00000008730;…
GO:0098687	chromosomal region	124	303	1.55779e-50	7.22813e-49	ENSMUSG00000000708;ENSMUSG00000000751;ENSMUSG00000002055;ENSMUSG00000002748;ENSMUSG00000004099;ENSMUSG00000004455;ENSMUSG00000005233;ENSMUSG00000005698;ENSMUSG00000006005;ENSMUSG00000006585;ENSMUSG00000009575;ENSMUSG00000015880;ENSMUSG00000015937;ENSMUSG00000017421;ENSMUSG00000017716;ENSMUSG00000018412;ENSMUSG00000018654;ENSMUSG00000018666;ENSMUSG00000019907;ENSMUSG00000020290;ENSMUSG00000020328;…
GO:0000785	chromatin	173	594	1.16933e-45	5.21701e-44	ENSMUSG00000000184;ENSMUSG00000000708;ENSMUSG00000001228;ENSMUSG00000001280;ENSMUSG00000001924;ENSMUSG00000002052;ENSMUSG00000002748;ENSMUSG00000002835;ENSMUSG00000002870;ENSMUSG00000003038;ENSMUSG00000003119;ENSMUSG00000003233;ENSMUSG00000003382;ENSMUSG00000003868;ENSMUSG00000004099;ENSMUSG00000005198;ENSMUSG00000005370;ENSMUSG00000005566;ENSMUSG00000005609;ENSMUSG00000006678;ENSMUSG00000006728;…
GO:0000775	chromosome, centromeric region	91	192	9.54286e-44	4.0999e-42	ENSMUSG00000000708;ENSMUSG00000002055;ENSMUSG00000002748;ENSMUSG00000004099;ENSMUSG00000004455;ENSMUSG00000005233;ENSMUSG00000005698;ENSMUSG00000006005;ENSMUSG00000006585;ENSMUSG00000009575;ENSMUSG00000015880;ENSMUSG00000015937;ENSMUSG00000017421;ENSMUSG00000017716;ENSMUSG00000018412;ENSMUSG00000018654;ENSMUSG00000018666;ENSMUSG00000019907;ENSMUSG00000020290;ENSMUSG00000020328;ENSMUSG00000020652;…
GO:0005829	cytosol	564	3640	3.44381e-43	1.42672e-41	ENSMUSG00000000131;ENSMUSG00000000184;ENSMUSG00000000628;ENSMUSG00000000708;ENSMUSG00000000787;ENSMUSG00000000804;ENSMUSG00000000957;ENSMUSG00000001151;ENSMUSG00000001270;ENSMUSG00000001403;ENSMUSG00000001440;ENSMUSG00000001642;ENSMUSG00000001924;ENSMUSG00000002028;ENSMUSG00000002413;ENSMUSG00000002688;ENSMUSG00000002718;ENSMUSG00000003031;ENSMUSG00000003228;ENSMUSG00000003233;ENSMUSG00000003452;…
GO:0000776	kinetochore	69	131	3.11472e-37	1.24589e-35	ENSMUSG00000000708;ENSMUSG00000002055;ENSMUSG00000004455;ENSMUSG00000005233;ENSMUSG00000006005;ENSMUSG00000006585;ENSMUSG00000009575;ENSMUSG00000017421;ENSMUSG00000017716;ENSMUSG00000018412;ENSMUSG00000019907;ENSMUSG00000020290;ENSMUSG00000020328;ENSMUSG00000020652;ENSMUSG00000020745;ENSMUSG00000020897;ENSMUSG00000021714;ENSMUSG00000021965;ENSMUSG00000022369;ENSMUSG00000022391;ENSMUSG00000022678;…
GO:0015630	microtubule cytoskeleton	243	1189	5.38959e-35	2.08397e-33	ENSMUSG00000000001;ENSMUSG00000000028;ENSMUSG00000000708;ENSMUSG00000001151;ENSMUSG00000002055;ENSMUSG00000002870;ENSMUSG00000003452;ENSMUSG00000003779;ENSMUSG00000003868;ENSMUSG00000004591;ENSMUSG00000005886;ENSMUSG00000006005;ENSMUSG00000006398;ENSMUSG00000006740;ENSMUSG00000006930;ENSMUSG00000006932;ENSMUSG00000008730;ENSMUSG00000009907;ENSMUSG00000011958;ENSMUSG00000012443;ENSMUSG00000015599;…
GO:0000228	nuclear chromosome	169	712	2.80185e-32	1.04843e-30	ENSMUSG00000000028;ENSMUSG00000000708;ENSMUSG00000000751;ENSMUSG00000001228;ENSMUSG00000001280;ENSMUSG00000002748;ENSMUSG00000002835;ENSMUSG00000002870;ENSMUSG00000003119;ENSMUSG00000003233;ENSMUSG00000003382;ENSMUSG00000003868;ENSMUSG00000004455;ENSMUSG00000005198;ENSMUSG00000005370;ENSMUSG00000005566;ENSMUSG00000006678;ENSMUSG00000006932;ENSMUSG00000007080;ENSMUSG00000007880;ENSMUSG00000008976;…
GO:1902494	catalytic complex	257	1379	3.11035e-30	1.1275e-28	ENSMUSG00000000001;ENSMUSG00000000184;ENSMUSG00000000708;ENSMUSG00000001403;ENSMUSG00000001767;ENSMUSG00000002028;ENSMUSG00000002129;ENSMUSG00000002222;ENSMUSG00000002455;ENSMUSG00000003031;ENSMUSG00000003119;ENSMUSG00000003660;ENSMUSG00000003868;ENSMUSG00000004455;ENSMUSG00000005198;ENSMUSG00000005312;ENSMUSG00000005534;ENSMUSG00000005609;ENSMUSG00000006005;ENSMUSG00000006307;ENSMUSG00000006398;…
GO:1990234	transferase complex	169	759	8.93509e-29	3.14082e-27	ENSMUSG00000000184;ENSMUSG00000000708;ENSMUSG00000001403;ENSMUSG00000002028;ENSMUSG00000002222;ENSMUSG00000003031;ENSMUSG00000003119;ENSMUSG00000003868;ENSMUSG00000005198;ENSMUSG00000005534;ENSMUSG00000005609;ENSMUSG00000006307;ENSMUSG00000006398;ENSMUSG00000006678;ENSMUSG00000006728;ENSMUSG00000007080;ENSMUSG00000007613;ENSMUSG00000009575;ENSMUSG00000011960;ENSMUSG00000014355;ENSMUSG00000017146;…
GO:0016607	nuclear speck	111	391	1.9387e-28	6.61439e-27	ENSMUSG00000000787;ENSMUSG00000000948;ENSMUSG00000001767;ENSMUSG00000002129;ENSMUSG00000002455;ENSMUSG00000002996;ENSMUSG00000003119;ENSMUSG00000003228;ENSMUSG00000003282;ENSMUSG00000004455;ENSMUSG00000005481;ENSMUSG00000005609;ENSMUSG00000006456;ENSMUSG00000007817;ENSMUSG00000008730;ENSMUSG00000009772;ENSMUSG00000016921;ENSMUSG00000018363;ENSMUSG00000019432;ENSMUSG00000020167;ENSMUSG00000020185;…
GO:0000779	condensed chromosome, centromeric region	55	110	1.99774e-28	6.62109e-27	ENSMUSG00000002055;ENSMUSG00000004455;ENSMUSG00000005233;ENSMUSG00000006585;ENSMUSG00000015880;ENSMUSG00000017421;ENSMUSG00000017716;ENSMUSG00000018412;ENSMUSG00000020328;ENSMUSG00000020652;ENSMUSG00000020897;ENSMUSG00000021714;ENSMUSG00000021965;ENSMUSG00000022391;ENSMUSG00000022678;ENSMUSG00000023940;ENSMUSG00000024056;ENSMUSG00000024576;ENSMUSG00000024660;ENSMUSG00000025626;ENSMUSG00000026037;…
GO:0044454	nuclear chromosome part	156	678	3.06937e-28	9.89018e-27	ENSMUSG00000000028;ENSMUSG00000000708;ENSMUSG00000000751;ENSMUSG00000001228;ENSMUSG00000001280;ENSMUSG00000002748;ENSMUSG00000002835;ENSMUSG00000002870;ENSMUSG00000003119;ENSMUSG00000003233;ENSMUSG00000003382;ENSMUSG00000003868;ENSMUSG00000004455;ENSMUSG00000005198;ENSMUSG00000005370;ENSMUSG00000005566;ENSMUSG00000006678;ENSMUSG00000006932;ENSMUSG00000007080;ENSMUSG00000007880;ENSMUSG00000008976;…
GO:0005737	cytoplasm	1210	10758	3.97747e-28	1.24699e-26	ENSMUSG00000000001;ENSMUSG00000000131;ENSMUSG00000000184;ENSMUSG00000000420;ENSMUSG00000000628;ENSMUSG00000000708;ENSMUSG00000000787;ENSMUSG00000000794;ENSMUSG00000000804;ENSMUSG00000000957;ENSMUSG00000001151;ENSMUSG00000001228;ENSMUSG00000001270;ENSMUSG00000001280;ENSMUSG00000001313;ENSMUSG00000001403;ENSMUSG00000001440;ENSMUSG00000001642;ENSMUSG00000001761;ENSMUSG00000001870;ENSMUSG00000001924;…
GO:0005813	centrosome	130	513	7.44939e-28	2.27402e-26	ENSMUSG00000000001;ENSMUSG00000000028;ENSMUSG00000000708;ENSMUSG00000001151;ENSMUSG00000002055;ENSMUSG00000003452;ENSMUSG00000003868;ENSMUSG00000004591;ENSMUSG00000006398;ENSMUSG00000006930;ENSMUSG00000006932;ENSMUSG00000008730;ENSMUSG00000009907;ENSMUSG00000011958;ENSMUSG00000015937;ENSMUSG00000016528;ENSMUSG00000017146;ENSMUSG00000018474;ENSMUSG00000018707;ENSMUSG00000019907;ENSMUSG00000019942;…
GO:0005819	spindle	101	341	1.39129e-27	4.1382e-26	ENSMUSG00000002055;ENSMUSG00000003779;ENSMUSG00000006005;ENSMUSG00000006398;ENSMUSG00000006932;ENSMUSG00000009907;ENSMUSG00000011958;ENSMUSG00000012443;ENSMUSG00000017421;ENSMUSG00000017499;ENSMUSG00000017716;ENSMUSG00000018501;ENSMUSG00000018666;ENSMUSG00000019773;ENSMUSG00000019942;ENSMUSG00000019988;ENSMUSG00000020328;ENSMUSG00000020687;ENSMUSG00000020745;ENSMUSG00000020897;ENSMUSG00000020900;…
GO:0005815	microtubule organizing center	161	727	3.67521e-27	1.06581e-25	ENSMUSG00000000001;ENSMUSG00000000028;ENSMUSG00000000708;ENSMUSG00000001151;ENSMUSG00000002055;ENSMUSG00000003452;ENSMUSG00000003868;ENSMUSG00000004591;ENSMUSG00000006398;ENSMUSG00000006740;ENSMUSG00000006930;ENSMUSG00000006932;ENSMUSG00000008730;ENSMUSG00000009907;ENSMUSG00000011958;ENSMUSG00000015937;ENSMUSG00000016528;ENSMUSG00000017146;ENSMUSG00000017716;ENSMUSG00000018474;ENSMUSG00000018707;…
GO:0000777	condensed chromosome kinetochore	49	99	3.24774e-25	9.18873e-24	ENSMUSG00000002055;ENSMUSG00000004455;ENSMUSG00000005233;ENSMUSG00000006585;ENSMUSG00000017421;ENSMUSG00000017716;ENSMUSG00000018412;ENSMUSG00000020328;ENSMUSG00000020652;ENSMUSG00000021714;ENSMUSG00000021965;ENSMUSG00000022391;ENSMUSG00000022678;ENSMUSG00000023940;ENSMUSG00000024056;ENSMUSG00000024576;ENSMUSG00000024660;ENSMUSG00000025626;ENSMUSG00000026037;ENSMUSG00000026491;ENSMUSG00000026605;…
GO:0000793	condensed chromosome	91	307	5.42982e-25	1.49967e-23	ENSMUSG00000000751;ENSMUSG00000002055;ENSMUSG00000002748;ENSMUSG00000004455;ENSMUSG00000005233;ENSMUSG00000005698;ENSMUSG00000006585;ENSMUSG00000015880;ENSMUSG00000015937;ENSMUSG00000017146;ENSMUSG00000017421;ENSMUSG00000017716;ENSMUSG00000018412;ENSMUSG00000020232;ENSMUSG00000020328;ENSMUSG00000020413;ENSMUSG00000020608;ENSMUSG00000020652;ENSMUSG00000020897;ENSMUSG00000020914;ENSMUSG00000021714;…
GO:0005730	nucleolus	175	899	9.90945e-23	2.67325e-21	ENSMUSG00000000001;ENSMUSG00000000131;ENSMUSG00000000184;ENSMUSG00000001674;ENSMUSG00000002428;ENSMUSG00000003119;ENSMUSG00000004356;ENSMUSG00000004455;ENSMUSG00000005698;ENSMUSG00000006262;ENSMUSG00000006456;ENSMUSG00000006678;ENSMUSG00000006728;ENSMUSG00000008575;ENSMUSG00000008734;ENSMUSG00000009079;ENSMUSG00000009575;ENSMUSG00000015937;ENSMUSG00000016018;ENSMUSG00000017421;ENSMUSG00000017485;…
GO:0000790	nuclear chromatin	102	411	2.40648e-21	6.34436e-20	ENSMUSG00000000708;ENSMUSG00000001228;ENSMUSG00000001280;ENSMUSG00000002835;ENSMUSG00000003119;ENSMUSG00000003233;ENSMUSG00000003382;ENSMUSG00000003868;ENSMUSG00000005198;ENSMUSG00000005370;ENSMUSG00000005566;ENSMUSG00000006932;ENSMUSG00000007880;ENSMUSG00000008976;ENSMUSG00000009575;ENSMUSG00000015749;ENSMUSG00000015937;ENSMUSG00000017548;ENSMUSG00000018474;ENSMUSG00000018501;ENSMUSG00000018654;…
GO:0044430	cytoskeletal part	260	1666	5.19841e-19	1.34003e-17	ENSMUSG00000000001;ENSMUSG00000000028;ENSMUSG00000000708;ENSMUSG00000001151;ENSMUSG00000002055;ENSMUSG00000003452;ENSMUSG00000003779;ENSMUSG00000003868;ENSMUSG00000004591;ENSMUSG00000004891;ENSMUSG00000005886;ENSMUSG00000006005;ENSMUSG00000006398;ENSMUSG00000006740;ENSMUSG00000006930;ENSMUSG00000006932;ENSMUSG00000008730;ENSMUSG00000009907;ENSMUSG00000011958;ENSMUSG00000012443;ENSMUSG00000015599;…
GO:0000922	spindle pole	55	160	7.22597e-19	1.8222e-17	ENSMUSG00000002055;ENSMUSG00000006398;ENSMUSG00000006932;ENSMUSG00000009907;ENSMUSG00000011958;ENSMUSG00000012443;ENSMUSG00000017499;ENSMUSG00000019988;ENSMUSG00000020328;ENSMUSG00000020897;ENSMUSG00000021365;ENSMUSG00000022678;ENSMUSG00000023940;ENSMUSG00000024073;ENSMUSG00000024474;ENSMUSG00000024795;ENSMUSG00000024974;ENSMUSG00000025862;ENSMUSG00000026393;ENSMUSG00000026605;ENSMUSG00000026749;…
GO:0035097	histone methyltransferase complex	41	94	9.25024e-19	2.28304e-17	ENSMUSG00000002028;ENSMUSG00000003868;ENSMUSG00000006307;ENSMUSG00000009575;ENSMUSG00000017548;ENSMUSG00000018412;ENSMUSG00000018476;ENSMUSG00000018548;ENSMUSG00000024420;ENSMUSG00000024695;ENSMUSG00000025332;ENSMUSG00000026135;ENSMUSG00000028345;ENSMUSG00000029249;ENSMUSG00000029267;ENSMUSG00000029687;ENSMUSG00000030180;ENSMUSG00000030232;ENSMUSG00000030619;ENSMUSG00000031314;ENSMUSG00000031386;…
GO:0005856	cytoskeleton	310	2123	2.99461e-18	7.23698e-17	ENSMUSG00000000001;ENSMUSG00000000028;ENSMUSG00000000708;ENSMUSG00000000957;ENSMUSG00000001151;ENSMUSG00000002055;ENSMUSG00000002870;ENSMUSG00000003452;ENSMUSG00000003779;ENSMUSG00000003868;ENSMUSG00000004530;ENSMUSG00000004591;ENSMUSG00000004891;ENSMUSG00000005886;ENSMUSG00000006005;ENSMUSG00000006398;ENSMUSG00000006740;ENSMUSG00000006930;ENSMUSG00000006932;ENSMUSG00000008730;ENSMUSG00000009907;…
GO:0000792	heterochromatin	39	96	1.26814e-16	3.00214e-15	ENSMUSG00000001228;ENSMUSG00000001924;ENSMUSG00000002748;ENSMUSG00000004099;ENSMUSG00000005566;ENSMUSG00000009575;ENSMUSG00000015937;ENSMUSG00000017485;ENSMUSG00000017548;ENSMUSG00000018654;ENSMUSG00000018666;ENSMUSG00000020661;ENSMUSG00000022034;ENSMUSG00000024660;ENSMUSG00000025001;ENSMUSG00000025577;ENSMUSG00000026037;ENSMUSG00000027242;ENSMUSG00000028484;ENSMUSG00000028796;ENSMUSG00000028800;…
GO:0034708	methyltransferase complex	44	121	2.03217e-16	4.71464e-15	ENSMUSG00000002028;ENSMUSG00000003868;ENSMUSG00000006307;ENSMUSG00000009575;ENSMUSG00000017548;ENSMUSG00000018412;ENSMUSG00000018476;ENSMUSG00000018548;ENSMUSG00000022000;ENSMUSG00000024420;ENSMUSG00000024695;ENSMUSG00000025332;ENSMUSG00000026135;ENSMUSG00000028345;ENSMUSG00000029249;ENSMUSG00000029267;ENSMUSG00000029687;ENSMUSG00000030180;ENSMUSG00000030232;ENSMUSG00000030619;ENSMUSG00000031314;…
GO:0072686	mitotic spindle	40	102	2.24247e-16	5.10052e-15	ENSMUSG00000002055;ENSMUSG00000006005;ENSMUSG00000012443;ENSMUSG00000018501;ENSMUSG00000019942;ENSMUSG00000020897;ENSMUSG00000022391;ENSMUSG00000023015;ENSMUSG00000024474;ENSMUSG00000024795;ENSMUSG00000024974;ENSMUSG00000025862;ENSMUSG00000027115;ENSMUSG00000027306;ENSMUSG00000027331;ENSMUSG00000027469;ENSMUSG00000027496;ENSMUSG00000027654;ENSMUSG00000027699;ENSMUSG00000027883;ENSMUSG00000029910;…
GO:0005657	replication fork	31	69	5.747e-15	1.28202e-13	ENSMUSG00000000028;ENSMUSG00000000751;ENSMUSG00000001228;ENSMUSG00000002748;ENSMUSG00000004099;ENSMUSG00000006678;ENSMUSG00000007646;ENSMUSG00000016984;ENSMUSG00000020228;ENSMUSG00000020471;ENSMUSG00000022881;ENSMUSG00000024833;ENSMUSG00000026669;ENSMUSG00000027342;ENSMUSG00000028884;ENSMUSG00000029191;ENSMUSG00000029920;ENSMUSG00000030528;ENSMUSG00000031715;ENSMUSG00000031928;ENSMUSG00000032113;…
GO:0044444	cytoplasmic part	926	8445	3.06958e-14	6.71833e-13	ENSMUSG00000000001;ENSMUSG00000000131;ENSMUSG00000000184;ENSMUSG00000000420;ENSMUSG00000000628;ENSMUSG00000000708;ENSMUSG00000000787;ENSMUSG00000000804;ENSMUSG00000000957;ENSMUSG00000001151;ENSMUSG00000001228;ENSMUSG00000001270;ENSMUSG00000001313;ENSMUSG00000001403;ENSMUSG00000001440;ENSMUSG00000001642;ENSMUSG00000001761;ENSMUSG00000001870;ENSMUSG00000001924;ENSMUSG00000001985;ENSMUSG00000002028;…
GO:0034399	nuclear periphery	44	139	6.5634e-14	1.40992e-12	ENSMUSG00000001228;ENSMUSG00000001440;ENSMUSG00000004880;ENSMUSG00000006005;ENSMUSG00000006678;ENSMUSG00000009470;ENSMUSG00000013629;ENSMUSG00000019432;ENSMUSG00000020661;ENSMUSG00000021374;ENSMUSG00000021738;ENSMUSG00000022314;ENSMUSG00000022528;ENSMUSG00000024590;ENSMUSG00000024974;ENSMUSG00000025862;ENSMUSG00000026491;ENSMUSG00000026605;ENSMUSG00000026728;ENSMUSG00000027018;ENSMUSG00000027342;…
GO:0017053	transcriptional repressor complex	32	79	7.51155e-14	1.58425e-12	ENSMUSG00000001280;ENSMUSG00000003382;ENSMUSG00000009575;ENSMUSG00000018474;ENSMUSG00000018501;ENSMUSG00000021318;ENSMUSG00000024968;ENSMUSG00000027109;ENSMUSG00000027905;ENSMUSG00000028175;ENSMUSG00000028800;ENSMUSG00000029249;ENSMUSG00000029478;ENSMUSG00000029655;ENSMUSG00000030970;ENSMUSG00000031715;ENSMUSG00000037791;ENSMUSG00000037896;ENSMUSG00000039191;ENSMUSG00000039410;ENSMUSG00000040761;…
GO:0005667	transcription factor complex	84	392	7.75279e-14	1.60593e-12	ENSMUSG00000000567;ENSMUSG00000001496;ENSMUSG00000005566;ENSMUSG00000006456;ENSMUSG00000006728;ENSMUSG00000006932;ENSMUSG00000008305;ENSMUSG00000016477;ENSMUSG00000018983;ENSMUSG00000020160;ENSMUSG00000020167;ENSMUSG00000020185;ENSMUSG00000020248;ENSMUSG00000020358;ENSMUSG00000021540;ENSMUSG00000021962;ENSMUSG00000022105;ENSMUSG00000022178;ENSMUSG00000022672;ENSMUSG00000023411;ENSMUSG00000024515;…
GO:0030496	midbody	50	176	1.51926e-13	3.09183e-12	ENSMUSG00000000001;ENSMUSG00000002055;ENSMUSG00000003779;ENSMUSG00000004455;ENSMUSG00000004591;ENSMUSG00000009907;ENSMUSG00000017716;ENSMUSG00000019942;ENSMUSG00000020897;ENSMUSG00000020900;ENSMUSG00000022322;ENSMUSG00000023015;ENSMUSG00000024050;ENSMUSG00000024068;ENSMUSG00000024073;ENSMUSG00000024660;ENSMUSG00000024795;ENSMUSG00000024989;ENSMUSG00000026605;ENSMUSG00000027363;ENSMUSG00000027699;…
GO:1990904	ribonucleoprotein complex	145	870	4.12012e-13	8.24024e-12	ENSMUSG00000000787;ENSMUSG00000001440;ENSMUSG00000001767;ENSMUSG00000002107;ENSMUSG00000002129;ENSMUSG00000002455;ENSMUSG00000003660;ENSMUSG00000003868;ENSMUSG00000007670;ENSMUSG00000007850;ENSMUSG00000009575;ENSMUSG00000013415;ENSMUSG00000016018;ENSMUSG00000016619;ENSMUSG00000017146;ENSMUSG00000017485;ENSMUSG00000018199;ENSMUSG00000018362;ENSMUSG00000018583;ENSMUSG00000019432;ENSMUSG00000020290;…
GO:0005876	spindle microtubule	25	54	1.05197e-12	2.06828e-11	ENSMUSG00000002055;ENSMUSG00000012443;ENSMUSG00000017716;ENSMUSG00000019942;ENSMUSG00000020687;ENSMUSG00000020745;ENSMUSG00000020897;ENSMUSG00000021965;ENSMUSG00000025162;ENSMUSG00000027115;ENSMUSG00000027285;ENSMUSG00000027306;ENSMUSG00000027469;ENSMUSG00000027496;ENSMUSG00000029414;ENSMUSG00000030867;ENSMUSG00000036223;ENSMUSG00000038416;ENSMUSG00000045328;ENSMUSG00000046111;ENSMUSG00000047126;…
GO:0005643	nuclear pore	29	73	1.98268e-12	3.83031e-11	ENSMUSG00000001440;ENSMUSG00000001855;ENSMUSG00000003226;ENSMUSG00000004880;ENSMUSG00000006005;ENSMUSG00000015023;ENSMUSG00000016619;ENSMUSG00000021374;ENSMUSG00000021952;ENSMUSG00000022100;ENSMUSG00000022142;ENSMUSG00000022391;ENSMUSG00000022905;ENSMUSG00000026491;ENSMUSG00000029910;ENSMUSG00000031529;ENSMUSG00000032939;ENSMUSG00000034667;ENSMUSG00000037933;ENSMUSG00000038542;ENSMUSG00000038759;…
GO:0000781	chromosome, telomeric region	37	113	2.01421e-12	3.83031e-11	ENSMUSG00000000751;ENSMUSG00000004455;ENSMUSG00000009575;ENSMUSG00000018666;ENSMUSG00000020608;ENSMUSG00000021972;ENSMUSG00000024054;ENSMUSG00000024811;ENSMUSG00000024943;ENSMUSG00000025358;ENSMUSG00000026037;ENSMUSG00000026187;ENSMUSG00000027018;ENSMUSG00000027323;ENSMUSG00000027770;ENSMUSG00000028884;ENSMUSG00000029250;ENSMUSG00000029676;ENSMUSG00000029687;ENSMUSG00000030528;ENSMUSG00000031229;…
GO:0005635	nuclear envelope	89	458	4.7304e-12	8.85042e-11	ENSMUSG00000000184;ENSMUSG00000001440;ENSMUSG00000001855;ENSMUSG00000002718;ENSMUSG00000003226;ENSMUSG00000003228;ENSMUSG00000004880;ENSMUSG00000005534;ENSMUSG00000006005;ENSMUSG00000006678;ENSMUSG00000006728;ENSMUSG00000006932;ENSMUSG00000007041;ENSMUSG00000009470;ENSMUSG00000011958;ENSMUSG00000015023;ENSMUSG00000016619;ENSMUSG00000018707;ENSMUSG00000019124;ENSMUSG00000019961;ENSMUSG00000020074;…
GO:0061695	transferase complex, transferring phosphorus-containing groups	57	242	1.58018e-11	2.90954e-10	ENSMUSG00000000184;ENSMUSG00000003119;ENSMUSG00000005198;ENSMUSG00000005534;ENSMUSG00000005609;ENSMUSG00000006678;ENSMUSG00000006728;ENSMUSG00000007080;ENSMUSG00000007613;ENSMUSG00000011960;ENSMUSG00000019942;ENSMUSG00000020471;ENSMUSG00000020974;ENSMUSG00000022105;ENSMUSG00000024833;ENSMUSG00000025006;ENSMUSG00000025280;ENSMUSG00000025358;ENSMUSG00000026361;ENSMUSG00000027304;ENSMUSG00000027342;…
GO:0000780	condensed nuclear chromosome, centromeric region	16	25	1.97793e-11	3.58499e-10	ENSMUSG00000020652;ENSMUSG00000020897;ENSMUSG00000023940;ENSMUSG00000024056;ENSMUSG00000026683;ENSMUSG00000027379;ENSMUSG00000027496;ENSMUSG00000027635;ENSMUSG00000028066;ENSMUSG00000029177;ENSMUSG00000029253;ENSMUSG00000030867;ENSMUSG00000031229;ENSMUSG00000040084;ENSMUSG00000041431;ENSMUSG00000047534
GO:0000778	condensed nuclear chromosome kinetochore	12	14	2.44421e-11	4.32208e-10	ENSMUSG00000020652;ENSMUSG00000024056;ENSMUSG00000026683;ENSMUSG00000027379;ENSMUSG00000027635;ENSMUSG00000028066;ENSMUSG00000029177;ENSMUSG00000029253;ENSMUSG00000030867;ENSMUSG00000040084;ENSMUSG00000041431;ENSMUSG00000047534
GO:0005874	microtubule	80	405	2.45911e-11	4.32208e-10	ENSMUSG00000002055;ENSMUSG00000003452;ENSMUSG00000003779;ENSMUSG00000005886;ENSMUSG00000006740;ENSMUSG00000012443;ENSMUSG00000017421;ENSMUSG00000017716;ENSMUSG00000018481;ENSMUSG00000018707;ENSMUSG00000019873;ENSMUSG00000019942;ENSMUSG00000020181;ENSMUSG00000020687;ENSMUSG00000020745;ENSMUSG00000020897;ENSMUSG00000021294;ENSMUSG00000021676;ENSMUSG00000021965;ENSMUSG00000022385;ENSMUSG00000022629;…
GO:0070603	SWI/SNF superfamily-type complex	29	80	2.88514e-11	4.99517e-10	ENSMUSG00000003868;ENSMUSG00000007880;ENSMUSG00000015749;ENSMUSG00000017548;ENSMUSG00000018474;ENSMUSG00000021221;ENSMUSG00000024826;ENSMUSG00000027671;ENSMUSG00000028800;ENSMUSG00000028949;ENSMUSG00000029505;ENSMUSG00000031715;ENSMUSG00000032187;ENSMUSG00000032481;ENSMUSG00000034518;ENSMUSG00000035021;ENSMUSG00000035623;ENSMUSG00000037013;ENSMUSG00000037935;ENSMUSG00000040481;ENSMUSG00000042323;…
GO:1904949	ATPase complex	33	101	3.32286e-11	5.66841e-10	ENSMUSG00000003868;ENSMUSG00000007880;ENSMUSG00000015749;ENSMUSG00000017548;ENSMUSG00000017550;ENSMUSG00000018474;ENSMUSG00000021221;ENSMUSG00000022881;ENSMUSG00000024826;ENSMUSG00000027671;ENSMUSG00000028452;ENSMUSG00000028800;ENSMUSG00000028949;ENSMUSG00000029191;ENSMUSG00000029505;ENSMUSG00000031715;ENSMUSG00000032187;ENSMUSG00000032481;ENSMUSG00000034518;ENSMUSG00000035021;ENSMUSG00000035623;…
GO:0044798	nuclear transcription factor complex	49	199	7.89436e-11	1.32717e-09	ENSMUSG00000000567;ENSMUSG00000005566;ENSMUSG00000006932;ENSMUSG00000008305;ENSMUSG00000016477;ENSMUSG00000018983;ENSMUSG00000020167;ENSMUSG00000020185;ENSMUSG00000020248;ENSMUSG00000020358;ENSMUSG00000022105;ENSMUSG00000023411;ENSMUSG00000024515;ENSMUSG00000025958;ENSMUSG00000026565;ENSMUSG00000028820;ENSMUSG00000030796;ENSMUSG00000031311;ENSMUSG00000031314;ENSMUSG00000032185;ENSMUSG00000032228;…
GO:0016363	nuclear matrix	33	105	1.07378e-10	1.77941e-09	ENSMUSG00000001228;ENSMUSG00000006678;ENSMUSG00000013629;ENSMUSG00000019432;ENSMUSG00000020661;ENSMUSG00000021738;ENSMUSG00000022314;ENSMUSG00000022528;ENSMUSG00000024590;ENSMUSG00000024974;ENSMUSG00000025862;ENSMUSG00000026491;ENSMUSG00000026605;ENSMUSG00000026728;ENSMUSG00000027018;ENSMUSG00000028820;ENSMUSG00000029478;ENSMUSG00000030528;ENSMUSG00000031311;ENSMUSG00000032249;ENSMUSG00000034667;…
GO:0016605	PML body	31	96	1.82167e-10	2.97626e-09	ENSMUSG00000000751;ENSMUSG00000008730;ENSMUSG00000009575;ENSMUSG00000020608;ENSMUSG00000021945;ENSMUSG00000021972;ENSMUSG00000022105;ENSMUSG00000024943;ENSMUSG00000025423;ENSMUSG00000027109;ENSMUSG00000027323;ENSMUSG00000027660;ENSMUSG00000028211;ENSMUSG00000028282;ENSMUSG00000028884;ENSMUSG00000028991;ENSMUSG00000029110;ENSMUSG00000030528;ENSMUSG00000031229;ENSMUSG00000031540;ENSMUSG00000031928;…
GO:0097431	mitotic spindle pole	16	28	2.2569e-10	3.63611e-09	ENSMUSG00000002055;ENSMUSG00000024474;ENSMUSG00000024795;ENSMUSG00000024974;ENSMUSG00000025862;ENSMUSG00000027496;ENSMUSG00000027654;ENSMUSG00000027883;ENSMUSG00000031529;ENSMUSG00000033209;ENSMUSG00000033952;ENSMUSG00000037286;ENSMUSG00000039298;ENSMUSG00000041133;ENSMUSG00000057110;ENSMUSG00000066306
GO:0043596	nuclear replication fork	19	40	3.19176e-10	5.07184e-09	ENSMUSG00000000028;ENSMUSG00000000751;ENSMUSG00000002748;ENSMUSG00000006678;ENSMUSG00000016984;ENSMUSG00000020228;ENSMUSG00000020471;ENSMUSG00000024833;ENSMUSG00000026669;ENSMUSG00000027342;ENSMUSG00000028884;ENSMUSG00000029920;ENSMUSG00000031715;ENSMUSG00000037572;ENSMUSG00000038644;ENSMUSG00000039994;ENSMUSG00000045751;ENSMUSG00000057469;ENSMUSG00000070544
GO:0035770	ribonucleoprotein granule	49	209	4.9094e-10	7.69582e-09	ENSMUSG00000000787;ENSMUSG00000001440;ENSMUSG00000007670;ENSMUSG00000013415;ENSMUSG00000018362;ENSMUSG00000018583;ENSMUSG00000020580;ENSMUSG00000020594;ENSMUSG00000020721;ENSMUSG00000021127;ENSMUSG00000021838;ENSMUSG00000021962;ENSMUSG00000022178;ENSMUSG00000023025;ENSMUSG00000023118;ENSMUSG00000024472;ENSMUSG00000025239;ENSMUSG00000025583;ENSMUSG00000026196;ENSMUSG00000026234;ENSMUSG00000027184;…
GO:0036464	cytoplasmic ribonucleoprotein granule	47	198	7.12125e-10	1.10142e-08	ENSMUSG00000000787;ENSMUSG00000001440;ENSMUSG00000007670;ENSMUSG00000013415;ENSMUSG00000018362;ENSMUSG00000018583;ENSMUSG00000020580;ENSMUSG00000020594;ENSMUSG00000020721;ENSMUSG00000021127;ENSMUSG00000021838;ENSMUSG00000021962;ENSMUSG00000022178;ENSMUSG00000023025;ENSMUSG00000024472;ENSMUSG00000025239;ENSMUSG00000025583;ENSMUSG00000026196;ENSMUSG00000026234;ENSMUSG00000027184;ENSMUSG00000027361;…
GO:0090734	site of DNA damage	24	66	1.3467e-09	2.05549e-08	ENSMUSG00000000751;ENSMUSG00000009575;ENSMUSG00000018666;ENSMUSG00000020228;ENSMUSG00000020413;ENSMUSG00000020608;ENSMUSG00000022034;ENSMUSG00000024054;ENSMUSG00000024943;ENSMUSG00000026187;ENSMUSG00000026496;ENSMUSG00000027242;ENSMUSG00000027323;ENSMUSG00000028452;ENSMUSG00000028884;ENSMUSG00000029920;ENSMUSG00000031928;ENSMUSG00000033596;ENSMUSG00000036202;ENSMUSG00000039994;ENSMUSG00000041238;…
GO:0000940	condensed chromosome outer kinetochore	10	12	2.15932e-09	3.253e-08	ENSMUSG00000021965;ENSMUSG00000024056;ENSMUSG00000026605;ENSMUSG00000027379;ENSMUSG00000030867;ENSMUSG00000036223;ENSMUSG00000039509;ENSMUSG00000040084;ENSMUSG00000041431;ENSMUSG00000069910
GO:0000307	cyclin-dependent protein kinase holoenzyme complex	18	40	2.80336e-09	4.1691e-08	ENSMUSG00000000184;ENSMUSG00000003119;ENSMUSG00000006728;ENSMUSG00000011960;ENSMUSG00000019942;ENSMUSG00000022105;ENSMUSG00000025358;ENSMUSG00000027342;ENSMUSG00000027715;ENSMUSG00000028212;ENSMUSG00000029385;ENSMUSG00000032218;ENSMUSG00000040274;ENSMUSG00000041297;ENSMUSG00000041431;ENSMUSG00000062248;ENSMUSG00000070348;ENSMUSG00000072082
GO:0005871	kinesin complex	20	50	4.60644e-09	6.76389e-08	ENSMUSG00000003779;ENSMUSG00000006740;ENSMUSG00000012443;ENSMUSG00000020745;ENSMUSG00000021294;ENSMUSG00000022629;ENSMUSG00000022678;ENSMUSG00000024795;ENSMUSG00000026764;ENSMUSG00000027115;ENSMUSG00000028438;ENSMUSG00000028678;ENSMUSG00000030677;ENSMUSG00000032254;ENSMUSG00000034311;ENSMUSG00000036768;ENSMUSG00000041498;ENSMUSG00000051378;ENSMUSG00000063077;ENSMUSG00000079553
GO:0042555	MCM complex	9	11	1.9854e-08	2.87884e-07	ENSMUSG00000002870;ENSMUSG00000005410;ENSMUSG00000022673;ENSMUSG00000026355;ENSMUSG00000027353;ENSMUSG00000029730;ENSMUSG00000041859;ENSMUSG00000045751;ENSMUSG00000058298
GO:0005720	nuclear heterochromatin	17	41	3.49116e-08	4.99968e-07	ENSMUSG00000001228;ENSMUSG00000005566;ENSMUSG00000009575;ENSMUSG00000017548;ENSMUSG00000018654;ENSMUSG00000020661;ENSMUSG00000022034;ENSMUSG00000028484;ENSMUSG00000029177;ENSMUSG00000029253;ENSMUSG00000030619;ENSMUSG00000031229;ENSMUSG00000035024;ENSMUSG00000037894;ENSMUSG00000039055;ENSMUSG00000068039;ENSMUSG00000079184
GO:0090575	RNA polymerase II transcription factor complex	38	162	4.15211e-08	5.87372e-07	ENSMUSG00000005566;ENSMUSG00000006932;ENSMUSG00000008305;ENSMUSG00000016477;ENSMUSG00000018983;ENSMUSG00000020167;ENSMUSG00000020185;ENSMUSG00000020248;ENSMUSG00000020358;ENSMUSG00000022105;ENSMUSG00000024515;ENSMUSG00000025958;ENSMUSG00000026565;ENSMUSG00000028820;ENSMUSG00000030796;ENSMUSG00000031311;ENSMUSG00000031314;ENSMUSG00000032185;ENSMUSG00000032228;ENSMUSG00000032280;ENSMUSG00000032411;…
GO:0005721	pericentric heterochromatin	14	29	5.43879e-08	7.6012e-07	ENSMUSG00000002748;ENSMUSG00000004099;ENSMUSG00000009575;ENSMUSG00000015937;ENSMUSG00000018654;ENSMUSG00000018666;ENSMUSG00000022034;ENSMUSG00000024660;ENSMUSG00000025001;ENSMUSG00000029177;ENSMUSG00000029253;ENSMUSG00000031229;ENSMUSG00000033326;ENSMUSG00000035024
GO:0048471	perinuclear region of cytoplasm	113	750	6.05158e-08	8.35695e-07	ENSMUSG00000000420;ENSMUSG00000001642;ENSMUSG00000001870;ENSMUSG00000003226;ENSMUSG00000003452;ENSMUSG00000004591;ENSMUSG00000005312;ENSMUSG00000006398;ENSMUSG00000006728;ENSMUSG00000006740;ENSMUSG00000006930;ENSMUSG00000006932;ENSMUSG00000007041;ENSMUSG00000007646;ENSMUSG00000011958;ENSMUSG00000013415;ENSMUSG00000015243;ENSMUSG00000015599;ENSMUSG00000017291;ENSMUSG00000018417;ENSMUSG00000018548;…
GO:0031965	nuclear membrane	57	299	6.48531e-08	8.85054e-07	ENSMUSG00000000184;ENSMUSG00000001440;ENSMUSG00000003226;ENSMUSG00000003228;ENSMUSG00000004880;ENSMUSG00000006005;ENSMUSG00000006728;ENSMUSG00000006932;ENSMUSG00000007041;ENSMUSG00000009470;ENSMUSG00000015023;ENSMUSG00000016619;ENSMUSG00000019124;ENSMUSG00000019961;ENSMUSG00000020189;ENSMUSG00000020290;ENSMUSG00000020594;ENSMUSG00000020715;ENSMUSG00000020745;ENSMUSG00000021374;ENSMUSG00000021699;…
GO:0010494	cytoplasmic stress granule	21	63	8.27957e-08	1.11678e-06	ENSMUSG00000000787;ENSMUSG00000001440;ENSMUSG00000007670;ENSMUSG00000013415;ENSMUSG00000018362;ENSMUSG00000018583;ENSMUSG00000020594;ENSMUSG00000023025;ENSMUSG00000025583;ENSMUSG00000027184;ENSMUSG00000027770;ENSMUSG00000028452;ENSMUSG00000028580;ENSMUSG00000032097;ENSMUSG00000033499;ENSMUSG00000037331;ENSMUSG00000037857;ENSMUSG00000040423;ENSMUSG00000041459;ENSMUSG00000048000;ENSMUSG00000066568
GO:0044450	microtubule organizing center part	39	173	8.67737e-08	1.15698e-06	ENSMUSG00000001151;ENSMUSG00000002055;ENSMUSG00000006930;ENSMUSG00000011958;ENSMUSG00000017716;ENSMUSG00000019971;ENSMUSG00000019988;ENSMUSG00000020914;ENSMUSG00000021572;ENSMUSG00000023066;ENSMUSG00000024542;ENSMUSG00000024811;ENSMUSG00000024989;ENSMUSG00000027263;ENSMUSG00000027496;ENSMUSG00000028438;ENSMUSG00000028718;ENSMUSG00000030451;ENSMUSG00000030867;ENSMUSG00000031592;ENSMUSG00000032740;…
GO:0035861	site of double-strand break	19	54	1.281e-07	1.68859e-06	ENSMUSG00000020228;ENSMUSG00000020413;ENSMUSG00000020608;ENSMUSG00000022034;ENSMUSG00000024054;ENSMUSG00000024943;ENSMUSG00000026496;ENSMUSG00000027323;ENSMUSG00000028452;ENSMUSG00000028884;ENSMUSG00000029920;ENSMUSG00000031928;ENSMUSG00000033596;ENSMUSG00000036202;ENSMUSG00000039994;ENSMUSG00000041238;ENSMUSG00000043909;ENSMUSG00000049932;ENSMUSG00000059552
GO:0031248	protein acetyltransferase complex	26	93	1.43183e-07	1.84547e-06	ENSMUSG00000000708;ENSMUSG00000003868;ENSMUSG00000018412;ENSMUSG00000021221;ENSMUSG00000021767;ENSMUSG00000022387;ENSMUSG00000024826;ENSMUSG00000025764;ENSMUSG00000026283;ENSMUSG00000027671;ENSMUSG00000028284;ENSMUSG00000029505;ENSMUSG00000031358;ENSMUSG00000031386;ENSMUSG00000031540;ENSMUSG00000035623;ENSMUSG00000036980;ENSMUSG00000037343;ENSMUSG00000038697;ENSMUSG00000039068;ENSMUSG00000042520;…
GO:1902493	acetyltransferase complex	26	93	1.43183e-07	1.84547e-06	ENSMUSG00000000708;ENSMUSG00000003868;ENSMUSG00000018412;ENSMUSG00000021221;ENSMUSG00000021767;ENSMUSG00000022387;ENSMUSG00000024826;ENSMUSG00000025764;ENSMUSG00000026283;ENSMUSG00000027671;ENSMUSG00000028284;ENSMUSG00000029505;ENSMUSG00000031358;ENSMUSG00000031386;ENSMUSG00000031540;ENSMUSG00000035623;ENSMUSG00000036980;ENSMUSG00000037343;ENSMUSG00000038697;ENSMUSG00000039068;ENSMUSG00000042520;…
GO:0000123	histone acetyltransferase complex	24	82	1.66881e-07	2.12727e-06	ENSMUSG00000000708;ENSMUSG00000003868;ENSMUSG00000018412;ENSMUSG00000021221;ENSMUSG00000021767;ENSMUSG00000022387;ENSMUSG00000024826;ENSMUSG00000025764;ENSMUSG00000026283;ENSMUSG00000027671;ENSMUSG00000028284;ENSMUSG00000029505;ENSMUSG00000031358;ENSMUSG00000031386;ENSMUSG00000031540;ENSMUSG00000035623;ENSMUSG00000036980;ENSMUSG00000037343;ENSMUSG00000038697;ENSMUSG00000039068;ENSMUSG00000042520;…
GO:0051233	spindle midzone	15	36	2.07173e-07	2.61218e-06	ENSMUSG00000017499;ENSMUSG00000020897;ENSMUSG00000023015;ENSMUSG00000024795;ENSMUSG00000027115;ENSMUSG00000027496;ENSMUSG00000028873;ENSMUSG00000030867;ENSMUSG00000033209;ENSMUSG00000036202;ENSMUSG00000040945;ENSMUSG00000041498;ENSMUSG00000045328;ENSMUSG00000051378;ENSMUSG00000066306
GO:0000791	euchromatin	16	41	2.42016e-07	3.01869e-06	ENSMUSG00000001228;ENSMUSG00000003868;ENSMUSG00000005198;ENSMUSG00000005566;ENSMUSG00000006932;ENSMUSG00000020661;ENSMUSG00000025577;ENSMUSG00000025958;ENSMUSG00000029836;ENSMUSG00000031134;ENSMUSG00000032187;ENSMUSG00000037894;ENSMUSG00000042308;ENSMUSG00000052684;ENSMUSG00000071226;ENSMUSG00000096210
GO:0005912	adherens junction	56	304	2.76594e-07	3.41329e-06	ENSMUSG00000000305;ENSMUSG00000001855;ENSMUSG00000006932;ENSMUSG00000014773;ENSMUSG00000019920;ENSMUSG00000020170;ENSMUSG00000020422;ENSMUSG00000021112;ENSMUSG00000021782;ENSMUSG00000021823;ENSMUSG00000022178;ENSMUSG00000022995;ENSMUSG00000023505;ENSMUSG00000024122;ENSMUSG00000024304;ENSMUSG00000025006;ENSMUSG00000025239;ENSMUSG00000025278;ENSMUSG00000025437;ENSMUSG00000025812;ENSMUSG00000026074;…
GO:1902911	protein kinase complex	26	97	3.56317e-07	4.35082e-06	ENSMUSG00000000184;ENSMUSG00000003119;ENSMUSG00000005534;ENSMUSG00000006728;ENSMUSG00000007613;ENSMUSG00000011960;ENSMUSG00000019942;ENSMUSG00000022105;ENSMUSG00000025006;ENSMUSG00000025358;ENSMUSG00000027342;ENSMUSG00000027715;ENSMUSG00000028212;ENSMUSG00000028284;ENSMUSG00000029385;ENSMUSG00000030172;ENSMUSG00000032218;ENSMUSG00000032601;ENSMUSG00000040274;ENSMUSG00000041297;ENSMUSG00000041431;…
GO:0000796	condensin complex	7	8	3.8187e-07	4.61426e-06	ENSMUSG00000015880;ENSMUSG00000028312;ENSMUSG00000034349;ENSMUSG00000034906;ENSMUSG00000035024;ENSMUSG00000038252;ENSMUSG00000042029
GO:0005681	spliceosomal complex	41	198	4.72901e-07	5.65531e-06	ENSMUSG00000001767;ENSMUSG00000002129;ENSMUSG00000002455;ENSMUSG00000003660;ENSMUSG00000007850;ENSMUSG00000016018;ENSMUSG00000019432;ENSMUSG00000020719;ENSMUSG00000020850;ENSMUSG00000020863;ENSMUSG00000020929;ENSMUSG00000020994;ENSMUSG00000021039;ENSMUSG00000021413;ENSMUSG00000024283;ENSMUSG00000024474;ENSMUSG00000025982;ENSMUSG00000027014;ENSMUSG00000027193;ENSMUSG00000027201;ENSMUSG00000028060;…
GO:1902554	serine/threonine protein kinase complex	23	81	5.46635e-07	6.47037e-06	ENSMUSG00000000184;ENSMUSG00000003119;ENSMUSG00000006728;ENSMUSG00000007613;ENSMUSG00000011960;ENSMUSG00000019942;ENSMUSG00000022105;ENSMUSG00000025358;ENSMUSG00000027342;ENSMUSG00000027715;ENSMUSG00000028212;ENSMUSG00000028284;ENSMUSG00000029385;ENSMUSG00000030172;ENSMUSG00000032218;ENSMUSG00000040274;ENSMUSG00000041297;ENSMUSG00000041431;ENSMUSG00000049323;ENSMUSG00000061393;ENSMUSG00000062248;…
GO:0070161	anchoring junction	57	320	6.82315e-07	7.99481e-06	ENSMUSG00000000305;ENSMUSG00000001855;ENSMUSG00000001924;ENSMUSG00000006932;ENSMUSG00000014773;ENSMUSG00000019920;ENSMUSG00000020170;ENSMUSG00000020422;ENSMUSG00000021112;ENSMUSG00000021782;ENSMUSG00000021823;ENSMUSG00000022178;ENSMUSG00000022995;ENSMUSG00000023505;ENSMUSG00000024122;ENSMUSG00000024304;ENSMUSG00000025006;ENSMUSG00000025239;ENSMUSG00000025278;ENSMUSG00000025437;ENSMUSG00000025812;…
GO:0071013	catalytic step 2 spliceosome	25	95	8.65927e-07	1.00447e-05	ENSMUSG00000001767;ENSMUSG00000002129;ENSMUSG00000002455;ENSMUSG00000003660;ENSMUSG00000007850;ENSMUSG00000016018;ENSMUSG00000020719;ENSMUSG00000020850;ENSMUSG00000020929;ENSMUSG00000020994;ENSMUSG00000021413;ENSMUSG00000025982;ENSMUSG00000027014;ENSMUSG00000028902;ENSMUSG00000031134;ENSMUSG00000032423;ENSMUSG00000033732;ENSMUSG00000034931;ENSMUSG00000037993;ENSMUSG00000038446;ENSMUSG00000039218;…
GO:0005814	centriole	30	127	9.12149e-07	1.04762e-05	ENSMUSG00000001151;ENSMUSG00000006930;ENSMUSG00000011958;ENSMUSG00000017716;ENSMUSG00000019971;ENSMUSG00000019988;ENSMUSG00000020914;ENSMUSG00000023066;ENSMUSG00000024542;ENSMUSG00000024989;ENSMUSG00000027496;ENSMUSG00000028438;ENSMUSG00000028718;ENSMUSG00000030451;ENSMUSG00000030867;ENSMUSG00000031592;ENSMUSG00000032740;ENSMUSG00000033671;ENSMUSG00000033904;ENSMUSG00000034601;ENSMUSG00000038070;…
GO:0005875	microtubule associated complex	32	142	1.22231e-06	1.39008e-05	ENSMUSG00000003779;ENSMUSG00000006005;ENSMUSG00000006740;ENSMUSG00000012443;ENSMUSG00000015599;ENSMUSG00000017716;ENSMUSG00000018707;ENSMUSG00000020745;ENSMUSG00000020897;ENSMUSG00000021294;ENSMUSG00000022629;ENSMUSG00000022678;ENSMUSG00000024795;ENSMUSG00000026764;ENSMUSG00000027115;ENSMUSG00000027254;ENSMUSG00000027285;ENSMUSG00000027496;ENSMUSG00000028438;ENSMUSG00000028678;ENSMUSG00000028873;…
GO:0005719	nuclear euchromatin	13	31	1.23728e-06	1.39345e-05	ENSMUSG00000003868;ENSMUSG00000005198;ENSMUSG00000005566;ENSMUSG00000006932;ENSMUSG00000025958;ENSMUSG00000029836;ENSMUSG00000031134;ENSMUSG00000032187;ENSMUSG00000037894;ENSMUSG00000042308;ENSMUSG00000052684;ENSMUSG00000071226;ENSMUSG00000096210
GO:0032993	protein-DNA complex	43	220	1.29783e-06	1.44758e-05	ENSMUSG00000000028;ENSMUSG00000000751;ENSMUSG00000001280;ENSMUSG00000006678;ENSMUSG00000006932;ENSMUSG00000015937;ENSMUSG00000017548;ENSMUSG00000018160;ENSMUSG00000020167;ENSMUSG00000020228;ENSMUSG00000020248;ENSMUSG00000020471;ENSMUSG00000021767;ENSMUSG00000022536;ENSMUSG00000022672;ENSMUSG00000024241;ENSMUSG00000024833;ENSMUSG00000026187;ENSMUSG00000026496;ENSMUSG00000027109;ENSMUSG00000028884;…
GO:0043025	neuronal cell body	99	684	2.51761e-06	2.78136e-05	ENSMUSG00000000794;ENSMUSG00000001270;ENSMUSG00000001761;ENSMUSG00000001870;ENSMUSG00000001985;ENSMUSG00000004099;ENSMUSG00000004347;ENSMUSG00000005534;ENSMUSG00000005886;ENSMUSG00000007670;ENSMUSG00000007989;ENSMUSG00000013629;ENSMUSG00000015599;ENSMUSG00000018583;ENSMUSG00000018707;ENSMUSG00000020250;ENSMUSG00000020393;ENSMUSG00000020745;ENSMUSG00000020900;ENSMUSG00000021796;ENSMUSG00000022272;…
GO:1990752	microtubule end	12	29	3.78213e-06	4.13894e-05	ENSMUSG00000002055;ENSMUSG00000020181;ENSMUSG00000027331;ENSMUSG00000028678;ENSMUSG00000033952;ENSMUSG00000034593;ENSMUSG00000039298;ENSMUSG00000040549;ENSMUSG00000041570;ENSMUSG00000049690;ENSMUSG00000051378;ENSMUSG00000066306
GO:0030054	cell junction	144	1095	3.8789e-06	4.17109e-05	ENSMUSG00000000305;ENSMUSG00000001642;ENSMUSG00000001855;ENSMUSG00000001924;ENSMUSG00000001985;ENSMUSG00000002688;ENSMUSG00000003573;ENSMUSG00000004591;ENSMUSG00000005672;ENSMUSG00000006728;ENSMUSG00000006930;ENSMUSG00000006932;ENSMUSG00000007613;ENSMUSG00000007646;ENSMUSG00000013076;ENSMUSG00000014773;ENSMUSG00000019820;ENSMUSG00000019920;ENSMUSG00000020170;ENSMUSG00000020300;ENSMUSG00000020422;…
GO:0008023	transcription elongation factor complex	16	49	3.88343e-06	4.17109e-05	ENSMUSG00000002052;ENSMUSG00000003119;ENSMUSG00000005609;ENSMUSG00000011960;ENSMUSG00000016253;ENSMUSG00000021890;ENSMUSG00000022105;ENSMUSG00000026361;ENSMUSG00000027304;ENSMUSG00000028496;ENSMUSG00000029313;ENSMUSG00000034269;ENSMUSG00000035726;ENSMUSG00000041297;ENSMUSG00000045751;ENSMUSG00000049470
GO:0000784	nuclear chromosome, telomeric region	21	78	4.30032e-06	4.57648e-05	ENSMUSG00000000751;ENSMUSG00000004455;ENSMUSG00000009575;ENSMUSG00000018666;ENSMUSG00000021972;ENSMUSG00000024054;ENSMUSG00000026037;ENSMUSG00000026187;ENSMUSG00000027323;ENSMUSG00000029250;ENSMUSG00000029676;ENSMUSG00000031229;ENSMUSG00000031529;ENSMUSG00000031928;ENSMUSG00000036875;ENSMUSG00000036940;ENSMUSG00000037475;ENSMUSG00000038644;ENSMUSG00000039220;ENSMUSG00000041064;ENSMUSG00000043909
GO:0035068	micro-ribonucleoprotein complex	7	10	4.85501e-06	5.11983e-05	ENSMUSG00000036698;ENSMUSG00000041415;ENSMUSG00000041530;ENSMUSG00000042699;ENSMUSG00000047888;ENSMUSG00000052707;ENSMUSG00000067150
GO:0045120	pronucleus	10	21	5.33601e-06	5.57637e-05	ENSMUSG00000018666;ENSMUSG00000026605;ENSMUSG00000027496;ENSMUSG00000027715;ENSMUSG00000029687;ENSMUSG00000030528;ENSMUSG00000030619;ENSMUSG00000031314;ENSMUSG00000034832;ENSMUSG00000036202
GO:0044297	cell body	107	769	6.18103e-06	6.40178e-05	ENSMUSG00000000794;ENSMUSG00000001270;ENSMUSG00000001761;ENSMUSG00000001870;ENSMUSG00000001985;ENSMUSG00000002413;ENSMUSG00000004099;ENSMUSG00000004347;ENSMUSG00000005534;ENSMUSG00000005886;ENSMUSG00000007670;ENSMUSG00000007989;ENSMUSG00000013629;ENSMUSG00000015599;ENSMUSG00000018583;ENSMUSG00000018707;ENSMUSG00000020250;ENSMUSG00000020393;ENSMUSG00000020745;ENSMUSG00000020900;ENSMUSG00000021796;…
GO:0000118	histone deacetylase complex	17	57	7.81287e-06	8.0203e-05	ENSMUSG00000009575;ENSMUSG00000018474;ENSMUSG00000018501;ENSMUSG00000028800;ENSMUSG00000029478;ENSMUSG00000031609;ENSMUSG00000037791;ENSMUSG00000039852;ENSMUSG00000039985;ENSMUSG00000042390;ENSMUSG00000042507;ENSMUSG00000042557;ENSMUSG00000052056;ENSMUSG00000057236;ENSMUSG00000058318;ENSMUSG00000063870;ENSMUSG00000071646
GO:0000932	P-body	20	75	8.46029e-06	8.55176e-05	ENSMUSG00000021127;ENSMUSG00000021838;ENSMUSG00000021962;ENSMUSG00000022178;ENSMUSG00000024472;ENSMUSG00000025239;ENSMUSG00000027184;ENSMUSG00000028580;ENSMUSG00000028675;ENSMUSG00000032097;ENSMUSG00000032410;ENSMUSG00000036550;ENSMUSG00000036698;ENSMUSG00000038957;ENSMUSG00000040423;ENSMUSG00000041530;ENSMUSG00000047888;ENSMUSG00000052707;ENSMUSG00000066568;ENSMUSG00000070544
GO:0010369	chromocenter	8	14	8.55176e-06	8.55176e-05	ENSMUSG00000009575;ENSMUSG00000018666;ENSMUSG00000020897;ENSMUSG00000022034;ENSMUSG00000024660;ENSMUSG00000028873;ENSMUSG00000031665;ENSMUSG00000036792
GO:0071565	nBAF complex	8	14	8.55176e-06	8.55176e-05	ENSMUSG00000007880;ENSMUSG00000021221;ENSMUSG00000024826;ENSMUSG00000028949;ENSMUSG00000032187;ENSMUSG00000032481;ENSMUSG00000037935;ENSMUSG00000069729
GO:0031010	ISWI-type complex	7	11	1.22939e-05	0.000120856	ENSMUSG00000031715;ENSMUSG00000034518;ENSMUSG00000035021;ENSMUSG00000035623;ENSMUSG00000040481;ENSMUSG00000057236;ENSMUSG00000071226
GO:0071564	npBAF complex	7	11	1.22939e-05	0.000120856	ENSMUSG00000007880;ENSMUSG00000027671;ENSMUSG00000028949;ENSMUSG00000032187;ENSMUSG00000032481;ENSMUSG00000037013;ENSMUSG00000037935
GO:0031618	nuclear pericentric heterochromatin	6	8	1.35803e-05	0.00013238	ENSMUSG00000018654;ENSMUSG00000022034;ENSMUSG00000029177;ENSMUSG00000029253;ENSMUSG00000031229;ENSMUSG00000035024
GO:1990023	mitotic spindle midzone	8	15	1.68554e-05	0.000162935	ENSMUSG00000020897;ENSMUSG00000024795;ENSMUSG00000027115;ENSMUSG00000033209;ENSMUSG00000040945;ENSMUSG00000045328;ENSMUSG00000051378;ENSMUSG00000066306
GO:0000151	ubiquitin ligase complex	47	274	1.74746e-05	0.000167525	ENSMUSG00000001403;ENSMUSG00000002222;ENSMUSG00000003031;ENSMUSG00000006398;ENSMUSG00000014355;ENSMUSG00000017146;ENSMUSG00000018160;ENSMUSG00000018363;ENSMUSG00000020114;ENSMUSG00000020271;ENSMUSG00000020642;ENSMUSG00000020687;ENSMUSG00000024740;ENSMUSG00000024805;ENSMUSG00000025217;ENSMUSG00000025234;ENSMUSG00000025577;ENSMUSG00000025609;ENSMUSG00000026196;ENSMUSG00000026942;ENSMUSG00000027598;…
GO:0008278	cohesin complex	7	12	2.71721e-05	0.000256257	ENSMUSG00000022314;ENSMUSG00000024791;ENSMUSG00000024974;ENSMUSG00000025862;ENSMUSG00000037286;ENSMUSG00000041133;ENSMUSG00000041408
GO:0071014	post-mRNA release spliceosomal complex	7	12	2.71721e-05	0.000256257	ENSMUSG00000001767;ENSMUSG00000003660;ENSMUSG00000027201;ENSMUSG00000029169;ENSMUSG00000035125;ENSMUSG00000049230;ENSMUSG00000059208
GO:0035098	ESC/E(Z) complex	8	16	3.10099e-05	0.000290093	ENSMUSG00000017548;ENSMUSG00000018548;ENSMUSG00000029267;ENSMUSG00000029687;ENSMUSG00000030232;ENSMUSG00000030619;ENSMUSG00000038518;ENSMUSG00000057236
GO:0035371	microtubule plus-end	9	21	4.54759e-05	0.000422016	ENSMUSG00000002055;ENSMUSG00000027331;ENSMUSG00000028678;ENSMUSG00000034593;ENSMUSG00000039298;ENSMUSG00000040549;ENSMUSG00000049690;ENSMUSG00000051378;ENSMUSG00000066306
GO:0044665	MLL1/2 complex	11	31	5.31979e-05	0.000484566	ENSMUSG00000002028;ENSMUSG00000003868;ENSMUSG00000018412;ENSMUSG00000028345;ENSMUSG00000031314;ENSMUSG00000031386;ENSMUSG00000033943;ENSMUSG00000036980;ENSMUSG00000053754;ENSMUSG00000056493;ENSMUSG00000057469
GO:0071339	MLL1 complex	11	31	5.31979e-05	0.000484566	ENSMUSG00000002028;ENSMUSG00000003868;ENSMUSG00000018412;ENSMUSG00000028345;ENSMUSG00000031314;ENSMUSG00000031386;ENSMUSG00000033943;ENSMUSG00000036980;ENSMUSG00000053754;ENSMUSG00000056493;ENSMUSG00000057469
GO:0016514	SWI/SNF complex	8	17	5.38871e-05	0.000484566	ENSMUSG00000007880;ENSMUSG00000027671;ENSMUSG00000028949;ENSMUSG00000032187;ENSMUSG00000032481;ENSMUSG00000037013;ENSMUSG00000037935;ENSMUSG00000069729
GO:0031616	spindle pole centrosome	8	17	5.38871e-05	0.000484566	ENSMUSG00000011958;ENSMUSG00000020897;ENSMUSG00000022678;ENSMUSG00000027496;ENSMUSG00000037544;ENSMUSG00000057113;ENSMUSG00000066306;ENSMUSG00000079553
GO:0036477	somatodendritic compartment	131	1035	6.53563e-05	0.000583179	ENSMUSG00000000794;ENSMUSG00000001270;ENSMUSG00000001761;ENSMUSG00000001870;ENSMUSG00000001985;ENSMUSG00000003573;ENSMUSG00000004099;ENSMUSG00000004347;ENSMUSG00000004455;ENSMUSG00000005534;ENSMUSG00000005886;ENSMUSG00000006930;ENSMUSG00000006932;ENSMUSG00000007670;ENSMUSG00000007989;ENSMUSG00000013415;ENSMUSG00000013629;ENSMUSG00000015599;ENSMUSG00000018583;ENSMUSG00000018707;ENSMUSG00000020250;…
GO:0000803	sex chromosome	12	37	6.76692e-05	0.000596496	ENSMUSG00000015937;ENSMUSG00000017548;ENSMUSG00000020608;ENSMUSG00000020661;ENSMUSG00000022034;ENSMUSG00000024054;ENSMUSG00000024805;ENSMUSG00000024943;ENSMUSG00000025358;ENSMUSG00000030619;ENSMUSG00000032481;ENSMUSG00000049932
GO:0000939	condensed chromosome inner kinetochore	4	4	6.89056e-05	0.000596496	ENSMUSG00000020652;ENSMUSG00000026037;ENSMUSG00000027635;ENSMUSG00000029177
GO:0000942	condensed nuclear chromosome outer kinetochore	4	4	6.89056e-05	0.000596496	ENSMUSG00000024056;ENSMUSG00000027379;ENSMUSG00000030867;ENSMUSG00000041431
GO:0031262	Ndc80 complex	4	4	6.89056e-05	0.000596496	ENSMUSG00000005233;ENSMUSG00000024056;ENSMUSG00000026683;ENSMUSG00000074476
GO:0030175	filopodium	23	107	8.05737e-05	0.000692337	ENSMUSG00000000794;ENSMUSG00000007989;ENSMUSG00000013415;ENSMUSG00000018417;ENSMUSG00000018707;ENSMUSG00000019820;ENSMUSG00000021676;ENSMUSG00000022272;ENSMUSG00000022788;ENSMUSG00000022995;ENSMUSG00000023800;ENSMUSG00000026235;ENSMUSG00000027111;ENSMUSG00000031207;ENSMUSG00000032050;ENSMUSG00000032737;ENSMUSG00000034593;ENSMUSG00000038827;ENSMUSG00000049551;ENSMUSG00000052397;ENSMUSG00000058056;…
GO:0098858	actin-based cell projection	38	224	0.000135544	0.00115611	ENSMUSG00000000794;ENSMUSG00000001642;ENSMUSG00000006932;ENSMUSG00000007989;ENSMUSG00000013415;ENSMUSG00000018417;ENSMUSG00000018707;ENSMUSG00000019820;ENSMUSG00000020745;ENSMUSG00000021676;ENSMUSG00000021733;ENSMUSG00000022272;ENSMUSG00000022788;ENSMUSG00000022995;ENSMUSG00000023800;ENSMUSG00000025813;ENSMUSG00000026235;ENSMUSG00000027111;ENSMUSG00000028158;ENSMUSG00000029763;ENSMUSG00000030838;…
GO:0032039	integrator complex	8	19	0.000141844	0.00120101	ENSMUSG00000021975;ENSMUSG00000022141;ENSMUSG00000025133;ENSMUSG00000028016;ENSMUSG00000034263;ENSMUSG00000037461;ENSMUSG00000040524;ENSMUSG00000040738
GO:0030055	cell-substrate junction	32	179	0.00016627	0.00139763	ENSMUSG00000001855;ENSMUSG00000019920;ENSMUSG00000020422;ENSMUSG00000021709;ENSMUSG00000021823;ENSMUSG00000022178;ENSMUSG00000022995;ENSMUSG00000024122;ENSMUSG00000025006;ENSMUSG00000025239;ENSMUSG00000025278;ENSMUSG00000025437;ENSMUSG00000026074;ENSMUSG00000026383;ENSMUSG00000027111;ENSMUSG00000028228;ENSMUSG00000029267;ENSMUSG00000031207;ENSMUSG00000031626;ENSMUSG00000031955;ENSMUSG00000032050;…
GO:0031080	nuclear pore outer ring	6	11	0.0001759	0.00145746	ENSMUSG00000026491;ENSMUSG00000039509;ENSMUSG00000051329;ENSMUSG00000052798;ENSMUSG00000063550;ENSMUSG00000079614
GO:1990907	beta-catenin-TCF complex	6	11	0.0001759	0.00145746	ENSMUSG00000006932;ENSMUSG00000008305;ENSMUSG00000032280;ENSMUSG00000038256;ENSMUSG00000053477;ENSMUSG00000063382
GO:1990391	DNA repair complex	11	35	0.000186215	0.00153198	ENSMUSG00000005370;ENSMUSG00000022672;ENSMUSG00000024151;ENSMUSG00000026098;ENSMUSG00000026187;ENSMUSG00000034218;ENSMUSG00000036940;ENSMUSG00000037896;ENSMUSG00000038644;ENSMUSG00000043909;ENSMUSG00000058318
GO:0005913	cell-cell adherens junction	21	99	0.000196659	0.00160651	ENSMUSG00000000305;ENSMUSG00000006932;ENSMUSG00000020170;ENSMUSG00000021112;ENSMUSG00000021782;ENSMUSG00000021823;ENSMUSG00000023505;ENSMUSG00000024304;ENSMUSG00000025812;ENSMUSG00000027111;ENSMUSG00000030516;ENSMUSG00000031841;ENSMUSG00000032050;ENSMUSG00000032097;ENSMUSG00000037815;ENSMUSG00000045659;ENSMUSG00000052062;ENSMUSG00000053166;ENSMUSG00000063681;ENSMUSG00000067336;ENSMUSG00000068036
GO:0099513	polymeric cytoskeletal fiber	94	717	0.000206515	0.00167523	ENSMUSG00000002055;ENSMUSG00000003452;ENSMUSG00000003779;ENSMUSG00000004891;ENSMUSG00000005886;ENSMUSG00000006740;ENSMUSG00000012443;ENSMUSG00000017421;ENSMUSG00000017716;ENSMUSG00000018417;ENSMUSG00000018481;ENSMUSG00000018707;ENSMUSG00000019873;ENSMUSG00000019942;ENSMUSG00000020181;ENSMUSG00000020687;ENSMUSG00000020745;ENSMUSG00000020897;ENSMUSG00000021294;ENSMUSG00000021676;ENSMUSG00000021823;…
GO:0005925	focal adhesion	30	168	0.000266966	0.00215056	ENSMUSG00000001855;ENSMUSG00000019920;ENSMUSG00000020422;ENSMUSG00000021823;ENSMUSG00000022178;ENSMUSG00000022995;ENSMUSG00000024122;ENSMUSG00000025006;ENSMUSG00000025239;ENSMUSG00000025278;ENSMUSG00000025437;ENSMUSG00000026074;ENSMUSG00000026383;ENSMUSG00000028228;ENSMUSG00000029267;ENSMUSG00000031207;ENSMUSG00000031626;ENSMUSG00000031955;ENSMUSG00000032050;ENSMUSG00000033306;ENSMUSG00000034342;…
GO:0005818	aster	5	8	0.000277359	0.00220368	ENSMUSG00000020745;ENSMUSG00000027115;ENSMUSG00000027469;ENSMUSG00000051378;ENSMUSG00000066306
GO:0031298	replication fork protection complex	5	8	0.000277359	0.00220368	ENSMUSG00000000028;ENSMUSG00000026669;ENSMUSG00000037572;ENSMUSG00000039994;ENSMUSG00000070544
GO:0000794	condensed nuclear chromosome	33	192	0.000282917	0.00223254	ENSMUSG00000000751;ENSMUSG00000017146;ENSMUSG00000020232;ENSMUSG00000020413;ENSMUSG00000020652;ENSMUSG00000020897;ENSMUSG00000022314;ENSMUSG00000023940;ENSMUSG00000024056;ENSMUSG00000024660;ENSMUSG00000024974;ENSMUSG00000026683;ENSMUSG00000027323;ENSMUSG00000027379;ENSMUSG00000027496;ENSMUSG00000027635;ENSMUSG00000028066;ENSMUSG00000029177;ENSMUSG00000029253;ENSMUSG00000030528;ENSMUSG00000030867;…
GO:0090543	Flemming body	9	26	0.000317514	0.00247038	ENSMUSG00000009907;ENSMUSG00000023015;ENSMUSG00000024073;ENSMUSG00000024989;ENSMUSG00000029253;ENSMUSG00000029763;ENSMUSG00000032254;ENSMUSG00000041498;ENSMUSG00000057110
GO:0090568	nuclear transcriptional repressor complex	9	26	0.000317514	0.00247038	ENSMUSG00000003382;ENSMUSG00000018474;ENSMUSG00000027905;ENSMUSG00000028800;ENSMUSG00000031715;ENSMUSG00000042390;ENSMUSG00000057236;ENSMUSG00000063870;ENSMUSG00000071646
GO:0032133	chromosome passenger complex	4	5	0.000319445	0.00247038	ENSMUSG00000017716;ENSMUSG00000020897;ENSMUSG00000027496;ENSMUSG00000028873
GO:1902562	H4 histone acetyltransferase complex	12	43	0.000334629	0.00257066	ENSMUSG00000000708;ENSMUSG00000003868;ENSMUSG00000018412;ENSMUSG00000027671;ENSMUSG00000028284;ENSMUSG00000029505;ENSMUSG00000031358;ENSMUSG00000031386;ENSMUSG00000039068;ENSMUSG00000042520;ENSMUSG00000045482;ENSMUSG00000069495
GO:0031461	cullin-RING ubiquitin ligase complex	28	155	0.000345933	0.00264001	ENSMUSG00000001403;ENSMUSG00000003031;ENSMUSG00000006398;ENSMUSG00000014355;ENSMUSG00000020114;ENSMUSG00000020271;ENSMUSG00000020687;ENSMUSG00000024740;ENSMUSG00000025217;ENSMUSG00000025234;ENSMUSG00000028986;ENSMUSG00000029686;ENSMUSG00000031095;ENSMUSG00000032867;ENSMUSG00000033948;ENSMUSG00000035671;ENSMUSG00000036782;ENSMUSG00000037474;ENSMUSG00000038416;ENSMUSG00000040325;ENSMUSG00000042607;…
GO:0098589	membrane region	57	395	0.000349411	0.00264913	ENSMUSG00000000001;ENSMUSG00000001761;ENSMUSG00000003226;ENSMUSG00000004530;ENSMUSG00000005534;ENSMUSG00000006932;ENSMUSG00000007613;ENSMUSG00000008734;ENSMUSG00000014773;ENSMUSG00000015243;ENSMUSG00000017776;ENSMUSG00000018363;ENSMUSG00000020099;ENSMUSG00000020290;ENSMUSG00000021188;ENSMUSG00000021374;ENSMUSG00000021796;ENSMUSG00000021823;ENSMUSG00000022602;ENSMUSG00000022637;ENSMUSG00000022812;…
GO:0030426	growth cone	35	211	0.000377647	0.00284462	ENSMUSG00000001761;ENSMUSG00000006740;ENSMUSG00000006930;ENSMUSG00000013415;ENSMUSG00000019820;ENSMUSG00000020300;ENSMUSG00000020745;ENSMUSG00000020900;ENSMUSG00000022687;ENSMUSG00000022812;ENSMUSG00000023800;ENSMUSG00000024795;ENSMUSG00000025812;ENSMUSG00000026024;ENSMUSG00000026235;ENSMUSG00000026764;ENSMUSG00000026842;ENSMUSG00000027009;ENSMUSG00000028134;ENSMUSG00000028546;ENSMUSG00000029763;…
GO:0005924	cell-substrate adherens junction	30	172	0.000404782	0.00302933	ENSMUSG00000001855;ENSMUSG00000019920;ENSMUSG00000020422;ENSMUSG00000021823;ENSMUSG00000022178;ENSMUSG00000022995;ENSMUSG00000024122;ENSMUSG00000025006;ENSMUSG00000025239;ENSMUSG00000025278;ENSMUSG00000025437;ENSMUSG00000026074;ENSMUSG00000026383;ENSMUSG00000028228;ENSMUSG00000029267;ENSMUSG00000031207;ENSMUSG00000031626;ENSMUSG00000031955;ENSMUSG00000032050;ENSMUSG00000033306;ENSMUSG00000034342;…
GO:0005911	cell-cell junction	65	468	0.000412271	0.0030656	ENSMUSG00000000305;ENSMUSG00000001642;ENSMUSG00000001924;ENSMUSG00000002688;ENSMUSG00000004591;ENSMUSG00000005672;ENSMUSG00000006728;ENSMUSG00000006932;ENSMUSG00000007613;ENSMUSG00000013076;ENSMUSG00000020170;ENSMUSG00000021112;ENSMUSG00000021279;ENSMUSG00000021782;ENSMUSG00000021823;ENSMUSG00000022178;ENSMUSG00000022255;ENSMUSG00000022790;ENSMUSG00000023505;ENSMUSG00000023972;ENSMUSG00000024304;…
GO:0097458	neuron part	218	1933	0.000434821	0.00321269	ENSMUSG00000000794;ENSMUSG00000001270;ENSMUSG00000001300;ENSMUSG00000001761;ENSMUSG00000001870;ENSMUSG00000001985;ENSMUSG00000002413;ENSMUSG00000003573;ENSMUSG00000004099;ENSMUSG00000004347;ENSMUSG00000004455;ENSMUSG00000005534;ENSMUSG00000005886;ENSMUSG00000006740;ENSMUSG00000006930;ENSMUSG00000006932;ENSMUSG00000007670;ENSMUSG00000007880;ENSMUSG00000007989;ENSMUSG00000008575;ENSMUSG00000013415;…
GO:0030027	lamellipodium	32	189	0.000455869	0.00334689	ENSMUSG00000004530;ENSMUSG00000004591;ENSMUSG00000006932;ENSMUSG00000013076;ENSMUSG00000013415;ENSMUSG00000020900;ENSMUSG00000021279;ENSMUSG00000021676;ENSMUSG00000022178;ENSMUSG00000022272;ENSMUSG00000022788;ENSMUSG00000022957;ENSMUSG00000022995;ENSMUSG00000023800;ENSMUSG00000024304;ENSMUSG00000026024;ENSMUSG00000026923;ENSMUSG00000027665;ENSMUSG00000028868;ENSMUSG00000031626;ENSMUSG00000031955;…
GO:0005684	U2-type spliceosomal complex	19	91	0.000479391	0.00349744	ENSMUSG00000001767;ENSMUSG00000002129;ENSMUSG00000002455;ENSMUSG00000020850;ENSMUSG00000020863;ENSMUSG00000020929;ENSMUSG00000024474;ENSMUSG00000025982;ENSMUSG00000027014;ENSMUSG00000028902;ENSMUSG00000029169;ENSMUSG00000030435;ENSMUSG00000033732;ENSMUSG00000034931;ENSMUSG00000035125;ENSMUSG00000038446;ENSMUSG00000039218;ENSMUSG00000040383;ENSMUSG00000061136
GO:0030427	site of polarized growth	35	214	0.000494239	0.00358323	ENSMUSG00000001761;ENSMUSG00000006740;ENSMUSG00000006930;ENSMUSG00000013415;ENSMUSG00000019820;ENSMUSG00000020300;ENSMUSG00000020745;ENSMUSG00000020900;ENSMUSG00000022687;ENSMUSG00000022812;ENSMUSG00000023800;ENSMUSG00000024795;ENSMUSG00000025812;ENSMUSG00000026024;ENSMUSG00000026235;ENSMUSG00000026764;ENSMUSG00000026842;ENSMUSG00000027009;ENSMUSG00000028134;ENSMUSG00000028546;ENSMUSG00000029763;…
GO:0044615	nuclear pore nuclear basket	6	13	0.000556403	0.00400886	ENSMUSG00000003226;ENSMUSG00000006005;ENSMUSG00000021374;ENSMUSG00000029910;ENSMUSG00000038542;ENSMUSG00000063550
GO:0043601	nuclear replisome	8	23	0.000660407	0.00472884	ENSMUSG00000000751;ENSMUSG00000006678;ENSMUSG00000020228;ENSMUSG00000020471;ENSMUSG00000024833;ENSMUSG00000028884;ENSMUSG00000038644;ENSMUSG00000057469
GO:0032153	cell division site	16	73	0.000748411	0.00525699	ENSMUSG00000001313;ENSMUSG00000003779;ENSMUSG00000004455;ENSMUSG00000004591;ENSMUSG00000017144;ENSMUSG00000020900;ENSMUSG00000022678;ENSMUSG00000023015;ENSMUSG00000024989;ENSMUSG00000027263;ENSMUSG00000027699;ENSMUSG00000029253;ENSMUSG00000029516;ENSMUSG00000032050;ENSMUSG00000036777;ENSMUSG00000057672
GO:0031391	Elg1 RFC-like complex	3	3	0.000756825	0.00525699	ENSMUSG00000017550;ENSMUSG00000022881;ENSMUSG00000029191
GO:0033186	CAF-1 complex	3	3	0.000756825	0.00525699	ENSMUSG00000002835;ENSMUSG00000022945;ENSMUSG00000057236
GO:0097149	centralspindlin complex	3	3	0.000756825	0.00525699	ENSMUSG00000023015;ENSMUSG00000027699;ENSMUSG00000032254
GO:1990597	AIP1-IRE1 complex	3	3	0.000756825	0.00525699	ENSMUSG00000020715;ENSMUSG00000026883;ENSMUSG00000026942
GO:0042995	cell projection	255	2328	0.00080785	0.00557802	ENSMUSG00000000794;ENSMUSG00000001270;ENSMUSG00000001642;ENSMUSG00000001761;ENSMUSG00000001870;ENSMUSG00000001985;ENSMUSG00000002413;ENSMUSG00000003573;ENSMUSG00000004056;ENSMUSG00000004347;ENSMUSG00000004455;ENSMUSG00000004530;ENSMUSG00000004591;ENSMUSG00000005534;ENSMUSG00000005886;ENSMUSG00000006740;ENSMUSG00000006930;ENSMUSG00000006932;ENSMUSG00000007670;ENSMUSG00000007989;ENSMUSG00000008575;…
GO:0005642	annulate lamellae	4	6	0.000888793	0.00606156	ENSMUSG00000003226;ENSMUSG00000020290;ENSMUSG00000021374;ENSMUSG00000037933
GO:0042382	paraspeckles	4	6	0.000888793	0.00606156	ENSMUSG00000028820;ENSMUSG00000031311;ENSMUSG00000055531;ENSMUSG00000059208
GO:0016580	Sin3 complex	6	14	0.000898783	0.00606156	ENSMUSG00000018501;ENSMUSG00000028800;ENSMUSG00000031609;ENSMUSG00000037791;ENSMUSG00000039985;ENSMUSG00000042557
GO:0030126	COPI vesicle coat	6	14	0.000898783	0.00606156	ENSMUSG00000025607;ENSMUSG00000026553;ENSMUSG00000027255;ENSMUSG00000030754;ENSMUSG00000032458;ENSMUSG00000045414
GO:0000242	pericentriolar material	7	19	0.000974537	0.00653447	ENSMUSG00000019988;ENSMUSG00000024542;ENSMUSG00000024811;ENSMUSG00000031592;ENSMUSG00000037234;ENSMUSG00000039298;ENSMUSG00000068039
GO:0031519	PcG protein complex	12	48	0.000990944	0.00660629	ENSMUSG00000017548;ENSMUSG00000018548;ENSMUSG00000024805;ENSMUSG00000025577;ENSMUSG00000028796;ENSMUSG00000029267;ENSMUSG00000029687;ENSMUSG00000030232;ENSMUSG00000030619;ENSMUSG00000038518;ENSMUSG00000042520;ENSMUSG00000057236
GO:0005844	polysome	15	68	0.00100889	0.00668751	ENSMUSG00000020900;ENSMUSG00000023025;ENSMUSG00000026728;ENSMUSG00000028546;ENSMUSG00000030795;ENSMUSG00000033499;ENSMUSG00000036698;ENSMUSG00000037331;ENSMUSG00000037857;ENSMUSG00000041530;ENSMUSG00000042699;ENSMUSG00000043241;ENSMUSG00000045983;ENSMUSG00000054256;ENSMUSG00000069769
GO:0016442	RISC complex	5	10	0.00106751	0.00695683	ENSMUSG00000024472;ENSMUSG00000025239;ENSMUSG00000032097;ENSMUSG00000036698;ENSMUSG00000041530
GO:0031332	RNAi effector complex	5	10	0.00106751	0.00695683	ENSMUSG00000024472;ENSMUSG00000025239;ENSMUSG00000032097;ENSMUSG00000036698;ENSMUSG00000041530
GO:1990909	Wnt signalosome	5	10	0.00106751	0.00695683	ENSMUSG00000003233;ENSMUSG00000006932;ENSMUSG00000009900;ENSMUSG00000022812;ENSMUSG00000030201
GO:0120025	plasma membrane bounded cell projection	247	2260	0.00110918	0.00718799	ENSMUSG00000000794;ENSMUSG00000001270;ENSMUSG00000001642;ENSMUSG00000001761;ENSMUSG00000001870;ENSMUSG00000001985;ENSMUSG00000002413;ENSMUSG00000003573;ENSMUSG00000004056;ENSMUSG00000004347;ENSMUSG00000004455;ENSMUSG00000004530;ENSMUSG00000004591;ENSMUSG00000005534;ENSMUSG00000005886;ENSMUSG00000006740;ENSMUSG00000006930;ENSMUSG00000006932;ENSMUSG00000007670;ENSMUSG00000007989;ENSMUSG00000008575;…
GO:0016234	inclusion body	16	76	0.00118461	0.00763415	ENSMUSG00000003226;ENSMUSG00000005312;ENSMUSG00000006005;ENSMUSG00000006930;ENSMUSG00000018548;ENSMUSG00000020196;ENSMUSG00000021374;ENSMUSG00000022391;ENSMUSG00000025234;ENSMUSG00000031976;ENSMUSG00000033400;ENSMUSG00000038644;ENSMUSG00000039410;ENSMUSG00000043940;ENSMUSG00000063450;ENSMUSG00000063550
GO:0044815	DNA packaging complex	23	128	0.00120662	0.00773305	ENSMUSG00000015880;ENSMUSG00000015937;ENSMUSG00000020167;ENSMUSG00000021767;ENSMUSG00000022536;ENSMUSG00000024241;ENSMUSG00000028312;ENSMUSG00000029177;ENSMUSG00000031540;ENSMUSG00000034349;ENSMUSG00000034906;ENSMUSG00000035024;ENSMUSG00000037894;ENSMUSG00000038252;ENSMUSG00000041126;ENSMUSG00000042029;ENSMUSG00000049932;ENSMUSG00000060639;ENSMUSG00000068854;ENSMUSG00000069310;ENSMUSG00000079184;…
GO:0030894	replisome	8	25	0.00123498	0.00787131	ENSMUSG00000000751;ENSMUSG00000006678;ENSMUSG00000020228;ENSMUSG00000020471;ENSMUSG00000024833;ENSMUSG00000028884;ENSMUSG00000038644;ENSMUSG00000057469
GO:0005794	Golgi apparatus	161	1405	0.00126812	0.00803838	ENSMUSG00000000001;ENSMUSG00000000420;ENSMUSG00000000804;ENSMUSG00000001761;ENSMUSG00000002688;ENSMUSG00000003316;ENSMUSG00000003452;ENSMUSG00000003779;ENSMUSG00000005370;ENSMUSG00000005886;ENSMUSG00000006169;ENSMUSG00000008763;ENSMUSG00000015243;ENSMUSG00000015653;ENSMUSG00000017144;ENSMUSG00000018169;ENSMUSG00000018417;ENSMUSG00000019817;ENSMUSG00000020114;ENSMUSG00000020128;ENSMUSG00000020520;…
GO:0038201	TOR complex	6	15	0.00138293	0.0087185	ENSMUSG00000024142;ENSMUSG00000025583;ENSMUSG00000028991;ENSMUSG00000032009;ENSMUSG00000037331;ENSMUSG00000050310
GO:0044853	plasma membrane raft	22	122	0.00145329	0.00911251	ENSMUSG00000001761;ENSMUSG00000004530;ENSMUSG00000005534;ENSMUSG00000006932;ENSMUSG00000007613;ENSMUSG00000021796;ENSMUSG00000024304;ENSMUSG00000027115;ENSMUSG00000027253;ENSMUSG00000027950;ENSMUSG00000029361;ENSMUSG00000030201;ENSMUSG00000031841;ENSMUSG00000032511;ENSMUSG00000032601;ENSMUSG00000034342;ENSMUSG00000037815;ENSMUSG00000048376;ENSMUSG00000052397;ENSMUSG00000055980;ENSMUSG00000061603;…
GO:0005798	Golgi-associated vesicle	23	130	0.00149525	0.00932519	ENSMUSG00000015653;ENSMUSG00000020538;ENSMUSG00000020952;ENSMUSG00000023830;ENSMUSG00000025607;ENSMUSG00000026553;ENSMUSG00000026556;ENSMUSG00000026924;ENSMUSG00000027255;ENSMUSG00000027429;ENSMUSG00000030754;ENSMUSG00000031112;ENSMUSG00000031731;ENSMUSG00000032458;ENSMUSG00000032740;ENSMUSG00000033792;ENSMUSG00000034940;ENSMUSG00000036943;ENSMUSG00000045414;ENSMUSG00000047126;ENSMUSG00000047694;…
GO:0000152	nuclear ubiquitin ligase complex	11	44	0.00159268	0.00987973	ENSMUSG00000001403;ENSMUSG00000006398;ENSMUSG00000014355;ENSMUSG00000017146;ENSMUSG00000020687;ENSMUSG00000024805;ENSMUSG00000025577;ENSMUSG00000026196;ENSMUSG00000028796;ENSMUSG00000038416;ENSMUSG00000040363
GO:0030425	dendrite	91	736	0.00169288	0.0104454	ENSMUSG00000001270;ENSMUSG00000001761;ENSMUSG00000001870;ENSMUSG00000001985;ENSMUSG00000003573;ENSMUSG00000004455;ENSMUSG00000005534;ENSMUSG00000005886;ENSMUSG00000006930;ENSMUSG00000006932;ENSMUSG00000007670;ENSMUSG00000007989;ENSMUSG00000013415;ENSMUSG00000020300;ENSMUSG00000020716;ENSMUSG00000020900;ENSMUSG00000021012;ENSMUSG00000021796;ENSMUSG00000021838;ENSMUSG00000022387;ENSMUSG00000022391;…
GO:0044452	nucleolar part	29	180	0.00181432	0.0111355	ENSMUSG00000003119;ENSMUSG00000008575;ENSMUSG00000018433;ENSMUSG00000020032;ENSMUSG00000020250;ENSMUSG00000021175;ENSMUSG00000021838;ENSMUSG00000022246;ENSMUSG00000022255;ENSMUSG00000023852;ENSMUSG00000024400;ENSMUSG00000024613;ENSMUSG00000026234;ENSMUSG00000027635;ENSMUSG00000030521;ENSMUSG00000031403;ENSMUSG00000031715;ENSMUSG00000032867;ENSMUSG00000033326;ENSMUSG00000038069;ENSMUSG00000039158;…
GO:0097447	dendritic tree	91	738	0.0018358	0.0111812	ENSMUSG00000001270;ENSMUSG00000001761;ENSMUSG00000001870;ENSMUSG00000001985;ENSMUSG00000003573;ENSMUSG00000004455;ENSMUSG00000005534;ENSMUSG00000005886;ENSMUSG00000006930;ENSMUSG00000006932;ENSMUSG00000007670;ENSMUSG00000007989;ENSMUSG00000013415;ENSMUSG00000020300;ENSMUSG00000020716;ENSMUSG00000020900;ENSMUSG00000021012;ENSMUSG00000021796;ENSMUSG00000021838;ENSMUSG00000022387;ENSMUSG00000022391;…
GO:0001650	fibrillar center	23	132	0.00184103	0.0111812	ENSMUSG00000003119;ENSMUSG00000008575;ENSMUSG00000020032;ENSMUSG00000020250;ENSMUSG00000021175;ENSMUSG00000021838;ENSMUSG00000022246;ENSMUSG00000022255;ENSMUSG00000023852;ENSMUSG00000024400;ENSMUSG00000024613;ENSMUSG00000026234;ENSMUSG00000027635;ENSMUSG00000031403;ENSMUSG00000031715;ENSMUSG00000033326;ENSMUSG00000039158;ENSMUSG00000040325;ENSMUSG00000041444;ENSMUSG00000049470;ENSMUSG00000050244;…
GO:0000235	astral microtubule	4	7	0.00192385	0.0111938	ENSMUSG00000020745;ENSMUSG00000027115;ENSMUSG00000051378;ENSMUSG00000066306
GO:0001940	male pronucleus	4	7	0.00192385	0.0111938	ENSMUSG00000018666;ENSMUSG00000027715;ENSMUSG00000034832;ENSMUSG00000036202
GO:0005828	kinetochore microtubule	4	7	0.00192385	0.0111938	ENSMUSG00000027115;ENSMUSG00000029414;ENSMUSG00000045328;ENSMUSG00000064302
GO:0008024	cyclin/CDK positive transcription elongation factor complex	4	7	0.00192385	0.0111938	ENSMUSG00000003119;ENSMUSG00000011960;ENSMUSG00000022105;ENSMUSG00000041297
GO:0016589	NURF complex	4	7	0.00192385	0.0111938	ENSMUSG00000031715;ENSMUSG00000034518;ENSMUSG00000040481;ENSMUSG00000057236
GO:0031931	TORC1 complex	4	7	0.00192385	0.0111938	ENSMUSG00000024142;ENSMUSG00000025583;ENSMUSG00000028991;ENSMUSG00000037331
GO:0070775	H3 histone acetyltransferase complex	4	7	0.00192385	0.0111938	ENSMUSG00000021767;ENSMUSG00000022387;ENSMUSG00000026283;ENSMUSG00000031540
GO:0070776	MOZ/MORF histone acetyltransferase complex	4	7	0.00192385	0.0111938	ENSMUSG00000021767;ENSMUSG00000022387;ENSMUSG00000026283;ENSMUSG00000031540
GO:0045121	membrane raft	52	379	0.00192997	0.0111938	ENSMUSG00000000001;ENSMUSG00000001761;ENSMUSG00000004530;ENSMUSG00000005534;ENSMUSG00000006932;ENSMUSG00000007613;ENSMUSG00000008734;ENSMUSG00000014773;ENSMUSG00000015243;ENSMUSG00000017776;ENSMUSG00000018363;ENSMUSG00000020099;ENSMUSG00000021796;ENSMUSG00000021823;ENSMUSG00000022602;ENSMUSG00000022637;ENSMUSG00000022812;ENSMUSG00000024304;ENSMUSG00000025980;ENSMUSG00000026475;ENSMUSG00000026942;…
GO:0098857	membrane microdomain	52	380	0.00204273	0.0116717	ENSMUSG00000000001;ENSMUSG00000001761;ENSMUSG00000004530;ENSMUSG00000005534;ENSMUSG00000006932;ENSMUSG00000007613;ENSMUSG00000008734;ENSMUSG00000014773;ENSMUSG00000015243;ENSMUSG00000017776;ENSMUSG00000018363;ENSMUSG00000020099;ENSMUSG00000021796;ENSMUSG00000021823;ENSMUSG00000022602;ENSMUSG00000022637;ENSMUSG00000022812;ENSMUSG00000024304;ENSMUSG00000025980;ENSMUSG00000026475;ENSMUSG00000026942;…
GO:0016581	NuRD complex	6	16	0.00204311	0.0116717	ENSMUSG00000018474;ENSMUSG00000028800;ENSMUSG00000042390;ENSMUSG00000057236;ENSMUSG00000063870;ENSMUSG00000071646
GO:0090545	CHD-type complex	6	16	0.00204311	0.0116717	ENSMUSG00000018474;ENSMUSG00000028800;ENSMUSG00000042390;ENSMUSG00000057236;ENSMUSG00000063870;ENSMUSG00000071646
GO:0043296	apical junction complex	26	157	0.00205261	0.0116717	ENSMUSG00000004591;ENSMUSG00000006728;ENSMUSG00000006932;ENSMUSG00000007613;ENSMUSG00000013076;ENSMUSG00000021112;ENSMUSG00000021823;ENSMUSG00000022255;ENSMUSG00000024812;ENSMUSG00000025812;ENSMUSG00000027699;ENSMUSG00000028053;ENSMUSG00000028402;ENSMUSG00000030064;ENSMUSG00000030516;ENSMUSG00000037815;ENSMUSG00000039230;ENSMUSG00000039473;ENSMUSG00000041688;ENSMUSG00000045095;ENSMUSG00000045659;…
GO:0015030	Cajal body	12	52	0.00208746	0.011812	ENSMUSG00000020290;ENSMUSG00000020705;ENSMUSG00000020929;ENSMUSG00000021890;ENSMUSG00000021972;ENSMUSG00000025234;ENSMUSG00000025358;ENSMUSG00000026634;ENSMUSG00000028233;ENSMUSG00000031403;ENSMUSG00000033054;ENSMUSG00000039218
GO:0005938	cell cortex	46	328	0.00220819	0.0124345	ENSMUSG00000001313;ENSMUSG00000002688;ENSMUSG00000004056;ENSMUSG00000004530;ENSMUSG00000006932;ENSMUSG00000017144;ENSMUSG00000019820;ENSMUSG00000020189;ENSMUSG00000020536;ENSMUSG00000020745;ENSMUSG00000020900;ENSMUSG00000021365;ENSMUSG00000021373;ENSMUSG00000021589;ENSMUSG00000021823;ENSMUSG00000022246;ENSMUSG00000022272;ENSMUSG00000022602;ENSMUSG00000024304;ENSMUSG00000025278;ENSMUSG00000025609;…
GO:0000444	MIS12/MIND type complex	3	4	0.00282058	0.0155804	ENSMUSG00000027635;ENSMUSG00000028066;ENSMUSG00000062510
GO:0035061	interchromatin granule	3	4	0.00282058	0.0155804	ENSMUSG00000020608;ENSMUSG00000024943;ENSMUSG00000055531
GO:0044611	nuclear pore inner ring	3	4	0.00282058	0.0155804	ENSMUSG00000022142;ENSMUSG00000038759;ENSMUSG00000052533
GO:1990851	Wnt-Frizzled-LRP5/6 complex	3	4	0.00282058	0.0155804	ENSMUSG00000009900;ENSMUSG00000030201;ENSMUSG00000036904
GO:0000800	lateral element	6	17	0.00291601	0.0158915	ENSMUSG00000000751;ENSMUSG00000017146;ENSMUSG00000024660;ENSMUSG00000024974;ENSMUSG00000027323;ENSMUSG00000030528
GO:0070822	Sin3-type complex	6	17	0.00291601	0.0158915	ENSMUSG00000018501;ENSMUSG00000028800;ENSMUSG00000031609;ENSMUSG00000037791;ENSMUSG00000039985;ENSMUSG00000042557
GO:0032155	cell division site part	14	68	0.00291801	0.0158915	ENSMUSG00000003779;ENSMUSG00000004455;ENSMUSG00000004591;ENSMUSG00000020900;ENSMUSG00000022678;ENSMUSG00000023015;ENSMUSG00000024989;ENSMUSG00000027263;ENSMUSG00000027699;ENSMUSG00000029253;ENSMUSG00000029516;ENSMUSG00000032050;ENSMUSG00000036777;ENSMUSG00000057672
GO:0099512	supramolecular fiber	111	944	0.00310095	0.0168089	ENSMUSG00000000708;ENSMUSG00000001870;ENSMUSG00000002055;ENSMUSG00000003452;ENSMUSG00000003779;ENSMUSG00000004891;ENSMUSG00000005886;ENSMUSG00000006740;ENSMUSG00000006932;ENSMUSG00000012443;ENSMUSG00000017119;ENSMUSG00000017421;ENSMUSG00000017716;ENSMUSG00000018417;ENSMUSG00000018481;ENSMUSG00000018707;ENSMUSG00000019873;ENSMUSG00000019907;ENSMUSG00000019942;ENSMUSG00000020181;ENSMUSG00000020687;…
GO:0030424	axon	88	724	0.00324819	0.0175251	ENSMUSG00000001761;ENSMUSG00000001985;ENSMUSG00000005534;ENSMUSG00000006740;ENSMUSG00000006930;ENSMUSG00000007989;ENSMUSG00000008575;ENSMUSG00000013415;ENSMUSG00000013629;ENSMUSG00000018707;ENSMUSG00000019820;ENSMUSG00000020300;ENSMUSG00000020536;ENSMUSG00000020716;ENSMUSG00000020745;ENSMUSG00000020900;ENSMUSG00000021012;ENSMUSG00000022391;ENSMUSG00000022629;ENSMUSG00000022636;ENSMUSG00000022687;…
GO:0030140	trans-Golgi network transport vesicle	8	29	0.00352716	0.0189421	ENSMUSG00000015653;ENSMUSG00000023830;ENSMUSG00000031731;ENSMUSG00000033792;ENSMUSG00000034940;ENSMUSG00000036943;ENSMUSG00000047126;ENSMUSG00000068747
GO:0016593	Cdc73/Paf1 complex	4	8	0.00357035	0.0190857	ENSMUSG00000005609;ENSMUSG00000026361;ENSMUSG00000027304;ENSMUSG00000034269
GO:0099081	supramolecular polymer	111	949	0.00366438	0.0194985	ENSMUSG00000000708;ENSMUSG00000001870;ENSMUSG00000002055;ENSMUSG00000003452;ENSMUSG00000003779;ENSMUSG00000004891;ENSMUSG00000005886;ENSMUSG00000006740;ENSMUSG00000006932;ENSMUSG00000012443;ENSMUSG00000017119;ENSMUSG00000017421;ENSMUSG00000017716;ENSMUSG00000018417;ENSMUSG00000018481;ENSMUSG00000018707;ENSMUSG00000019873;ENSMUSG00000019907;ENSMUSG00000019942;ENSMUSG00000020181;ENSMUSG00000020687;…
GO:0099080	supramolecular complex	111	950	0.00378724	0.0200603	ENSMUSG00000000708;ENSMUSG00000001870;ENSMUSG00000002055;ENSMUSG00000003452;ENSMUSG00000003779;ENSMUSG00000004891;ENSMUSG00000005886;ENSMUSG00000006740;ENSMUSG00000006932;ENSMUSG00000012443;ENSMUSG00000017119;ENSMUSG00000017421;ENSMUSG00000017716;ENSMUSG00000018417;ENSMUSG00000018481;ENSMUSG00000018707;ENSMUSG00000019873;ENSMUSG00000019907;ENSMUSG00000019942;ENSMUSG00000020181;ENSMUSG00000020687;…
GO:0030663	COPI-coated vesicle membrane	6	18	0.00404014	0.0212623	ENSMUSG00000025607;ENSMUSG00000026553;ENSMUSG00000027255;ENSMUSG00000030754;ENSMUSG00000032458;ENSMUSG00000045414
GO:0043005	neuron projection	165	1486	0.00405083	0.0212623	ENSMUSG00000000794;ENSMUSG00000001270;ENSMUSG00000001761;ENSMUSG00000001870;ENSMUSG00000001985;ENSMUSG00000002413;ENSMUSG00000003573;ENSMUSG00000004455;ENSMUSG00000005534;ENSMUSG00000005886;ENSMUSG00000006740;ENSMUSG00000006930;ENSMUSG00000006932;ENSMUSG00000007670;ENSMUSG00000007989;ENSMUSG00000008575;ENSMUSG00000013415;ENSMUSG00000013629;ENSMUSG00000018707;ENSMUSG00000019820;ENSMUSG00000019971;…
GO:0034451	centriolar satellite	8	30	0.00443142	0.0231551	ENSMUSG00000001151;ENSMUSG00000002055;ENSMUSG00000019971;ENSMUSG00000021572;ENSMUSG00000030867;ENSMUSG00000031592;ENSMUSG00000037234;ENSMUSG00000047248
GO:0045171	intercellular bridge	12	58	0.00542129	0.0281237	ENSMUSG00000003779;ENSMUSG00000021890;ENSMUSG00000024989;ENSMUSG00000027469;ENSMUSG00000028873;ENSMUSG00000029253;ENSMUSG00000032254;ENSMUSG00000033458;ENSMUSG00000034311;ENSMUSG00000039849;ENSMUSG00000043535;ENSMUSG00000063334
GO:0035267	NuA4 histone acetyltransferase complex	6	19	0.00545503	0.0281237	ENSMUSG00000003868;ENSMUSG00000027671;ENSMUSG00000029505;ENSMUSG00000031358;ENSMUSG00000045482;ENSMUSG00000069495
GO:0043189	H4/H2A histone acetyltransferase complex	6	19	0.00545503	0.0281237	ENSMUSG00000003868;ENSMUSG00000027671;ENSMUSG00000029505;ENSMUSG00000031358;ENSMUSG00000045482;ENSMUSG00000069495
GO:0071007	U2-type catalytic step 2 spliceosome	8	31	0.00550364	0.0282488	ENSMUSG00000001767;ENSMUSG00000020850;ENSMUSG00000020929;ENSMUSG00000027014;ENSMUSG00000034931;ENSMUSG00000038446;ENSMUSG00000039218;ENSMUSG00000040383
GO:0099568	cytoplasmic region	65	520	0.00564204	0.0288316	ENSMUSG00000001313;ENSMUSG00000001642;ENSMUSG00000001985;ENSMUSG00000002688;ENSMUSG00000004056;ENSMUSG00000004530;ENSMUSG00000006740;ENSMUSG00000006930;ENSMUSG00000006932;ENSMUSG00000017144;ENSMUSG00000019820;ENSMUSG00000020189;ENSMUSG00000020536;ENSMUSG00000020745;ENSMUSG00000020900;ENSMUSG00000021012;ENSMUSG00000021318;ENSMUSG00000021365;ENSMUSG00000021373;ENSMUSG00000021589;ENSMUSG00000021823;…
GO:0001939	female pronucleus	4	9	0.00596495	0.0300841	ENSMUSG00000018666;ENSMUSG00000027715;ENSMUSG00000034832;ENSMUSG00000036202
GO:0031390	Ctf18 RFC-like complex	4	9	0.00596495	0.0300841	ENSMUSG00000019214;ENSMUSG00000022422;ENSMUSG00000022881;ENSMUSG00000046691
GO:0070578	RISC-loading complex	4	9	0.00596495	0.0300841	ENSMUSG00000036698;ENSMUSG00000041415;ENSMUSG00000041530;ENSMUSG00000042699
GO:0032154	cleavage furrow	12	59	0.00625351	0.0314029	ENSMUSG00000003779;ENSMUSG00000004455;ENSMUSG00000004591;ENSMUSG00000020900;ENSMUSG00000022678;ENSMUSG00000023015;ENSMUSG00000024989;ENSMUSG00000027699;ENSMUSG00000029253;ENSMUSG00000029516;ENSMUSG00000032050;ENSMUSG00000057672
GO:0005901	caveola	17	97	0.00641881	0.0320941	ENSMUSG00000001761;ENSMUSG00000004530;ENSMUSG00000005534;ENSMUSG00000006932;ENSMUSG00000007613;ENSMUSG00000021796;ENSMUSG00000027115;ENSMUSG00000029361;ENSMUSG00000030201;ENSMUSG00000031841;ENSMUSG00000032511;ENSMUSG00000034342;ENSMUSG00000037815;ENSMUSG00000048376;ENSMUSG00000055980;ENSMUSG00000061603;ENSMUSG00000067336
GO:0031465	Cul4B-RING E3 ubiquitin ligase complex	3	5	0.00657229	0.032442	ENSMUSG00000024740;ENSMUSG00000031095;ENSMUSG00000037474
GO:0061673	mitotic spindle astral microtubule	3	5	0.00657229	0.032442	ENSMUSG00000027115;ENSMUSG00000051378;ENSMUSG00000066306
GO:0071141	SMAD protein complex	3	5	0.00657229	0.032442	ENSMUSG00000021039;ENSMUSG00000024515;ENSMUSG00000056758
GO:0031252	cell leading edge	54	421	0.00662088	0.0325433	ENSMUSG00000004056;ENSMUSG00000004530;ENSMUSG00000004591;ENSMUSG00000005534;ENSMUSG00000006932;ENSMUSG00000013076;ENSMUSG00000013415;ENSMUSG00000020745;ENSMUSG00000020900;ENSMUSG00000021279;ENSMUSG00000021676;ENSMUSG00000022178;ENSMUSG00000022272;ENSMUSG00000022788;ENSMUSG00000022957;ENSMUSG00000022995;ENSMUSG00000023800;ENSMUSG00000024304;ENSMUSG00000025609;ENSMUSG00000026014;ENSMUSG00000026024;…
GO:0030880	RNA polymerase complex	18	106	0.00717379	0.0350416	ENSMUSG00000005198;ENSMUSG00000005609;ENSMUSG00000006678;ENSMUSG00000024833;ENSMUSG00000025280;ENSMUSG00000026361;ENSMUSG00000027304;ENSMUSG00000027651;ENSMUSG00000029250;ENSMUSG00000031314;ENSMUSG00000034032;ENSMUSG00000034269;ENSMUSG00000036980;ENSMUSG00000037343;ENSMUSG00000038697;ENSMUSG00000040446;ENSMUSG00000045482;ENSMUSG00000059552
GO:0030137	COPI-coated vesicle	7	26	0.00721978	0.0350416	ENSMUSG00000025607;ENSMUSG00000026553;ENSMUSG00000027255;ENSMUSG00000030754;ENSMUSG00000032458;ENSMUSG00000032740;ENSMUSG00000045414
GO:0035327	transcriptionally active chromatin	7	26	0.00721978	0.0350416	ENSMUSG00000002052;ENSMUSG00000005609;ENSMUSG00000028484;ENSMUSG00000029004;ENSMUSG00000033991;ENSMUSG00000038542;ENSMUSG00000049470
GO:0000799	nuclear condensin complex	2	2	0.00830871	0.0383988	ENSMUSG00000034906;ENSMUSG00000035024
GO:0005971	ribonucleoside-diphosphate reductase complex	2	2	0.00830871	0.0383988	ENSMUSG00000020649;ENSMUSG00000030978
GO:0009330	DNA topoisomerase complex (ATP-hydrolyzing)	2	2	0.00830871	0.0383988	ENSMUSG00000020914;ENSMUSG00000070544
GO:0019035	viral integration complex	2	2	0.00830871	0.0383988	ENSMUSG00000017485;ENSMUSG00000020914
GO:0031213	RSF complex	2	2	0.00830871	0.0383988	ENSMUSG00000031715;ENSMUSG00000035623
GO:0031436	BRCA1-BARD1 complex	2	2	0.00830871	0.0383988	ENSMUSG00000017146;ENSMUSG00000026196
GO:0071149	TEAD-2-YAP complex	2	2	0.00830871	0.0383988	ENSMUSG00000030796;ENSMUSG00000053110
GO:0097125	cyclin B1-CDK1 complex	2	2	0.00830871	0.0383988	ENSMUSG00000019942;ENSMUSG00000041431
GO:0097135	cyclin E2-CDK2 complex	2	2	0.00830871	0.0383988	ENSMUSG00000025358;ENSMUSG00000028212
GO:0097362	MCM8-MCM9 complex	2	2	0.00830871	0.0383988	ENSMUSG00000027353;ENSMUSG00000058298
GO:0097575	lateral cell cortex	2	2	0.00830871	0.0383988	ENSMUSG00000027883;ENSMUSG00000066306
GO:1990723	cytoplasmic periphery of the nuclear pore complex	2	2	0.00830871	0.0383988	ENSMUSG00000003226;ENSMUSG00000022391
GO:0042575	DNA polymerase complex	5	15	0.00863734	0.0397592	ENSMUSG00000007080;ENSMUSG00000020471;ENSMUSG00000020974;ENSMUSG00000036875;ENSMUSG00000038644
GO:0000805	X chromosome	4	10	0.00922991	0.0419871	ENSMUSG00000015937;ENSMUSG00000024054;ENSMUSG00000024805;ENSMUSG00000025358
GO:0016600	flotillin complex	4	10	0.00922991	0.0419871	ENSMUSG00000004530;ENSMUSG00000006932;ENSMUSG00000034342;ENSMUSG00000037815
GO:0051286	cell tip	4	10	0.00922991	0.0419871	ENSMUSG00000031207;ENSMUSG00000032050;ENSMUSG00000036943;ENSMUSG00000052397
GO:0055029	nuclear DNA-directed RNA polymerase complex	17	102	0.0105876	0.0479753	ENSMUSG00000005198;ENSMUSG00000005609;ENSMUSG00000006678;ENSMUSG00000024833;ENSMUSG00000025280;ENSMUSG00000026361;ENSMUSG00000027304;ENSMUSG00000027651;ENSMUSG00000029250;ENSMUSG00000031314;ENSMUSG00000034269;ENSMUSG00000036980;ENSMUSG00000037343;ENSMUSG00000038697;ENSMUSG00000040446;ENSMUSG00000045482;ENSMUSG00000059552
GO:0099572	postsynaptic specialization	53	423	0.0110564	0.0499044	ENSMUSG00000001300;ENSMUSG00000001761;ENSMUSG00000003573;ENSMUSG00000005886;ENSMUSG00000006932;ENSMUSG00000018362;ENSMUSG00000020300;ENSMUSG00000020716;ENSMUSG00000021373;ENSMUSG00000021709;ENSMUSG00000021782;ENSMUSG00000022602;ENSMUSG00000022781;ENSMUSG00000022790;ENSMUSG00000022812;ENSMUSG00000022905;ENSMUSG00000024122;ENSMUSG00000024241;ENSMUSG00000024294;ENSMUSG00000024304;ENSMUSG00000024991;…
GO:0070160	tight junction	22	144	0.0112086	0.0503359	ENSMUSG00000006728;ENSMUSG00000006932;ENSMUSG00000007613;ENSMUSG00000013076;ENSMUSG00000021112;ENSMUSG00000022255;ENSMUSG00000024812;ENSMUSG00000025812;ENSMUSG00000027699;ENSMUSG00000028053;ENSMUSG00000028402;ENSMUSG00000030064;ENSMUSG00000030516;ENSMUSG00000039230;ENSMUSG00000039473;ENSMUSG00000041688;ENSMUSG00000045095;ENSMUSG00000052062;ENSMUSG00000056214;ENSMUSG00000061859;ENSMUSG00000068036;…
GO:0014069	postsynaptic density	49	386	0.0112388	0.0503359	ENSMUSG00000001300;ENSMUSG00000001761;ENSMUSG00000003573;ENSMUSG00000005886;ENSMUSG00000006932;ENSMUSG00000020300;ENSMUSG00000020716;ENSMUSG00000021373;ENSMUSG00000021782;ENSMUSG00000022602;ENSMUSG00000022781;ENSMUSG00000022790;ENSMUSG00000022812;ENSMUSG00000022905;ENSMUSG00000024122;ENSMUSG00000024241;ENSMUSG00000024294;ENSMUSG00000024304;ENSMUSG00000024991;ENSMUSG00000025813;ENSMUSG00000026024;…
GO:0016591	RNA polymerase II, holoenzyme	14	79	0.0115092	0.0513487	ENSMUSG00000005198;ENSMUSG00000005609;ENSMUSG00000026361;ENSMUSG00000027304;ENSMUSG00000027651;ENSMUSG00000029250;ENSMUSG00000031314;ENSMUSG00000034269;ENSMUSG00000036980;ENSMUSG00000037343;ENSMUSG00000038697;ENSMUSG00000040446;ENSMUSG00000045482;ENSMUSG00000059552
GO:0000428	DNA-directed RNA polymerase complex	17	103	0.0116343	0.0515125	ENSMUSG00000005198;ENSMUSG00000005609;ENSMUSG00000006678;ENSMUSG00000024833;ENSMUSG00000025280;ENSMUSG00000026361;ENSMUSG00000027304;ENSMUSG00000027651;ENSMUSG00000029250;ENSMUSG00000031314;ENSMUSG00000034269;ENSMUSG00000036980;ENSMUSG00000037343;ENSMUSG00000038697;ENSMUSG00000040446;ENSMUSG00000045482;ENSMUSG00000059552
GO:0005671	Ada2/Gcn5/Ada3 transcription activator complex	5	16	0.0116347	0.0515125	ENSMUSG00000000708;ENSMUSG00000028284;ENSMUSG00000031386;ENSMUSG00000039068;ENSMUSG00000042520
GO:0005726	perichromatin fibrils	3	6	0.0122558	0.0538512	ENSMUSG00000032187;ENSMUSG00000042699;ENSMUSG00000055531
GO:0043219	lateral loop	3	6	0.0122558	0.0538512	ENSMUSG00000021112;ENSMUSG00000025812;ENSMUSG00000062312
GO:0005923	bicellular tight junction	21	137	0.0125462	0.0549192	ENSMUSG00000006728;ENSMUSG00000006932;ENSMUSG00000007613;ENSMUSG00000013076;ENSMUSG00000021112;ENSMUSG00000022255;ENSMUSG00000024812;ENSMUSG00000025812;ENSMUSG00000027699;ENSMUSG00000028053;ENSMUSG00000028402;ENSMUSG00000030064;ENSMUSG00000030516;ENSMUSG00000039230;ENSMUSG00000039473;ENSMUSG00000041688;ENSMUSG00000045095;ENSMUSG00000052062;ENSMUSG00000056214;ENSMUSG00000061859;ENSMUSG00000070348
GO:0032279	asymmetric synapse	49	390	0.0134584	0.0580844	ENSMUSG00000001300;ENSMUSG00000001761;ENSMUSG00000003573;ENSMUSG00000005886;ENSMUSG00000006932;ENSMUSG00000020300;ENSMUSG00000020716;ENSMUSG00000021373;ENSMUSG00000021782;ENSMUSG00000022602;ENSMUSG00000022781;ENSMUSG00000022790;ENSMUSG00000022812;ENSMUSG00000022905;ENSMUSG00000024122;ENSMUSG00000024241;ENSMUSG00000024294;ENSMUSG00000024304;ENSMUSG00000024991;ENSMUSG00000025813;ENSMUSG00000026024;…
GO:0019908	nuclear cyclin-dependent protein kinase holoenzyme complex	4	11	0.0134696	0.0580844	ENSMUSG00000003119;ENSMUSG00000011960;ENSMUSG00000022105;ENSMUSG00000041297
GO:0071004	U2-type prespliceosome	4	11	0.0134696	0.0580844	ENSMUSG00000002129;ENSMUSG00000020863;ENSMUSG00000030435;ENSMUSG00000061136
GO:0071010	prespliceosome	4	11	0.0134696	0.0580844	ENSMUSG00000002129;ENSMUSG00000020863;ENSMUSG00000030435;ENSMUSG00000061136
GO:0120114	Sm-like protein family complex	13	73	0.0140117	0.0601982	ENSMUSG00000002129;ENSMUSG00000002455;ENSMUSG00000003660;ENSMUSG00000019432;ENSMUSG00000020850;ENSMUSG00000020863;ENSMUSG00000020929;ENSMUSG00000025982;ENSMUSG00000027905;ENSMUSG00000028902;ENSMUSG00000037275;ENSMUSG00000061136;ENSMUSG00000067851
GO:0036064	ciliary basal body	20	131	0.0152003	0.065064	ENSMUSG00000019971;ENSMUSG00000019988;ENSMUSG00000021782;ENSMUSG00000023066;ENSMUSG00000024576;ENSMUSG00000025764;ENSMUSG00000026605;ENSMUSG00000030172;ENSMUSG00000031592;ENSMUSG00000032740;ENSMUSG00000033502;ENSMUSG00000034601;ENSMUSG00000035614;ENSMUSG00000047248;ENSMUSG00000052397;ENSMUSG00000058230;ENSMUSG00000060090;ENSMUSG00000063810;ENSMUSG00000064128;ENSMUSG00000090100
GO:0098984	neuron to neuron synapse	51	413	0.0161254	0.0687703	ENSMUSG00000001300;ENSMUSG00000001761;ENSMUSG00000003573;ENSMUSG00000005886;ENSMUSG00000006932;ENSMUSG00000020300;ENSMUSG00000020716;ENSMUSG00000021373;ENSMUSG00000021782;ENSMUSG00000022602;ENSMUSG00000022781;ENSMUSG00000022790;ENSMUSG00000022812;ENSMUSG00000022905;ENSMUSG00000024122;ENSMUSG00000024241;ENSMUSG00000024294;ENSMUSG00000024304;ENSMUSG00000024991;ENSMUSG00000025813;ENSMUSG00000026024;…
GO:0030660	Golgi-associated vesicle membrane	12	67	0.0170797	0.0725729	ENSMUSG00000020538;ENSMUSG00000025607;ENSMUSG00000026553;ENSMUSG00000026924;ENSMUSG00000027255;ENSMUSG00000027429;ENSMUSG00000030754;ENSMUSG00000031731;ENSMUSG00000032458;ENSMUSG00000034940;ENSMUSG00000045414;ENSMUSG00000047126
GO:0033267	axon part	56	464	0.0185505	0.0783142	ENSMUSG00000001761;ENSMUSG00000001985;ENSMUSG00000006740;ENSMUSG00000006930;ENSMUSG00000013415;ENSMUSG00000013629;ENSMUSG00000019820;ENSMUSG00000020300;ENSMUSG00000020745;ENSMUSG00000020900;ENSMUSG00000021012;ENSMUSG00000022391;ENSMUSG00000022687;ENSMUSG00000022812;ENSMUSG00000022957;ENSMUSG00000023800;ENSMUSG00000024068;ENSMUSG00000024795;ENSMUSG00000025812;ENSMUSG00000026024;ENSMUSG00000026235;…
GO:0000812	Swr1 complex	4	12	0.0187684	0.0783142	ENSMUSG00000003868;ENSMUSG00000015749;ENSMUSG00000029505;ENSMUSG00000045482
GO:0031464	Cul4A-RING E3 ubiquitin ligase complex	4	12	0.0187684	0.0783142	ENSMUSG00000003031;ENSMUSG00000024740;ENSMUSG00000025234;ENSMUSG00000037474
GO:0031932	TORC2 complex	4	12	0.0187684	0.0783142	ENSMUSG00000024142;ENSMUSG00000028991;ENSMUSG00000032009;ENSMUSG00000050310
GO:0044666	MLL3/4 complex	4	12	0.0187684	0.0783142	ENSMUSG00000018476;ENSMUSG00000037369;ENSMUSG00000038056;ENSMUSG00000048154
GO:0016235	aggresome	8	38	0.0193148	0.0803053	ENSMUSG00000005312;ENSMUSG00000018548;ENSMUSG00000020196;ENSMUSG00000022391;ENSMUSG00000031976;ENSMUSG00000038644;ENSMUSG00000039410;ENSMUSG00000063450
GO:0000127	transcription factor TFIIIC complex	3	7	0.0200047	0.0817095	ENSMUSG00000032777;ENSMUSG00000035666;ENSMUSG00000041303
GO:0030893	meiotic cohesin complex	3	7	0.0200047	0.0817095	ENSMUSG00000022314;ENSMUSG00000024974;ENSMUSG00000041133
GO:0030915	Smc5-Smc6 complex	3	7	0.0200047	0.0817095	ENSMUSG00000020608;ENSMUSG00000024943;ENSMUSG00000040331
GO:0070937	CRD-mediated mRNA stability complex	3	7	0.0200047	0.0817095	ENSMUSG00000013415;ENSMUSG00000032423;ENSMUSG00000042699
GO:0106068	SUMO ligase complex	3	7	0.0200047	0.0817095	ENSMUSG00000020608;ENSMUSG00000024943;ENSMUSG00000040331
GO:0097346	INO80-type complex	6	25	0.0222186	0.0884641	ENSMUSG00000003868;ENSMUSG00000015749;ENSMUSG00000027671;ENSMUSG00000029505;ENSMUSG00000045482;ENSMUSG00000056493
GO:0030532	small nuclear ribonucleoprotein complex	11	62	0.0233251	0.0884641	ENSMUSG00000002129;ENSMUSG00000002455;ENSMUSG00000003660;ENSMUSG00000019432;ENSMUSG00000020850;ENSMUSG00000020863;ENSMUSG00000020929;ENSMUSG00000025982;ENSMUSG00000028902;ENSMUSG00000061136;ENSMUSG00000067851
GO:0000818	nuclear MIS12/MIND complex	2	3	0.0234125	0.0884641	ENSMUSG00000027635;ENSMUSG00000028066
GO:0002193	MAML1-RBP-Jkappa- ICN1 complex	2	3	0.0234125	0.0884641	ENSMUSG00000026923;ENSMUSG00000039191
GO:0005899	insulin receptor complex	2	3	0.0234125	0.0884641	ENSMUSG00000005534;ENSMUSG00000025006
GO:0018444	translation release factor complex	2	3	0.0234125	0.0884641	ENSMUSG00000024360;ENSMUSG00000062203
GO:0031074	nucleocytoplasmic transport complex	2	3	0.0234125	0.0884641	ENSMUSG00000040463;ENSMUSG00000067150
GO:0031523	Myb complex	2	3	0.0234125	0.0884641	ENSMUSG00000017861;ENSMUSG00000047126
GO:0032301	MutSalpha complex	2	3	0.0234125	0.0884641	ENSMUSG00000005370;ENSMUSG00000024151
GO:0032783	ELL-EAF complex	2	3	0.0234125	0.0884641	ENSMUSG00000021890;ENSMUSG00000049470
GO:0034455	t-UTP complex	2	3	0.0234125	0.0884641	ENSMUSG00000018433;ENSMUSG00000050244
GO:0034515	proteasome storage granule	2	3	0.0234125	0.0884641	ENSMUSG00000006998;ENSMUSG00000026229
GO:0035101	FACT complex	2	3	0.0234125	0.0884641	ENSMUSG00000035726;ENSMUSG00000045751
GO:0043291	RAVE complex	2	3	0.0234125	0.0884641	ENSMUSG00000037416;ENSMUSG00000041268
GO:0044614	nuclear pore cytoplasmic filaments	2	3	0.0234125	0.0884641	ENSMUSG00000003226;ENSMUSG00000022391
GO:0070369	beta-catenin-TCF7L2 complex	2	3	0.0234125	0.0884641	ENSMUSG00000006932;ENSMUSG00000053477
GO:0071008	U2-type post-mRNA release spliceosomal complex	2	3	0.0234125	0.0884641	ENSMUSG00000029169;ENSMUSG00000035125
GO:0097124	cyclin A2-CDK2 complex	2	3	0.0234125	0.0884641	ENSMUSG00000025358;ENSMUSG00000027715
GO:0097129	cyclin D2-CDK4 complex	2	3	0.0234125	0.0884641	ENSMUSG00000000184;ENSMUSG00000006728
GO:0097454	Schwann cell microvillus	2	3	0.0234125	0.0884641	ENSMUSG00000001642;ENSMUSG00000052397
GO:0097574	lateral part of cell	2	3	0.0234125	0.0884641	ENSMUSG00000027883;ENSMUSG00000066306
GO:0099629	postsynaptic specialization of symmetric synapse	2	3	0.0234125	0.0884641	ENSMUSG00000034275;ENSMUSG00000058013
GO:1990423	RZZ complex	2	3	0.0234125	0.0884641	ENSMUSG00000029414;ENSMUSG00000032400
GO:0044463	cell projection part	166	1573	0.0238448	0.0895146	ENSMUSG00000001270;ENSMUSG00000001642;ENSMUSG00000001761;ENSMUSG00000001870;ENSMUSG00000001985;ENSMUSG00000003573;ENSMUSG00000004056;ENSMUSG00000004455;ENSMUSG00000004530;ENSMUSG00000005534;ENSMUSG00000005886;ENSMUSG00000006740;ENSMUSG00000006930;ENSMUSG00000006932;ENSMUSG00000007670;ENSMUSG00000007989;ENSMUSG00000013415;ENSMUSG00000013629;ENSMUSG00000019820;ENSMUSG00000019971;ENSMUSG00000019988;…
GO:0120038	plasma membrane bounded cell projection part	166	1573	0.0238448	0.0895146	ENSMUSG00000001270;ENSMUSG00000001642;ENSMUSG00000001761;ENSMUSG00000001870;ENSMUSG00000001985;ENSMUSG00000003573;ENSMUSG00000004056;ENSMUSG00000004455;ENSMUSG00000004530;ENSMUSG00000005534;ENSMUSG00000005886;ENSMUSG00000006740;ENSMUSG00000006930;ENSMUSG00000006932;ENSMUSG00000007670;ENSMUSG00000007989;ENSMUSG00000013415;ENSMUSG00000013629;ENSMUSG00000019820;ENSMUSG00000019971;ENSMUSG00000019988;…
GO:0042405	nuclear inclusion body	4	13	0.0251903	0.0933572	ENSMUSG00000003226;ENSMUSG00000006005;ENSMUSG00000021374;ENSMUSG00000063550
GO:0070938	contractile ring	4	13	0.0251903	0.0933572	ENSMUSG00000019820;ENSMUSG00000024795;ENSMUSG00000036777;ENSMUSG00000038943
GO:0072687	meiotic spindle	4	13	0.0251903	0.0933572	ENSMUSG00000019773;ENSMUSG00000023809;ENSMUSG00000027496;ENSMUSG00000033952
GO:0090576	RNA polymerase III transcription factor complex	4	13	0.0251903	0.0933572	ENSMUSG00000032777;ENSMUSG00000035666;ENSMUSG00000041303;ENSMUSG00000049658
GO:1904115	axon cytoplasm	10	55	0.0254892	0.094164	ENSMUSG00000006740;ENSMUSG00000006930;ENSMUSG00000020745;ENSMUSG00000021012;ENSMUSG00000022391;ENSMUSG00000024068;ENSMUSG00000026764;ENSMUSG00000027254;ENSMUSG00000032589;ENSMUSG00000063077
GO:0044295	axonal growth cone	8	40	0.0258489	0.0951896	ENSMUSG00000001761;ENSMUSG00000006740;ENSMUSG00000022687;ENSMUSG00000025812;ENSMUSG00000026235;ENSMUSG00000026764;ENSMUSG00000051379;ENSMUSG00000058056
GO:0030662	coated vesicle membrane	14	88	0.0277531	0.101879	ENSMUSG00000020538;ENSMUSG00000025607;ENSMUSG00000026553;ENSMUSG00000026787;ENSMUSG00000026924;ENSMUSG00000027255;ENSMUSG00000027429;ENSMUSG00000030754;ENSMUSG00000031731;ENSMUSG00000032458;ENSMUSG00000034940;ENSMUSG00000045414;ENSMUSG00000047126;ENSMUSG00000052353
GO:0030120	vesicle coat	10	56	0.0285814	0.104588	ENSMUSG00000025607;ENSMUSG00000026553;ENSMUSG00000027255;ENSMUSG00000027429;ENSMUSG00000030754;ENSMUSG00000031731;ENSMUSG00000032458;ENSMUSG00000034940;ENSMUSG00000045414;ENSMUSG00000047126
GO:0019005	SCF ubiquitin ligase complex	11	64	0.0289098	0.105457	ENSMUSG00000020271;ENSMUSG00000025217;ENSMUSG00000025234;ENSMUSG00000029686;ENSMUSG00000031095;ENSMUSG00000032867;ENSMUSG00000050503;ENSMUSG00000058594;ENSMUSG00000059263;ENSMUSG00000062248;ENSMUSG00000072082
GO:0005915	zonula adherens	3	8	0.0298654	0.107256	ENSMUSG00000021823;ENSMUSG00000037815;ENSMUSG00000045659
GO:0035631	CD40 receptor complex	3	8	0.0298654	0.107256	ENSMUSG00000021277;ENSMUSG00000026942;ENSMUSG00000027164
GO:0036396	RNA N6-methyladenosine methyltransferase complex	3	8	0.0298654	0.107256	ENSMUSG00000022000;ENSMUSG00000040720;ENSMUSG00000048109
GO:0036449	microtubule minus-end	3	8	0.0298654	0.107256	ENSMUSG00000033952;ENSMUSG00000041570;ENSMUSG00000066306
GO:0072357	PTW/PP1 phosphatase complex	3	8	0.0298654	0.107256	ENSMUSG00000004455;ENSMUSG00000019907;ENSMUSG00000039220
GO:0098794	postsynapse	81	723	0.0302871	0.108325	ENSMUSG00000001300;ENSMUSG00000001761;ENSMUSG00000001985;ENSMUSG00000003573;ENSMUSG00000004455;ENSMUSG00000005886;ENSMUSG00000006134;ENSMUSG00000006930;ENSMUSG00000006932;ENSMUSG00000013415;ENSMUSG00000018362;ENSMUSG00000019820;ENSMUSG00000020091;ENSMUSG00000020300;ENSMUSG00000020716;ENSMUSG00000020900;ENSMUSG00000021373;ENSMUSG00000021709;ENSMUSG00000021782;ENSMUSG00000022602;ENSMUSG00000022781;…
GO:0000930	gamma-tubulin complex	5	20	0.030443	0.108325	ENSMUSG00000019971;ENSMUSG00000019988;ENSMUSG00000027263;ENSMUSG00000039298;ENSMUSG00000040549
GO:0031527	filopodium membrane	5	20	0.030443	0.108325	ENSMUSG00000019820;ENSMUSG00000022272;ENSMUSG00000031207;ENSMUSG00000049551;ENSMUSG00000063450
GO:0097525	spliceosomal snRNP complex	10	57	0.0319307	0.113271	ENSMUSG00000002129;ENSMUSG00000002455;ENSMUSG00000003660;ENSMUSG00000019432;ENSMUSG00000020850;ENSMUSG00000020863;ENSMUSG00000020929;ENSMUSG00000025982;ENSMUSG00000028902;ENSMUSG00000061136
GO:0043220	Schmidt-Lanterman incisure	4	14	0.0327788	0.115925	ENSMUSG00000001642;ENSMUSG00000021112;ENSMUSG00000025812;ENSMUSG00000028402
GO:0005942	phosphatidylinositol 3-kinase complex	6	28	0.0374316	0.131578	ENSMUSG00000027665;ENSMUSG00000028698;ENSMUSG00000032462;ENSMUSG00000032571;ENSMUSG00000038485;ENSMUSG00000056153
GO:0016342	catenin complex	6	28	0.0374316	0.131578	ENSMUSG00000000305;ENSMUSG00000006932;ENSMUSG00000024304;ENSMUSG00000031841;ENSMUSG00000037815;ENSMUSG00000053166
GO:0016592	mediator complex	7	36	0.0413184	0.142665	ENSMUSG00000018076;ENSMUSG00000018160;ENSMUSG00000034297;ENSMUSG00000043962;ENSMUSG00000056476;ENSMUSG00000064127;ENSMUSG00000079487
GO:0000346	transcription export complex	4	15	0.0415575	0.142665	ENSMUSG00000019432;ENSMUSG00000037475;ENSMUSG00000078427;ENSMUSG00000079065
GO:0005662	DNA replication factor A complex	4	15	0.0415575	0.142665	ENSMUSG00000000751;ENSMUSG00000020228;ENSMUSG00000028884;ENSMUSG00000057469
GO:0031462	Cul2-RING ubiquitin ligase complex	4	15	0.0415575	0.142665	ENSMUSG00000025234;ENSMUSG00000033948;ENSMUSG00000035671;ENSMUSG00000042607
GO:0033276	transcription factor TFTC complex	4	15	0.0415575	0.142665	ENSMUSG00000036980;ENSMUSG00000037343;ENSMUSG00000038697;ENSMUSG00000045482
GO:0002116	semaphorin receptor complex	3	9	0.0418156	0.142665	ENSMUSG00000026640;ENSMUSG00000029765;ENSMUSG00000036606
GO:0030877	beta-catenin destruction complex	3	9	0.0418156	0.142665	ENSMUSG00000006932;ENSMUSG00000022812;ENSMUSG00000024576
GO:0032300	mismatch repair complex	3	9	0.0418156	0.142665	ENSMUSG00000005370;ENSMUSG00000024151;ENSMUSG00000026098
GO:0032593	insulin-responsive compartment	3	9	0.0418156	0.142665	ENSMUSG00000004056;ENSMUSG00000034593;ENSMUSG00000038024
GO:0045293	mRNA editing complex	3	9	0.0418156	0.142665	ENSMUSG00000022000;ENSMUSG00000040720;ENSMUSG00000048109
GO:0071005	U2-type precatalytic spliceosome	8	44	0.0432186	0.145428	ENSMUSG00000002129;ENSMUSG00000002455;ENSMUSG00000020850;ENSMUSG00000024474;ENSMUSG00000025982;ENSMUSG00000027014;ENSMUSG00000028902;ENSMUSG00000033732
GO:0042641	actomyosin	13	85	0.0437942	0.145428	ENSMUSG00000000708;ENSMUSG00000020900;ENSMUSG00000021279;ENSMUSG00000021823;ENSMUSG00000022995;ENSMUSG00000025278;ENSMUSG00000026556;ENSMUSG00000034593;ENSMUSG00000041688;ENSMUSG00000041729;ENSMUSG00000058013;ENSMUSG00000058056;ENSMUSG00000059248
GO:0005658	alpha DNA polymerase:primase complex	2	4	0.0440044	0.145428	ENSMUSG00000006678;ENSMUSG00000024833
GO:0030981	cortical microtubule cytoskeleton	2	4	0.0440044	0.145428	ENSMUSG00000064302;ENSMUSG00000066306
GO:0035985	senescence-associated heterochromatin focus	2	4	0.0440044	0.145428	ENSMUSG00000046711;ENSMUSG00000056758
GO:0043625	delta DNA polymerase complex	2	4	0.0440044	0.145428	ENSMUSG00000020471;ENSMUSG00000038644
GO:0044307	dendritic branch	2	4	0.0440044	0.145428	ENSMUSG00000027254;ENSMUSG00000040407
GO:0071664	catenin-TCF7L2 complex	2	4	0.0440044	0.145428	ENSMUSG00000006932;ENSMUSG00000053477
GO:0097452	GAIT complex	2	4	0.0440044	0.145428	ENSMUSG00000026615;ENSMUSG00000032423
GO:1990498	mitotic spindle microtubule	2	4	0.0440044	0.145428	ENSMUSG00000046111;ENSMUSG00000047126
GO:1990604	IRE1-TRAF2-ASK1 complex	2	4	0.0440044	0.145428	ENSMUSG00000020715;ENSMUSG00000026942
GO:0005902	microvillus	14	94	0.0453922	0.149588	ENSMUSG00000001642;ENSMUSG00000006932;ENSMUSG00000021676;ENSMUSG00000028158;ENSMUSG00000029763;ENSMUSG00000030838;ENSMUSG00000031207;ENSMUSG00000032050;ENSMUSG00000032216;ENSMUSG00000033792;ENSMUSG00000037242;ENSMUSG00000052397;ENSMUSG00000062312;ENSMUSG00000063681
GO:0030315	T-tubule	11	69	0.0469296	0.154216	ENSMUSG00000024304;ENSMUSG00000026463;ENSMUSG00000029361;ENSMUSG00000031207;ENSMUSG00000032050;ENSMUSG00000032511;ENSMUSG00000047126;ENSMUSG00000052397;ENSMUSG00000054477;ENSMUSG00000061603;ENSMUSG00000096146
GO:0071011	precatalytic spliceosome	8	45	0.0485293	0.159023	ENSMUSG00000002129;ENSMUSG00000002455;ENSMUSG00000020850;ENSMUSG00000024474;ENSMUSG00000025982;ENSMUSG00000027014;ENSMUSG00000028902;ENSMUSG00000033732
GO:0012505	endomembrane system	375	3816	0.0504142	0.164734	ENSMUSG00000000001;ENSMUSG00000000184;ENSMUSG00000000420;ENSMUSG00000000628;ENSMUSG00000000804;ENSMUSG00000000957;ENSMUSG00000001313;ENSMUSG00000001440;ENSMUSG00000001761;ENSMUSG00000001855;ENSMUSG00000001924;ENSMUSG00000002688;ENSMUSG00000002718;ENSMUSG00000003031;ENSMUSG00000003226;ENSMUSG00000003228;ENSMUSG00000003316;ENSMUSG00000003452;ENSMUSG00000003779;ENSMUSG00000004056;ENSMUSG00000004530;…
GO:0150034	distal axon	43	366	0.0510413	0.166047	ENSMUSG00000001761;ENSMUSG00000001985;ENSMUSG00000006740;ENSMUSG00000006930;ENSMUSG00000013415;ENSMUSG00000013629;ENSMUSG00000019820;ENSMUSG00000020300;ENSMUSG00000020745;ENSMUSG00000020900;ENSMUSG00000022687;ENSMUSG00000022812;ENSMUSG00000022957;ENSMUSG00000023800;ENSMUSG00000024795;ENSMUSG00000025812;ENSMUSG00000026024;ENSMUSG00000026235;ENSMUSG00000026764;ENSMUSG00000026842;ENSMUSG00000027009;…
GO:0005881	cytoplasmic microtubule	11	70	0.0512848	0.166047	ENSMUSG00000003452;ENSMUSG00000017716;ENSMUSG00000020745;ENSMUSG00000022385;ENSMUSG00000027115;ENSMUSG00000028678;ENSMUSG00000037013;ENSMUSG00000037725;ENSMUSG00000051378;ENSMUSG00000064302;ENSMUSG00000066306
GO:0005652	nuclear lamina	4	16	0.0515318	0.166047	ENSMUSG00000004880;ENSMUSG00000024590;ENSMUSG00000027342;ENSMUSG00000040820
GO:0048188	Set1C/COMPASS complex	4	16	0.0515318	0.166047	ENSMUSG00000031386;ENSMUSG00000038384;ENSMUSG00000040481;ENSMUSG00000042308
GO:0098890	extrinsic component of postsynaptic membrane	4	16	0.0515318	0.166047	ENSMUSG00000006134;ENSMUSG00000018362;ENSMUSG00000038665;ENSMUSG00000040407
GO:0005680	anaphase-promoting complex	5	23	0.0526941	0.169322	ENSMUSG00000001403;ENSMUSG00000006398;ENSMUSG00000014355;ENSMUSG00000020687;ENSMUSG00000038416
GO:0030130	clathrin coat of trans-Golgi network vesicle	3	10	0.0557809	0.177276	ENSMUSG00000031731;ENSMUSG00000034940;ENSMUSG00000047126
GO:0044224	juxtaparanode region of axon	3	10	0.0557809	0.177276	ENSMUSG00000039419;ENSMUSG00000047976;ENSMUSG00000053024
GO:0097504	Gemini of coiled bodies	3	10	0.0557809	0.177276	ENSMUSG00000027905;ENSMUSG00000033054;ENSMUSG00000037275
GO:0098892	extrinsic component of postsynaptic specialization membrane	3	10	0.0557809	0.177276	ENSMUSG00000018362;ENSMUSG00000038665;ENSMUSG00000040407
GO:0031967	organelle envelope	119	1134	0.0566838	0.179654	ENSMUSG00000000184;ENSMUSG00000000628;ENSMUSG00000000787;ENSMUSG00000001440;ENSMUSG00000001855;ENSMUSG00000002718;ENSMUSG00000003226;ENSMUSG00000003228;ENSMUSG00000004455;ENSMUSG00000004880;ENSMUSG00000005534;ENSMUSG00000006005;ENSMUSG00000006678;ENSMUSG00000006728;ENSMUSG00000006932;ENSMUSG00000007041;ENSMUSG00000009112;ENSMUSG00000009470;ENSMUSG00000011958;ENSMUSG00000015023;ENSMUSG00000015112;…
GO:0030135	coated vesicle	25	197	0.0569649	0.180053	ENSMUSG00000015653;ENSMUSG00000020538;ENSMUSG00000020961;ENSMUSG00000023830;ENSMUSG00000025607;ENSMUSG00000025980;ENSMUSG00000026553;ENSMUSG00000026556;ENSMUSG00000026787;ENSMUSG00000026924;ENSMUSG00000027255;ENSMUSG00000027429;ENSMUSG00000030754;ENSMUSG00000031731;ENSMUSG00000032458;ENSMUSG00000032740;ENSMUSG00000033792;ENSMUSG00000034940;ENSMUSG00000036943;ENSMUSG00000045414;ENSMUSG00000047126;…
GO:0031975	envelope	119	1135	0.0578237	0.18227	ENSMUSG00000000184;ENSMUSG00000000628;ENSMUSG00000000787;ENSMUSG00000001440;ENSMUSG00000001855;ENSMUSG00000002718;ENSMUSG00000003226;ENSMUSG00000003228;ENSMUSG00000004455;ENSMUSG00000004880;ENSMUSG00000005534;ENSMUSG00000006005;ENSMUSG00000006678;ENSMUSG00000006728;ENSMUSG00000006932;ENSMUSG00000007041;ENSMUSG00000009112;ENSMUSG00000009470;ENSMUSG00000011958;ENSMUSG00000015023;ENSMUSG00000015112;…
GO:0043073	germ cell nucleus	6	31	0.0580392	0.182454	ENSMUSG00000000751;ENSMUSG00000027496;ENSMUSG00000030528;ENSMUSG00000032555;ENSMUSG00000049932;ENSMUSG00000096225
GO:0099738	cell cortex region	8	47	0.0603755	0.189285	ENSMUSG00000006932;ENSMUSG00000027883;ENSMUSG00000030172;ENSMUSG00000030970;ENSMUSG00000032589;ENSMUSG00000036777;ENSMUSG00000064302;ENSMUSG00000066306
GO:0018995	host	5	24	0.0617561	0.192573	ENSMUSG00000003452;ENSMUSG00000017485;ENSMUSG00000018362;ENSMUSG00000020914;ENSMUSG00000041720
GO:0043657	host cell	5	24	0.0617561	0.192573	ENSMUSG00000003452;ENSMUSG00000017485;ENSMUSG00000018362;ENSMUSG00000020914;ENSMUSG00000041720
GO:0005847	mRNA cleavage and polyadenylation specificity factor complex	4	17	0.06269	0.194961	ENSMUSG00000024400;ENSMUSG00000024576;ENSMUSG00000031256;ENSMUSG00000055531
GO:0016328	lateral plasma membrane	10	64	0.0632598	0.196207	ENSMUSG00000004530;ENSMUSG00000006932;ENSMUSG00000007989;ENSMUSG00000026556;ENSMUSG00000027883;ENSMUSG00000028068;ENSMUSG00000032511;ENSMUSG00000039230;ENSMUSG00000052105;ENSMUSG00000066306
GO:0001739	sex chromatin	2	5	0.0689591	0.209954	ENSMUSG00000017548;ENSMUSG00000030619
GO:0005663	DNA replication factor C complex	2	5	0.0689591	0.209954	ENSMUSG00000022881;ENSMUSG00000029191
GO:0008622	epsilon DNA polymerase complex	2	5	0.0689591	0.209954	ENSMUSG00000007080;ENSMUSG00000020974
GO:0048476	Holliday junction resolvase complex	2	5	0.0689591	0.209954	ENSMUSG00000007646;ENSMUSG00000039055
GO:0090571	RNA polymerase II transcription repressor complex	2	5	0.0689591	0.209954	ENSMUSG00000003382;ENSMUSG00000027905
GO:0097165	nuclear stress granule	2	5	0.0689591	0.209954	ENSMUSG00000023118;ENSMUSG00000042699
GO:1990393	3M complex	2	5	0.0689591	0.209954	ENSMUSG00000032867;ENSMUSG00000041117
GO:0005916	fascia adherens	3	11	0.0716476	0.216436	ENSMUSG00000006932;ENSMUSG00000021823;ENSMUSG00000024304
GO:0061700	GATOR2 complex	3	11	0.0716476	0.216436	ENSMUSG00000015944;ENSMUSG00000032009;ENSMUSG00000079614
GO:0098871	postsynaptic actin cytoskeleton	3	11	0.0716476	0.216436	ENSMUSG00000020900;ENSMUSG00000022957;ENSMUSG00000034593
GO:0032433	filopodium tip	4	18	0.0750055	0.225405	ENSMUSG00000007989;ENSMUSG00000022272;ENSMUSG00000034593;ENSMUSG00000038827
GO:0043218	compact myelin	4	18	0.0750055	0.225405	ENSMUSG00000001642;ENSMUSG00000021112;ENSMUSG00000025812;ENSMUSG00000028402
GO:0000786	nucleosome	16	120	0.0788211	0.23626	ENSMUSG00000015937;ENSMUSG00000020167;ENSMUSG00000021767;ENSMUSG00000022536;ENSMUSG00000024241;ENSMUSG00000029177;ENSMUSG00000031540;ENSMUSG00000037894;ENSMUSG00000041126;ENSMUSG00000049932;ENSMUSG00000060639;ENSMUSG00000068854;ENSMUSG00000069310;ENSMUSG00000079184;ENSMUSG00000090112;ENSMUSG00000096210
GO:0070461	SAGA-type complex	5	26	0.0823362	0.240914	ENSMUSG00000031386;ENSMUSG00000036980;ENSMUSG00000037343;ENSMUSG00000038697;ENSMUSG00000045482
GO:0045202	synapse	137	1341	0.0830426	0.240914	ENSMUSG00000000794;ENSMUSG00000001300;ENSMUSG00000001761;ENSMUSG00000001985;ENSMUSG00000003233;ENSMUSG00000003573;ENSMUSG00000004455;ENSMUSG00000005534;ENSMUSG00000005886;ENSMUSG00000006134;ENSMUSG00000006930;ENSMUSG00000006932;ENSMUSG00000007989;ENSMUSG00000008489;ENSMUSG00000009900;ENSMUSG00000013415;ENSMUSG00000013629;ENSMUSG00000018362;ENSMUSG00000019820;ENSMUSG00000020091;ENSMUSG00000020300;…
GO:0080008	Cul4-RING E3 ubiquitin ligase complex	6	34	0.0842689	0.240914	ENSMUSG00000003031;ENSMUSG00000024740;ENSMUSG00000025234;ENSMUSG00000031095;ENSMUSG00000037474;ENSMUSG00000040325
GO:0044431	Golgi apparatus part	82	775	0.0861252	0.240914	ENSMUSG00000000001;ENSMUSG00000000420;ENSMUSG00000002688;ENSMUSG00000003316;ENSMUSG00000003452;ENSMUSG00000008763;ENSMUSG00000015653;ENSMUSG00000017144;ENSMUSG00000018169;ENSMUSG00000018417;ENSMUSG00000020128;ENSMUSG00000020520;ENSMUSG00000020536;ENSMUSG00000020538;ENSMUSG00000020634;ENSMUSG00000020952;ENSMUSG00000021188;ENSMUSG00000022066;ENSMUSG00000022964;ENSMUSG00000023830;ENSMUSG00000024073;…
GO:0098978	glutamatergic synapse	52	472	0.0880521	0.240914	ENSMUSG00000001300;ENSMUSG00000001985;ENSMUSG00000003233;ENSMUSG00000003573;ENSMUSG00000004455;ENSMUSG00000009900;ENSMUSG00000018362;ENSMUSG00000020900;ENSMUSG00000021709;ENSMUSG00000022602;ENSMUSG00000022781;ENSMUSG00000022812;ENSMUSG00000022905;ENSMUSG00000022957;ENSMUSG00000024304;ENSMUSG00000025582;ENSMUSG00000025813;ENSMUSG00000026235;ENSMUSG00000026463;ENSMUSG00000027184;ENSMUSG00000027363;…
GO:0001741	XY body	4	19	0.0884384	0.240914	ENSMUSG00000020661;ENSMUSG00000022034;ENSMUSG00000032481;ENSMUSG00000049932
GO:0005849	mRNA cleavage factor complex	4	19	0.0884384	0.240914	ENSMUSG00000024400;ENSMUSG00000024576;ENSMUSG00000031256;ENSMUSG00000055531
GO:0098831	presynaptic active zone cytoplasmic component	4	19	0.0884384	0.240914	ENSMUSG00000006932;ENSMUSG00000030172;ENSMUSG00000030970;ENSMUSG00000032589
GO:0005641	nuclear envelope lumen	3	12	0.0892741	0.240914	ENSMUSG00000020074;ENSMUSG00000023830;ENSMUSG00000049313
GO:0017101	aminoacyl-tRNA synthetase multienzyme complex	3	12	0.0892741	0.240914	ENSMUSG00000026615;ENSMUSG00000032604;ENSMUSG00000037851
GO:0000924	gamma-tubulin ring complex, centrosomal	1	1	0.0911734	0.240914	ENSMUSG00000019988
GO:0000941	condensed nuclear chromosome inner kinetochore	1	1	0.0911734	0.240914	ENSMUSG00000027635
GO:0002111	BRCA2-BRAF35 complex	1	1	0.0911734	0.240914	ENSMUSG00000020232
GO:0009346	citrate lyase complex	1	1	0.0911734	0.240914	ENSMUSG00000020917
GO:0031207	Sec62/Sec63 complex	1	1	0.0911734	0.240914	ENSMUSG00000019802
GO:0031431	Dbf4-dependent protein kinase complex	1	1	0.0911734	0.240914	ENSMUSG00000002297
GO:0031511	Mis6-Sim4 complex	1	1	0.0911734	0.240914	ENSMUSG00000020652
GO:0031592	centrosomal corona	1	1	0.0911734	0.240914	ENSMUSG00000064302
GO:0032144	4-aminobutyrate transaminase complex	1	1	0.0911734	0.240914	ENSMUSG00000057880
GO:0033565	ESCRT-0 complex	1	1	0.0911734	0.240914	ENSMUSG00000026718
GO:0033597	mitotic checkpoint complex	1	1	0.0911734	0.240914	ENSMUSG00000066979
GO:0034506	chromosome, centromeric core domain	1	1	0.0911734	0.240914	ENSMUSG00000040945
GO:0034676	integrin alpha6-beta4 complex	1	1	0.0911734	0.240914	ENSMUSG00000027111
GO:0034693	U11/U12 snRNP	1	1	0.0911734	0.240914	ENSMUSG00000025982
GO:0034718	SMN-Gemin2 complex	1	1	0.0911734	0.240914	ENSMUSG00000037275
GO:0038045	large latent transforming growth factor-beta complex	1	1	0.0911734	0.240914	ENSMUSG00000001870
GO:0039713	viral factory	1	1	0.0911734	0.240914	ENSMUSG00000003452
GO:0039714	cytoplasmic viral factory	1	1	0.0911734	0.240914	ENSMUSG00000003452
GO:0042564	NLS-dependent protein nuclear import complex	1	1	0.0911734	0.240914	ENSMUSG00000040463
GO:0042642	actomyosin, myosin complex part	1	1	0.0911734	0.240914	ENSMUSG00000034593
GO:0043626	PCNA complex	1	1	0.0911734	0.240914	ENSMUSG00000027342
GO:0044796	DNA polymerase processivity factor complex	1	1	0.0911734	0.240914	ENSMUSG00000027342
GO:0045274	plasma membrane respiratory chain complex II	1	1	0.0911734	0.240914	ENSMUSG00000021577
GO:0045282	plasma membrane succinate dehydrogenase complex	1	1	0.0911734	0.240914	ENSMUSG00000021577
GO:0071148	TEAD-1-YAP complex	1	1	0.0911734	0.240914	ENSMUSG00000053110
GO:0071561	nucleus-vacuole junction	1	1	0.0911734	0.240914	ENSMUSG00000032571
GO:0072517	host cell viral assembly compartment	1	1	0.0911734	0.240914	ENSMUSG00000003452
GO:0090636	outer dense plaque of desmosome	1	1	0.0911734	0.240914	ENSMUSG00000021823
GO:0090637	inner dense plaque of desmosome	1	1	0.0911734	0.240914	ENSMUSG00000021823
GO:0097132	cyclin D2-CDK6 complex	1	1	0.0911734	0.240914	ENSMUSG00000040274
GO:0097140	BIM-BCL-xl complex	1	1	0.0911734	0.240914	ENSMUSG00000027381
GO:0097141	BIM-BCL-2 complex	1	1	0.0911734	0.240914	ENSMUSG00000027381
GO:0140261	BCOR complex	1	1	0.0911734	0.240914	ENSMUSG00000040363
GO:1902912	pyruvate kinase complex	1	1	0.0911734	0.240914	ENSMUSG00000032294
GO:1905720	cytoplasmic microtubule bundle	1	1	0.0911734	0.240914	ENSMUSG00000066306
GO:1990032	parallel fiber	1	1	0.0911734	0.240914	ENSMUSG00000026883
GO:1990047	spindle matrix	1	1	0.0911734	0.240914	ENSMUSG00000017421
GO:1990298	bub1-bub3 complex	1	1	0.0911734	0.240914	ENSMUSG00000066979
GO:1990421	subtelomeric heterochromatin	1	1	0.0911734	0.240914	ENSMUSG00000031229
GO:1990707	nuclear subtelomeric heterochromatin	1	1	0.0911734	0.240914	ENSMUSG00000031229
GO:1990875	nucleoplasmic side of nuclear pore	1	1	0.0911734	0.240914	ENSMUSG00000021374
GO:1990876	cytoplasmic side of nuclear pore	1	1	0.0911734	0.240914	ENSMUSG00000001855
GO:0000931	gamma-tubulin large complex	2	6	0.0973107	0.250289	ENSMUSG00000019988;ENSMUSG00000039298
GO:0001651	dense fibrillar component	2	6	0.0973107	0.250289	ENSMUSG00000026234;ENSMUSG00000070544
GO:0001674	female germ cell nucleus	2	6	0.0973107	0.250289	ENSMUSG00000027496;ENSMUSG00000096225
GO:0001740	Barr body	2	6	0.0973107	0.250289	ENSMUSG00000015937;ENSMUSG00000024054
GO:0008274	gamma-tubulin ring complex	2	6	0.0973107	0.250289	ENSMUSG00000019988;ENSMUSG00000039298
GO:0008385	IkappaB kinase complex	2	6	0.0973107	0.250289	ENSMUSG00000028284;ENSMUSG00000030172
GO:0030896	checkpoint clamp complex	2	6	0.0973107	0.250289	ENSMUSG00000020413;ENSMUSG00000038569
GO:0033647	host intracellular organelle	2	6	0.0973107	0.250289	ENSMUSG00000003452;ENSMUSG00000041720
GO:0033648	host intracellular membrane-bounded organelle	2	6	0.0973107	0.250289	ENSMUSG00000003452;ENSMUSG00000041720
GO:0097427	microtubule bundle	2	6	0.0973107	0.250289	ENSMUSG00000052105;ENSMUSG00000066306
GO:0099147	extrinsic component of postsynaptic density membrane	2	6	0.0973107	0.250289	ENSMUSG00000038665;ENSMUSG00000040407
GO:1990075	periciliary membrane compartment	2	6	0.0973107	0.250289	ENSMUSG00000060090;ENSMUSG00000069170
GO:0032806	carboxy-terminal domain protein kinase complex	4	20	0.102937	0.264175	ENSMUSG00000003119;ENSMUSG00000011960;ENSMUSG00000022105;ENSMUSG00000041297
GO:0044215	other organism	5	28	0.106085	0.270459	ENSMUSG00000003452;ENSMUSG00000017485;ENSMUSG00000018362;ENSMUSG00000020914;ENSMUSG00000041720
GO:0044216	other organism cell	5	28	0.106085	0.270459	ENSMUSG00000003452;ENSMUSG00000017485;ENSMUSG00000018362;ENSMUSG00000020914;ENSMUSG00000041720
GO:0044217	other organism part	5	28	0.106085	0.270459	ENSMUSG00000003452;ENSMUSG00000017485;ENSMUSG00000018362;ENSMUSG00000020914;ENSMUSG00000041720
GO:0005769	early endosome	37	329	0.106917	0.271982	ENSMUSG00000001313;ENSMUSG00000004056;ENSMUSG00000015653;ENSMUSG00000018417;ENSMUSG00000020536;ENSMUSG00000022350;ENSMUSG00000022602;ENSMUSG00000023830;ENSMUSG00000024104;ENSMUSG00000025980;ENSMUSG00000026024;ENSMUSG00000026235;ENSMUSG00000026718;ENSMUSG00000026721;ENSMUSG00000027363;ENSMUSG00000027519;ENSMUSG00000027598;ENSMUSG00000028788;ENSMUSG00000028868;ENSMUSG00000030201;ENSMUSG00000030452;…
GO:0012510	trans-Golgi network transport vesicle membrane	3	13	0.108499	0.274203	ENSMUSG00000031731;ENSMUSG00000034940;ENSMUSG00000047126
GO:0030688	preribosome, small subunit precursor	3	13	0.108499	0.274203	ENSMUSG00000020706;ENSMUSG00000038335;ENSMUSG00000116564
GO:0032045	guanyl-nucleotide exchange factor complex	3	13	0.108499	0.274203	ENSMUSG00000038665;ENSMUSG00000049323;ENSMUSG00000058325
GO:0001726	ruffle	21	174	0.112728	0.284271	ENSMUSG00000004056;ENSMUSG00000004530;ENSMUSG00000022272;ENSMUSG00000025609;ENSMUSG00000026024;ENSMUSG00000026383;ENSMUSG00000026842;ENSMUSG00000026923;ENSMUSG00000027115;ENSMUSG00000027519;ENSMUSG00000028868;ENSMUSG00000030064;ENSMUSG00000030465;ENSMUSG00000031955;ENSMUSG00000032050;ENSMUSG00000034593;ENSMUSG00000035078;ENSMUSG00000040274;ENSMUSG00000041688;ENSMUSG00000052397;ENSMUSG00000058056
GO:0016327	apicolateral plasma membrane	4	21	0.118441	0.29803	ENSMUSG00000028402;ENSMUSG00000030516;ENSMUSG00000032356;ENSMUSG00000052105
GO:0042788	polysomal ribosome	5	29	0.119086	0.299003	ENSMUSG00000028546;ENSMUSG00000033499;ENSMUSG00000037331;ENSMUSG00000037857;ENSMUSG00000042699
GO:0120111	neuron projection cytoplasm	12	91	0.123579	0.309614	ENSMUSG00000001985;ENSMUSG00000006740;ENSMUSG00000006930;ENSMUSG00000020745;ENSMUSG00000021012;ENSMUSG00000022391;ENSMUSG00000024068;ENSMUSG00000026764;ENSMUSG00000027254;ENSMUSG00000028820;ENSMUSG00000032589;ENSMUSG00000063077
GO:0000347	THO complex	2	7	0.128233	0.317165	ENSMUSG00000037475;ENSMUSG00000079065
GO:0000445	THO complex part of transcription export complex	2	7	0.128233	0.317165	ENSMUSG00000037475;ENSMUSG00000079065
GO:0001652	granular component	2	7	0.128233	0.317165	ENSMUSG00000038069;ENSMUSG00000057113
GO:0032280	symmetric synapse	2	7	0.128233	0.317165	ENSMUSG00000034275;ENSMUSG00000058013
GO:0048179	activin receptor complex	2	7	0.128233	0.317165	ENSMUSG00000007613;ENSMUSG00000061393
GO:0070419	nonhomologous end joining complex	2	7	0.128233	0.317165	ENSMUSG00000022672;ENSMUSG00000026187
GO:0008287	protein serine/threonine phosphatase complex	7	47	0.13228	0.325785	ENSMUSG00000004455;ENSMUSG00000019907;ENSMUSG00000020463;ENSMUSG00000024500;ENSMUSG00000032058;ENSMUSG00000039220;ENSMUSG00000056708
GO:1903293	phosphatase complex	7	47	0.13228	0.325785	ENSMUSG00000004455;ENSMUSG00000019907;ENSMUSG00000020463;ENSMUSG00000024500;ENSMUSG00000032058;ENSMUSG00000039220;ENSMUSG00000056708
GO:0001725	stress fiber	10	74	0.134134	0.328677	ENSMUSG00000020900;ENSMUSG00000021823;ENSMUSG00000022995;ENSMUSG00000025278;ENSMUSG00000026556;ENSMUSG00000041688;ENSMUSG00000041729;ENSMUSG00000058013;ENSMUSG00000058056;ENSMUSG00000059248
GO:0097517	contractile actin filament bundle	10	74	0.134134	0.328677	ENSMUSG00000020900;ENSMUSG00000021823;ENSMUSG00000022995;ENSMUSG00000025278;ENSMUSG00000026556;ENSMUSG00000041688;ENSMUSG00000041729;ENSMUSG00000058013;ENSMUSG00000058056;ENSMUSG00000059248
GO:0014704	intercalated disc	8	56	0.134304	0.328677	ENSMUSG00000006932;ENSMUSG00000021823;ENSMUSG00000024304;ENSMUSG00000030516;ENSMUSG00000032511;ENSMUSG00000037815;ENSMUSG00000061603;ENSMUSG00000096146
GO:0030904	retromer complex	4	22	0.134882	0.328704	ENSMUSG00000032382;ENSMUSG00000035901;ENSMUSG00000038024;ENSMUSG00000056972
GO:0035145	exon-exon junction complex	4	22	0.134882	0.328704	ENSMUSG00000020994;ENSMUSG00000038290;ENSMUSG00000043241;ENSMUSG00000043962
GO:0005801	cis-Golgi network	7	48	0.143438	0.348823	ENSMUSG00000020634;ENSMUSG00000020952;ENSMUSG00000021188;ENSMUSG00000037234;ENSMUSG00000038256;ENSMUSG00000040407;ENSMUSG00000047694
GO:1903561	extracellular vesicle	12	94	0.146625	0.355826	ENSMUSG00000007041;ENSMUSG00000008734;ENSMUSG00000020361;ENSMUSG00000022602;ENSMUSG00000025980;ENSMUSG00000027009;ENSMUSG00000028577;ENSMUSG00000029086;ENSMUSG00000031134;ENSMUSG00000036698;ENSMUSG00000037411;ENSMUSG00000041415
GO:0043209	myelin sheath	24	210	0.147439	0.357056	ENSMUSG00000001270;ENSMUSG00000001642;ENSMUSG00000020536;ENSMUSG00000021112;ENSMUSG00000021577;ENSMUSG00000021703;ENSMUSG00000024966;ENSMUSG00000025812;ENSMUSG00000025980;ENSMUSG00000028402;ENSMUSG00000028452;ENSMUSG00000029763;ENSMUSG00000031207;ENSMUSG00000032050;ENSMUSG00000032294;ENSMUSG00000047126;ENSMUSG00000051177;ENSMUSG00000052397;ENSMUSG00000053024;ENSMUSG00000053398;ENSMUSG00000057329;…
GO:0070062	extracellular exosome	11	85	0.149468	0.35954	ENSMUSG00000007041;ENSMUSG00000008734;ENSMUSG00000020361;ENSMUSG00000025980;ENSMUSG00000027009;ENSMUSG00000028577;ENSMUSG00000029086;ENSMUSG00000031134;ENSMUSG00000036698;ENSMUSG00000037411;ENSMUSG00000041415
GO:0000974	Prp19 complex	3	15	0.151048	0.35954	ENSMUSG00000001767;ENSMUSG00000005198;ENSMUSG00000030435
GO:0005682	U5 snRNP	3	15	0.151048	0.35954	ENSMUSG00000002455;ENSMUSG00000003660;ENSMUSG00000020850
GO:0005852	eukaryotic translation initiation factor 3 complex	3	15	0.151048	0.35954	ENSMUSG00000000787;ENSMUSG00000024991;ENSMUSG00000030738
GO:0031011	Ino80 complex	3	15	0.151048	0.35954	ENSMUSG00000003868;ENSMUSG00000027671;ENSMUSG00000056493
GO:0035102	PRC1 complex	3	15	0.151048	0.35954	ENSMUSG00000024805;ENSMUSG00000025577;ENSMUSG00000028796
GO:0099571	postsynaptic cytoskeleton	3	15	0.151048	0.35954	ENSMUSG00000020900;ENSMUSG00000022957;ENSMUSG00000034593
GO:0000178	exosome (RNase complex)	4	23	0.152185	0.35954	ENSMUSG00000016018;ENSMUSG00000026516;ENSMUSG00000034163;ENSMUSG00000042535
GO:0060077	inhibitory synapse	4	23	0.152185	0.35954	ENSMUSG00000020728;ENSMUSG00000026787;ENSMUSG00000032589;ENSMUSG00000034275
GO:0071782	endoplasmic reticulum tubular network	4	23	0.152185	0.35954	ENSMUSG00000001440;ENSMUSG00000020189;ENSMUSG00000024068;ENSMUSG00000024759
GO:0099243	extrinsic component of synaptic membrane	4	23	0.152185	0.35954	ENSMUSG00000006134;ENSMUSG00000018362;ENSMUSG00000038665;ENSMUSG00000040407
GO:1905354	exoribonuclease complex	4	23	0.152185	0.35954	ENSMUSG00000016018;ENSMUSG00000026516;ENSMUSG00000034163;ENSMUSG00000042535
GO:0000808	origin recognition complex	2	8	0.161022	0.365732	ENSMUSG00000002870;ENSMUSG00000026037
GO:0005664	nuclear origin of replication recognition complex	2	8	0.161022	0.365732	ENSMUSG00000002870;ENSMUSG00000026037
GO:0016586	RSC-type complex	2	8	0.161022	0.365732	ENSMUSG00000017548;ENSMUSG00000042323
GO:0032584	growth cone membrane	2	8	0.161022	0.365732	ENSMUSG00000029763;ENSMUSG00000060534
GO:0033010	paranodal junction	2	8	0.161022	0.365732	ENSMUSG00000001642;ENSMUSG00000039419
GO:0070531	BRCA1-A complex	2	8	0.161022	0.365732	ENSMUSG00000017146;ENSMUSG00000026196
GO:0071541	eukaryotic translation initiation factor 3 complex, eIF3m	2	8	0.161022	0.365732	ENSMUSG00000024991;ENSMUSG00000030738
GO:0005776	autophagosome	11	87	0.167137	0.365732	ENSMUSG00000002265;ENSMUSG00000002688;ENSMUSG00000005312;ENSMUSG00000006930;ENSMUSG00000017119;ENSMUSG00000022066;ENSMUSG00000028211;ENSMUSG00000032571;ENSMUSG00000038375;ENSMUSG00000043940;ENSMUSG00000056234
GO:0031528	microvillus membrane	4	24	0.17027	0.365732	ENSMUSG00000006932;ENSMUSG00000028158;ENSMUSG00000031207;ENSMUSG00000052397
GO:0032156	septin cytoskeleton	3	16	0.174014	0.365732	ENSMUSG00000042688;ENSMUSG00000058013;ENSMUSG00000059248
GO:0033202	DNA helicase complex	3	16	0.174014	0.365732	ENSMUSG00000003868;ENSMUSG00000027671;ENSMUSG00000056493
GO:0035859	Seh1-associated complex	3	16	0.174014	0.365732	ENSMUSG00000015944;ENSMUSG00000032009;ENSMUSG00000079614
GO:0000806	Y chromosome	1	2	0.174038	0.365732	ENSMUSG00000025358
GO:0002944	cyclin K-CDK12 complex	1	2	0.174038	0.365732	ENSMUSG00000003119
GO:0002945	cyclin K-CDK13 complex	1	2	0.174038	0.365732	ENSMUSG00000041297
GO:0005760	gamma DNA polymerase complex	1	2	0.174038	0.365732	ENSMUSG00000036875
GO:0005943	phosphatidylinositol 3-kinase complex, class IA	1	2	0.174038	0.365732	ENSMUSG00000027665
GO:0005953	CAAX-protein geranylgeranyltransferase complex	1	2	0.174038	0.365732	ENSMUSG00000024477
GO:0005960	glycine cleavage complex	1	2	0.174038	0.365732	ENSMUSG00000024827
GO:0008623	CHRAC	1	2	0.174038	0.365732	ENSMUSG00000035021
GO:0016507	mitochondrial fatty acid beta-oxidation multienzyme complex	1	2	0.174038	0.365732	ENSMUSG00000025745
GO:0017177	glucosidase II complex	1	2	0.174038	0.365732	ENSMUSG00000071650
GO:0019034	viral replication complex	1	2	0.174038	0.365732	ENSMUSG00000041720
GO:0030142	COPI-coated Golgi to ER transport vesicle	1	2	0.174038	0.365732	ENSMUSG00000032740
GO:0030905	retromer, tubulation complex	1	2	0.174038	0.365732	ENSMUSG00000032382
GO:0031416	NatB complex	1	2	0.174038	0.365732	ENSMUSG00000042719
GO:0032116	SMC loading complex	1	2	0.174038	0.365732	ENSMUSG00000022141
GO:0032302	MutSbeta complex	1	2	0.174038	0.365732	ENSMUSG00000024151
GO:0033065	Rad51C-XRCC3 complex	1	2	0.174038	0.365732	ENSMUSG00000007646
GO:0034669	integrin alpha4-beta7 complex	1	2	0.174038	0.365732	ENSMUSG00000027009
GO:0034750	Scrib-APC-beta-catenin complex	1	2	0.174038	0.365732	ENSMUSG00000006932
GO:0036125	fatty acid beta-oxidation multienzyme complex	1	2	0.174038	0.365732	ENSMUSG00000025745
GO:0042272	nuclear RNA export factor complex	1	2	0.174038	0.365732	ENSMUSG00000067150
GO:0042565	RNA nuclear export complex	1	2	0.174038	0.365732	ENSMUSG00000067150
GO:0043293	apoptosome	1	2	0.174038	0.365732	ENSMUSG00000019979
GO:0043513	inhibin B complex	1	2	0.174038	0.365732	ENSMUSG00000037035
GO:0043614	multi-eIF complex	1	2	0.174038	0.365732	ENSMUSG00000024991
GO:0044301	climbing fiber	1	2	0.174038	0.365732	ENSMUSG00000026883
GO:0055028	cortical microtubule	1	2	0.174038	0.365732	ENSMUSG00000066306
GO:0060187	cell pole	1	2	0.174038	0.365732	ENSMUSG00000026556
GO:0060198	clathrin-sculpted vesicle	1	2	0.174038	0.365732	ENSMUSG00000026787
GO:0061200	clathrin-sculpted gamma-aminobutyric acid transport vesicle	1	2	0.174038	0.365732	ENSMUSG00000026787
GO:0061202	clathrin-sculpted gamma-aminobutyric acid transport vesicle membrane	1	2	0.174038	0.365732	ENSMUSG00000026787
GO:0070470	plasma membrane respiratory chain	1	2	0.174038	0.365732	ENSMUSG00000021577
GO:0070557	PCNA-p21 complex	1	2	0.174038	0.365732	ENSMUSG00000027342
GO:0071540	eukaryotic translation initiation factor 3 complex, eIF3e	1	2	0.174038	0.365732	ENSMUSG00000024991
GO:0071920	cleavage body	1	2	0.174038	0.365732	ENSMUSG00000031256
GO:0072380	TRC complex	1	2	0.174038	0.365732	ENSMUSG00000042743
GO:0090537	CERF complex	1	2	0.174038	0.365732	ENSMUSG00000071226
GO:0090694	Scc2-Scc4 cohesin loading complex	1	2	0.174038	0.365732	ENSMUSG00000022141
GO:0097123	cyclin A1-CDK2 complex	1	2	0.174038	0.365732	ENSMUSG00000025358
GO:0097134	cyclin E1-CDK2 complex	1	2	0.174038	0.365732	ENSMUSG00000025358
GO:0097226	sperm mitochondrial sheath	1	2	0.174038	0.365732	ENSMUSG00000028792
GO:0097344	Rix1 complex	1	2	0.174038	0.365732	ENSMUSG00000028345
GO:0097635	extrinsic component of autophagosome membrane	1	2	0.174038	0.365732	ENSMUSG00000043940
GO:0150001	primary dendrite	1	2	0.174038	0.365732	ENSMUSG00000027254
GO:1990112	RQC complex	1	2	0.174038	0.365732	ENSMUSG00000052299
GO:1990257	piccolo-bassoon transport vesicle	1	2	0.174038	0.365732	ENSMUSG00000032589
GO:1990589	ATF4-CREB1 transcription factor complex	1	2	0.174038	0.365732	ENSMUSG00000025958
GO:1990630	IRE1-RACK1-PP2A complex	1	2	0.174038	0.365732	ENSMUSG00000020715
GO:1990730	VCP-NSFL1C complex	1	2	0.174038	0.365732	ENSMUSG00000028452
GO:0098791	Golgi subcompartment	73	720	0.182407	0.382625	ENSMUSG00000000001;ENSMUSG00000000420;ENSMUSG00000002688;ENSMUSG00000003316;ENSMUSG00000003452;ENSMUSG00000008763;ENSMUSG00000015653;ENSMUSG00000017144;ENSMUSG00000018169;ENSMUSG00000018417;ENSMUSG00000020128;ENSMUSG00000020520;ENSMUSG00000020536;ENSMUSG00000020538;ENSMUSG00000020952;ENSMUSG00000022066;ENSMUSG00000022964;ENSMUSG00000023830;ENSMUSG00000024073;ENSMUSG00000024811;ENSMUSG00000024998;…
GO:0097440	apical dendrite	4	25	0.189057	0.395859	ENSMUSG00000022957;ENSMUSG00000029101;ENSMUSG00000032356;ENSMUSG00000052727
GO:0000139	Golgi membrane	58	566	0.190133	0.397394	ENSMUSG00000000001;ENSMUSG00000000420;ENSMUSG00000003316;ENSMUSG00000008763;ENSMUSG00000015653;ENSMUSG00000017144;ENSMUSG00000018169;ENSMUSG00000018417;ENSMUSG00000020520;ENSMUSG00000020536;ENSMUSG00000020538;ENSMUSG00000020952;ENSMUSG00000022066;ENSMUSG00000022964;ENSMUSG00000024811;ENSMUSG00000024998;ENSMUSG00000025607;ENSMUSG00000026553;ENSMUSG00000026787;ENSMUSG00000026923;ENSMUSG00000026924;…
GO:0005768	endosome	80	797	0.19446	0.401944	ENSMUSG00000000957;ENSMUSG00000001313;ENSMUSG00000001924;ENSMUSG00000003031;ENSMUSG00000004056;ENSMUSG00000004530;ENSMUSG00000005534;ENSMUSG00000007613;ENSMUSG00000009907;ENSMUSG00000015653;ENSMUSG00000017119;ENSMUSG00000018401;ENSMUSG00000018417;ENSMUSG00000019818;ENSMUSG00000020536;ENSMUSG00000021277;ENSMUSG00000021700;ENSMUSG00000022350;ENSMUSG00000022602;ENSMUSG00000022957;ENSMUSG00000023830;…
GO:0034098	VCP-NPL4-UFD1 AAA ATPase complex	2	9	0.195081	0.401944	ENSMUSG00000028452;ENSMUSG00000053774
GO:0035748	myelin sheath abaxonal region	2	9	0.195081	0.401944	ENSMUSG00000020536;ENSMUSG00000029763
GO:0043203	axon hillock	2	9	0.195081	0.401944	ENSMUSG00000027469;ENSMUSG00000027496
GO:0044300	cerebellar mossy fiber	2	9	0.195081	0.401944	ENSMUSG00000008575;ENSMUSG00000026883
GO:0070652	HAUS complex	2	9	0.195081	0.401944	ENSMUSG00000027285;ENSMUSG00000038047
GO:0071203	WASH complex	2	9	0.195081	0.401944	ENSMUSG00000022350;ENSMUSG00000024104
GO:0120103	centriolar subdistal appendage	2	9	0.195081	0.401944	ENSMUSG00000057110;ENSMUSG00000057335
GO:0030684	preribosome	9	71	0.196066	0.403257	ENSMUSG00000020706;ENSMUSG00000030521;ENSMUSG00000032867;ENSMUSG00000038335;ENSMUSG00000040688;ENSMUSG00000050244;ENSMUSG00000061458;ENSMUSG00000063334;ENSMUSG00000116564
GO:0016282	eukaryotic 43S preinitiation complex	3	17	0.197869	0.405526	ENSMUSG00000024991;ENSMUSG00000030738;ENSMUSG00000042426
GO:0030014	CCR4-NOT complex	3	17	0.197869	0.405526	ENSMUSG00000003135;ENSMUSG00000020362;ENSMUSG00000036550
GO:0030117	membrane coat	12	100	0.198863	0.406129	ENSMUSG00000023830;ENSMUSG00000025607;ENSMUSG00000026553;ENSMUSG00000027255;ENSMUSG00000027429;ENSMUSG00000030754;ENSMUSG00000031731;ENSMUSG00000032458;ENSMUSG00000034940;ENSMUSG00000036291;ENSMUSG00000045414;ENSMUSG00000047126
GO:0048475	coated membrane	12	100	0.198863	0.406129	ENSMUSG00000023830;ENSMUSG00000025607;ENSMUSG00000026553;ENSMUSG00000027255;ENSMUSG00000027429;ENSMUSG00000030754;ENSMUSG00000031731;ENSMUSG00000032458;ENSMUSG00000034940;ENSMUSG00000036291;ENSMUSG00000045414;ENSMUSG00000047126
GO:0001673	male germ cell nucleus	4	26	0.208461	0.424236	ENSMUSG00000000751;ENSMUSG00000030528;ENSMUSG00000032555;ENSMUSG00000049932
GO:0030686	90S preribosome	4	26	0.208461	0.424236	ENSMUSG00000030521;ENSMUSG00000032867;ENSMUSG00000040688;ENSMUSG00000050244
GO:0031463	Cul3-RING ubiquitin ligase complex	5	35	0.210477	0.426842	ENSMUSG00000025234;ENSMUSG00000028986;ENSMUSG00000036782;ENSMUSG00000052557;ENSMUSG00000062901
GO:0032040	small-subunit processome	5	35	0.210477	0.426842	ENSMUSG00000030521;ENSMUSG00000040688;ENSMUSG00000050244;ENSMUSG00000061458;ENSMUSG00000063334
GO:0045177	apical part of cell	44	426	0.211623	0.428417	ENSMUSG00000006932;ENSMUSG00000007613;ENSMUSG00000007989;ENSMUSG00000013076;ENSMUSG00000014773;ENSMUSG00000017716;ENSMUSG00000018417;ENSMUSG00000019988;ENSMUSG00000021256;ENSMUSG00000021699;ENSMUSG00000021733;ENSMUSG00000022255;ENSMUSG00000024304;ENSMUSG00000025812;ENSMUSG00000025813;ENSMUSG00000026556;ENSMUSG00000026923;ENSMUSG00000027692;ENSMUSG00000028402;ENSMUSG00000028444;ENSMUSG00000030516;…
GO:0044441	ciliary part	44	428	0.220916	0.44645	ENSMUSG00000001761;ENSMUSG00000006740;ENSMUSG00000019971;ENSMUSG00000019988;ENSMUSG00000021318;ENSMUSG00000021782;ENSMUSG00000023066;ENSMUSG00000024576;ENSMUSG00000025764;ENSMUSG00000026463;ENSMUSG00000026605;ENSMUSG00000026764;ENSMUSG00000027254;ENSMUSG00000028792;ENSMUSG00000029086;ENSMUSG00000030172;ENSMUSG00000031285;ENSMUSG00000031592;ENSMUSG00000032097;ENSMUSG00000032221;ENSMUSG00000032571;…
GO:0000159	protein phosphatase type 2A complex	3	18	0.222441	0.447156	ENSMUSG00000024500;ENSMUSG00000032058;ENSMUSG00000056708
GO:0030673	axolemma	3	18	0.222441	0.447156	ENSMUSG00000039419;ENSMUSG00000052516;ENSMUSG00000096146
GO:0070993	translation preinitiation complex	3	18	0.222441	0.447156	ENSMUSG00000024991;ENSMUSG00000030738;ENSMUSG00000042426
GO:0032432	actin filament bundle	10	83	0.222807	0.447156	ENSMUSG00000020900;ENSMUSG00000021823;ENSMUSG00000022995;ENSMUSG00000025278;ENSMUSG00000026556;ENSMUSG00000041688;ENSMUSG00000041729;ENSMUSG00000058013;ENSMUSG00000058056;ENSMUSG00000059248
GO:0008180	COP9 signalosome	5	36	0.227515	0.455817	ENSMUSG00000013076;ENSMUSG00000028556;ENSMUSG00000040325;ENSMUSG00000041688;ENSMUSG00000066357
GO:0000813	ESCRT I complex	2	10	0.229907	0.456664	ENSMUSG00000038740;ENSMUSG00000066278
GO:0005833	hemoglobin complex	2	10	0.229907	0.456664	ENSMUSG00000052187;ENSMUSG00000055609
GO:0030056	hemidesmosome	2	10	0.229907	0.456664	ENSMUSG00000021709;ENSMUSG00000027111
GO:0031597	cytosolic proteasome complex	2	10	0.229907	0.456664	ENSMUSG00000006998;ENSMUSG00000026229
GO:0046581	intercellular canaliculus	2	10	0.229907	0.456664	ENSMUSG00000022255;ENSMUSG00000030516
GO:0043197	dendritic spine	22	204	0.234116	0.464229	ENSMUSG00000004455;ENSMUSG00000005886;ENSMUSG00000013415;ENSMUSG00000020300;ENSMUSG00000020900;ENSMUSG00000022602;ENSMUSG00000022812;ENSMUSG00000022957;ENSMUSG00000026024;ENSMUSG00000026235;ENSMUSG00000027363;ENSMUSG00000029361;ENSMUSG00000030795;ENSMUSG00000032216;ENSMUSG00000038665;ENSMUSG00000038668;ENSMUSG00000041444;ENSMUSG00000042700;ENSMUSG00000052727;ENSMUSG00000054477;ENSMUSG00000054693;…
GO:0032838	plasma membrane bounded cell projection cytoplasm	22	205	0.241215	0.464281	ENSMUSG00000001642;ENSMUSG00000001985;ENSMUSG00000006740;ENSMUSG00000006930;ENSMUSG00000020745;ENSMUSG00000021012;ENSMUSG00000021318;ENSMUSG00000022391;ENSMUSG00000024068;ENSMUSG00000026605;ENSMUSG00000026764;ENSMUSG00000027254;ENSMUSG00000028820;ENSMUSG00000031285;ENSMUSG00000032221;ENSMUSG00000032571;ENSMUSG00000032589;ENSMUSG00000032601;ENSMUSG00000047193;ENSMUSG00000048402;ENSMUSG00000059248;…
GO:0099522	region of cytosol	5	37	0.244938	0.464281	ENSMUSG00000006930;ENSMUSG00000020358;ENSMUSG00000028991;ENSMUSG00000030970;ENSMUSG00000032216
GO:0005637	nuclear inner membrane	7	56	0.246584	0.464281	ENSMUSG00000004880;ENSMUSG00000019961;ENSMUSG00000020715;ENSMUSG00000024590;ENSMUSG00000040195;ENSMUSG00000043067;ENSMUSG00000045205
GO:0043230	extracellular organelle	12	105	0.247848	0.464281	ENSMUSG00000007041;ENSMUSG00000008734;ENSMUSG00000020361;ENSMUSG00000022602;ENSMUSG00000025980;ENSMUSG00000027009;ENSMUSG00000028577;ENSMUSG00000029086;ENSMUSG00000031134;ENSMUSG00000036698;ENSMUSG00000037411;ENSMUSG00000041415
GO:0099092	postsynaptic density, intracellular component	4	28	0.248782	0.464281	ENSMUSG00000006932;ENSMUSG00000027692;ENSMUSG00000029361;ENSMUSG00000035168
GO:0005606	laminin-1 complex	1	3	0.249351	0.464281	ENSMUSG00000026478
GO:0005656	nuclear pre-replicative complex	1	3	0.249351	0.464281	ENSMUSG00000000028
GO:0005958	DNA-dependent protein kinase-DNA ligase 4 complex	1	3	0.249351	0.464281	ENSMUSG00000022672
GO:0014701	junctional sarcoplasmic reticulum membrane	1	3	0.249351	0.464281	ENSMUSG00000061603
GO:0031205	endoplasmic reticulum Sec complex	1	3	0.249351	0.464281	ENSMUSG00000019802
GO:0031510	SUMO activating enzyme complex	1	3	0.249351	0.464281	ENSMUSG00000052997
GO:0031933	telomeric heterochromatin	1	3	0.249351	0.464281	ENSMUSG00000031229
GO:0032021	NELF complex	1	3	0.249351	0.464281	ENSMUSG00000016253
GO:0032444	activin responsive factor complex	1	3	0.249351	0.464281	ENSMUSG00000024515
GO:0034274	Atg12-Atg5-Atg16 complex	1	3	0.249351	0.464281	ENSMUSG00000043940
GO:0034457	Mpp10 complex	1	3	0.249351	0.464281	ENSMUSG00000030521
GO:0035189	Rb-E2F complex	1	3	0.249351	0.464281	ENSMUSG00000022105
GO:0036387	pre-replicative complex	1	3	0.249351	0.464281	ENSMUSG00000000028
GO:0042025	host cell nucleus	1	3	0.249351	0.464281	ENSMUSG00000041720
GO:0042585	germinal vesicle	1	3	0.249351	0.464281	ENSMUSG00000027496
GO:0043511	inhibin complex	1	3	0.249351	0.464281	ENSMUSG00000037035
GO:0043564	Ku70:Ku80 complex	1	3	0.249351	0.464281	ENSMUSG00000026187
GO:0044094	host cell nuclear part	1	3	0.249351	0.464281	ENSMUSG00000041720
GO:0044393	microspike	1	3	0.249351	0.464281	ENSMUSG00000052397
GO:0046695	SLIK (SAGA-like) complex	1	3	0.249351	0.464281	ENSMUSG00000036980
GO:0055087	Ski complex	1	3	0.249351	0.464281	ENSMUSG00000033991
GO:0061830	concave side of sperm head	1	3	0.249351	0.464281	ENSMUSG00000032097
GO:0070939	Dsl1/NZR complex	1	3	0.249351	0.464281	ENSMUSG00000020576
GO:0097268	cytoophidium	1	3	0.249351	0.464281	ENSMUSG00000028633
GO:0097451	glial limiting end-foot	1	3	0.249351	0.464281	ENSMUSG00000031785
GO:0097513	myosin II filament	1	3	0.249351	0.464281	ENSMUSG00000020900
GO:0097636	intrinsic component of autophagosome membrane	1	3	0.249351	0.464281	ENSMUSG00000022066
GO:0097637	integral component of autophagosome membrane	1	3	0.249351	0.464281	ENSMUSG00000022066
GO:0098592	cytoplasmic side of apical plasma membrane	1	3	0.249351	0.464281	ENSMUSG00000052397
GO:0098891	extrinsic component of presynaptic active zone membrane	1	3	0.249351	0.464281	ENSMUSG00000038665
GO:0099053	activating signal cointegrator 1 complex	1	3	0.249351	0.464281	ENSMUSG00000038774
GO:1902636	kinociliary basal body	1	3	0.249351	0.464281	ENSMUSG00000033502
GO:1990452	Parkin-FBXW7-Cul1 ubiquitin ligase complex	1	3	0.249351	0.464281	ENSMUSG00000029686
GO:0043198	dendritic shaft	8	66	0.251441	0.467422	ENSMUSG00000006932;ENSMUSG00000022812;ENSMUSG00000026235;ENSMUSG00000027254;ENSMUSG00000029763;ENSMUSG00000038668;ENSMUSG00000039621;ENSMUSG00000041734
GO:0044304	main axon	9	76	0.254588	0.472516	ENSMUSG00000025812;ENSMUSG00000027254;ENSMUSG00000039419;ENSMUSG00000047976;ENSMUSG00000052516;ENSMUSG00000052727;ENSMUSG00000053024;ENSMUSG00000056258;ENSMUSG00000096146
GO:0044309	neuron spine	22	208	0.263045	0.484996	ENSMUSG00000004455;ENSMUSG00000005886;ENSMUSG00000013415;ENSMUSG00000020300;ENSMUSG00000020900;ENSMUSG00000022602;ENSMUSG00000022812;ENSMUSG00000022957;ENSMUSG00000026024;ENSMUSG00000026235;ENSMUSG00000027363;ENSMUSG00000029361;ENSMUSG00000030795;ENSMUSG00000032216;ENSMUSG00000038665;ENSMUSG00000038668;ENSMUSG00000041444;ENSMUSG00000042700;ENSMUSG00000052727;ENSMUSG00000054477;ENSMUSG00000054693;…
GO:0001527	microfibril	2	11	0.265075	0.484996	ENSMUSG00000001870;ENSMUSG00000032289
GO:0001931	uropod	2	11	0.265075	0.484996	ENSMUSG00000031207;ENSMUSG00000052397
GO:0031254	cell trailing edge	2	11	0.265075	0.484996	ENSMUSG00000031207;ENSMUSG00000052397
GO:0031414	N-terminal protein acetyltransferase complex	2	11	0.265075	0.484996	ENSMUSG00000042719;ENSMUSG00000063273
GO:0032797	SMN complex	2	11	0.265075	0.484996	ENSMUSG00000027905;ENSMUSG00000037275
GO:0035253	ciliary rootlet	2	11	0.265075	0.484996	ENSMUSG00000006740;ENSMUSG00000026764
GO:0098684	photoreceptor ribbon synapse	2	11	0.265075	0.484996	ENSMUSG00000030970;ENSMUSG00000047126
GO:0098833	presynaptic endocytic zone	2	11	0.265075	0.484996	ENSMUSG00000022957;ENSMUSG00000047126
GO:0031982	vesicle	183	1920	0.266102	0.486107	ENSMUSG00000000001;ENSMUSG00000000957;ENSMUSG00000001228;ENSMUSG00000001313;ENSMUSG00000001761;ENSMUSG00000001924;ENSMUSG00000003031;ENSMUSG00000003452;ENSMUSG00000004056;ENSMUSG00000004530;ENSMUSG00000005312;ENSMUSG00000005534;ENSMUSG00000005672;ENSMUSG00000006740;ENSMUSG00000006930;ENSMUSG00000007041;ENSMUSG00000007613;ENSMUSG00000008734;ENSMUSG00000009907;ENSMUSG00000013076;ENSMUSG00000014773;…
GO:0044291	cell-cell contact zone	9	77	0.266933	0.486859	ENSMUSG00000006932;ENSMUSG00000021823;ENSMUSG00000024304;ENSMUSG00000030516;ENSMUSG00000032511;ENSMUSG00000037815;ENSMUSG00000061603;ENSMUSG00000068036;ENSMUSG00000096146
GO:0044305	calyx of Held	4	29	0.269534	0.490831	ENSMUSG00000022957;ENSMUSG00000029361;ENSMUSG00000047959;ENSMUSG00000047976
GO:0090723	growth cone part	3	20	0.27309	0.49575	ENSMUSG00000020745;ENSMUSG00000029763;ENSMUSG00000060534
GO:0097470	ribbon synapse	3	20	0.27309	0.49575	ENSMUSG00000030970;ENSMUSG00000032589;ENSMUSG00000047126
GO:0015629	actin cytoskeleton	47	472	0.282695	0.512384	ENSMUSG00000000708;ENSMUSG00000004530;ENSMUSG00000017776;ENSMUSG00000018417;ENSMUSG00000019820;ENSMUSG00000019907;ENSMUSG00000020536;ENSMUSG00000020900;ENSMUSG00000021279;ENSMUSG00000021373;ENSMUSG00000021823;ENSMUSG00000022241;ENSMUSG00000022272;ENSMUSG00000022602;ENSMUSG00000022957;ENSMUSG00000022995;ENSMUSG00000024304;ENSMUSG00000025278;ENSMUSG00000026556;ENSMUSG00000026842;ENSMUSG00000027519;…
GO:1902555	endoribonuclease complex	4	30	0.290571	0.525019	ENSMUSG00000036698;ENSMUSG00000041415;ENSMUSG00000041530;ENSMUSG00000042699
GO:1905348	endonuclease complex	4	30	0.290571	0.525019	ENSMUSG00000036698;ENSMUSG00000041415;ENSMUSG00000041530;ENSMUSG00000042699
GO:0030139	endocytic vesicle	19	181	0.293465	0.529423	ENSMUSG00000001761;ENSMUSG00000006740;ENSMUSG00000015243;ENSMUSG00000020546;ENSMUSG00000022957;ENSMUSG00000023830;ENSMUSG00000025278;ENSMUSG00000026728;ENSMUSG00000026883;ENSMUSG00000027519;ENSMUSG00000035181;ENSMUSG00000036943;ENSMUSG00000037533;ENSMUSG00000038668;ENSMUSG00000039414;ENSMUSG00000041688;ENSMUSG00000047126;ENSMUSG00000052353;ENSMUSG00000079553
GO:0005686	U2 snRNP	3	21	0.298865	0.535235	ENSMUSG00000002129;ENSMUSG00000025982;ENSMUSG00000028902
GO:0005697	telomerase holoenzyme complex	3	21	0.298865	0.535235	ENSMUSG00000026516;ENSMUSG00000031403;ENSMUSG00000038290
GO:0099523	presynaptic cytosol	3	21	0.298865	0.535235	ENSMUSG00000006930;ENSMUSG00000020358;ENSMUSG00000030970
GO:0000788	nuclear nucleosome	5	40	0.298993	0.535235	ENSMUSG00000020167;ENSMUSG00000029177;ENSMUSG00000060639;ENSMUSG00000069310;ENSMUSG00000079184
GO:0032839	dendrite cytoplasm	5	40	0.298993	0.535235	ENSMUSG00000001985;ENSMUSG00000006930;ENSMUSG00000021012;ENSMUSG00000026764;ENSMUSG00000028820
GO:0005940	septin ring	2	12	0.300236	0.535805	ENSMUSG00000058013;ENSMUSG00000059248
GO:0030061	mitochondrial crista	2	12	0.300236	0.535805	ENSMUSG00000025980;ENSMUSG00000039065
GO:0032809	neuronal cell body membrane	4	31	0.311816	0.542928	ENSMUSG00000005534;ENSMUSG00000026883;ENSMUSG00000042671;ENSMUSG00000047787
GO:0030665	clathrin-coated vesicle membrane	5	41	0.317439	0.542928	ENSMUSG00000026787;ENSMUSG00000031731;ENSMUSG00000034940;ENSMUSG00000047126;ENSMUSG00000052353
GO:0000243	commitment complex	1	4	0.3178	0.542928	ENSMUSG00000030435
GO:0000306	extrinsic component of vacuolar membrane	1	4	0.3178	0.542928	ENSMUSG00000043940
GO:0005749	mitochondrial respiratory chain complex II, succinate dehydrogenase complex (ubiquinone)	1	4	0.3178	0.542928	ENSMUSG00000021577
GO:0008282	inward rectifying potassium channel	1	4	0.3178	0.542928	ENSMUSG00000096146
GO:0031021	interphase microtubule organizing center	1	4	0.3178	0.542928	ENSMUSG00000017716
GO:0031499	TRAMP complex	1	4	0.3178	0.542928	ENSMUSG00000016018
GO:0032389	MutLalpha complex	1	4	0.3178	0.542928	ENSMUSG00000026098
GO:0032777	Piccolo NuA4 histone acetyltransferase complex	1	4	0.3178	0.542928	ENSMUSG00000069495
GO:0033063	Rad51B-Rad51C-Rad51D-XRCC2 complex	1	4	0.3178	0.542928	ENSMUSG00000007646
GO:0033269	internode region of axon	1	4	0.3178	0.542928	ENSMUSG00000025812
GO:0034271	phosphatidylinositol 3-kinase complex, class III, type I	1	4	0.3178	0.542928	ENSMUSG00000032571
GO:0034272	phosphatidylinositol 3-kinase complex, class III, type II	1	4	0.3178	0.542928	ENSMUSG00000032571
GO:0034657	GID complex	1	4	0.3178	0.542928	ENSMUSG00000002222
GO:0035658	Mon1-Ccz1 complex	1	4	0.3178	0.542928	ENSMUSG00000078908
GO:0035867	alphav-beta3 integrin-IGF-1-IGF1R complex	1	4	0.3178	0.542928	ENSMUSG00000005533
GO:0044530	supraspliceosomal complex	1	4	0.3178	0.542928	ENSMUSG00000031134
GO:0045257	succinate dehydrogenase complex (ubiquinone)	1	4	0.3178	0.542928	ENSMUSG00000021577
GO:0045273	respiratory chain complex II	1	4	0.3178	0.542928	ENSMUSG00000021577
GO:0045281	succinate dehydrogenase complex	1	4	0.3178	0.542928	ENSMUSG00000021577
GO:0045283	fumarate reductase complex	1	4	0.3178	0.542928	ENSMUSG00000021577
GO:0070110	ciliary neurotrophic factor receptor complex	1	4	0.3178	0.542928	ENSMUSG00000028444
GO:0090661	box H/ACA telomerase RNP complex	1	4	0.3178	0.542928	ENSMUSG00000031403
GO:0097059	CNTFR-CLCF1 complex	1	4	0.3178	0.542928	ENSMUSG00000028444
GO:0097457	hippocampal mossy fiber	1	4	0.3178	0.542928	ENSMUSG00000052727
GO:1901588	dendritic microtubule	1	4	0.3178	0.542928	ENSMUSG00000027254
GO:1990111	spermatoproteasome complex	1	4	0.3178	0.542928	ENSMUSG00000040850
GO:1990696	USH2 complex	1	4	0.3178	0.542928	ENSMUSG00000069170
GO:0045211	postsynaptic membrane	35	352	0.319569	0.545147	ENSMUSG00000001300;ENSMUSG00000001985;ENSMUSG00000003573;ENSMUSG00000006134;ENSMUSG00000006932;ENSMUSG00000018362;ENSMUSG00000019820;ENSMUSG00000020300;ENSMUSG00000021782;ENSMUSG00000022602;ENSMUSG00000024304;ENSMUSG00000025813;ENSMUSG00000026235;ENSMUSG00000027799;ENSMUSG00000027950;ENSMUSG00000028402;ENSMUSG00000028664;ENSMUSG00000030465;ENSMUSG00000033295;ENSMUSG00000034275;ENSMUSG00000034813;…
GO:0042629	mast cell granule	3	22	0.324757	0.553183	ENSMUSG00000001642;ENSMUSG00000005672;ENSMUSG00000034342
GO:0048786	presynaptic active zone	9	82	0.330973	0.562946	ENSMUSG00000005886;ENSMUSG00000006932;ENSMUSG00000007989;ENSMUSG00000024304;ENSMUSG00000026463;ENSMUSG00000030172;ENSMUSG00000030970;ENSMUSG00000032589;ENSMUSG00000038665
GO:0098590	plasma membrane region	119	1254	0.333064	0.564169	ENSMUSG00000001300;ENSMUSG00000001761;ENSMUSG00000001985;ENSMUSG00000003534;ENSMUSG00000003573;ENSMUSG00000003779;ENSMUSG00000004056;ENSMUSG00000004455;ENSMUSG00000004530;ENSMUSG00000004591;ENSMUSG00000005534;ENSMUSG00000006134;ENSMUSG00000006932;ENSMUSG00000007613;ENSMUSG00000007989;ENSMUSG00000013076;ENSMUSG00000014773;ENSMUSG00000017716;ENSMUSG00000018362;ENSMUSG00000019820;ENSMUSG00000020300;…
GO:0000502	proteasome complex	8	72	0.333306	0.564169	ENSMUSG00000005312;ENSMUSG00000006998;ENSMUSG00000022867;ENSMUSG00000025326;ENSMUSG00000026229;ENSMUSG00000028452;ENSMUSG00000040850;ENSMUSG00000078652
GO:0005665	RNA polymerase II, core complex	2	13	0.335097	0.564169	ENSMUSG00000005198;ENSMUSG00000029250
GO:0008540	proteasome regulatory particle, base subcomplex	2	13	0.335097	0.564169	ENSMUSG00000006998;ENSMUSG00000026229
GO:0030914	STAGA complex	2	13	0.335097	0.564169	ENSMUSG00000038697;ENSMUSG00000045482
GO:0031105	septin complex	2	13	0.335097	0.564169	ENSMUSG00000058013;ENSMUSG00000059248
GO:0033268	node of Ranvier	2	13	0.335097	0.564169	ENSMUSG00000053024;ENSMUSG00000056258
GO:0032420	stereocilium	6	52	0.336273	0.565328	ENSMUSG00000020745;ENSMUSG00000021733;ENSMUSG00000025813;ENSMUSG00000032050;ENSMUSG00000033502;ENSMUSG00000069170
GO:0044456	synapse part	103	1084	0.341503	0.573291	ENSMUSG00000001300;ENSMUSG00000001761;ENSMUSG00000001985;ENSMUSG00000003573;ENSMUSG00000004455;ENSMUSG00000005886;ENSMUSG00000006134;ENSMUSG00000006930;ENSMUSG00000006932;ENSMUSG00000007989;ENSMUSG00000013415;ENSMUSG00000013629;ENSMUSG00000018362;ENSMUSG00000019820;ENSMUSG00000020091;ENSMUSG00000020300;ENSMUSG00000020358;ENSMUSG00000020716;ENSMUSG00000020900;ENSMUSG00000020961;ENSMUSG00000021373;…
GO:0030136	clathrin-coated vesicle	12	114	0.34497	0.578273	ENSMUSG00000015653;ENSMUSG00000020961;ENSMUSG00000023830;ENSMUSG00000026787;ENSMUSG00000031731;ENSMUSG00000033792;ENSMUSG00000034940;ENSMUSG00000036943;ENSMUSG00000047126;ENSMUSG00000052353;ENSMUSG00000056268;ENSMUSG00000068747
GO:1905369	endopeptidase complex	8	73	0.347403	0.581511	ENSMUSG00000005312;ENSMUSG00000006998;ENSMUSG00000022867;ENSMUSG00000025326;ENSMUSG00000026229;ENSMUSG00000028452;ENSMUSG00000040850;ENSMUSG00000078652
GO:0005796	Golgi lumen	3	23	0.350643	0.585245	ENSMUSG00000029510;ENSMUSG00000031119;ENSMUSG00000058571
GO:0036452	ESCRT complex	3	23	0.350643	0.585245	ENSMUSG00000026718;ENSMUSG00000038740;ENSMUSG00000066278
GO:0031410	cytoplasmic vesicle	168	1790	0.353002	0.587664	ENSMUSG00000000001;ENSMUSG00000000957;ENSMUSG00000001228;ENSMUSG00000001313;ENSMUSG00000001761;ENSMUSG00000001924;ENSMUSG00000003031;ENSMUSG00000003452;ENSMUSG00000004056;ENSMUSG00000004530;ENSMUSG00000005312;ENSMUSG00000005534;ENSMUSG00000005672;ENSMUSG00000006740;ENSMUSG00000006930;ENSMUSG00000007613;ENSMUSG00000009907;ENSMUSG00000013076;ENSMUSG00000014773;ENSMUSG00000015243;ENSMUSG00000015653;…
GO:0031674	I band	15	146	0.353105	0.587664	ENSMUSG00000000708;ENSMUSG00000006932;ENSMUSG00000019907;ENSMUSG00000021823;ENSMUSG00000025278;ENSMUSG00000026463;ENSMUSG00000029361;ENSMUSG00000030516;ENSMUSG00000031626;ENSMUSG00000032511;ENSMUSG00000034295;ENSMUSG00000050503;ENSMUSG00000054477;ENSMUSG00000058056;ENSMUSG00000063450
GO:0044298	cell body membrane	4	33	0.354633	0.587678	ENSMUSG00000005534;ENSMUSG00000026883;ENSMUSG00000042671;ENSMUSG00000047787
GO:0046540	U4/U6 x U5 tri-snRNP complex	4	33	0.354633	0.587678	ENSMUSG00000002455;ENSMUSG00000003660;ENSMUSG00000020850;ENSMUSG00000020929
GO:0097526	spliceosomal tri-snRNP complex	4	33	0.354633	0.587678	ENSMUSG00000002455;ENSMUSG00000003660;ENSMUSG00000020850;ENSMUSG00000020929
GO:0097708	intracellular vesicle	168	1794	0.364745	0.594086	ENSMUSG00000000001;ENSMUSG00000000957;ENSMUSG00000001228;ENSMUSG00000001313;ENSMUSG00000001761;ENSMUSG00000001924;ENSMUSG00000003031;ENSMUSG00000003452;ENSMUSG00000004056;ENSMUSG00000004530;ENSMUSG00000005312;ENSMUSG00000005534;ENSMUSG00000005672;ENSMUSG00000006740;ENSMUSG00000006930;ENSMUSG00000007613;ENSMUSG00000009907;ENSMUSG00000013076;ENSMUSG00000014773;ENSMUSG00000015243;ENSMUSG00000015653;…
GO:0019898	extrinsic component of membrane	31	317	0.367891	0.594086	ENSMUSG00000000001;ENSMUSG00000000305;ENSMUSG00000006005;ENSMUSG00000006134;ENSMUSG00000006932;ENSMUSG00000018362;ENSMUSG00000023015;ENSMUSG00000024304;ENSMUSG00000027363;ENSMUSG00000027381;ENSMUSG00000027665;ENSMUSG00000028698;ENSMUSG00000030265;ENSMUSG00000031841;ENSMUSG00000032462;ENSMUSG00000032571;ENSMUSG00000032589;ENSMUSG00000034354;ENSMUSG00000035284;ENSMUSG00000037815;ENSMUSG00000038485;…
GO:0043240	Fanconi anaemia nuclear complex	2	14	0.369421	0.594086	ENSMUSG00000032815;ENSMUSG00000039187
GO:0044448	cell cortex part	19	190	0.37119	0.594086	ENSMUSG00000006932;ENSMUSG00000019820;ENSMUSG00000020189;ENSMUSG00000020536;ENSMUSG00000021373;ENSMUSG00000021823;ENSMUSG00000024304;ENSMUSG00000027883;ENSMUSG00000029763;ENSMUSG00000030172;ENSMUSG00000030970;ENSMUSG00000032050;ENSMUSG00000032589;ENSMUSG00000036777;ENSMUSG00000058013;ENSMUSG00000059248;ENSMUSG00000064302;ENSMUSG00000066306;ENSMUSG00000066406
GO:0099091	postsynaptic specialization, intracellular component	4	34	0.376068	0.594086	ENSMUSG00000006932;ENSMUSG00000027692;ENSMUSG00000029361;ENSMUSG00000035168
GO:0001891	phagocytic cup	3	24	0.37641	0.594086	ENSMUSG00000024593;ENSMUSG00000041225;ENSMUSG00000052298
GO:0005802	trans-Golgi network	21	212	0.378199	0.594086	ENSMUSG00000002688;ENSMUSG00000003452;ENSMUSG00000018417;ENSMUSG00000020128;ENSMUSG00000020536;ENSMUSG00000023830;ENSMUSG00000024073;ENSMUSG00000027255;ENSMUSG00000027799;ENSMUSG00000031731;ENSMUSG00000032086;ENSMUSG00000032589;ENSMUSG00000033792;ENSMUSG00000035901;ENSMUSG00000036093;ENSMUSG00000037400;ENSMUSG00000047694;ENSMUSG00000049313;ENSMUSG00000054693;ENSMUSG00000057337;ENSMUSG00000067851
GO:0000798	nuclear cohesin complex	1	5	0.38001	0.594086	ENSMUSG00000024974
GO:0000923	equatorial microtubule organizing center	1	5	0.38001	0.594086	ENSMUSG00000027263
GO:0000938	GARP complex	1	5	0.38001	0.594086	ENSMUSG00000020128
GO:0001401	mitochondrial sorting and assembly machinery complex	1	5	0.38001	0.594086	ENSMUSG00000021704
GO:0002081	outer acrosomal membrane	1	5	0.38001	0.594086	ENSMUSG00000021188
GO:0002141	stereocilia ankle link	1	5	0.38001	0.594086	ENSMUSG00000069170
GO:0002142	stereocilia ankle link complex	1	5	0.38001	0.594086	ENSMUSG00000069170
GO:0002189	ribose phosphate diphosphokinase complex	1	5	0.38001	0.594086	ENSMUSG00000079104
GO:0005638	lamin filament	1	5	0.38001	0.594086	ENSMUSG00000024590
GO:0005677	chromatin silencing complex	1	5	0.38001	0.594086	ENSMUSG00000031715
GO:0008537	proteasome activator complex	1	5	0.38001	0.594086	ENSMUSG00000078652
GO:0016602	CCAAT-binding factor complex	1	5	0.38001	0.594086	ENSMUSG00000020248
GO:0030289	protein phosphatase 4 complex	1	5	0.38001	0.594086	ENSMUSG00000020463
GO:0031429	box H/ACA snoRNP complex	1	5	0.38001	0.594086	ENSMUSG00000031403
GO:0032983	kainate selective glutamate receptor complex	1	5	0.38001	0.594086	ENSMUSG00000001985
GO:0034991	nuclear meiotic cohesin complex	1	5	0.38001	0.594086	ENSMUSG00000024974
GO:0044302	dentate gyrus mossy fiber	1	5	0.38001	0.594086	ENSMUSG00000052727
GO:0044545	NSL complex	1	5	0.38001	0.594086	ENSMUSG00000018412
GO:0045098	type III intermediate filament	1	5	0.38001	0.594086	ENSMUSG00000026728
GO:0045180	basal cortex	1	5	0.38001	0.594086	ENSMUSG00000064302
GO:0046696	lipopolysaccharide receptor complex	1	5	0.38001	0.594086	ENSMUSG00000025980
GO:0048788	cytoskeleton of presynaptic active zone	1	5	0.38001	0.594086	ENSMUSG00000032589
GO:0070390	transcription export complex 2	1	5	0.38001	0.594086	ENSMUSG00000038542
GO:0070695	FHF complex	1	5	0.38001	0.594086	ENSMUSG00000037234
GO:0071204	histone pre-mRNA 3'end processing complex	1	5	0.38001	0.594086	ENSMUSG00000032423
GO:0071547	piP-body	1	5	0.38001	0.594086	ENSMUSG00000041912
GO:0072379	ER membrane insertion complex	1	5	0.38001	0.594086	ENSMUSG00000042743
GO:0072487	MSL complex	1	5	0.38001	0.594086	ENSMUSG00000031358
GO:0072588	box H/ACA RNP complex	1	5	0.38001	0.594086	ENSMUSG00000031403
GO:0097057	TRAF2-GSTP1 complex	1	5	0.38001	0.594086	ENSMUSG00000026942
GO:0097255	R2TP complex	1	5	0.38001	0.594086	ENSMUSG00000003868
GO:0097450	astrocyte end-foot	1	5	0.38001	0.594086	ENSMUSG00000031785
GO:0097651	phosphatidylinositol 3-kinase complex, class I	1	5	0.38001	0.594086	ENSMUSG00000027665
GO:0098826	endoplasmic reticulum tubular network membrane	1	5	0.38001	0.594086	ENSMUSG00000024759
GO:1990357	terminal web	1	5	0.38001	0.594086	ENSMUSG00000021823
GO:0001669	acrosomal vesicle	14	139	0.389072	0.607433	ENSMUSG00000001313;ENSMUSG00000005672;ENSMUSG00000021188;ENSMUSG00000022106;ENSMUSG00000022602;ENSMUSG00000023015;ENSMUSG00000026923;ENSMUSG00000027326;ENSMUSG00000027363;ENSMUSG00000027660;ENSMUSG00000033487;ENSMUSG00000037815;ENSMUSG00000068039;ENSMUSG00000096146
GO:0016324	apical plasma membrane	33	342	0.392406	0.611815	ENSMUSG00000007613;ENSMUSG00000007989;ENSMUSG00000013076;ENSMUSG00000014773;ENSMUSG00000017716;ENSMUSG00000021699;ENSMUSG00000021733;ENSMUSG00000022255;ENSMUSG00000024304;ENSMUSG00000025812;ENSMUSG00000026556;ENSMUSG00000026923;ENSMUSG00000027692;ENSMUSG00000028402;ENSMUSG00000028444;ENSMUSG00000030516;ENSMUSG00000031112;ENSMUSG00000031207;ENSMUSG00000031626;ENSMUSG00000032050;ENSMUSG00000033792;…
GO:0005929	cilium	57	601	0.396521	0.617401	ENSMUSG00000001761;ENSMUSG00000004347;ENSMUSG00000006740;ENSMUSG00000009030;ENSMUSG00000019971;ENSMUSG00000019988;ENSMUSG00000020745;ENSMUSG00000021318;ENSMUSG00000021782;ENSMUSG00000023066;ENSMUSG00000024576;ENSMUSG00000025231;ENSMUSG00000025764;ENSMUSG00000026463;ENSMUSG00000026605;ENSMUSG00000026721;ENSMUSG00000026764;ENSMUSG00000027254;ENSMUSG00000027496;ENSMUSG00000028792;ENSMUSG00000029086;…
GO:0033290	eukaryotic 48S preinitiation complex	2	15	0.403017	0.626675	ENSMUSG00000024991;ENSMUSG00000030738
GO:0043204	perikaryon	17	173	0.410215	0.637014	ENSMUSG00000001985;ENSMUSG00000018583;ENSMUSG00000022387;ENSMUSG00000024122;ENSMUSG00000026235;ENSMUSG00000027770;ENSMUSG00000030795;ENSMUSG00000033792;ENSMUSG00000042453;ENSMUSG00000042671;ENSMUSG00000043940;ENSMUSG00000047976;ENSMUSG00000048000;ENSMUSG00000048904;ENSMUSG00000052727;ENSMUSG00000062901;ENSMUSG00000070544
GO:0043235	receptor complex	36	379	0.423426	0.649228	ENSMUSG00000001985;ENSMUSG00000003534;ENSMUSG00000005533;ENSMUSG00000005534;ENSMUSG00000005672;ENSMUSG00000007613;ENSMUSG00000008734;ENSMUSG00000021277;ENSMUSG00000021796;ENSMUSG00000022636;ENSMUSG00000024913;ENSMUSG00000025006;ENSMUSG00000025980;ENSMUSG00000026235;ENSMUSG00000026640;ENSMUSG00000026923;ENSMUSG00000026942;ENSMUSG00000027009;ENSMUSG00000027111;ENSMUSG00000027164;ENSMUSG00000027878;…
GO:0005689	U12-type spliceosomal complex	3	26	0.427197	0.649228	ENSMUSG00000025982;ENSMUSG00000029169;ENSMUSG00000033732
GO:0030057	desmosome	3	26	0.427197	0.649228	ENSMUSG00000001924;ENSMUSG00000021823;ENSMUSG00000062901
GO:0030125	clathrin vesicle coat	3	26	0.427197	0.649228	ENSMUSG00000031731;ENSMUSG00000034940;ENSMUSG00000047126
GO:0099524	postsynaptic cytosol	3	26	0.427197	0.649228	ENSMUSG00000006930;ENSMUSG00000028991;ENSMUSG00000032216
GO:0000176	nuclear exosome (RNase complex)	2	16	0.435732	0.649228	ENSMUSG00000016018;ENSMUSG00000026516
GO:0005685	U1 snRNP	2	16	0.435732	0.649228	ENSMUSG00000020863;ENSMUSG00000061136
GO:0034719	SMN-Sm protein complex	2	16	0.435732	0.649228	ENSMUSG00000027905;ENSMUSG00000037275
GO:0097449	astrocyte projection	2	16	0.435732	0.649228	ENSMUSG00000031785;ENSMUSG00000052397
GO:0000126	transcription factor TFIIIB complex	1	6	0.43655	0.649228	ENSMUSG00000049658
GO:0002079	inner acrosomal membrane	1	6	0.43655	0.649228	ENSMUSG00000021188
GO:0002139	stereocilia coupling link	1	6	0.43655	0.649228	ENSMUSG00000069170
GO:0005850	eukaryotic translation initiation factor 2 complex	1	6	0.43655	0.649228	ENSMUSG00000035150
GO:0016461	unconventional myosin complex	1	6	0.43655	0.649228	ENSMUSG00000034593
GO:0030015	CCR4-NOT core complex	1	6	0.43655	0.649228	ENSMUSG00000036550
GO:0030121	AP-1 adaptor complex	1	6	0.43655	0.649228	ENSMUSG00000031731
GO:0031094	platelet dense tubular network	1	6	0.43655	0.649228	ENSMUSG00000048376
GO:0031261	DNA replication preinitiation complex	1	6	0.43655	0.649228	ENSMUSG00000000028
GO:0031415	NatA complex	1	6	0.43655	0.649228	ENSMUSG00000063273
GO:0031467	Cul7-RING ubiquitin ligase complex	1	6	0.43655	0.649228	ENSMUSG00000032867
GO:0032059	bleb	1	6	0.43655	0.649228	ENSMUSG00000036777
GO:0034388	Pwp2p-containing subcomplex of 90S preribosome	1	6	0.43655	0.649228	ENSMUSG00000040688
GO:0035749	myelin sheath adaxonal region	1	6	0.43655	0.649228	ENSMUSG00000021112
GO:0035976	transcription factor AP-1 complex	1	6	0.43655	0.649228	ENSMUSG00000052684
GO:0060171	stereocilium membrane	1	6	0.43655	0.649228	ENSMUSG00000069170
GO:0070545	PeBoW complex	1	6	0.43655	0.649228	ENSMUSG00000032867
GO:0070552	BRISC complex	1	6	0.43655	0.649228	ENSMUSG00000025403
GO:0071546	pi-body	1	6	0.43655	0.649228	ENSMUSG00000041912
GO:0089701	U2AF	1	6	0.43655	0.649228	ENSMUSG00000030435
GO:0090724	central region of growth cone	1	6	0.43655	0.649228	ENSMUSG00000020745
GO:0097227	sperm annulus	1	6	0.43655	0.649228	ENSMUSG00000032097
GO:0097413	Lewy body	1	6	0.43655	0.649228	ENSMUSG00000025234
GO:0098843	postsynaptic endocytic zone	1	6	0.43655	0.649228	ENSMUSG00000045078
GO:0031985	Golgi cisterna	11	112	0.444632	0.660401	ENSMUSG00000000420;ENSMUSG00000003316;ENSMUSG00000020536;ENSMUSG00000020952;ENSMUSG00000029516;ENSMUSG00000034109;ENSMUSG00000046152;ENSMUSG00000047694;ENSMUSG00000049313;ENSMUSG00000052632;ENSMUSG00000068747
GO:0030018	Z disc	13	134	0.45004	0.667143	ENSMUSG00000006932;ENSMUSG00000019907;ENSMUSG00000021823;ENSMUSG00000025278;ENSMUSG00000026463;ENSMUSG00000029361;ENSMUSG00000031626;ENSMUSG00000032511;ENSMUSG00000034295;ENSMUSG00000050503;ENSMUSG00000054477;ENSMUSG00000058056;ENSMUSG00000063450
GO:0034705	potassium channel complex	9	91	0.450784	0.667143	ENSMUSG00000001985;ENSMUSG00000039419;ENSMUSG00000040407;ENSMUSG00000047959;ENSMUSG00000047976;ENSMUSG00000053024;ENSMUSG00000056258;ENSMUSG00000074575;ENSMUSG00000096146
GO:0005868	cytoplasmic dynein complex	3	27	0.452047	0.667143	ENSMUSG00000006005;ENSMUSG00000018707;ENSMUSG00000047193
GO:0012507	ER to Golgi transport vesicle membrane	3	27	0.452047	0.667143	ENSMUSG00000020538;ENSMUSG00000026924;ENSMUSG00000027429
GO:0097386	glial cell projection	3	27	0.452047	0.667143	ENSMUSG00000001642;ENSMUSG00000031785;ENSMUSG00000052397
GO:0032421	stereocilium bundle	6	59	0.453436	0.668343	ENSMUSG00000020745;ENSMUSG00000021733;ENSMUSG00000025813;ENSMUSG00000032050;ENSMUSG00000033502;ENSMUSG00000069170
GO:0033270	paranode region of axon	2	17	0.467447	0.68292	ENSMUSG00000039419;ENSMUSG00000047976
GO:0033646	host intracellular part	2	17	0.467447	0.68292	ENSMUSG00000003452;ENSMUSG00000041720
GO:0043186	P granule	2	17	0.467447	0.68292	ENSMUSG00000020721;ENSMUSG00000041912
GO:0043656	intracellular region of host	2	17	0.467447	0.68292	ENSMUSG00000003452;ENSMUSG00000041720
GO:0045495	pole plasm	2	17	0.467447	0.68292	ENSMUSG00000020721;ENSMUSG00000041912
GO:0060293	germ plasm	2	17	0.467447	0.68292	ENSMUSG00000020721;ENSMUSG00000041912
GO:0071437	invadopodium	2	17	0.467447	0.68292	ENSMUSG00000031207;ENSMUSG00000052397
GO:0098805	whole membrane	124	1348	0.472065	0.6888	ENSMUSG00000000001;ENSMUSG00000000628;ENSMUSG00000000787;ENSMUSG00000001313;ENSMUSG00000001761;ENSMUSG00000001924;ENSMUSG00000002688;ENSMUSG00000003226;ENSMUSG00000004455;ENSMUSG00000004530;ENSMUSG00000005534;ENSMUSG00000006932;ENSMUSG00000007613;ENSMUSG00000008734;ENSMUSG00000009907;ENSMUSG00000014773;ENSMUSG00000015243;ENSMUSG00000015653;ENSMUSG00000017776;ENSMUSG00000018363;ENSMUSG00000018417;…
GO:0031594	neuromuscular junction	9	93	0.477273	0.694651	ENSMUSG00000000794;ENSMUSG00000006134;ENSMUSG00000019820;ENSMUSG00000020900;ENSMUSG00000021709;ENSMUSG00000026235;ENSMUSG00000027253;ENSMUSG00000035357;ENSMUSG00000048376
GO:0098982	GABA-ergic synapse	9	93	0.477273	0.694651	ENSMUSG00000006930;ENSMUSG00000030172;ENSMUSG00000030970;ENSMUSG00000031772;ENSMUSG00000031841;ENSMUSG00000032589;ENSMUSG00000034275;ENSMUSG00000051177;ENSMUSG00000058013
GO:0099056	integral component of presynaptic membrane	10	104	0.478942	0.696207	ENSMUSG00000001300;ENSMUSG00000024304;ENSMUSG00000026235;ENSMUSG00000026463;ENSMUSG00000027950;ENSMUSG00000028664;ENSMUSG00000031217;ENSMUSG00000031772;ENSMUSG00000047959;ENSMUSG00000047976
GO:0005669	transcription factor TFIID complex	4	39	0.481114	0.697052	ENSMUSG00000031314;ENSMUSG00000036980;ENSMUSG00000037343;ENSMUSG00000059552
GO:0005905	clathrin-coated pit	6	61	0.486285	0.697052	ENSMUSG00000022305;ENSMUSG00000022957;ENSMUSG00000025980;ENSMUSG00000047126;ENSMUSG00000052353;ENSMUSG00000068747
GO:0005688	U6 snRNP	1	7	0.487936	0.697052	ENSMUSG00000019432
GO:0005826	actomyosin contractile ring	1	7	0.487936	0.697052	ENSMUSG00000036777
GO:0016281	eukaryotic translation initiation factor 4F complex	1	7	0.487936	0.697052	ENSMUSG00000045983
GO:0030870	Mre11 complex	1	7	0.487936	0.697052	ENSMUSG00000031928
GO:0031166	integral component of vacuolar membrane	1	7	0.487936	0.697052	ENSMUSG00000022066
GO:0031310	intrinsic component of vacuolar membrane	1	7	0.487936	0.697052	ENSMUSG00000022066
GO:0031466	Cul5-RING ubiquitin ligase complex	1	7	0.487936	0.697052	ENSMUSG00000042607
GO:0033061	DNA recombinase mediator complex	1	7	0.487936	0.697052	ENSMUSG00000007646
GO:0070187	shelterin complex	1	7	0.487936	0.697052	ENSMUSG00000029676
GO:0097136	Bcl-2 family protein complex	1	7	0.487936	0.697052	ENSMUSG00000027381
GO:0097441	basal dendrite	1	7	0.487936	0.697052	ENSMUSG00000052727
GO:1990635	proximal dendrite	1	7	0.487936	0.697052	ENSMUSG00000048000
GO:0098889	intrinsic component of presynaptic membrane	11	116	0.492204	0.702284	ENSMUSG00000001300;ENSMUSG00000024304;ENSMUSG00000026235;ENSMUSG00000026463;ENSMUSG00000027950;ENSMUSG00000028664;ENSMUSG00000031119;ENSMUSG00000031217;ENSMUSG00000031772;ENSMUSG00000047959;ENSMUSG00000047976
GO:0032426	stereocilium tip	2	18	0.498072	0.708044	ENSMUSG00000025813;ENSMUSG00000033502
GO:0043194	axon initial segment	2	18	0.498072	0.708044	ENSMUSG00000027254;ENSMUSG00000056258
GO:0099144	anchored component of synaptic membrane	2	18	0.498072	0.708044	ENSMUSG00000031119;ENSMUSG00000053024
GO:0022624	proteasome accessory complex	3	29	0.500312	0.709489	ENSMUSG00000006998;ENSMUSG00000026229;ENSMUSG00000078652
GO:0030867	rough endoplasmic reticulum membrane	3	29	0.500312	0.709489	ENSMUSG00000001924;ENSMUSG00000019802;ENSMUSG00000040297
GO:0030863	cortical cytoskeleton	11	117	0.503961	0.713791	ENSMUSG00000019820;ENSMUSG00000020536;ENSMUSG00000021373;ENSMUSG00000021823;ENSMUSG00000024304;ENSMUSG00000032050;ENSMUSG00000032589;ENSMUSG00000036777;ENSMUSG00000064302;ENSMUSG00000066306;ENSMUSG00000066406
GO:0098862	cluster of actin-based cell projections	17	184	0.514482	0.727804	ENSMUSG00000003534;ENSMUSG00000018417;ENSMUSG00000020745;ENSMUSG00000020900;ENSMUSG00000021733;ENSMUSG00000021823;ENSMUSG00000025278;ENSMUSG00000025813;ENSMUSG00000028158;ENSMUSG00000030838;ENSMUSG00000032050;ENSMUSG00000032462;ENSMUSG00000033502;ENSMUSG00000033792;ENSMUSG00000052397;ENSMUSG00000069170;ENSMUSG00000078515
GO:0099023	tethering complex	6	63	0.51848	0.732566	ENSMUSG00000020128;ENSMUSG00000020576;ENSMUSG00000029763;ENSMUSG00000035933;ENSMUSG00000037234;ENSMUSG00000038102
GO:0005795	Golgi stack	13	141	0.52578	0.737432	ENSMUSG00000000420;ENSMUSG00000003316;ENSMUSG00000020536;ENSMUSG00000020952;ENSMUSG00000029516;ENSMUSG00000031835;ENSMUSG00000034109;ENSMUSG00000040407;ENSMUSG00000046152;ENSMUSG00000047694;ENSMUSG00000049313;ENSMUSG00000052632;ENSMUSG00000068747
GO:0033643	host cell part	2	19	0.527544	0.737432	ENSMUSG00000003452;ENSMUSG00000041720
GO:0099059	integral component of presynaptic active zone membrane	2	19	0.527544	0.737432	ENSMUSG00000024304;ENSMUSG00000026463
GO:0000506	glycosylphosphatidylinositol-N-acetylglucosaminyltransferase (GPI-GnT) complex	1	8	0.534638	0.737432	ENSMUSG00000031381
GO:0000801	central element	1	8	0.534638	0.737432	ENSMUSG00000024660
GO:0001520	outer dense fiber	1	8	0.534638	0.737432	ENSMUSG00000032097
GO:0002199	zona pellucida receptor complex	1	8	0.534638	0.737432	ENSMUSG00000068039
GO:0005786	signal recognition particle, endoplasmic reticulum targeting	1	8	0.534638	0.737432	ENSMUSG00000073079
GO:0005952	cAMP-dependent protein kinase complex	1	8	0.534638	0.737432	ENSMUSG00000032601
GO:0008290	F-actin capping protein complex	1	8	0.534638	0.737432	ENSMUSG00000070372
GO:0031209	SCAR complex	1	8	0.534638	0.737432	ENSMUSG00000028868
GO:0032541	cortical endoplasmic reticulum	1	8	0.534638	0.737432	ENSMUSG00000020189
GO:0035032	phosphatidylinositol 3-kinase complex, class III	1	8	0.534638	0.737432	ENSMUSG00000032571
GO:0043256	laminin complex	1	8	0.534638	0.737432	ENSMUSG00000026478
GO:0044352	pinosome	1	8	0.534638	0.737432	ENSMUSG00000000957
GO:0044354	macropinosome	1	8	0.534638	0.737432	ENSMUSG00000000957
GO:0070847	core mediator complex	1	8	0.534638	0.737432	ENSMUSG00000064127
GO:0098835	presynaptic endocytic zone membrane	1	8	0.534638	0.737432	ENSMUSG00000047126
GO:0099569	presynaptic cytoskeleton	1	8	0.534638	0.737432	ENSMUSG00000032589
GO:1990316	Atg1/ULK1 kinase complex	1	8	0.534638	0.737432	ENSMUSG00000049323
GO:0097060	synaptic membrane	44	485	0.537498	0.740497	ENSMUSG00000001300;ENSMUSG00000001985;ENSMUSG00000003573;ENSMUSG00000006134;ENSMUSG00000006932;ENSMUSG00000018362;ENSMUSG00000019820;ENSMUSG00000020300;ENSMUSG00000021782;ENSMUSG00000022602;ENSMUSG00000024304;ENSMUSG00000025813;ENSMUSG00000026235;ENSMUSG00000026463;ENSMUSG00000026787;ENSMUSG00000027253;ENSMUSG00000027799;ENSMUSG00000027950;ENSMUSG00000028402;ENSMUSG00000028664;ENSMUSG00000030465;…
GO:1905368	peptidase complex	9	98	0.541987	0.745795	ENSMUSG00000005312;ENSMUSG00000006998;ENSMUSG00000022867;ENSMUSG00000025326;ENSMUSG00000026229;ENSMUSG00000028452;ENSMUSG00000036980;ENSMUSG00000040850;ENSMUSG00000078652
GO:0030864	cortical actin cytoskeleton	8	87	0.54408	0.747787	ENSMUSG00000019820;ENSMUSG00000020536;ENSMUSG00000021373;ENSMUSG00000021823;ENSMUSG00000024304;ENSMUSG00000032050;ENSMUSG00000036777;ENSMUSG00000066406
GO:0000421	autophagosome membrane	3	31	0.54631	0.749964	ENSMUSG00000002688;ENSMUSG00000022066;ENSMUSG00000043940
GO:0101031	chaperone complex	2	20	0.555816	0.762112	ENSMUSG00000024966;ENSMUSG00000068039
GO:0005832	chaperonin-containing T-complex	1	9	0.577083	0.782943	ENSMUSG00000068039
GO:0044613	nuclear pore central transport channel	1	9	0.577083	0.782943	ENSMUSG00000021374
GO:0060091	kinocilium	1	9	0.577083	0.782943	ENSMUSG00000033502
GO:0070852	cell body fiber	1	9	0.577083	0.782943	ENSMUSG00000096146
GO:0071439	clathrin complex	1	9	0.577083	0.782943	ENSMUSG00000047126
GO:0097542	ciliary tip	1	9	0.577083	0.782943	ENSMUSG00000048402
GO:0097732	9+2 non-motile cilium	1	9	0.577083	0.782943	ENSMUSG00000033502
GO:0098888	extrinsic component of presynaptic membrane	1	9	0.577083	0.782943	ENSMUSG00000038665
GO:0099025	anchored component of postsynaptic membrane	1	9	0.577083	0.782943	ENSMUSG00000053024
GO:0042588	zymogen granule	2	21	0.582864	0.789862	ENSMUSG00000000001;ENSMUSG00000025980
GO:0002102	podosome	3	33	0.589729	0.797303	ENSMUSG00000021823;ENSMUSG00000053617;ENSMUSG00000058056
GO:0005921	gap junction	3	33	0.589729	0.797303	ENSMUSG00000024812;ENSMUSG00000030516;ENSMUSG00000033444
GO:0009295	nucleoid	4	45	0.596635	0.804764	ENSMUSG00000025403;ENSMUSG00000025745;ENSMUSG00000036875;ENSMUSG00000044221
GO:0042645	mitochondrial nucleoid	4	45	0.596635	0.804764	ENSMUSG00000025403;ENSMUSG00000025745;ENSMUSG00000036875;ENSMUSG00000044221
GO:0030134	COPII-coated ER to Golgi transport vesicle	5	57	0.603283	0.812785	ENSMUSG00000020538;ENSMUSG00000026556;ENSMUSG00000026924;ENSMUSG00000027429;ENSMUSG00000047694
GO:0005732	small nucleolar ribonucleoprotein complex	2	22	0.608674	0.814325	ENSMUSG00000030521;ENSMUSG00000031403
GO:0005782	peroxisomal matrix	2	22	0.608674	0.814325	ENSMUSG00000024507;ENSMUSG00000025980
GO:0031907	microbody lumen	2	22	0.608674	0.814325	ENSMUSG00000024507;ENSMUSG00000025980
GO:0016529	sarcoplasmic reticulum	6	69	0.609612	0.814325	ENSMUSG00000000628;ENSMUSG00000004056;ENSMUSG00000029361;ENSMUSG00000033400;ENSMUSG00000061603;ENSMUSG00000063450
GO:0098685	Schaffer collateral - CA1 synapse	9	104	0.615221	0.814325	ENSMUSG00000001300;ENSMUSG00000006932;ENSMUSG00000022812;ENSMUSG00000026235;ENSMUSG00000032589;ENSMUSG00000034593;ENSMUSG00000038665;ENSMUSG00000045078;ENSMUSG00000060534
GO:0008076	voltage-gated potassium channel complex	7	81	0.615631	0.814325	ENSMUSG00000039419;ENSMUSG00000040407;ENSMUSG00000047959;ENSMUSG00000047976;ENSMUSG00000053024;ENSMUSG00000056258;ENSMUSG00000074575
GO:0005687	U4 snRNP	1	10	0.615658	0.814325	ENSMUSG00000019432
GO:0031838	haptoglobin-hemoglobin complex	1	10	0.615658	0.814325	ENSMUSG00000055609
GO:0034992	microtubule organizing center attachment site	1	10	0.615658	0.814325	ENSMUSG00000063450
GO:0034993	meiotic nuclear membrane microtubule tethering complex	1	10	0.615658	0.814325	ENSMUSG00000063450
GO:0036513	Derlin-1 retrotranslocation complex	1	10	0.615658	0.814325	ENSMUSG00000028452
GO:0044294	dendritic growth cone	1	10	0.615658	0.814325	ENSMUSG00000001761
GO:0097539	ciliary transition fiber	1	10	0.615658	0.814325	ENSMUSG00000026605
GO:0098850	extrinsic component of synaptic vesicle membrane	1	10	0.615658	0.814325	ENSMUSG00000047126
GO:0106083	nuclear membrane protein complex	1	10	0.615658	0.814325	ENSMUSG00000063450
GO:0106094	nuclear membrane microtubule tethering complex	1	10	0.615658	0.814325	ENSMUSG00000063450
GO:0031901	early endosome membrane	10	116	0.621118	0.820612	ENSMUSG00000020536;ENSMUSG00000022602;ENSMUSG00000024104;ENSMUSG00000026235;ENSMUSG00000026718;ENSMUSG00000027598;ENSMUSG00000032382;ENSMUSG00000040945;ENSMUSG00000044968;ENSMUSG00000061273
GO:0019897	extrinsic component of plasma membrane	16	185	0.625451	0.825396	ENSMUSG00000000001;ENSMUSG00000000305;ENSMUSG00000006134;ENSMUSG00000006932;ENSMUSG00000018362;ENSMUSG00000023015;ENSMUSG00000024304;ENSMUSG00000027363;ENSMUSG00000030265;ENSMUSG00000031841;ENSMUSG00000037815;ENSMUSG00000038665;ENSMUSG00000040407;ENSMUSG00000042671;ENSMUSG00000053166;ENSMUSG00000066306
GO:0030118	clathrin coat	4	47	0.631554	0.831901	ENSMUSG00000023830;ENSMUSG00000031731;ENSMUSG00000034940;ENSMUSG00000047126
GO:0005797	Golgi medial cisterna	2	23	0.633249	0.831901	ENSMUSG00000003316;ENSMUSG00000047694
GO:0030687	preribosome, large subunit precursor	2	23	0.633249	0.831901	ENSMUSG00000020706;ENSMUSG00000032867
GO:0034706	sodium channel complex	2	23	0.633249	0.831901	ENSMUSG00000001985;ENSMUSG00000032511
GO:0032580	Golgi cisterna membrane	6	71	0.63778	0.836103	ENSMUSG00000000420;ENSMUSG00000020952;ENSMUSG00000034109;ENSMUSG00000046152;ENSMUSG00000052632;ENSMUSG00000068747
GO:0005741	mitochondrial outer membrane	15	175	0.637889	0.836103	ENSMUSG00000000628;ENSMUSG00000000787;ENSMUSG00000004455;ENSMUSG00000020516;ENSMUSG00000021704;ENSMUSG00000024500;ENSMUSG00000026235;ENSMUSG00000027282;ENSMUSG00000028991;ENSMUSG00000029361;ENSMUSG00000035284;ENSMUSG00000036580;ENSMUSG00000036932;ENSMUSG00000048756;ENSMUSG00000057329
GO:0042734	presynaptic membrane	16	187	0.64274	0.837721	ENSMUSG00000001300;ENSMUSG00000001985;ENSMUSG00000006932;ENSMUSG00000024304;ENSMUSG00000026235;ENSMUSG00000026463;ENSMUSG00000026787;ENSMUSG00000027950;ENSMUSG00000028664;ENSMUSG00000031119;ENSMUSG00000031217;ENSMUSG00000031772;ENSMUSG00000038665;ENSMUSG00000047126;ENSMUSG00000047959;ENSMUSG00000047976
GO:0005903	brush border	11	130	0.647316	0.837721	ENSMUSG00000003534;ENSMUSG00000018417;ENSMUSG00000020900;ENSMUSG00000021823;ENSMUSG00000025278;ENSMUSG00000028158;ENSMUSG00000030838;ENSMUSG00000032462;ENSMUSG00000033792;ENSMUSG00000052397;ENSMUSG00000078515
GO:0033017	sarcoplasmic reticulum membrane	3	36	0.649617	0.837721	ENSMUSG00000029361;ENSMUSG00000061603;ENSMUSG00000063450
GO:0048787	presynaptic active zone membrane	3	36	0.649617	0.837721	ENSMUSG00000024304;ENSMUSG00000026463;ENSMUSG00000038665
GO:0000109	nucleotide-excision repair complex	1	11	0.650716	0.837721	ENSMUSG00000038644
GO:0000782	telomere cap complex	1	11	0.650716	0.837721	ENSMUSG00000029676
GO:0000783	nuclear telomere cap complex	1	11	0.650716	0.837721	ENSMUSG00000029676
GO:0017119	Golgi transport complex	1	11	0.650716	0.837721	ENSMUSG00000035933
GO:0030008	TRAPP complex	1	11	0.650716	0.837721	ENSMUSG00000038102
GO:0030897	HOPS complex	1	11	0.650716	0.837721	ENSMUSG00000037234
GO:0042622	photoreceptor outer segment membrane	1	11	0.650716	0.837721	ENSMUSG00000029086
GO:0044754	autolysosome	1	11	0.650716	0.837721	ENSMUSG00000056234
GO:0048500	signal recognition particle	1	11	0.650716	0.837721	ENSMUSG00000073079
GO:0072546	ER membrane protein complex	1	11	0.650716	0.837721	ENSMUSG00000061273
GO:0097197	tetraspanin-enriched microdomain	1	11	0.650716	0.837721	ENSMUSG00000054693
GO:0098992	neuronal dense core vesicle	1	11	0.650716	0.837721	ENSMUSG00000041268
GO:0046658	anchored component of plasma membrane	6	72	0.6514	0.837721	ENSMUSG00000029510;ENSMUSG00000031119;ENSMUSG00000039114;ENSMUSG00000052957;ENSMUSG00000053024;ENSMUSG00000058571
GO:0005838	proteasome regulatory particle	2	24	0.656598	0.842537	ENSMUSG00000006998;ENSMUSG00000026229
GO:0098945	intrinsic component of presynaptic active zone membrane	2	24	0.656598	0.842537	ENSMUSG00000024304;ENSMUSG00000026463
GO:0005884	actin filament	9	108	0.660511	0.846622	ENSMUSG00000018417;ENSMUSG00000021823;ENSMUSG00000033444;ENSMUSG00000034593;ENSMUSG00000041688;ENSMUSG00000042331;ENSMUSG00000052397;ENSMUSG00000058056;ENSMUSG00000066406
GO:0001772	immunological synapse	3	37	0.668136	0.855451	ENSMUSG00000022636;ENSMUSG00000052397;ENSMUSG00000056153
GO:0046930	pore complex	2	25	0.67874	0.862517	ENSMUSG00000040667;ENSMUSG00000057329
GO:0070971	endoplasmic reticulum exit site	2	25	0.67874	0.862517	ENSMUSG00000026924;ENSMUSG00000027429
GO:0000137	Golgi cis cisterna	1	12	0.682578	0.862517	ENSMUSG00000020536
GO:0000138	Golgi trans cisterna	1	12	0.682578	0.862517	ENSMUSG00000047694
GO:0000164	protein phosphatase type 1 complex	1	12	0.682578	0.862517	ENSMUSG00000004455
GO:0002177	manchette	1	12	0.682578	0.862517	ENSMUSG00000018707
GO:0005845	mRNA cap binding complex	1	12	0.682578	0.862517	ENSMUSG00000036698
GO:0031313	extrinsic component of endosome membrane	1	12	0.682578	0.862517	ENSMUSG00000027363
GO:0034518	RNA cap binding complex	1	12	0.682578	0.862517	ENSMUSG00000036698
GO:0036038	MKS complex	1	12	0.682578	0.862517	ENSMUSG00000019971
GO:0098845	postsynaptic endosome	1	12	0.682578	0.862517	ENSMUSG00000022602
GO:0099026	anchored component of presynaptic membrane	1	12	0.682578	0.862517	ENSMUSG00000031119
GO:0045334	clathrin-coated endocytic vesicle	2	26	0.699702	0.883193	ENSMUSG00000047126;ENSMUSG00000052353
GO:0045178	basal part of cell	5	64	0.705052	0.888979	ENSMUSG00000003573;ENSMUSG00000027111;ENSMUSG00000062312;ENSMUSG00000064302;ENSMUSG00000067336
GO:0000124	SAGA complex	1	13	0.711535	0.890378	ENSMUSG00000036980
GO:0005766	primary lysosome	1	13	0.711535	0.890378	ENSMUSG00000029361
GO:0005767	secondary lysosome	1	13	0.711535	0.890378	ENSMUSG00000056234
GO:0031588	nucleotide-activated protein kinase complex	1	13	0.711535	0.890378	ENSMUSG00000032601
GO:0034362	low-density lipoprotein particle	1	13	0.711535	0.890378	ENSMUSG00000049313
GO:0042582	azurophil granule	1	13	0.711535	0.890378	ENSMUSG00000029361
GO:1990124	messenger ribonucleoprotein complex	1	13	0.711535	0.890378	ENSMUSG00000020300
GO:0005930	axoneme	9	113	0.712518	0.890647	ENSMUSG00000021318;ENSMUSG00000026605;ENSMUSG00000031285;ENSMUSG00000032221;ENSMUSG00000032571;ENSMUSG00000032601;ENSMUSG00000047193;ENSMUSG00000048402;ENSMUSG00000059248
GO:0098802	plasma membrane receptor complex	14	173	0.71889	0.897645	ENSMUSG00000001985;ENSMUSG00000005534;ENSMUSG00000007613;ENSMUSG00000021277;ENSMUSG00000022636;ENSMUSG00000025006;ENSMUSG00000026942;ENSMUSG00000027009;ENSMUSG00000027111;ENSMUSG00000027164;ENSMUSG00000027950;ENSMUSG00000028444;ENSMUSG00000039114;ENSMUSG00000061393
GO:0097014	ciliary plasm	9	114	0.722271	0.900897	ENSMUSG00000021318;ENSMUSG00000026605;ENSMUSG00000031285;ENSMUSG00000032221;ENSMUSG00000032571;ENSMUSG00000032601;ENSMUSG00000047193;ENSMUSG00000048402;ENSMUSG00000059248
GO:0019867	outer membrane	16	199	0.737199	0.904764	ENSMUSG00000000628;ENSMUSG00000000787;ENSMUSG00000004455;ENSMUSG00000020516;ENSMUSG00000021704;ENSMUSG00000024500;ENSMUSG00000026235;ENSMUSG00000027282;ENSMUSG00000028991;ENSMUSG00000029361;ENSMUSG00000035284;ENSMUSG00000036580;ENSMUSG00000036932;ENSMUSG00000048756;ENSMUSG00000057329;ENSMUSG00000063450
GO:0031968	organelle outer membrane	16	199	0.737199	0.904764	ENSMUSG00000000628;ENSMUSG00000000787;ENSMUSG00000004455;ENSMUSG00000020516;ENSMUSG00000021704;ENSMUSG00000024500;ENSMUSG00000026235;ENSMUSG00000027282;ENSMUSG00000028991;ENSMUSG00000029361;ENSMUSG00000035284;ENSMUSG00000036580;ENSMUSG00000036932;ENSMUSG00000048756;ENSMUSG00000057329;ENSMUSG00000063450
GO:0016528	sarcoplasm	6	79	0.737578	0.904764	ENSMUSG00000000628;ENSMUSG00000004056;ENSMUSG00000029361;ENSMUSG00000033400;ENSMUSG00000061603;ENSMUSG00000063450
GO:0000177	cytoplasmic exosome (RNase complex)	1	14	0.737851	0.904764	ENSMUSG00000042535
GO:0001518	voltage-gated sodium channel complex	1	14	0.737851	0.904764	ENSMUSG00000032511
GO:0030430	host cell cytoplasm	1	14	0.737851	0.904764	ENSMUSG00000003452
GO:0031143	pseudopodium	1	14	0.737851	0.904764	ENSMUSG00000031207
GO:0033162	melanosome membrane	1	14	0.737851	0.904764	ENSMUSG00000022129
GO:0033391	chromatoid body	1	14	0.737851	0.904764	ENSMUSG00000032097
GO:0033655	host cell cytoplasm part	1	14	0.737851	0.904764	ENSMUSG00000003452
GO:0044327	dendritic spine head	1	14	0.737851	0.904764	ENSMUSG00000030795
GO:0045009	chitosome	1	14	0.737851	0.904764	ENSMUSG00000022129
GO:0090741	pigment granule membrane	1	14	0.737851	0.904764	ENSMUSG00000022129
GO:0098554	cytoplasmic side of endoplasmic reticulum membrane	1	14	0.737851	0.904764	ENSMUSG00000046785
GO:0098691	dopaminergic synapse	1	14	0.737851	0.904764	ENSMUSG00000027950
GO:0098981	cholinergic synapse	1	14	0.737851	0.904764	ENSMUSG00000027950
GO:0035869	ciliary transition zone	5	67	0.742625	0.909656	ENSMUSG00000019971;ENSMUSG00000031592;ENSMUSG00000046562;ENSMUSG00000069170;ENSMUSG00000090100
GO:0098839	postsynaptic density membrane	7	92	0.744816	0.911379	ENSMUSG00000001300;ENSMUSG00000022602;ENSMUSG00000033295;ENSMUSG00000038665;ENSMUSG00000040407;ENSMUSG00000042846;ENSMUSG00000060534
GO:0030173	integral component of Golgi membrane	4	55	0.750754	0.917677	ENSMUSG00000015653;ENSMUSG00000018169;ENSMUSG00000022066;ENSMUSG00000029570
GO:0060076	excitatory synapse	5	68	0.754334	0.921082	ENSMUSG00000022790;ENSMUSG00000032589;ENSMUSG00000033295;ENSMUSG00000038665;ENSMUSG00000068036
GO:0030017	sarcomere	16	202	0.75811	0.924321	ENSMUSG00000000708;ENSMUSG00000006932;ENSMUSG00000017119;ENSMUSG00000019907;ENSMUSG00000021823;ENSMUSG00000025278;ENSMUSG00000026463;ENSMUSG00000029361;ENSMUSG00000030516;ENSMUSG00000031626;ENSMUSG00000032511;ENSMUSG00000034295;ENSMUSG00000050503;ENSMUSG00000054477;ENSMUSG00000058056;ENSMUSG00000063450
GO:0005892	acetylcholine-gated channel complex	1	15	0.761768	0.924321	ENSMUSG00000027950
GO:0016460	myosin II complex	1	15	0.761768	0.924321	ENSMUSG00000020900
GO:0030127	COPII vesicle coat	1	15	0.761768	0.924321	ENSMUSG00000027429
GO:0042101	T cell receptor complex	1	15	0.761768	0.924321	ENSMUSG00000022636
GO:0043196	varicosity	1	15	0.761768	0.924321	ENSMUSG00000052727
GO:0001917	photoreceptor inner segment	4	56	0.763334	0.924975	ENSMUSG00000029361;ENSMUSG00000034601;ENSMUSG00000063681;ENSMUSG00000069170
GO:0042383	sarcolemma	13	167	0.763902	0.924975	ENSMUSG00000019820;ENSMUSG00000021823;ENSMUSG00000024304;ENSMUSG00000026463;ENSMUSG00000029361;ENSMUSG00000031207;ENSMUSG00000032050;ENSMUSG00000032511;ENSMUSG00000047126;ENSMUSG00000052397;ENSMUSG00000054477;ENSMUSG00000061603;ENSMUSG00000096146
GO:0032589	neuron projection membrane	5	69	0.765641	0.926114	ENSMUSG00000005534;ENSMUSG00000039419;ENSMUSG00000052516;ENSMUSG00000069170;ENSMUSG00000096146
GO:0002080	acrosomal membrane	2	30	0.772422	0.932372	ENSMUSG00000001313;ENSMUSG00000021188
GO:0031941	filamentous actin	2	30	0.772422	0.932372	ENSMUSG00000033444;ENSMUSG00000042331
GO:0099634	postsynaptic specialization membrane	10	132	0.774006	0.933313	ENSMUSG00000001300;ENSMUSG00000018362;ENSMUSG00000022602;ENSMUSG00000024304;ENSMUSG00000027950;ENSMUSG00000033295;ENSMUSG00000038665;ENSMUSG00000040407;ENSMUSG00000042846;ENSMUSG00000060534
GO:0031228	intrinsic component of Golgi membrane	4	57	0.775414	0.934039	ENSMUSG00000015653;ENSMUSG00000018169;ENSMUSG00000022066;ENSMUSG00000029570
GO:0031672	A band	3	44	0.777779	0.934947	ENSMUSG00000000708;ENSMUSG00000017119;ENSMUSG00000019907
GO:0034707	chloride channel complex	3	44	0.777779	0.934947	ENSMUSG00000007041;ENSMUSG00000036565;ENSMUSG00000037242
GO:0097223	sperm part	19	241	0.779346	0.935861	ENSMUSG00000001313;ENSMUSG00000005672;ENSMUSG00000021188;ENSMUSG00000022106;ENSMUSG00000022602;ENSMUSG00000023015;ENSMUSG00000026463;ENSMUSG00000026923;ENSMUSG00000027326;ENSMUSG00000027363;ENSMUSG00000027660;ENSMUSG00000028792;ENSMUSG00000032097;ENSMUSG00000032221;ENSMUSG00000033487;ENSMUSG00000035696;ENSMUSG00000037815;ENSMUSG00000068039;ENSMUSG00000096146
GO:0032982	myosin filament	1	16	0.783504	0.938909	ENSMUSG00000020900
GO:0098799	outer mitochondrial membrane protein complex	1	16	0.783504	0.938909	ENSMUSG00000021704
GO:0009925	basal plasma membrane	3	45	0.790718	0.946577	ENSMUSG00000027111;ENSMUSG00000062312;ENSMUSG00000067336
GO:0030133	transport vesicle	29	362	0.79453	0.950159	ENSMUSG00000006930;ENSMUSG00000015653;ENSMUSG00000020538;ENSMUSG00000020961;ENSMUSG00000021700;ENSMUSG00000023830;ENSMUSG00000025582;ENSMUSG00000026787;ENSMUSG00000026924;ENSMUSG00000027429;ENSMUSG00000027887;ENSMUSG00000029763;ENSMUSG00000030172;ENSMUSG00000031731;ENSMUSG00000032086;ENSMUSG00000032589;ENSMUSG00000032740;ENSMUSG00000033792;ENSMUSG00000034593;ENSMUSG00000034940;ENSMUSG00000036943;…
GO:0001750	photoreceptor outer segment	5	72	0.797184	0.952352	ENSMUSG00000019971;ENSMUSG00000027254;ENSMUSG00000029086;ENSMUSG00000034593;ENSMUSG00000052727
GO:0045335	phagocytic vesicle	7	98	0.800834	0.952738	ENSMUSG00000006740;ENSMUSG00000015243;ENSMUSG00000020546;ENSMUSG00000025278;ENSMUSG00000026728;ENSMUSG00000027519;ENSMUSG00000036943
GO:0032588	trans-Golgi network membrane	2	32	0.80266	0.952738	ENSMUSG00000018417;ENSMUSG00000020536
GO:0044420	extracellular matrix component	3	46	0.803024	0.952738	ENSMUSG00000001870;ENSMUSG00000026478;ENSMUSG00000032289
GO:0043034	costamere	1	17	0.803257	0.952738	ENSMUSG00000021823
GO:0044292	dendrite terminus	1	17	0.803257	0.952738	ENSMUSG00000001761
GO:0071006	U2-type catalytic step 1 spliceosome	1	17	0.803257	0.952738	ENSMUSG00000027014
GO:0071012	catalytic step 1 spliceosome	1	17	0.803257	0.952738	ENSMUSG00000027014
GO:0005604	basement membrane	7	99	0.809188	0.958792	ENSMUSG00000001435;ENSMUSG00000020902;ENSMUSG00000024974;ENSMUSG00000026478;ENSMUSG00000027111;ENSMUSG00000034687;ENSMUSG00000039270
GO:0000407	phagophore assembly site	2	33	0.816398	0.962225	ENSMUSG00000017119;ENSMUSG00000041341
GO:0034358	plasma lipoprotein particle	2	33	0.816398	0.962225	ENSMUSG00000034088;ENSMUSG00000049313
GO:1990777	lipoprotein particle	2	33	0.816398	0.962225	ENSMUSG00000034088;ENSMUSG00000049313
GO:0016323	basolateral plasma membrane	18	236	0.818371	0.962225	ENSMUSG00000003534;ENSMUSG00000006932;ENSMUSG00000007613;ENSMUSG00000020536;ENSMUSG00000021709;ENSMUSG00000021733;ENSMUSG00000024304;ENSMUSG00000026463;ENSMUSG00000026556;ENSMUSG00000027111;ENSMUSG00000028158;ENSMUSG00000030516;ENSMUSG00000031207;ENSMUSG00000032356;ENSMUSG00000033792;ENSMUSG00000052397;ENSMUSG00000062312;ENSMUSG00000067336
GO:0008021	synaptic vesicle	17	224	0.818886	0.962225	ENSMUSG00000006930;ENSMUSG00000020961;ENSMUSG00000021700;ENSMUSG00000026787;ENSMUSG00000027887;ENSMUSG00000029763;ENSMUSG00000030172;ENSMUSG00000032086;ENSMUSG00000032589;ENSMUSG00000034593;ENSMUSG00000036943;ENSMUSG00000038665;ENSMUSG00000040560;ENSMUSG00000041268;ENSMUSG00000047126;ENSMUSG00000054693;ENSMUSG00000056296
GO:0044449	contractile fiber part	16	212	0.819622	0.962225	ENSMUSG00000000708;ENSMUSG00000006932;ENSMUSG00000017119;ENSMUSG00000019907;ENSMUSG00000021823;ENSMUSG00000025278;ENSMUSG00000026463;ENSMUSG00000029361;ENSMUSG00000030516;ENSMUSG00000031626;ENSMUSG00000032511;ENSMUSG00000034295;ENSMUSG00000050503;ENSMUSG00000054477;ENSMUSG00000058056;ENSMUSG00000063450
GO:0005666	RNA polymerase III complex	1	18	0.821209	0.962225	ENSMUSG00000025280
GO:0030132	clathrin coat of coated pit	1	18	0.821209	0.962225	ENSMUSG00000047126
GO:0034045	phagophore assembly site membrane	1	18	0.821209	0.962225	ENSMUSG00000041341
GO:0043083	synaptic cleft	1	18	0.821209	0.962225	ENSMUSG00000025582
GO:0061827	sperm head	1	18	0.821209	0.962225	ENSMUSG00000032097
GO:0016459	myosin complex	4	62	0.828628	0.968737	ENSMUSG00000018417;ENSMUSG00000020900;ENSMUSG00000022272;ENSMUSG00000034593
GO:0060170	ciliary membrane	4	62	0.828628	0.968737	ENSMUSG00000001761;ENSMUSG00000029086;ENSMUSG00000044933;ENSMUSG00000046096
GO:0008305	integrin complex	2	34	0.829272	0.968737	ENSMUSG00000027009;ENSMUSG00000027111
GO:0000145	exocyst	1	19	0.837524	0.975429	ENSMUSG00000029763
GO:0016010	dystrophin-associated glycoprotein complex	1	19	0.837524	0.975429	ENSMUSG00000019820
GO:0090665	glycoprotein complex	1	19	0.837524	0.975429	ENSMUSG00000019820
GO:0032587	ruffle membrane	6	90	0.84025	0.977623	ENSMUSG00000004056;ENSMUSG00000004530;ENSMUSG00000026383;ENSMUSG00000030465;ENSMUSG00000035078;ENSMUSG00000052397
GO:0032994	protein-lipid complex	2	35	0.841327	0.977895	ENSMUSG00000034088;ENSMUSG00000049313
GO:0031970	organelle envelope lumen	7	104	0.846949	0.983444	ENSMUSG00000020074;ENSMUSG00000023830;ENSMUSG00000025403;ENSMUSG00000028792;ENSMUSG00000031776;ENSMUSG00000036932;ENSMUSG00000049313
GO:0012506	vesicle membrane	37	470	0.848779	0.983637	ENSMUSG00000001313;ENSMUSG00000001761;ENSMUSG00000018481;ENSMUSG00000020538;ENSMUSG00000020642;ENSMUSG00000021188;ENSMUSG00000021700;ENSMUSG00000022129;ENSMUSG00000023845;ENSMUSG00000025607;ENSMUSG00000026553;ENSMUSG00000026787;ENSMUSG00000026924;ENSMUSG00000026942;ENSMUSG00000027255;ENSMUSG00000027429;ENSMUSG00000027519;ENSMUSG00000029361;ENSMUSG00000030754;ENSMUSG00000031207;ENSMUSG00000031731;…
GO:0098936	intrinsic component of postsynaptic membrane	12	168	0.848811	0.983637	ENSMUSG00000001300;ENSMUSG00000024304;ENSMUSG00000026235;ENSMUSG00000027950;ENSMUSG00000028664;ENSMUSG00000033295;ENSMUSG00000042846;ENSMUSG00000047959;ENSMUSG00000047976;ENSMUSG00000051379;ENSMUSG00000053024;ENSMUSG00000060534
GO:0044232	organelle membrane contact site	1	20	0.852351	0.98508	ENSMUSG00000032571
GO:0098993	anchored component of synaptic vesicle membrane	1	20	0.852351	0.98508	ENSMUSG00000021700
GO:0005790	smooth endoplasmic reticulum	2	36	0.852604	0.98508	ENSMUSG00000034593;ENSMUSG00000054477
GO:0005770	late endosome	17	231	0.853839	0.985525	ENSMUSG00000009907;ENSMUSG00000017119;ENSMUSG00000023830;ENSMUSG00000027519;ENSMUSG00000028221;ENSMUSG00000032086;ENSMUSG00000032512;ENSMUSG00000032571;ENSMUSG00000033792;ENSMUSG00000034593;ENSMUSG00000036291;ENSMUSG00000038740;ENSMUSG00000048376;ENSMUSG00000049313;ENSMUSG00000066278;ENSMUSG00000078908;ENSMUSG00000089809
GO:0009898	cytoplasmic side of plasma membrane	11	157	0.857468	0.988082	ENSMUSG00000000001;ENSMUSG00000005672;ENSMUSG00000021277;ENSMUSG00000023015;ENSMUSG00000026384;ENSMUSG00000026942;ENSMUSG00000027164;ENSMUSG00000030265;ENSMUSG00000031207;ENSMUSG00000042671;ENSMUSG00000052397
GO:0005811	lipid droplet	5	79	0.857757	0.988082	ENSMUSG00000024068;ENSMUSG00000027164;ENSMUSG00000028452;ENSMUSG00000036580;ENSMUSG00000041341
GO:0005793	endoplasmic reticulum-Golgi intermediate compartment	6	93	0.861794	0.991747	ENSMUSG00000025607;ENSMUSG00000029086;ENSMUSG00000030754;ENSMUSG00000037470;ENSMUSG00000041415;ENSMUSG00000066551
GO:0098636	protein complex involved in cell adhesion	2	37	0.863145	0.992317	ENSMUSG00000027009;ENSMUSG00000027111
GO:0005777	peroxisome	10	146	0.866794	0.992956	ENSMUSG00000018548;ENSMUSG00000022016;ENSMUSG00000022210;ENSMUSG00000024507;ENSMUSG00000025980;ENSMUSG00000026728;ENSMUSG00000034593;ENSMUSG00000036943;ENSMUSG00000042410;ENSMUSG00000055782
GO:0042579	microbody	10	146	0.866794	0.992956	ENSMUSG00000018548;ENSMUSG00000022016;ENSMUSG00000022210;ENSMUSG00000024507;ENSMUSG00000025980;ENSMUSG00000026728;ENSMUSG00000034593;ENSMUSG00000036943;ENSMUSG00000042410;ENSMUSG00000055782
GO:0043292	contractile fiber	17	234	0.867141	0.992956	ENSMUSG00000000708;ENSMUSG00000006932;ENSMUSG00000017119;ENSMUSG00000019907;ENSMUSG00000021377;ENSMUSG00000021823;ENSMUSG00000025278;ENSMUSG00000026463;ENSMUSG00000029361;ENSMUSG00000030516;ENSMUSG00000031626;ENSMUSG00000032511;ENSMUSG00000034295;ENSMUSG00000050503;ENSMUSG00000054477;ENSMUSG00000058056;ENSMUSG00000063450
GO:0010008	endosome membrane	27	356	0.867183	0.992956	ENSMUSG00000001924;ENSMUSG00000004530;ENSMUSG00000009907;ENSMUSG00000015653;ENSMUSG00000018417;ENSMUSG00000019818;ENSMUSG00000020536;ENSMUSG00000022602;ENSMUSG00000024104;ENSMUSG00000026235;ENSMUSG00000026718;ENSMUSG00000027363;ENSMUSG00000027519;ENSMUSG00000027598;ENSMUSG00000028221;ENSMUSG00000032382;ENSMUSG00000034109;ENSMUSG00000036291;ENSMUSG00000038740;ENSMUSG00000040022;ENSMUSG00000040945;…
GO:0099055	integral component of postsynaptic membrane	11	159	0.867981	0.992956	ENSMUSG00000001300;ENSMUSG00000024304;ENSMUSG00000026235;ENSMUSG00000027950;ENSMUSG00000028664;ENSMUSG00000033295;ENSMUSG00000042846;ENSMUSG00000047959;ENSMUSG00000047976;ENSMUSG00000051379;ENSMUSG00000060534
GO:0097730	non-motile cilium	9	134	0.871547	0.996053	ENSMUSG00000019971;ENSMUSG00000027254;ENSMUSG00000029086;ENSMUSG00000033502;ENSMUSG00000034593;ENSMUSG00000044933;ENSMUSG00000052727;ENSMUSG00000059248;ENSMUSG00000069170
GO:0030016	myofibril	16	223	0.873124	0.996874	ENSMUSG00000000708;ENSMUSG00000006932;ENSMUSG00000017119;ENSMUSG00000019907;ENSMUSG00000021823;ENSMUSG00000025278;ENSMUSG00000026463;ENSMUSG00000029361;ENSMUSG00000030516;ENSMUSG00000031626;ENSMUSG00000032511;ENSMUSG00000034295;ENSMUSG00000050503;ENSMUSG00000054477;ENSMUSG00000058056;ENSMUSG00000063450
GO:0062023	collagen-containing extracellular matrix	25	334	0.874885	0.997902	ENSMUSG00000001435;ENSMUSG00000001870;ENSMUSG00000020902;ENSMUSG00000024974;ENSMUSG00000026478;ENSMUSG00000026640;ENSMUSG00000027111;ENSMUSG00000027200;ENSMUSG00000029510;ENSMUSG00000030849;ENSMUSG00000031119;ENSMUSG00000031386;ENSMUSG00000031548;ENSMUSG00000031558;ENSMUSG00000031963;ENSMUSG00000032294;ENSMUSG00000034687;ENSMUSG00000036606;ENSMUSG00000037411;ENSMUSG00000039270;ENSMUSG00000042453;…
GO:0030992	intraciliary transport particle B	1	22	0.87807	0.998843	ENSMUSG00000034317
GO:0099061	integral component of postsynaptic density membrane	4	68	0.878203	0.998843	ENSMUSG00000001300;ENSMUSG00000033295;ENSMUSG00000042846;ENSMUSG00000060534
GO:0044445	cytosolic part	19	262	0.880243	0.998843	ENSMUSG00000000787;ENSMUSG00000006930;ENSMUSG00000006998;ENSMUSG00000019979;ENSMUSG00000020358;ENSMUSG00000020649;ENSMUSG00000023025;ENSMUSG00000026229;ENSMUSG00000028284;ENSMUSG00000028991;ENSMUSG00000030172;ENSMUSG00000030970;ENSMUSG00000030978;ENSMUSG00000032216;ENSMUSG00000037275;ENSMUSG00000042743;ENSMUSG00000052187;ENSMUSG00000055609;ENSMUSG00000068039
GO:0044306	neuron projection terminus	13	187	0.880289	0.998843	ENSMUSG00000001985;ENSMUSG00000006930;ENSMUSG00000013629;ENSMUSG00000022957;ENSMUSG00000026235;ENSMUSG00000029361;ENSMUSG00000032589;ENSMUSG00000035168;ENSMUSG00000038665;ENSMUSG00000047787;ENSMUSG00000047959;ENSMUSG00000047976;ENSMUSG00000051379
GO:0042470	melanosome	6	96	0.880876	0.998843	ENSMUSG00000000957;ENSMUSG00000022129;ENSMUSG00000034593;ENSMUSG00000047126;ENSMUSG00000058799;ENSMUSG00000071650
GO:0048770	pigment granule	6	96	0.880876	0.998843	ENSMUSG00000000957;ENSMUSG00000022129;ENSMUSG00000034593;ENSMUSG00000047126;ENSMUSG00000058799;ENSMUSG00000071650
GO:0005791	rough endoplasmic reticulum	7	110	0.884059	1	ENSMUSG00000001924;ENSMUSG00000005886;ENSMUSG00000019802;ENSMUSG00000025980;ENSMUSG00000028158;ENSMUSG00000029245;ENSMUSG00000040297
GO:0031253	cell projection membrane	25	338	0.888144	1	ENSMUSG00000001761;ENSMUSG00000004056;ENSMUSG00000004530;ENSMUSG00000005534;ENSMUSG00000006932;ENSMUSG00000019820;ENSMUSG00000022272;ENSMUSG00000026383;ENSMUSG00000028158;ENSMUSG00000029086;ENSMUSG00000030465;ENSMUSG00000031207;ENSMUSG00000032462;ENSMUSG00000033792;ENSMUSG00000035078;ENSMUSG00000039419;ENSMUSG00000041734;ENSMUSG00000044933;ENSMUSG00000046096;ENSMUSG00000049551;ENSMUSG00000052397;…
GO:0031258	lamellipodium membrane	1	23	0.889198	1	ENSMUSG00000063450
GO:0034364	high-density lipoprotein particle	1	23	0.889198	1	ENSMUSG00000034088
GO:0097228	sperm principal piece	1	23	0.889198	1	ENSMUSG00000026463
GO:0032391	photoreceptor connecting cilium	2	40	0.890749	1	ENSMUSG00000019971;ENSMUSG00000069170
GO:0031256	leading edge membrane	12	177	0.892093	1	ENSMUSG00000004056;ENSMUSG00000004530;ENSMUSG00000005534;ENSMUSG00000026383;ENSMUSG00000030465;ENSMUSG00000035078;ENSMUSG00000039419;ENSMUSG00000052397;ENSMUSG00000052516;ENSMUSG00000063450;ENSMUSG00000069170;ENSMUSG00000096146
GO:0044440	endosomal part	28	376	0.892498	1	ENSMUSG00000001924;ENSMUSG00000004530;ENSMUSG00000009907;ENSMUSG00000015653;ENSMUSG00000018417;ENSMUSG00000019818;ENSMUSG00000020536;ENSMUSG00000022602;ENSMUSG00000024104;ENSMUSG00000026235;ENSMUSG00000026718;ENSMUSG00000027363;ENSMUSG00000027519;ENSMUSG00000027598;ENSMUSG00000028221;ENSMUSG00000032382;ENSMUSG00000034109;ENSMUSG00000036291;ENSMUSG00000038740;ENSMUSG00000040022;ENSMUSG00000040945;…
GO:0099240	intrinsic component of synaptic membrane	16	228	0.892909	1	ENSMUSG00000001300;ENSMUSG00000024304;ENSMUSG00000026235;ENSMUSG00000026463;ENSMUSG00000027950;ENSMUSG00000028664;ENSMUSG00000031119;ENSMUSG00000031217;ENSMUSG00000031772;ENSMUSG00000033295;ENSMUSG00000042846;ENSMUSG00000047959;ENSMUSG00000047976;ENSMUSG00000051379;ENSMUSG00000053024;ENSMUSG00000060534
GO:0070382	exocytic vesicle	17	241	0.894506	1	ENSMUSG00000006930;ENSMUSG00000020961;ENSMUSG00000021700;ENSMUSG00000026787;ENSMUSG00000027887;ENSMUSG00000029763;ENSMUSG00000030172;ENSMUSG00000032086;ENSMUSG00000032589;ENSMUSG00000034593;ENSMUSG00000036943;ENSMUSG00000038665;ENSMUSG00000040560;ENSMUSG00000041268;ENSMUSG00000047126;ENSMUSG00000054693;ENSMUSG00000056296
GO:0055037	recycling endosome	11	165	0.895839	1	ENSMUSG00000022957;ENSMUSG00000027263;ENSMUSG00000027692;ENSMUSG00000029787;ENSMUSG00000031731;ENSMUSG00000032086;ENSMUSG00000034593;ENSMUSG00000037400;ENSMUSG00000040022;ENSMUSG00000040818;ENSMUSG00000049313
GO:0097733	photoreceptor cell cilium	6	99	0.897687	1	ENSMUSG00000019971;ENSMUSG00000027254;ENSMUSG00000029086;ENSMUSG00000034593;ENSMUSG00000052727;ENSMUSG00000069170
GO:0099060	integral component of postsynaptic specialization membrane	6	99	0.897687	1	ENSMUSG00000001300;ENSMUSG00000024304;ENSMUSG00000027950;ENSMUSG00000033295;ENSMUSG00000042846;ENSMUSG00000060534
GO:0030659	cytoplasmic vesicle membrane	34	451	0.898754	1	ENSMUSG00000001313;ENSMUSG00000001761;ENSMUSG00000018481;ENSMUSG00000020538;ENSMUSG00000020642;ENSMUSG00000021188;ENSMUSG00000021700;ENSMUSG00000022129;ENSMUSG00000023845;ENSMUSG00000025607;ENSMUSG00000026553;ENSMUSG00000026787;ENSMUSG00000026924;ENSMUSG00000027255;ENSMUSG00000027429;ENSMUSG00000027519;ENSMUSG00000030754;ENSMUSG00000031207;ENSMUSG00000031731;ENSMUSG00000032086;ENSMUSG00000032458;…
GO:0097038	perinuclear endoplasmic reticulum	1	24	0.899311	1	ENSMUSG00000054693
GO:0098562	cytoplasmic side of membrane	12	179	0.900192	1	ENSMUSG00000000001;ENSMUSG00000005672;ENSMUSG00000021277;ENSMUSG00000023015;ENSMUSG00000026384;ENSMUSG00000026942;ENSMUSG00000027164;ENSMUSG00000030265;ENSMUSG00000031207;ENSMUSG00000042671;ENSMUSG00000046785;ENSMUSG00000052397
GO:0097731	9+0 non-motile cilium	6	100	0.902821	1	ENSMUSG00000019971;ENSMUSG00000027254;ENSMUSG00000029086;ENSMUSG00000034593;ENSMUSG00000052727;ENSMUSG00000069170
GO:0098797	plasma membrane protein complex	41	537	0.903057	1	ENSMUSG00000000001;ENSMUSG00000000305;ENSMUSG00000001985;ENSMUSG00000004530;ENSMUSG00000005533;ENSMUSG00000005534;ENSMUSG00000006932;ENSMUSG00000007613;ENSMUSG00000009900;ENSMUSG00000019820;ENSMUSG00000021277;ENSMUSG00000021577;ENSMUSG00000021699;ENSMUSG00000022636;ENSMUSG00000024304;ENSMUSG00000025006;ENSMUSG00000026942;ENSMUSG00000027009;ENSMUSG00000027111;ENSMUSG00000027164;ENSMUSG00000027950;…
GO:0005771	multivesicular body	2	42	0.906177	1	ENSMUSG00000032086;ENSMUSG00000049313
GO:0043679	axon terminus	11	168	0.907838	1	ENSMUSG00000001985;ENSMUSG00000006930;ENSMUSG00000013629;ENSMUSG00000022957;ENSMUSG00000026235;ENSMUSG00000029361;ENSMUSG00000035168;ENSMUSG00000038665;ENSMUSG00000047959;ENSMUSG00000047976;ENSMUSG00000051379
GO:0030286	dynein complex	3	58	0.908652	1	ENSMUSG00000006005;ENSMUSG00000018707;ENSMUSG00000047193
GO:0098793	presynapse	44	576	0.909737	1	ENSMUSG00000001300;ENSMUSG00000001985;ENSMUSG00000004455;ENSMUSG00000005886;ENSMUSG00000006930;ENSMUSG00000006932;ENSMUSG00000007989;ENSMUSG00000013629;ENSMUSG00000020358;ENSMUSG00000020716;ENSMUSG00000020961;ENSMUSG00000021700;ENSMUSG00000022957;ENSMUSG00000024304;ENSMUSG00000026235;ENSMUSG00000026463;ENSMUSG00000026787;ENSMUSG00000027692;ENSMUSG00000027887;ENSMUSG00000027950;ENSMUSG00000028664;…
GO:0044433	cytoplasmic vesicle part	61	780	0.913032	1	ENSMUSG00000001313;ENSMUSG00000001761;ENSMUSG00000001924;ENSMUSG00000004530;ENSMUSG00000009907;ENSMUSG00000015653;ENSMUSG00000018417;ENSMUSG00000018481;ENSMUSG00000019818;ENSMUSG00000020128;ENSMUSG00000020536;ENSMUSG00000020538;ENSMUSG00000020642;ENSMUSG00000021188;ENSMUSG00000021700;ENSMUSG00000022129;ENSMUSG00000022602;ENSMUSG00000023845;ENSMUSG00000024104;ENSMUSG00000025607;ENSMUSG00000026235;…
GO:0030670	phagocytic vesicle membrane	2	43	0.913103	1	ENSMUSG00000027519;ENSMUSG00000036943
GO:0044438	microbody part	4	74	0.914834	1	ENSMUSG00000022210;ENSMUSG00000024507;ENSMUSG00000025980;ENSMUSG00000036943
GO:0044439	peroxisomal part	4	74	0.914834	1	ENSMUSG00000022210;ENSMUSG00000024507;ENSMUSG00000025980;ENSMUSG00000036943
GO:0099146	intrinsic component of postsynaptic density membrane	4	74	0.914834	1	ENSMUSG00000001300;ENSMUSG00000033295;ENSMUSG00000042846;ENSMUSG00000060534
GO:0005640	nuclear outer membrane	1	26	0.916854	1	ENSMUSG00000063450
GO:0031430	M band	1	26	0.916854	1	ENSMUSG00000017119
GO:0099699	integral component of synaptic membrane	14	210	0.918368	1	ENSMUSG00000001300;ENSMUSG00000024304;ENSMUSG00000026235;ENSMUSG00000026463;ENSMUSG00000027950;ENSMUSG00000028664;ENSMUSG00000031217;ENSMUSG00000031772;ENSMUSG00000033295;ENSMUSG00000042846;ENSMUSG00000047959;ENSMUSG00000047976;ENSMUSG00000051379;ENSMUSG00000060534
GO:0005891	voltage-gated calcium channel complex	2	44	0.919547	1	ENSMUSG00000021699;ENSMUSG00000028532
GO:0031225	anchored component of membrane	12	185	0.921526	1	ENSMUSG00000021700;ENSMUSG00000026344;ENSMUSG00000026787;ENSMUSG00000028444;ENSMUSG00000029510;ENSMUSG00000031119;ENSMUSG00000031841;ENSMUSG00000039114;ENSMUSG00000050447;ENSMUSG00000052957;ENSMUSG00000053024;ENSMUSG00000058571
GO:0031984	organelle subcompartment	120	1477	0.924042	1	ENSMUSG00000000001;ENSMUSG00000000420;ENSMUSG00000001440;ENSMUSG00000001924;ENSMUSG00000002688;ENSMUSG00000003316;ENSMUSG00000003452;ENSMUSG00000004880;ENSMUSG00000006676;ENSMUSG00000008763;ENSMUSG00000015653;ENSMUSG00000017144;ENSMUSG00000018169;ENSMUSG00000018417;ENSMUSG00000019802;ENSMUSG00000019873;ENSMUSG00000019961;ENSMUSG00000020097;ENSMUSG00000020128;ENSMUSG00000020189;ENSMUSG00000020520;…
GO:0031045	dense core granule	1	27	0.924444	1	ENSMUSG00000041268
GO:0098948	intrinsic component of postsynaptic specialization membrane	6	105	0.925281	1	ENSMUSG00000001300;ENSMUSG00000024304;ENSMUSG00000027950;ENSMUSG00000033295;ENSMUSG00000042846;ENSMUSG00000060534
GO:0031312	extrinsic component of organelle membrane	3	61	0.925381	1	ENSMUSG00000027363;ENSMUSG00000043940;ENSMUSG00000047126
GO:0022627	cytosolic small ribosomal subunit	2	45	0.925539	1	ENSMUSG00000000787;ENSMUSG00000023025
GO:0030666	endocytic vesicle membrane	3	62	0.930301	1	ENSMUSG00000001761;ENSMUSG00000027519;ENSMUSG00000036943
GO:0030119	AP-type membrane coat adaptor complex	2	46	0.931108	1	ENSMUSG00000031731;ENSMUSG00000036291
GO:0098686	hippocampal mossy fiber to CA3 synapse	2	46	0.931108	1	ENSMUSG00000032086;ENSMUSG00000032589
GO:0005865	striated muscle thin filament	1	28	0.931341	1	ENSMUSG00000034295
GO:0000795	synaptonemal complex	8	135	0.933107	1	ENSMUSG00000000751;ENSMUSG00000017146;ENSMUSG00000024660;ENSMUSG00000024974;ENSMUSG00000027323;ENSMUSG00000030528;ENSMUSG00000030867;ENSMUSG00000041408
GO:0099086	synaptonemal structure	8	135	0.933107	1	ENSMUSG00000000751;ENSMUSG00000017146;ENSMUSG00000024660;ENSMUSG00000024974;ENSMUSG00000027323;ENSMUSG00000030528;ENSMUSG00000030867;ENSMUSG00000041408
GO:0030131	clathrin adaptor complex	1	29	0.937609	1	ENSMUSG00000031731
GO:0032281	AMPA glutamate receptor complex	1	29	0.937609	1	ENSMUSG00000039114
GO:0034704	calcium channel complex	3	64	0.939255	1	ENSMUSG00000021699;ENSMUSG00000028532;ENSMUSG00000061603
GO:0030990	intraciliary transport particle	1	30	0.943306	1	ENSMUSG00000034317
GO:0036379	myofilament	1	30	0.943306	1	ENSMUSG00000034295
GO:0034703	cation channel complex	14	221	0.947131	1	ENSMUSG00000001985;ENSMUSG00000021699;ENSMUSG00000028532;ENSMUSG00000032511;ENSMUSG00000039114;ENSMUSG00000039419;ENSMUSG00000040407;ENSMUSG00000047959;ENSMUSG00000047976;ENSMUSG00000053024;ENSMUSG00000056258;ENSMUSG00000061603;ENSMUSG00000074575;ENSMUSG00000096146
GO:0030658	transport vesicle membrane	11	182	0.94959	1	ENSMUSG00000020538;ENSMUSG00000021700;ENSMUSG00000026787;ENSMUSG00000026924;ENSMUSG00000027429;ENSMUSG00000031731;ENSMUSG00000032589;ENSMUSG00000034940;ENSMUSG00000041268;ENSMUSG00000047126;ENSMUSG00000056296
GO:0031012	extracellular matrix	31	444	0.95613	1	ENSMUSG00000000957;ENSMUSG00000001435;ENSMUSG00000001870;ENSMUSG00000003316;ENSMUSG00000020902;ENSMUSG00000024974;ENSMUSG00000026478;ENSMUSG00000026640;ENSMUSG00000027111;ENSMUSG00000027200;ENSMUSG00000028226;ENSMUSG00000029510;ENSMUSG00000030849;ENSMUSG00000031119;ENSMUSG00000031386;ENSMUSG00000031548;ENSMUSG00000031558;ENSMUSG00000031963;ENSMUSG00000032289;ENSMUSG00000032294;ENSMUSG00000034648;…
GO:0031526	brush border membrane	3	70	0.960118	1	ENSMUSG00000028158;ENSMUSG00000032462;ENSMUSG00000033792
GO:0008328	ionotropic glutamate receptor complex	2	53	0.960357	1	ENSMUSG00000001985;ENSMUSG00000039114
GO:0005778	peroxisomal membrane	2	55	0.96623	1	ENSMUSG00000022210;ENSMUSG00000036943
GO:0031903	microbody membrane	2	55	0.96623	1	ENSMUSG00000022210;ENSMUSG00000036943
GO:0098878	neurotransmitter receptor complex	2	55	0.96623	1	ENSMUSG00000001985;ENSMUSG00000039114
GO:0005834	heterotrimeric G-protein complex	1	36	0.968083	1	ENSMUSG00000000001
GO:1905360	GTPase complex	1	36	0.968083	1	ENSMUSG00000000001
GO:0030672	synaptic vesicle membrane	6	121	0.969503	1	ENSMUSG00000021700;ENSMUSG00000026787;ENSMUSG00000032589;ENSMUSG00000041268;ENSMUSG00000047126;ENSMUSG00000056296
GO:0099501	exocytic vesicle membrane	6	121	0.969503	1	ENSMUSG00000021700;ENSMUSG00000026787;ENSMUSG00000032589;ENSMUSG00000041268;ENSMUSG00000047126;ENSMUSG00000056296
GO:0036126	sperm flagellum	5	107	0.971699	1	ENSMUSG00000026463;ENSMUSG00000028792;ENSMUSG00000032097;ENSMUSG00000032221;ENSMUSG00000035696
GO:0005759	mitochondrial matrix	21	330	0.972677	1	ENSMUSG00000017146;ENSMUSG00000019942;ENSMUSG00000021193;ENSMUSG00000023921;ENSMUSG00000025403;ENSMUSG00000025745;ENSMUSG00000025747;ENSMUSG00000025958;ENSMUSG00000025980;ENSMUSG00000027323;ENSMUSG00000027452;ENSMUSG00000029545;ENSMUSG00000030871;ENSMUSG00000033624;ENSMUSG00000035232;ENSMUSG00000036875;ENSMUSG00000041431;ENSMUSG00000044221;ENSMUSG00000048756;ENSMUSG00000057880;ENSMUSG00000059552
GO:0005758	mitochondrial intermembrane space	4	92	0.973103	1	ENSMUSG00000025403;ENSMUSG00000028792;ENSMUSG00000031776;ENSMUSG00000036932
GO:0015935	small ribosomal subunit	3	77	0.975924	1	ENSMUSG00000000787;ENSMUSG00000023025;ENSMUSG00000057113
GO:0034702	ion channel complex	18	294	0.976398	1	ENSMUSG00000001985;ENSMUSG00000007041;ENSMUSG00000021699;ENSMUSG00000027950;ENSMUSG00000028532;ENSMUSG00000032511;ENSMUSG00000036565;ENSMUSG00000037242;ENSMUSG00000039114;ENSMUSG00000039419;ENSMUSG00000040407;ENSMUSG00000047959;ENSMUSG00000047976;ENSMUSG00000053024;ENSMUSG00000056258;ENSMUSG00000061603;ENSMUSG00000074575;ENSMUSG00000096146
GO:0031902	late endosome membrane	5	112	0.979337	1	ENSMUSG00000009907;ENSMUSG00000028221;ENSMUSG00000036291;ENSMUSG00000038740;ENSMUSG00000066278
GO:0031234	extrinsic component of cytoplasmic side of plasma membrane	4	97	0.980809	1	ENSMUSG00000000001;ENSMUSG00000023015;ENSMUSG00000030265;ENSMUSG00000042671
GO:0098563	intrinsic component of synaptic vesicle membrane	2	62	0.980872	1	ENSMUSG00000021700;ENSMUSG00000056296
GO:0097729	9+2 motile cilium	5	114	0.981813	1	ENSMUSG00000026463;ENSMUSG00000028792;ENSMUSG00000032097;ENSMUSG00000032221;ENSMUSG00000035696
GO:0030285	integral component of synaptic vesicle membrane	1	42	0.982034	1	ENSMUSG00000056296
GO:0031090	organelle membrane	193	2422	0.984345	1	ENSMUSG00000000001;ENSMUSG00000000184;ENSMUSG00000000420;ENSMUSG00000000628;ENSMUSG00000000787;ENSMUSG00000001313;ENSMUSG00000001440;ENSMUSG00000001761;ENSMUSG00000001924;ENSMUSG00000002688;ENSMUSG00000003226;ENSMUSG00000003228;ENSMUSG00000003316;ENSMUSG00000004455;ENSMUSG00000004530;ENSMUSG00000004880;ENSMUSG00000006005;ENSMUSG00000006728;ENSMUSG00000006932;ENSMUSG00000007041;ENSMUSG00000008763;…
GO:0005788	endoplasmic reticulum lumen	5	118	0.985953	1	ENSMUSG00000009900;ENSMUSG00000022382;ENSMUSG00000031835;ENSMUSG00000037470;ENSMUSG00000043019
GO:0032590	dendrite membrane	1	46	0.987754	1	ENSMUSG00000005534
GO:0005581	collagen trimer	3	88	0.989378	1	ENSMUSG00000001435;ENSMUSG00000024400;ENSMUSG00000036022
GO:1902495	transmembrane transporter complex	18	313	0.989444	1	ENSMUSG00000001985;ENSMUSG00000007041;ENSMUSG00000021699;ENSMUSG00000027950;ENSMUSG00000028532;ENSMUSG00000032511;ENSMUSG00000036565;ENSMUSG00000037242;ENSMUSG00000039114;ENSMUSG00000039419;ENSMUSG00000040407;ENSMUSG00000047959;ENSMUSG00000047976;ENSMUSG00000053024;ENSMUSG00000056258;ENSMUSG00000061603;ENSMUSG00000074575;ENSMUSG00000096146
GO:1990204	oxidoreductase complex	4	106	0.989712	1	ENSMUSG00000020649;ENSMUSG00000021577;ENSMUSG00000024827;ENSMUSG00000030978
GO:0099503	secretory vesicle	38	582	0.990961	1	ENSMUSG00000000001;ENSMUSG00000001313;ENSMUSG00000004056;ENSMUSG00000005672;ENSMUSG00000006930;ENSMUSG00000020961;ENSMUSG00000021188;ENSMUSG00000021700;ENSMUSG00000022106;ENSMUSG00000022602;ENSMUSG00000023015;ENSMUSG00000025980;ENSMUSG00000026787;ENSMUSG00000026923;ENSMUSG00000027326;ENSMUSG00000027363;ENSMUSG00000027660;ENSMUSG00000027887;ENSMUSG00000029361;ENSMUSG00000029763;ENSMUSG00000030172;…
GO:0030667	secretory granule membrane	3	91	0.991542	1	ENSMUSG00000001313;ENSMUSG00000021188;ENSMUSG00000031207
GO:1990351	transporter complex	18	321	0.992606	1	ENSMUSG00000001985;ENSMUSG00000007041;ENSMUSG00000021699;ENSMUSG00000027950;ENSMUSG00000028532;ENSMUSG00000032511;ENSMUSG00000036565;ENSMUSG00000037242;ENSMUSG00000039114;ENSMUSG00000039419;ENSMUSG00000040407;ENSMUSG00000047959;ENSMUSG00000047976;ENSMUSG00000053024;ENSMUSG00000056258;ENSMUSG00000061603;ENSMUSG00000074575;ENSMUSG00000096146
GO:0030141	secretory granule	23	391	0.993016	1	ENSMUSG00000000001;ENSMUSG00000001313;ENSMUSG00000004056;ENSMUSG00000005672;ENSMUSG00000021188;ENSMUSG00000022106;ENSMUSG00000022602;ENSMUSG00000023015;ENSMUSG00000025980;ENSMUSG00000026923;ENSMUSG00000027326;ENSMUSG00000027363;ENSMUSG00000027660;ENSMUSG00000029361;ENSMUSG00000031207;ENSMUSG00000033487;ENSMUSG00000033792;ENSMUSG00000034593;ENSMUSG00000037815;ENSMUSG00000038024;ENSMUSG00000041268;…
GO:0043195	terminal bouton	2	76	0.994031	1	ENSMUSG00000001985;ENSMUSG00000013629
GO:0098588	bounding membrane of organelle	116	1563	0.994204	1	ENSMUSG00000000001;ENSMUSG00000000420;ENSMUSG00000000628;ENSMUSG00000000787;ENSMUSG00000001313;ENSMUSG00000001761;ENSMUSG00000001924;ENSMUSG00000002688;ENSMUSG00000003316;ENSMUSG00000004455;ENSMUSG00000004530;ENSMUSG00000008763;ENSMUSG00000009907;ENSMUSG00000015653;ENSMUSG00000017144;ENSMUSG00000018169;ENSMUSG00000018417;ENSMUSG00000019802;ENSMUSG00000019818;ENSMUSG00000020516;ENSMUSG00000020520;…
GO:0098796	membrane protein complex	80	1134	0.995495	1	ENSMUSG00000000001;ENSMUSG00000000305;ENSMUSG00000001985;ENSMUSG00000004530;ENSMUSG00000005533;ENSMUSG00000005534;ENSMUSG00000006932;ENSMUSG00000007041;ENSMUSG00000007613;ENSMUSG00000009900;ENSMUSG00000019802;ENSMUSG00000019820;ENSMUSG00000020715;ENSMUSG00000021277;ENSMUSG00000021577;ENSMUSG00000021699;ENSMUSG00000021704;ENSMUSG00000022636;ENSMUSG00000023830;ENSMUSG00000024304;ENSMUSG00000025006;…
GO:0030176	integral component of endoplasmic reticulum membrane	5	138	0.996338	1	ENSMUSG00000020715;ENSMUSG00000026663;ENSMUSG00000029263;ENSMUSG00000039100;ENSMUSG00000061273
GO:0005765	lysosomal membrane	7	179	0.997748	1	ENSMUSG00000001924;ENSMUSG00000019818;ENSMUSG00000023830;ENSMUSG00000028221;ENSMUSG00000036291;ENSMUSG00000068747;ENSMUSG00000079614
GO:0098852	lytic vacuole membrane	7	180	0.997889	1	ENSMUSG00000001924;ENSMUSG00000019818;ENSMUSG00000023830;ENSMUSG00000028221;ENSMUSG00000036291;ENSMUSG00000068747;ENSMUSG00000079614
GO:0031227	intrinsic component of endoplasmic reticulum membrane	5	146	0.997907	1	ENSMUSG00000020715;ENSMUSG00000026663;ENSMUSG00000029263;ENSMUSG00000039100;ENSMUSG00000061273
GO:0045111	intermediate filament cytoskeleton	11	245	0.99804	1	ENSMUSG00000000957;ENSMUSG00000004591;ENSMUSG00000004891;ENSMUSG00000024576;ENSMUSG00000024590;ENSMUSG00000026728;ENSMUSG00000032221;ENSMUSG00000034593;ENSMUSG00000063450;ENSMUSG00000090100;ENSMUSG00000094870
GO:0042175	nuclear outer membrane-endoplasmic reticulum membrane network	62	938	0.998131	1	ENSMUSG00000000001;ENSMUSG00000001924;ENSMUSG00000003226;ENSMUSG00000004880;ENSMUSG00000006676;ENSMUSG00000019802;ENSMUSG00000019873;ENSMUSG00000019961;ENSMUSG00000020097;ENSMUSG00000020189;ENSMUSG00000020290;ENSMUSG00000020538;ENSMUSG00000020715;ENSMUSG00000020952;ENSMUSG00000021374;ENSMUSG00000022255;ENSMUSG00000022964;ENSMUSG00000023963;ENSMUSG00000024068;ENSMUSG00000024759;ENSMUSG00000026600;…
GO:0055038	recycling endosome membrane	1	66	0.9982	1	ENSMUSG00000040022
GO:0031514	motile cilium	8	200	0.998318	1	ENSMUSG00000020745;ENSMUSG00000026463;ENSMUSG00000028792;ENSMUSG00000032097;ENSMUSG00000032221;ENSMUSG00000035696;ENSMUSG00000047193;ENSMUSG00000048402
GO:0009986	cell surface	68	1019	0.998383	1	ENSMUSG00000000305;ENSMUSG00000005534;ENSMUSG00000005672;ENSMUSG00000007613;ENSMUSG00000007989;ENSMUSG00000008734;ENSMUSG00000009900;ENSMUSG00000015243;ENSMUSG00000020330;ENSMUSG00000020516;ENSMUSG00000021676;ENSMUSG00000021796;ENSMUSG00000022382;ENSMUSG00000022636;ENSMUSG00000022883;ENSMUSG00000023830;ENSMUSG00000024304;ENSMUSG00000024812;ENSMUSG00000025980;ENSMUSG00000026234;ENSMUSG00000026235;…
GO:0022625	cytosolic large ribosomal subunit	1	69	0.99865	1	ENSMUSG00000037275
GO:0005773	vacuole	30	532	0.998962	1	ENSMUSG00000001642;ENSMUSG00000001924;ENSMUSG00000002265;ENSMUSG00000002688;ENSMUSG00000004347;ENSMUSG00000005312;ENSMUSG00000005672;ENSMUSG00000006930;ENSMUSG00000017119;ENSMUSG00000019818;ENSMUSG00000022066;ENSMUSG00000023830;ENSMUSG00000025583;ENSMUSG00000028211;ENSMUSG00000028221;ENSMUSG00000028991;ENSMUSG00000029361;ENSMUSG00000032086;ENSMUSG00000032382;ENSMUSG00000032512;ENSMUSG00000032571;…
GO:0022626	cytosolic ribosome	3	118	0.998985	1	ENSMUSG00000000787;ENSMUSG00000023025;ENSMUSG00000037275
GO:0005774	vacuolar membrane	10	241	0.999016	1	ENSMUSG00000001924;ENSMUSG00000002688;ENSMUSG00000019818;ENSMUSG00000022066;ENSMUSG00000023830;ENSMUSG00000028221;ENSMUSG00000036291;ENSMUSG00000043940;ENSMUSG00000068747;ENSMUSG00000079614
GO:0098827	endoplasmic reticulum subcompartment	59	921	0.999081	1	ENSMUSG00000000001;ENSMUSG00000001440;ENSMUSG00000001924;ENSMUSG00000004880;ENSMUSG00000006676;ENSMUSG00000019802;ENSMUSG00000019873;ENSMUSG00000019961;ENSMUSG00000020097;ENSMUSG00000020189;ENSMUSG00000020538;ENSMUSG00000020715;ENSMUSG00000020952;ENSMUSG00000022255;ENSMUSG00000022964;ENSMUSG00000023963;ENSMUSG00000024068;ENSMUSG00000024759;ENSMUSG00000026600;ENSMUSG00000026623;ENSMUSG00000026663;…
GO:0005789	endoplasmic reticulum membrane	58	914	0.999251	1	ENSMUSG00000000001;ENSMUSG00000001924;ENSMUSG00000004880;ENSMUSG00000006676;ENSMUSG00000019802;ENSMUSG00000019873;ENSMUSG00000019961;ENSMUSG00000020097;ENSMUSG00000020189;ENSMUSG00000020538;ENSMUSG00000020715;ENSMUSG00000020952;ENSMUSG00000022255;ENSMUSG00000022964;ENSMUSG00000023963;ENSMUSG00000024068;ENSMUSG00000024759;ENSMUSG00000026600;ENSMUSG00000026623;ENSMUSG00000026663;ENSMUSG00000026923;…
GO:0005783	endoplasmic reticulum	119	1686	0.99932	1	ENSMUSG00000000001;ENSMUSG00000000628;ENSMUSG00000001440;ENSMUSG00000001924;ENSMUSG00000004056;ENSMUSG00000004880;ENSMUSG00000005312;ENSMUSG00000005886;ENSMUSG00000006676;ENSMUSG00000006930;ENSMUSG00000008763;ENSMUSG00000009900;ENSMUSG00000019802;ENSMUSG00000019873;ENSMUSG00000019961;ENSMUSG00000020097;ENSMUSG00000020189;ENSMUSG00000020300;ENSMUSG00000020538;ENSMUSG00000020576;ENSMUSG00000020634;…
GO:0005746	mitochondrial respiratory chain	1	77	0.999373	1	ENSMUSG00000021577
GO:0005764	lysosome	22	432	0.999424	1	ENSMUSG00000001642;ENSMUSG00000001924;ENSMUSG00000004347;ENSMUSG00000005672;ENSMUSG00000006930;ENSMUSG00000017119;ENSMUSG00000019818;ENSMUSG00000023830;ENSMUSG00000025583;ENSMUSG00000028221;ENSMUSG00000028991;ENSMUSG00000029361;ENSMUSG00000032086;ENSMUSG00000032382;ENSMUSG00000032512;ENSMUSG00000034342;ENSMUSG00000034593;ENSMUSG00000036291;ENSMUSG00000047126;ENSMUSG00000056234;ENSMUSG00000068747;…
GO:0000323	lytic vacuole	22	433	0.999452	1	ENSMUSG00000001642;ENSMUSG00000001924;ENSMUSG00000004347;ENSMUSG00000005672;ENSMUSG00000006930;ENSMUSG00000017119;ENSMUSG00000019818;ENSMUSG00000023830;ENSMUSG00000025583;ENSMUSG00000028221;ENSMUSG00000028991;ENSMUSG00000029361;ENSMUSG00000032086;ENSMUSG00000032382;ENSMUSG00000032512;ENSMUSG00000034342;ENSMUSG00000034593;ENSMUSG00000036291;ENSMUSG00000047126;ENSMUSG00000056234;ENSMUSG00000068747;…
GO:0098803	respiratory chain complex	1	81	0.999573	1	ENSMUSG00000021577
GO:0044437	vacuolar part	10	259	0.999676	1	ENSMUSG00000001924;ENSMUSG00000002688;ENSMUSG00000019818;ENSMUSG00000022066;ENSMUSG00000023830;ENSMUSG00000028221;ENSMUSG00000036291;ENSMUSG00000043940;ENSMUSG00000068747;ENSMUSG00000079614
GO:0044432	endoplasmic reticulum part	66	1043	0.999684	1	ENSMUSG00000000001;ENSMUSG00000001440;ENSMUSG00000001924;ENSMUSG00000004880;ENSMUSG00000006676;ENSMUSG00000009900;ENSMUSG00000019802;ENSMUSG00000019873;ENSMUSG00000019961;ENSMUSG00000020097;ENSMUSG00000020189;ENSMUSG00000020538;ENSMUSG00000020576;ENSMUSG00000020715;ENSMUSG00000020952;ENSMUSG00000022255;ENSMUSG00000022382;ENSMUSG00000022964;ENSMUSG00000023963;ENSMUSG00000024068;ENSMUSG00000024759;…
GO:0005840	ribosome	9	249	0.99979	1	ENSMUSG00000000787;ENSMUSG00000023025;ENSMUSG00000028546;ENSMUSG00000033499;ENSMUSG00000037275;ENSMUSG00000037331;ENSMUSG00000037857;ENSMUSG00000042699;ENSMUSG00000057113
GO:0070469	respiratory chain	1	91	0.999837	1	ENSMUSG00000021577
GO:0005882	intermediate filament	6	204	0.99988	1	ENSMUSG00000004891;ENSMUSG00000024576;ENSMUSG00000024590;ENSMUSG00000026728;ENSMUSG00000032221;ENSMUSG00000034593
GO:0005739	mitochondrion	121	1778	0.999897	1	ENSMUSG00000000628;ENSMUSG00000000787;ENSMUSG00000001270;ENSMUSG00000001870;ENSMUSG00000001924;ENSMUSG00000002413;ENSMUSG00000003226;ENSMUSG00000004056;ENSMUSG00000004455;ENSMUSG00000006930;ENSMUSG00000007041;ENSMUSG00000007646;ENSMUSG00000009112;ENSMUSG00000015112;ENSMUSG00000017119;ENSMUSG00000017146;ENSMUSG00000019942;ENSMUSG00000020075;ENSMUSG00000020108;ENSMUSG00000020130;ENSMUSG00000020250;…
GO:0005887	integral component of plasma membrane	95	1464	0.999935	1	ENSMUSG00000000305;ENSMUSG00000001300;ENSMUSG00000001985;ENSMUSG00000003534;ENSMUSG00000005534;ENSMUSG00000005672;ENSMUSG00000007613;ENSMUSG00000015243;ENSMUSG00000016028;ENSMUSG00000017756;ENSMUSG00000021277;ENSMUSG00000021796;ENSMUSG00000022305;ENSMUSG00000022636;ENSMUSG00000022687;ENSMUSG00000023169;ENSMUSG00000023243;ENSMUSG00000023845;ENSMUSG00000023972;ENSMUSG00000024304;ENSMUSG00000024754;…
GO:0015934	large ribosomal subunit	2	133	0.999958	1	ENSMUSG00000037275;ENSMUSG00000057113
GO:0031226	intrinsic component of plasma membrane	99	1539	0.99997	1	ENSMUSG00000000305;ENSMUSG00000001300;ENSMUSG00000001985;ENSMUSG00000003534;ENSMUSG00000005534;ENSMUSG00000005672;ENSMUSG00000007613;ENSMUSG00000015243;ENSMUSG00000016028;ENSMUSG00000017756;ENSMUSG00000021277;ENSMUSG00000021796;ENSMUSG00000022305;ENSMUSG00000022636;ENSMUSG00000022687;ENSMUSG00000023169;ENSMUSG00000023243;ENSMUSG00000023845;ENSMUSG00000023972;ENSMUSG00000024304;ENSMUSG00000024754;…
GO:0044459	plasma membrane part	214	2966	0.999971	1	ENSMUSG00000000001;ENSMUSG00000000305;ENSMUSG00000001300;ENSMUSG00000001761;ENSMUSG00000001985;ENSMUSG00000003534;ENSMUSG00000003573;ENSMUSG00000003779;ENSMUSG00000004056;ENSMUSG00000004455;ENSMUSG00000004530;ENSMUSG00000004591;ENSMUSG00000005533;ENSMUSG00000005534;ENSMUSG00000005672;ENSMUSG00000006134;ENSMUSG00000006932;ENSMUSG00000007613;ENSMUSG00000007989;ENSMUSG00000009900;ENSMUSG00000013076;…
GO:0019866	organelle inner membrane	22	490	0.999972	1	ENSMUSG00000004880;ENSMUSG00000015112;ENSMUSG00000019961;ENSMUSG00000020715;ENSMUSG00000021577;ENSMUSG00000024590;ENSMUSG00000025007;ENSMUSG00000025403;ENSMUSG00000025745;ENSMUSG00000025747;ENSMUSG00000025980;ENSMUSG00000026775;ENSMUSG00000027282;ENSMUSG00000028792;ENSMUSG00000030451;ENSMUSG00000031333;ENSMUSG00000036932;ENSMUSG00000039065;ENSMUSG00000040195;ENSMUSG00000043067;ENSMUSG00000045205;…
GO:0045095	keratin filament	1	114	0.999982	1	ENSMUSG00000024576
GO:0031966	mitochondrial membrane	31	640	0.999987	1	ENSMUSG00000000628;ENSMUSG00000000787;ENSMUSG00000004455;ENSMUSG00000009112;ENSMUSG00000015112;ENSMUSG00000020516;ENSMUSG00000021577;ENSMUSG00000021704;ENSMUSG00000024500;ENSMUSG00000025007;ENSMUSG00000025403;ENSMUSG00000025745;ENSMUSG00000025747;ENSMUSG00000025980;ENSMUSG00000026235;ENSMUSG00000026775;ENSMUSG00000027282;ENSMUSG00000028792;ENSMUSG00000028991;ENSMUSG00000029361;ENSMUSG00000029545;…
GO:0031301	integral component of organelle membrane	5	225	0.999995	1	ENSMUSG00000015653;ENSMUSG00000018169;ENSMUSG00000022066;ENSMUSG00000029570;ENSMUSG00000056296
GO:0044391	ribosomal subunit	4	205	0.999995	1	ENSMUSG00000000787;ENSMUSG00000023025;ENSMUSG00000037275;ENSMUSG00000057113
GO:0098800	inner mitochondrial membrane protein complex	1	132	0.999997	1	ENSMUSG00000021577
GO:0031300	intrinsic component of organelle membrane	6	253	0.999997	1	ENSMUSG00000015653;ENSMUSG00000018169;ENSMUSG00000021700;ENSMUSG00000022066;ENSMUSG00000029570;ENSMUSG00000056296
GO:0005740	mitochondrial envelope	32	693	0.999998	1	ENSMUSG00000000628;ENSMUSG00000000787;ENSMUSG00000004455;ENSMUSG00000009112;ENSMUSG00000015112;ENSMUSG00000020516;ENSMUSG00000021577;ENSMUSG00000021704;ENSMUSG00000024500;ENSMUSG00000025007;ENSMUSG00000025403;ENSMUSG00000025745;ENSMUSG00000025747;ENSMUSG00000025980;ENSMUSG00000026235;ENSMUSG00000026775;ENSMUSG00000027282;ENSMUSG00000028792;ENSMUSG00000028991;ENSMUSG00000029361;ENSMUSG00000029545;…
GO:0005743	mitochondrial inner membrane	15	433	0.999999	1	ENSMUSG00000015112;ENSMUSG00000021577;ENSMUSG00000025007;ENSMUSG00000025403;ENSMUSG00000025745;ENSMUSG00000025747;ENSMUSG00000025980;ENSMUSG00000026775;ENSMUSG00000027282;ENSMUSG00000028792;ENSMUSG00000030451;ENSMUSG00000031333;ENSMUSG00000036932;ENSMUSG00000039065;ENSMUSG00000058793
GO:0044429	mitochondrial part	47	929	0.999999	1	ENSMUSG00000000628;ENSMUSG00000000787;ENSMUSG00000004455;ENSMUSG00000009112;ENSMUSG00000015112;ENSMUSG00000017146;ENSMUSG00000019942;ENSMUSG00000020516;ENSMUSG00000021193;ENSMUSG00000021577;ENSMUSG00000021704;ENSMUSG00000023921;ENSMUSG00000024500;ENSMUSG00000025007;ENSMUSG00000025403;ENSMUSG00000025745;ENSMUSG00000025747;ENSMUSG00000025958;ENSMUSG00000025980;ENSMUSG00000026235;ENSMUSG00000026775;…
GO:0044455	mitochondrial membrane part	4	231	0.999999	1	ENSMUSG00000021577;ENSMUSG00000021704;ENSMUSG00000025980;ENSMUSG00000039065
GO:0098552	side of membrane	28	702	1	1	ENSMUSG00000000001;ENSMUSG00000005534;ENSMUSG00000005672;ENSMUSG00000015243;ENSMUSG00000021277;ENSMUSG00000021796;ENSMUSG00000022636;ENSMUSG00000023015;ENSMUSG00000026384;ENSMUSG00000026942;ENSMUSG00000027111;ENSMUSG00000027164;ENSMUSG00000027950;ENSMUSG00000028150;ENSMUSG00000028444;ENSMUSG00000029090;ENSMUSG00000029245;ENSMUSG00000030265;ENSMUSG00000031119;ENSMUSG00000031207;ENSMUSG00000031841;…
GO:0009897	external side of plasma membrane	17	522	1	1	ENSMUSG00000005534;ENSMUSG00000005672;ENSMUSG00000015243;ENSMUSG00000021796;ENSMUSG00000022636;ENSMUSG00000027111;ENSMUSG00000027950;ENSMUSG00000028150;ENSMUSG00000028444;ENSMUSG00000029090;ENSMUSG00000029245;ENSMUSG00000031119;ENSMUSG00000031841;ENSMUSG00000032135;ENSMUSG00000041688;ENSMUSG00000050912;ENSMUSG00000075254
GO:0098798	mitochondrial protein complex	4	267	1	1	ENSMUSG00000021577;ENSMUSG00000021704;ENSMUSG00000025745;ENSMUSG00000036875
GO:0071944	cell periphery	427	6264	1	1	ENSMUSG00000000001;ENSMUSG00000000131;ENSMUSG00000000305;ENSMUSG00000000628;ENSMUSG00000000794;ENSMUSG00000000957;ENSMUSG00000001228;ENSMUSG00000001300;ENSMUSG00000001313;ENSMUSG00000001403;ENSMUSG00000001761;ENSMUSG00000001985;ENSMUSG00000002413;ENSMUSG00000002688;ENSMUSG00000003228;ENSMUSG00000003316;ENSMUSG00000003534;ENSMUSG00000003573;ENSMUSG00000003779;ENSMUSG00000004056;ENSMUSG00000004356;…
GO:0005886	plasma membrane	412	6122	1	1	ENSMUSG00000000001;ENSMUSG00000000131;ENSMUSG00000000305;ENSMUSG00000000628;ENSMUSG00000000794;ENSMUSG00000000957;ENSMUSG00000001228;ENSMUSG00000001300;ENSMUSG00000001313;ENSMUSG00000001403;ENSMUSG00000001761;ENSMUSG00000001985;ENSMUSG00000002413;ENSMUSG00000002688;ENSMUSG00000003228;ENSMUSG00000003316;ENSMUSG00000003534;ENSMUSG00000003573;ENSMUSG00000003779;ENSMUSG00000004056;ENSMUSG00000004356;…
GO:0005575	cellular_component	1944	21322	1	1	ENSMUSG00000000001;ENSMUSG00000000028;ENSMUSG00000000131;ENSMUSG00000000184;ENSMUSG00000000202;ENSMUSG00000000305;ENSMUSG00000000420;ENSMUSG00000000567;ENSMUSG00000000628;ENSMUSG00000000708;ENSMUSG00000000751;ENSMUSG00000000787;ENSMUSG00000000794;ENSMUSG00000000804;ENSMUSG00000000948;ENSMUSG00000000957;ENSMUSG00000001089;ENSMUSG00000001151;ENSMUSG00000001228;ENSMUSG00000001270;ENSMUSG00000001280;…
USG00000057406;ENSMUSG00000057469;ENSMUSG00000057604;ENSMUSG00000057637;ENSMUSG00000057672;ENSMUSG00000057706;ENSMUSG00000057716;ENSMUSG00000057880;ENSMUSG00000057894;ENSMUSG00000058013;ENSMUSG00000058056;ENSMUSG00000058145;ENSMUSG00000058153;ENSMUSG00000058230;ENSMUSG00000058290;ENSMUSG00000058298;ENSMUSG00000058318;ENSMUSG00000058325;ENSMUSG00000058571;ENSMUSG00000058594;ENSMUSG00000058729;ENSM…
GO:0016020	membrane	670	10104	1	1	ENSMUSG00000000001;ENSMUSG00000000131;ENSMUSG00000000184;ENSMUSG00000000305;ENSMUSG00000000420;ENSMUSG00000000628;ENSMUSG00000000787;ENSMUSG00000000794;ENSMUSG00000000957;ENSMUSG00000001228;ENSMUSG00000001300;ENSMUSG00000001313;ENSMUSG00000001403;ENSMUSG00000001440;ENSMUSG00000001761;ENSMUSG00000001924;ENSMUSG00000001985;ENSMUSG00000002413;ENSMUSG00000002688;ENSMUSG00000003226;ENSMUSG00000003228;…
GO:0044425	membrane part	459	8415	1	1	ENSMUSG00000000001;ENSMUSG00000000305;ENSMUSG00000000420;ENSMUSG00000000794;ENSMUSG00000000957;ENSMUSG00000001300;ENSMUSG00000001761;ENSMUSG00000001924;ENSMUSG00000001985;ENSMUSG00000003226;ENSMUSG00000003316;ENSMUSG00000003436;ENSMUSG00000003534;ENSMUSG00000003573;ENSMUSG00000003779;ENSMUSG00000004056;ENSMUSG00000004455;ENSMUSG00000004530;ENSMUSG00000004591;ENSMUSG00000004880;ENSMUSG00000005533;…
GO:0031224	intrinsic component of membrane	329	7046	1	1	ENSMUSG00000000305;ENSMUSG00000000420;ENSMUSG00000000794;ENSMUSG00000000957;ENSMUSG00000001300;ENSMUSG00000001761;ENSMUSG00000001985;ENSMUSG00000003316;ENSMUSG00000003436;ENSMUSG00000003534;ENSMUSG00000004591;ENSMUSG00000004880;ENSMUSG00000005533;ENSMUSG00000005534;ENSMUSG00000005672;ENSMUSG00000006676;ENSMUSG00000007041;ENSMUSG00000007613;ENSMUSG00000007989;ENSMUSG00000008734;ENSMUSG00000008763;…
GO:0016021	integral component of membrane	320	6889	1	1	ENSMUSG00000000305;ENSMUSG00000000420;ENSMUSG00000000794;ENSMUSG00000000957;ENSMUSG00000001300;ENSMUSG00000001761;ENSMUSG00000001985;ENSMUSG00000003316;ENSMUSG00000003436;ENSMUSG00000003534;ENSMUSG00000004591;ENSMUSG00000004880;ENSMUSG00000005533;ENSMUSG00000005534;ENSMUSG00000005672;ENSMUSG00000006676;ENSMUSG00000007041;ENSMUSG00000007613;ENSMUSG00000007989;ENSMUSG00000008734;ENSMUSG00000008763;…
GO:0005576	extracellular region	107	2643	1	1	ENSMUSG00000000202;ENSMUSG00000000420;ENSMUSG00000000957;ENSMUSG00000001435;ENSMUSG00000001642;ENSMUSG00000001870;ENSMUSG00000003316;ENSMUSG00000003779;ENSMUSG00000005672;ENSMUSG00000007041;ENSMUSG00000008734;ENSMUSG00000009900;ENSMUSG00000019880;ENSMUSG00000020130;ENSMUSG00000020361;ENSMUSG00000020902;ENSMUSG00000021256;ENSMUSG00000021745;ENSMUSG00000021890;ENSMUSG00000022382;ENSMUSG00000022602;…
GO:0044421	extracellular region part	88	2077	1	1	ENSMUSG00000000957;ENSMUSG00000001435;ENSMUSG00000001642;ENSMUSG00000001870;ENSMUSG00000003316;ENSMUSG00000003779;ENSMUSG00000005672;ENSMUSG00000007041;ENSMUSG00000008734;ENSMUSG00000009900;ENSMUSG00000019880;ENSMUSG00000020361;ENSMUSG00000020902;ENSMUSG00000021256;ENSMUSG00000021745;ENSMUSG00000021890;ENSMUSG00000022382;ENSMUSG00000022602;ENSMUSG00000022887;ENSMUSG00000023830;ENSMUSG00000024098;…
GO:0005615	extracellular space	60	1856	1	1	ENSMUSG00000000957;ENSMUSG00000001435;ENSMUSG00000001642;ENSMUSG00000001870;ENSMUSG00000005672;ENSMUSG00000007041;ENSMUSG00000008734;ENSMUSG00000009900;ENSMUSG00000019880;ENSMUSG00000020361;ENSMUSG00000021256;ENSMUSG00000021745;ENSMUSG00000022382;ENSMUSG00000022887;ENSMUSG00000023830;ENSMUSG00000024098;ENSMUSG00000025020;ENSMUSG00000025980;ENSMUSG00000026553;ENSMUSG00000027009;ENSMUSG00000027200;…

## Sheet: Fig3D RNA FvsWT up BP
GO ID	Description	out (1936)	All (21250)	pvalue	p.adjust	Genes
GO:0090304	nucleic acid metabolic process	857	4776	1.1834e-111	1.07536e-107	ENSMUSG00000000028;ENSMUSG00000000567;ENSMUSG00000000708;ENSMUSG00000000751;ENSMUSG00000000787;ENSMUSG00000001228;ENSMUSG00000001280;ENSMUSG00000001496;ENSMUSG00000001517;ENSMUSG00000001761;ENSMUSG00000001767;ENSMUSG00000002028;ENSMUSG00000002052;ENSMUSG00000002107;ENSMUSG00000002129;ENSMUSG00000002265;ENSMUSG00000002297;ENSMUSG00000002409;ENSMUSG00000002428;ENSMUSG00000002455;ENSMUSG00000002688;…
GO:0006139	nucleobase-containing compound metabolic process	897	5346	2.60686e-100	1.18443e-96	ENSMUSG00000000001;ENSMUSG00000000028;ENSMUSG00000000567;ENSMUSG00000000628;ENSMUSG00000000708;ENSMUSG00000000751;ENSMUSG00000000787;ENSMUSG00000001228;ENSMUSG00000001280;ENSMUSG00000001496;ENSMUSG00000001517;ENSMUSG00000001761;ENSMUSG00000001767;ENSMUSG00000002028;ENSMUSG00000002052;ENSMUSG00000002107;ENSMUSG00000002129;ENSMUSG00000002265;ENSMUSG00000002297;ENSMUSG00000002409;ENSMUSG00000002428;…
GO:0046483	heterocycle metabolic process	901	5474	8.79565e-96	2.6642e-92	ENSMUSG00000000001;ENSMUSG00000000028;ENSMUSG00000000567;ENSMUSG00000000628;ENSMUSG00000000708;ENSMUSG00000000751;ENSMUSG00000000787;ENSMUSG00000001228;ENSMUSG00000001280;ENSMUSG00000001496;ENSMUSG00000001517;ENSMUSG00000001761;ENSMUSG00000001767;ENSMUSG00000002028;ENSMUSG00000002052;ENSMUSG00000002107;ENSMUSG00000002129;ENSMUSG00000002265;ENSMUSG00000002297;ENSMUSG00000002409;ENSMUSG00000002428;…
GO:0006725	cellular aromatic compound metabolic process	906	5537	5.75837e-95	1.30816e-91	ENSMUSG00000000001;ENSMUSG00000000028;ENSMUSG00000000567;ENSMUSG00000000628;ENSMUSG00000000708;ENSMUSG00000000751;ENSMUSG00000000787;ENSMUSG00000001228;ENSMUSG00000001280;ENSMUSG00000001496;ENSMUSG00000001517;ENSMUSG00000001642;ENSMUSG00000001761;ENSMUSG00000001767;ENSMUSG00000002028;ENSMUSG00000002052;ENSMUSG00000002107;ENSMUSG00000002129;ENSMUSG00000002265;ENSMUSG00000002297;ENSMUSG00000002409;…
GO:0044260	cellular macromolecule metabolic process	1136	7800	2.26937e-94	4.12435e-91	ENSMUSG00000000028;ENSMUSG00000000184;ENSMUSG00000000420;ENSMUSG00000000567;ENSMUSG00000000708;ENSMUSG00000000751;ENSMUSG00000000787;ENSMUSG00000000804;ENSMUSG00000000957;ENSMUSG00000001228;ENSMUSG00000001280;ENSMUSG00000001300;ENSMUSG00000001403;ENSMUSG00000001496;ENSMUSG00000001517;ENSMUSG00000001761;ENSMUSG00000001924;ENSMUSG00000002028;ENSMUSG00000002052;ENSMUSG00000002222;ENSMUSG00000002265;…
GO:0043170	macromolecule metabolic process	1264	9206	1.35539e-92	2.05275e-89	ENSMUSG00000000028;ENSMUSG00000000184;ENSMUSG00000000420;ENSMUSG00000000567;ENSMUSG00000000708;ENSMUSG00000000751;ENSMUSG00000000787;ENSMUSG00000000804;ENSMUSG00000000957;ENSMUSG00000001228;ENSMUSG00000001280;ENSMUSG00000001300;ENSMUSG00000001403;ENSMUSG00000001496;ENSMUSG00000001517;ENSMUSG00000001761;ENSMUSG00000001767;ENSMUSG00000001855;ENSMUSG00000001924;ENSMUSG00000002028;ENSMUSG00000002052;…
GO:1901360	organic cyclic compound metabolic process	918	5712	5.87596e-92	7.62784e-89	ENSMUSG00000000001;ENSMUSG00000000028;ENSMUSG00000000567;ENSMUSG00000000628;ENSMUSG00000000708;ENSMUSG00000000751;ENSMUSG00000000787;ENSMUSG00000001228;ENSMUSG00000001280;ENSMUSG00000001496;ENSMUSG00000001517;ENSMUSG00000001642;ENSMUSG00000001761;ENSMUSG00000001767;ENSMUSG00000002028;ENSMUSG00000002052;ENSMUSG00000002107;ENSMUSG00000002129;ENSMUSG00000002265;ENSMUSG00000002297;ENSMUSG00000002409;…
GO:0019222	regulation of metabolic process	978	6395	5.99174e-87	6.80587e-84	ENSMUSG00000000001;ENSMUSG00000000028;ENSMUSG00000000184;ENSMUSG00000000567;ENSMUSG00000000628;ENSMUSG00000000708;ENSMUSG00000000787;ENSMUSG00000000957;ENSMUSG00000001228;ENSMUSG00000001280;ENSMUSG00000001300;ENSMUSG00000001496;ENSMUSG00000001517;ENSMUSG00000001761;ENSMUSG00000001870;ENSMUSG00000002028;ENSMUSG00000002052;ENSMUSG00000002107;ENSMUSG00000002265;ENSMUSG00000002297;ENSMUSG00000002409;…
GO:0060255	regulation of macromolecule metabolic process	930	5943	1.39558e-86	1.40907e-83	ENSMUSG00000000028;ENSMUSG00000000184;ENSMUSG00000000567;ENSMUSG00000000708;ENSMUSG00000000787;ENSMUSG00000000957;ENSMUSG00000001228;ENSMUSG00000001280;ENSMUSG00000001300;ENSMUSG00000001496;ENSMUSG00000001517;ENSMUSG00000001761;ENSMUSG00000002028;ENSMUSG00000002052;ENSMUSG00000002107;ENSMUSG00000002265;ENSMUSG00000002297;ENSMUSG00000002409;ENSMUSG00000002413;ENSMUSG00000002428;ENSMUSG00000002455;…
GO:0007049	cell cycle	410	1669	3.11986e-86	2.83502e-83	ENSMUSG00000000001;ENSMUSG00000000028;ENSMUSG00000000184;ENSMUSG00000000567;ENSMUSG00000000708;ENSMUSG00000000751;ENSMUSG00000000787;ENSMUSG00000001151;ENSMUSG00000001228;ENSMUSG00000001403;ENSMUSG00000001440;ENSMUSG00000001517;ENSMUSG00000001855;ENSMUSG00000002055;ENSMUSG00000002297;ENSMUSG00000002835;ENSMUSG00000002870;ENSMUSG00000003031;ENSMUSG00000003119;ENSMUSG00000003228;ENSMUSG00000003779;…
GO:0080090	regulation of primary metabolic process	911	5776	5.08107e-86	4.19743e-83	ENSMUSG00000000028;ENSMUSG00000000184;ENSMUSG00000000567;ENSMUSG00000000708;ENSMUSG00000000787;ENSMUSG00000000957;ENSMUSG00000001228;ENSMUSG00000001280;ENSMUSG00000001496;ENSMUSG00000001517;ENSMUSG00000001761;ENSMUSG00000002028;ENSMUSG00000002052;ENSMUSG00000002107;ENSMUSG00000002265;ENSMUSG00000002297;ENSMUSG00000002409;ENSMUSG00000002413;ENSMUSG00000002428;ENSMUSG00000002455;ENSMUSG00000002688;…
GO:0051171	regulation of nitrogen compound metabolic process	895	5628	6.29729e-86	4.76862e-83	ENSMUSG00000000028;ENSMUSG00000000184;ENSMUSG00000000567;ENSMUSG00000000708;ENSMUSG00000000787;ENSMUSG00000000957;ENSMUSG00000001228;ENSMUSG00000001280;ENSMUSG00000001496;ENSMUSG00000001517;ENSMUSG00000001761;ENSMUSG00000002028;ENSMUSG00000002052;ENSMUSG00000002107;ENSMUSG00000002265;ENSMUSG00000002297;ENSMUSG00000002409;ENSMUSG00000002413;ENSMUSG00000002428;ENSMUSG00000002455;ENSMUSG00000002688;…
GO:0031323	regulation of cellular metabolic process	925	5914	9.16756e-86	6.40812e-83	ENSMUSG00000000001;ENSMUSG00000000028;ENSMUSG00000000184;ENSMUSG00000000567;ENSMUSG00000000628;ENSMUSG00000000708;ENSMUSG00000000787;ENSMUSG00000000957;ENSMUSG00000001228;ENSMUSG00000001280;ENSMUSG00000001300;ENSMUSG00000001496;ENSMUSG00000001517;ENSMUSG00000001761;ENSMUSG00000002028;ENSMUSG00000002052;ENSMUSG00000002107;ENSMUSG00000002265;ENSMUSG00000002297;ENSMUSG00000002409;ENSMUSG00000002413;…
GO:0019219	regulation of nucleobase-containing compound metabolic process	686	3794	7.92738e-85	5.14543e-82	ENSMUSG00000000028;ENSMUSG00000000567;ENSMUSG00000000708;ENSMUSG00000000787;ENSMUSG00000001228;ENSMUSG00000001280;ENSMUSG00000001496;ENSMUSG00000001517;ENSMUSG00000001761;ENSMUSG00000002028;ENSMUSG00000002052;ENSMUSG00000002107;ENSMUSG00000002265;ENSMUSG00000002297;ENSMUSG00000002409;ENSMUSG00000002428;ENSMUSG00000002455;ENSMUSG00000002688;ENSMUSG00000002996;ENSMUSG00000003031;ENSMUSG00000003038;…
GO:0034641	cellular nitrogen compound metabolic process	936	6074	2.38988e-83	1.44779e-80	ENSMUSG00000000001;ENSMUSG00000000028;ENSMUSG00000000567;ENSMUSG00000000628;ENSMUSG00000000708;ENSMUSG00000000751;ENSMUSG00000000787;ENSMUSG00000001228;ENSMUSG00000001280;ENSMUSG00000001496;ENSMUSG00000001517;ENSMUSG00000001761;ENSMUSG00000001767;ENSMUSG00000002028;ENSMUSG00000002052;ENSMUSG00000002107;ENSMUSG00000002129;ENSMUSG00000002265;ENSMUSG00000002297;ENSMUSG00000002409;ENSMUSG00000002428;…
GO:0051276	chromosome organization	319	1133	1.19949e-81	6.81234e-79	ENSMUSG00000000028;ENSMUSG00000000567;ENSMUSG00000000708;ENSMUSG00000000751;ENSMUSG00000000787;ENSMUSG00000001228;ENSMUSG00000001440;ENSMUSG00000002028;ENSMUSG00000002052;ENSMUSG00000002055;ENSMUSG00000002428;ENSMUSG00000002688;ENSMUSG00000002748;ENSMUSG00000002835;ENSMUSG00000002870;ENSMUSG00000003868;ENSMUSG00000004099;ENSMUSG00000005370;ENSMUSG00000005566;ENSMUSG00000005609;ENSMUSG00000005698;…
GO:0009059	macromolecule biosynthetic process	774	4635	8.89231e-81	4.7532e-78	ENSMUSG00000000028;ENSMUSG00000000420;ENSMUSG00000000567;ENSMUSG00000000708;ENSMUSG00000000751;ENSMUSG00000000787;ENSMUSG00000001228;ENSMUSG00000001280;ENSMUSG00000001496;ENSMUSG00000001517;ENSMUSG00000001761;ENSMUSG00000002028;ENSMUSG00000002052;ENSMUSG00000002265;ENSMUSG00000002297;ENSMUSG00000002409;ENSMUSG00000002428;ENSMUSG00000002455;ENSMUSG00000002688;ENSMUSG00000002835;ENSMUSG00000002870;…
GO:0034645	cellular macromolecule biosynthetic process	755	4496	2.32638e-79	1.17443e-76	ENSMUSG00000000028;ENSMUSG00000000420;ENSMUSG00000000567;ENSMUSG00000000708;ENSMUSG00000000751;ENSMUSG00000000787;ENSMUSG00000001228;ENSMUSG00000001280;ENSMUSG00000001496;ENSMUSG00000001517;ENSMUSG00000001761;ENSMUSG00000002028;ENSMUSG00000002052;ENSMUSG00000002265;ENSMUSG00000002297;ENSMUSG00000002409;ENSMUSG00000002428;ENSMUSG00000002455;ENSMUSG00000002688;ENSMUSG00000002835;ENSMUSG00000002870;…
GO:0016070	RNA metabolic process	725	4255	2.8755e-78	1.37525e-75	ENSMUSG00000000028;ENSMUSG00000000567;ENSMUSG00000000708;ENSMUSG00000000787;ENSMUSG00000001228;ENSMUSG00000001280;ENSMUSG00000001496;ENSMUSG00000001517;ENSMUSG00000001761;ENSMUSG00000001767;ENSMUSG00000002028;ENSMUSG00000002052;ENSMUSG00000002107;ENSMUSG00000002129;ENSMUSG00000002265;ENSMUSG00000002409;ENSMUSG00000002428;ENSMUSG00000002455;ENSMUSG00000002688;ENSMUSG00000002996;ENSMUSG00000003031;…
GO:0006807	nitrogen compound metabolic process	1273	9693	4.14675e-78	1.88407e-75	ENSMUSG00000000001;ENSMUSG00000000028;ENSMUSG00000000184;ENSMUSG00000000420;ENSMUSG00000000567;ENSMUSG00000000628;ENSMUSG00000000708;ENSMUSG00000000751;ENSMUSG00000000787;ENSMUSG00000000804;ENSMUSG00000000957;ENSMUSG00000001228;ENSMUSG00000001280;ENSMUSG00000001403;ENSMUSG00000001496;ENSMUSG00000001517;ENSMUSG00000001642;ENSMUSG00000001761;ENSMUSG00000001767;ENSMUSG00000001924;ENSMUSG00000002028;…
GO:0010556	regulation of macromolecule biosynthetic process	665	3763	4.54466e-77	1.96654e-74	ENSMUSG00000000028;ENSMUSG00000000567;ENSMUSG00000000708;ENSMUSG00000000787;ENSMUSG00000001228;ENSMUSG00000001280;ENSMUSG00000001496;ENSMUSG00000001517;ENSMUSG00000001761;ENSMUSG00000002028;ENSMUSG00000002052;ENSMUSG00000002265;ENSMUSG00000002297;ENSMUSG00000002409;ENSMUSG00000002428;ENSMUSG00000002455;ENSMUSG00000002688;ENSMUSG00000002996;ENSMUSG00000003031;ENSMUSG00000003038;ENSMUSG00000003119;…
GO:0022402	cell cycle process	301	1085	4.22545e-75	1.7453e-72	ENSMUSG00000000028;ENSMUSG00000000184;ENSMUSG00000000567;ENSMUSG00000000708;ENSMUSG00000000787;ENSMUSG00000001151;ENSMUSG00000001403;ENSMUSG00000001440;ENSMUSG00000001517;ENSMUSG00000002055;ENSMUSG00000002297;ENSMUSG00000003031;ENSMUSG00000003779;ENSMUSG00000004591;ENSMUSG00000004891;ENSMUSG00000005233;ENSMUSG00000005370;ENSMUSG00000005534;ENSMUSG00000006005;ENSMUSG00000006398;ENSMUSG00000006456;…
GO:2000112	regulation of cellular macromolecule biosynthetic process	643	3630	2.4366e-74	9.62667e-72	ENSMUSG00000000028;ENSMUSG00000000567;ENSMUSG00000000708;ENSMUSG00000000787;ENSMUSG00000001228;ENSMUSG00000001280;ENSMUSG00000001496;ENSMUSG00000001517;ENSMUSG00000001761;ENSMUSG00000002028;ENSMUSG00000002052;ENSMUSG00000002265;ENSMUSG00000002297;ENSMUSG00000002409;ENSMUSG00000002428;ENSMUSG00000002455;ENSMUSG00000002688;ENSMUSG00000002996;ENSMUSG00000003031;ENSMUSG00000003038;ENSMUSG00000003119;…
GO:0044237	cellular metabolic process	1298	10118	4.48322e-73	1.69746e-70	ENSMUSG00000000001;ENSMUSG00000000028;ENSMUSG00000000184;ENSMUSG00000000420;ENSMUSG00000000567;ENSMUSG00000000628;ENSMUSG00000000708;ENSMUSG00000000751;ENSMUSG00000000787;ENSMUSG00000000804;ENSMUSG00000000957;ENSMUSG00000001228;ENSMUSG00000001270;ENSMUSG00000001280;ENSMUSG00000001300;ENSMUSG00000001403;ENSMUSG00000001496;ENSMUSG00000001517;ENSMUSG00000001642;ENSMUSG00000001761;ENSMUSG00000001767;…
GO:0044238	primary metabolic process	1308	10232	4.78868e-73	1.74059e-70	ENSMUSG00000000001;ENSMUSG00000000028;ENSMUSG00000000184;ENSMUSG00000000420;ENSMUSG00000000567;ENSMUSG00000000628;ENSMUSG00000000708;ENSMUSG00000000751;ENSMUSG00000000787;ENSMUSG00000000804;ENSMUSG00000000957;ENSMUSG00000001228;ENSMUSG00000001280;ENSMUSG00000001403;ENSMUSG00000001496;ENSMUSG00000001517;ENSMUSG00000001642;ENSMUSG00000001761;ENSMUSG00000001767;ENSMUSG00000001924;ENSMUSG00000002028;…
GO:0000278	mitotic cell cycle	246	787	3.22012e-72	1.12543e-69	ENSMUSG00000000028;ENSMUSG00000000184;ENSMUSG00000000787;ENSMUSG00000001151;ENSMUSG00000001403;ENSMUSG00000001440;ENSMUSG00000001517;ENSMUSG00000001855;ENSMUSG00000002055;ENSMUSG00000002297;ENSMUSG00000003031;ENSMUSG00000003779;ENSMUSG00000004591;ENSMUSG00000004891;ENSMUSG00000005233;ENSMUSG00000005370;ENSMUSG00000005534;ENSMUSG00000006005;ENSMUSG00000006398;ENSMUSG00000006585;ENSMUSG00000006678;…
GO:0031326	regulation of cellular biosynthetic process	672	3923	4.94758e-72	1.66513e-69	ENSMUSG00000000028;ENSMUSG00000000567;ENSMUSG00000000708;ENSMUSG00000000787;ENSMUSG00000001228;ENSMUSG00000001280;ENSMUSG00000001496;ENSMUSG00000001517;ENSMUSG00000001761;ENSMUSG00000002028;ENSMUSG00000002052;ENSMUSG00000002265;ENSMUSG00000002297;ENSMUSG00000002409;ENSMUSG00000002428;ENSMUSG00000002455;ENSMUSG00000002688;ENSMUSG00000002996;ENSMUSG00000003031;ENSMUSG00000003038;ENSMUSG00000003119;…
GO:0051252	regulation of RNA metabolic process	622	3504	9.74743e-72	3.16339e-69	ENSMUSG00000000028;ENSMUSG00000000567;ENSMUSG00000000708;ENSMUSG00000000787;ENSMUSG00000001228;ENSMUSG00000001280;ENSMUSG00000001496;ENSMUSG00000001517;ENSMUSG00000001761;ENSMUSG00000002028;ENSMUSG00000002052;ENSMUSG00000002107;ENSMUSG00000002265;ENSMUSG00000002409;ENSMUSG00000002428;ENSMUSG00000002455;ENSMUSG00000002688;ENSMUSG00000002996;ENSMUSG00000003031;ENSMUSG00000003038;ENSMUSG00000003119;…
GO:0010468	regulation of gene expression	703	4208	2.73553e-71	8.57164e-69	ENSMUSG00000000028;ENSMUSG00000000567;ENSMUSG00000000708;ENSMUSG00000000787;ENSMUSG00000000957;ENSMUSG00000001228;ENSMUSG00000001280;ENSMUSG00000001496;ENSMUSG00000001517;ENSMUSG00000001761;ENSMUSG00000002028;ENSMUSG00000002052;ENSMUSG00000002107;ENSMUSG00000002265;ENSMUSG00000002409;ENSMUSG00000002413;ENSMUSG00000002428;ENSMUSG00000002455;ENSMUSG00000002688;ENSMUSG00000002996;ENSMUSG00000003031;…
GO:0009889	regulation of biosynthetic process	679	4000	3.1241e-71	9.4629e-69	ENSMUSG00000000028;ENSMUSG00000000567;ENSMUSG00000000708;ENSMUSG00000000787;ENSMUSG00000001228;ENSMUSG00000001280;ENSMUSG00000001496;ENSMUSG00000001517;ENSMUSG00000001761;ENSMUSG00000001870;ENSMUSG00000002028;ENSMUSG00000002052;ENSMUSG00000002265;ENSMUSG00000002297;ENSMUSG00000002409;ENSMUSG00000002428;ENSMUSG00000002455;ENSMUSG00000002688;ENSMUSG00000002996;ENSMUSG00000003031;ENSMUSG00000003038;…
GO:0048522	positive regulation of cellular process	835	5448	1.82697e-69	5.35539e-67	ENSMUSG00000000001;ENSMUSG00000000028;ENSMUSG00000000184;ENSMUSG00000000305;ENSMUSG00000000567;ENSMUSG00000000628;ENSMUSG00000000708;ENSMUSG00000000751;ENSMUSG00000000787;ENSMUSG00000000957;ENSMUSG00000001228;ENSMUSG00000001280;ENSMUSG00000001300;ENSMUSG00000001313;ENSMUSG00000001403;ENSMUSG00000001435;ENSMUSG00000001496;ENSMUSG00000001517;ENSMUSG00000001642;ENSMUSG00000001761;ENSMUSG00000002028;…
GO:0010467	gene expression	808	5198	2.12725e-69	6.04072e-67	ENSMUSG00000000028;ENSMUSG00000000567;ENSMUSG00000000708;ENSMUSG00000000787;ENSMUSG00000000957;ENSMUSG00000001228;ENSMUSG00000001280;ENSMUSG00000001496;ENSMUSG00000001517;ENSMUSG00000001761;ENSMUSG00000001767;ENSMUSG00000001855;ENSMUSG00000002028;ENSMUSG00000002052;ENSMUSG00000002107;ENSMUSG00000002129;ENSMUSG00000002265;ENSMUSG00000002409;ENSMUSG00000002413;ENSMUSG00000002428;ENSMUSG00000002455;…
GO:1903047	mitotic cell cycle process	213	632	7.65122e-69	2.10687e-66	ENSMUSG00000000028;ENSMUSG00000000184;ENSMUSG00000000787;ENSMUSG00000001151;ENSMUSG00000001403;ENSMUSG00000001440;ENSMUSG00000001517;ENSMUSG00000002055;ENSMUSG00000002297;ENSMUSG00000003031;ENSMUSG00000003779;ENSMUSG00000004891;ENSMUSG00000005233;ENSMUSG00000005370;ENSMUSG00000005534;ENSMUSG00000006005;ENSMUSG00000006398;ENSMUSG00000006585;ENSMUSG00000006678;ENSMUSG00000006728;ENSMUSG00000007080;…
GO:0071704	organic substance metabolic process	1333	10721	2.51784e-66	6.7293e-64	ENSMUSG00000000001;ENSMUSG00000000028;ENSMUSG00000000184;ENSMUSG00000000420;ENSMUSG00000000567;ENSMUSG00000000628;ENSMUSG00000000708;ENSMUSG00000000751;ENSMUSG00000000787;ENSMUSG00000000804;ENSMUSG00000000957;ENSMUSG00000001228;ENSMUSG00000001280;ENSMUSG00000001300;ENSMUSG00000001403;ENSMUSG00000001496;ENSMUSG00000001517;ENSMUSG00000001642;ENSMUSG00000001761;ENSMUSG00000001767;ENSMUSG00000001855;…
GO:0034654	nucleobase-containing compound biosynthetic process	648	3838	3.46137e-66	8.98671e-64	ENSMUSG00000000028;ENSMUSG00000000567;ENSMUSG00000000628;ENSMUSG00000000708;ENSMUSG00000000751;ENSMUSG00000000787;ENSMUSG00000001228;ENSMUSG00000001280;ENSMUSG00000001496;ENSMUSG00000001517;ENSMUSG00000001761;ENSMUSG00000002028;ENSMUSG00000002052;ENSMUSG00000002265;ENSMUSG00000002409;ENSMUSG00000002428;ENSMUSG00000002455;ENSMUSG00000002688;ENSMUSG00000002996;ENSMUSG00000003031;ENSMUSG00000003038;…
GO:0010604	positive regulation of macromolecule metabolic process	578	3254	9.92468e-66	2.50516e-63	ENSMUSG00000000184;ENSMUSG00000000567;ENSMUSG00000000708;ENSMUSG00000000787;ENSMUSG00000000957;ENSMUSG00000001228;ENSMUSG00000001280;ENSMUSG00000001496;ENSMUSG00000001517;ENSMUSG00000001761;ENSMUSG00000002028;ENSMUSG00000002052;ENSMUSG00000002265;ENSMUSG00000002297;ENSMUSG00000002409;ENSMUSG00000002413;ENSMUSG00000002428;ENSMUSG00000002455;ENSMUSG00000002688;ENSMUSG00000003031;ENSMUSG00000003119;…
GO:0019438	aromatic compound biosynthetic process	653	3912	9.25414e-65	2.27277e-62	ENSMUSG00000000028;ENSMUSG00000000567;ENSMUSG00000000628;ENSMUSG00000000708;ENSMUSG00000000751;ENSMUSG00000000787;ENSMUSG00000001228;ENSMUSG00000001280;ENSMUSG00000001496;ENSMUSG00000001517;ENSMUSG00000001761;ENSMUSG00000002028;ENSMUSG00000002052;ENSMUSG00000002265;ENSMUSG00000002409;ENSMUSG00000002428;ENSMUSG00000002455;ENSMUSG00000002688;ENSMUSG00000002996;ENSMUSG00000003031;ENSMUSG00000003038;…
GO:0032774	RNA biosynthetic process	590	3375	1.09291e-64	2.61349e-62	ENSMUSG00000000028;ENSMUSG00000000567;ENSMUSG00000000708;ENSMUSG00000000787;ENSMUSG00000001228;ENSMUSG00000001280;ENSMUSG00000001496;ENSMUSG00000001517;ENSMUSG00000001761;ENSMUSG00000002028;ENSMUSG00000002052;ENSMUSG00000002265;ENSMUSG00000002409;ENSMUSG00000002428;ENSMUSG00000002455;ENSMUSG00000002688;ENSMUSG00000002996;ENSMUSG00000003031;ENSMUSG00000003038;ENSMUSG00000003119;ENSMUSG00000003190;…
GO:0048518	positive regulation of biological process	893	6125	1.31301e-64	3.05931e-62	ENSMUSG00000000001;ENSMUSG00000000028;ENSMUSG00000000184;ENSMUSG00000000305;ENSMUSG00000000567;ENSMUSG00000000628;ENSMUSG00000000708;ENSMUSG00000000751;ENSMUSG00000000787;ENSMUSG00000000957;ENSMUSG00000001151;ENSMUSG00000001228;ENSMUSG00000001280;ENSMUSG00000001300;ENSMUSG00000001313;ENSMUSG00000001403;ENSMUSG00000001435;ENSMUSG00000001496;ENSMUSG00000001517;ENSMUSG00000001642;ENSMUSG00000001761;…
GO:0018130	heterocycle biosynthetic process	651	3900	1.63694e-64	3.71871e-62	ENSMUSG00000000028;ENSMUSG00000000567;ENSMUSG00000000628;ENSMUSG00000000708;ENSMUSG00000000751;ENSMUSG00000000787;ENSMUSG00000001228;ENSMUSG00000001280;ENSMUSG00000001496;ENSMUSG00000001517;ENSMUSG00000001761;ENSMUSG00000002028;ENSMUSG00000002052;ENSMUSG00000002265;ENSMUSG00000002409;ENSMUSG00000002428;ENSMUSG00000002455;ENSMUSG00000002688;ENSMUSG00000002996;ENSMUSG00000003031;ENSMUSG00000003038;…
GO:0097659	nucleic acid-templated transcription	587	3358	2.78065e-64	6.16286e-62	ENSMUSG00000000028;ENSMUSG00000000567;ENSMUSG00000000708;ENSMUSG00000000787;ENSMUSG00000001228;ENSMUSG00000001280;ENSMUSG00000001496;ENSMUSG00000001517;ENSMUSG00000001761;ENSMUSG00000002028;ENSMUSG00000002052;ENSMUSG00000002265;ENSMUSG00000002409;ENSMUSG00000002428;ENSMUSG00000002455;ENSMUSG00000002688;ENSMUSG00000002996;ENSMUSG00000003031;ENSMUSG00000003038;ENSMUSG00000003119;ENSMUSG00000003190;…
GO:0071840	cellular component organization or biogenesis	897	6173	2.89537e-64	6.26434e-62	ENSMUSG00000000001;ENSMUSG00000000028;ENSMUSG00000000184;ENSMUSG00000000305;ENSMUSG00000000567;ENSMUSG00000000628;ENSMUSG00000000708;ENSMUSG00000000751;ENSMUSG00000000787;ENSMUSG00000000957;ENSMUSG00000001151;ENSMUSG00000001228;ENSMUSG00000001300;ENSMUSG00000001313;ENSMUSG00000001403;ENSMUSG00000001435;ENSMUSG00000001440;ENSMUSG00000001496;ENSMUSG00000001761;ENSMUSG00000001767;ENSMUSG00000002028;…
GO:0051173	positive regulation of nitrogen compound metabolic process	556	3107	6.2488e-64	1.32053e-61	ENSMUSG00000000184;ENSMUSG00000000567;ENSMUSG00000000708;ENSMUSG00000000787;ENSMUSG00000000957;ENSMUSG00000001228;ENSMUSG00000001280;ENSMUSG00000001496;ENSMUSG00000001517;ENSMUSG00000001761;ENSMUSG00000002028;ENSMUSG00000002052;ENSMUSG00000002265;ENSMUSG00000002297;ENSMUSG00000002409;ENSMUSG00000002413;ENSMUSG00000002428;ENSMUSG00000002455;ENSMUSG00000002688;ENSMUSG00000003031;ENSMUSG00000003119;…
GO:0045935	positive regulation of nucleobase-containing compound metabolic process	396	1862	9.4361e-64	1.94877e-61	ENSMUSG00000000567;ENSMUSG00000000708;ENSMUSG00000000787;ENSMUSG00000001280;ENSMUSG00000001496;ENSMUSG00000001517;ENSMUSG00000001761;ENSMUSG00000002028;ENSMUSG00000002052;ENSMUSG00000002265;ENSMUSG00000002297;ENSMUSG00000002409;ENSMUSG00000002428;ENSMUSG00000002455;ENSMUSG00000002688;ENSMUSG00000003119;ENSMUSG00000003190;ENSMUSG00000003233;ENSMUSG00000003282;ENSMUSG00000003868;ENSMUSG00000004056;…
GO:0009893	positive regulation of metabolic process	606	3533	1.40721e-63	2.84162e-61	ENSMUSG00000000001;ENSMUSG00000000184;ENSMUSG00000000567;ENSMUSG00000000628;ENSMUSG00000000708;ENSMUSG00000000787;ENSMUSG00000000957;ENSMUSG00000001228;ENSMUSG00000001280;ENSMUSG00000001496;ENSMUSG00000001517;ENSMUSG00000001761;ENSMUSG00000001870;ENSMUSG00000002028;ENSMUSG00000002052;ENSMUSG00000002265;ENSMUSG00000002297;ENSMUSG00000002409;ENSMUSG00000002413;ENSMUSG00000002428;ENSMUSG00000002455;…
GO:0016043	cellular component organization	877	6013	5.22247e-63	1.03167e-60	ENSMUSG00000000001;ENSMUSG00000000028;ENSMUSG00000000184;ENSMUSG00000000305;ENSMUSG00000000567;ENSMUSG00000000628;ENSMUSG00000000708;ENSMUSG00000000751;ENSMUSG00000000787;ENSMUSG00000000957;ENSMUSG00000001151;ENSMUSG00000001228;ENSMUSG00000001300;ENSMUSG00000001313;ENSMUSG00000001403;ENSMUSG00000001435;ENSMUSG00000001440;ENSMUSG00000001496;ENSMUSG00000001761;ENSMUSG00000001767;ENSMUSG00000002028;…
GO:0044249	cellular biosynthetic process	820	5475	9.03415e-63	1.74667e-60	ENSMUSG00000000028;ENSMUSG00000000420;ENSMUSG00000000567;ENSMUSG00000000628;ENSMUSG00000000708;ENSMUSG00000000751;ENSMUSG00000000787;ENSMUSG00000001228;ENSMUSG00000001280;ENSMUSG00000001496;ENSMUSG00000001517;ENSMUSG00000001642;ENSMUSG00000001761;ENSMUSG00000002028;ENSMUSG00000002052;ENSMUSG00000002265;ENSMUSG00000002297;ENSMUSG00000002409;ENSMUSG00000002428;ENSMUSG00000002455;ENSMUSG00000002688;…
GO:2001141	regulation of RNA biosynthetic process	569	3262	1.41546e-61	2.67964e-59	ENSMUSG00000000028;ENSMUSG00000000567;ENSMUSG00000000708;ENSMUSG00000000787;ENSMUSG00000001228;ENSMUSG00000001280;ENSMUSG00000001496;ENSMUSG00000001517;ENSMUSG00000001761;ENSMUSG00000002028;ENSMUSG00000002052;ENSMUSG00000002265;ENSMUSG00000002409;ENSMUSG00000002428;ENSMUSG00000002455;ENSMUSG00000002688;ENSMUSG00000002996;ENSMUSG00000003031;ENSMUSG00000003038;ENSMUSG00000003119;ENSMUSG00000003190;…
GO:1903506	regulation of nucleic acid-templated transcription	568	3254	1.47673e-61	2.73858e-59	ENSMUSG00000000028;ENSMUSG00000000567;ENSMUSG00000000708;ENSMUSG00000000787;ENSMUSG00000001228;ENSMUSG00000001280;ENSMUSG00000001496;ENSMUSG00000001517;ENSMUSG00000001761;ENSMUSG00000002028;ENSMUSG00000002052;ENSMUSG00000002265;ENSMUSG00000002409;ENSMUSG00000002428;ENSMUSG00000002455;ENSMUSG00000002688;ENSMUSG00000002996;ENSMUSG00000003031;ENSMUSG00000003038;ENSMUSG00000003119;ENSMUSG00000003190;…
GO:1901576	organic substance biosynthetic process	827	5575	1.77375e-61	3.22361e-59	ENSMUSG00000000028;ENSMUSG00000000420;ENSMUSG00000000567;ENSMUSG00000000628;ENSMUSG00000000708;ENSMUSG00000000751;ENSMUSG00000000787;ENSMUSG00000001228;ENSMUSG00000001280;ENSMUSG00000001496;ENSMUSG00000001517;ENSMUSG00000001642;ENSMUSG00000001761;ENSMUSG00000002028;ENSMUSG00000002052;ENSMUSG00000002265;ENSMUSG00000002297;ENSMUSG00000002409;ENSMUSG00000002428;ENSMUSG00000002455;ENSMUSG00000002688;…
GO:0031325	positive regulation of cellular metabolic process	568	3256	1.85098e-61	3.29802e-59	ENSMUSG00000000001;ENSMUSG00000000184;ENSMUSG00000000567;ENSMUSG00000000628;ENSMUSG00000000708;ENSMUSG00000000787;ENSMUSG00000000957;ENSMUSG00000001228;ENSMUSG00000001280;ENSMUSG00000001496;ENSMUSG00000001517;ENSMUSG00000001761;ENSMUSG00000002028;ENSMUSG00000002052;ENSMUSG00000002265;ENSMUSG00000002297;ENSMUSG00000002409;ENSMUSG00000002413;ENSMUSG00000002428;ENSMUSG00000002455;ENSMUSG00000002688;…
GO:0008152	metabolic process	1365	11248	2.01407e-61	3.51958e-59	ENSMUSG00000000001;ENSMUSG00000000028;ENSMUSG00000000184;ENSMUSG00000000420;ENSMUSG00000000567;ENSMUSG00000000628;ENSMUSG00000000708;ENSMUSG00000000751;ENSMUSG00000000787;ENSMUSG00000000804;ENSMUSG00000000957;ENSMUSG00000001228;ENSMUSG00000001270;ENSMUSG00000001280;ENSMUSG00000001300;ENSMUSG00000001403;ENSMUSG00000001496;ENSMUSG00000001517;ENSMUSG00000001642;ENSMUSG00000001761;ENSMUSG00000001767;…
GO:0006351	transcription, DNA-templated	573	3308	5.69943e-61	9.77183e-59	ENSMUSG00000000028;ENSMUSG00000000567;ENSMUSG00000000708;ENSMUSG00000000787;ENSMUSG00000001228;ENSMUSG00000001280;ENSMUSG00000001496;ENSMUSG00000001517;ENSMUSG00000001761;ENSMUSG00000002028;ENSMUSG00000002052;ENSMUSG00000002265;ENSMUSG00000002409;ENSMUSG00000002428;ENSMUSG00000002455;ENSMUSG00000002688;ENSMUSG00000002996;ENSMUSG00000003031;ENSMUSG00000003038;ENSMUSG00000003119;ENSMUSG00000003190;…
GO:0051726	regulation of cell cycle	260	972	6.25842e-61	1.05315e-58	ENSMUSG00000000028;ENSMUSG00000000184;ENSMUSG00000000567;ENSMUSG00000000708;ENSMUSG00000000787;ENSMUSG00000001403;ENSMUSG00000001517;ENSMUSG00000001855;ENSMUSG00000002055;ENSMUSG00000002297;ENSMUSG00000003031;ENSMUSG00000003119;ENSMUSG00000003228;ENSMUSG00000003779;ENSMUSG00000004591;ENSMUSG00000005370;ENSMUSG00000005534;ENSMUSG00000006005;ENSMUSG00000006398;ENSMUSG00000006456;ENSMUSG00000006585;…
GO:0009058	biosynthetic process	834	5668	1.74955e-60	2.89057e-58	ENSMUSG00000000028;ENSMUSG00000000420;ENSMUSG00000000567;ENSMUSG00000000628;ENSMUSG00000000708;ENSMUSG00000000751;ENSMUSG00000000787;ENSMUSG00000001228;ENSMUSG00000001280;ENSMUSG00000001496;ENSMUSG00000001517;ENSMUSG00000001642;ENSMUSG00000001761;ENSMUSG00000001870;ENSMUSG00000002028;ENSMUSG00000002052;ENSMUSG00000002265;ENSMUSG00000002297;ENSMUSG00000002409;ENSMUSG00000002428;ENSMUSG00000002455;…
GO:1901362	organic cyclic compound biosynthetic process	656	4037	2.44003e-60	3.95938e-58	ENSMUSG00000000028;ENSMUSG00000000567;ENSMUSG00000000628;ENSMUSG00000000708;ENSMUSG00000000751;ENSMUSG00000000787;ENSMUSG00000001228;ENSMUSG00000001280;ENSMUSG00000001496;ENSMUSG00000001517;ENSMUSG00000001761;ENSMUSG00000002028;ENSMUSG00000002052;ENSMUSG00000002265;ENSMUSG00000002409;ENSMUSG00000002428;ENSMUSG00000002455;ENSMUSG00000002688;ENSMUSG00000002996;ENSMUSG00000003031;ENSMUSG00000003038;…
GO:0006996	organelle organization	602	3570	3.14937e-60	5.02077e-58	ENSMUSG00000000001;ENSMUSG00000000028;ENSMUSG00000000184;ENSMUSG00000000567;ENSMUSG00000000628;ENSMUSG00000000708;ENSMUSG00000000751;ENSMUSG00000000787;ENSMUSG00000001151;ENSMUSG00000001228;ENSMUSG00000001313;ENSMUSG00000001403;ENSMUSG00000001440;ENSMUSG00000002028;ENSMUSG00000002052;ENSMUSG00000002055;ENSMUSG00000002413;ENSMUSG00000002428;ENSMUSG00000002688;ENSMUSG00000002748;ENSMUSG00000002835;…
GO:0006366	transcription by RNA polymerase II	407	2010	2.0167e-59	3.15961e-57	ENSMUSG00000000567;ENSMUSG00000000708;ENSMUSG00000000787;ENSMUSG00000001228;ENSMUSG00000001280;ENSMUSG00000001496;ENSMUSG00000001517;ENSMUSG00000001761;ENSMUSG00000002028;ENSMUSG00000002052;ENSMUSG00000002265;ENSMUSG00000002428;ENSMUSG00000002455;ENSMUSG00000002688;ENSMUSG00000003038;ENSMUSG00000003119;ENSMUSG00000003190;ENSMUSG00000003282;ENSMUSG00000003382;ENSMUSG00000003868;ENSMUSG00000004056;…
GO:0044271	cellular nitrogen compound biosynthetic process	706	4525	1.27835e-58	1.96888e-56	ENSMUSG00000000028;ENSMUSG00000000567;ENSMUSG00000000628;ENSMUSG00000000708;ENSMUSG00000000751;ENSMUSG00000000787;ENSMUSG00000001228;ENSMUSG00000001280;ENSMUSG00000001496;ENSMUSG00000001517;ENSMUSG00000001761;ENSMUSG00000002028;ENSMUSG00000002052;ENSMUSG00000002265;ENSMUSG00000002409;ENSMUSG00000002428;ENSMUSG00000002455;ENSMUSG00000002688;ENSMUSG00000002996;ENSMUSG00000003031;ENSMUSG00000003038;…
GO:0048523	negative regulation of cellular process	733	4779	2.57495e-58	3.89977e-56	ENSMUSG00000000001;ENSMUSG00000000028;ENSMUSG00000000184;ENSMUSG00000000567;ENSMUSG00000000628;ENSMUSG00000000708;ENSMUSG00000000787;ENSMUSG00000000957;ENSMUSG00000001228;ENSMUSG00000001300;ENSMUSG00000001496;ENSMUSG00000001517;ENSMUSG00000001642;ENSMUSG00000001761;ENSMUSG00000001870;ENSMUSG00000001985;ENSMUSG00000002028;ENSMUSG00000002052;ENSMUSG00000002265;ENSMUSG00000002413;ENSMUSG00000002688;…
GO:0006355	regulation of transcription, DNA-templated	552	3200	1.12165e-57	1.67089e-55	ENSMUSG00000000028;ENSMUSG00000000567;ENSMUSG00000000708;ENSMUSG00000000787;ENSMUSG00000001228;ENSMUSG00000001280;ENSMUSG00000001496;ENSMUSG00000001517;ENSMUSG00000001761;ENSMUSG00000002028;ENSMUSG00000002052;ENSMUSG00000002265;ENSMUSG00000002409;ENSMUSG00000002428;ENSMUSG00000002455;ENSMUSG00000002688;ENSMUSG00000002996;ENSMUSG00000003031;ENSMUSG00000003038;ENSMUSG00000003119;ENSMUSG00000003190;…
GO:0006357	regulation of transcription by RNA polymerase II	395	1953	2.36076e-57	3.46003e-55	ENSMUSG00000000567;ENSMUSG00000000708;ENSMUSG00000000787;ENSMUSG00000001228;ENSMUSG00000001280;ENSMUSG00000001496;ENSMUSG00000001517;ENSMUSG00000001761;ENSMUSG00000002028;ENSMUSG00000002052;ENSMUSG00000002265;ENSMUSG00000002428;ENSMUSG00000002455;ENSMUSG00000002688;ENSMUSG00000003038;ENSMUSG00000003119;ENSMUSG00000003190;ENSMUSG00000003282;ENSMUSG00000003382;ENSMUSG00000003868;ENSMUSG00000004056;…
GO:0051254	positive regulation of RNA metabolic process	356	1667	3.06959e-57	4.42752e-55	ENSMUSG00000000567;ENSMUSG00000000708;ENSMUSG00000000787;ENSMUSG00000001280;ENSMUSG00000001496;ENSMUSG00000001517;ENSMUSG00000001761;ENSMUSG00000002028;ENSMUSG00000002052;ENSMUSG00000002265;ENSMUSG00000002409;ENSMUSG00000002428;ENSMUSG00000002455;ENSMUSG00000002688;ENSMUSG00000003119;ENSMUSG00000003190;ENSMUSG00000003233;ENSMUSG00000003282;ENSMUSG00000003868;ENSMUSG00000004056;ENSMUSG00000005198;…
GO:0048519	negative regulation of biological process	787	5319	6.95669e-57	9.87741e-55	ENSMUSG00000000001;ENSMUSG00000000028;ENSMUSG00000000184;ENSMUSG00000000567;ENSMUSG00000000628;ENSMUSG00000000708;ENSMUSG00000000787;ENSMUSG00000000957;ENSMUSG00000001228;ENSMUSG00000001300;ENSMUSG00000001496;ENSMUSG00000001517;ENSMUSG00000001642;ENSMUSG00000001761;ENSMUSG00000001870;ENSMUSG00000001985;ENSMUSG00000002028;ENSMUSG00000002052;ENSMUSG00000002265;ENSMUSG00000002413;ENSMUSG00000002688;…
GO:0045934	negative regulation of nucleobase-containing compound metabolic process	332	1502	9.01882e-57	1.26083e-54	ENSMUSG00000000028;ENSMUSG00000000567;ENSMUSG00000001228;ENSMUSG00000001496;ENSMUSG00000001517;ENSMUSG00000001761;ENSMUSG00000002028;ENSMUSG00000002265;ENSMUSG00000003031;ENSMUSG00000003038;ENSMUSG00000003382;ENSMUSG00000003868;ENSMUSG00000004056;ENSMUSG00000004099;ENSMUSG00000005370;ENSMUSG00000005566;ENSMUSG00000005609;ENSMUSG00000005698;ENSMUSG00000005886;ENSMUSG00000006005;ENSMUSG00000006498;…
GO:0010557	positive regulation of macromolecule biosynthetic process	376	1831	4.22354e-56	5.81505e-54	ENSMUSG00000000567;ENSMUSG00000000708;ENSMUSG00000000787;ENSMUSG00000001280;ENSMUSG00000001496;ENSMUSG00000001517;ENSMUSG00000001761;ENSMUSG00000002028;ENSMUSG00000002052;ENSMUSG00000002265;ENSMUSG00000002297;ENSMUSG00000002409;ENSMUSG00000002428;ENSMUSG00000002455;ENSMUSG00000002688;ENSMUSG00000003119;ENSMUSG00000003190;ENSMUSG00000003233;ENSMUSG00000003282;ENSMUSG00000003868;ENSMUSG00000004056;…
GO:0010564	regulation of cell cycle process	185	594	1.00197e-53	1.35894e-51	ENSMUSG00000000028;ENSMUSG00000000184;ENSMUSG00000000567;ENSMUSG00000000708;ENSMUSG00000000787;ENSMUSG00000001403;ENSMUSG00000001517;ENSMUSG00000002055;ENSMUSG00000002297;ENSMUSG00000003031;ENSMUSG00000003779;ENSMUSG00000004591;ENSMUSG00000005370;ENSMUSG00000005534;ENSMUSG00000006005;ENSMUSG00000006398;ENSMUSG00000006456;ENSMUSG00000006585;ENSMUSG00000006676;ENSMUSG00000006728;ENSMUSG00000006932;…
GO:1903508	positive regulation of nucleic acid-templated transcription	335	1571	1.84496e-53	2.46547e-51	ENSMUSG00000000567;ENSMUSG00000000708;ENSMUSG00000000787;ENSMUSG00000001280;ENSMUSG00000001496;ENSMUSG00000001517;ENSMUSG00000001761;ENSMUSG00000002028;ENSMUSG00000002052;ENSMUSG00000002265;ENSMUSG00000002409;ENSMUSG00000002428;ENSMUSG00000002455;ENSMUSG00000002688;ENSMUSG00000003119;ENSMUSG00000003190;ENSMUSG00000003233;ENSMUSG00000003282;ENSMUSG00000003868;ENSMUSG00000004056;ENSMUSG00000005534;…
GO:1902680	positive regulation of RNA biosynthetic process	335	1572	2.15476e-53	2.83772e-51	ENSMUSG00000000567;ENSMUSG00000000708;ENSMUSG00000000787;ENSMUSG00000001280;ENSMUSG00000001496;ENSMUSG00000001517;ENSMUSG00000001761;ENSMUSG00000002028;ENSMUSG00000002052;ENSMUSG00000002265;ENSMUSG00000002409;ENSMUSG00000002428;ENSMUSG00000002455;ENSMUSG00000002688;ENSMUSG00000003119;ENSMUSG00000003190;ENSMUSG00000003233;ENSMUSG00000003282;ENSMUSG00000003868;ENSMUSG00000004056;ENSMUSG00000005534;…
GO:0006259	DNA metabolic process	235	913	1.2305e-51	1.59736e-49	ENSMUSG00000000028;ENSMUSG00000000751;ENSMUSG00000001228;ENSMUSG00000001517;ENSMUSG00000002028;ENSMUSG00000002052;ENSMUSG00000002297;ENSMUSG00000002835;ENSMUSG00000002870;ENSMUSG00000003868;ENSMUSG00000004099;ENSMUSG00000005370;ENSMUSG00000005410;ENSMUSG00000005566;ENSMUSG00000005698;ENSMUSG00000006585;ENSMUSG00000006678;ENSMUSG00000006715;ENSMUSG00000006932;ENSMUSG00000007080;ENSMUSG00000007646;…
GO:0031328	positive regulation of cellular biosynthetic process	380	1937	1.79899e-51	2.30245e-49	ENSMUSG00000000567;ENSMUSG00000000708;ENSMUSG00000000787;ENSMUSG00000001280;ENSMUSG00000001496;ENSMUSG00000001517;ENSMUSG00000001761;ENSMUSG00000002028;ENSMUSG00000002052;ENSMUSG00000002265;ENSMUSG00000002297;ENSMUSG00000002409;ENSMUSG00000002428;ENSMUSG00000002455;ENSMUSG00000002688;ENSMUSG00000003119;ENSMUSG00000003190;ENSMUSG00000003233;ENSMUSG00000003282;ENSMUSG00000003868;ENSMUSG00000004056;…
GO:0010558	negative regulation of macromolecule biosynthetic process	323	1520	4.58041e-51	5.78086e-49	ENSMUSG00000000028;ENSMUSG00000000567;ENSMUSG00000000787;ENSMUSG00000001228;ENSMUSG00000001496;ENSMUSG00000001517;ENSMUSG00000001761;ENSMUSG00000002265;ENSMUSG00000003031;ENSMUSG00000003038;ENSMUSG00000003382;ENSMUSG00000003868;ENSMUSG00000004099;ENSMUSG00000005370;ENSMUSG00000005566;ENSMUSG00000005609;ENSMUSG00000005698;ENSMUSG00000005886;ENSMUSG00000006005;ENSMUSG00000006715;ENSMUSG00000006932;…
GO:0009891	positive regulation of biosynthetic process	384	1980	9.38479e-51	1.16821e-48	ENSMUSG00000000567;ENSMUSG00000000708;ENSMUSG00000000787;ENSMUSG00000001280;ENSMUSG00000001496;ENSMUSG00000001517;ENSMUSG00000001761;ENSMUSG00000001870;ENSMUSG00000002028;ENSMUSG00000002052;ENSMUSG00000002265;ENSMUSG00000002297;ENSMUSG00000002409;ENSMUSG00000002428;ENSMUSG00000002455;ENSMUSG00000002688;ENSMUSG00000003119;ENSMUSG00000003190;ENSMUSG00000003233;ENSMUSG00000003282;ENSMUSG00000003868;…
GO:0010628	positive regulation of gene expression	380	1952	1.33733e-50	1.6422e-48	ENSMUSG00000000567;ENSMUSG00000000708;ENSMUSG00000000787;ENSMUSG00000000957;ENSMUSG00000001280;ENSMUSG00000001496;ENSMUSG00000001517;ENSMUSG00000001761;ENSMUSG00000002028;ENSMUSG00000002052;ENSMUSG00000002265;ENSMUSG00000002409;ENSMUSG00000002413;ENSMUSG00000002428;ENSMUSG00000002455;ENSMUSG00000002688;ENSMUSG00000003119;ENSMUSG00000003190;ENSMUSG00000003233;ENSMUSG00000003282;ENSMUSG00000003868;…
GO:0045893	positive regulation of transcription, DNA-templated	318	1500	5.44635e-50	6.59879e-48	ENSMUSG00000000567;ENSMUSG00000000708;ENSMUSG00000000787;ENSMUSG00000001280;ENSMUSG00000001496;ENSMUSG00000001517;ENSMUSG00000001761;ENSMUSG00000002028;ENSMUSG00000002052;ENSMUSG00000002265;ENSMUSG00000002409;ENSMUSG00000002428;ENSMUSG00000002455;ENSMUSG00000002688;ENSMUSG00000003119;ENSMUSG00000003190;ENSMUSG00000003233;ENSMUSG00000003282;ENSMUSG00000003868;ENSMUSG00000004056;ENSMUSG00000005534;…
GO:0007275	multicellular organism development	752	5194	1.68482e-49	2.01447e-47	ENSMUSG00000000001;ENSMUSG00000000305;ENSMUSG00000000567;ENSMUSG00000000628;ENSMUSG00000000708;ENSMUSG00000000751;ENSMUSG00000000957;ENSMUSG00000001089;ENSMUSG00000001270;ENSMUSG00000001280;ENSMUSG00000001300;ENSMUSG00000001313;ENSMUSG00000001435;ENSMUSG00000001496;ENSMUSG00000001642;ENSMUSG00000001761;ENSMUSG00000001870;ENSMUSG00000002028;ENSMUSG00000002052;ENSMUSG00000002409;ENSMUSG00000002413;…
GO:0031327	negative regulation of cellular biosynthetic process	327	1580	4.75918e-49	5.61645e-47	ENSMUSG00000000028;ENSMUSG00000000567;ENSMUSG00000000787;ENSMUSG00000001228;ENSMUSG00000001496;ENSMUSG00000001517;ENSMUSG00000001761;ENSMUSG00000002265;ENSMUSG00000003031;ENSMUSG00000003038;ENSMUSG00000003382;ENSMUSG00000003868;ENSMUSG00000004099;ENSMUSG00000005370;ENSMUSG00000005566;ENSMUSG00000005609;ENSMUSG00000005698;ENSMUSG00000005886;ENSMUSG00000006005;ENSMUSG00000006715;ENSMUSG00000006932;…
GO:2000113	negative regulation of cellular macromolecule biosynthetic process	308	1451	1.89878e-48	2.21208e-46	ENSMUSG00000000028;ENSMUSG00000000567;ENSMUSG00000000787;ENSMUSG00000001228;ENSMUSG00000001496;ENSMUSG00000001517;ENSMUSG00000001761;ENSMUSG00000002265;ENSMUSG00000003031;ENSMUSG00000003038;ENSMUSG00000003382;ENSMUSG00000004099;ENSMUSG00000005370;ENSMUSG00000005566;ENSMUSG00000005609;ENSMUSG00000005698;ENSMUSG00000005886;ENSMUSG00000006005;ENSMUSG00000006715;ENSMUSG00000006932;ENSMUSG00000007613;…
GO:0051172	negative regulation of nitrogen compound metabolic process	436	2440	4.0698e-48	4.6813e-46	ENSMUSG00000000028;ENSMUSG00000000567;ENSMUSG00000000708;ENSMUSG00000000787;ENSMUSG00000001228;ENSMUSG00000001496;ENSMUSG00000001517;ENSMUSG00000001761;ENSMUSG00000002028;ENSMUSG00000002052;ENSMUSG00000002265;ENSMUSG00000003031;ENSMUSG00000003038;ENSMUSG00000003190;ENSMUSG00000003316;ENSMUSG00000003382;ENSMUSG00000003868;ENSMUSG00000004056;ENSMUSG00000004099;ENSMUSG00000004530;ENSMUSG00000005370;…
GO:0051253	negative regulation of RNA metabolic process	296	1374	7.76382e-48	8.81873e-46	ENSMUSG00000000028;ENSMUSG00000000567;ENSMUSG00000001228;ENSMUSG00000001496;ENSMUSG00000001517;ENSMUSG00000001761;ENSMUSG00000002265;ENSMUSG00000003031;ENSMUSG00000003038;ENSMUSG00000003382;ENSMUSG00000003868;ENSMUSG00000004056;ENSMUSG00000004099;ENSMUSG00000005566;ENSMUSG00000005609;ENSMUSG00000005698;ENSMUSG00000005886;ENSMUSG00000006005;ENSMUSG00000006498;ENSMUSG00000006715;ENSMUSG00000006932;…
GO:0009890	negative regulation of biosynthetic process	329	1618	1.37143e-47	1.53854e-45	ENSMUSG00000000028;ENSMUSG00000000567;ENSMUSG00000000787;ENSMUSG00000001228;ENSMUSG00000001496;ENSMUSG00000001517;ENSMUSG00000001761;ENSMUSG00000002265;ENSMUSG00000003031;ENSMUSG00000003038;ENSMUSG00000003382;ENSMUSG00000003868;ENSMUSG00000004099;ENSMUSG00000005370;ENSMUSG00000005566;ENSMUSG00000005609;ENSMUSG00000005698;ENSMUSG00000005886;ENSMUSG00000006005;ENSMUSG00000006715;ENSMUSG00000006932;…
GO:0010605	negative regulation of macromolecule metabolic process	470	2730	1.40523e-47	1.55724e-45	ENSMUSG00000000028;ENSMUSG00000000567;ENSMUSG00000000708;ENSMUSG00000000787;ENSMUSG00000001228;ENSMUSG00000001496;ENSMUSG00000001517;ENSMUSG00000001761;ENSMUSG00000002028;ENSMUSG00000002052;ENSMUSG00000002265;ENSMUSG00000003031;ENSMUSG00000003038;ENSMUSG00000003135;ENSMUSG00000003190;ENSMUSG00000003282;ENSMUSG00000003316;ENSMUSG00000003382;ENSMUSG00000003868;ENSMUSG00000004056;ENSMUSG00000004099;…
GO:0031324	negative regulation of cellular metabolic process	455	2609	1.92965e-47	2.11262e-45	ENSMUSG00000000028;ENSMUSG00000000567;ENSMUSG00000000628;ENSMUSG00000000708;ENSMUSG00000000787;ENSMUSG00000001228;ENSMUSG00000001496;ENSMUSG00000001517;ENSMUSG00000001761;ENSMUSG00000002028;ENSMUSG00000002052;ENSMUSG00000002265;ENSMUSG00000003031;ENSMUSG00000003038;ENSMUSG00000003190;ENSMUSG00000003316;ENSMUSG00000003382;ENSMUSG00000003868;ENSMUSG00000004056;ENSMUSG00000004099;ENSMUSG00000004530;…
GO:0010629	negative regulation of gene expression	357	1842	8.10642e-47	8.76941e-45	ENSMUSG00000000028;ENSMUSG00000000567;ENSMUSG00000000787;ENSMUSG00000001228;ENSMUSG00000001496;ENSMUSG00000001517;ENSMUSG00000001761;ENSMUSG00000002265;ENSMUSG00000003031;ENSMUSG00000003038;ENSMUSG00000003135;ENSMUSG00000003190;ENSMUSG00000003282;ENSMUSG00000003316;ENSMUSG00000003382;ENSMUSG00000004056;ENSMUSG00000004099;ENSMUSG00000005534;ENSMUSG00000005566;ENSMUSG00000005609;ENSMUSG00000005698;…
GO:0048731	system development	687	4678	3.01984e-46	3.22838e-44	ENSMUSG00000000001;ENSMUSG00000000305;ENSMUSG00000000567;ENSMUSG00000000628;ENSMUSG00000000708;ENSMUSG00000000751;ENSMUSG00000000957;ENSMUSG00000001089;ENSMUSG00000001270;ENSMUSG00000001280;ENSMUSG00000001300;ENSMUSG00000001313;ENSMUSG00000001435;ENSMUSG00000001496;ENSMUSG00000001642;ENSMUSG00000001761;ENSMUSG00000001870;ENSMUSG00000002028;ENSMUSG00000002052;ENSMUSG00000002409;ENSMUSG00000002413;…
GO:0009892	negative regulation of metabolic process	495	2974	4.84947e-46	5.12408e-44	ENSMUSG00000000028;ENSMUSG00000000567;ENSMUSG00000000628;ENSMUSG00000000708;ENSMUSG00000000787;ENSMUSG00000001228;ENSMUSG00000001496;ENSMUSG00000001517;ENSMUSG00000001761;ENSMUSG00000002028;ENSMUSG00000002052;ENSMUSG00000002265;ENSMUSG00000003031;ENSMUSG00000003038;ENSMUSG00000003135;ENSMUSG00000003190;ENSMUSG00000003282;ENSMUSG00000003316;ENSMUSG00000003382;ENSMUSG00000003868;ENSMUSG00000004056;…
GO:0051301	cell division	168	563	5.96071e-46	6.22586e-44	ENSMUSG00000000001;ENSMUSG00000000028;ENSMUSG00000000184;ENSMUSG00000001403;ENSMUSG00000002055;ENSMUSG00000003779;ENSMUSG00000004455;ENSMUSG00000004591;ENSMUSG00000005233;ENSMUSG00000005410;ENSMUSG00000005672;ENSMUSG00000006005;ENSMUSG00000006398;ENSMUSG00000006585;ENSMUSG00000006728;ENSMUSG00000009900;ENSMUSG00000009907;ENSMUSG00000011960;ENSMUSG00000012443;ENSMUSG00000014355;ENSMUSG00000014773;…
GO:0048856	anatomical structure development	797	5742	1.30781e-45	1.35046e-43	ENSMUSG00000000001;ENSMUSG00000000305;ENSMUSG00000000567;ENSMUSG00000000628;ENSMUSG00000000708;ENSMUSG00000000751;ENSMUSG00000000957;ENSMUSG00000001089;ENSMUSG00000001270;ENSMUSG00000001280;ENSMUSG00000001300;ENSMUSG00000001313;ENSMUSG00000001435;ENSMUSG00000001496;ENSMUSG00000001642;ENSMUSG00000001761;ENSMUSG00000001870;ENSMUSG00000002028;ENSMUSG00000002052;ENSMUSG00000002409;ENSMUSG00000002413;…
GO:0032502	developmental process	841	6199	8.75193e-45	8.93582e-43	ENSMUSG00000000001;ENSMUSG00000000305;ENSMUSG00000000567;ENSMUSG00000000628;ENSMUSG00000000708;ENSMUSG00000000751;ENSMUSG00000000957;ENSMUSG00000001089;ENSMUSG00000001270;ENSMUSG00000001280;ENSMUSG00000001300;ENSMUSG00000001313;ENSMUSG00000001435;ENSMUSG00000001496;ENSMUSG00000001517;ENSMUSG00000001642;ENSMUSG00000001761;ENSMUSG00000001870;ENSMUSG00000002028;ENSMUSG00000002052;ENSMUSG00000002409;…
GO:0007399	nervous system development	410	2308	2.86465e-44	2.89234e-42	ENSMUSG00000000001;ENSMUSG00000000305;ENSMUSG00000000567;ENSMUSG00000000708;ENSMUSG00000000957;ENSMUSG00000001089;ENSMUSG00000001270;ENSMUSG00000001300;ENSMUSG00000001313;ENSMUSG00000001496;ENSMUSG00000001761;ENSMUSG00000002413;ENSMUSG00000002688;ENSMUSG00000003233;ENSMUSG00000003282;ENSMUSG00000003436;ENSMUSG00000003534;ENSMUSG00000004056;ENSMUSG00000004455;ENSMUSG00000004891;ENSMUSG00000005672;…
GO:0007346	regulation of mitotic cell cycle	153	496	7.72852e-44	7.71748e-42	ENSMUSG00000000028;ENSMUSG00000000184;ENSMUSG00000000787;ENSMUSG00000001403;ENSMUSG00000002297;ENSMUSG00000003031;ENSMUSG00000004591;ENSMUSG00000005370;ENSMUSG00000005534;ENSMUSG00000006005;ENSMUSG00000006585;ENSMUSG00000006728;ENSMUSG00000006932;ENSMUSG00000007646;ENSMUSG00000007989;ENSMUSG00000009907;ENSMUSG00000012443;ENSMUSG00000014355;ENSMUSG00000015937;ENSMUSG00000017146;ENSMUSG00000017291;…
GO:0006325	chromatin organization	194	754	1.84068e-42	1.81807e-40	ENSMUSG00000000028;ENSMUSG00000000567;ENSMUSG00000000708;ENSMUSG00000001228;ENSMUSG00000002028;ENSMUSG00000002052;ENSMUSG00000002428;ENSMUSG00000002688;ENSMUSG00000002748;ENSMUSG00000002835;ENSMUSG00000002870;ENSMUSG00000003868;ENSMUSG00000004099;ENSMUSG00000005566;ENSMUSG00000005609;ENSMUSG00000005698;ENSMUSG00000006005;ENSMUSG00000006307;ENSMUSG00000006456;ENSMUSG00000006932;ENSMUSG00000007880;…
GO:1903507	negative regulation of nucleic acid-templated transcription	271	1290	1.69482e-41	1.656e-39	ENSMUSG00000000028;ENSMUSG00000000567;ENSMUSG00000001228;ENSMUSG00000001496;ENSMUSG00000001517;ENSMUSG00000001761;ENSMUSG00000002265;ENSMUSG00000003031;ENSMUSG00000003038;ENSMUSG00000003382;ENSMUSG00000003868;ENSMUSG00000004099;ENSMUSG00000005566;ENSMUSG00000005609;ENSMUSG00000005698;ENSMUSG00000005886;ENSMUSG00000006005;ENSMUSG00000006715;ENSMUSG00000006932;ENSMUSG00000007613;ENSMUSG00000007880;…
GO:1902679	negative regulation of RNA biosynthetic process	271	1291	1.96721e-41	1.90171e-39	ENSMUSG00000000028;ENSMUSG00000000567;ENSMUSG00000001228;ENSMUSG00000001496;ENSMUSG00000001517;ENSMUSG00000001761;ENSMUSG00000002265;ENSMUSG00000003031;ENSMUSG00000003038;ENSMUSG00000003382;ENSMUSG00000003868;ENSMUSG00000004099;ENSMUSG00000005566;ENSMUSG00000005609;ENSMUSG00000005698;ENSMUSG00000005886;ENSMUSG00000006005;ENSMUSG00000006715;ENSMUSG00000006932;ENSMUSG00000007613;ENSMUSG00000007880;…
GO:0043412	macromolecule modification	592	3967	1.42313e-40	1.36126e-38	ENSMUSG00000000184;ENSMUSG00000000420;ENSMUSG00000000567;ENSMUSG00000000708;ENSMUSG00000000787;ENSMUSG00000000804;ENSMUSG00000001228;ENSMUSG00000001403;ENSMUSG00000001517;ENSMUSG00000001924;ENSMUSG00000002028;ENSMUSG00000002052;ENSMUSG00000002222;ENSMUSG00000002297;ENSMUSG00000002409;ENSMUSG00000002413;ENSMUSG00000002428;ENSMUSG00000002688;ENSMUSG00000002748;ENSMUSG00000003031;ENSMUSG00000003119;…
GO:0006974	cellular response to DNA damage stimulus	187	733	2.31726e-40	2.19344e-38	ENSMUSG00000000028;ENSMUSG00000000751;ENSMUSG00000001228;ENSMUSG00000001517;ENSMUSG00000001924;ENSMUSG00000002748;ENSMUSG00000002835;ENSMUSG00000003190;ENSMUSG00000003868;ENSMUSG00000005370;ENSMUSG00000005566;ENSMUSG00000006678;ENSMUSG00000007080;ENSMUSG00000007646;ENSMUSG00000008730;ENSMUSG00000009575;ENSMUSG00000010461;ENSMUSG00000016528;ENSMUSG00000016984;ENSMUSG00000017146;ENSMUSG00000017291;…
GO:0000819	sister chromatid segregation	84	179	4.52554e-40	4.23955e-38	ENSMUSG00000001440;ENSMUSG00000002055;ENSMUSG00000006005;ENSMUSG00000006398;ENSMUSG00000006585;ENSMUSG00000006932;ENSMUSG00000007646;ENSMUSG00000009907;ENSMUSG00000014355;ENSMUSG00000015880;ENSMUSG00000015937;ENSMUSG00000017421;ENSMUSG00000017485;ENSMUSG00000017499;ENSMUSG00000017716;ENSMUSG00000019773;ENSMUSG00000020687;ENSMUSG00000020897;ENSMUSG00000020914;ENSMUSG00000022034;ENSMUSG00000022105;…
GO:0044772	mitotic cell cycle phase transition	119	343	6.70647e-40	6.21854e-38	ENSMUSG00000000028;ENSMUSG00000000184;ENSMUSG00000000787;ENSMUSG00000001403;ENSMUSG00000001517;ENSMUSG00000002297;ENSMUSG00000003031;ENSMUSG00000004891;ENSMUSG00000005370;ENSMUSG00000006005;ENSMUSG00000006585;ENSMUSG00000006728;ENSMUSG00000007080;ENSMUSG00000007646;ENSMUSG00000009907;ENSMUSG00000014355;ENSMUSG00000017146;ENSMUSG00000017291;ENSMUSG00000017421;ENSMUSG00000017499;ENSMUSG00000017550;…
GO:0044770	cell cycle phase transition	127	385	6.97664e-40	6.40371e-38	ENSMUSG00000000028;ENSMUSG00000000184;ENSMUSG00000000787;ENSMUSG00000001403;ENSMUSG00000001517;ENSMUSG00000002297;ENSMUSG00000003031;ENSMUSG00000004891;ENSMUSG00000005370;ENSMUSG00000006005;ENSMUSG00000006585;ENSMUSG00000006728;ENSMUSG00000007080;ENSMUSG00000007646;ENSMUSG00000009907;ENSMUSG00000014355;ENSMUSG00000015937;ENSMUSG00000017146;ENSMUSG00000017291;ENSMUSG00000017421;ENSMUSG00000017499;…
GO:0006464	cellular protein modification process	570	3790	8.606e-40	7.74284e-38	ENSMUSG00000000184;ENSMUSG00000000420;ENSMUSG00000000567;ENSMUSG00000000708;ENSMUSG00000000787;ENSMUSG00000000804;ENSMUSG00000001228;ENSMUSG00000001403;ENSMUSG00000001517;ENSMUSG00000001924;ENSMUSG00000002028;ENSMUSG00000002052;ENSMUSG00000002222;ENSMUSG00000002297;ENSMUSG00000002409;ENSMUSG00000002413;ENSMUSG00000002428;ENSMUSG00000002688;ENSMUSG00000002748;ENSMUSG00000003031;ENSMUSG00000003119;…
GO:0036211	protein modification process	570	3790	8.606e-40	7.74284e-38	ENSMUSG00000000184;ENSMUSG00000000420;ENSMUSG00000000567;ENSMUSG00000000708;ENSMUSG00000000787;ENSMUSG00000000804;ENSMUSG00000001228;ENSMUSG00000001403;ENSMUSG00000001517;ENSMUSG00000001924;ENSMUSG00000002028;ENSMUSG00000002052;ENSMUSG00000002222;ENSMUSG00000002297;ENSMUSG00000002409;ENSMUSG00000002413;ENSMUSG00000002428;ENSMUSG00000002688;ENSMUSG00000002748;ENSMUSG00000003031;ENSMUSG00000003119;…
GO:0140014	mitotic nuclear division	102	265	6.67623e-39	5.94773e-37	ENSMUSG00000000184;ENSMUSG00000001403;ENSMUSG00000001440;ENSMUSG00000002055;ENSMUSG00000003031;ENSMUSG00000005534;ENSMUSG00000006005;ENSMUSG00000006398;ENSMUSG00000006585;ENSMUSG00000009907;ENSMUSG00000012443;ENSMUSG00000014355;ENSMUSG00000015880;ENSMUSG00000015937;ENSMUSG00000017421;ENSMUSG00000017499;ENSMUSG00000017716;ENSMUSG00000017861;ENSMUSG00000019773;ENSMUSG00000020687;ENSMUSG00000020897;…
GO:0009987	cellular process	1722	16586	7.13952e-39	6.29872e-37	ENSMUSG00000000001;ENSMUSG00000000028;ENSMUSG00000000184;ENSMUSG00000000305;ENSMUSG00000000420;ENSMUSG00000000567;ENSMUSG00000000628;ENSMUSG00000000708;ENSMUSG00000000751;ENSMUSG00000000787;ENSMUSG00000000794;ENSMUSG00000000804;ENSMUSG00000000957;ENSMUSG00000001151;ENSMUSG00000001228;ENSMUSG00000001270;ENSMUSG00000001280;ENSMUSG00000001300;ENSMUSG00000001313;ENSMUSG00000001403;ENSMUSG00000001435;…
GO:0006260	DNA replication	96	239	1.6261e-38	1.4208e-36	ENSMUSG00000000028;ENSMUSG00000000751;ENSMUSG00000002297;ENSMUSG00000002835;ENSMUSG00000002870;ENSMUSG00000005370;ENSMUSG00000005410;ENSMUSG00000006585;ENSMUSG00000006678;ENSMUSG00000006715;ENSMUSG00000007080;ENSMUSG00000008575;ENSMUSG00000016984;ENSMUSG00000017499;ENSMUSG00000017550;ENSMUSG00000019214;ENSMUSG00000019773;ENSMUSG00000019942;ENSMUSG00000020185;ENSMUSG00000020228;ENSMUSG00000020413;…
GO:0045892	negative regulation of transcription, DNA-templated	259	1252	2.23116e-38	1.93091e-36	ENSMUSG00000000028;ENSMUSG00000000567;ENSMUSG00000001228;ENSMUSG00000001496;ENSMUSG00000001517;ENSMUSG00000001761;ENSMUSG00000002265;ENSMUSG00000003031;ENSMUSG00000003038;ENSMUSG00000003382;ENSMUSG00000004099;ENSMUSG00000005566;ENSMUSG00000005609;ENSMUSG00000005698;ENSMUSG00000005886;ENSMUSG00000006005;ENSMUSG00000006715;ENSMUSG00000006932;ENSMUSG00000007613;ENSMUSG00000007880;ENSMUSG00000008305;…
GO:0007059	chromosome segregation	110	314	2.15354e-37	1.84615e-35	ENSMUSG00000000787;ENSMUSG00000001440;ENSMUSG00000002055;ENSMUSG00000005233;ENSMUSG00000005698;ENSMUSG00000006005;ENSMUSG00000006398;ENSMUSG00000006585;ENSMUSG00000006932;ENSMUSG00000007646;ENSMUSG00000009907;ENSMUSG00000014355;ENSMUSG00000015880;ENSMUSG00000015937;ENSMUSG00000017146;ENSMUSG00000017421;ENSMUSG00000017485;ENSMUSG00000017499;ENSMUSG00000017716;ENSMUSG00000018707;ENSMUSG00000019773;…
GO:0022008	neurogenesis	314	1686	3.00615e-37	2.55298e-35	ENSMUSG00000000305;ENSMUSG00000000567;ENSMUSG00000000708;ENSMUSG00000000957;ENSMUSG00000001300;ENSMUSG00000001313;ENSMUSG00000001496;ENSMUSG00000001761;ENSMUSG00000002413;ENSMUSG00000002688;ENSMUSG00000003233;ENSMUSG00000003282;ENSMUSG00000003436;ENSMUSG00000003534;ENSMUSG00000004056;ENSMUSG00000004455;ENSMUSG00000005672;ENSMUSG00000006134;ENSMUSG00000006398;ENSMUSG00000006930;ENSMUSG00000006932;…
GO:0045944	positive regulation of transcription by RNA polymerase II	248	1193	4.54487e-37	3.824e-35	ENSMUSG00000000567;ENSMUSG00000000708;ENSMUSG00000000787;ENSMUSG00000001280;ENSMUSG00000001496;ENSMUSG00000001517;ENSMUSG00000001761;ENSMUSG00000002028;ENSMUSG00000002052;ENSMUSG00000002265;ENSMUSG00000002428;ENSMUSG00000002455;ENSMUSG00000002688;ENSMUSG00000003119;ENSMUSG00000003190;ENSMUSG00000003282;ENSMUSG00000003868;ENSMUSG00000004056;ENSMUSG00000005609;ENSMUSG00000005698;ENSMUSG00000005886;…
GO:0000070	mitotic sister chromatid segregation	72	146	2.51775e-36	2.09897e-34	ENSMUSG00000001440;ENSMUSG00000002055;ENSMUSG00000006005;ENSMUSG00000006398;ENSMUSG00000006585;ENSMUSG00000009907;ENSMUSG00000014355;ENSMUSG00000015880;ENSMUSG00000015937;ENSMUSG00000017421;ENSMUSG00000017499;ENSMUSG00000017716;ENSMUSG00000019773;ENSMUSG00000020687;ENSMUSG00000020897;ENSMUSG00000022105;ENSMUSG00000022141;ENSMUSG00000022314;ENSMUSG00000022422;ENSMUSG00000023015;ENSMUSG00000023940;…
GO:1901990	regulation of mitotic cell cycle phase transition	96	252	3.12041e-36	2.57774e-34	ENSMUSG00000000028;ENSMUSG00000000184;ENSMUSG00000000787;ENSMUSG00000001403;ENSMUSG00000002297;ENSMUSG00000003031;ENSMUSG00000005370;ENSMUSG00000006005;ENSMUSG00000006585;ENSMUSG00000006728;ENSMUSG00000007646;ENSMUSG00000009907;ENSMUSG00000017146;ENSMUSG00000017291;ENSMUSG00000017421;ENSMUSG00000017499;ENSMUSG00000017550;ENSMUSG00000017716;ENSMUSG00000019773;ENSMUSG00000019942;ENSMUSG00000020167;…
GO:0033554	cellular response to stress	320	1753	3.19306e-36	2.61399e-34	ENSMUSG00000000028;ENSMUSG00000000628;ENSMUSG00000000751;ENSMUSG00000000787;ENSMUSG00000001228;ENSMUSG00000001517;ENSMUSG00000001642;ENSMUSG00000001924;ENSMUSG00000002413;ENSMUSG00000002688;ENSMUSG00000002748;ENSMUSG00000002835;ENSMUSG00000003190;ENSMUSG00000003233;ENSMUSG00000003868;ENSMUSG00000005312;ENSMUSG00000005370;ENSMUSG00000005533;ENSMUSG00000005566;ENSMUSG00000005893;ENSMUSG00000006005;…
GO:1901987	regulation of cell cycle phase transition	103	287	3.95503e-36	3.20887e-34	ENSMUSG00000000028;ENSMUSG00000000184;ENSMUSG00000000787;ENSMUSG00000001403;ENSMUSG00000002297;ENSMUSG00000003031;ENSMUSG00000005370;ENSMUSG00000006005;ENSMUSG00000006585;ENSMUSG00000006728;ENSMUSG00000007646;ENSMUSG00000009907;ENSMUSG00000015937;ENSMUSG00000017146;ENSMUSG00000017291;ENSMUSG00000017421;ENSMUSG00000017499;ENSMUSG00000017550;ENSMUSG00000017716;ENSMUSG00000019773;ENSMUSG00000019942;…
GO:0050794	regulation of cellular process	1312	11589	1.29396e-35	1.04055e-33	ENSMUSG00000000001;ENSMUSG00000000028;ENSMUSG00000000184;ENSMUSG00000000305;ENSMUSG00000000567;ENSMUSG00000000628;ENSMUSG00000000708;ENSMUSG00000000751;ENSMUSG00000000787;ENSMUSG00000000957;ENSMUSG00000001151;ENSMUSG00000001228;ENSMUSG00000001280;ENSMUSG00000001300;ENSMUSG00000001313;ENSMUSG00000001403;ENSMUSG00000001435;ENSMUSG00000001440;ENSMUSG00000001496;ENSMUSG00000001517;ENSMUSG00000001642;…
GO:0048513	animal organ development	519	3463	3.55223e-35	2.8315e-33	ENSMUSG00000000001;ENSMUSG00000000567;ENSMUSG00000000628;ENSMUSG00000000708;ENSMUSG00000000751;ENSMUSG00000000957;ENSMUSG00000001089;ENSMUSG00000001270;ENSMUSG00000001280;ENSMUSG00000001300;ENSMUSG00000001496;ENSMUSG00000001642;ENSMUSG00000001761;ENSMUSG00000001870;ENSMUSG00000002028;ENSMUSG00000002409;ENSMUSG00000002413;ENSMUSG00000002870;ENSMUSG00000003031;ENSMUSG00000003233;ENSMUSG00000003282;…
GO:0060322	head development	182	767	8.92745e-35	7.05424e-33	ENSMUSG00000000001;ENSMUSG00000000567;ENSMUSG00000000957;ENSMUSG00000001270;ENSMUSG00000001496;ENSMUSG00000001761;ENSMUSG00000002413;ENSMUSG00000003233;ENSMUSG00000004891;ENSMUSG00000005893;ENSMUSG00000005917;ENSMUSG00000006134;ENSMUSG00000006740;ENSMUSG00000006930;ENSMUSG00000006932;ENSMUSG00000007880;ENSMUSG00000007989;ENSMUSG00000008575;ENSMUSG00000009900;ENSMUSG00000013415;ENSMUSG00000014773;…
GO:0048699	generation of neurons	292	1569	1.87028e-34	1.46511e-32	ENSMUSG00000000305;ENSMUSG00000000567;ENSMUSG00000000708;ENSMUSG00000001300;ENSMUSG00000001313;ENSMUSG00000001496;ENSMUSG00000001761;ENSMUSG00000002413;ENSMUSG00000002688;ENSMUSG00000003233;ENSMUSG00000003282;ENSMUSG00000003436;ENSMUSG00000003534;ENSMUSG00000004455;ENSMUSG00000005672;ENSMUSG00000006134;ENSMUSG00000006398;ENSMUSG00000006930;ENSMUSG00000006932;ENSMUSG00000007613;ENSMUSG00000007989;…
GO:0051128	regulation of cellular component organization	407	2505	1.92487e-34	1.49498e-32	ENSMUSG00000000028;ENSMUSG00000000184;ENSMUSG00000000305;ENSMUSG00000000567;ENSMUSG00000000628;ENSMUSG00000000708;ENSMUSG00000000787;ENSMUSG00000000957;ENSMUSG00000001300;ENSMUSG00000001313;ENSMUSG00000001403;ENSMUSG00000002028;ENSMUSG00000002052;ENSMUSG00000002055;ENSMUSG00000002413;ENSMUSG00000002688;ENSMUSG00000002870;ENSMUSG00000003031;ENSMUSG00000003233;ENSMUSG00000003452;ENSMUSG00000003534;…
GO:0050789	regulation of biological process	1367	12281	2.21255e-34	1.70385e-32	ENSMUSG00000000001;ENSMUSG00000000028;ENSMUSG00000000184;ENSMUSG00000000305;ENSMUSG00000000567;ENSMUSG00000000628;ENSMUSG00000000708;ENSMUSG00000000751;ENSMUSG00000000787;ENSMUSG00000000957;ENSMUSG00000001151;ENSMUSG00000001228;ENSMUSG00000001280;ENSMUSG00000001300;ENSMUSG00000001313;ENSMUSG00000001403;ENSMUSG00000001435;ENSMUSG00000001440;ENSMUSG00000001496;ENSMUSG00000001517;ENSMUSG00000001642;…
GO:0007420	brain development	174	720	2.55648e-34	1.95216e-32	ENSMUSG00000000001;ENSMUSG00000001270;ENSMUSG00000001496;ENSMUSG00000001761;ENSMUSG00000003233;ENSMUSG00000004891;ENSMUSG00000005893;ENSMUSG00000005917;ENSMUSG00000006134;ENSMUSG00000006740;ENSMUSG00000006930;ENSMUSG00000006932;ENSMUSG00000007880;ENSMUSG00000007989;ENSMUSG00000008575;ENSMUSG00000009900;ENSMUSG00000013415;ENSMUSG00000014773;ENSMUSG00000017485;ENSMUSG00000017776;ENSMUSG00000018160;…
GO:0009653	anatomical structure morphogenesis	417	2596	3.31558e-34	2.51072e-32	ENSMUSG00000000305;ENSMUSG00000000567;ENSMUSG00000000628;ENSMUSG00000000957;ENSMUSG00000001089;ENSMUSG00000001280;ENSMUSG00000001300;ENSMUSG00000001313;ENSMUSG00000001435;ENSMUSG00000001496;ENSMUSG00000001761;ENSMUSG00000002052;ENSMUSG00000002409;ENSMUSG00000002413;ENSMUSG00000002688;ENSMUSG00000003233;ENSMUSG00000003282;ENSMUSG00000003316;ENSMUSG00000003436;ENSMUSG00000003534;ENSMUSG00000004530;…
GO:0006281	DNA repair	131	455	3.92534e-34	2.9479e-32	ENSMUSG00000000028;ENSMUSG00000000751;ENSMUSG00000001228;ENSMUSG00000001517;ENSMUSG00000002835;ENSMUSG00000003868;ENSMUSG00000005370;ENSMUSG00000005566;ENSMUSG00000006678;ENSMUSG00000007080;ENSMUSG00000007646;ENSMUSG00000010461;ENSMUSG00000016984;ENSMUSG00000017146;ENSMUSG00000017291;ENSMUSG00000017485;ENSMUSG00000020228;ENSMUSG00000020413;ENSMUSG00000020471;ENSMUSG00000020608;ENSMUSG00000020697;…
GO:0033044	regulation of chromosome organization	111	344	5.73811e-34	4.27395e-32	ENSMUSG00000000028;ENSMUSG00000000708;ENSMUSG00000002028;ENSMUSG00000002052;ENSMUSG00000002688;ENSMUSG00000002870;ENSMUSG00000003868;ENSMUSG00000004099;ENSMUSG00000005566;ENSMUSG00000005609;ENSMUSG00000005698;ENSMUSG00000006005;ENSMUSG00000006307;ENSMUSG00000006585;ENSMUSG00000006932;ENSMUSG00000014355;ENSMUSG00000015937;ENSMUSG00000017146;ENSMUSG00000017421;ENSMUSG00000017499;ENSMUSG00000017716;…
GO:0045787	positive regulation of cell cycle	114	361	7.03562e-34	5.19778e-32	ENSMUSG00000000028;ENSMUSG00000000184;ENSMUSG00000000787;ENSMUSG00000001403;ENSMUSG00000002055;ENSMUSG00000002297;ENSMUSG00000003031;ENSMUSG00000004591;ENSMUSG00000005534;ENSMUSG00000006005;ENSMUSG00000006585;ENSMUSG00000006676;ENSMUSG00000006728;ENSMUSG00000007646;ENSMUSG00000009907;ENSMUSG00000011960;ENSMUSG00000015937;ENSMUSG00000017146;ENSMUSG00000017499;ENSMUSG00000017550;ENSMUSG00000017716;…
GO:0098813	nuclear chromosome segregation	94	259	1.63126e-33	1.19542e-31	ENSMUSG00000001440;ENSMUSG00000002055;ENSMUSG00000006005;ENSMUSG00000006398;ENSMUSG00000006585;ENSMUSG00000006932;ENSMUSG00000007646;ENSMUSG00000009907;ENSMUSG00000014355;ENSMUSG00000015880;ENSMUSG00000015937;ENSMUSG00000017421;ENSMUSG00000017485;ENSMUSG00000017499;ENSMUSG00000017716;ENSMUSG00000018707;ENSMUSG00000019773;ENSMUSG00000020687;ENSMUSG00000020897;ENSMUSG00000020914;ENSMUSG00000022034;…
GO:0065007	biological regulation	1418	12930	2.56015e-33	1.86113e-31	ENSMUSG00000000001;ENSMUSG00000000028;ENSMUSG00000000184;ENSMUSG00000000305;ENSMUSG00000000567;ENSMUSG00000000628;ENSMUSG00000000708;ENSMUSG00000000751;ENSMUSG00000000787;ENSMUSG00000000957;ENSMUSG00000001151;ENSMUSG00000001228;ENSMUSG00000001270;ENSMUSG00000001280;ENSMUSG00000001300;ENSMUSG00000001313;ENSMUSG00000001403;ENSMUSG00000001435;ENSMUSG00000001440;ENSMUSG00000001496;ENSMUSG00000001517;…
GO:0000280	nuclear division	120	405	1.22605e-32	8.84217e-31	ENSMUSG00000000184;ENSMUSG00000001403;ENSMUSG00000001440;ENSMUSG00000002055;ENSMUSG00000003031;ENSMUSG00000005534;ENSMUSG00000006005;ENSMUSG00000006398;ENSMUSG00000006585;ENSMUSG00000007646;ENSMUSG00000009907;ENSMUSG00000012443;ENSMUSG00000014355;ENSMUSG00000015880;ENSMUSG00000015937;ENSMUSG00000017421;ENSMUSG00000017485;ENSMUSG00000017499;ENSMUSG00000017716;ENSMUSG00000017861;ENSMUSG00000019773;…
GO:0033043	regulation of organelle organization	243	1233	1.87886e-32	1.34435e-30	ENSMUSG00000000028;ENSMUSG00000000184;ENSMUSG00000000628;ENSMUSG00000000708;ENSMUSG00000001313;ENSMUSG00000001403;ENSMUSG00000002028;ENSMUSG00000002052;ENSMUSG00000002055;ENSMUSG00000002413;ENSMUSG00000002688;ENSMUSG00000002870;ENSMUSG00000003031;ENSMUSG00000003452;ENSMUSG00000003868;ENSMUSG00000004056;ENSMUSG00000004099;ENSMUSG00000004891;ENSMUSG00000005534;ENSMUSG00000005566;ENSMUSG00000005609;…
GO:0044267	cellular protein metabolic process	663	4894	2.80565e-32	1.99179e-30	ENSMUSG00000000184;ENSMUSG00000000420;ENSMUSG00000000567;ENSMUSG00000000708;ENSMUSG00000000787;ENSMUSG00000000804;ENSMUSG00000000957;ENSMUSG00000001228;ENSMUSG00000001403;ENSMUSG00000001517;ENSMUSG00000001924;ENSMUSG00000002028;ENSMUSG00000002052;ENSMUSG00000002222;ENSMUSG00000002297;ENSMUSG00000002409;ENSMUSG00000002413;ENSMUSG00000002428;ENSMUSG00000002688;ENSMUSG00000002748;ENSMUSG00000003031;…
GO:0007417	central nervous system development	204	954	3.60204e-32	2.53734e-30	ENSMUSG00000000001;ENSMUSG00000000567;ENSMUSG00000001270;ENSMUSG00000001496;ENSMUSG00000001761;ENSMUSG00000003233;ENSMUSG00000003436;ENSMUSG00000004891;ENSMUSG00000005893;ENSMUSG00000005917;ENSMUSG00000006134;ENSMUSG00000006740;ENSMUSG00000006930;ENSMUSG00000006932;ENSMUSG00000007880;ENSMUSG00000007989;ENSMUSG00000008575;ENSMUSG00000009900;ENSMUSG00000013415;ENSMUSG00000014773;ENSMUSG00000015599;…
GO:0050793	regulation of developmental process	424	2712	4.47727e-32	3.12961e-30	ENSMUSG00000000305;ENSMUSG00000000567;ENSMUSG00000000628;ENSMUSG00000000708;ENSMUSG00000000957;ENSMUSG00000001280;ENSMUSG00000001300;ENSMUSG00000001313;ENSMUSG00000001496;ENSMUSG00000001517;ENSMUSG00000001761;ENSMUSG00000002052;ENSMUSG00000002413;ENSMUSG00000002688;ENSMUSG00000003031;ENSMUSG00000003038;ENSMUSG00000003119;ENSMUSG00000003190;ENSMUSG00000003233;ENSMUSG00000003282;ENSMUSG00000003316;…
GO:0009790	embryo development	223	1098	1.04156e-31	7.2249e-30	ENSMUSG00000000567;ENSMUSG00000000751;ENSMUSG00000000957;ENSMUSG00000001089;ENSMUSG00000001280;ENSMUSG00000001761;ENSMUSG00000002028;ENSMUSG00000002052;ENSMUSG00000003233;ENSMUSG00000003436;ENSMUSG00000004099;ENSMUSG00000004891;ENSMUSG00000005534;ENSMUSG00000005566;ENSMUSG00000005609;ENSMUSG00000005672;ENSMUSG00000005893;ENSMUSG00000005917;ENSMUSG00000006932;ENSMUSG00000007080;ENSMUSG00000007613;…
GO:0000226	microtubule cytoskeleton organization	144	568	7.81032e-31	5.37669e-29	ENSMUSG00000000708;ENSMUSG00000001151;ENSMUSG00000001440;ENSMUSG00000002055;ENSMUSG00000003031;ENSMUSG00000003452;ENSMUSG00000003779;ENSMUSG00000005233;ENSMUSG00000006005;ENSMUSG00000006398;ENSMUSG00000006456;ENSMUSG00000006932;ENSMUSG00000009900;ENSMUSG00000009907;ENSMUSG00000011958;ENSMUSG00000012443;ENSMUSG00000017146;ENSMUSG00000017291;ENSMUSG00000017421;ENSMUSG00000017716;ENSMUSG00000017861;…
GO:0016569	covalent chromatin modification	127	466	1.54394e-30	1.05487e-28	ENSMUSG00000000708;ENSMUSG00000001228;ENSMUSG00000002028;ENSMUSG00000002052;ENSMUSG00000002688;ENSMUSG00000002748;ENSMUSG00000003868;ENSMUSG00000004099;ENSMUSG00000005566;ENSMUSG00000005609;ENSMUSG00000005698;ENSMUSG00000006307;ENSMUSG00000006456;ENSMUSG00000006932;ENSMUSG00000010461;ENSMUSG00000015937;ENSMUSG00000017146;ENSMUSG00000017548;ENSMUSG00000018412;ENSMUSG00000018476;ENSMUSG00000018548;…
GO:0048285	organelle fission	124	452	3.9164e-30	2.65585e-28	ENSMUSG00000000184;ENSMUSG00000001403;ENSMUSG00000001440;ENSMUSG00000002055;ENSMUSG00000003031;ENSMUSG00000005534;ENSMUSG00000006005;ENSMUSG00000006398;ENSMUSG00000006585;ENSMUSG00000007646;ENSMUSG00000009907;ENSMUSG00000012443;ENSMUSG00000014355;ENSMUSG00000015880;ENSMUSG00000015937;ENSMUSG00000017421;ENSMUSG00000017485;ENSMUSG00000017499;ENSMUSG00000017716;ENSMUSG00000017861;ENSMUSG00000019773;…
GO:0030182	neuron differentiation	260	1406	4.23997e-30	2.85397e-28	ENSMUSG00000000305;ENSMUSG00000000567;ENSMUSG00000000708;ENSMUSG00000001300;ENSMUSG00000001313;ENSMUSG00000001496;ENSMUSG00000001761;ENSMUSG00000002413;ENSMUSG00000002688;ENSMUSG00000003233;ENSMUSG00000003534;ENSMUSG00000004455;ENSMUSG00000006134;ENSMUSG00000006398;ENSMUSG00000006930;ENSMUSG00000006932;ENSMUSG00000007613;ENSMUSG00000007989;ENSMUSG00000008575;ENSMUSG00000008730;ENSMUSG00000008734;…
GO:0090068	positive regulation of cell cycle process	87	248	7.63049e-30	5.0984e-28	ENSMUSG00000000028;ENSMUSG00000000184;ENSMUSG00000000787;ENSMUSG00000001403;ENSMUSG00000002055;ENSMUSG00000002297;ENSMUSG00000004591;ENSMUSG00000005534;ENSMUSG00000006005;ENSMUSG00000006585;ENSMUSG00000006676;ENSMUSG00000006728;ENSMUSG00000007646;ENSMUSG00000009907;ENSMUSG00000015937;ENSMUSG00000017146;ENSMUSG00000017499;ENSMUSG00000017550;ENSMUSG00000017716;ENSMUSG00000018160;ENSMUSG00000018707;…
GO:0016071	mRNA metabolic process	151	631	2.43647e-29	1.61607e-27	ENSMUSG00000001280;ENSMUSG00000001767;ENSMUSG00000002052;ENSMUSG00000002107;ENSMUSG00000002129;ENSMUSG00000002455;ENSMUSG00000003119;ENSMUSG00000003660;ENSMUSG00000005481;ENSMUSG00000005609;ENSMUSG00000006498;ENSMUSG00000007670;ENSMUSG00000007850;ENSMUSG00000011960;ENSMUSG00000013415;ENSMUSG00000016018;ENSMUSG00000016528;ENSMUSG00000016921;ENSMUSG00000018160;ENSMUSG00000018425;ENSMUSG00000019432;…
GO:2000026	regulation of multicellular organismal development	344	2109	4.92643e-29	3.24395e-27	ENSMUSG00000000305;ENSMUSG00000000567;ENSMUSG00000000628;ENSMUSG00000000708;ENSMUSG00000000957;ENSMUSG00000001280;ENSMUSG00000001300;ENSMUSG00000001313;ENSMUSG00000001496;ENSMUSG00000001761;ENSMUSG00000002052;ENSMUSG00000002413;ENSMUSG00000002688;ENSMUSG00000003031;ENSMUSG00000003233;ENSMUSG00000003282;ENSMUSG00000003316;ENSMUSG00000003436;ENSMUSG00000004099;ENSMUSG00000004455;ENSMUSG00000005370;…
GO:0045786	negative regulation of cell cycle	122	452	6.07749e-29	3.9731e-27	ENSMUSG00000000708;ENSMUSG00000001517;ENSMUSG00000003031;ENSMUSG00000005370;ENSMUSG00000006005;ENSMUSG00000006456;ENSMUSG00000006585;ENSMUSG00000006715;ENSMUSG00000006728;ENSMUSG00000006932;ENSMUSG00000007989;ENSMUSG00000015937;ENSMUSG00000016984;ENSMUSG00000017146;ENSMUSG00000017291;ENSMUSG00000017421;ENSMUSG00000017485;ENSMUSG00000017499;ENSMUSG00000017716;ENSMUSG00000018548;ENSMUSG00000019432;…
GO:0000122	negative regulation of transcription by RNA polymerase II	181	841	6.48667e-29	4.21031e-27	ENSMUSG00000000567;ENSMUSG00000001228;ENSMUSG00000001496;ENSMUSG00000001517;ENSMUSG00000001761;ENSMUSG00000002265;ENSMUSG00000003038;ENSMUSG00000003382;ENSMUSG00000004099;ENSMUSG00000005566;ENSMUSG00000005609;ENSMUSG00000005698;ENSMUSG00000005886;ENSMUSG00000006005;ENSMUSG00000006932;ENSMUSG00000007613;ENSMUSG00000007880;ENSMUSG00000008305;ENSMUSG00000008575;ENSMUSG00000008730;ENSMUSG00000008976;…
GO:0048869	cellular developmental process	596	4377	7.07206e-29	4.55772e-27	ENSMUSG00000000305;ENSMUSG00000000567;ENSMUSG00000000708;ENSMUSG00000000957;ENSMUSG00000001280;ENSMUSG00000001300;ENSMUSG00000001313;ENSMUSG00000001435;ENSMUSG00000001496;ENSMUSG00000001517;ENSMUSG00000001761;ENSMUSG00000002052;ENSMUSG00000002409;ENSMUSG00000002413;ENSMUSG00000002688;ENSMUSG00000003031;ENSMUSG00000003119;ENSMUSG00000003190;ENSMUSG00000003228;ENSMUSG00000003233;ENSMUSG00000003282;…
GO:0016570	histone modification	120	451	7.23475e-28	4.62973e-26	ENSMUSG00000000708;ENSMUSG00000001228;ENSMUSG00000002028;ENSMUSG00000002052;ENSMUSG00000002688;ENSMUSG00000002748;ENSMUSG00000003868;ENSMUSG00000004099;ENSMUSG00000005609;ENSMUSG00000005698;ENSMUSG00000006307;ENSMUSG00000006456;ENSMUSG00000006932;ENSMUSG00000010461;ENSMUSG00000015937;ENSMUSG00000017146;ENSMUSG00000017548;ENSMUSG00000018412;ENSMUSG00000018476;ENSMUSG00000018548;ENSMUSG00000019942;…
GO:0006261	DNA-dependent DNA replication	58	127	2.84757e-27	1.8095e-25	ENSMUSG00000000028;ENSMUSG00000000751;ENSMUSG00000002870;ENSMUSG00000005370;ENSMUSG00000005410;ENSMUSG00000006585;ENSMUSG00000006678;ENSMUSG00000006715;ENSMUSG00000007080;ENSMUSG00000016984;ENSMUSG00000017499;ENSMUSG00000017550;ENSMUSG00000019214;ENSMUSG00000019773;ENSMUSG00000020185;ENSMUSG00000020228;ENSMUSG00000020471;ENSMUSG00000020697;ENSMUSG00000020974;ENSMUSG00000022422;ENSMUSG00000022673;…
GO:0051960	regulation of nervous system development	200	1016	1.31671e-26	8.30899e-25	ENSMUSG00000000305;ENSMUSG00000000567;ENSMUSG00000000708;ENSMUSG00000001300;ENSMUSG00000001313;ENSMUSG00000001761;ENSMUSG00000002413;ENSMUSG00000002688;ENSMUSG00000003233;ENSMUSG00000003282;ENSMUSG00000003436;ENSMUSG00000004455;ENSMUSG00000005672;ENSMUSG00000006134;ENSMUSG00000006398;ENSMUSG00000006930;ENSMUSG00000006932;ENSMUSG00000007989;ENSMUSG00000008734;ENSMUSG00000009900;ENSMUSG00000011958;…
GO:0050767	regulation of neurogenesis	185	907	1.52004e-26	9.5259e-25	ENSMUSG00000000305;ENSMUSG00000000567;ENSMUSG00000000708;ENSMUSG00000001300;ENSMUSG00000001313;ENSMUSG00000001761;ENSMUSG00000002413;ENSMUSG00000002688;ENSMUSG00000003233;ENSMUSG00000003282;ENSMUSG00000003436;ENSMUSG00000004455;ENSMUSG00000005672;ENSMUSG00000006134;ENSMUSG00000006398;ENSMUSG00000006930;ENSMUSG00000006932;ENSMUSG00000007989;ENSMUSG00000008734;ENSMUSG00000009900;ENSMUSG00000011958;…
GO:0051983	regulation of chromosome segregation	51	103	3.24871e-26	2.02199e-24	ENSMUSG00000002055;ENSMUSG00000006005;ENSMUSG00000006585;ENSMUSG00000006932;ENSMUSG00000014355;ENSMUSG00000015937;ENSMUSG00000017421;ENSMUSG00000017499;ENSMUSG00000017716;ENSMUSG00000018707;ENSMUSG00000019773;ENSMUSG00000020594;ENSMUSG00000020608;ENSMUSG00000020687;ENSMUSG00000020897;ENSMUSG00000022105;ENSMUSG00000022141;ENSMUSG00000022314;ENSMUSG00000023015;ENSMUSG00000024056;ENSMUSG00000024474;…
GO:0010948	negative regulation of cell cycle process	77	222	3.46573e-26	2.14239e-24	ENSMUSG00000000708;ENSMUSG00000005370;ENSMUSG00000006005;ENSMUSG00000006456;ENSMUSG00000006585;ENSMUSG00000006728;ENSMUSG00000015937;ENSMUSG00000017146;ENSMUSG00000017291;ENSMUSG00000017421;ENSMUSG00000017499;ENSMUSG00000017716;ENSMUSG00000018548;ENSMUSG00000019773;ENSMUSG00000019942;ENSMUSG00000020185;ENSMUSG00000020413;ENSMUSG00000020897;ENSMUSG00000021127;ENSMUSG00000022105;ENSMUSG00000022314;…
GO:0007017	microtubule-based process	163	757	4.1736e-26	2.56253e-24	ENSMUSG00000000708;ENSMUSG00000001151;ENSMUSG00000001440;ENSMUSG00000002055;ENSMUSG00000003031;ENSMUSG00000003452;ENSMUSG00000003779;ENSMUSG00000005233;ENSMUSG00000006005;ENSMUSG00000006398;ENSMUSG00000006456;ENSMUSG00000006740;ENSMUSG00000006930;ENSMUSG00000006932;ENSMUSG00000009900;ENSMUSG00000009907;ENSMUSG00000011958;ENSMUSG00000012443;ENSMUSG00000017146;ENSMUSG00000017291;ENSMUSG00000017421;…
GO:0030900	forebrain development	110	411	7.40256e-26	4.51457e-24	ENSMUSG00000001496;ENSMUSG00000001761;ENSMUSG00000005917;ENSMUSG00000006134;ENSMUSG00000006740;ENSMUSG00000006930;ENSMUSG00000006932;ENSMUSG00000007880;ENSMUSG00000008575;ENSMUSG00000009900;ENSMUSG00000013415;ENSMUSG00000017485;ENSMUSG00000017776;ENSMUSG00000018476;ENSMUSG00000018698;ENSMUSG00000019803;ENSMUSG00000019979;ENSMUSG00000020037;ENSMUSG00000020170;ENSMUSG00000020423;ENSMUSG00000020716;…
GO:0051052	regulation of DNA metabolic process	113	431	1.04689e-25	6.34203e-24	ENSMUSG00000001517;ENSMUSG00000002028;ENSMUSG00000002052;ENSMUSG00000002297;ENSMUSG00000004099;ENSMUSG00000005370;ENSMUSG00000005566;ENSMUSG00000006585;ENSMUSG00000006715;ENSMUSG00000006932;ENSMUSG00000010461;ENSMUSG00000017146;ENSMUSG00000017485;ENSMUSG00000017550;ENSMUSG00000019214;ENSMUSG00000019432;ENSMUSG00000019773;ENSMUSG00000019942;ENSMUSG00000019979;ENSMUSG00000020185;ENSMUSG00000020228;…
GO:0007010	cytoskeleton organization	234	1293	1.11444e-25	6.70654e-24	ENSMUSG00000000567;ENSMUSG00000000708;ENSMUSG00000001151;ENSMUSG00000001313;ENSMUSG00000001440;ENSMUSG00000002055;ENSMUSG00000002413;ENSMUSG00000003031;ENSMUSG00000003452;ENSMUSG00000003779;ENSMUSG00000004530;ENSMUSG00000004891;ENSMUSG00000005233;ENSMUSG00000005672;ENSMUSG00000006005;ENSMUSG00000006398;ENSMUSG00000006456;ENSMUSG00000006932;ENSMUSG00000007613;ENSMUSG00000009772;ENSMUSG00000009900;…
GO:0060284	regulation of cell development	201	1045	2.04172e-25	1.2206e-23	ENSMUSG00000000305;ENSMUSG00000000567;ENSMUSG00000000708;ENSMUSG00000001300;ENSMUSG00000001313;ENSMUSG00000001761;ENSMUSG00000002413;ENSMUSG00000002688;ENSMUSG00000003233;ENSMUSG00000003282;ENSMUSG00000003436;ENSMUSG00000004455;ENSMUSG00000004530;ENSMUSG00000005672;ENSMUSG00000006134;ENSMUSG00000006398;ENSMUSG00000006930;ENSMUSG00000006932;ENSMUSG00000007989;ENSMUSG00000008734;ENSMUSG00000009900;…
GO:0030154	cell differentiation	562	4183	2.12513e-25	1.26216e-23	ENSMUSG00000000305;ENSMUSG00000000567;ENSMUSG00000000708;ENSMUSG00000000957;ENSMUSG00000001280;ENSMUSG00000001300;ENSMUSG00000001313;ENSMUSG00000001435;ENSMUSG00000001496;ENSMUSG00000001761;ENSMUSG00000002052;ENSMUSG00000002409;ENSMUSG00000002413;ENSMUSG00000002688;ENSMUSG00000003031;ENSMUSG00000003119;ENSMUSG00000003228;ENSMUSG00000003233;ENSMUSG00000003282;ENSMUSG00000003316;ENSMUSG00000003382;…
GO:0051246	regulation of protein metabolic process	409	2783	4.22248e-25	2.49154e-23	ENSMUSG00000000184;ENSMUSG00000000567;ENSMUSG00000000708;ENSMUSG00000000787;ENSMUSG00000000957;ENSMUSG00000001228;ENSMUSG00000001517;ENSMUSG00000002028;ENSMUSG00000002052;ENSMUSG00000002297;ENSMUSG00000002413;ENSMUSG00000002688;ENSMUSG00000003031;ENSMUSG00000003119;ENSMUSG00000003135;ENSMUSG00000003190;ENSMUSG00000003233;ENSMUSG00000003316;ENSMUSG00000003868;ENSMUSG00000004056;ENSMUSG00000004099;…
GO:0048468	cell development	355	2322	1.26881e-24	7.4385e-23	ENSMUSG00000000305;ENSMUSG00000000567;ENSMUSG00000000708;ENSMUSG00000001300;ENSMUSG00000001313;ENSMUSG00000001435;ENSMUSG00000001496;ENSMUSG00000001761;ENSMUSG00000002413;ENSMUSG00000002688;ENSMUSG00000003233;ENSMUSG00000003282;ENSMUSG00000003436;ENSMUSG00000003534;ENSMUSG00000004056;ENSMUSG00000004455;ENSMUSG00000004530;ENSMUSG00000005672;ENSMUSG00000006134;ENSMUSG00000006307;ENSMUSG00000006398;…
GO:0045595	regulation of cell differentiation	307	1917	2.06567e-24	1.20325e-22	ENSMUSG00000000305;ENSMUSG00000000567;ENSMUSG00000000708;ENSMUSG00000000957;ENSMUSG00000001300;ENSMUSG00000001313;ENSMUSG00000001496;ENSMUSG00000001761;ENSMUSG00000002052;ENSMUSG00000002413;ENSMUSG00000002688;ENSMUSG00000003031;ENSMUSG00000003119;ENSMUSG00000003233;ENSMUSG00000003282;ENSMUSG00000003316;ENSMUSG00000003436;ENSMUSG00000004099;ENSMUSG00000004455;ENSMUSG00000004530;ENSMUSG00000005609;…
GO:0045930	negative regulation of mitotic cell cycle	76	232	4.44154e-24	2.57072e-22	ENSMUSG00000003031;ENSMUSG00000005370;ENSMUSG00000006005;ENSMUSG00000006585;ENSMUSG00000006932;ENSMUSG00000007989;ENSMUSG00000017146;ENSMUSG00000017291;ENSMUSG00000017421;ENSMUSG00000017485;ENSMUSG00000017499;ENSMUSG00000017716;ENSMUSG00000019773;ENSMUSG00000019942;ENSMUSG00000020185;ENSMUSG00000020413;ENSMUSG00000020423;ENSMUSG00000020897;ENSMUSG00000020914;ENSMUSG00000021127;ENSMUSG00000022105;…
GO:0000075	cell cycle checkpoint	65	176	4.81829e-24	2.77112e-22	ENSMUSG00000005370;ENSMUSG00000006005;ENSMUSG00000006585;ENSMUSG00000016984;ENSMUSG00000017146;ENSMUSG00000017291;ENSMUSG00000017421;ENSMUSG00000017485;ENSMUSG00000017499;ENSMUSG00000017716;ENSMUSG00000019432;ENSMUSG00000019942;ENSMUSG00000020413;ENSMUSG00000020897;ENSMUSG00000020914;ENSMUSG00000022672;ENSMUSG00000024056;ENSMUSG00000024151;ENSMUSG00000024283;ENSMUSG00000024474;ENSMUSG00000024542;…
GO:0032268	regulation of cellular protein metabolic process	385	2603	4.90867e-24	2.80535e-22	ENSMUSG00000000184;ENSMUSG00000000567;ENSMUSG00000000708;ENSMUSG00000000787;ENSMUSG00000000957;ENSMUSG00000001228;ENSMUSG00000001517;ENSMUSG00000002028;ENSMUSG00000002052;ENSMUSG00000002297;ENSMUSG00000002413;ENSMUSG00000002688;ENSMUSG00000003031;ENSMUSG00000003119;ENSMUSG00000003135;ENSMUSG00000003190;ENSMUSG00000003233;ENSMUSG00000003316;ENSMUSG00000003868;ENSMUSG00000004056;ENSMUSG00000004099;…
GO:0019538	protein metabolic process	710	5699	1.27822e-23	7.25952e-22	ENSMUSG00000000184;ENSMUSG00000000420;ENSMUSG00000000567;ENSMUSG00000000708;ENSMUSG00000000787;ENSMUSG00000000804;ENSMUSG00000000957;ENSMUSG00000001228;ENSMUSG00000001403;ENSMUSG00000001517;ENSMUSG00000001924;ENSMUSG00000002028;ENSMUSG00000002052;ENSMUSG00000002222;ENSMUSG00000002297;ENSMUSG00000002409;ENSMUSG00000002413;ENSMUSG00000002428;ENSMUSG00000002688;ENSMUSG00000002748;ENSMUSG00000003031;…
GO:0051239	regulation of multicellular organismal process	441	3141	4.92245e-23	2.77828e-21	ENSMUSG00000000305;ENSMUSG00000000567;ENSMUSG00000000628;ENSMUSG00000000708;ENSMUSG00000000957;ENSMUSG00000001280;ENSMUSG00000001300;ENSMUSG00000001313;ENSMUSG00000001496;ENSMUSG00000001761;ENSMUSG00000001870;ENSMUSG00000002052;ENSMUSG00000002413;ENSMUSG00000002688;ENSMUSG00000003031;ENSMUSG00000003233;ENSMUSG00000003282;ENSMUSG00000003316;ENSMUSG00000003436;ENSMUSG00000003573;ENSMUSG00000004099;…
GO:0009792	embryo development ending in birth or egg hatching	152	734	1.35859e-22	7.62067e-21	ENSMUSG00000000567;ENSMUSG00000000751;ENSMUSG00000000957;ENSMUSG00000001089;ENSMUSG00000001280;ENSMUSG00000001761;ENSMUSG00000002052;ENSMUSG00000003233;ENSMUSG00000003436;ENSMUSG00000005566;ENSMUSG00000005609;ENSMUSG00000006932;ENSMUSG00000007613;ENSMUSG00000007817;ENSMUSG00000007880;ENSMUSG00000007989;ENSMUSG00000008976;ENSMUSG00000009900;ENSMUSG00000011958;ENSMUSG00000014773;ENSMUSG00000016028;…
GO:1901991	negative regulation of mitotic cell cycle phase transition	55	137	1.37727e-22	7.67805e-21	ENSMUSG00000005370;ENSMUSG00000006005;ENSMUSG00000006585;ENSMUSG00000017146;ENSMUSG00000017291;ENSMUSG00000017421;ENSMUSG00000017499;ENSMUSG00000017716;ENSMUSG00000019773;ENSMUSG00000019942;ENSMUSG00000020185;ENSMUSG00000020413;ENSMUSG00000020897;ENSMUSG00000021127;ENSMUSG00000022105;ENSMUSG00000022314;ENSMUSG00000022672;ENSMUSG00000024056;ENSMUSG00000024474;ENSMUSG00000024542;ENSMUSG00000025764;…
GO:0007051	spindle organization	61	166	1.62914e-22	9.02685e-21	ENSMUSG00000001151;ENSMUSG00000001440;ENSMUSG00000002055;ENSMUSG00000005233;ENSMUSG00000006005;ENSMUSG00000006398;ENSMUSG00000009907;ENSMUSG00000012443;ENSMUSG00000017421;ENSMUSG00000017716;ENSMUSG00000017861;ENSMUSG00000018474;ENSMUSG00000018501;ENSMUSG00000018707;ENSMUSG00000019773;ENSMUSG00000020897;ENSMUSG00000021572;ENSMUSG00000022350;ENSMUSG00000022604;ENSMUSG00000023015;ENSMUSG00000024056;…
GO:0071103	DNA conformation change	76	245	1.97109e-22	1.08553e-20	ENSMUSG00000000028;ENSMUSG00000000567;ENSMUSG00000000751;ENSMUSG00000000787;ENSMUSG00000002835;ENSMUSG00000002870;ENSMUSG00000003868;ENSMUSG00000005698;ENSMUSG00000006005;ENSMUSG00000015880;ENSMUSG00000015937;ENSMUSG00000017485;ENSMUSG00000019942;ENSMUSG00000020196;ENSMUSG00000020228;ENSMUSG00000020914;ENSMUSG00000021767;ENSMUSG00000022141;ENSMUSG00000022673;ENSMUSG00000022945;ENSMUSG00000024054;…
GO:0007088	regulation of mitotic nuclear division	62	172	2.38254e-22	1.30422e-20	ENSMUSG00000000184;ENSMUSG00000001403;ENSMUSG00000003031;ENSMUSG00000005534;ENSMUSG00000006005;ENSMUSG00000006585;ENSMUSG00000009907;ENSMUSG00000012443;ENSMUSG00000014355;ENSMUSG00000015937;ENSMUSG00000017421;ENSMUSG00000017499;ENSMUSG00000017716;ENSMUSG00000019773;ENSMUSG00000020687;ENSMUSG00000020897;ENSMUSG00000022105;ENSMUSG00000022141;ENSMUSG00000022314;ENSMUSG00000022369;ENSMUSG00000022604;…
GO:0031175	neuron projection development	189	1018	4.50299e-22	2.45022e-20	ENSMUSG00000000305;ENSMUSG00000000708;ENSMUSG00000001300;ENSMUSG00000001313;ENSMUSG00000001496;ENSMUSG00000001761;ENSMUSG00000002413;ENSMUSG00000002688;ENSMUSG00000003233;ENSMUSG00000003534;ENSMUSG00000006134;ENSMUSG00000006398;ENSMUSG00000006930;ENSMUSG00000006932;ENSMUSG00000007989;ENSMUSG00000008575;ENSMUSG00000008734;ENSMUSG00000009900;ENSMUSG00000017485;ENSMUSG00000017776;ENSMUSG00000018698;…
GO:0000902	cell morphogenesis	188	1012	5.45703e-22	2.95167e-20	ENSMUSG00000000305;ENSMUSG00000001300;ENSMUSG00000001313;ENSMUSG00000001435;ENSMUSG00000001496;ENSMUSG00000001761;ENSMUSG00000002413;ENSMUSG00000003233;ENSMUSG00000003534;ENSMUSG00000004530;ENSMUSG00000004891;ENSMUSG00000005672;ENSMUSG00000006134;ENSMUSG00000006932;ENSMUSG00000007989;ENSMUSG00000008575;ENSMUSG00000009900;ENSMUSG00000017144;ENSMUSG00000017485;ENSMUSG00000017776;ENSMUSG00000018160;…
GO:0043009	chordate embryonic development	148	716	6.13646e-22	3.29953e-20	ENSMUSG00000000567;ENSMUSG00000000751;ENSMUSG00000000957;ENSMUSG00000001089;ENSMUSG00000001280;ENSMUSG00000001761;ENSMUSG00000002052;ENSMUSG00000003233;ENSMUSG00000003436;ENSMUSG00000005566;ENSMUSG00000005609;ENSMUSG00000006932;ENSMUSG00000007613;ENSMUSG00000007817;ENSMUSG00000007880;ENSMUSG00000007989;ENSMUSG00000008976;ENSMUSG00000009900;ENSMUSG00000011958;ENSMUSG00000014773;ENSMUSG00000016028;…
GO:0008283	cell proliferation	314	2046	6.48093e-22	3.46425e-20	ENSMUSG00000000001;ENSMUSG00000000184;ENSMUSG00000000567;ENSMUSG00000000708;ENSMUSG00000000751;ENSMUSG00000000957;ENSMUSG00000001228;ENSMUSG00000001280;ENSMUSG00000001300;ENSMUSG00000001435;ENSMUSG00000001517;ENSMUSG00000001642;ENSMUSG00000001761;ENSMUSG00000002028;ENSMUSG00000002413;ENSMUSG00000002688;ENSMUSG00000003031;ENSMUSG00000003228;ENSMUSG00000003282;ENSMUSG00000003382;ENSMUSG00000003534;…
GO:0007093	mitotic cell cycle checkpoint	52	127	6.73382e-22	3.57837e-20	ENSMUSG00000005370;ENSMUSG00000006005;ENSMUSG00000006585;ENSMUSG00000017146;ENSMUSG00000017291;ENSMUSG00000017421;ENSMUSG00000017485;ENSMUSG00000017499;ENSMUSG00000017716;ENSMUSG00000019942;ENSMUSG00000020413;ENSMUSG00000020897;ENSMUSG00000020914;ENSMUSG00000022672;ENSMUSG00000024056;ENSMUSG00000024151;ENSMUSG00000024474;ENSMUSG00000024542;ENSMUSG00000027379;ENSMUSG00000027510;ENSMUSG00000028884;…
GO:0045931	positive regulation of mitotic cell cycle	58	156	9.08709e-22	4.77309e-20	ENSMUSG00000000028;ENSMUSG00000000184;ENSMUSG00000000787;ENSMUSG00000001403;ENSMUSG00000002297;ENSMUSG00000004591;ENSMUSG00000005534;ENSMUSG00000006005;ENSMUSG00000006585;ENSMUSG00000006728;ENSMUSG00000007646;ENSMUSG00000009907;ENSMUSG00000015937;ENSMUSG00000017716;ENSMUSG00000019773;ENSMUSG00000019942;ENSMUSG00000020516;ENSMUSG00000020745;ENSMUSG00000020919;ENSMUSG00000022105;ENSMUSG00000022141;…
GO:1901988	negative regulation of cell cycle phase transition	58	156	9.08709e-22	4.77309e-20	ENSMUSG00000005370;ENSMUSG00000006005;ENSMUSG00000006585;ENSMUSG00000015937;ENSMUSG00000017146;ENSMUSG00000017291;ENSMUSG00000017421;ENSMUSG00000017499;ENSMUSG00000017716;ENSMUSG00000019773;ENSMUSG00000019942;ENSMUSG00000020185;ENSMUSG00000020413;ENSMUSG00000020897;ENSMUSG00000021127;ENSMUSG00000022105;ENSMUSG00000022314;ENSMUSG00000022672;ENSMUSG00000024056;ENSMUSG00000024474;ENSMUSG00000024542;…
GO:0033045	regulation of sister chromatid segregation	40	79	2.55221e-21	1.33287e-19	ENSMUSG00000006005;ENSMUSG00000006585;ENSMUSG00000006932;ENSMUSG00000014355;ENSMUSG00000015937;ENSMUSG00000017421;ENSMUSG00000017499;ENSMUSG00000017716;ENSMUSG00000019773;ENSMUSG00000020687;ENSMUSG00000020897;ENSMUSG00000022105;ENSMUSG00000022141;ENSMUSG00000022314;ENSMUSG00000024056;ENSMUSG00000024474;ENSMUSG00000024542;ENSMUSG00000024791;ENSMUSG00000024943;ENSMUSG00000026749;ENSMUSG00000027379;…
GO:0006338	chromatin remodeling	53	137	6.18803e-21	3.21318e-19	ENSMUSG00000000567;ENSMUSG00000000708;ENSMUSG00000002748;ENSMUSG00000003868;ENSMUSG00000006005;ENSMUSG00000006932;ENSMUSG00000007880;ENSMUSG00000015749;ENSMUSG00000018474;ENSMUSG00000018476;ENSMUSG00000020232;ENSMUSG00000023852;ENSMUSG00000024054;ENSMUSG00000025001;ENSMUSG00000025332;ENSMUSG00000026646;ENSMUSG00000027671;ENSMUSG00000028693;ENSMUSG00000028949;ENSMUSG00000029920;ENSMUSG00000030180;…
GO:0048666	neuron development	202	1146	8.61779e-21	4.44942e-19	ENSMUSG00000000305;ENSMUSG00000000708;ENSMUSG00000001300;ENSMUSG00000001313;ENSMUSG00000001496;ENSMUSG00000001761;ENSMUSG00000002413;ENSMUSG00000002688;ENSMUSG00000003233;ENSMUSG00000003534;ENSMUSG00000006134;ENSMUSG00000006398;ENSMUSG00000006930;ENSMUSG00000006932;ENSMUSG00000007989;ENSMUSG00000008575;ENSMUSG00000008734;ENSMUSG00000009900;ENSMUSG00000017485;ENSMUSG00000017776;ENSMUSG00000018698;…
GO:2001251	negative regulation of chromosome organization	54	143	9.96208e-21	5.11443e-19	ENSMUSG00000002052;ENSMUSG00000002870;ENSMUSG00000004099;ENSMUSG00000006005;ENSMUSG00000006585;ENSMUSG00000015937;ENSMUSG00000017146;ENSMUSG00000017421;ENSMUSG00000017716;ENSMUSG00000019773;ENSMUSG00000020897;ENSMUSG00000020914;ENSMUSG00000022314;ENSMUSG00000024056;ENSMUSG00000024472;ENSMUSG00000024474;ENSMUSG00000024542;ENSMUSG00000024811;ENSMUSG00000026187;ENSMUSG00000026219;ENSMUSG00000027379;…
GO:0035295	tube development	194	1087	1.30739e-20	6.67432e-19	ENSMUSG00000000567;ENSMUSG00000000628;ENSMUSG00000000957;ENSMUSG00000001089;ENSMUSG00000001280;ENSMUSG00000001300;ENSMUSG00000001435;ENSMUSG00000001496;ENSMUSG00000001642;ENSMUSG00000001761;ENSMUSG00000002688;ENSMUSG00000003233;ENSMUSG00000003534;ENSMUSG00000005672;ENSMUSG00000006134;ENSMUSG00000006932;ENSMUSG00000007613;ENSMUSG00000007817;ENSMUSG00000007880;ENSMUSG00000007989;ENSMUSG00000008575;…
GO:0034502	protein localization to chromosome	40	82	1.49763e-20	7.60276e-19	ENSMUSG00000000751;ENSMUSG00000003868;ENSMUSG00000005698;ENSMUSG00000006585;ENSMUSG00000015937;ENSMUSG00000019942;ENSMUSG00000020897;ENSMUSG00000022034;ENSMUSG00000022105;ENSMUSG00000022141;ENSMUSG00000022314;ENSMUSG00000022369;ENSMUSG00000024056;ENSMUSG00000024151;ENSMUSG00000024474;ENSMUSG00000024791;ENSMUSG00000024811;ENSMUSG00000027326;ENSMUSG00000027353;ENSMUSG00000028884;ENSMUSG00000029177;…
GO:0051783	regulation of nuclear division	65	201	1.90056e-20	9.59466e-19	ENSMUSG00000000184;ENSMUSG00000001403;ENSMUSG00000003031;ENSMUSG00000005534;ENSMUSG00000006005;ENSMUSG00000006398;ENSMUSG00000006585;ENSMUSG00000009907;ENSMUSG00000012443;ENSMUSG00000014355;ENSMUSG00000015937;ENSMUSG00000017421;ENSMUSG00000017499;ENSMUSG00000017716;ENSMUSG00000019773;ENSMUSG00000020687;ENSMUSG00000020897;ENSMUSG00000022105;ENSMUSG00000022141;ENSMUSG00000022314;ENSMUSG00000022369;…
GO:0098727	maintenance of cell number	55	150	2.20477e-20	1.10689e-18	ENSMUSG00000000567;ENSMUSG00000001761;ENSMUSG00000002413;ENSMUSG00000005609;ENSMUSG00000005672;ENSMUSG00000006932;ENSMUSG00000007880;ENSMUSG00000013415;ENSMUSG00000014773;ENSMUSG00000019803;ENSMUSG00000021796;ENSMUSG00000022000;ENSMUSG00000022141;ENSMUSG00000022528;ENSMUSG00000024063;ENSMUSG00000024304;ENSMUSG00000024913;ENSMUSG00000024974;ENSMUSG00000025862;ENSMUSG00000026361;ENSMUSG00000026556;…
GO:0045664	regulation of neuron differentiation	147	735	2.23222e-20	1.11452e-18	ENSMUSG00000000305;ENSMUSG00000000567;ENSMUSG00000000708;ENSMUSG00000001300;ENSMUSG00000001313;ENSMUSG00000002413;ENSMUSG00000002688;ENSMUSG00000003233;ENSMUSG00000006134;ENSMUSG00000006398;ENSMUSG00000006930;ENSMUSG00000008734;ENSMUSG00000009900;ENSMUSG00000011958;ENSMUSG00000014773;ENSMUSG00000017776;ENSMUSG00000018160;ENSMUSG00000019803;ENSMUSG00000020160;ENSMUSG00000020167;ENSMUSG00000020232;…
GO:0031399	regulation of protein modification process	283	1828	2.99872e-20	1.48904e-18	ENSMUSG00000000184;ENSMUSG00000000567;ENSMUSG00000000708;ENSMUSG00000000787;ENSMUSG00000001517;ENSMUSG00000002028;ENSMUSG00000002052;ENSMUSG00000002297;ENSMUSG00000002413;ENSMUSG00000002688;ENSMUSG00000003031;ENSMUSG00000003119;ENSMUSG00000003233;ENSMUSG00000003868;ENSMUSG00000004056;ENSMUSG00000004099;ENSMUSG00000004530;ENSMUSG00000005312;ENSMUSG00000005533;ENSMUSG00000005534;ENSMUSG00000005609;…
GO:0019827	stem cell population maintenance	54	146	3.06494e-20	1.51365e-18	ENSMUSG00000000567;ENSMUSG00000001761;ENSMUSG00000002413;ENSMUSG00000005609;ENSMUSG00000005672;ENSMUSG00000006932;ENSMUSG00000007880;ENSMUSG00000013415;ENSMUSG00000014773;ENSMUSG00000019803;ENSMUSG00000021796;ENSMUSG00000022000;ENSMUSG00000022141;ENSMUSG00000022528;ENSMUSG00000024063;ENSMUSG00000024304;ENSMUSG00000024913;ENSMUSG00000024974;ENSMUSG00000025862;ENSMUSG00000026361;ENSMUSG00000026556;…
GO:0060429	epithelium development	197	1124	5.32373e-20	2.61496e-18	ENSMUSG00000000567;ENSMUSG00000000957;ENSMUSG00000001089;ENSMUSG00000001300;ENSMUSG00000001435;ENSMUSG00000001496;ENSMUSG00000001761;ENSMUSG00000003031;ENSMUSG00000003233;ENSMUSG00000003436;ENSMUSG00000003534;ENSMUSG00000005566;ENSMUSG00000006932;ENSMUSG00000007613;ENSMUSG00000007880;ENSMUSG00000007989;ENSMUSG00000008575;ENSMUSG00000009900;ENSMUSG00000014773;ENSMUSG00000015937;ENSMUSG00000016028;…
GO:0006468	protein phosphorylation	290	1896	5.59212e-20	2.73202e-18	ENSMUSG00000000184;ENSMUSG00000000567;ENSMUSG00000000708;ENSMUSG00000000787;ENSMUSG00000001517;ENSMUSG00000002297;ENSMUSG00000002409;ENSMUSG00000002413;ENSMUSG00000002688;ENSMUSG00000002748;ENSMUSG00000003031;ENSMUSG00000003119;ENSMUSG00000003228;ENSMUSG00000003233;ENSMUSG00000003534;ENSMUSG00000004056;ENSMUSG00000004530;ENSMUSG00000004591;ENSMUSG00000005533;ENSMUSG00000005534;ENSMUSG00000005566;…
GO:0016055	Wnt signaling pathway	97	396	5.94774e-20	2.89022e-18	ENSMUSG00000000567;ENSMUSG00000000787;ENSMUSG00000003228;ENSMUSG00000003233;ENSMUSG00000003868;ENSMUSG00000005609;ENSMUSG00000006932;ENSMUSG00000007989;ENSMUSG00000008305;ENSMUSG00000008734;ENSMUSG00000009900;ENSMUSG00000013076;ENSMUSG00000016028;ENSMUSG00000017376;ENSMUSG00000018209;ENSMUSG00000018583;ENSMUSG00000019880;ENSMUSG00000020176;ENSMUSG00000020271;ENSMUSG00000020393;ENSMUSG00000021318;…
GO:0051094	positive regulation of developmental process	243	1499	6.06194e-20	2.93004e-18	ENSMUSG00000000305;ENSMUSG00000000567;ENSMUSG00000000628;ENSMUSG00000000708;ENSMUSG00000000957;ENSMUSG00000001280;ENSMUSG00000001300;ENSMUSG00000001313;ENSMUSG00000001761;ENSMUSG00000002413;ENSMUSG00000002688;ENSMUSG00000003233;ENSMUSG00000003282;ENSMUSG00000003436;ENSMUSG00000004455;ENSMUSG00000004530;ENSMUSG00000005370;ENSMUSG00000005534;ENSMUSG00000005672;ENSMUSG00000005893;ENSMUSG00000006134;…
GO:0198738	cell-cell signaling by wnt	97	398	8.67698e-20	4.17184e-18	ENSMUSG00000000567;ENSMUSG00000000787;ENSMUSG00000003228;ENSMUSG00000003233;ENSMUSG00000003868;ENSMUSG00000005609;ENSMUSG00000006932;ENSMUSG00000007989;ENSMUSG00000008305;ENSMUSG00000008734;ENSMUSG00000009900;ENSMUSG00000013076;ENSMUSG00000016028;ENSMUSG00000017376;ENSMUSG00000018209;ENSMUSG00000018583;ENSMUSG00000019880;ENSMUSG00000020176;ENSMUSG00000020271;ENSMUSG00000020393;ENSMUSG00000021318;…
GO:0009888	tissue development	287	1879	1.11148e-19	5.31578e-18	ENSMUSG00000000567;ENSMUSG00000000957;ENSMUSG00000001089;ENSMUSG00000001300;ENSMUSG00000001435;ENSMUSG00000001496;ENSMUSG00000001761;ENSMUSG00000002409;ENSMUSG00000003031;ENSMUSG00000003233;ENSMUSG00000003316;ENSMUSG00000003436;ENSMUSG00000003534;ENSMUSG00000004530;ENSMUSG00000005534;ENSMUSG00000005566;ENSMUSG00000005609;ENSMUSG00000006676;ENSMUSG00000006728;ENSMUSG00000006932;ENSMUSG00000007613;…
GO:1902850	microtubule cytoskeleton organization involved in mitosis	49	126	1.42051e-19	6.75819e-18	ENSMUSG00000001151;ENSMUSG00000001440;ENSMUSG00000005233;ENSMUSG00000006005;ENSMUSG00000006398;ENSMUSG00000009907;ENSMUSG00000012443;ENSMUSG00000017421;ENSMUSG00000017716;ENSMUSG00000017861;ENSMUSG00000018707;ENSMUSG00000020745;ENSMUSG00000020897;ENSMUSG00000022604;ENSMUSG00000022678;ENSMUSG00000023015;ENSMUSG00000024056;ENSMUSG00000024068;ENSMUSG00000024542;ENSMUSG00000024974;ENSMUSG00000025862;…
GO:0033047	regulation of mitotic sister chromatid segregation	35	67	2.10619e-19	9.96819e-18	ENSMUSG00000006005;ENSMUSG00000006585;ENSMUSG00000014355;ENSMUSG00000015937;ENSMUSG00000017421;ENSMUSG00000017499;ENSMUSG00000017716;ENSMUSG00000019773;ENSMUSG00000020687;ENSMUSG00000020897;ENSMUSG00000022105;ENSMUSG00000022141;ENSMUSG00000022314;ENSMUSG00000024056;ENSMUSG00000024474;ENSMUSG00000024542;ENSMUSG00000024943;ENSMUSG00000026749;ENSMUSG00000027379;ENSMUSG00000029910;ENSMUSG00000030867;…
GO:0016310	phosphorylation	331	2274	2.29357e-19	1.07988e-17	ENSMUSG00000000184;ENSMUSG00000000567;ENSMUSG00000000628;ENSMUSG00000000708;ENSMUSG00000000787;ENSMUSG00000001270;ENSMUSG00000001517;ENSMUSG00000002297;ENSMUSG00000002409;ENSMUSG00000002413;ENSMUSG00000002688;ENSMUSG00000002748;ENSMUSG00000003031;ENSMUSG00000003119;ENSMUSG00000003226;ENSMUSG00000003228;ENSMUSG00000003233;ENSMUSG00000003534;ENSMUSG00000004056;ENSMUSG00000004530;ENSMUSG00000004591;…
GO:0006302	double-strand break repair	64	205	2.92116e-19	1.36828e-17	ENSMUSG00000000028;ENSMUSG00000000751;ENSMUSG00000001517;ENSMUSG00000006678;ENSMUSG00000007646;ENSMUSG00000017146;ENSMUSG00000017485;ENSMUSG00000020228;ENSMUSG00000020413;ENSMUSG00000020608;ENSMUSG00000020697;ENSMUSG00000021377;ENSMUSG00000022034;ENSMUSG00000022141;ENSMUSG00000022314;ENSMUSG00000022672;ENSMUSG00000024054;ENSMUSG00000024151;ENSMUSG00000024791;ENSMUSG00000024943;ENSMUSG00000026187;…
GO:1901989	positive regulation of cell cycle phase transition	41	92	3.40343e-19	1.586e-17	ENSMUSG00000000028;ENSMUSG00000000184;ENSMUSG00000000787;ENSMUSG00000001403;ENSMUSG00000002297;ENSMUSG00000006585;ENSMUSG00000006728;ENSMUSG00000007646;ENSMUSG00000009907;ENSMUSG00000017550;ENSMUSG00000017716;ENSMUSG00000019773;ENSMUSG00000019942;ENSMUSG00000020546;ENSMUSG00000022105;ENSMUSG00000022369;ENSMUSG00000024590;ENSMUSG00000024791;ENSMUSG00000025583;ENSMUSG00000026361;ENSMUSG00000027654;…
GO:0044093	positive regulation of molecular function	260	1664	3.9482e-19	1.83048e-17	ENSMUSG00000000001;ENSMUSG00000000184;ENSMUSG00000000708;ENSMUSG00000000787;ENSMUSG00000001761;ENSMUSG00000001995;ENSMUSG00000002028;ENSMUSG00000002297;ENSMUSG00000002413;ENSMUSG00000002688;ENSMUSG00000003031;ENSMUSG00000003226;ENSMUSG00000003233;ENSMUSG00000004056;ENSMUSG00000004530;ENSMUSG00000005370;ENSMUSG00000005534;ENSMUSG00000005566;ENSMUSG00000005672;ENSMUSG00000006134;ENSMUSG00000006262;…
GO:0032989	cellular component morphogenesis	194	1120	4.00913e-19	1.84929e-17	ENSMUSG00000000305;ENSMUSG00000001300;ENSMUSG00000001313;ENSMUSG00000001435;ENSMUSG00000001496;ENSMUSG00000001761;ENSMUSG00000002413;ENSMUSG00000003233;ENSMUSG00000003534;ENSMUSG00000004530;ENSMUSG00000004891;ENSMUSG00000005672;ENSMUSG00000006134;ENSMUSG00000006932;ENSMUSG00000007989;ENSMUSG00000008575;ENSMUSG00000009900;ENSMUSG00000017144;ENSMUSG00000017485;ENSMUSG00000017776;ENSMUSG00000018160;…
GO:0000086	G2/M transition of mitotic cell cycle	46	115	4.82363e-19	2.21375e-17	ENSMUSG00000001517;ENSMUSG00000004891;ENSMUSG00000005370;ENSMUSG00000006728;ENSMUSG00000007646;ENSMUSG00000009907;ENSMUSG00000017146;ENSMUSG00000017291;ENSMUSG00000017499;ENSMUSG00000017716;ENSMUSG00000019773;ENSMUSG00000019942;ENSMUSG00000020413;ENSMUSG00000020897;ENSMUSG00000022314;ENSMUSG00000024590;ENSMUSG00000025358;ENSMUSG00000025612;ENSMUSG00000026605;ENSMUSG00000027715;ENSMUSG00000028949;…
GO:0048858	cell projection morphogenesis	131	643	5.77597e-19	2.6375e-17	ENSMUSG00000000305;ENSMUSG00000001300;ENSMUSG00000001313;ENSMUSG00000001496;ENSMUSG00000001761;ENSMUSG00000002413;ENSMUSG00000003233;ENSMUSG00000003534;ENSMUSG00000004530;ENSMUSG00000004891;ENSMUSG00000006932;ENSMUSG00000007989;ENSMUSG00000008575;ENSMUSG00000009900;ENSMUSG00000017485;ENSMUSG00000018698;ENSMUSG00000019230;ENSMUSG00000019803;ENSMUSG00000020099;ENSMUSG00000020536;ENSMUSG00000020745;…
GO:0051338	regulation of transferase activity	165	899	7.69744e-19	3.49733e-17	ENSMUSG00000000184;ENSMUSG00000000708;ENSMUSG00000000787;ENSMUSG00000002297;ENSMUSG00000002413;ENSMUSG00000003031;ENSMUSG00000003119;ENSMUSG00000003226;ENSMUSG00000003233;ENSMUSG00000004530;ENSMUSG00000005533;ENSMUSG00000005534;ENSMUSG00000005672;ENSMUSG00000006134;ENSMUSG00000006262;ENSMUSG00000006398;ENSMUSG00000006932;ENSMUSG00000007613;ENSMUSG00000008734;ENSMUSG00000009900;ENSMUSG00000011960;…
GO:0061351	neural precursor cell proliferation	57	171	8.48357e-19	3.83533e-17	ENSMUSG00000001761;ENSMUSG00000004891;ENSMUSG00000006932;ENSMUSG00000007989;ENSMUSG00000009900;ENSMUSG00000013415;ENSMUSG00000018698;ENSMUSG00000019803;ENSMUSG00000020170;ENSMUSG00000020423;ENSMUSG00000020716;ENSMUSG00000020745;ENSMUSG00000021318;ENSMUSG00000021379;ENSMUSG00000022129;ENSMUSG00000022322;ENSMUSG00000022382;ENSMUSG00000022678;ENSMUSG00000023015;ENSMUSG00000024304;ENSMUSG00000026923;…
GO:0033365	protein localization to organelle	147	764	9.12575e-19	4.10523e-17	ENSMUSG00000000567;ENSMUSG00000000628;ENSMUSG00000000751;ENSMUSG00000000787;ENSMUSG00000001440;ENSMUSG00000001761;ENSMUSG00000001855;ENSMUSG00000002055;ENSMUSG00000002688;ENSMUSG00000002718;ENSMUSG00000003226;ENSMUSG00000003452;ENSMUSG00000003868;ENSMUSG00000005566;ENSMUSG00000005698;ENSMUSG00000006005;ENSMUSG00000006585;ENSMUSG00000009470;ENSMUSG00000012535;ENSMUSG00000015937;ENSMUSG00000016619;…
GO:0006397	mRNA processing	104	458	9.98682e-19	4.47045e-17	ENSMUSG00000001767;ENSMUSG00000002052;ENSMUSG00000002107;ENSMUSG00000002129;ENSMUSG00000002455;ENSMUSG00000003119;ENSMUSG00000003660;ENSMUSG00000005481;ENSMUSG00000005609;ENSMUSG00000006498;ENSMUSG00000007670;ENSMUSG00000007850;ENSMUSG00000011960;ENSMUSG00000016018;ENSMUSG00000016921;ENSMUSG00000018425;ENSMUSG00000019432;ENSMUSG00000020273;ENSMUSG00000020715;ENSMUSG00000020719;ENSMUSG00000020850;…
GO:0120039	plasma membrane bounded cell projection morphogenesis	130	640	1.02802e-18	4.5792e-17	ENSMUSG00000000305;ENSMUSG00000001300;ENSMUSG00000001313;ENSMUSG00000001496;ENSMUSG00000001761;ENSMUSG00000002413;ENSMUSG00000003233;ENSMUSG00000003534;ENSMUSG00000004530;ENSMUSG00000006932;ENSMUSG00000007989;ENSMUSG00000008575;ENSMUSG00000009900;ENSMUSG00000017485;ENSMUSG00000018698;ENSMUSG00000019230;ENSMUSG00000019803;ENSMUSG00000020099;ENSMUSG00000020536;ENSMUSG00000020745;ENSMUSG00000020900;…
GO:0070507	regulation of microtubule cytoskeleton organization	62	199	1.18647e-18	5.25923e-17	ENSMUSG00000000708;ENSMUSG00000002055;ENSMUSG00000003031;ENSMUSG00000003452;ENSMUSG00000006005;ENSMUSG00000006456;ENSMUSG00000006932;ENSMUSG00000009900;ENSMUSG00000009907;ENSMUSG00000012443;ENSMUSG00000017291;ENSMUSG00000018548;ENSMUSG00000018707;ENSMUSG00000020181;ENSMUSG00000020290;ENSMUSG00000020580;ENSMUSG00000020745;ENSMUSG00000021965;ENSMUSG00000022604;ENSMUSG00000022812;ENSMUSG00000024068;…
GO:0006310	DNA recombination	73	263	1.56814e-18	6.91731e-17	ENSMUSG00000000028;ENSMUSG00000000751;ENSMUSG00000002052;ENSMUSG00000003868;ENSMUSG00000005370;ENSMUSG00000007646;ENSMUSG00000017146;ENSMUSG00000017485;ENSMUSG00000017550;ENSMUSG00000020167;ENSMUSG00000020228;ENSMUSG00000020413;ENSMUSG00000020608;ENSMUSG00000020697;ENSMUSG00000020914;ENSMUSG00000022141;ENSMUSG00000022672;ENSMUSG00000024054;ENSMUSG00000024151;ENSMUSG00000024943;ENSMUSG00000025980;…
GO:0071495	cellular response to endogenous stimulus	213	1289	1.75084e-18	7.68592e-17	ENSMUSG00000000567;ENSMUSG00000000708;ENSMUSG00000001280;ENSMUSG00000001496;ENSMUSG00000001642;ENSMUSG00000001674;ENSMUSG00000001870;ENSMUSG00000002413;ENSMUSG00000003316;ENSMUSG00000003868;ENSMUSG00000004056;ENSMUSG00000004099;ENSMUSG00000005533;ENSMUSG00000005534;ENSMUSG00000005672;ENSMUSG00000005886;ENSMUSG00000005893;ENSMUSG00000006134;ENSMUSG00000006728;ENSMUSG00000006932;ENSMUSG00000007613;…
GO:0048812	neuron projection morphogenesis	127	624	2.22383e-18	9.71537e-17	ENSMUSG00000000305;ENSMUSG00000001300;ENSMUSG00000001313;ENSMUSG00000001496;ENSMUSG00000001761;ENSMUSG00000002413;ENSMUSG00000003233;ENSMUSG00000003534;ENSMUSG00000006932;ENSMUSG00000007989;ENSMUSG00000008575;ENSMUSG00000009900;ENSMUSG00000017485;ENSMUSG00000018698;ENSMUSG00000019230;ENSMUSG00000019803;ENSMUSG00000020099;ENSMUSG00000020536;ENSMUSG00000020745;ENSMUSG00000020900;ENSMUSG00000020902;…
GO:0006275	regulation of DNA replication	43	105	2.3591e-18	1.0257e-16	ENSMUSG00000002297;ENSMUSG00000005370;ENSMUSG00000006585;ENSMUSG00000006715;ENSMUSG00000017550;ENSMUSG00000019214;ENSMUSG00000019773;ENSMUSG00000019942;ENSMUSG00000020185;ENSMUSG00000020413;ENSMUSG00000020697;ENSMUSG00000022034;ENSMUSG00000022422;ENSMUSG00000022881;ENSMUSG00000024050;ENSMUSG00000024974;ENSMUSG00000025358;ENSMUSG00000025862;ENSMUSG00000027342;ENSMUSG00000027715;ENSMUSG00000029202;…
GO:0009719	response to endogenous stimulus	250	1602	2.51466e-18	1.08813e-16	ENSMUSG00000000567;ENSMUSG00000000708;ENSMUSG00000000957;ENSMUSG00000001280;ENSMUSG00000001496;ENSMUSG00000001642;ENSMUSG00000001674;ENSMUSG00000001870;ENSMUSG00000002413;ENSMUSG00000003031;ENSMUSG00000003316;ENSMUSG00000003868;ENSMUSG00000004056;ENSMUSG00000004099;ENSMUSG00000005533;ENSMUSG00000005534;ENSMUSG00000005672;ENSMUSG00000005886;ENSMUSG00000005893;ENSMUSG00000006005;ENSMUSG00000006134;…
GO:0048589	developmental growth	141	728	2.68541e-18	1.15651e-16	ENSMUSG00000000305;ENSMUSG00000000567;ENSMUSG00000001313;ENSMUSG00000001761;ENSMUSG00000003031;ENSMUSG00000003282;ENSMUSG00000003534;ENSMUSG00000005534;ENSMUSG00000005566;ENSMUSG00000005609;ENSMUSG00000006728;ENSMUSG00000006932;ENSMUSG00000007613;ENSMUSG00000007817;ENSMUSG00000009900;ENSMUSG00000014773;ENSMUSG00000018160;ENSMUSG00000018209;ENSMUSG00000018698;ENSMUSG00000019432;ENSMUSG00000019942;…
GO:0044839	cell cycle G2/M phase transition	49	134	2.96334e-18	1.27018e-16	ENSMUSG00000001517;ENSMUSG00000004891;ENSMUSG00000005370;ENSMUSG00000006728;ENSMUSG00000007646;ENSMUSG00000009907;ENSMUSG00000015937;ENSMUSG00000017146;ENSMUSG00000017291;ENSMUSG00000017499;ENSMUSG00000017550;ENSMUSG00000017716;ENSMUSG00000019773;ENSMUSG00000019942;ENSMUSG00000020413;ENSMUSG00000020897;ENSMUSG00000022314;ENSMUSG00000024590;ENSMUSG00000025358;ENSMUSG00000025612;ENSMUSG00000026605;…
GO:0051641	cellular localization	357	2557	5.9606e-18	2.54291e-16	ENSMUSG00000000131;ENSMUSG00000000567;ENSMUSG00000000628;ENSMUSG00000000751;ENSMUSG00000000787;ENSMUSG00000000957;ENSMUSG00000001151;ENSMUSG00000001300;ENSMUSG00000001440;ENSMUSG00000001761;ENSMUSG00000001855;ENSMUSG00000002052;ENSMUSG00000002055;ENSMUSG00000002413;ENSMUSG00000002688;ENSMUSG00000002718;ENSMUSG00000003226;ENSMUSG00000003233;ENSMUSG00000003452;ENSMUSG00000003868;ENSMUSG00000004056;…
GO:0006396	RNA processing	154	833	6.14827e-18	2.59908e-16	ENSMUSG00000001767;ENSMUSG00000002052;ENSMUSG00000002107;ENSMUSG00000002129;ENSMUSG00000002455;ENSMUSG00000003119;ENSMUSG00000003660;ENSMUSG00000004056;ENSMUSG00000004356;ENSMUSG00000005198;ENSMUSG00000005481;ENSMUSG00000005609;ENSMUSG00000006498;ENSMUSG00000007670;ENSMUSG00000007850;ENSMUSG00000011960;ENSMUSG00000016018;ENSMUSG00000016921;ENSMUSG00000018425;ENSMUSG00000018433;ENSMUSG00000018501;…
GO:0060070	canonical Wnt signaling pathway	74	275	6.14947e-18	2.59908e-16	ENSMUSG00000000567;ENSMUSG00000000787;ENSMUSG00000003233;ENSMUSG00000003868;ENSMUSG00000006932;ENSMUSG00000007989;ENSMUSG00000008305;ENSMUSG00000008734;ENSMUSG00000009900;ENSMUSG00000018209;ENSMUSG00000018583;ENSMUSG00000019880;ENSMUSG00000020393;ENSMUSG00000021318;ENSMUSG00000021986;ENSMUSG00000022382;ENSMUSG00000022812;ENSMUSG00000023972;ENSMUSG00000024304;ENSMUSG00000024576;ENSMUSG00000024811;…
GO:0009887	animal organ morphogenesis	174	992	9.00739e-18	3.78936e-16	ENSMUSG00000000567;ENSMUSG00000000957;ENSMUSG00000001280;ENSMUSG00000001300;ENSMUSG00000001496;ENSMUSG00000001761;ENSMUSG00000003233;ENSMUSG00000003282;ENSMUSG00000003316;ENSMUSG00000003534;ENSMUSG00000005534;ENSMUSG00000005917;ENSMUSG00000006134;ENSMUSG00000006715;ENSMUSG00000006932;ENSMUSG00000007613;ENSMUSG00000007817;ENSMUSG00000007880;ENSMUSG00000007989;ENSMUSG00000008575;ENSMUSG00000008730;…
GO:0009966	regulation of signal transduction	402	2981	1.10436e-17	4.62458e-16	ENSMUSG00000000001;ENSMUSG00000000567;ENSMUSG00000000787;ENSMUSG00000000957;ENSMUSG00000001496;ENSMUSG00000001517;ENSMUSG00000001642;ENSMUSG00000001761;ENSMUSG00000001870;ENSMUSG00000001995;ENSMUSG00000002413;ENSMUSG00000002688;ENSMUSG00000003119;ENSMUSG00000003190;ENSMUSG00000003228;ENSMUSG00000003233;ENSMUSG00000003316;ENSMUSG00000003436;ENSMUSG00000003452;ENSMUSG00000003573;ENSMUSG00000003868;…
GO:0031570	DNA integrity checkpoint	44	114	1.42453e-17	5.93795e-16	ENSMUSG00000005370;ENSMUSG00000006585;ENSMUSG00000016984;ENSMUSG00000017146;ENSMUSG00000017291;ENSMUSG00000017485;ENSMUSG00000017499;ENSMUSG00000019432;ENSMUSG00000019942;ENSMUSG00000020413;ENSMUSG00000020914;ENSMUSG00000022672;ENSMUSG00000024151;ENSMUSG00000024283;ENSMUSG00000027242;ENSMUSG00000027510;ENSMUSG00000028884;ENSMUSG00000029863;ENSMUSG00000030528;ENSMUSG00000030867;ENSMUSG00000031928;…
GO:0010646	regulation of cell communication	442	3362	1.56276e-17	6.48437e-16	ENSMUSG00000000001;ENSMUSG00000000567;ENSMUSG00000000787;ENSMUSG00000000957;ENSMUSG00000001496;ENSMUSG00000001517;ENSMUSG00000001642;ENSMUSG00000001761;ENSMUSG00000001870;ENSMUSG00000001985;ENSMUSG00000001995;ENSMUSG00000002028;ENSMUSG00000002413;ENSMUSG00000002688;ENSMUSG00000003119;ENSMUSG00000003190;ENSMUSG00000003228;ENSMUSG00000003233;ENSMUSG00000003316;ENSMUSG00000003436;ENSMUSG00000003452;…
GO:0006403	RNA localization	57	181	1.68481e-17	6.95903e-16	ENSMUSG00000001855;ENSMUSG00000002052;ENSMUSG00000002455;ENSMUSG00000003226;ENSMUSG00000005481;ENSMUSG00000006005;ENSMUSG00000007670;ENSMUSG00000013415;ENSMUSG00000015023;ENSMUSG00000016619;ENSMUSG00000019432;ENSMUSG00000020290;ENSMUSG00000021127;ENSMUSG00000021374;ENSMUSG00000022100;ENSMUSG00000022119;ENSMUSG00000022142;ENSMUSG00000022602;ENSMUSG00000024384;ENSMUSG00000024472;ENSMUSG00000024491;…
GO:0120036	plasma membrane bounded cell projection organization	230	1457	1.78319e-17	7.33204e-16	ENSMUSG00000000305;ENSMUSG00000000708;ENSMUSG00000001151;ENSMUSG00000001300;ENSMUSG00000001313;ENSMUSG00000001496;ENSMUSG00000001761;ENSMUSG00000002413;ENSMUSG00000002688;ENSMUSG00000003233;ENSMUSG00000003534;ENSMUSG00000004530;ENSMUSG00000005534;ENSMUSG00000005672;ENSMUSG00000006134;ENSMUSG00000006398;ENSMUSG00000006930;ENSMUSG00000006932;ENSMUSG00000007613;ENSMUSG00000007989;ENSMUSG00000008575;…
GO:0048598	embryonic morphogenesis	124	618	1.85475e-17	7.59196e-16	ENSMUSG00000000567;ENSMUSG00000000957;ENSMUSG00000001089;ENSMUSG00000001280;ENSMUSG00000001761;ENSMUSG00000003233;ENSMUSG00000005566;ENSMUSG00000005609;ENSMUSG00000005917;ENSMUSG00000006932;ENSMUSG00000007613;ENSMUSG00000007880;ENSMUSG00000007989;ENSMUSG00000008730;ENSMUSG00000009900;ENSMUSG00000010461;ENSMUSG00000014773;ENSMUSG00000016028;ENSMUSG00000016619;ENSMUSG00000018160;ENSMUSG00000018209;…
GO:0030030	cell projection organization	234	1492	1.97914e-17	8.06479e-16	ENSMUSG00000000305;ENSMUSG00000000708;ENSMUSG00000001151;ENSMUSG00000001300;ENSMUSG00000001313;ENSMUSG00000001496;ENSMUSG00000001761;ENSMUSG00000002413;ENSMUSG00000002688;ENSMUSG00000003233;ENSMUSG00000003534;ENSMUSG00000004530;ENSMUSG00000004591;ENSMUSG00000004891;ENSMUSG00000005534;ENSMUSG00000005672;ENSMUSG00000006134;ENSMUSG00000006398;ENSMUSG00000006930;ENSMUSG00000006932;ENSMUSG00000007613;…
GO:0048646	anatomical structure formation involved in morphogenesis	189	1123	2.68248e-17	1.0882e-15	ENSMUSG00000000567;ENSMUSG00000000628;ENSMUSG00000000957;ENSMUSG00000001089;ENSMUSG00000001280;ENSMUSG00000001300;ENSMUSG00000001435;ENSMUSG00000001496;ENSMUSG00000001761;ENSMUSG00000002052;ENSMUSG00000002409;ENSMUSG00000002688;ENSMUSG00000003233;ENSMUSG00000003436;ENSMUSG00000005609;ENSMUSG00000006932;ENSMUSG00000007613;ENSMUSG00000007880;ENSMUSG00000007989;ENSMUSG00000008575;ENSMUSG00000008730;…
GO:0061564	axon development	103	472	2.82835e-17	1.14228e-15	ENSMUSG00000000305;ENSMUSG00000001300;ENSMUSG00000001313;ENSMUSG00000001496;ENSMUSG00000001761;ENSMUSG00000002413;ENSMUSG00000003534;ENSMUSG00000007989;ENSMUSG00000008575;ENSMUSG00000009900;ENSMUSG00000017485;ENSMUSG00000018698;ENSMUSG00000019230;ENSMUSG00000019803;ENSMUSG00000020099;ENSMUSG00000020393;ENSMUSG00000020536;ENSMUSG00000020745;ENSMUSG00000020900;ENSMUSG00000020902;ENSMUSG00000021311;…
GO:0044085	cellular component biogenesis	403	3009	3.21582e-17	1.29302e-15	ENSMUSG00000000028;ENSMUSG00000000305;ENSMUSG00000000567;ENSMUSG00000000708;ENSMUSG00000000787;ENSMUSG00000000957;ENSMUSG00000001151;ENSMUSG00000001300;ENSMUSG00000001313;ENSMUSG00000001403;ENSMUSG00000001440;ENSMUSG00000001767;ENSMUSG00000002028;ENSMUSG00000002055;ENSMUSG00000002107;ENSMUSG00000002129;ENSMUSG00000002413;ENSMUSG00000002455;ENSMUSG00000002835;ENSMUSG00000002870;ENSMUSG00000003031;…
GO:0010389	regulation of G2/M transition of mitotic cell cycle	36	80	3.41052e-17	1.36526e-15	ENSMUSG00000005370;ENSMUSG00000006728;ENSMUSG00000007646;ENSMUSG00000009907;ENSMUSG00000017146;ENSMUSG00000017291;ENSMUSG00000017499;ENSMUSG00000019773;ENSMUSG00000019942;ENSMUSG00000020413;ENSMUSG00000020897;ENSMUSG00000022314;ENSMUSG00000024590;ENSMUSG00000025358;ENSMUSG00000026605;ENSMUSG00000028949;ENSMUSG00000030528;ENSMUSG00000031393;ENSMUSG00000031928;ENSMUSG00000032113;ENSMUSG00000032477;…
GO:0006793	phosphorus metabolic process	415	3124	3.76794e-17	1.50172e-15	ENSMUSG00000000001;ENSMUSG00000000184;ENSMUSG00000000567;ENSMUSG00000000628;ENSMUSG00000000708;ENSMUSG00000000787;ENSMUSG00000001270;ENSMUSG00000001496;ENSMUSG00000001517;ENSMUSG00000002297;ENSMUSG00000002409;ENSMUSG00000002413;ENSMUSG00000002688;ENSMUSG00000002748;ENSMUSG00000003031;ENSMUSG00000003119;ENSMUSG00000003226;ENSMUSG00000003228;ENSMUSG00000003233;ENSMUSG00000003534;ENSMUSG00000004056;…
GO:0032990	cell part morphogenesis	131	675	3.81466e-17	1.5137e-15	ENSMUSG00000000305;ENSMUSG00000001300;ENSMUSG00000001313;ENSMUSG00000001496;ENSMUSG00000001761;ENSMUSG00000002413;ENSMUSG00000003233;ENSMUSG00000003534;ENSMUSG00000004530;ENSMUSG00000004891;ENSMUSG00000006932;ENSMUSG00000007989;ENSMUSG00000008575;ENSMUSG00000009900;ENSMUSG00000017485;ENSMUSG00000018698;ENSMUSG00000019230;ENSMUSG00000019803;ENSMUSG00000020099;ENSMUSG00000020536;ENSMUSG00000020745;…
GO:0051304	chromosome separation	38	89	4.05208e-17	1.60092e-15	ENSMUSG00000006005;ENSMUSG00000006585;ENSMUSG00000014355;ENSMUSG00000017421;ENSMUSG00000017485;ENSMUSG00000017499;ENSMUSG00000017716;ENSMUSG00000019773;ENSMUSG00000020687;ENSMUSG00000020897;ENSMUSG00000020914;ENSMUSG00000022105;ENSMUSG00000022314;ENSMUSG00000024056;ENSMUSG00000024474;ENSMUSG00000024542;ENSMUSG00000026749;ENSMUSG00000027379;ENSMUSG00000029910;ENSMUSG00000029920;ENSMUSG00000030528;…
GO:1902749	regulation of cell cycle G2/M phase transition	40	98	4.12825e-17	1.62396e-15	ENSMUSG00000005370;ENSMUSG00000006728;ENSMUSG00000007646;ENSMUSG00000009907;ENSMUSG00000015937;ENSMUSG00000017146;ENSMUSG00000017291;ENSMUSG00000017499;ENSMUSG00000017550;ENSMUSG00000019773;ENSMUSG00000019942;ENSMUSG00000020413;ENSMUSG00000020897;ENSMUSG00000022314;ENSMUSG00000024590;ENSMUSG00000025358;ENSMUSG00000026605;ENSMUSG00000028949;ENSMUSG00000030528;ENSMUSG00000030867;ENSMUSG00000031393;…
GO:0007052	mitotic spindle organization	41	103	4.89874e-17	1.91874e-15	ENSMUSG00000001151;ENSMUSG00000001440;ENSMUSG00000005233;ENSMUSG00000006005;ENSMUSG00000006398;ENSMUSG00000009907;ENSMUSG00000012443;ENSMUSG00000017421;ENSMUSG00000017716;ENSMUSG00000017861;ENSMUSG00000018707;ENSMUSG00000020897;ENSMUSG00000022604;ENSMUSG00000023015;ENSMUSG00000024056;ENSMUSG00000024068;ENSMUSG00000024542;ENSMUSG00000024974;ENSMUSG00000025862;ENSMUSG00000026683;ENSMUSG00000027469;…
GO:0006796	phosphate-containing compound metabolic process	412	3102	5.2877e-17	2.0622e-15	ENSMUSG00000000001;ENSMUSG00000000184;ENSMUSG00000000567;ENSMUSG00000000628;ENSMUSG00000000708;ENSMUSG00000000787;ENSMUSG00000001270;ENSMUSG00000001496;ENSMUSG00000001517;ENSMUSG00000002297;ENSMUSG00000002409;ENSMUSG00000002413;ENSMUSG00000002688;ENSMUSG00000002748;ENSMUSG00000003031;ENSMUSG00000003119;ENSMUSG00000003226;ENSMUSG00000003228;ENSMUSG00000003233;ENSMUSG00000003534;ENSMUSG00000004056;…
GO:0023051	regulation of signaling	442	3385	5.37903e-17	2.08886e-15	ENSMUSG00000000001;ENSMUSG00000000567;ENSMUSG00000000787;ENSMUSG00000000957;ENSMUSG00000001496;ENSMUSG00000001517;ENSMUSG00000001642;ENSMUSG00000001761;ENSMUSG00000001870;ENSMUSG00000001985;ENSMUSG00000001995;ENSMUSG00000002028;ENSMUSG00000002413;ENSMUSG00000002688;ENSMUSG00000003119;ENSMUSG00000003190;ENSMUSG00000003228;ENSMUSG00000003233;ENSMUSG00000003316;ENSMUSG00000003436;ENSMUSG00000003452;…
GO:0021537	telencephalon development	73	279	5.47684e-17	2.11779e-15	ENSMUSG00000001496;ENSMUSG00000001761;ENSMUSG00000006134;ENSMUSG00000006740;ENSMUSG00000006932;ENSMUSG00000008575;ENSMUSG00000009900;ENSMUSG00000013415;ENSMUSG00000017776;ENSMUSG00000018476;ENSMUSG00000018698;ENSMUSG00000019803;ENSMUSG00000020037;ENSMUSG00000020423;ENSMUSG00000020716;ENSMUSG00000020745;ENSMUSG00000020900;ENSMUSG00000021318;ENSMUSG00000021379;ENSMUSG00000021743;ENSMUSG00000022528;…
GO:1901992	positive regulation of mitotic cell cycle phase transition	35	77	6.31888e-17	2.43304e-15	ENSMUSG00000000028;ENSMUSG00000000184;ENSMUSG00000000787;ENSMUSG00000001403;ENSMUSG00000002297;ENSMUSG00000006585;ENSMUSG00000006728;ENSMUSG00000007646;ENSMUSG00000009907;ENSMUSG00000017716;ENSMUSG00000019773;ENSMUSG00000019942;ENSMUSG00000022105;ENSMUSG00000022369;ENSMUSG00000024590;ENSMUSG00000024791;ENSMUSG00000025583;ENSMUSG00000027968;ENSMUSG00000028949;ENSMUSG00000029004;ENSMUSG00000031095;…
GO:0050790	regulation of catalytic activity	311	2182	7.76757e-17	2.97822e-15	ENSMUSG00000000001;ENSMUSG00000000184;ENSMUSG00000000708;ENSMUSG00000000787;ENSMUSG00000001995;ENSMUSG00000002297;ENSMUSG00000002413;ENSMUSG00000002688;ENSMUSG00000002870;ENSMUSG00000003031;ENSMUSG00000003119;ENSMUSG00000003190;ENSMUSG00000003226;ENSMUSG00000003233;ENSMUSG00000003452;ENSMUSG00000004056;ENSMUSG00000004530;ENSMUSG00000004891;ENSMUSG00000005370;ENSMUSG00000005533;ENSMUSG00000005534;…
GO:0032886	regulation of microtubule-based process	65	233	9.07031e-17	3.4631e-15	ENSMUSG00000000708;ENSMUSG00000002055;ENSMUSG00000003031;ENSMUSG00000003452;ENSMUSG00000006005;ENSMUSG00000006456;ENSMUSG00000006930;ENSMUSG00000006932;ENSMUSG00000009900;ENSMUSG00000009907;ENSMUSG00000012443;ENSMUSG00000017291;ENSMUSG00000018548;ENSMUSG00000018707;ENSMUSG00000020181;ENSMUSG00000020290;ENSMUSG00000020580;ENSMUSG00000020745;ENSMUSG00000021965;ENSMUSG00000022604;ENSMUSG00000022812;…
GO:0007091	metaphase/anaphase transition of mitotic cell cycle	29	54	9.63608e-17	3.66373e-15	ENSMUSG00000006005;ENSMUSG00000006585;ENSMUSG00000014355;ENSMUSG00000017421;ENSMUSG00000017499;ENSMUSG00000017716;ENSMUSG00000019773;ENSMUSG00000020687;ENSMUSG00000020897;ENSMUSG00000022105;ENSMUSG00000022314;ENSMUSG00000024056;ENSMUSG00000024474;ENSMUSG00000024542;ENSMUSG00000026749;ENSMUSG00000027379;ENSMUSG00000029910;ENSMUSG00000030867;ENSMUSG00000034218;ENSMUSG00000038379;ENSMUSG00000038542;…
GO:0051236	establishment of RNA localization	52	160	9.70469e-17	3.67444e-15	ENSMUSG00000001855;ENSMUSG00000002052;ENSMUSG00000003226;ENSMUSG00000005481;ENSMUSG00000006005;ENSMUSG00000007670;ENSMUSG00000013415;ENSMUSG00000015023;ENSMUSG00000016619;ENSMUSG00000019432;ENSMUSG00000020290;ENSMUSG00000021127;ENSMUSG00000021374;ENSMUSG00000022100;ENSMUSG00000022119;ENSMUSG00000022142;ENSMUSG00000022602;ENSMUSG00000024384;ENSMUSG00000024491;ENSMUSG00000026491;ENSMUSG00000026764;…
GO:1905114	cell surface receptor signaling pathway involved in cell-cell signaling	107	509	1.10121e-16	4.15217e-15	ENSMUSG00000000567;ENSMUSG00000000787;ENSMUSG00000001761;ENSMUSG00000003228;ENSMUSG00000003233;ENSMUSG00000003868;ENSMUSG00000005609;ENSMUSG00000006932;ENSMUSG00000007989;ENSMUSG00000008305;ENSMUSG00000008734;ENSMUSG00000009900;ENSMUSG00000013076;ENSMUSG00000016028;ENSMUSG00000017376;ENSMUSG00000018209;ENSMUSG00000018583;ENSMUSG00000019880;ENSMUSG00000020176;ENSMUSG00000020271;ENSMUSG00000020393;…
GO:0048583	regulation of response to stimulus	505	4006	1.28143e-16	4.81172e-15	ENSMUSG00000000001;ENSMUSG00000000567;ENSMUSG00000000787;ENSMUSG00000000957;ENSMUSG00000001300;ENSMUSG00000001496;ENSMUSG00000001517;ENSMUSG00000001642;ENSMUSG00000001761;ENSMUSG00000001870;ENSMUSG00000001995;ENSMUSG00000002028;ENSMUSG00000002052;ENSMUSG00000002413;ENSMUSG00000002688;ENSMUSG00000003031;ENSMUSG00000003119;ENSMUSG00000003190;ENSMUSG00000003228;ENSMUSG00000003233;ENSMUSG00000003316;…
GO:0051347	positive regulation of transferase activity	118	589	1.29297e-16	4.83508e-15	ENSMUSG00000000184;ENSMUSG00000000787;ENSMUSG00000002297;ENSMUSG00000002413;ENSMUSG00000003031;ENSMUSG00000003226;ENSMUSG00000003233;ENSMUSG00000005534;ENSMUSG00000005672;ENSMUSG00000006134;ENSMUSG00000006262;ENSMUSG00000006398;ENSMUSG00000006932;ENSMUSG00000007613;ENSMUSG00000008734;ENSMUSG00000009900;ENSMUSG00000011960;ENSMUSG00000015599;ENSMUSG00000015755;ENSMUSG00000016984;ENSMUSG00000017291;…
GO:0071310	cellular response to organic substance	329	2353	1.37035e-16	5.10345e-15	ENSMUSG00000000567;ENSMUSG00000000628;ENSMUSG00000000708;ENSMUSG00000001280;ENSMUSG00000001496;ENSMUSG00000001642;ENSMUSG00000001674;ENSMUSG00000001761;ENSMUSG00000001870;ENSMUSG00000002413;ENSMUSG00000002688;ENSMUSG00000002870;ENSMUSG00000003031;ENSMUSG00000003316;ENSMUSG00000003382;ENSMUSG00000003868;ENSMUSG00000004056;ENSMUSG00000004099;ENSMUSG00000004347;ENSMUSG00000005533;ENSMUSG00000005534;…
GO:0006913	nucleocytoplasmic transport	75	296	1.40093e-16	5.17492e-15	ENSMUSG00000000131;ENSMUSG00000001440;ENSMUSG00000001761;ENSMUSG00000001855;ENSMUSG00000002052;ENSMUSG00000002688;ENSMUSG00000002718;ENSMUSG00000003226;ENSMUSG00000004455;ENSMUSG00000005481;ENSMUSG00000005566;ENSMUSG00000006005;ENSMUSG00000009470;ENSMUSG00000012535;ENSMUSG00000016619;ENSMUSG00000018160;ENSMUSG00000018362;ENSMUSG00000019432;ENSMUSG00000019907;ENSMUSG00000020290;ENSMUSG00000020716;…
GO:0051169	nuclear transport	75	296	1.40093e-16	5.17492e-15	ENSMUSG00000000131;ENSMUSG00000001440;ENSMUSG00000001761;ENSMUSG00000001855;ENSMUSG00000002052;ENSMUSG00000002688;ENSMUSG00000002718;ENSMUSG00000003226;ENSMUSG00000004455;ENSMUSG00000005481;ENSMUSG00000005566;ENSMUSG00000006005;ENSMUSG00000009470;ENSMUSG00000012535;ENSMUSG00000016619;ENSMUSG00000018160;ENSMUSG00000018362;ENSMUSG00000019432;ENSMUSG00000019907;ENSMUSG00000020290;ENSMUSG00000020716;…
GO:0019220	regulation of phosphate metabolic process	261	1750	1.49944e-16	5.51635e-15	ENSMUSG00000000184;ENSMUSG00000000567;ENSMUSG00000000708;ENSMUSG00000000787;ENSMUSG00000001517;ENSMUSG00000002297;ENSMUSG00000002413;ENSMUSG00000002688;ENSMUSG00000003031;ENSMUSG00000003119;ENSMUSG00000003226;ENSMUSG00000003233;ENSMUSG00000004056;ENSMUSG00000004530;ENSMUSG00000005533;ENSMUSG00000005534;ENSMUSG00000005672;ENSMUSG00000006134;ENSMUSG00000006262;ENSMUSG00000006498;ENSMUSG00000006932;…
GO:0051174	regulation of phosphorus metabolic process	261	1751	1.61205e-16	5.90672e-15	ENSMUSG00000000184;ENSMUSG00000000567;ENSMUSG00000000708;ENSMUSG00000000787;ENSMUSG00000001517;ENSMUSG00000002297;ENSMUSG00000002413;ENSMUSG00000002688;ENSMUSG00000003031;ENSMUSG00000003119;ENSMUSG00000003226;ENSMUSG00000003233;ENSMUSG00000004056;ENSMUSG00000004530;ENSMUSG00000005533;ENSMUSG00000005534;ENSMUSG00000005672;ENSMUSG00000006134;ENSMUSG00000006262;ENSMUSG00000006498;ENSMUSG00000006932;…
GO:0043085	positive regulation of catalytic activity	208	1300	1.7361e-16	6.33571e-15	ENSMUSG00000000001;ENSMUSG00000000184;ENSMUSG00000000787;ENSMUSG00000001995;ENSMUSG00000002297;ENSMUSG00000002413;ENSMUSG00000002688;ENSMUSG00000003031;ENSMUSG00000003226;ENSMUSG00000003233;ENSMUSG00000004056;ENSMUSG00000004530;ENSMUSG00000005370;ENSMUSG00000005534;ENSMUSG00000005672;ENSMUSG00000006134;ENSMUSG00000006262;ENSMUSG00000006398;ENSMUSG00000006932;ENSMUSG00000007613;ENSMUSG00000008734;…
GO:0010639	negative regulation of organelle organization	90	395	1.80747e-16	6.56981e-15	ENSMUSG00000000708;ENSMUSG00000002052;ENSMUSG00000002870;ENSMUSG00000004099;ENSMUSG00000006005;ENSMUSG00000006456;ENSMUSG00000006585;ENSMUSG00000015937;ENSMUSG00000017146;ENSMUSG00000017291;ENSMUSG00000017421;ENSMUSG00000017716;ENSMUSG00000018548;ENSMUSG00000019773;ENSMUSG00000020181;ENSMUSG00000020697;ENSMUSG00000020897;ENSMUSG00000020914;ENSMUSG00000020952;ENSMUSG00000022314;ENSMUSG00000022369;…
GO:0010965	regulation of mitotic sister chromatid separation	29	55	1.86163e-16	6.7397e-15	ENSMUSG00000006005;ENSMUSG00000006585;ENSMUSG00000014355;ENSMUSG00000017421;ENSMUSG00000017499;ENSMUSG00000017716;ENSMUSG00000019773;ENSMUSG00000020687;ENSMUSG00000020897;ENSMUSG00000022105;ENSMUSG00000022314;ENSMUSG00000024056;ENSMUSG00000024474;ENSMUSG00000024542;ENSMUSG00000026749;ENSMUSG00000027379;ENSMUSG00000029910;ENSMUSG00000030867;ENSMUSG00000034218;ENSMUSG00000038379;ENSMUSG00000038542;…
GO:0035239	tube morphogenesis	155	872	1.89085e-16	6.81832e-15	ENSMUSG00000000567;ENSMUSG00000000628;ENSMUSG00000000957;ENSMUSG00000001089;ENSMUSG00000001280;ENSMUSG00000001300;ENSMUSG00000001435;ENSMUSG00000001496;ENSMUSG00000001761;ENSMUSG00000002688;ENSMUSG00000003233;ENSMUSG00000003534;ENSMUSG00000006932;ENSMUSG00000007613;ENSMUSG00000007817;ENSMUSG00000007880;ENSMUSG00000007989;ENSMUSG00000008575;ENSMUSG00000009900;ENSMUSG00000013076;ENSMUSG00000014773;…
GO:0022607	cellular component assembly	377	2801	2.18849e-16	7.86041e-15	ENSMUSG00000000028;ENSMUSG00000000305;ENSMUSG00000000567;ENSMUSG00000000708;ENSMUSG00000000787;ENSMUSG00000000957;ENSMUSG00000001151;ENSMUSG00000001300;ENSMUSG00000001313;ENSMUSG00000001403;ENSMUSG00000001440;ENSMUSG00000001767;ENSMUSG00000002028;ENSMUSG00000002055;ENSMUSG00000002107;ENSMUSG00000002129;ENSMUSG00000002413;ENSMUSG00000002455;ENSMUSG00000002835;ENSMUSG00000002870;ENSMUSG00000003031;…
GO:0030111	regulation of Wnt signaling pathway	72	280	2.45003e-16	8.76512e-15	ENSMUSG00000000567;ENSMUSG00000000787;ENSMUSG00000003868;ENSMUSG00000008305;ENSMUSG00000008734;ENSMUSG00000009900;ENSMUSG00000017376;ENSMUSG00000018209;ENSMUSG00000018583;ENSMUSG00000019880;ENSMUSG00000020176;ENSMUSG00000020393;ENSMUSG00000021318;ENSMUSG00000021697;ENSMUSG00000021986;ENSMUSG00000022812;ENSMUSG00000023411;ENSMUSG00000023972;ENSMUSG00000024304;ENSMUSG00000024576;ENSMUSG00000024811;…
GO:0003002	regionalization	81	338	2.80156e-16	9.98344e-15	ENSMUSG00000001496;ENSMUSG00000001761;ENSMUSG00000002028;ENSMUSG00000003436;ENSMUSG00000005917;ENSMUSG00000006134;ENSMUSG00000006932;ENSMUSG00000007613;ENSMUSG00000008730;ENSMUSG00000009900;ENSMUSG00000014773;ENSMUSG00000016028;ENSMUSG00000018698;ENSMUSG00000020037;ENSMUSG00000020170;ENSMUSG00000020423;ENSMUSG00000021318;ENSMUSG00000021743;ENSMUSG00000021796;ENSMUSG00000022382;ENSMUSG00000022528;…
GO:1902275	regulation of chromatin organization	57	192	3.3731e-16	1.19732e-14	ENSMUSG00000000028;ENSMUSG00000000708;ENSMUSG00000002028;ENSMUSG00000002052;ENSMUSG00000002688;ENSMUSG00000003868;ENSMUSG00000004099;ENSMUSG00000005566;ENSMUSG00000005609;ENSMUSG00000005698;ENSMUSG00000006005;ENSMUSG00000006307;ENSMUSG00000006932;ENSMUSG00000015937;ENSMUSG00000017146;ENSMUSG00000020538;ENSMUSG00000021488;ENSMUSG00000022141;ENSMUSG00000024384;ENSMUSG00000024515;ENSMUSG00000024764;…
GO:0044784	metaphase/anaphase transition of cell cycle	29	56	3.52635e-16	1.24685e-14	ENSMUSG00000006005;ENSMUSG00000006585;ENSMUSG00000014355;ENSMUSG00000017421;ENSMUSG00000017499;ENSMUSG00000017716;ENSMUSG00000019773;ENSMUSG00000020687;ENSMUSG00000020897;ENSMUSG00000022105;ENSMUSG00000022314;ENSMUSG00000024056;ENSMUSG00000024474;ENSMUSG00000024542;ENSMUSG00000026749;ENSMUSG00000027379;ENSMUSG00000029910;ENSMUSG00000030867;ENSMUSG00000034218;ENSMUSG00000038379;ENSMUSG00000038542;…
GO:0040007	growth	175	1039	4.19169e-16	1.47635e-14	ENSMUSG00000000305;ENSMUSG00000000567;ENSMUSG00000000787;ENSMUSG00000000957;ENSMUSG00000001313;ENSMUSG00000001761;ENSMUSG00000003031;ENSMUSG00000003282;ENSMUSG00000003534;ENSMUSG00000005534;ENSMUSG00000005566;ENSMUSG00000005609;ENSMUSG00000006134;ENSMUSG00000006728;ENSMUSG00000006932;ENSMUSG00000007613;ENSMUSG00000007817;ENSMUSG00000009900;ENSMUSG00000014773;ENSMUSG00000017776;ENSMUSG00000018160;…
GO:1903311	regulation of mRNA metabolic process	67	252	4.40959e-16	1.5471e-14	ENSMUSG00000002052;ENSMUSG00000002107;ENSMUSG00000005609;ENSMUSG00000006498;ENSMUSG00000007670;ENSMUSG00000011960;ENSMUSG00000013415;ENSMUSG00000016528;ENSMUSG00000016921;ENSMUSG00000020423;ENSMUSG00000020576;ENSMUSG00000020594;ENSMUSG00000020719;ENSMUSG00000021012;ENSMUSG00000021111;ENSMUSG00000021127;ENSMUSG00000021838;ENSMUSG00000022120;ENSMUSG00000022961;ENSMUSG00000024384;ENSMUSG00000024472;…
GO:0007409	axonogenesis	94	428	4.6408e-16	1.62196e-14	ENSMUSG00000000305;ENSMUSG00000001300;ENSMUSG00000001313;ENSMUSG00000001496;ENSMUSG00000001761;ENSMUSG00000002413;ENSMUSG00000007989;ENSMUSG00000008575;ENSMUSG00000009900;ENSMUSG00000017485;ENSMUSG00000018698;ENSMUSG00000019230;ENSMUSG00000019803;ENSMUSG00000020099;ENSMUSG00000020536;ENSMUSG00000020745;ENSMUSG00000020900;ENSMUSG00000020902;ENSMUSG00000021318;ENSMUSG00000021743;ENSMUSG00000021823;…
GO:0002009	morphogenesis of an epithelium	105	505	4.7268e-16	1.64569e-14	ENSMUSG00000000567;ENSMUSG00000000957;ENSMUSG00000001089;ENSMUSG00000001300;ENSMUSG00000001496;ENSMUSG00000001761;ENSMUSG00000003233;ENSMUSG00000003534;ENSMUSG00000005566;ENSMUSG00000006932;ENSMUSG00000007880;ENSMUSG00000007989;ENSMUSG00000009900;ENSMUSG00000014773;ENSMUSG00000016028;ENSMUSG00000016619;ENSMUSG00000018160;ENSMUSG00000018209;ENSMUSG00000018698;ENSMUSG00000019880;ENSMUSG00000019971;…
GO:0048667	cell morphogenesis involved in neuron differentiation	114	570	4.91384e-16	1.70428e-14	ENSMUSG00000000305;ENSMUSG00000001300;ENSMUSG00000001313;ENSMUSG00000001496;ENSMUSG00000001761;ENSMUSG00000002413;ENSMUSG00000007989;ENSMUSG00000008575;ENSMUSG00000009900;ENSMUSG00000017485;ENSMUSG00000018698;ENSMUSG00000019230;ENSMUSG00000019803;ENSMUSG00000020099;ENSMUSG00000020536;ENSMUSG00000020745;ENSMUSG00000020900;ENSMUSG00000020902;ENSMUSG00000021318;ENSMUSG00000021743;ENSMUSG00000021823;…
GO:0006928	movement of cell or subcellular component	279	1925	4.947e-16	1.70925e-14	ENSMUSG00000000305;ENSMUSG00000000567;ENSMUSG00000000957;ENSMUSG00000001280;ENSMUSG00000001300;ENSMUSG00000001313;ENSMUSG00000001435;ENSMUSG00000001440;ENSMUSG00000001496;ENSMUSG00000001761;ENSMUSG00000002413;ENSMUSG00000002688;ENSMUSG00000003031;ENSMUSG00000003452;ENSMUSG00000003534;ENSMUSG00000003779;ENSMUSG00000004056;ENSMUSG00000004530;ENSMUSG00000004591;ENSMUSG00000005533;ENSMUSG00000005534;…
GO:0021543	pallium development	57	194	5.64718e-16	1.94379e-14	ENSMUSG00000001496;ENSMUSG00000001761;ENSMUSG00000006134;ENSMUSG00000006740;ENSMUSG00000006932;ENSMUSG00000009900;ENSMUSG00000013415;ENSMUSG00000017776;ENSMUSG00000018476;ENSMUSG00000019803;ENSMUSG00000020423;ENSMUSG00000020716;ENSMUSG00000020745;ENSMUSG00000021318;ENSMUSG00000021379;ENSMUSG00000021743;ENSMUSG00000022678;ENSMUSG00000022812;ENSMUSG00000022883;ENSMUSG00000022962;ENSMUSG00000023391;…
GO:0045597	positive regulation of cell differentiation	179	1075	5.85663e-16	2.00827e-14	ENSMUSG00000000305;ENSMUSG00000000567;ENSMUSG00000000708;ENSMUSG00000000957;ENSMUSG00000001300;ENSMUSG00000001313;ENSMUSG00000001761;ENSMUSG00000002413;ENSMUSG00000002688;ENSMUSG00000003233;ENSMUSG00000003282;ENSMUSG00000003436;ENSMUSG00000004455;ENSMUSG00000005672;ENSMUSG00000005893;ENSMUSG00000006134;ENSMUSG00000006930;ENSMUSG00000006932;ENSMUSG00000007041;ENSMUSG00000007613;ENSMUSG00000007817;…
GO:1905818	regulation of chromosome separation	30	61	6.93259e-16	2.36829e-14	ENSMUSG00000006005;ENSMUSG00000006585;ENSMUSG00000014355;ENSMUSG00000017421;ENSMUSG00000017499;ENSMUSG00000017716;ENSMUSG00000019773;ENSMUSG00000020687;ENSMUSG00000020897;ENSMUSG00000022105;ENSMUSG00000022314;ENSMUSG00000024056;ENSMUSG00000024474;ENSMUSG00000024542;ENSMUSG00000026749;ENSMUSG00000027379;ENSMUSG00000029910;ENSMUSG00000030867;ENSMUSG00000034218;ENSMUSG00000038379;ENSMUSG00000038542;…
GO:0042325	regulation of phosphorylation	236	1556	7.75334e-16	2.63875e-14	ENSMUSG00000000184;ENSMUSG00000000567;ENSMUSG00000000708;ENSMUSG00000000787;ENSMUSG00000001517;ENSMUSG00000002297;ENSMUSG00000002413;ENSMUSG00000002688;ENSMUSG00000003031;ENSMUSG00000003119;ENSMUSG00000003226;ENSMUSG00000003233;ENSMUSG00000004056;ENSMUSG00000004530;ENSMUSG00000005533;ENSMUSG00000005534;ENSMUSG00000005672;ENSMUSG00000006134;ENSMUSG00000006262;ENSMUSG00000006932;ENSMUSG00000007613;…
GO:0044843	cell cycle G1/S phase transition	55	184	8.01312e-16	2.71699e-14	ENSMUSG00000000028;ENSMUSG00000000184;ENSMUSG00000000787;ENSMUSG00000002297;ENSMUSG00000003031;ENSMUSG00000006728;ENSMUSG00000007080;ENSMUSG00000020167;ENSMUSG00000020185;ENSMUSG00000020516;ENSMUSG00000020546;ENSMUSG00000021379;ENSMUSG00000021810;ENSMUSG00000022105;ENSMUSG00000022369;ENSMUSG00000022672;ENSMUSG00000025358;ENSMUSG00000025583;ENSMUSG00000025612;ENSMUSG00000025764;ENSMUSG00000026361;…
GO:0008380	RNA splicing	86	378	9.37471e-16	3.16684e-14	ENSMUSG00000001767;ENSMUSG00000002052;ENSMUSG00000002107;ENSMUSG00000002129;ENSMUSG00000002455;ENSMUSG00000003119;ENSMUSG00000003660;ENSMUSG00000004056;ENSMUSG00000005198;ENSMUSG00000005481;ENSMUSG00000006498;ENSMUSG00000007670;ENSMUSG00000007850;ENSMUSG00000016018;ENSMUSG00000016921;ENSMUSG00000018425;ENSMUSG00000019432;ENSMUSG00000020715;ENSMUSG00000020719;ENSMUSG00000020850;ENSMUSG00000020863;…
GO:0050657	nucleic acid transport	50	157	9.57419e-16	3.21036e-14	ENSMUSG00000001855;ENSMUSG00000002052;ENSMUSG00000003226;ENSMUSG00000005481;ENSMUSG00000006005;ENSMUSG00000007670;ENSMUSG00000013415;ENSMUSG00000015023;ENSMUSG00000016619;ENSMUSG00000019432;ENSMUSG00000020290;ENSMUSG00000021127;ENSMUSG00000021374;ENSMUSG00000022100;ENSMUSG00000022119;ENSMUSG00000022142;ENSMUSG00000022602;ENSMUSG00000024384;ENSMUSG00000024491;ENSMUSG00000026491;ENSMUSG00000026764;…
GO:0050658	RNA transport	50	157	9.57419e-16	3.21036e-14	ENSMUSG00000001855;ENSMUSG00000002052;ENSMUSG00000003226;ENSMUSG00000005481;ENSMUSG00000006005;ENSMUSG00000007670;ENSMUSG00000013415;ENSMUSG00000015023;ENSMUSG00000016619;ENSMUSG00000019432;ENSMUSG00000020290;ENSMUSG00000021127;ENSMUSG00000021374;ENSMUSG00000022100;ENSMUSG00000022119;ENSMUSG00000022142;ENSMUSG00000022602;ENSMUSG00000024384;ENSMUSG00000024491;ENSMUSG00000026491;ENSMUSG00000026764;…
GO:0000724	double-strand break repair via homologous recombination	42	116	1.13627e-15	3.79607e-14	ENSMUSG00000000028;ENSMUSG00000000751;ENSMUSG00000007646;ENSMUSG00000017146;ENSMUSG00000020228;ENSMUSG00000020413;ENSMUSG00000020608;ENSMUSG00000022141;ENSMUSG00000024054;ENSMUSG00000024943;ENSMUSG00000026496;ENSMUSG00000027323;ENSMUSG00000027353;ENSMUSG00000028702;ENSMUSG00000028820;ENSMUSG00000028884;ENSMUSG00000030346;ENSMUSG00000030528;ENSMUSG00000030795;ENSMUSG00000031928;ENSMUSG00000032113;…
GO:0051306	mitotic sister chromatid separation	29	58	1.19756e-15	3.98616e-14	ENSMUSG00000006005;ENSMUSG00000006585;ENSMUSG00000014355;ENSMUSG00000017421;ENSMUSG00000017499;ENSMUSG00000017716;ENSMUSG00000019773;ENSMUSG00000020687;ENSMUSG00000020897;ENSMUSG00000022105;ENSMUSG00000022314;ENSMUSG00000024056;ENSMUSG00000024474;ENSMUSG00000024542;ENSMUSG00000026749;ENSMUSG00000027379;ENSMUSG00000029910;ENSMUSG00000030867;ENSMUSG00000034218;ENSMUSG00000038379;ENSMUSG00000038542;…
GO:0000725	recombinational repair	42	117	1.61814e-15	5.36644e-14	ENSMUSG00000000028;ENSMUSG00000000751;ENSMUSG00000007646;ENSMUSG00000017146;ENSMUSG00000020228;ENSMUSG00000020413;ENSMUSG00000020608;ENSMUSG00000022141;ENSMUSG00000024054;ENSMUSG00000024943;ENSMUSG00000026496;ENSMUSG00000027323;ENSMUSG00000027353;ENSMUSG00000028702;ENSMUSG00000028820;ENSMUSG00000028884;ENSMUSG00000030346;ENSMUSG00000030528;ENSMUSG00000030795;ENSMUSG00000031928;ENSMUSG00000032113;…
GO:0000904	cell morphogenesis involved in differentiation	133	723	1.89402e-15	6.25854e-14	ENSMUSG00000000305;ENSMUSG00000001300;ENSMUSG00000001313;ENSMUSG00000001435;ENSMUSG00000001496;ENSMUSG00000001761;ENSMUSG00000002413;ENSMUSG00000004530;ENSMUSG00000006134;ENSMUSG00000006932;ENSMUSG00000007989;ENSMUSG00000008575;ENSMUSG00000009900;ENSMUSG00000017485;ENSMUSG00000017776;ENSMUSG00000018698;ENSMUSG00000019230;ENSMUSG00000019803;ENSMUSG00000020099;ENSMUSG00000020536;ENSMUSG00000020745;…
GO:1901564	organonitrogen compound metabolic process	756	6589	1.97217e-15	6.49316e-14	ENSMUSG00000000001;ENSMUSG00000000184;ENSMUSG00000000420;ENSMUSG00000000567;ENSMUSG00000000628;ENSMUSG00000000708;ENSMUSG00000000787;ENSMUSG00000000804;ENSMUSG00000000957;ENSMUSG00000001228;ENSMUSG00000001403;ENSMUSG00000001517;ENSMUSG00000001642;ENSMUSG00000001924;ENSMUSG00000002028;ENSMUSG00000002052;ENSMUSG00000002222;ENSMUSG00000002297;ENSMUSG00000002409;ENSMUSG00000002413;ENSMUSG00000002428;…
GO:0031023	microtubule organizing center organization	45	133	2.06335e-15	6.75244e-14	ENSMUSG00000000708;ENSMUSG00000006456;ENSMUSG00000006932;ENSMUSG00000009907;ENSMUSG00000011958;ENSMUSG00000012443;ENSMUSG00000017146;ENSMUSG00000018474;ENSMUSG00000018548;ENSMUSG00000019907;ENSMUSG00000020290;ENSMUSG00000020580;ENSMUSG00000020745;ENSMUSG00000021572;ENSMUSG00000022678;ENSMUSG00000023066;ENSMUSG00000023940;ENSMUSG00000024542;ENSMUSG00000025358;ENSMUSG00000025437;ENSMUSG00000027285;…
GO:0042127	regulation of cell proliferation	253	1717	2.06578e-15	6.75244e-14	ENSMUSG00000000001;ENSMUSG00000000184;ENSMUSG00000000567;ENSMUSG00000000708;ENSMUSG00000000751;ENSMUSG00000001228;ENSMUSG00000001280;ENSMUSG00000001300;ENSMUSG00000001435;ENSMUSG00000001517;ENSMUSG00000001642;ENSMUSG00000001761;ENSMUSG00000002028;ENSMUSG00000002413;ENSMUSG00000002688;ENSMUSG00000003031;ENSMUSG00000003228;ENSMUSG00000003282;ENSMUSG00000003382;ENSMUSG00000003534;ENSMUSG00000004056;…
GO:0033046	negative regulation of sister chromatid segregation	25	44	2.13593e-15	6.9567e-14	ENSMUSG00000006005;ENSMUSG00000006585;ENSMUSG00000017421;ENSMUSG00000017716;ENSMUSG00000019773;ENSMUSG00000020897;ENSMUSG00000022314;ENSMUSG00000024056;ENSMUSG00000024474;ENSMUSG00000024542;ENSMUSG00000027379;ENSMUSG00000029910;ENSMUSG00000030867;ENSMUSG00000031229;ENSMUSG00000031529;ENSMUSG00000034218;ENSMUSG00000038379;ENSMUSG00000038542;ENSMUSG00000039298;ENSMUSG00000040084;ENSMUSG00000041408;…
GO:0070727	cellular macromolecule localization	248	1676	2.49498e-15	8.0971e-14	ENSMUSG00000000131;ENSMUSG00000000567;ENSMUSG00000000628;ENSMUSG00000000751;ENSMUSG00000000787;ENSMUSG00000000957;ENSMUSG00000001151;ENSMUSG00000001440;ENSMUSG00000001761;ENSMUSG00000001855;ENSMUSG00000002052;ENSMUSG00000002055;ENSMUSG00000002413;ENSMUSG00000002688;ENSMUSG00000002718;ENSMUSG00000003226;ENSMUSG00000003233;ENSMUSG00000003452;ENSMUSG00000003868;ENSMUSG00000004056;ENSMUSG00000005481;…
GO:0070647	protein modification by small protein conjugation or removal	154	891	2.94909e-15	9.53678e-14	ENSMUSG00000000804;ENSMUSG00000001228;ENSMUSG00000001403;ENSMUSG00000001924;ENSMUSG00000002222;ENSMUSG00000002428;ENSMUSG00000003226;ENSMUSG00000005312;ENSMUSG00000005566;ENSMUSG00000005609;ENSMUSG00000006398;ENSMUSG00000006676;ENSMUSG00000006932;ENSMUSG00000007613;ENSMUSG00000014355;ENSMUSG00000017146;ENSMUSG00000017548;ENSMUSG00000018160;ENSMUSG00000018363;ENSMUSG00000018548;ENSMUSG00000019773;…
GO:0030071	regulation of mitotic metaphase/anaphase transition	27	52	3.39439e-15	1.09379e-13	ENSMUSG00000006005;ENSMUSG00000006585;ENSMUSG00000017421;ENSMUSG00000017499;ENSMUSG00000017716;ENSMUSG00000019773;ENSMUSG00000020897;ENSMUSG00000022105;ENSMUSG00000022314;ENSMUSG00000024056;ENSMUSG00000024474;ENSMUSG00000024542;ENSMUSG00000026749;ENSMUSG00000027379;ENSMUSG00000029910;ENSMUSG00000030867;ENSMUSG00000034218;ENSMUSG00000038379;ENSMUSG00000038542;ENSMUSG00000039298;ENSMUSG00000040084;…
GO:0043549	regulation of kinase activity	142	799	3.80819e-15	1.22279e-13	ENSMUSG00000000184;ENSMUSG00000000708;ENSMUSG00000000787;ENSMUSG00000002297;ENSMUSG00000002413;ENSMUSG00000003031;ENSMUSG00000003119;ENSMUSG00000003226;ENSMUSG00000003233;ENSMUSG00000004530;ENSMUSG00000005533;ENSMUSG00000005534;ENSMUSG00000005672;ENSMUSG00000006134;ENSMUSG00000006262;ENSMUSG00000007613;ENSMUSG00000008734;ENSMUSG00000009900;ENSMUSG00000011960;ENSMUSG00000015599;ENSMUSG00000015755;…
GO:2001252	positive regulation of chromosome organization	53	179	4.16191e-15	1.33167e-13	ENSMUSG00000000708;ENSMUSG00000002028;ENSMUSG00000002688;ENSMUSG00000003868;ENSMUSG00000004099;ENSMUSG00000005566;ENSMUSG00000005609;ENSMUSG00000006005;ENSMUSG00000006585;ENSMUSG00000006932;ENSMUSG00000015937;ENSMUSG00000017146;ENSMUSG00000020538;ENSMUSG00000020897;ENSMUSG00000021972;ENSMUSG00000022105;ENSMUSG00000022141;ENSMUSG00000022314;ENSMUSG00000024515;ENSMUSG00000024811;ENSMUSG00000024943;…
GO:0034613	cellular protein localization	246	1666	4.22229e-15	1.34624e-13	ENSMUSG00000000131;ENSMUSG00000000567;ENSMUSG00000000628;ENSMUSG00000000751;ENSMUSG00000000787;ENSMUSG00000000957;ENSMUSG00000001151;ENSMUSG00000001440;ENSMUSG00000001761;ENSMUSG00000001855;ENSMUSG00000002052;ENSMUSG00000002055;ENSMUSG00000002413;ENSMUSG00000002688;ENSMUSG00000002718;ENSMUSG00000003226;ENSMUSG00000003233;ENSMUSG00000003452;ENSMUSG00000003868;ENSMUSG00000004056;ENSMUSG00000005481;…
GO:0007098	centrosome cycle	43	125	4.38842e-15	1.39016e-13	ENSMUSG00000000708;ENSMUSG00000006456;ENSMUSG00000006932;ENSMUSG00000009907;ENSMUSG00000011958;ENSMUSG00000012443;ENSMUSG00000017146;ENSMUSG00000018474;ENSMUSG00000018548;ENSMUSG00000019907;ENSMUSG00000020290;ENSMUSG00000020580;ENSMUSG00000021572;ENSMUSG00000022678;ENSMUSG00000023066;ENSMUSG00000023940;ENSMUSG00000024542;ENSMUSG00000025358;ENSMUSG00000025437;ENSMUSG00000027285;ENSMUSG00000027496;…
GO:0051985	negative regulation of chromosome segregation	25	45	4.39061e-15	1.39016e-13	ENSMUSG00000006005;ENSMUSG00000006585;ENSMUSG00000017421;ENSMUSG00000017716;ENSMUSG00000019773;ENSMUSG00000020897;ENSMUSG00000022314;ENSMUSG00000024056;ENSMUSG00000024474;ENSMUSG00000024542;ENSMUSG00000027379;ENSMUSG00000029910;ENSMUSG00000030867;ENSMUSG00000031229;ENSMUSG00000031529;ENSMUSG00000034218;ENSMUSG00000038379;ENSMUSG00000038542;ENSMUSG00000039298;ENSMUSG00000040084;ENSMUSG00000041408;…
GO:0018205	peptidyl-lysine modification	82	361	4.84854e-15	1.52981e-13	ENSMUSG00000000708;ENSMUSG00000002028;ENSMUSG00000002052;ENSMUSG00000003226;ENSMUSG00000003868;ENSMUSG00000004099;ENSMUSG00000005566;ENSMUSG00000005609;ENSMUSG00000005698;ENSMUSG00000006307;ENSMUSG00000006932;ENSMUSG00000015937;ENSMUSG00000017146;ENSMUSG00000017548;ENSMUSG00000018412;ENSMUSG00000020167;ENSMUSG00000020232;ENSMUSG00000021221;ENSMUSG00000021488;ENSMUSG00000021767;ENSMUSG00000022387;…
GO:0048608	reproductive structure development	99	479	4.97097e-15	1.56302e-13	ENSMUSG00000000567;ENSMUSG00000000957;ENSMUSG00000001280;ENSMUSG00000001496;ENSMUSG00000003031;ENSMUSG00000003282;ENSMUSG00000005534;ENSMUSG00000005566;ENSMUSG00000005672;ENSMUSG00000006134;ENSMUSG00000006307;ENSMUSG00000006932;ENSMUSG00000007613;ENSMUSG00000007880;ENSMUSG00000018160;ENSMUSG00000018209;ENSMUSG00000018698;ENSMUSG00000019230;ENSMUSG00000019880;ENSMUSG00000020097;ENSMUSG00000020170;…
GO:0051054	positive regulation of DNA metabolic process	64	245	5.0185e-15	1.57252e-13	ENSMUSG00000001517;ENSMUSG00000002297;ENSMUSG00000004099;ENSMUSG00000005370;ENSMUSG00000005566;ENSMUSG00000006585;ENSMUSG00000006932;ENSMUSG00000010461;ENSMUSG00000017146;ENSMUSG00000017485;ENSMUSG00000017550;ENSMUSG00000019214;ENSMUSG00000019432;ENSMUSG00000019942;ENSMUSG00000020185;ENSMUSG00000020897;ENSMUSG00000021972;ENSMUSG00000022422;ENSMUSG00000022812;ENSMUSG00000022881;ENSMUSG00000024050;…
GO:0065009	regulation of molecular function	406	3131	5.0633e-15	1.58111e-13	ENSMUSG00000000001;ENSMUSG00000000184;ENSMUSG00000000708;ENSMUSG00000000787;ENSMUSG00000001761;ENSMUSG00000001995;ENSMUSG00000002028;ENSMUSG00000002297;ENSMUSG00000002413;ENSMUSG00000002688;ENSMUSG00000002870;ENSMUSG00000003031;ENSMUSG00000003119;ENSMUSG00000003190;ENSMUSG00000003226;ENSMUSG00000003233;ENSMUSG00000003452;ENSMUSG00000003573;ENSMUSG00000003868;ENSMUSG00000004056;ENSMUSG00000004530;…
GO:0071824	protein-DNA complex subunit organization	60	222	6.7436e-15	2.0986e-13	ENSMUSG00000000028;ENSMUSG00000000567;ENSMUSG00000002052;ENSMUSG00000002835;ENSMUSG00000002870;ENSMUSG00000005698;ENSMUSG00000006585;ENSMUSG00000006715;ENSMUSG00000007880;ENSMUSG00000015749;ENSMUSG00000015937;ENSMUSG00000020114;ENSMUSG00000020196;ENSMUSG00000020652;ENSMUSG00000021714;ENSMUSG00000021767;ENSMUSG00000022945;ENSMUSG00000025001;ENSMUSG00000025958;ENSMUSG00000027018;ENSMUSG00000027323;…
GO:0051240	positive regulation of multicellular organismal process	268	1868	7.37382e-15	2.28689e-13	ENSMUSG00000000305;ENSMUSG00000000567;ENSMUSG00000000628;ENSMUSG00000000708;ENSMUSG00000000957;ENSMUSG00000001280;ENSMUSG00000001300;ENSMUSG00000001313;ENSMUSG00000001761;ENSMUSG00000002413;ENSMUSG00000002688;ENSMUSG00000003233;ENSMUSG00000003282;ENSMUSG00000003436;ENSMUSG00000004455;ENSMUSG00000005370;ENSMUSG00000005672;ENSMUSG00000005893;ENSMUSG00000006134;ENSMUSG00000006398;ENSMUSG00000006930;…
GO:0018193	peptidyl-amino acid modification	191	1204	8.04062e-15	2.48521e-13	ENSMUSG00000000420;ENSMUSG00000000708;ENSMUSG00000002028;ENSMUSG00000002052;ENSMUSG00000002409;ENSMUSG00000002413;ENSMUSG00000002688;ENSMUSG00000002748;ENSMUSG00000003226;ENSMUSG00000003534;ENSMUSG00000003868;ENSMUSG00000004056;ENSMUSG00000004099;ENSMUSG00000004591;ENSMUSG00000005533;ENSMUSG00000005534;ENSMUSG00000005566;ENSMUSG00000005609;ENSMUSG00000005672;ENSMUSG00000005698;ENSMUSG00000006307;…
GO:0008284	positive regulation of cell proliferation	171	1039	8.28607e-15	2.55239e-13	ENSMUSG00000000001;ENSMUSG00000000184;ENSMUSG00000000567;ENSMUSG00000000751;ENSMUSG00000001280;ENSMUSG00000001300;ENSMUSG00000001435;ENSMUSG00000001517;ENSMUSG00000001642;ENSMUSG00000001761;ENSMUSG00000002688;ENSMUSG00000003031;ENSMUSG00000003228;ENSMUSG00000003282;ENSMUSG00000003534;ENSMUSG00000004056;ENSMUSG00000004099;ENSMUSG00000004455;ENSMUSG00000004891;ENSMUSG00000005533;ENSMUSG00000005534;…
GO:0061458	reproductive system development	99	484	9.95259e-15	3.05538e-13	ENSMUSG00000000567;ENSMUSG00000000957;ENSMUSG00000001280;ENSMUSG00000001496;ENSMUSG00000003031;ENSMUSG00000003282;ENSMUSG00000005534;ENSMUSG00000005566;ENSMUSG00000005672;ENSMUSG00000006134;ENSMUSG00000006307;ENSMUSG00000006932;ENSMUSG00000007613;ENSMUSG00000007880;ENSMUSG00000018160;ENSMUSG00000018209;ENSMUSG00000018698;ENSMUSG00000019230;ENSMUSG00000019880;ENSMUSG00000020097;ENSMUSG00000020170;…
GO:0080135	regulation of cellular response to stress	122	654	1.01833e-14	3.11566e-13	ENSMUSG00000001517;ENSMUSG00000002413;ENSMUSG00000003190;ENSMUSG00000003233;ENSMUSG00000005312;ENSMUSG00000005533;ENSMUSG00000005566;ENSMUSG00000006676;ENSMUSG00000006932;ENSMUSG00000010461;ENSMUSG00000016984;ENSMUSG00000017119;ENSMUSG00000017146;ENSMUSG00000017291;ENSMUSG00000017485;ENSMUSG00000017550;ENSMUSG00000018501;ENSMUSG00000019432;ENSMUSG00000019699;ENSMUSG00000019773;ENSMUSG00000020032;…
GO:1902099	regulation of metaphase/anaphase transition of cell cycle	27	54	1.15469e-14	3.52104e-13	ENSMUSG00000006005;ENSMUSG00000006585;ENSMUSG00000017421;ENSMUSG00000017499;ENSMUSG00000017716;ENSMUSG00000019773;ENSMUSG00000020897;ENSMUSG00000022105;ENSMUSG00000022314;ENSMUSG00000024056;ENSMUSG00000024474;ENSMUSG00000024542;ENSMUSG00000026749;ENSMUSG00000027379;ENSMUSG00000029910;ENSMUSG00000030867;ENSMUSG00000034218;ENSMUSG00000038379;ENSMUSG00000038542;ENSMUSG00000039298;ENSMUSG00000040084;…
GO:0000082	G1/S transition of mitotic cell cycle	50	166	1.16846e-14	3.55111e-13	ENSMUSG00000000028;ENSMUSG00000000184;ENSMUSG00000000787;ENSMUSG00000002297;ENSMUSG00000003031;ENSMUSG00000006728;ENSMUSG00000007080;ENSMUSG00000020167;ENSMUSG00000020185;ENSMUSG00000020516;ENSMUSG00000021379;ENSMUSG00000021810;ENSMUSG00000022105;ENSMUSG00000022369;ENSMUSG00000022672;ENSMUSG00000025358;ENSMUSG00000025583;ENSMUSG00000025612;ENSMUSG00000025764;ENSMUSG00000026361;ENSMUSG00000027510;…
GO:0051130	positive regulation of cellular component organization	198	1268	1.229e-14	3.72264e-13	ENSMUSG00000000305;ENSMUSG00000000567;ENSMUSG00000000628;ENSMUSG00000000708;ENSMUSG00000001313;ENSMUSG00000001403;ENSMUSG00000002028;ENSMUSG00000002055;ENSMUSG00000002413;ENSMUSG00000002688;ENSMUSG00000003031;ENSMUSG00000003233;ENSMUSG00000003452;ENSMUSG00000003868;ENSMUSG00000004056;ENSMUSG00000004099;ENSMUSG00000004530;ENSMUSG00000004891;ENSMUSG00000005534;ENSMUSG00000005566;ENSMUSG00000005609;…
GO:0048729	tissue morphogenesis	119	633	1.23882e-14	3.73991e-13	ENSMUSG00000000567;ENSMUSG00000000957;ENSMUSG00000001089;ENSMUSG00000001300;ENSMUSG00000001496;ENSMUSG00000001761;ENSMUSG00000003233;ENSMUSG00000003534;ENSMUSG00000005566;ENSMUSG00000006932;ENSMUSG00000007613;ENSMUSG00000007880;ENSMUSG00000007989;ENSMUSG00000009900;ENSMUSG00000014773;ENSMUSG00000016028;ENSMUSG00000016619;ENSMUSG00000018160;ENSMUSG00000018209;ENSMUSG00000018476;ENSMUSG00000018698;…
GO:0072359	circulatory system development	181	1126	1.24615e-14	3.74959e-13	ENSMUSG00000000567;ENSMUSG00000000628;ENSMUSG00000000708;ENSMUSG00000000957;ENSMUSG00000001089;ENSMUSG00000001280;ENSMUSG00000001300;ENSMUSG00000001435;ENSMUSG00000001761;ENSMUSG00000001870;ENSMUSG00000002688;ENSMUSG00000003031;ENSMUSG00000003233;ENSMUSG00000004099;ENSMUSG00000005534;ENSMUSG00000005672;ENSMUSG00000006134;ENSMUSG00000006932;ENSMUSG00000007613;ENSMUSG00000007817;ENSMUSG00000007880;…
GO:0033048	negative regulation of mitotic sister chromatid segregation	24	43	1.35026e-14	4.04945e-13	ENSMUSG00000006005;ENSMUSG00000006585;ENSMUSG00000017421;ENSMUSG00000017716;ENSMUSG00000019773;ENSMUSG00000020897;ENSMUSG00000022314;ENSMUSG00000024056;ENSMUSG00000024474;ENSMUSG00000024542;ENSMUSG00000027379;ENSMUSG00000029910;ENSMUSG00000030867;ENSMUSG00000031229;ENSMUSG00000031529;ENSMUSG00000034218;ENSMUSG00000038379;ENSMUSG00000038542;ENSMUSG00000039298;ENSMUSG00000040084;ENSMUSG00000041431;…
GO:0007389	pattern specification process	91	430	1.47181e-14	4.39946e-13	ENSMUSG00000001496;ENSMUSG00000001761;ENSMUSG00000002028;ENSMUSG00000003436;ENSMUSG00000005917;ENSMUSG00000006134;ENSMUSG00000006932;ENSMUSG00000007613;ENSMUSG00000008730;ENSMUSG00000009900;ENSMUSG00000014773;ENSMUSG00000016028;ENSMUSG00000018169;ENSMUSG00000018698;ENSMUSG00000019971;ENSMUSG00000020037;ENSMUSG00000020170;ENSMUSG00000020423;ENSMUSG00000021318;ENSMUSG00000021540;ENSMUSG00000021743;…
GO:0009952	anterior/posterior pattern specification	57	208	1.65809e-14	4.94001e-13	ENSMUSG00000001761;ENSMUSG00000002028;ENSMUSG00000003436;ENSMUSG00000005917;ENSMUSG00000006134;ENSMUSG00000006932;ENSMUSG00000007613;ENSMUSG00000008730;ENSMUSG00000009900;ENSMUSG00000014773;ENSMUSG00000016028;ENSMUSG00000018698;ENSMUSG00000020170;ENSMUSG00000020423;ENSMUSG00000021318;ENSMUSG00000021743;ENSMUSG00000021796;ENSMUSG00000022528;ENSMUSG00000022602;ENSMUSG00000022672;ENSMUSG00000024294;…
GO:0021987	cerebral cortex development	42	124	1.69269e-14	5.02663e-13	ENSMUSG00000001496;ENSMUSG00000001761;ENSMUSG00000006134;ENSMUSG00000006932;ENSMUSG00000017776;ENSMUSG00000019803;ENSMUSG00000020716;ENSMUSG00000020745;ENSMUSG00000021318;ENSMUSG00000022678;ENSMUSG00000022812;ENSMUSG00000022883;ENSMUSG00000022962;ENSMUSG00000024304;ENSMUSG00000026883;ENSMUSG00000027168;ENSMUSG00000028640;ENSMUSG00000029563;ENSMUSG00000031285;ENSMUSG00000031558;ENSMUSG00000031785;…
GO:0050769	positive regulation of neurogenesis	109	561	1.71729e-14	5.08307e-13	ENSMUSG00000000305;ENSMUSG00000000708;ENSMUSG00000001313;ENSMUSG00000001761;ENSMUSG00000002413;ENSMUSG00000002688;ENSMUSG00000003233;ENSMUSG00000003282;ENSMUSG00000003436;ENSMUSG00000004455;ENSMUSG00000005672;ENSMUSG00000006134;ENSMUSG00000006930;ENSMUSG00000006932;ENSMUSG00000007989;ENSMUSG00000008734;ENSMUSG00000009900;ENSMUSG00000011958;ENSMUSG00000015599;ENSMUSG00000020167;ENSMUSG00000020232;…
GO:0051225	spindle assembly	38	104	1.83768e-14	5.42174e-13	ENSMUSG00000001440;ENSMUSG00000002055;ENSMUSG00000006005;ENSMUSG00000006398;ENSMUSG00000009907;ENSMUSG00000012443;ENSMUSG00000017421;ENSMUSG00000017716;ENSMUSG00000017861;ENSMUSG00000018501;ENSMUSG00000018707;ENSMUSG00000019773;ENSMUSG00000020897;ENSMUSG00000022350;ENSMUSG00000022604;ENSMUSG00000023015;ENSMUSG00000024542;ENSMUSG00000024974;ENSMUSG00000025162;ENSMUSG00000025862;ENSMUSG00000027263;…
GO:0045859	regulation of protein kinase activity	130	721	1.93097e-14	5.67856e-13	ENSMUSG00000000184;ENSMUSG00000000708;ENSMUSG00000000787;ENSMUSG00000002297;ENSMUSG00000002413;ENSMUSG00000003031;ENSMUSG00000003119;ENSMUSG00000003233;ENSMUSG00000004530;ENSMUSG00000005533;ENSMUSG00000005534;ENSMUSG00000005672;ENSMUSG00000006134;ENSMUSG00000007613;ENSMUSG00000008734;ENSMUSG00000009900;ENSMUSG00000011960;ENSMUSG00000015599;ENSMUSG00000015755;ENSMUSG00000015937;ENSMUSG00000016984;…
GO:0010720	positive regulation of cell development	119	639	2.48607e-14	7.28739e-13	ENSMUSG00000000305;ENSMUSG00000000708;ENSMUSG00000001313;ENSMUSG00000001761;ENSMUSG00000002413;ENSMUSG00000002688;ENSMUSG00000003233;ENSMUSG00000003282;ENSMUSG00000003436;ENSMUSG00000004455;ENSMUSG00000005672;ENSMUSG00000006134;ENSMUSG00000006930;ENSMUSG00000006932;ENSMUSG00000007989;ENSMUSG00000008734;ENSMUSG00000009900;ENSMUSG00000011958;ENSMUSG00000015599;ENSMUSG00000017776;ENSMUSG00000019432;…
GO:0070887	cellular response to chemical stimulus	382	2937	2.7299e-14	7.97641e-13	ENSMUSG00000000567;ENSMUSG00000000628;ENSMUSG00000000708;ENSMUSG00000000787;ENSMUSG00000001280;ENSMUSG00000001496;ENSMUSG00000001642;ENSMUSG00000001674;ENSMUSG00000001761;ENSMUSG00000001870;ENSMUSG00000002028;ENSMUSG00000002413;ENSMUSG00000002688;ENSMUSG00000002870;ENSMUSG00000003031;ENSMUSG00000003316;ENSMUSG00000003382;ENSMUSG00000003868;ENSMUSG00000004056;ENSMUSG00000004099;ENSMUSG00000004347;…
GO:0016477	cell migration	211	1389	2.75463e-14	8.02285e-13	ENSMUSG00000000567;ENSMUSG00000000957;ENSMUSG00000001280;ENSMUSG00000001300;ENSMUSG00000001313;ENSMUSG00000001435;ENSMUSG00000001496;ENSMUSG00000001761;ENSMUSG00000002413;ENSMUSG00000002688;ENSMUSG00000003534;ENSMUSG00000004056;ENSMUSG00000004530;ENSMUSG00000004591;ENSMUSG00000005533;ENSMUSG00000005534;ENSMUSG00000005672;ENSMUSG00000006134;ENSMUSG00000006932;ENSMUSG00000007613;ENSMUSG00000007989;…
GO:2001020	regulation of response to DNA damage stimulus	56	205	3.26226e-14	9.47098e-13	ENSMUSG00000001517;ENSMUSG00000003190;ENSMUSG00000005566;ENSMUSG00000010461;ENSMUSG00000016984;ENSMUSG00000017146;ENSMUSG00000017485;ENSMUSG00000017550;ENSMUSG00000019432;ENSMUSG00000019773;ENSMUSG00000020228;ENSMUSG00000020719;ENSMUSG00000021377;ENSMUSG00000024054;ENSMUSG00000026219;ENSMUSG00000026496;ENSMUSG00000026842;ENSMUSG00000027242;ENSMUSG00000027282;ENSMUSG00000027323;ENSMUSG00000027342;…
GO:0045839	negative regulation of mitotic nuclear division	26	52	3.58691e-14	1.03803e-12	ENSMUSG00000006005;ENSMUSG00000006585;ENSMUSG00000017421;ENSMUSG00000017716;ENSMUSG00000019773;ENSMUSG00000020897;ENSMUSG00000022314;ENSMUSG00000022369;ENSMUSG00000024056;ENSMUSG00000024474;ENSMUSG00000024542;ENSMUSG00000027379;ENSMUSG00000029910;ENSMUSG00000030867;ENSMUSG00000031229;ENSMUSG00000031529;ENSMUSG00000032113;ENSMUSG00000034218;ENSMUSG00000038379;ENSMUSG00000038542;ENSMUSG00000039298;…
GO:0007062	sister chromatid cohesion	27	56	3.65468e-14	1.05429e-12	ENSMUSG00000006398;ENSMUSG00000006932;ENSMUSG00000007646;ENSMUSG00000015937;ENSMUSG00000022034;ENSMUSG00000022105;ENSMUSG00000022141;ENSMUSG00000022314;ENSMUSG00000022422;ENSMUSG00000023940;ENSMUSG00000024791;ENSMUSG00000024943;ENSMUSG00000024974;ENSMUSG00000025862;ENSMUSG00000027379;ENSMUSG00000028820;ENSMUSG00000029202;ENSMUSG00000030677;ENSMUSG00000031229;ENSMUSG00000031529;ENSMUSG00000031928;…
GO:0021915	neural tube development	51	177	4.55347e-14	1.30941e-12	ENSMUSG00000001089;ENSMUSG00000001761;ENSMUSG00000003233;ENSMUSG00000007880;ENSMUSG00000007989;ENSMUSG00000009900;ENSMUSG00000016028;ENSMUSG00000016619;ENSMUSG00000018209;ENSMUSG00000019979;ENSMUSG00000020716;ENSMUSG00000021048;ENSMUSG00000021127;ENSMUSG00000021318;ENSMUSG00000022528;ENSMUSG00000022995;ENSMUSG00000023972;ENSMUSG00000024294;ENSMUSG00000024795;ENSMUSG00000025231;ENSMUSG00000026556;…
GO:0060562	epithelial tube morphogenesis	77	341	4.62867e-14	1.32684e-12	ENSMUSG00000000567;ENSMUSG00000000957;ENSMUSG00000001089;ENSMUSG00000001300;ENSMUSG00000001496;ENSMUSG00000001761;ENSMUSG00000003233;ENSMUSG00000003534;ENSMUSG00000006932;ENSMUSG00000007880;ENSMUSG00000007989;ENSMUSG00000009900;ENSMUSG00000014773;ENSMUSG00000016028;ENSMUSG00000016619;ENSMUSG00000018160;ENSMUSG00000018209;ENSMUSG00000018698;ENSMUSG00000019971;ENSMUSG00000019979;ENSMUSG00000020902;…
GO:0006401	RNA catabolic process	60	231	4.69937e-14	1.34287e-12	ENSMUSG00000007670;ENSMUSG00000013415;ENSMUSG00000016018;ENSMUSG00000016528;ENSMUSG00000020362;ENSMUSG00000020423;ENSMUSG00000020576;ENSMUSG00000020594;ENSMUSG00000020719;ENSMUSG00000021012;ENSMUSG00000021127;ENSMUSG00000021838;ENSMUSG00000021962;ENSMUSG00000024360;ENSMUSG00000024472;ENSMUSG00000025571;ENSMUSG00000026634;ENSMUSG00000026728;ENSMUSG00000027201;ENSMUSG00000027510;ENSMUSG00000027770;…
GO:0022603	regulation of anatomical structure morphogenesis	170	1051	4.87836e-14	1.38964e-12	ENSMUSG00000000305;ENSMUSG00000000567;ENSMUSG00000000628;ENSMUSG00000001280;ENSMUSG00000001300;ENSMUSG00000001313;ENSMUSG00000001761;ENSMUSG00000002413;ENSMUSG00000002688;ENSMUSG00000003233;ENSMUSG00000004530;ENSMUSG00000005672;ENSMUSG00000006134;ENSMUSG00000006932;ENSMUSG00000007613;ENSMUSG00000007989;ENSMUSG00000008575;ENSMUSG00000009900;ENSMUSG00000014773;ENSMUSG00000016028;ENSMUSG00000016921;…
GO:0051129	negative regulation of cellular component organization	130	732	6.21222e-14	1.76408e-12	ENSMUSG00000000708;ENSMUSG00000000787;ENSMUSG00000000957;ENSMUSG00000001300;ENSMUSG00000002052;ENSMUSG00000002870;ENSMUSG00000004099;ENSMUSG00000004530;ENSMUSG00000006005;ENSMUSG00000006456;ENSMUSG00000006585;ENSMUSG00000009900;ENSMUSG00000015937;ENSMUSG00000017146;ENSMUSG00000017291;ENSMUSG00000017421;ENSMUSG00000017716;ENSMUSG00000018548;ENSMUSG00000019773;ENSMUSG00000020181;ENSMUSG00000020393;…
GO:0006402	mRNA catabolic process	54	196	6.36987e-14	1.80321e-12	ENSMUSG00000007670;ENSMUSG00000013415;ENSMUSG00000016528;ENSMUSG00000020362;ENSMUSG00000020423;ENSMUSG00000020576;ENSMUSG00000020594;ENSMUSG00000020719;ENSMUSG00000021012;ENSMUSG00000021127;ENSMUSG00000021838;ENSMUSG00000021962;ENSMUSG00000024360;ENSMUSG00000024472;ENSMUSG00000025571;ENSMUSG00000026634;ENSMUSG00000026728;ENSMUSG00000027201;ENSMUSG00000027510;ENSMUSG00000027770;ENSMUSG00000028546;…
GO:0051028	mRNA transport	39	113	7.24034e-14	2.04326e-12	ENSMUSG00000001855;ENSMUSG00000002052;ENSMUSG00000003226;ENSMUSG00000005481;ENSMUSG00000006005;ENSMUSG00000007670;ENSMUSG00000013415;ENSMUSG00000015023;ENSMUSG00000016619;ENSMUSG00000019432;ENSMUSG00000020290;ENSMUSG00000021127;ENSMUSG00000022100;ENSMUSG00000022142;ENSMUSG00000022602;ENSMUSG00000024384;ENSMUSG00000026491;ENSMUSG00000026764;ENSMUSG00000029405;ENSMUSG00000029814;ENSMUSG00000031529;…
GO:0007507	heart development	113	603	7.38391e-14	2.07732e-12	ENSMUSG00000000567;ENSMUSG00000000708;ENSMUSG00000001089;ENSMUSG00000001300;ENSMUSG00000001761;ENSMUSG00000001870;ENSMUSG00000003031;ENSMUSG00000003233;ENSMUSG00000005534;ENSMUSG00000006134;ENSMUSG00000006932;ENSMUSG00000007613;ENSMUSG00000007817;ENSMUSG00000007880;ENSMUSG00000009900;ENSMUSG00000013629;ENSMUSG00000014773;ENSMUSG00000015755;ENSMUSG00000018160;ENSMUSG00000018209;ENSMUSG00000018476;…
GO:0001932	regulation of protein phosphorylation	215	1439	8.62159e-14	2.41804e-12	ENSMUSG00000000184;ENSMUSG00000000567;ENSMUSG00000000708;ENSMUSG00000000787;ENSMUSG00000001517;ENSMUSG00000002297;ENSMUSG00000002413;ENSMUSG00000002688;ENSMUSG00000003031;ENSMUSG00000003119;ENSMUSG00000003233;ENSMUSG00000004056;ENSMUSG00000004530;ENSMUSG00000005533;ENSMUSG00000005534;ENSMUSG00000005672;ENSMUSG00000006134;ENSMUSG00000006262;ENSMUSG00000006932;ENSMUSG00000007613;ENSMUSG00000008734;…
GO:0007423	sensory organ development	108	567	8.89835e-14	2.48798e-12	ENSMUSG00000000567;ENSMUSG00000001280;ENSMUSG00000002870;ENSMUSG00000003031;ENSMUSG00000003233;ENSMUSG00000003534;ENSMUSG00000004891;ENSMUSG00000005672;ENSMUSG00000005917;ENSMUSG00000006728;ENSMUSG00000006932;ENSMUSG00000007613;ENSMUSG00000007880;ENSMUSG00000007989;ENSMUSG00000008730;ENSMUSG00000009900;ENSMUSG00000010461;ENSMUSG00000014773;ENSMUSG00000016028;ENSMUSG00000016528;ENSMUSG00000018160;…
GO:0016567	protein ubiquitination	128	720	9.0505e-14	2.52276e-12	ENSMUSG00000001228;ENSMUSG00000001403;ENSMUSG00000001924;ENSMUSG00000002222;ENSMUSG00000002428;ENSMUSG00000005312;ENSMUSG00000005566;ENSMUSG00000005609;ENSMUSG00000006398;ENSMUSG00000006932;ENSMUSG00000007613;ENSMUSG00000014355;ENSMUSG00000017146;ENSMUSG00000017548;ENSMUSG00000018160;ENSMUSG00000018363;ENSMUSG00000018548;ENSMUSG00000019773;ENSMUSG00000020114;ENSMUSG00000020134;ENSMUSG00000020271;…
GO:0060828	regulation of canonical Wnt signaling pathway	58	222	9.44713e-14	2.62526e-12	ENSMUSG00000000567;ENSMUSG00000000787;ENSMUSG00000003868;ENSMUSG00000008305;ENSMUSG00000008734;ENSMUSG00000009900;ENSMUSG00000018209;ENSMUSG00000018583;ENSMUSG00000019880;ENSMUSG00000020393;ENSMUSG00000021318;ENSMUSG00000021986;ENSMUSG00000022812;ENSMUSG00000023972;ENSMUSG00000024304;ENSMUSG00000024576;ENSMUSG00000024811;ENSMUSG00000025162;ENSMUSG00000025217;ENSMUSG00000025239;ENSMUSG00000025764;…
GO:0051962	positive regulation of nervous system development	116	628	9.55168e-14	2.64622e-12	ENSMUSG00000000305;ENSMUSG00000000708;ENSMUSG00000001313;ENSMUSG00000001761;ENSMUSG00000002413;ENSMUSG00000002688;ENSMUSG00000003233;ENSMUSG00000003282;ENSMUSG00000003436;ENSMUSG00000004455;ENSMUSG00000005672;ENSMUSG00000006134;ENSMUSG00000006398;ENSMUSG00000006930;ENSMUSG00000006932;ENSMUSG00000007989;ENSMUSG00000008734;ENSMUSG00000009900;ENSMUSG00000011958;ENSMUSG00000015599;ENSMUSG00000018698;…
GO:0040011	locomotion	248	1731	1.04344e-13	2.88199e-12	ENSMUSG00000000305;ENSMUSG00000000567;ENSMUSG00000000957;ENSMUSG00000001280;ENSMUSG00000001300;ENSMUSG00000001313;ENSMUSG00000001435;ENSMUSG00000001496;ENSMUSG00000001761;ENSMUSG00000002413;ENSMUSG00000002688;ENSMUSG00000003534;ENSMUSG00000004056;ENSMUSG00000004530;ENSMUSG00000004591;ENSMUSG00000005533;ENSMUSG00000005534;ENSMUSG00000005566;ENSMUSG00000005672;ENSMUSG00000006134;ENSMUSG00000006932;…
GO:0010638	positive regulation of organelle organization	111	591	1.05909e-13	2.91634e-12	ENSMUSG00000000628;ENSMUSG00000000708;ENSMUSG00000001403;ENSMUSG00000002028;ENSMUSG00000002055;ENSMUSG00000002413;ENSMUSG00000002688;ENSMUSG00000003031;ENSMUSG00000003868;ENSMUSG00000004056;ENSMUSG00000004099;ENSMUSG00000004891;ENSMUSG00000005534;ENSMUSG00000005566;ENSMUSG00000005609;ENSMUSG00000006005;ENSMUSG00000006585;ENSMUSG00000006740;ENSMUSG00000006930;ENSMUSG00000006932;ENSMUSG00000007613;…
GO:0008104	protein localization	336	2534	1.18444e-13	3.25166e-12	ENSMUSG00000000131;ENSMUSG00000000567;ENSMUSG00000000628;ENSMUSG00000000751;ENSMUSG00000000787;ENSMUSG00000000957;ENSMUSG00000001151;ENSMUSG00000001440;ENSMUSG00000001761;ENSMUSG00000001855;ENSMUSG00000001870;ENSMUSG00000002052;ENSMUSG00000002055;ENSMUSG00000002413;ENSMUSG00000002688;ENSMUSG00000002718;ENSMUSG00000003226;ENSMUSG00000003233;ENSMUSG00000003452;ENSMUSG00000003779;ENSMUSG00000003868;…
GO:0007411	axon guidance	57	217	1.20317e-13	3.29313e-12	ENSMUSG00000000305;ENSMUSG00000001300;ENSMUSG00000001496;ENSMUSG00000001761;ENSMUSG00000007989;ENSMUSG00000008575;ENSMUSG00000009900;ENSMUSG00000018698;ENSMUSG00000019230;ENSMUSG00000020099;ENSMUSG00000020900;ENSMUSG00000020902;ENSMUSG00000021318;ENSMUSG00000021743;ENSMUSG00000022382;ENSMUSG00000022636;ENSMUSG00000022687;ENSMUSG00000022883;ENSMUSG00000022995;ENSMUSG00000024515;ENSMUSG00000025020;…
GO:0043933	protein-containing complex subunit organization	274	1966	1.21119e-13	3.30513e-12	ENSMUSG00000000028;ENSMUSG00000000567;ENSMUSG00000000787;ENSMUSG00000001403;ENSMUSG00000001767;ENSMUSG00000002028;ENSMUSG00000002052;ENSMUSG00000002107;ENSMUSG00000002129;ENSMUSG00000002413;ENSMUSG00000002455;ENSMUSG00000002835;ENSMUSG00000002870;ENSMUSG00000003031;ENSMUSG00000003452;ENSMUSG00000003660;ENSMUSG00000003868;ENSMUSG00000004891;ENSMUSG00000005312;ENSMUSG00000005533;ENSMUSG00000005534;…
GO:0045841	negative regulation of mitotic metaphase/anaphase transition	22	39	1.27462e-13	3.46782e-12	ENSMUSG00000006005;ENSMUSG00000006585;ENSMUSG00000017421;ENSMUSG00000017716;ENSMUSG00000019773;ENSMUSG00000020897;ENSMUSG00000022314;ENSMUSG00000024056;ENSMUSG00000024474;ENSMUSG00000024542;ENSMUSG00000027379;ENSMUSG00000029910;ENSMUSG00000030867;ENSMUSG00000034218;ENSMUSG00000038379;ENSMUSG00000038542;ENSMUSG00000039298;ENSMUSG00000040084;ENSMUSG00000041431;ENSMUSG00000051235;ENSMUSG00000066979;…
GO:0043414	macromolecule methylation	69	294	1.35141e-13	3.66574e-12	ENSMUSG00000002028;ENSMUSG00000002052;ENSMUSG00000004099;ENSMUSG00000005566;ENSMUSG00000005609;ENSMUSG00000005698;ENSMUSG00000006307;ENSMUSG00000006932;ENSMUSG00000015937;ENSMUSG00000017146;ENSMUSG00000017548;ENSMUSG00000020423;ENSMUSG00000020661;ENSMUSG00000020706;ENSMUSG00000021311;ENSMUSG00000021488;ENSMUSG00000022000;ENSMUSG00000022812;ENSMUSG00000024251;ENSMUSG00000024360;ENSMUSG00000024384;…
GO:0070848	response to growth factor	121	672	1.7747e-13	4.79961e-12	ENSMUSG00000000567;ENSMUSG00000001496;ENSMUSG00000001870;ENSMUSG00000002413;ENSMUSG00000002688;ENSMUSG00000003316;ENSMUSG00000004099;ENSMUSG00000005534;ENSMUSG00000006005;ENSMUSG00000006134;ENSMUSG00000006930;ENSMUSG00000006932;ENSMUSG00000007613;ENSMUSG00000009900;ENSMUSG00000013629;ENSMUSG00000014773;ENSMUSG00000016528;ENSMUSG00000017376;ENSMUSG00000017776;ENSMUSG00000018160;ENSMUSG00000018363;…
GO:0032446	protein modification by small protein conjugation	133	766	1.80519e-13	4.8676e-12	ENSMUSG00000001228;ENSMUSG00000001403;ENSMUSG00000001924;ENSMUSG00000002222;ENSMUSG00000002428;ENSMUSG00000003226;ENSMUSG00000005312;ENSMUSG00000005566;ENSMUSG00000005609;ENSMUSG00000006398;ENSMUSG00000006932;ENSMUSG00000007613;ENSMUSG00000014355;ENSMUSG00000017146;ENSMUSG00000017548;ENSMUSG00000018160;ENSMUSG00000018363;ENSMUSG00000018548;ENSMUSG00000019773;ENSMUSG00000020114;ENSMUSG00000020134;…
GO:0097485	neuron projection guidance	57	219	1.83483e-13	4.93286e-12	ENSMUSG00000000305;ENSMUSG00000001300;ENSMUSG00000001496;ENSMUSG00000001761;ENSMUSG00000007989;ENSMUSG00000008575;ENSMUSG00000009900;ENSMUSG00000018698;ENSMUSG00000019230;ENSMUSG00000020099;ENSMUSG00000020900;ENSMUSG00000020902;ENSMUSG00000021318;ENSMUSG00000021743;ENSMUSG00000022382;ENSMUSG00000022636;ENSMUSG00000022687;ENSMUSG00000022883;ENSMUSG00000022995;ENSMUSG00000024515;ENSMUSG00000025020;…
GO:0034968	histone lysine methylation	39	116	1.90909e-13	5.10231e-12	ENSMUSG00000002028;ENSMUSG00000002052;ENSMUSG00000004099;ENSMUSG00000005609;ENSMUSG00000006307;ENSMUSG00000006932;ENSMUSG00000015937;ENSMUSG00000017146;ENSMUSG00000017548;ENSMUSG00000021488;ENSMUSG00000024384;ENSMUSG00000024515;ENSMUSG00000026646;ENSMUSG00000027304;ENSMUSG00000028053;ENSMUSG00000029004;ENSMUSG00000029267;ENSMUSG00000029687;ENSMUSG00000030619;ENSMUSG00000031229;ENSMUSG00000031393;…
GO:0061013	regulation of mRNA catabolic process	39	116	1.90909e-13	5.10231e-12	ENSMUSG00000007670;ENSMUSG00000013415;ENSMUSG00000016528;ENSMUSG00000020423;ENSMUSG00000020576;ENSMUSG00000020594;ENSMUSG00000021012;ENSMUSG00000021127;ENSMUSG00000021838;ENSMUSG00000024472;ENSMUSG00000025571;ENSMUSG00000026634;ENSMUSG00000026728;ENSMUSG00000027201;ENSMUSG00000027510;ENSMUSG00000027770;ENSMUSG00000028546;ENSMUSG00000028580;ENSMUSG00000028991;ENSMUSG00000032423;ENSMUSG00000036550;…
GO:0051247	positive regulation of protein metabolic process	239	1662	2.10189e-13	5.60113e-12	ENSMUSG00000000184;ENSMUSG00000000567;ENSMUSG00000000708;ENSMUSG00000000787;ENSMUSG00000000957;ENSMUSG00000001228;ENSMUSG00000002028;ENSMUSG00000002297;ENSMUSG00000002413;ENSMUSG00000002688;ENSMUSG00000003031;ENSMUSG00000003233;ENSMUSG00000003868;ENSMUSG00000004056;ENSMUSG00000004099;ENSMUSG00000005312;ENSMUSG00000005534;ENSMUSG00000005609;ENSMUSG00000005672;ENSMUSG00000006134;ENSMUSG00000006398;…
[truncated: 8,747 more rows]

## Sheet: Fig3D RNA FvsWT up MF
GO ID	Description	out (1945)	All (21232)	pvalue	p.adjust	Genes
[truncated: 1,687 more rows]
