# Supplementary material for: Distinct roles of Fto and Mettl3 in controlling development of the cerebral cortex through transcriptional and translational regulations
Source: Cell Death Dis. 2021 Jul 14;12(7):700. doi: 10.1038/s41419-021-03992-2 (PMC8280107; doi:10.1038/s41419-021-03992-2)
Supplement: Supplementary file 6 — Supplementary Table S5 [file 41419_2021_3992_MOESM6_ESM.xlsx]

## Sheet:  Fig3E RNA FvsWT down CC
GO ID	Description	out (1434)	All (21322)	pvalue	p.adjust	Genes
GO:0045202	synapse	276	1341	4.44237e-68	4.57564e-65	ENSMUSG00000000223;ENSMUSG00000000303;ENSMUSG00000000326;ENSMUSG00000000531;ENSMUSG00000000560;ENSMUSG00000000627;ENSMUSG00000001175;ENSMUSG00000001507;ENSMUSG00000002771;ENSMUSG00000002985;ENSMUSG00000003153;ENSMUSG00000003161;ENSMUSG00000003279;ENSMUSG00000003378;ENSMUSG00000003380;ENSMUSG00000003411;ENSMUSG00000003575;ENSMUSG00000003657;ENSMUSG00000003863;ENSMUSG00000003934;ENSMUSG00000003974;…
GO:0044456	synapse part	238	1084	9.39099e-64	4.83636e-61	ENSMUSG00000000223;ENSMUSG00000000303;ENSMUSG00000000326;ENSMUSG00000000531;ENSMUSG00000000560;ENSMUSG00000000627;ENSMUSG00000001175;ENSMUSG00000001507;ENSMUSG00000002771;ENSMUSG00000002985;ENSMUSG00000003153;ENSMUSG00000003161;ENSMUSG00000003279;ENSMUSG00000003378;ENSMUSG00000003380;ENSMUSG00000003411;ENSMUSG00000003575;ENSMUSG00000003657;ENSMUSG00000003863;ENSMUSG00000003934;ENSMUSG00000003974;…
GO:0097458	neuron part	332	1933	2.25232e-62	7.73295e-60	ENSMUSG00000000223;ENSMUSG00000000308;ENSMUSG00000000326;ENSMUSG00000000530;ENSMUSG00000000531;ENSMUSG00000000560;ENSMUSG00000000753;ENSMUSG00000001175;ENSMUSG00000001507;ENSMUSG00000001786;ENSMUSG00000002763;ENSMUSG00000002771;ENSMUSG00000002985;ENSMUSG00000003153;ENSMUSG00000003161;ENSMUSG00000003279;ENSMUSG00000003378;ENSMUSG00000003380;ENSMUSG00000003411;ENSMUSG00000003575;ENSMUSG00000003657;…
GO:0043005	neuron projection	253	1486	1.00271e-45	2.58199e-43	ENSMUSG00000000223;ENSMUSG00000000326;ENSMUSG00000000530;ENSMUSG00000000560;ENSMUSG00000000753;ENSMUSG00000001175;ENSMUSG00000001507;ENSMUSG00000001786;ENSMUSG00000002763;ENSMUSG00000002985;ENSMUSG00000003161;ENSMUSG00000003378;ENSMUSG00000003575;ENSMUSG00000003657;ENSMUSG00000003974;ENSMUSG00000004113;ENSMUSG00000004267;ENSMUSG00000004892;ENSMUSG00000004961;ENSMUSG00000005360;ENSMUSG00000006304;…
GO:0098793	presynapse	144	576	4.04733e-45	8.33749e-43	ENSMUSG00000000560;ENSMUSG00000001175;ENSMUSG00000003153;ENSMUSG00000003161;ENSMUSG00000003378;ENSMUSG00000003380;ENSMUSG00000003411;ENSMUSG00000003657;ENSMUSG00000003863;ENSMUSG00000003934;ENSMUSG00000003974;ENSMUSG00000004113;ENSMUSG00000004961;ENSMUSG00000006304;ENSMUSG00000007021;ENSMUSG00000007207;ENSMUSG00000009894;ENSMUSG00000010086;ENSMUSG00000010609;ENSMUSG00000013033;ENSMUSG00000015968;…
GO:0120025	plasma membrane bounded cell projection	314	2260	2.10348e-38	3.61098e-36	ENSMUSG00000000223;ENSMUSG00000000303;ENSMUSG00000000326;ENSMUSG00000000530;ENSMUSG00000000560;ENSMUSG00000000753;ENSMUSG00000000805;ENSMUSG00000001025;ENSMUSG00000001175;ENSMUSG00000001507;ENSMUSG00000001786;ENSMUSG00000002763;ENSMUSG00000002985;ENSMUSG00000003161;ENSMUSG00000003378;ENSMUSG00000003575;ENSMUSG00000003657;ENSMUSG00000003974;ENSMUSG00000004113;ENSMUSG00000004267;ENSMUSG00000004892;…
GO:0042995	cell projection	320	2328	2.93192e-38	4.31412e-36	ENSMUSG00000000223;ENSMUSG00000000303;ENSMUSG00000000326;ENSMUSG00000000530;ENSMUSG00000000560;ENSMUSG00000000753;ENSMUSG00000000805;ENSMUSG00000001025;ENSMUSG00000001175;ENSMUSG00000001507;ENSMUSG00000001786;ENSMUSG00000002763;ENSMUSG00000002985;ENSMUSG00000003153;ENSMUSG00000003161;ENSMUSG00000003378;ENSMUSG00000003575;ENSMUSG00000003657;ENSMUSG00000003974;ENSMUSG00000004113;ENSMUSG00000004267;…
GO:0098794	postsynapse	151	723	3.14675e-37	4.05145e-35	ENSMUSG00000000223;ENSMUSG00000000303;ENSMUSG00000000326;ENSMUSG00000000531;ENSMUSG00000000560;ENSMUSG00000000627;ENSMUSG00000002771;ENSMUSG00000003161;ENSMUSG00000003279;ENSMUSG00000003378;ENSMUSG00000003575;ENSMUSG00000003934;ENSMUSG00000003974;ENSMUSG00000004843;ENSMUSG00000005360;ENSMUSG00000005583;ENSMUSG00000006304;ENSMUSG00000006699;ENSMUSG00000007097;ENSMUSG00000007207;ENSMUSG00000009894;…
GO:0044444	cytoplasmic part	798	8445	4.37746e-37	5.00976e-35	ENSMUSG00000000078;ENSMUSG00000000125;ENSMUSG00000000296;ENSMUSG00000000303;ENSMUSG00000000308;ENSMUSG00000000326;ENSMUSG00000000560;ENSMUSG00000000594;ENSMUSG00000000605;ENSMUSG00000000627;ENSMUSG00000000753;ENSMUSG00000000805;ENSMUSG00000001025;ENSMUSG00000001123;ENSMUSG00000001175;ENSMUSG00000001248;ENSMUSG00000001467;ENSMUSG00000001507;ENSMUSG00000001552;ENSMUSG00000001555;ENSMUSG00000001741;…
GO:0005737	cytoplasm	951	10758	2.74883e-36	2.8313e-34	ENSMUSG00000000078;ENSMUSG00000000125;ENSMUSG00000000296;ENSMUSG00000000303;ENSMUSG00000000308;ENSMUSG00000000326;ENSMUSG00000000531;ENSMUSG00000000560;ENSMUSG00000000594;ENSMUSG00000000605;ENSMUSG00000000627;ENSMUSG00000000753;ENSMUSG00000000805;ENSMUSG00000001025;ENSMUSG00000001123;ENSMUSG00000001175;ENSMUSG00000001240;ENSMUSG00000001248;ENSMUSG00000001289;ENSMUSG00000001467;ENSMUSG00000001507;…
GO:0044463	cell projection part	242	1573	4.61132e-36	3.95805e-34	ENSMUSG00000000223;ENSMUSG00000000326;ENSMUSG00000000530;ENSMUSG00000000560;ENSMUSG00000000753;ENSMUSG00000000805;ENSMUSG00000001175;ENSMUSG00000001507;ENSMUSG00000002763;ENSMUSG00000002985;ENSMUSG00000003161;ENSMUSG00000003378;ENSMUSG00000003575;ENSMUSG00000003657;ENSMUSG00000003974;ENSMUSG00000004113;ENSMUSG00000004267;ENSMUSG00000004892;ENSMUSG00000005237;ENSMUSG00000005360;ENSMUSG00000006304;…
GO:0120038	plasma membrane bounded cell projection part	242	1573	4.61132e-36	3.95805e-34	ENSMUSG00000000223;ENSMUSG00000000326;ENSMUSG00000000530;ENSMUSG00000000560;ENSMUSG00000000753;ENSMUSG00000000805;ENSMUSG00000001175;ENSMUSG00000001507;ENSMUSG00000002763;ENSMUSG00000002985;ENSMUSG00000003161;ENSMUSG00000003378;ENSMUSG00000003575;ENSMUSG00000003657;ENSMUSG00000003974;ENSMUSG00000004113;ENSMUSG00000004267;ENSMUSG00000004892;ENSMUSG00000005237;ENSMUSG00000005360;ENSMUSG00000006304;…
GO:0036477	somatodendritic compartment	185	1035	6.54968e-36	5.18936e-34	ENSMUSG00000000223;ENSMUSG00000000308;ENSMUSG00000000326;ENSMUSG00000000530;ENSMUSG00000000560;ENSMUSG00000000753;ENSMUSG00000002985;ENSMUSG00000003153;ENSMUSG00000003161;ENSMUSG00000003378;ENSMUSG00000003575;ENSMUSG00000003657;ENSMUSG00000003974;ENSMUSG00000004113;ENSMUSG00000004267;ENSMUSG00000004892;ENSMUSG00000004961;ENSMUSG00000005360;ENSMUSG00000006304;ENSMUSG00000006699;ENSMUSG00000007097;…
GO:0098978	glutamatergic synapse	113	472	1.37702e-33	1.01309e-31	ENSMUSG00000000223;ENSMUSG00000000303;ENSMUSG00000000531;ENSMUSG00000002771;ENSMUSG00000002985;ENSMUSG00000003153;ENSMUSG00000003279;ENSMUSG00000003378;ENSMUSG00000003575;ENSMUSG00000003863;ENSMUSG00000003934;ENSMUSG00000003974;ENSMUSG00000004113;ENSMUSG00000004843;ENSMUSG00000004892;ENSMUSG00000006304;ENSMUSG00000007207;ENSMUSG00000009894;ENSMUSG00000013033;ENSMUSG00000015149;ENSMUSG00000015476;…
GO:0098590	plasma membrane region	202	1254	1.13628e-32	7.80248e-31	ENSMUSG00000000223;ENSMUSG00000000303;ENSMUSG00000000326;ENSMUSG00000000560;ENSMUSG00000000594;ENSMUSG00000000627;ENSMUSG00000000805;ENSMUSG00000001507;ENSMUSG00000001552;ENSMUSG00000002771;ENSMUSG00000003153;ENSMUSG00000003279;ENSMUSG00000003352;ENSMUSG00000003378;ENSMUSG00000003657;ENSMUSG00000003934;ENSMUSG00000003974;ENSMUSG00000004044;ENSMUSG00000004267;ENSMUSG00000005360;ENSMUSG00000006304;…
GO:0097060	synaptic membrane	111	485	3.90468e-31	2.51364e-29	ENSMUSG00000000223;ENSMUSG00000000326;ENSMUSG00000000560;ENSMUSG00000000627;ENSMUSG00000001507;ENSMUSG00000002771;ENSMUSG00000003153;ENSMUSG00000003279;ENSMUSG00000003378;ENSMUSG00000003657;ENSMUSG00000003934;ENSMUSG00000003974;ENSMUSG00000004267;ENSMUSG00000007207;ENSMUSG00000010086;ENSMUSG00000010609;ENSMUSG00000010803;ENSMUSG00000013033;ENSMUSG00000015476;ENSMUSG00000015968;ENSMUSG00000020102;…
GO:0030424	axon	140	724	8.62748e-31	5.22724e-29	ENSMUSG00000000326;ENSMUSG00000000560;ENSMUSG00000000753;ENSMUSG00000001175;ENSMUSG00000001507;ENSMUSG00000003161;ENSMUSG00000003378;ENSMUSG00000003974;ENSMUSG00000004113;ENSMUSG00000004267;ENSMUSG00000004961;ENSMUSG00000006304;ENSMUSG00000007207;ENSMUSG00000008475;ENSMUSG00000009013;ENSMUSG00000011751;ENSMUSG00000013033;ENSMUSG00000015149;ENSMUSG00000015766;ENSMUSG00000018012;ENSMUSG00000018411;…
GO:0044297	cell body	145	769	1.17902e-30	6.74659e-29	ENSMUSG00000000223;ENSMUSG00000000308;ENSMUSG00000000326;ENSMUSG00000000530;ENSMUSG00000000560;ENSMUSG00000000753;ENSMUSG00000002985;ENSMUSG00000003153;ENSMUSG00000003378;ENSMUSG00000003575;ENSMUSG00000004113;ENSMUSG00000004267;ENSMUSG00000004961;ENSMUSG00000005360;ENSMUSG00000006304;ENSMUSG00000009731;ENSMUSG00000009894;ENSMUSG00000010086;ENSMUSG00000011751;ENSMUSG00000015149;ENSMUSG00000015968;…
GO:0097447	dendritic tree	139	738	2.40143e-29	1.30183e-27	ENSMUSG00000000223;ENSMUSG00000000326;ENSMUSG00000000530;ENSMUSG00000000560;ENSMUSG00000002985;ENSMUSG00000003161;ENSMUSG00000003378;ENSMUSG00000003575;ENSMUSG00000003657;ENSMUSG00000003974;ENSMUSG00000004113;ENSMUSG00000004892;ENSMUSG00000005360;ENSMUSG00000006304;ENSMUSG00000006699;ENSMUSG00000007097;ENSMUSG00000009731;ENSMUSG00000009894;ENSMUSG00000010803;ENSMUSG00000015968;ENSMUSG00000018411;…
GO:0012505	endomembrane system	423	3816	4.84469e-29	2.49502e-27	ENSMUSG00000000125;ENSMUSG00000000296;ENSMUSG00000000303;ENSMUSG00000000531;ENSMUSG00000000560;ENSMUSG00000000605;ENSMUSG00000000627;ENSMUSG00000000805;ENSMUSG00000001025;ENSMUSG00000001175;ENSMUSG00000001248;ENSMUSG00000001467;ENSMUSG00000001555;ENSMUSG00000002015;ENSMUSG00000002083;ENSMUSG00000002105;ENSMUSG00000002319;ENSMUSG00000002395;ENSMUSG00000002504;ENSMUSG00000002985;ENSMUSG00000003153;…
GO:0030425	dendrite	138	736	6.2467e-29	3.06386e-27	ENSMUSG00000000223;ENSMUSG00000000326;ENSMUSG00000000530;ENSMUSG00000000560;ENSMUSG00000002985;ENSMUSG00000003161;ENSMUSG00000003378;ENSMUSG00000003575;ENSMUSG00000003657;ENSMUSG00000003974;ENSMUSG00000004113;ENSMUSG00000004892;ENSMUSG00000005360;ENSMUSG00000006304;ENSMUSG00000006699;ENSMUSG00000007097;ENSMUSG00000009731;ENSMUSG00000009894;ENSMUSG00000010803;ENSMUSG00000015968;ENSMUSG00000018411;…
GO:0016020	membrane	878	10104	9.27032e-28	4.34019e-26	ENSMUSG00000000223;ENSMUSG00000000303;ENSMUSG00000000308;ENSMUSG00000000326;ENSMUSG00000000530;ENSMUSG00000000531;ENSMUSG00000000560;ENSMUSG00000000594;ENSMUSG00000000605;ENSMUSG00000000627;ENSMUSG00000000805;ENSMUSG00000001025;ENSMUSG00000001119;ENSMUSG00000001175;ENSMUSG00000001227;ENSMUSG00000001240;ENSMUSG00000001248;ENSMUSG00000001467;ENSMUSG00000001507;ENSMUSG00000001552;ENSMUSG00000001555;…
GO:0043025	neuronal cell body	129	684	2.53504e-27	1.13526e-25	ENSMUSG00000000223;ENSMUSG00000000308;ENSMUSG00000000530;ENSMUSG00000000560;ENSMUSG00000000753;ENSMUSG00000002985;ENSMUSG00000003153;ENSMUSG00000003378;ENSMUSG00000003575;ENSMUSG00000004113;ENSMUSG00000004267;ENSMUSG00000004961;ENSMUSG00000005360;ENSMUSG00000006304;ENSMUSG00000009731;ENSMUSG00000009894;ENSMUSG00000011751;ENSMUSG00000015149;ENSMUSG00000015968;ENSMUSG00000018012;ENSMUSG00000018411;…
GO:0098796	membrane protein complex	174	1134	1.43073e-25	6.14022e-24	ENSMUSG00000000303;ENSMUSG00000000530;ENSMUSG00000000560;ENSMUSG00000001175;ENSMUSG00000001240;ENSMUSG00000001507;ENSMUSG00000001552;ENSMUSG00000002015;ENSMUSG00000002771;ENSMUSG00000003352;ENSMUSG00000003378;ENSMUSG00000004113;ENSMUSG00000004285;ENSMUSG00000004843;ENSMUSG00000007097;ENSMUSG00000007207;ENSMUSG00000007655;ENSMUSG00000008036;ENSMUSG00000008140;ENSMUSG00000009731;ENSMUSG00000009894;…
GO:0031090	organelle membrane	289	2422	9.22621e-24	3.8012e-22	ENSMUSG00000000308;ENSMUSG00000000560;ENSMUSG00000000605;ENSMUSG00000000805;ENSMUSG00000001175;ENSMUSG00000001467;ENSMUSG00000002015;ENSMUSG00000002105;ENSMUSG00000002319;ENSMUSG00000002763;ENSMUSG00000003153;ENSMUSG00000003161;ENSMUSG00000003411;ENSMUSG00000003746;ENSMUSG00000003948;ENSMUSG00000004285;ENSMUSG00000004843;ENSMUSG00000004961;ENSMUSG00000005360;ENSMUSG00000005881;ENSMUSG00000006699;…
GO:1990351	transporter complex	77	321	3.03988e-23	1.20426e-21	ENSMUSG00000000560;ENSMUSG00000001175;ENSMUSG00000002771;ENSMUSG00000003352;ENSMUSG00000003378;ENSMUSG00000004113;ENSMUSG00000007097;ENSMUSG00000007207;ENSMUSG00000009731;ENSMUSG00000010803;ENSMUSG00000015766;ENSMUSG00000015968;ENSMUSG00000016346;ENSMUSG00000018770;ENSMUSG00000019194;ENSMUSG00000019370;ENSMUSG00000020219;ENSMUSG00000020331;ENSMUSG00000020436;ENSMUSG00000020524;ENSMUSG00000020635;…
GO:0034703	cation channel complex	62	221	9.35494e-23	3.56874e-21	ENSMUSG00000001175;ENSMUSG00000002771;ENSMUSG00000003352;ENSMUSG00000003378;ENSMUSG00000004113;ENSMUSG00000007207;ENSMUSG00000009731;ENSMUSG00000015766;ENSMUSG00000015968;ENSMUSG00000016346;ENSMUSG00000018770;ENSMUSG00000019194;ENSMUSG00000019370;ENSMUSG00000020331;ENSMUSG00000020524;ENSMUSG00000020635;ENSMUSG00000020894;ENSMUSG00000021313;ENSMUSG00000021730;ENSMUSG00000022416;ENSMUSG00000022494;…
GO:1902495	transmembrane transporter complex	75	313	1.22094e-22	4.4913e-21	ENSMUSG00000000560;ENSMUSG00000001175;ENSMUSG00000002771;ENSMUSG00000003352;ENSMUSG00000003378;ENSMUSG00000004113;ENSMUSG00000007097;ENSMUSG00000007207;ENSMUSG00000009731;ENSMUSG00000010803;ENSMUSG00000015766;ENSMUSG00000015968;ENSMUSG00000016346;ENSMUSG00000018770;ENSMUSG00000019194;ENSMUSG00000019370;ENSMUSG00000020331;ENSMUSG00000020436;ENSMUSG00000020524;ENSMUSG00000020635;ENSMUSG00000020894;…
GO:0099572	postsynaptic specialization	89	423	1.92775e-22	6.84685e-21	ENSMUSG00000000223;ENSMUSG00000000531;ENSMUSG00000000560;ENSMUSG00000002771;ENSMUSG00000003279;ENSMUSG00000003378;ENSMUSG00000003575;ENSMUSG00000003934;ENSMUSG00000003974;ENSMUSG00000004843;ENSMUSG00000007207;ENSMUSG00000009894;ENSMUSG00000010086;ENSMUSG00000010803;ENSMUSG00000013033;ENSMUSG00000015766;ENSMUSG00000018411;ENSMUSG00000020102;ENSMUSG00000020431;ENSMUSG00000020436;ENSMUSG00000020524;…
GO:0033267	axon part	94	464	2.09728e-22	7.20065e-21	ENSMUSG00000000753;ENSMUSG00000001175;ENSMUSG00000001507;ENSMUSG00000003161;ENSMUSG00000003378;ENSMUSG00000004113;ENSMUSG00000004267;ENSMUSG00000006304;ENSMUSG00000008475;ENSMUSG00000009013;ENSMUSG00000011751;ENSMUSG00000013033;ENSMUSG00000015149;ENSMUSG00000015766;ENSMUSG00000018012;ENSMUSG00000018411;ENSMUSG00000018507;ENSMUSG00000019194;ENSMUSG00000019370;ENSMUSG00000019890;ENSMUSG00000020173;…
GO:0098984	neuron to neuron synapse	87	413	5.35234e-22	1.77836e-20	ENSMUSG00000000223;ENSMUSG00000000531;ENSMUSG00000002771;ENSMUSG00000003279;ENSMUSG00000003378;ENSMUSG00000003575;ENSMUSG00000003934;ENSMUSG00000003974;ENSMUSG00000004843;ENSMUSG00000007207;ENSMUSG00000009894;ENSMUSG00000010086;ENSMUSG00000013033;ENSMUSG00000015766;ENSMUSG00000018411;ENSMUSG00000020102;ENSMUSG00000020431;ENSMUSG00000020524;ENSMUSG00000022099;ENSMUSG00000022494;ENSMUSG00000022623;…
GO:0099240	intrinsic component of synaptic membrane	62	228	5.63352e-22	1.81329e-20	ENSMUSG00000000560;ENSMUSG00000002771;ENSMUSG00000003153;ENSMUSG00000003378;ENSMUSG00000003934;ENSMUSG00000003974;ENSMUSG00000007207;ENSMUSG00000010609;ENSMUSG00000010803;ENSMUSG00000013033;ENSMUSG00000015476;ENSMUSG00000015968;ENSMUSG00000020102;ENSMUSG00000020431;ENSMUSG00000020436;ENSMUSG00000020524;ENSMUSG00000020838;ENSMUSG00000021721;ENSMUSG00000022321;ENSMUSG00000022494;ENSMUSG00000023192;…
GO:0034702	ion channel complex	71	294	1.0491e-21	3.27446e-20	ENSMUSG00000000560;ENSMUSG00000001175;ENSMUSG00000002771;ENSMUSG00000003352;ENSMUSG00000003378;ENSMUSG00000004113;ENSMUSG00000007207;ENSMUSG00000009731;ENSMUSG00000010803;ENSMUSG00000015766;ENSMUSG00000015968;ENSMUSG00000016346;ENSMUSG00000018770;ENSMUSG00000019194;ENSMUSG00000019370;ENSMUSG00000020331;ENSMUSG00000020436;ENSMUSG00000020524;ENSMUSG00000020635;ENSMUSG00000020894;ENSMUSG00000021313;…
GO:0031410	cytoplasmic vesicle	225	1790	4.27729e-21	1.29577e-19	ENSMUSG00000000296;ENSMUSG00000000560;ENSMUSG00000000605;ENSMUSG00000000753;ENSMUSG00000000805;ENSMUSG00000001175;ENSMUSG00000002015;ENSMUSG00000002985;ENSMUSG00000003153;ENSMUSG00000003161;ENSMUSG00000003380;ENSMUSG00000003411;ENSMUSG00000003863;ENSMUSG00000003948;ENSMUSG00000004207;ENSMUSG00000004843;ENSMUSG00000004961;ENSMUSG00000005881;ENSMUSG00000005986;ENSMUSG00000006304;ENSMUSG00000006699;…
GO:0097708	intracellular vesicle	225	1794	5.67759e-21	1.67083e-19	ENSMUSG00000000296;ENSMUSG00000000560;ENSMUSG00000000605;ENSMUSG00000000753;ENSMUSG00000000805;ENSMUSG00000001175;ENSMUSG00000002015;ENSMUSG00000002985;ENSMUSG00000003153;ENSMUSG00000003161;ENSMUSG00000003380;ENSMUSG00000003411;ENSMUSG00000003863;ENSMUSG00000003948;ENSMUSG00000004207;ENSMUSG00000004843;ENSMUSG00000004961;ENSMUSG00000005881;ENSMUSG00000005986;ENSMUSG00000006304;ENSMUSG00000006699;…
GO:0044459	plasma membrane part	325	2966	1.07887e-20	3.08676e-19	ENSMUSG00000000223;ENSMUSG00000000303;ENSMUSG00000000326;ENSMUSG00000000530;ENSMUSG00000000560;ENSMUSG00000000594;ENSMUSG00000000605;ENSMUSG00000000627;ENSMUSG00000000805;ENSMUSG00000001025;ENSMUSG00000001175;ENSMUSG00000001227;ENSMUSG00000001240;ENSMUSG00000001248;ENSMUSG00000001507;ENSMUSG00000001552;ENSMUSG00000002015;ENSMUSG00000002580;ENSMUSG00000002771;ENSMUSG00000002799;ENSMUSG00000002985;…
GO:0099699	integral component of synaptic membrane	57	210	2.88518e-20	8.03171e-19	ENSMUSG00000000560;ENSMUSG00000002771;ENSMUSG00000003153;ENSMUSG00000003378;ENSMUSG00000003934;ENSMUSG00000003974;ENSMUSG00000007207;ENSMUSG00000010609;ENSMUSG00000010803;ENSMUSG00000013033;ENSMUSG00000015476;ENSMUSG00000015968;ENSMUSG00000020102;ENSMUSG00000020431;ENSMUSG00000020436;ENSMUSG00000020524;ENSMUSG00000020838;ENSMUSG00000021721;ENSMUSG00000022321;ENSMUSG00000022494;ENSMUSG00000023192;…
GO:0031982	vesicle	234	1920	3.2542e-20	8.8206e-19	ENSMUSG00000000296;ENSMUSG00000000560;ENSMUSG00000000605;ENSMUSG00000000753;ENSMUSG00000000805;ENSMUSG00000001175;ENSMUSG00000002015;ENSMUSG00000002985;ENSMUSG00000003153;ENSMUSG00000003161;ENSMUSG00000003380;ENSMUSG00000003411;ENSMUSG00000003863;ENSMUSG00000003948;ENSMUSG00000004207;ENSMUSG00000004843;ENSMUSG00000004961;ENSMUSG00000005881;ENSMUSG00000005986;ENSMUSG00000006304;ENSMUSG00000006699;…
GO:0045211	postsynaptic membrane	76	352	5.03059e-20	1.32859e-18	ENSMUSG00000000223;ENSMUSG00000000326;ENSMUSG00000000560;ENSMUSG00000000627;ENSMUSG00000002771;ENSMUSG00000003279;ENSMUSG00000003378;ENSMUSG00000003934;ENSMUSG00000003974;ENSMUSG00000010086;ENSMUSG00000010803;ENSMUSG00000015476;ENSMUSG00000020102;ENSMUSG00000020431;ENSMUSG00000020436;ENSMUSG00000020524;ENSMUSG00000020838;ENSMUSG00000022321;ENSMUSG00000022494;ENSMUSG00000022623;ENSMUSG00000023011;…
GO:0032279	asymmetric synapse	80	390	1.4109e-19	3.63166e-18	ENSMUSG00000000223;ENSMUSG00000000531;ENSMUSG00000002771;ENSMUSG00000003279;ENSMUSG00000003378;ENSMUSG00000003575;ENSMUSG00000003934;ENSMUSG00000003974;ENSMUSG00000004843;ENSMUSG00000007207;ENSMUSG00000009894;ENSMUSG00000010086;ENSMUSG00000013033;ENSMUSG00000015766;ENSMUSG00000018411;ENSMUSG00000020102;ENSMUSG00000020431;ENSMUSG00000020524;ENSMUSG00000022099;ENSMUSG00000022494;ENSMUSG00000022623;…
GO:0150034	distal axon	77	366	1.44561e-19	3.63166e-18	ENSMUSG00000001175;ENSMUSG00000001507;ENSMUSG00000003161;ENSMUSG00000003378;ENSMUSG00000004113;ENSMUSG00000004267;ENSMUSG00000006304;ENSMUSG00000008475;ENSMUSG00000013033;ENSMUSG00000015149;ENSMUSG00000015766;ENSMUSG00000018012;ENSMUSG00000018411;ENSMUSG00000018507;ENSMUSG00000019370;ENSMUSG00000019890;ENSMUSG00000020173;ENSMUSG00000021314;ENSMUSG00000021730;ENSMUSG00000022037;ENSMUSG00000022044;…
GO:0044425	membrane part	728	8415	1.94859e-19	4.77869e-18	ENSMUSG00000000223;ENSMUSG00000000303;ENSMUSG00000000308;ENSMUSG00000000326;ENSMUSG00000000530;ENSMUSG00000000560;ENSMUSG00000000594;ENSMUSG00000000605;ENSMUSG00000000627;ENSMUSG00000000805;ENSMUSG00000001025;ENSMUSG00000001175;ENSMUSG00000001227;ENSMUSG00000001240;ENSMUSG00000001248;ENSMUSG00000001467;ENSMUSG00000001507;ENSMUSG00000001552;ENSMUSG00000001802;ENSMUSG00000001946;ENSMUSG00000002015;…
GO:0014069	postsynaptic density	79	386	2.76356e-19	6.61969e-18	ENSMUSG00000000223;ENSMUSG00000000531;ENSMUSG00000002771;ENSMUSG00000003279;ENSMUSG00000003378;ENSMUSG00000003575;ENSMUSG00000003934;ENSMUSG00000003974;ENSMUSG00000004843;ENSMUSG00000007207;ENSMUSG00000009894;ENSMUSG00000010086;ENSMUSG00000013033;ENSMUSG00000015766;ENSMUSG00000018411;ENSMUSG00000020102;ENSMUSG00000020431;ENSMUSG00000020524;ENSMUSG00000022099;ENSMUSG00000022494;ENSMUSG00000022623;…
GO:0070382	exocytic vesicle	59	241	1.47503e-18	3.45292e-17	ENSMUSG00000000560;ENSMUSG00000001175;ENSMUSG00000003153;ENSMUSG00000003380;ENSMUSG00000003411;ENSMUSG00000004961;ENSMUSG00000007021;ENSMUSG00000007207;ENSMUSG00000009894;ENSMUSG00000010086;ENSMUSG00000010609;ENSMUSG00000019302;ENSMUSG00000019370;ENSMUSG00000019478;ENSMUSG00000020486;ENSMUSG00000020524;ENSMUSG00000020894;ENSMUSG00000021314;ENSMUSG00000021567;ENSMUSG00000021596;ENSMUSG00000022415;…
GO:0030054	cell junction	153	1095	1.58434e-18	3.62638e-17	ENSMUSG00000000223;ENSMUSG00000000303;ENSMUSG00000000560;ENSMUSG00000001507;ENSMUSG00000001552;ENSMUSG00000001946;ENSMUSG00000002658;ENSMUSG00000002771;ENSMUSG00000003279;ENSMUSG00000003378;ENSMUSG00000003380;ENSMUSG00000003657;ENSMUSG00000004263;ENSMUSG00000004961;ENSMUSG00000006219;ENSMUSG00000006304;ENSMUSG00000006699;ENSMUSG00000007021;ENSMUSG00000007097;ENSMUSG00000007207;ENSMUSG00000007655;…
GO:0042734	presynaptic membrane	50	187	1.21042e-17	2.65262e-16	ENSMUSG00000003378;ENSMUSG00000003934;ENSMUSG00000003974;ENSMUSG00000007207;ENSMUSG00000010609;ENSMUSG00000013033;ENSMUSG00000015968;ENSMUSG00000020524;ENSMUSG00000020838;ENSMUSG00000021721;ENSMUSG00000022321;ENSMUSG00000023192;ENSMUSG00000023328;ENSMUSG00000024743;ENSMUSG00000025370;ENSMUSG00000025964;ENSMUSG00000026825;ENSMUSG00000026959;ENSMUSG00000027273;ENSMUSG00000027457;ENSMUSG00000027577;…
GO:0044306	neuron projection terminus	50	187	1.21042e-17	2.65262e-16	ENSMUSG00000003161;ENSMUSG00000003378;ENSMUSG00000004113;ENSMUSG00000006304;ENSMUSG00000019890;ENSMUSG00000020894;ENSMUSG00000021314;ENSMUSG00000021730;ENSMUSG00000022469;ENSMUSG00000023826;ENSMUSG00000024256;ENSMUSG00000024261;ENSMUSG00000024381;ENSMUSG00000024743;ENSMUSG00000025147;ENSMUSG00000025889;ENSMUSG00000025892;ENSMUSG00000026204;ENSMUSG00000026473;ENSMUSG00000026904;ENSMUSG00000026959;…
GO:0008021	synaptic vesicle	55	224	1.88317e-17	4.04098e-16	ENSMUSG00000000560;ENSMUSG00000001175;ENSMUSG00000003153;ENSMUSG00000003380;ENSMUSG00000003411;ENSMUSG00000004961;ENSMUSG00000007021;ENSMUSG00000007207;ENSMUSG00000009894;ENSMUSG00000010086;ENSMUSG00000010609;ENSMUSG00000019302;ENSMUSG00000019370;ENSMUSG00000019478;ENSMUSG00000020486;ENSMUSG00000020524;ENSMUSG00000020894;ENSMUSG00000021314;ENSMUSG00000021596;ENSMUSG00000022415;ENSMUSG00000023826;…
GO:0044424	intracellular part	1070	13789	4.09472e-17	8.60726e-16	ENSMUSG00000000078;ENSMUSG00000000125;ENSMUSG00000000296;ENSMUSG00000000303;ENSMUSG00000000308;ENSMUSG00000000317;ENSMUSG00000000326;ENSMUSG00000000531;ENSMUSG00000000560;ENSMUSG00000000594;ENSMUSG00000000605;ENSMUSG00000000627;ENSMUSG00000000753;ENSMUSG00000000805;ENSMUSG00000001025;ENSMUSG00000001123;ENSMUSG00000001175;ENSMUSG00000001240;ENSMUSG00000001248;ENSMUSG00000001289;ENSMUSG00000001467;…
GO:0043226	organelle	982	12413	7.99397e-17	1.64676e-15	ENSMUSG00000000078;ENSMUSG00000000125;ENSMUSG00000000223;ENSMUSG00000000296;ENSMUSG00000000303;ENSMUSG00000000308;ENSMUSG00000000317;ENSMUSG00000000326;ENSMUSG00000000531;ENSMUSG00000000560;ENSMUSG00000000594;ENSMUSG00000000605;ENSMUSG00000000627;ENSMUSG00000000753;ENSMUSG00000000805;ENSMUSG00000001025;ENSMUSG00000001123;ENSMUSG00000001175;ENSMUSG00000001248;ENSMUSG00000001289;ENSMUSG00000001467;…
GO:0098588	bounding membrane of organelle	190	1563	2.75605e-16	5.56614e-15	ENSMUSG00000000560;ENSMUSG00000000605;ENSMUSG00000000805;ENSMUSG00000001175;ENSMUSG00000002015;ENSMUSG00000002105;ENSMUSG00000002763;ENSMUSG00000003153;ENSMUSG00000003161;ENSMUSG00000003411;ENSMUSG00000003746;ENSMUSG00000003948;ENSMUSG00000004285;ENSMUSG00000004843;ENSMUSG00000004961;ENSMUSG00000005881;ENSMUSG00000006699;ENSMUSG00000006731;ENSMUSG00000007021;ENSMUSG00000007207;ENSMUSG00000007655;…
GO:0043679	axon terminus	45	168	4.75936e-16	9.42719e-15	ENSMUSG00000003161;ENSMUSG00000003378;ENSMUSG00000004113;ENSMUSG00000006304;ENSMUSG00000019890;ENSMUSG00000021314;ENSMUSG00000021730;ENSMUSG00000022469;ENSMUSG00000023826;ENSMUSG00000024256;ENSMUSG00000024381;ENSMUSG00000024743;ENSMUSG00000025889;ENSMUSG00000025892;ENSMUSG00000026204;ENSMUSG00000026473;ENSMUSG00000026904;ENSMUSG00000026959;ENSMUSG00000027568;ENSMUSG00000027712;ENSMUSG00000028051;…
GO:0099503	secretory vesicle	95	582	5.07969e-16	9.87185e-15	ENSMUSG00000000560;ENSMUSG00000000805;ENSMUSG00000001175;ENSMUSG00000003153;ENSMUSG00000003161;ENSMUSG00000003380;ENSMUSG00000003411;ENSMUSG00000003863;ENSMUSG00000004961;ENSMUSG00000006304;ENSMUSG00000006699;ENSMUSG00000007021;ENSMUSG00000007207;ENSMUSG00000007655;ENSMUSG00000009013;ENSMUSG00000009894;ENSMUSG00000010086;ENSMUSG00000010609;ENSMUSG00000018593;ENSMUSG00000019302;ENSMUSG00000019370;…
GO:0030133	transport vesicle	70	362	7.03933e-16	1.34269e-14	ENSMUSG00000000560;ENSMUSG00000000805;ENSMUSG00000001175;ENSMUSG00000003153;ENSMUSG00000003380;ENSMUSG00000003411;ENSMUSG00000004961;ENSMUSG00000007021;ENSMUSG00000007207;ENSMUSG00000009894;ENSMUSG00000010086;ENSMUSG00000010609;ENSMUSG00000019302;ENSMUSG00000019370;ENSMUSG00000019478;ENSMUSG00000019590;ENSMUSG00000019890;ENSMUSG00000020386;ENSMUSG00000020486;ENSMUSG00000020524;ENSMUSG00000020894;…
GO:0044433	cytoplasmic vesicle part	115	780	8.44283e-16	1.58111e-14	ENSMUSG00000000560;ENSMUSG00000000605;ENSMUSG00000000805;ENSMUSG00000001175;ENSMUSG00000003153;ENSMUSG00000003161;ENSMUSG00000003411;ENSMUSG00000003948;ENSMUSG00000004843;ENSMUSG00000004961;ENSMUSG00000007021;ENSMUSG00000007207;ENSMUSG00000007655;ENSMUSG00000008036;ENSMUSG00000009894;ENSMUSG00000010803;ENSMUSG00000017774;ENSMUSG00000018126;ENSMUSG00000018340;ENSMUSG00000018593;ENSMUSG00000019302;…
GO:0098936	intrinsic component of postsynaptic membrane	44	168	2.47354e-15	4.54954e-14	ENSMUSG00000000560;ENSMUSG00000002771;ENSMUSG00000003378;ENSMUSG00000003934;ENSMUSG00000003974;ENSMUSG00000010803;ENSMUSG00000015476;ENSMUSG00000020102;ENSMUSG00000020431;ENSMUSG00000020436;ENSMUSG00000020524;ENSMUSG00000020838;ENSMUSG00000022321;ENSMUSG00000022494;ENSMUSG00000023192;ENSMUSG00000024873;ENSMUSG00000025370;ENSMUSG00000025892;ENSMUSG00000026959;ENSMUSG00000027577;ENSMUSG00000030307;…
GO:0098889	intrinsic component of presynaptic membrane	36	116	2.69361e-15	4.8674e-14	ENSMUSG00000003378;ENSMUSG00000003934;ENSMUSG00000003974;ENSMUSG00000007207;ENSMUSG00000010609;ENSMUSG00000013033;ENSMUSG00000015968;ENSMUSG00000020524;ENSMUSG00000020838;ENSMUSG00000021721;ENSMUSG00000022321;ENSMUSG00000024743;ENSMUSG00000025370;ENSMUSG00000025964;ENSMUSG00000026959;ENSMUSG00000027273;ENSMUSG00000027577;ENSMUSG00000028399;ENSMUSG00000029503;ENSMUSG00000030092;ENSMUSG00000030307;…
GO:0005622	intracellular	1073	13998	5.54969e-15	9.85549e-14	ENSMUSG00000000078;ENSMUSG00000000125;ENSMUSG00000000296;ENSMUSG00000000303;ENSMUSG00000000308;ENSMUSG00000000317;ENSMUSG00000000326;ENSMUSG00000000531;ENSMUSG00000000560;ENSMUSG00000000594;ENSMUSG00000000605;ENSMUSG00000000627;ENSMUSG00000000753;ENSMUSG00000000805;ENSMUSG00000001025;ENSMUSG00000001123;ENSMUSG00000001175;ENSMUSG00000001240;ENSMUSG00000001248;ENSMUSG00000001289;ENSMUSG00000001467;…
GO:0099055	integral component of postsynaptic membrane	42	159	7.6869e-15	1.34195e-13	ENSMUSG00000000560;ENSMUSG00000002771;ENSMUSG00000003378;ENSMUSG00000003934;ENSMUSG00000003974;ENSMUSG00000010803;ENSMUSG00000015476;ENSMUSG00000020102;ENSMUSG00000020431;ENSMUSG00000020436;ENSMUSG00000020524;ENSMUSG00000020838;ENSMUSG00000022321;ENSMUSG00000022494;ENSMUSG00000023192;ENSMUSG00000024873;ENSMUSG00000025370;ENSMUSG00000025892;ENSMUSG00000026959;ENSMUSG00000027577;ENSMUSG00000030307;…
GO:0005783	endoplasmic reticulum	196	1686	8.39125e-15	1.4405e-13	ENSMUSG00000000125;ENSMUSG00000000605;ENSMUSG00000000627;ENSMUSG00000000805;ENSMUSG00000001248;ENSMUSG00000001467;ENSMUSG00000001555;ENSMUSG00000002015;ENSMUSG00000002083;ENSMUSG00000002105;ENSMUSG00000002395;ENSMUSG00000002985;ENSMUSG00000003161;ENSMUSG00000003271;ENSMUSG00000003363;ENSMUSG00000003378;ENSMUSG00000003746;ENSMUSG00000004044;ENSMUSG00000004415;ENSMUSG00000004565;ENSMUSG00000004846;…
GO:0031012	extracellular matrix	77	444	1.23463e-14	2.0847e-13	ENSMUSG00000000125;ENSMUSG00000000753;ENSMUSG00000001025;ENSMUSG00000001119;ENSMUSG00000001123;ENSMUSG00000001741;ENSMUSG00000002985;ENSMUSG00000004415;ENSMUSG00000004846;ENSMUSG00000004892;ENSMUSG00000017344;ENSMUSG00000017737;ENSMUSG00000018340;ENSMUSG00000018593;ENSMUSG00000019899;ENSMUSG00000019997;ENSMUSG00000020044;ENSMUSG00000020241;ENSMUSG00000021477;ENSMUSG00000021732;ENSMUSG00000021814;…
GO:0098797	plasma membrane protein complex	87	537	1.41818e-14	2.356e-13	ENSMUSG00000000303;ENSMUSG00000000530;ENSMUSG00000001175;ENSMUSG00000001240;ENSMUSG00000001507;ENSMUSG00000001552;ENSMUSG00000002771;ENSMUSG00000003352;ENSMUSG00000003378;ENSMUSG00000004113;ENSMUSG00000007097;ENSMUSG00000007207;ENSMUSG00000008036;ENSMUSG00000009731;ENSMUSG00000015766;ENSMUSG00000015968;ENSMUSG00000016346;ENSMUSG00000019087;ENSMUSG00000019194;ENSMUSG00000019370;ENSMUSG00000020331;…
GO:0031226	intrinsic component of plasma membrane	181	1539	3.60979e-14	5.90172e-13	ENSMUSG00000000530;ENSMUSG00000000560;ENSMUSG00000000605;ENSMUSG00000000627;ENSMUSG00000000805;ENSMUSG00000001175;ENSMUSG00000001227;ENSMUSG00000001240;ENSMUSG00000001507;ENSMUSG00000002015;ENSMUSG00000002580;ENSMUSG00000002771;ENSMUSG00000002799;ENSMUSG00000003153;ENSMUSG00000003378;ENSMUSG00000003617;ENSMUSG00000003934;ENSMUSG00000003974;ENSMUSG00000005360;ENSMUSG00000006576;ENSMUSG00000007097;…
GO:0099056	integral component of presynaptic membrane	32	104	1.23003e-13	1.97957e-12	ENSMUSG00000003378;ENSMUSG00000003934;ENSMUSG00000003974;ENSMUSG00000007207;ENSMUSG00000010609;ENSMUSG00000013033;ENSMUSG00000015968;ENSMUSG00000020524;ENSMUSG00000020838;ENSMUSG00000021721;ENSMUSG00000022321;ENSMUSG00000024743;ENSMUSG00000025370;ENSMUSG00000025964;ENSMUSG00000026959;ENSMUSG00000027577;ENSMUSG00000028399;ENSMUSG00000029503;ENSMUSG00000030307;ENSMUSG00000030806;ENSMUSG00000032017;…
GO:0098803	respiratory chain complex	28	81	1.59328e-13	2.52474e-12	ENSMUSG00000016427;ENSMUSG00000020153;ENSMUSG00000021520;ENSMUSG00000021764;ENSMUSG00000023089;ENSMUSG00000024038;ENSMUSG00000026032;ENSMUSG00000026895;ENSMUSG00000028648;ENSMUSG00000029632;ENSMUSG00000031059;ENSMUSG00000031231;ENSMUSG00000031818;ENSMUSG00000035885;ENSMUSG00000036199;ENSMUSG00000036751;ENSMUSG00000041697;ENSMUSG00000059534;ENSMUSG00000063882;ENSMUSG00000064341;ENSMUSG00000064345;…
GO:0098805	whole membrane	161	1348	3.13994e-13	4.90021e-12	ENSMUSG00000000303;ENSMUSG00000000560;ENSMUSG00000000605;ENSMUSG00000000805;ENSMUSG00000001175;ENSMUSG00000002763;ENSMUSG00000003153;ENSMUSG00000003161;ENSMUSG00000003411;ENSMUSG00000003948;ENSMUSG00000004044;ENSMUSG00000004267;ENSMUSG00000004285;ENSMUSG00000004843;ENSMUSG00000004961;ENSMUSG00000007021;ENSMUSG00000007097;ENSMUSG00000007207;ENSMUSG00000007655;ENSMUSG00000008036;ENSMUSG00000009894;…
GO:0030672	synaptic vesicle membrane	34	121	4.02152e-13	6.09141e-12	ENSMUSG00000000560;ENSMUSG00000001175;ENSMUSG00000003153;ENSMUSG00000003411;ENSMUSG00000004961;ENSMUSG00000007021;ENSMUSG00000007207;ENSMUSG00000009894;ENSMUSG00000019302;ENSMUSG00000019370;ENSMUSG00000019478;ENSMUSG00000020894;ENSMUSG00000021314;ENSMUSG00000021596;ENSMUSG00000022415;ENSMUSG00000023826;ENSMUSG00000024381;ENSMUSG00000024403;ENSMUSG00000024479;ENSMUSG00000024743;ENSMUSG00000025889;…
GO:0099501	exocytic vesicle membrane	34	121	4.02152e-13	6.09141e-12	ENSMUSG00000000560;ENSMUSG00000001175;ENSMUSG00000003153;ENSMUSG00000003411;ENSMUSG00000004961;ENSMUSG00000007021;ENSMUSG00000007207;ENSMUSG00000009894;ENSMUSG00000019302;ENSMUSG00000019370;ENSMUSG00000019478;ENSMUSG00000020894;ENSMUSG00000021314;ENSMUSG00000021596;ENSMUSG00000022415;ENSMUSG00000023826;ENSMUSG00000024381;ENSMUSG00000024403;ENSMUSG00000024479;ENSMUSG00000024743;ENSMUSG00000025889;…
GO:0044309	neuron spine	46	208	4.84894e-13	7.23827e-12	ENSMUSG00000000326;ENSMUSG00000003161;ENSMUSG00000003974;ENSMUSG00000005360;ENSMUSG00000006304;ENSMUSG00000006699;ENSMUSG00000007097;ENSMUSG00000019899;ENSMUSG00000020524;ENSMUSG00000020704;ENSMUSG00000022494;ENSMUSG00000022623;ENSMUSG00000024146;ENSMUSG00000024873;ENSMUSG00000025555;ENSMUSG00000025892;ENSMUSG00000026825;ENSMUSG00000026959;ENSMUSG00000027568;ENSMUSG00000028785;ENSMUSG00000029071;…
GO:0034705	potassium channel complex	29	91	6.34381e-13	9.20299e-12	ENSMUSG00000001175;ENSMUSG00000003378;ENSMUSG00000007207;ENSMUSG00000009731;ENSMUSG00000016346;ENSMUSG00000019370;ENSMUSG00000020331;ENSMUSG00000020894;ENSMUSG00000021730;ENSMUSG00000025221;ENSMUSG00000025892;ENSMUSG00000027273;ENSMUSG00000028033;ENSMUSG00000028631;ENSMUSG00000032017;ENSMUSG00000033998;ENSMUSG00000036815;ENSMUSG00000037610;ENSMUSG00000037624;ENSMUSG00000038077;ENSMUSG00000040164;…
GO:0070469	respiratory chain	29	91	6.34381e-13	9.20299e-12	ENSMUSG00000016427;ENSMUSG00000020153;ENSMUSG00000021520;ENSMUSG00000021764;ENSMUSG00000023089;ENSMUSG00000024038;ENSMUSG00000026032;ENSMUSG00000026895;ENSMUSG00000028648;ENSMUSG00000029632;ENSMUSG00000031059;ENSMUSG00000031231;ENSMUSG00000031818;ENSMUSG00000032330;ENSMUSG00000035885;ENSMUSG00000036199;ENSMUSG00000036751;ENSMUSG00000041697;ENSMUSG00000059534;ENSMUSG00000063882;ENSMUSG00000064341;…
GO:0062023	collagen-containing extracellular matrix	61	334	7.27571e-13	1.04083e-11	ENSMUSG00000000753;ENSMUSG00000001025;ENSMUSG00000001119;ENSMUSG00000001123;ENSMUSG00000001741;ENSMUSG00000004846;ENSMUSG00000004892;ENSMUSG00000017344;ENSMUSG00000017737;ENSMUSG00000018340;ENSMUSG00000018593;ENSMUSG00000019899;ENSMUSG00000020044;ENSMUSG00000020241;ENSMUSG00000021477;ENSMUSG00000021732;ENSMUSG00000021814;ENSMUSG00000021974;ENSMUSG00000022037;ENSMUSG00000023328;ENSMUSG00000024053;…
GO:0043197	dendritic spine	45	204	9.55399e-13	1.34803e-11	ENSMUSG00000000326;ENSMUSG00000003161;ENSMUSG00000003974;ENSMUSG00000005360;ENSMUSG00000006304;ENSMUSG00000006699;ENSMUSG00000007097;ENSMUSG00000019899;ENSMUSG00000020524;ENSMUSG00000020704;ENSMUSG00000022494;ENSMUSG00000022623;ENSMUSG00000024146;ENSMUSG00000024873;ENSMUSG00000025555;ENSMUSG00000025892;ENSMUSG00000026825;ENSMUSG00000026959;ENSMUSG00000027568;ENSMUSG00000028785;ENSMUSG00000029071;…
GO:0005887	integral component of plasma membrane	168	1464	2.72402e-12	3.79154e-11	ENSMUSG00000000530;ENSMUSG00000000560;ENSMUSG00000000605;ENSMUSG00000000627;ENSMUSG00000001175;ENSMUSG00000001227;ENSMUSG00000001240;ENSMUSG00000001507;ENSMUSG00000002015;ENSMUSG00000002771;ENSMUSG00000002799;ENSMUSG00000003153;ENSMUSG00000003378;ENSMUSG00000003934;ENSMUSG00000003974;ENSMUSG00000005360;ENSMUSG00000006576;ENSMUSG00000007097;ENSMUSG00000007207;ENSMUSG00000007655;ENSMUSG00000009731;…
GO:0044422	organelle part	701	8571	3.38729e-12	4.65188e-11	ENSMUSG00000000078;ENSMUSG00000000125;ENSMUSG00000000303;ENSMUSG00000000308;ENSMUSG00000000531;ENSMUSG00000000560;ENSMUSG00000000605;ENSMUSG00000000805;ENSMUSG00000001025;ENSMUSG00000001175;ENSMUSG00000001248;ENSMUSG00000001467;ENSMUSG00000001552;ENSMUSG00000001555;ENSMUSG00000001741;ENSMUSG00000002006;ENSMUSG00000002015;ENSMUSG00000002083;ENSMUSG00000002105;ENSMUSG00000002319;ENSMUSG00000002395;…
GO:0030658	transport vesicle membrane	41	182	4.75283e-12	6.44134e-11	ENSMUSG00000000560;ENSMUSG00000000805;ENSMUSG00000001175;ENSMUSG00000003153;ENSMUSG00000003411;ENSMUSG00000004961;ENSMUSG00000007021;ENSMUSG00000007207;ENSMUSG00000009894;ENSMUSG00000019302;ENSMUSG00000019370;ENSMUSG00000019478;ENSMUSG00000019590;ENSMUSG00000020386;ENSMUSG00000020894;ENSMUSG00000021314;ENSMUSG00000021596;ENSMUSG00000022415;ENSMUSG00000023826;ENSMUSG00000024381;ENSMUSG00000024403;…
GO:0030659	cytoplasmic vesicle membrane	72	451	5.75931e-12	7.70401e-11	ENSMUSG00000000560;ENSMUSG00000000805;ENSMUSG00000001175;ENSMUSG00000003153;ENSMUSG00000003161;ENSMUSG00000003411;ENSMUSG00000004961;ENSMUSG00000007021;ENSMUSG00000007207;ENSMUSG00000007655;ENSMUSG00000008036;ENSMUSG00000009894;ENSMUSG00000010803;ENSMUSG00000017774;ENSMUSG00000018126;ENSMUSG00000018593;ENSMUSG00000019302;ENSMUSG00000019370;ENSMUSG00000019478;ENSMUSG00000019590;ENSMUSG00000020297;…
GO:0043229	intracellular organelle	936	12104	6.55004e-12	8.64941e-11	ENSMUSG00000000078;ENSMUSG00000000125;ENSMUSG00000000296;ENSMUSG00000000303;ENSMUSG00000000308;ENSMUSG00000000317;ENSMUSG00000000326;ENSMUSG00000000531;ENSMUSG00000000560;ENSMUSG00000000594;ENSMUSG00000000605;ENSMUSG00000000627;ENSMUSG00000000753;ENSMUSG00000000805;ENSMUSG00000001025;ENSMUSG00000001123;ENSMUSG00000001175;ENSMUSG00000001248;ENSMUSG00000001289;ENSMUSG00000001467;ENSMUSG00000001552;…
GO:0031224	intrinsic component of membrane	590	7046	1.85427e-11	2.41759e-10	ENSMUSG00000000303;ENSMUSG00000000326;ENSMUSG00000000530;ENSMUSG00000000560;ENSMUSG00000000605;ENSMUSG00000000627;ENSMUSG00000000805;ENSMUSG00000001175;ENSMUSG00000001227;ENSMUSG00000001240;ENSMUSG00000001248;ENSMUSG00000001467;ENSMUSG00000001507;ENSMUSG00000001802;ENSMUSG00000001946;ENSMUSG00000002015;ENSMUSG00000002105;ENSMUSG00000002395;ENSMUSG00000002580;ENSMUSG00000002771;ENSMUSG00000002799;…
GO:0098878	neurotransmitter receptor complex	21	55	1.92093e-11	2.4732e-10	ENSMUSG00000002771;ENSMUSG00000003378;ENSMUSG00000015766;ENSMUSG00000020524;ENSMUSG00000022494;ENSMUSG00000022623;ENSMUSG00000024873;ENSMUSG00000025892;ENSMUSG00000026959;ENSMUSG00000032017;ENSMUSG00000032172;ENSMUSG00000032269;ENSMUSG00000037541;ENSMUSG00000038738;ENSMUSG00000042388;ENSMUSG00000052572;ENSMUSG00000053550;ENSMUSG00000056073;ENSMUSG00000059003;ENSMUSG00000059456;ENSMUSG00000066189
GO:0012506	vesicle membrane	72	470	4.14223e-11	5.26728e-10	ENSMUSG00000000560;ENSMUSG00000000805;ENSMUSG00000001175;ENSMUSG00000003153;ENSMUSG00000003161;ENSMUSG00000003411;ENSMUSG00000004961;ENSMUSG00000007021;ENSMUSG00000007207;ENSMUSG00000007655;ENSMUSG00000008036;ENSMUSG00000009894;ENSMUSG00000010803;ENSMUSG00000017774;ENSMUSG00000018126;ENSMUSG00000018593;ENSMUSG00000019302;ENSMUSG00000019370;ENSMUSG00000019478;ENSMUSG00000019590;ENSMUSG00000020297;…
GO:0008076	voltage-gated potassium channel complex	25	81	5.40601e-11	6.79048e-10	ENSMUSG00000001175;ENSMUSG00000007207;ENSMUSG00000009731;ENSMUSG00000016346;ENSMUSG00000019370;ENSMUSG00000020331;ENSMUSG00000020894;ENSMUSG00000021730;ENSMUSG00000025221;ENSMUSG00000027273;ENSMUSG00000028033;ENSMUSG00000028631;ENSMUSG00000033998;ENSMUSG00000036815;ENSMUSG00000037610;ENSMUSG00000037624;ENSMUSG00000038077;ENSMUSG00000040164;ENSMUSG00000041695;ENSMUSG00000043673;ENSMUSG00000050556;…
GO:0008328	ionotropic glutamate receptor complex	20	53	7.45609e-11	9.25274e-10	ENSMUSG00000002771;ENSMUSG00000003378;ENSMUSG00000015766;ENSMUSG00000020524;ENSMUSG00000022494;ENSMUSG00000022623;ENSMUSG00000024873;ENSMUSG00000025892;ENSMUSG00000026959;ENSMUSG00000032017;ENSMUSG00000032172;ENSMUSG00000037541;ENSMUSG00000038738;ENSMUSG00000042388;ENSMUSG00000052572;ENSMUSG00000053550;ENSMUSG00000056073;ENSMUSG00000059003;ENSMUSG00000059456;ENSMUSG00000066189
GO:0042383	sarcolemma	37	167	8.66076e-11	1.06197e-09	ENSMUSG00000000805;ENSMUSG00000001119;ENSMUSG00000003161;ENSMUSG00000003352;ENSMUSG00000007097;ENSMUSG00000007655;ENSMUSG00000015968;ENSMUSG00000017400;ENSMUSG00000018340;ENSMUSG00000019194;ENSMUSG00000019899;ENSMUSG00000020241;ENSMUSG00000020828;ENSMUSG00000021313;ENSMUSG00000022840;ENSMUSG00000023175;ENSMUSG00000024302;ENSMUSG00000024381;ENSMUSG00000026576;ENSMUSG00000027712;ENSMUSG00000030401;…
GO:0005746	mitochondrial respiratory chain	24	77	1.03927e-10	1.25935e-09	ENSMUSG00000016427;ENSMUSG00000020153;ENSMUSG00000021520;ENSMUSG00000021764;ENSMUSG00000023089;ENSMUSG00000024038;ENSMUSG00000026032;ENSMUSG00000026895;ENSMUSG00000028648;ENSMUSG00000029632;ENSMUSG00000031059;ENSMUSG00000031231;ENSMUSG00000031818;ENSMUSG00000032330;ENSMUSG00000036199;ENSMUSG00000041697;ENSMUSG00000059534;ENSMUSG00000063882;ENSMUSG00000064341;ENSMUSG00000064345;ENSMUSG00000064351;…
GO:0098948	intrinsic component of postsynaptic specialization membrane	28	105	1.81013e-10	2.16795e-09	ENSMUSG00000000560;ENSMUSG00000002771;ENSMUSG00000003378;ENSMUSG00000003934;ENSMUSG00000010803;ENSMUSG00000020102;ENSMUSG00000020431;ENSMUSG00000020436;ENSMUSG00000020524;ENSMUSG00000022321;ENSMUSG00000022494;ENSMUSG00000024873;ENSMUSG00000025892;ENSMUSG00000026959;ENSMUSG00000027577;ENSMUSG00000030600;ENSMUSG00000031302;ENSMUSG00000032452;ENSMUSG00000033676;ENSMUSG00000040537;ENSMUSG00000044667;…
GO:0099060	integral component of postsynaptic specialization membrane	27	99	2.18825e-10	2.59069e-09	ENSMUSG00000000560;ENSMUSG00000002771;ENSMUSG00000003378;ENSMUSG00000003934;ENSMUSG00000010803;ENSMUSG00000020102;ENSMUSG00000020431;ENSMUSG00000020436;ENSMUSG00000020524;ENSMUSG00000022321;ENSMUSG00000022494;ENSMUSG00000024873;ENSMUSG00000025892;ENSMUSG00000026959;ENSMUSG00000027577;ENSMUSG00000030600;ENSMUSG00000031302;ENSMUSG00000032452;ENSMUSG00000033676;ENSMUSG00000040537;ENSMUSG00000044667;…
GO:0031984	organelle subcompartment	160	1477	7.66706e-10	8.97395e-09	ENSMUSG00000000303;ENSMUSG00000000605;ENSMUSG00000000805;ENSMUSG00000001248;ENSMUSG00000001467;ENSMUSG00000002015;ENSMUSG00000002105;ENSMUSG00000002395;ENSMUSG00000003161;ENSMUSG00000003363;ENSMUSG00000003746;ENSMUSG00000004565;ENSMUSG00000004846;ENSMUSG00000005873;ENSMUSG00000005881;ENSMUSG00000006315;ENSMUSG00000006675;ENSMUSG00000006699;ENSMUSG00000006731;ENSMUSG00000007655;ENSMUSG00000008140;…
GO:0071944	cell periphery	524	6264	8.58491e-10	9.93535e-09	ENSMUSG00000000223;ENSMUSG00000000303;ENSMUSG00000000326;ENSMUSG00000000530;ENSMUSG00000000531;ENSMUSG00000000560;ENSMUSG00000000594;ENSMUSG00000000605;ENSMUSG00000000627;ENSMUSG00000000805;ENSMUSG00000001025;ENSMUSG00000001119;ENSMUSG00000001175;ENSMUSG00000001227;ENSMUSG00000001240;ENSMUSG00000001248;ENSMUSG00000001467;ENSMUSG00000001507;ENSMUSG00000001552;ENSMUSG00000001741;ENSMUSG00000001946;…
GO:0043227	membrane-bounded organelle	855	11085	1.07425e-09	1.22942e-08	ENSMUSG00000000078;ENSMUSG00000000125;ENSMUSG00000000296;ENSMUSG00000000303;ENSMUSG00000000308;ENSMUSG00000000317;ENSMUSG00000000326;ENSMUSG00000000531;ENSMUSG00000000560;ENSMUSG00000000594;ENSMUSG00000000605;ENSMUSG00000000627;ENSMUSG00000000753;ENSMUSG00000000805;ENSMUSG00000001025;ENSMUSG00000001123;ENSMUSG00000001175;ENSMUSG00000001248;ENSMUSG00000001289;ENSMUSG00000001467;ENSMUSG00000001552;…
GO:0031252	cell leading edge	63	421	1.79305e-09	2.0295e-08	ENSMUSG00000000303;ENSMUSG00000000560;ENSMUSG00000001025;ENSMUSG00000004263;ENSMUSG00000006304;ENSMUSG00000006699;ENSMUSG00000008475;ENSMUSG00000010803;ENSMUSG00000015766;ENSMUSG00000015968;ENSMUSG00000017774;ENSMUSG00000018001;ENSMUSG00000018012;ENSMUSG00000018411;ENSMUSG00000018507;ENSMUSG00000019831;ENSMUSG00000019889;ENSMUSG00000020173;ENSMUSG00000020331;ENSMUSG00000020436;ENSMUSG00000020524;…
GO:0016021	integral component of membrane	566	6889	1.98819e-09	2.22591e-08	ENSMUSG00000000303;ENSMUSG00000000326;ENSMUSG00000000530;ENSMUSG00000000560;ENSMUSG00000000605;ENSMUSG00000000627;ENSMUSG00000001175;ENSMUSG00000001227;ENSMUSG00000001240;ENSMUSG00000001248;ENSMUSG00000001467;ENSMUSG00000001507;ENSMUSG00000001802;ENSMUSG00000001946;ENSMUSG00000002015;ENSMUSG00000002105;ENSMUSG00000002395;ENSMUSG00000002771;ENSMUSG00000002799;ENSMUSG00000003153;ENSMUSG00000003352;…
GO:0005886	plasma membrane	511	6122	2.3535e-09	2.60656e-08	ENSMUSG00000000223;ENSMUSG00000000303;ENSMUSG00000000326;ENSMUSG00000000530;ENSMUSG00000000531;ENSMUSG00000000560;ENSMUSG00000000594;ENSMUSG00000000605;ENSMUSG00000000627;ENSMUSG00000000805;ENSMUSG00000001025;ENSMUSG00000001119;ENSMUSG00000001175;ENSMUSG00000001227;ENSMUSG00000001240;ENSMUSG00000001248;ENSMUSG00000001467;ENSMUSG00000001507;ENSMUSG00000001552;ENSMUSG00000001741;ENSMUSG00000001946;…
GO:0098800	inner mitochondrial membrane protein complex	30	132	2.71926e-09	2.97961e-08	ENSMUSG00000016252;ENSMUSG00000016427;ENSMUSG00000018770;ENSMUSG00000020153;ENSMUSG00000021290;ENSMUSG00000021520;ENSMUSG00000021764;ENSMUSG00000023089;ENSMUSG00000024038;ENSMUSG00000026032;ENSMUSG00000026895;ENSMUSG00000027076;ENSMUSG00000028648;ENSMUSG00000029632;ENSMUSG00000031059;ENSMUSG00000031818;ENSMUSG00000036199;ENSMUSG00000041697;ENSMUSG00000050856;ENSMUSG00000059534;ENSMUSG00000063882;…
GO:0032590	dendrite membrane	17	46	2.88841e-09	3.13165e-08	ENSMUSG00000000560;ENSMUSG00000010803;ENSMUSG00000015968;ENSMUSG00000020331;ENSMUSG00000020436;ENSMUSG00000020524;ENSMUSG00000021730;ENSMUSG00000022494;ENSMUSG00000026959;ENSMUSG00000028172;ENSMUSG00000028785;ENSMUSG00000030161;ENSMUSG00000032011;ENSMUSG00000035863;ENSMUSG00000050556;ENSMUSG00000053550;ENSMUSG00000055078
GO:0044455	mitochondrial membrane part	42	231	3.14618e-09	3.37559e-08	ENSMUSG00000000308;ENSMUSG00000016252;ENSMUSG00000016427;ENSMUSG00000017188;ENSMUSG00000018770;ENSMUSG00000019054;ENSMUSG00000020153;ENSMUSG00000020744;ENSMUSG00000021290;ENSMUSG00000021520;ENSMUSG00000021764;ENSMUSG00000023089;ENSMUSG00000024038;ENSMUSG00000026032;ENSMUSG00000026568;ENSMUSG00000026895;ENSMUSG00000027076;ENSMUSG00000027384;ENSMUSG00000028648;ENSMUSG00000028756;ENSMUSG00000029632;…
GO:0044432	endoplasmic reticulum part	120	1043	4.01567e-09	4.26406e-08	ENSMUSG00000000125;ENSMUSG00000000605;ENSMUSG00000001248;ENSMUSG00000001467;ENSMUSG00000001555;ENSMUSG00000002015;ENSMUSG00000002395;ENSMUSG00000003161;ENSMUSG00000003363;ENSMUSG00000004565;ENSMUSG00000004846;ENSMUSG00000005873;ENSMUSG00000005881;ENSMUSG00000006315;ENSMUSG00000006675;ENSMUSG00000007655;ENSMUSG00000008140;ENSMUSG00000010609;ENSMUSG00000014959;ENSMUSG00000017344;ENSMUSG00000019087;…
GO:0097386	glial cell projection	13	27	4.49479e-09	4.72411e-08	ENSMUSG00000003974;ENSMUSG00000015149;ENSMUSG00000018411;ENSMUSG00000020932;ENSMUSG00000024261;ENSMUSG00000026473;ENSMUSG00000027737;ENSMUSG00000028756;ENSMUSG00000028822;ENSMUSG00000031760;ENSMUSG00000037624;ENSMUSG00000046352;ENSMUSG00000049583
GO:0048471	perinuclear region of cytoplasm	93	750	6.85352e-09	7.13043e-08	ENSMUSG00000000296;ENSMUSG00000000303;ENSMUSG00000000753;ENSMUSG00000000805;ENSMUSG00000001025;ENSMUSG00000001507;ENSMUSG00000002015;ENSMUSG00000002105;ENSMUSG00000002799;ENSMUSG00000003411;ENSMUSG00000004263;ENSMUSG00000004677;ENSMUSG00000004961;ENSMUSG00000005986;ENSMUSG00000006651;ENSMUSG00000007655;ENSMUSG00000009894;ENSMUSG00000013584;ENSMUSG00000013622;ENSMUSG00000015013;ENSMUSG00000015090;…
GO:0019866	organelle inner membrane	68	490	9.75522e-09	1.00479e-07	ENSMUSG00000000308;ENSMUSG00000005360;ENSMUSG00000010609;ENSMUSG00000014313;ENSMUSG00000015790;ENSMUSG00000016252;ENSMUSG00000016427;ENSMUSG00000017188;ENSMUSG00000017778;ENSMUSG00000018770;ENSMUSG00000020153;ENSMUSG00000020219;ENSMUSG00000020744;ENSMUSG00000021290;ENSMUSG00000021520;ENSMUSG00000021764;ENSMUSG00000022037;ENSMUSG00000023089;ENSMUSG00000024038;ENSMUSG00000024799;ENSMUSG00000025868;…
GO:0099634	postsynaptic specialization membrane	29	132	1.13003e-08	1.1524e-07	ENSMUSG00000000560;ENSMUSG00000002771;ENSMUSG00000003378;ENSMUSG00000003934;ENSMUSG00000010803;ENSMUSG00000020102;ENSMUSG00000020431;ENSMUSG00000020436;ENSMUSG00000020524;ENSMUSG00000022321;ENSMUSG00000022494;ENSMUSG00000024873;ENSMUSG00000025892;ENSMUSG00000026959;ENSMUSG00000027577;ENSMUSG00000030600;ENSMUSG00000031302;ENSMUSG00000032452;ENSMUSG00000033676;ENSMUSG00000040537;ENSMUSG00000044667;…
GO:0043204	perikaryon	34	173	1.31175e-08	1.32461e-07	ENSMUSG00000000223;ENSMUSG00000000308;ENSMUSG00000003153;ENSMUSG00000003378;ENSMUSG00000004267;ENSMUSG00000006304;ENSMUSG00000015149;ENSMUSG00000019194;ENSMUSG00000021477;ENSMUSG00000024008;ENSMUSG00000024256;ENSMUSG00000024713;ENSMUSG00000026473;ENSMUSG00000027419;ENSMUSG00000027568;ENSMUSG00000027712;ENSMUSG00000028785;ENSMUSG00000028969;ENSMUSG00000029819;ENSMUSG00000030410;ENSMUSG00000030854;…
GO:0005743	mitochondrial inner membrane	62	433	1.34514e-08	1.34514e-07	ENSMUSG00000000308;ENSMUSG00000005360;ENSMUSG00000014313;ENSMUSG00000015790;ENSMUSG00000016252;ENSMUSG00000016427;ENSMUSG00000017188;ENSMUSG00000017778;ENSMUSG00000018770;ENSMUSG00000020153;ENSMUSG00000020219;ENSMUSG00000020744;ENSMUSG00000021290;ENSMUSG00000021520;ENSMUSG00000021764;ENSMUSG00000022037;ENSMUSG00000023089;ENSMUSG00000024038;ENSMUSG00000025868;ENSMUSG00000025889;ENSMUSG00000026032;…
GO:0032589	neuron projection membrane	20	69	1.50706e-08	1.49257e-07	ENSMUSG00000000560;ENSMUSG00000010803;ENSMUSG00000015968;ENSMUSG00000017774;ENSMUSG00000018411;ENSMUSG00000020331;ENSMUSG00000020436;ENSMUSG00000020524;ENSMUSG00000021730;ENSMUSG00000022494;ENSMUSG00000025876;ENSMUSG00000026959;ENSMUSG00000028172;ENSMUSG00000028785;ENSMUSG00000030161;ENSMUSG00000032011;ENSMUSG00000035863;ENSMUSG00000050556;ENSMUSG00000053550;ENSMUSG00000055078
GO:0043195	terminal bouton	21	76	1.69146e-08	1.64842e-07	ENSMUSG00000003378;ENSMUSG00000022469;ENSMUSG00000023826;ENSMUSG00000024256;ENSMUSG00000025889;ENSMUSG00000025892;ENSMUSG00000026959;ENSMUSG00000027568;ENSMUSG00000029503;ENSMUSG00000029819;ENSMUSG00000032017;ENSMUSG00000032532;ENSMUSG00000033615;ENSMUSG00000033676;ENSMUSG00000034799;ENSMUSG00000034891;ENSMUSG00000056073;ENSMUSG00000056755;ENSMUSG00000059003;ENSMUSG00000060938;ENSMUSG00000072214
GO:0098685	Schaffer collateral - CA1 synapse	25	104	1.69644e-08	1.64842e-07	ENSMUSG00000000531;ENSMUSG00000004113;ENSMUSG00000006699;ENSMUSG00000020102;ENSMUSG00000020431;ENSMUSG00000022055;ENSMUSG00000028399;ENSMUSG00000028969;ENSMUSG00000029053;ENSMUSG00000029071;ENSMUSG00000030102;ENSMUSG00000031538;ENSMUSG00000031673;ENSMUSG00000032076;ENSMUSG00000032177;ENSMUSG00000033615;ENSMUSG00000036422;ENSMUSG00000037217;ENSMUSG00000038587;ENSMUSG00000038738;ENSMUSG00000041488;…
GO:0044446	intracellular organelle part	654	8244	1.73268e-08	1.66635e-07	ENSMUSG00000000078;ENSMUSG00000000125;ENSMUSG00000000303;ENSMUSG00000000308;ENSMUSG00000000531;ENSMUSG00000000560;ENSMUSG00000000605;ENSMUSG00000000805;ENSMUSG00000001025;ENSMUSG00000001175;ENSMUSG00000001248;ENSMUSG00000001467;ENSMUSG00000001552;ENSMUSG00000001555;ENSMUSG00000001741;ENSMUSG00000002006;ENSMUSG00000002015;ENSMUSG00000002083;ENSMUSG00000002105;ENSMUSG00000002319;ENSMUSG00000002395;…
GO:0098827	endoplasmic reticulum subcompartment	107	921	1.74724e-08	1.66635e-07	ENSMUSG00000000605;ENSMUSG00000001248;ENSMUSG00000001467;ENSMUSG00000002015;ENSMUSG00000002395;ENSMUSG00000003161;ENSMUSG00000003363;ENSMUSG00000004565;ENSMUSG00000004846;ENSMUSG00000005873;ENSMUSG00000005881;ENSMUSG00000006315;ENSMUSG00000006675;ENSMUSG00000007655;ENSMUSG00000008140;ENSMUSG00000010609;ENSMUSG00000014959;ENSMUSG00000019087;ENSMUSG00000019970;ENSMUSG00000020122;ENSMUSG00000020282;…
GO:0005794	Golgi apparatus	148	1405	2.23146e-08	2.09832e-07	ENSMUSG00000000303;ENSMUSG00000000605;ENSMUSG00000000805;ENSMUSG00000002015;ENSMUSG00000002105;ENSMUSG00000002985;ENSMUSG00000003380;ENSMUSG00000003411;ENSMUSG00000003746;ENSMUSG00000003948;ENSMUSG00000004415;ENSMUSG00000004846;ENSMUSG00000005148;ENSMUSG00000005881;ENSMUSG00000006699;ENSMUSG00000006731;ENSMUSG00000007655;ENSMUSG00000010609;ENSMUSG00000014959;ENSMUSG00000015013;ENSMUSG00000015090;…
GO:0005789	endoplasmic reticulum membrane	106	914	2.24093e-08	2.09832e-07	ENSMUSG00000000605;ENSMUSG00000001248;ENSMUSG00000001467;ENSMUSG00000002015;ENSMUSG00000002395;ENSMUSG00000003161;ENSMUSG00000003363;ENSMUSG00000004565;ENSMUSG00000004846;ENSMUSG00000005881;ENSMUSG00000006315;ENSMUSG00000006675;ENSMUSG00000007655;ENSMUSG00000008140;ENSMUSG00000010609;ENSMUSG00000014959;ENSMUSG00000019087;ENSMUSG00000019970;ENSMUSG00000020122;ENSMUSG00000020282;ENSMUSG00000020386;…
GO:0030426	growth cone	38	211	2.28351e-08	2.11893e-07	ENSMUSG00000001175;ENSMUSG00000001507;ENSMUSG00000004267;ENSMUSG00000006304;ENSMUSG00000008475;ENSMUSG00000013033;ENSMUSG00000015149;ENSMUSG00000015766;ENSMUSG00000018012;ENSMUSG00000018411;ENSMUSG00000018507;ENSMUSG00000019370;ENSMUSG00000020173;ENSMUSG00000022037;ENSMUSG00000022044;ENSMUSG00000022055;ENSMUSG00000022469;ENSMUSG00000025889;ENSMUSG00000026959;ENSMUSG00000027273;ENSMUSG00000027500;…
GO:0098686	hippocampal mossy fiber to CA3 synapse	16	46	2.32046e-08	2.134e-07	ENSMUSG00000002771;ENSMUSG00000003378;ENSMUSG00000003934;ENSMUSG00000009894;ENSMUSG00000020102;ENSMUSG00000020431;ENSMUSG00000024479;ENSMUSG00000024743;ENSMUSG00000026959;ENSMUSG00000028399;ENSMUSG00000032017;ENSMUSG00000035864;ENSMUSG00000037541;ENSMUSG00000039166;ENSMUSG00000049044;ENSMUSG00000056073
GO:0042175	nuclear outer membrane-endoplasmic reticulum membrane network	108	938	2.40889e-08	2.19571e-07	ENSMUSG00000000605;ENSMUSG00000001248;ENSMUSG00000001467;ENSMUSG00000002015;ENSMUSG00000002395;ENSMUSG00000003161;ENSMUSG00000003363;ENSMUSG00000004565;ENSMUSG00000004846;ENSMUSG00000005881;ENSMUSG00000006315;ENSMUSG00000006675;ENSMUSG00000007655;ENSMUSG00000008140;ENSMUSG00000010609;ENSMUSG00000014959;ENSMUSG00000019087;ENSMUSG00000019970;ENSMUSG00000020122;ENSMUSG00000020282;ENSMUSG00000020386;…
GO:0044464	cell part	1243	17373	3.16773e-08	2.86207e-07	ENSMUSG00000000078;ENSMUSG00000000125;ENSMUSG00000000223;ENSMUSG00000000296;ENSMUSG00000000303;ENSMUSG00000000308;ENSMUSG00000000317;ENSMUSG00000000326;ENSMUSG00000000530;ENSMUSG00000000531;ENSMUSG00000000560;ENSMUSG00000000594;ENSMUSG00000000605;ENSMUSG00000000627;ENSMUSG00000000753;ENSMUSG00000000805;ENSMUSG00000001025;ENSMUSG00000001119;ENSMUSG00000001123;ENSMUSG00000001175;ENSMUSG00000001227;…
GO:0005768	endosome	95	797	3.33912e-08	2.99069e-07	ENSMUSG00000000296;ENSMUSG00000000605;ENSMUSG00000002985;ENSMUSG00000003411;ENSMUSG00000003948;ENSMUSG00000004207;ENSMUSG00000004843;ENSMUSG00000004961;ENSMUSG00000005986;ENSMUSG00000006304;ENSMUSG00000007097;ENSMUSG00000007655;ENSMUSG00000008475;ENSMUSG00000010086;ENSMUSG00000010609;ENSMUSG00000015377;ENSMUSG00000018340;ENSMUSG00000018634;ENSMUSG00000019478;ENSMUSG00000019785;ENSMUSG00000019804;…
GO:0030427	site of polarized growth	38	214	3.37954e-08	3.0008e-07	ENSMUSG00000001175;ENSMUSG00000001507;ENSMUSG00000004267;ENSMUSG00000006304;ENSMUSG00000008475;ENSMUSG00000013033;ENSMUSG00000015149;ENSMUSG00000015766;ENSMUSG00000018012;ENSMUSG00000018411;ENSMUSG00000018507;ENSMUSG00000019370;ENSMUSG00000020173;ENSMUSG00000022037;ENSMUSG00000022044;ENSMUSG00000022055;ENSMUSG00000022469;ENSMUSG00000025889;ENSMUSG00000026959;ENSMUSG00000027273;ENSMUSG00000027500;…
GO:0005623	cell	1246	17439	4.6723e-08	4.11322e-07	ENSMUSG00000000078;ENSMUSG00000000125;ENSMUSG00000000223;ENSMUSG00000000296;ENSMUSG00000000303;ENSMUSG00000000308;ENSMUSG00000000317;ENSMUSG00000000326;ENSMUSG00000000530;ENSMUSG00000000531;ENSMUSG00000000560;ENSMUSG00000000594;ENSMUSG00000000605;ENSMUSG00000000627;ENSMUSG00000000753;ENSMUSG00000000805;ENSMUSG00000001025;ENSMUSG00000001119;ENSMUSG00000001123;ENSMUSG00000001175;ENSMUSG00000001227;…
GO:0070069	cytochrome complex	13	32	5.66409e-08	4.94408e-07	ENSMUSG00000021520;ENSMUSG00000029632;ENSMUSG00000031231;ENSMUSG00000031818;ENSMUSG00000035885;ENSMUSG00000036751;ENSMUSG00000041697;ENSMUSG00000059534;ENSMUSG00000063882;ENSMUSG00000064351;ENSMUSG00000064354;ENSMUSG00000064358;ENSMUSG00000064370
GO:0060076	excitatory synapse	19	68	6.62589e-08	5.73502e-07	ENSMUSG00000001507;ENSMUSG00000003657;ENSMUSG00000020102;ENSMUSG00000020524;ENSMUSG00000022623;ENSMUSG00000026959;ENSMUSG00000030092;ENSMUSG00000031302;ENSMUSG00000034799;ENSMUSG00000035864;ENSMUSG00000038738;ENSMUSG00000048988;ENSMUSG00000049044;ENSMUSG00000053550;ENSMUSG00000059003;ENSMUSG00000059974;ENSMUSG00000060780;ENSMUSG00000066189;ENSMUSG00000074736
GO:0043235	receptor complex	54	379	1.35783e-07	1.16547e-06	ENSMUSG00000000530;ENSMUSG00000000560;ENSMUSG00000001240;ENSMUSG00000001507;ENSMUSG00000002771;ENSMUSG00000003378;ENSMUSG00000007888;ENSMUSG00000010803;ENSMUSG00000015766;ENSMUSG00000020122;ENSMUSG00000020436;ENSMUSG00000020524;ENSMUSG00000021457;ENSMUSG00000022103;ENSMUSG00000022494;ENSMUSG00000022623;ENSMUSG00000024799;ENSMUSG00000024873;ENSMUSG00000025892;ENSMUSG00000026616;ENSMUSG00000026959;…
GO:0097449	astrocyte projection	9	16	2.03899e-07	1.73567e-06	ENSMUSG00000003974;ENSMUSG00000020932;ENSMUSG00000024261;ENSMUSG00000027737;ENSMUSG00000028756;ENSMUSG00000031760;ENSMUSG00000037624;ENSMUSG00000046352;ENSMUSG00000049583
GO:0031256	leading edge membrane	32	177	2.62383e-07	2.2152e-06	ENSMUSG00000000560;ENSMUSG00000006304;ENSMUSG00000006699;ENSMUSG00000010803;ENSMUSG00000015766;ENSMUSG00000015968;ENSMUSG00000017774;ENSMUSG00000018411;ENSMUSG00000019889;ENSMUSG00000020331;ENSMUSG00000020436;ENSMUSG00000020524;ENSMUSG00000020669;ENSMUSG00000021314;ENSMUSG00000021730;ENSMUSG00000022114;ENSMUSG00000022494;ENSMUSG00000025876;ENSMUSG00000026959;ENSMUSG00000028145;ENSMUSG00000028172;…
GO:0031253	cell projection membrane	49	338	3.01956e-07	2.52858e-06	ENSMUSG00000000560;ENSMUSG00000000805;ENSMUSG00000001507;ENSMUSG00000006304;ENSMUSG00000006699;ENSMUSG00000010803;ENSMUSG00000015766;ENSMUSG00000015968;ENSMUSG00000017774;ENSMUSG00000018411;ENSMUSG00000018900;ENSMUSG00000020331;ENSMUSG00000020436;ENSMUSG00000020524;ENSMUSG00000020669;ENSMUSG00000020828;ENSMUSG00000020829;ENSMUSG00000021730;ENSMUSG00000022099;ENSMUSG00000022114;ENSMUSG00000022469;…
GO:0005747	mitochondrial respiratory chain complex I	15	48	3.19479e-07	2.61161e-06	ENSMUSG00000016427;ENSMUSG00000020153;ENSMUSG00000021764;ENSMUSG00000023089;ENSMUSG00000024038;ENSMUSG00000026032;ENSMUSG00000026895;ENSMUSG00000028648;ENSMUSG00000031059;ENSMUSG00000036199;ENSMUSG00000064341;ENSMUSG00000064345;ENSMUSG00000064360;ENSMUSG00000064363;ENSMUSG00000071014
GO:0030964	NADH dehydrogenase complex	15	48	3.19479e-07	2.61161e-06	ENSMUSG00000016427;ENSMUSG00000020153;ENSMUSG00000021764;ENSMUSG00000023089;ENSMUSG00000024038;ENSMUSG00000026032;ENSMUSG00000026895;ENSMUSG00000028648;ENSMUSG00000031059;ENSMUSG00000036199;ENSMUSG00000064341;ENSMUSG00000064345;ENSMUSG00000064360;ENSMUSG00000064363;ENSMUSG00000071014
GO:0045271	respiratory chain complex I	15	48	3.19479e-07	2.61161e-06	ENSMUSG00000016427;ENSMUSG00000020153;ENSMUSG00000021764;ENSMUSG00000023089;ENSMUSG00000024038;ENSMUSG00000026032;ENSMUSG00000026895;ENSMUSG00000028648;ENSMUSG00000031059;ENSMUSG00000036199;ENSMUSG00000064341;ENSMUSG00000064345;ENSMUSG00000064360;ENSMUSG00000064363;ENSMUSG00000071014
GO:0048786	presynaptic active zone	20	82	3.48516e-07	2.82655e-06	ENSMUSG00000003863;ENSMUSG00000003974;ENSMUSG00000007207;ENSMUSG00000015968;ENSMUSG00000022321;ENSMUSG00000026458;ENSMUSG00000027273;ENSMUSG00000028005;ENSMUSG00000029503;ENSMUSG00000030806;ENSMUSG00000032890;ENSMUSG00000034656;ENSMUSG00000034799;ENSMUSG00000035226;ENSMUSG00000037217;ENSMUSG00000037541;ENSMUSG00000041488;ENSMUSG00000056755;ENSMUSG00000059714;ENSMUSG00000059857
GO:0005740	mitochondrial envelope	82	693	4.00842e-07	3.22553e-06	ENSMUSG00000000308;ENSMUSG00000001175;ENSMUSG00000002083;ENSMUSG00000005360;ENSMUSG00000014313;ENSMUSG00000015790;ENSMUSG00000016252;ENSMUSG00000016427;ENSMUSG00000017188;ENSMUSG00000017778;ENSMUSG00000018770;ENSMUSG00000019054;ENSMUSG00000019370;ENSMUSG00000019461;ENSMUSG00000019831;ENSMUSG00000020153;ENSMUSG00000020219;ENSMUSG00000020744;ENSMUSG00000021290;ENSMUSG00000021520;ENSMUSG00000021710;…
GO:0031967	organelle envelope	120	1134	4.15307e-07	3.31602e-06	ENSMUSG00000000308;ENSMUSG00000000531;ENSMUSG00000001025;ENSMUSG00000001175;ENSMUSG00000002083;ENSMUSG00000002319;ENSMUSG00000002985;ENSMUSG00000005360;ENSMUSG00000007207;ENSMUSG00000010609;ENSMUSG00000013622;ENSMUSG00000014313;ENSMUSG00000015090;ENSMUSG00000015790;ENSMUSG00000016252;ENSMUSG00000016427;ENSMUSG00000017188;ENSMUSG00000017774;ENSMUSG00000017778;ENSMUSG00000018770;ENSMUSG00000019054;…
GO:0031975	envelope	120	1135	4.34777e-07	3.44477e-06	ENSMUSG00000000308;ENSMUSG00000000531;ENSMUSG00000001025;ENSMUSG00000001175;ENSMUSG00000002083;ENSMUSG00000002319;ENSMUSG00000002985;ENSMUSG00000005360;ENSMUSG00000007207;ENSMUSG00000010609;ENSMUSG00000013622;ENSMUSG00000014313;ENSMUSG00000015090;ENSMUSG00000015790;ENSMUSG00000016252;ENSMUSG00000016427;ENSMUSG00000017188;ENSMUSG00000017774;ENSMUSG00000017778;ENSMUSG00000018770;ENSMUSG00000019054;…
GO:0099568	cytoplasmic region	66	520	4.72934e-07	3.71848e-06	ENSMUSG00000000303;ENSMUSG00000002006;ENSMUSG00000003657;ENSMUSG00000003863;ENSMUSG00000004267;ENSMUSG00000004677;ENSMUSG00000005237;ENSMUSG00000006356;ENSMUSG00000006699;ENSMUSG00000007655;ENSMUSG00000009013;ENSMUSG00000011751;ENSMUSG00000015766;ENSMUSG00000015932;ENSMUSG00000018387;ENSMUSG00000018411;ENSMUSG00000019831;ENSMUSG00000019997;ENSMUSG00000020173;ENSMUSG00000020486;ENSMUSG00000022055;…
GO:0098802	plasma membrane receptor complex	31	173	4.91567e-07	3.83571e-06	ENSMUSG00000000530;ENSMUSG00000001240;ENSMUSG00000001507;ENSMUSG00000002771;ENSMUSG00000003378;ENSMUSG00000015766;ENSMUSG00000020524;ENSMUSG00000021457;ENSMUSG00000022494;ENSMUSG00000022623;ENSMUSG00000024873;ENSMUSG00000025892;ENSMUSG00000026959;ENSMUSG00000027577;ENSMUSG00000032017;ENSMUSG00000032172;ENSMUSG00000032269;ENSMUSG00000032925;ENSMUSG00000034353;ENSMUSG00000037541;ENSMUSG00000038738;…
GO:0005773	vacuole	67	532	5.14988e-07	3.98826e-06	ENSMUSG00000000594;ENSMUSG00000002083;ENSMUSG00000002985;ENSMUSG00000003948;ENSMUSG00000004207;ENSMUSG00000004285;ENSMUSG00000004843;ENSMUSG00000006699;ENSMUSG00000013622;ENSMUSG00000018340;ENSMUSG00000019302;ENSMUSG00000019590;ENSMUSG00000019998;ENSMUSG00000020057;ENSMUSG00000020297;ENSMUSG00000020894;ENSMUSG00000020932;ENSMUSG00000021124;ENSMUSG00000021477;ENSMUSG00000022622;ENSMUSG00000022982;…
GO:0022626	cytosolic ribosome	24	118	9.08987e-07	6.98699e-06	ENSMUSG00000006333;ENSMUSG00000007892;ENSMUSG00000008682;ENSMUSG00000012848;ENSMUSG00000022548;ENSMUSG00000024608;ENSMUSG00000032518;ENSMUSG00000034892;ENSMUSG00000037563;ENSMUSG00000038274;ENSMUSG00000038900;ENSMUSG00000040952;ENSMUSG00000044533;ENSMUSG00000057322;ENSMUSG00000059291;ENSMUSG00000060019;ENSMUSG00000060636;ENSMUSG00000060938;ENSMUSG00000061787;ENSMUSG00000062997;ENSMUSG00000063457;…
GO:0099146	intrinsic component of postsynaptic density membrane	18	74	1.3887e-06	1.05952e-05	ENSMUSG00000002771;ENSMUSG00000003378;ENSMUSG00000003934;ENSMUSG00000020102;ENSMUSG00000020431;ENSMUSG00000020524;ENSMUSG00000022494;ENSMUSG00000024873;ENSMUSG00000025892;ENSMUSG00000026959;ENSMUSG00000030600;ENSMUSG00000032452;ENSMUSG00000040537;ENSMUSG00000044667;ENSMUSG00000045045;ENSMUSG00000052572;ENSMUSG00000059003;ENSMUSG00000066189
GO:0098798	mitochondrial protein complex	40	267	1.56613e-06	1.18611e-05	ENSMUSG00000016252;ENSMUSG00000016427;ENSMUSG00000018770;ENSMUSG00000020153;ENSMUSG00000020219;ENSMUSG00000021290;ENSMUSG00000021520;ENSMUSG00000021764;ENSMUSG00000023089;ENSMUSG00000023723;ENSMUSG00000023967;ENSMUSG00000024038;ENSMUSG00000026032;ENSMUSG00000026087;ENSMUSG00000026895;ENSMUSG00000027076;ENSMUSG00000028648;ENSMUSG00000028756;ENSMUSG00000029066;ENSMUSG00000029632;ENSMUSG00000030706;…
GO:0099061	integral component of postsynaptic density membrane	17	68	1.80088e-06	1.34752e-05	ENSMUSG00000002771;ENSMUSG00000003378;ENSMUSG00000003934;ENSMUSG00000020102;ENSMUSG00000020431;ENSMUSG00000020524;ENSMUSG00000022494;ENSMUSG00000024873;ENSMUSG00000025892;ENSMUSG00000026959;ENSMUSG00000030600;ENSMUSG00000032452;ENSMUSG00000040537;ENSMUSG00000044667;ENSMUSG00000045045;ENSMUSG00000059003;ENSMUSG00000066189
GO:0031966	mitochondrial membrane	75	640	1.80541e-06	1.34752e-05	ENSMUSG00000000308;ENSMUSG00000001175;ENSMUSG00000005360;ENSMUSG00000014313;ENSMUSG00000015790;ENSMUSG00000016252;ENSMUSG00000016427;ENSMUSG00000017188;ENSMUSG00000017778;ENSMUSG00000018770;ENSMUSG00000019054;ENSMUSG00000019370;ENSMUSG00000019461;ENSMUSG00000019831;ENSMUSG00000020153;ENSMUSG00000020219;ENSMUSG00000020744;ENSMUSG00000021290;ENSMUSG00000021520;ENSMUSG00000021764;ENSMUSG00000022037;…
GO:0045277	respiratory chain complex IV	9	20	2.33872e-06	1.73301e-05	ENSMUSG00000029632;ENSMUSG00000031231;ENSMUSG00000031818;ENSMUSG00000035885;ENSMUSG00000036751;ENSMUSG00000041697;ENSMUSG00000064351;ENSMUSG00000064354;ENSMUSG00000064358
GO:0098982	GABA-ergic synapse	20	93	2.93192e-06	2.15706e-05	ENSMUSG00000000560;ENSMUSG00000004892;ENSMUSG00000010803;ENSMUSG00000020436;ENSMUSG00000021721;ENSMUSG00000022321;ENSMUSG00000024743;ENSMUSG00000029212;ENSMUSG00000030102;ENSMUSG00000030307;ENSMUSG00000031302;ENSMUSG00000032482;ENSMUSG00000033676;ENSMUSG00000039809;ENSMUSG00000045045;ENSMUSG00000047261;ENSMUSG00000055078;ENSMUSG00000056755;ENSMUSG00000059714;ENSMUSG00000060780
GO:0017146	NMDA selective glutamate receptor complex	7	12	3.59756e-06	2.62801e-05	ENSMUSG00000002771;ENSMUSG00000015766;ENSMUSG00000026959;ENSMUSG00000038738;ENSMUSG00000042388;ENSMUSG00000059003;ENSMUSG00000059456
GO:0030141	secretory granule	51	391	4.27991e-06	3.10444e-05	ENSMUSG00000000805;ENSMUSG00000003153;ENSMUSG00000003161;ENSMUSG00000003411;ENSMUSG00000003863;ENSMUSG00000004961;ENSMUSG00000006304;ENSMUSG00000006699;ENSMUSG00000007207;ENSMUSG00000007655;ENSMUSG00000009013;ENSMUSG00000018593;ENSMUSG00000019478;ENSMUSG00000019998;ENSMUSG00000020427;ENSMUSG00000020894;ENSMUSG00000021477;ENSMUSG00000021814;ENSMUSG00000022037;ENSMUSG00000022622;ENSMUSG00000022982;…
GO:0043209	myelin sheath	33	210	4.43032e-06	3.19107e-05	ENSMUSG00000000308;ENSMUSG00000001175;ENSMUSG00000004267;ENSMUSG00000006699;ENSMUSG00000007097;ENSMUSG00000015149;ENSMUSG00000018217;ENSMUSG00000019370;ENSMUSG00000020486;ENSMUSG00000020932;ENSMUSG00000022055;ENSMUSG00000022982;ENSMUSG00000025068;ENSMUSG00000026473;ENSMUSG00000026576;ENSMUSG00000026825;ENSMUSG00000027273;ENSMUSG00000029053;ENSMUSG00000029059;ENSMUSG00000029223;ENSMUSG00000031633;…
GO:1990204	oxidoreductase complex	21	106	6.63094e-06	4.74297e-05	ENSMUSG00000016427;ENSMUSG00000020153;ENSMUSG00000021520;ENSMUSG00000021764;ENSMUSG00000023089;ENSMUSG00000024038;ENSMUSG00000026032;ENSMUSG00000026827;ENSMUSG00000026895;ENSMUSG00000028648;ENSMUSG00000031059;ENSMUSG00000036199;ENSMUSG00000059534;ENSMUSG00000063882;ENSMUSG00000064341;ENSMUSG00000064345;ENSMUSG00000064351;ENSMUSG00000064360;ENSMUSG00000064363;ENSMUSG00000064370;ENSMUSG00000071014
GO:0005764	lysosome	54	432	8.02298e-06	5.69908e-05	ENSMUSG00000000594;ENSMUSG00000002083;ENSMUSG00000002985;ENSMUSG00000003948;ENSMUSG00000004207;ENSMUSG00000004843;ENSMUSG00000013622;ENSMUSG00000018340;ENSMUSG00000019590;ENSMUSG00000019998;ENSMUSG00000020057;ENSMUSG00000020297;ENSMUSG00000020932;ENSMUSG00000021124;ENSMUSG00000021477;ENSMUSG00000022982;ENSMUSG00000023460;ENSMUSG00000024121;ENSMUSG00000024620;ENSMUSG00000024661;ENSMUSG00000024743;…
GO:0000323	lytic vacuole	54	433	8.58107e-06	6.05377e-05	ENSMUSG00000000594;ENSMUSG00000002083;ENSMUSG00000002985;ENSMUSG00000003948;ENSMUSG00000004207;ENSMUSG00000004843;ENSMUSG00000013622;ENSMUSG00000018340;ENSMUSG00000019590;ENSMUSG00000019998;ENSMUSG00000020057;ENSMUSG00000020297;ENSMUSG00000020932;ENSMUSG00000021124;ENSMUSG00000021477;ENSMUSG00000022982;ENSMUSG00000023460;ENSMUSG00000024121;ENSMUSG00000024620;ENSMUSG00000024661;ENSMUSG00000024743;…
GO:0005938	cell cortex	44	328	9.37849e-06	6.57132e-05	ENSMUSG00000000303;ENSMUSG00000002006;ENSMUSG00000003657;ENSMUSG00000003863;ENSMUSG00000004267;ENSMUSG00000004677;ENSMUSG00000006356;ENSMUSG00000006699;ENSMUSG00000007655;ENSMUSG00000011751;ENSMUSG00000015766;ENSMUSG00000015932;ENSMUSG00000018387;ENSMUSG00000019997;ENSMUSG00000020173;ENSMUSG00000020486;ENSMUSG00000022099;ENSMUSG00000022469;ENSMUSG00000024101;ENSMUSG00000024425;ENSMUSG00000025889;…
GO:0034706	sodium channel complex	9	23	9.45971e-06	6.58345e-05	ENSMUSG00000003378;ENSMUSG00000019194;ENSMUSG00000023033;ENSMUSG00000025892;ENSMUSG00000032017;ENSMUSG00000049281;ENSMUSG00000056073;ENSMUSG00000075316;ENSMUSG00000075318
GO:0098839	postsynaptic density membrane	19	92	9.61112e-06	6.64393e-05	ENSMUSG00000002771;ENSMUSG00000003378;ENSMUSG00000003934;ENSMUSG00000020102;ENSMUSG00000020431;ENSMUSG00000020524;ENSMUSG00000022494;ENSMUSG00000024873;ENSMUSG00000025892;ENSMUSG00000026959;ENSMUSG00000030600;ENSMUSG00000032452;ENSMUSG00000040537;ENSMUSG00000044667;ENSMUSG00000045045;ENSMUSG00000049583;ENSMUSG00000052572;ENSMUSG00000059003;ENSMUSG00000066189
GO:0015935	small ribosomal subunit	17	77	1.10359e-05	7.578e-05	ENSMUSG00000006333;ENSMUSG00000012848;ENSMUSG00000023723;ENSMUSG00000023967;ENSMUSG00000024608;ENSMUSG00000032518;ENSMUSG00000034892;ENSMUSG00000037563;ENSMUSG00000037740;ENSMUSG00000038274;ENSMUSG00000039680;ENSMUSG00000040952;ENSMUSG00000044533;ENSMUSG00000054312;ENSMUSG00000061787;ENSMUSG00000063457;ENSMUSG00000067288
GO:0098563	intrinsic component of synaptic vesicle membrane	15	62	1.11324e-05	7.59362e-05	ENSMUSG00000000560;ENSMUSG00000003411;ENSMUSG00000007207;ENSMUSG00000019302;ENSMUSG00000019478;ENSMUSG00000020894;ENSMUSG00000022415;ENSMUSG00000024403;ENSMUSG00000024479;ENSMUSG00000031447;ENSMUSG00000035864;ENSMUSG00000037217;ENSMUSG00000037685;ENSMUSG00000040722;ENSMUSG00000051111
GO:0005840	ribosome	36	249	1.15264e-05	7.76761e-05	ENSMUSG00000006333;ENSMUSG00000007892;ENSMUSG00000008682;ENSMUSG00000012848;ENSMUSG00000019235;ENSMUSG00000022548;ENSMUSG00000023723;ENSMUSG00000023967;ENSMUSG00000024608;ENSMUSG00000025889;ENSMUSG00000026087;ENSMUSG00000029066;ENSMUSG00000030706;ENSMUSG00000031760;ENSMUSG00000032518;ENSMUSG00000034892;ENSMUSG00000037563;ENSMUSG00000037740;ENSMUSG00000038274;ENSMUSG00000038900;ENSMUSG00000039680;…
GO:0044437	vacuolar part	37	259	1.15383e-05	7.76761e-05	ENSMUSG00000003948;ENSMUSG00000004285;ENSMUSG00000013622;ENSMUSG00000018340;ENSMUSG00000019302;ENSMUSG00000019590;ENSMUSG00000020057;ENSMUSG00000020297;ENSMUSG00000020932;ENSMUSG00000021124;ENSMUSG00000022622;ENSMUSG00000023460;ENSMUSG00000024121;ENSMUSG00000024403;ENSMUSG00000024620;ENSMUSG00000024743;ENSMUSG00000025492;ENSMUSG00000025579;ENSMUSG00000026426;ENSMUSG00000027015;ENSMUSG00000027602;…
GO:0030285	integral component of synaptic vesicle membrane	12	42	1.36156e-05	9.10651e-05	ENSMUSG00000000560;ENSMUSG00000007207;ENSMUSG00000019302;ENSMUSG00000020894;ENSMUSG00000022415;ENSMUSG00000024403;ENSMUSG00000024479;ENSMUSG00000031447;ENSMUSG00000035864;ENSMUSG00000037685;ENSMUSG00000040722;ENSMUSG00000051111
GO:0044445	cytosolic part	37	262	1.49925e-05	9.96278e-05	ENSMUSG00000002280;ENSMUSG00000004267;ENSMUSG00000006333;ENSMUSG00000007892;ENSMUSG00000008682;ENSMUSG00000009894;ENSMUSG00000012848;ENSMUSG00000021196;ENSMUSG00000022092;ENSMUSG00000022548;ENSMUSG00000024101;ENSMUSG00000024608;ENSMUSG00000027273;ENSMUSG00000028005;ENSMUSG00000031879;ENSMUSG00000032518;ENSMUSG00000032890;ENSMUSG00000034891;ENSMUSG00000034892;ENSMUSG00000037563;ENSMUSG00000038274;…
GO:0016528	sarcoplasm	17	79	1.58199e-05	0.000104452	ENSMUSG00000000805;ENSMUSG00000003161;ENSMUSG00000005583;ENSMUSG00000020635;ENSMUSG00000021313;ENSMUSG00000022208;ENSMUSG00000025318;ENSMUSG00000028773;ENSMUSG00000030102;ENSMUSG00000030401;ENSMUSG00000030592;ENSMUSG00000032966;ENSMUSG00000039166;ENSMUSG00000039254;ENSMUSG00000044080;ENSMUSG00000057378;ENSMUSG00000057897
GO:0099512	supramolecular fiber	97	944	1.84277e-05	0.000120895	ENSMUSG00000001552;ENSMUSG00000002985;ENSMUSG00000003161;ENSMUSG00000004187;ENSMUSG00000004677;ENSMUSG00000005237;ENSMUSG00000005583;ENSMUSG00000006095;ENSMUSG00000006304;ENSMUSG00000008035;ENSMUSG00000009013;ENSMUSG00000015149;ENSMUSG00000015968;ENSMUSG00000017774;ENSMUSG00000018012;ENSMUSG00000018387;ENSMUSG00000018411;ENSMUSG00000018669;ENSMUSG00000019370;ENSMUSG00000020142;ENSMUSG00000020173;…
GO:0044391	ribosomal subunit	31	205	1.87131e-05	0.00012199	ENSMUSG00000006333;ENSMUSG00000007892;ENSMUSG00000008682;ENSMUSG00000012848;ENSMUSG00000023723;ENSMUSG00000023967;ENSMUSG00000024608;ENSMUSG00000026087;ENSMUSG00000029066;ENSMUSG00000030706;ENSMUSG00000032518;ENSMUSG00000034892;ENSMUSG00000037563;ENSMUSG00000037740;ENSMUSG00000038274;ENSMUSG00000038900;ENSMUSG00000039680;ENSMUSG00000040952;ENSMUSG00000044533;ENSMUSG00000054312;ENSMUSG00000057322;…
GO:0009986	cell surface	103	1019	2.01651e-05	0.000130629	ENSMUSG00000000530;ENSMUSG00000000805;ENSMUSG00000001240;ENSMUSG00000001507;ENSMUSG00000002985;ENSMUSG00000003420;ENSMUSG00000004267;ENSMUSG00000005360;ENSMUSG00000006304;ENSMUSG00000007655;ENSMUSG00000007888;ENSMUSG00000015568;ENSMUSG00000015968;ENSMUSG00000018507;ENSMUSG00000018593;ENSMUSG00000019889;ENSMUSG00000020122;ENSMUSG00000020524;ENSMUSG00000021477;ENSMUSG00000021730;ENSMUSG00000021732;…
GO:0070032	synaptobrevin 2-SNAP-25-syntaxin-1a-complexin I complex	4	4	2.03793e-05	0.000131191	ENSMUSG00000007207;ENSMUSG00000020894;ENSMUSG00000027273;ENSMUSG00000033615
GO:0016323	basolateral plasma membrane	34	236	2.15042e-05	0.000137573	ENSMUSG00000000594;ENSMUSG00000001507;ENSMUSG00000005360;ENSMUSG00000007655;ENSMUSG00000009376;ENSMUSG00000010064;ENSMUSG00000017774;ENSMUSG00000018900;ENSMUSG00000020122;ENSMUSG00000021567;ENSMUSG00000021730;ENSMUSG00000022469;ENSMUSG00000022512;ENSMUSG00000023942;ENSMUSG00000024650;ENSMUSG00000026576;ENSMUSG00000026904;ENSMUSG00000027748;ENSMUSG00000028631;ENSMUSG00000030329;ENSMUSG00000032076;…
GO:0099081	supramolecular polymer	97	949	2.27294e-05	0.000144514	ENSMUSG00000001552;ENSMUSG00000002985;ENSMUSG00000003161;ENSMUSG00000004187;ENSMUSG00000004677;ENSMUSG00000005237;ENSMUSG00000005583;ENSMUSG00000006095;ENSMUSG00000006304;ENSMUSG00000008035;ENSMUSG00000009013;ENSMUSG00000015149;ENSMUSG00000015968;ENSMUSG00000017774;ENSMUSG00000018012;ENSMUSG00000018387;ENSMUSG00000018411;ENSMUSG00000018669;ENSMUSG00000019370;ENSMUSG00000020142;ENSMUSG00000020173;…
GO:0099080	supramolecular complex	97	950	2.36948e-05	0.00014966	ENSMUSG00000001552;ENSMUSG00000002985;ENSMUSG00000003161;ENSMUSG00000004187;ENSMUSG00000004677;ENSMUSG00000005237;ENSMUSG00000005583;ENSMUSG00000006095;ENSMUSG00000006304;ENSMUSG00000008035;ENSMUSG00000009013;ENSMUSG00000015149;ENSMUSG00000015968;ENSMUSG00000017774;ENSMUSG00000018012;ENSMUSG00000018387;ENSMUSG00000018411;ENSMUSG00000018669;ENSMUSG00000019370;ENSMUSG00000020142;ENSMUSG00000020173;…
GO:0044421	extracellular region part	186	2077	2.38294e-05	0.00014966	ENSMUSG00000000125;ENSMUSG00000000627;ENSMUSG00000000753;ENSMUSG00000000805;ENSMUSG00000001025;ENSMUSG00000001119;ENSMUSG00000001123;ENSMUSG00000001227;ENSMUSG00000001741;ENSMUSG00000002289;ENSMUSG00000002985;ENSMUSG00000003161;ENSMUSG00000003420;ENSMUSG00000003617;ENSMUSG00000003863;ENSMUSG00000004207;ENSMUSG00000004415;ENSMUSG00000004846;ENSMUSG00000004892;ENSMUSG00000006958;ENSMUSG00000007888;…
GO:0043198	dendritic shaft	15	66	2.48942e-05	0.0001554	ENSMUSG00000004113;ENSMUSG00000006304;ENSMUSG00000020331;ENSMUSG00000020524;ENSMUSG00000021730;ENSMUSG00000022208;ENSMUSG00000024146;ENSMUSG00000024873;ENSMUSG00000027568;ENSMUSG00000030098;ENSMUSG00000042249;ENSMUSG00000049583;ENSMUSG00000051331;ENSMUSG00000056755;ENSMUSG00000074736
GO:0042583	chromaffin granule	5	7	2.55923e-05	0.000158796	ENSMUSG00000003161;ENSMUSG00000021814;ENSMUSG00000022037;ENSMUSG00000035864;ENSMUSG00000037685
GO:0016469	proton-transporting two-sector ATPase complex	13	52	2.92007e-05	0.000179847	ENSMUSG00000004285;ENSMUSG00000016252;ENSMUSG00000018770;ENSMUSG00000019087;ENSMUSG00000019302;ENSMUSG00000021290;ENSMUSG00000024121;ENSMUSG00000024403;ENSMUSG00000033379;ENSMUSG00000039347;ENSMUSG00000050856;ENSMUSG00000064357;ENSMUSG00000071528
GO:0022627	cytosolic small ribosomal subunit	12	45	2.93342e-05	0.000179847	ENSMUSG00000006333;ENSMUSG00000012848;ENSMUSG00000024608;ENSMUSG00000032518;ENSMUSG00000034892;ENSMUSG00000037563;ENSMUSG00000038274;ENSMUSG00000040952;ENSMUSG00000044533;ENSMUSG00000061787;ENSMUSG00000063457;ENSMUSG00000067288
GO:0043231	intracellular membrane-bounded organelle	773	10395	2.97592e-05	0.000181373	ENSMUSG00000000078;ENSMUSG00000000125;ENSMUSG00000000303;ENSMUSG00000000308;ENSMUSG00000000317;ENSMUSG00000000326;ENSMUSG00000000531;ENSMUSG00000000594;ENSMUSG00000000605;ENSMUSG00000000627;ENSMUSG00000000805;ENSMUSG00000001025;ENSMUSG00000001123;ENSMUSG00000001175;ENSMUSG00000001248;ENSMUSG00000001289;ENSMUSG00000001467;ENSMUSG00000001552;ENSMUSG00000001555;ENSMUSG00000001741;ENSMUSG00000001786;…
GO:0030667	secretory granule membrane	18	91	3.02924e-05	0.000182774	ENSMUSG00000000805;ENSMUSG00000003153;ENSMUSG00000003161;ENSMUSG00000004961;ENSMUSG00000007655;ENSMUSG00000018593;ENSMUSG00000020894;ENSMUSG00000021814;ENSMUSG00000023175;ENSMUSG00000024261;ENSMUSG00000025889;ENSMUSG00000030102;ENSMUSG00000035864;ENSMUSG00000037428;ENSMUSG00000037685;ENSMUSG00000037852;ENSMUSG00000041488;ENSMUSG00000062995
GO:0044440	endosomal part	47	376	3.0344e-05	0.000182774	ENSMUSG00000000605;ENSMUSG00000003948;ENSMUSG00000004843;ENSMUSG00000004961;ENSMUSG00000018340;ENSMUSG00000019478;ENSMUSG00000019785;ENSMUSG00000019804;ENSMUSG00000020122;ENSMUSG00000020297;ENSMUSG00000020524;ENSMUSG00000020838;ENSMUSG00000021062;ENSMUSG00000021124;ENSMUSG00000023460;ENSMUSG00000024101;ENSMUSG00000024425;ENSMUSG00000025492;ENSMUSG00000026278;ENSMUSG00000026426;ENSMUSG00000026712;…
GO:0010008	endosome membrane	45	356	3.37587e-05	0.00020216	ENSMUSG00000000605;ENSMUSG00000003948;ENSMUSG00000004843;ENSMUSG00000004961;ENSMUSG00000018340;ENSMUSG00000019478;ENSMUSG00000019785;ENSMUSG00000019804;ENSMUSG00000020122;ENSMUSG00000020297;ENSMUSG00000020524;ENSMUSG00000020838;ENSMUSG00000021062;ENSMUSG00000021124;ENSMUSG00000023460;ENSMUSG00000024101;ENSMUSG00000024425;ENSMUSG00000025492;ENSMUSG00000026278;ENSMUSG00000026426;ENSMUSG00000026712;…
GO:0045121	membrane raft	47	379	3.70978e-05	0.000220871	ENSMUSG00000000303;ENSMUSG00000003153;ENSMUSG00000004044;ENSMUSG00000004267;ENSMUSG00000007097;ENSMUSG00000007655;ENSMUSG00000017774;ENSMUSG00000018411;ENSMUSG00000020122;ENSMUSG00000020431;ENSMUSG00000020828;ENSMUSG00000020838;ENSMUSG00000022505;ENSMUSG00000022840;ENSMUSG00000023011;ENSMUSG00000023175;ENSMUSG00000023826;ENSMUSG00000024479;ENSMUSG00000024650;ENSMUSG00000025876;ENSMUSG00000026509;…
GO:0098857	membrane microdomain	47	380	3.96386e-05	0.000234642	ENSMUSG00000000303;ENSMUSG00000003153;ENSMUSG00000004044;ENSMUSG00000004267;ENSMUSG00000007097;ENSMUSG00000007655;ENSMUSG00000017774;ENSMUSG00000018411;ENSMUSG00000020122;ENSMUSG00000020431;ENSMUSG00000020828;ENSMUSG00000020838;ENSMUSG00000022505;ENSMUSG00000022840;ENSMUSG00000023011;ENSMUSG00000023175;ENSMUSG00000023826;ENSMUSG00000024479;ENSMUSG00000024650;ENSMUSG00000025876;ENSMUSG00000026509;…
GO:0031594	neuromuscular junction	18	93	4.10822e-05	0.000241798	ENSMUSG00000007021;ENSMUSG00000019899;ENSMUSG00000020524;ENSMUSG00000022055;ENSMUSG00000022415;ENSMUSG00000023328;ENSMUSG00000026249;ENSMUSG00000027750;ENSMUSG00000028969;ENSMUSG00000029608;ENSMUSG00000029838;ENSMUSG00000030806;ENSMUSG00000034799;ENSMUSG00000037493;ENSMUSG00000042388;ENSMUSG00000052572;ENSMUSG00000061689;ENSMUSG00000072235
GO:0031225	anchored component of membrane	28	185	4.57708e-05	0.000267863	ENSMUSG00000000805;ENSMUSG00000003411;ENSMUSG00000003617;ENSMUSG00000004892;ENSMUSG00000015568;ENSMUSG00000019478;ENSMUSG00000022103;ENSMUSG00000022577;ENSMUSG00000023328;ENSMUSG00000027273;ENSMUSG00000027316;ENSMUSG00000028039;ENSMUSG00000030075;ENSMUSG00000030092;ENSMUSG00000032011;ENSMUSG00000037217;ENSMUSG00000038264;ENSMUSG00000040972;ENSMUSG00000045287;ENSMUSG00000045733;ENSMUSG00000047139;…
GO:0000139	Golgi membrane	63	566	5.71989e-05	0.000332852	ENSMUSG00000002015;ENSMUSG00000002105;ENSMUSG00000003746;ENSMUSG00000005881;ENSMUSG00000006699;ENSMUSG00000006731;ENSMUSG00000007655;ENSMUSG00000010609;ENSMUSG00000014959;ENSMUSG00000017707;ENSMUSG00000017929;ENSMUSG00000020122;ENSMUSG00000020282;ENSMUSG00000020297;ENSMUSG00000020386;ENSMUSG00000021065;ENSMUSG00000021087;ENSMUSG00000021608;ENSMUSG00000022340;ENSMUSG00000022505;ENSMUSG00000022793;…
GO:0005856	cytoskeleton	187	2123	5.82146e-05	0.000336859	ENSMUSG00000000303;ENSMUSG00000001175;ENSMUSG00000001552;ENSMUSG00000002985;ENSMUSG00000003657;ENSMUSG00000004187;ENSMUSG00000004677;ENSMUSG00000005237;ENSMUSG00000006095;ENSMUSG00000006219;ENSMUSG00000006304;ENSMUSG00000006699;ENSMUSG00000007207;ENSMUSG00000008035;ENSMUSG00000008475;ENSMUSG00000009013;ENSMUSG00000009630;ENSMUSG00000010609;ENSMUSG00000011751;ENSMUSG00000015149;ENSMUSG00000015932;…
GO:0098791	Golgi subcompartment	76	720	6.19465e-05	0.000356452	ENSMUSG00000000303;ENSMUSG00000000805;ENSMUSG00000002015;ENSMUSG00000002105;ENSMUSG00000003746;ENSMUSG00000004846;ENSMUSG00000005881;ENSMUSG00000006699;ENSMUSG00000006731;ENSMUSG00000007655;ENSMUSG00000010609;ENSMUSG00000014959;ENSMUSG00000017707;ENSMUSG00000017929;ENSMUSG00000018634;ENSMUSG00000019785;ENSMUSG00000020122;ENSMUSG00000020282;ENSMUSG00000020297;ENSMUSG00000020386;ENSMUSG00000020894;…
GO:0005829	cytosol	299	3640	6.86502e-05	0.000392832	ENSMUSG00000000078;ENSMUSG00000000326;ENSMUSG00000001025;ENSMUSG00000001123;ENSMUSG00000001175;ENSMUSG00000001552;ENSMUSG00000001555;ENSMUSG00000001741;ENSMUSG00000001786;ENSMUSG00000002227;ENSMUSG00000002280;ENSMUSG00000002325;ENSMUSG00000002343;ENSMUSG00000002580;ENSMUSG00000002763;ENSMUSG00000002985;ENSMUSG00000003161;ENSMUSG00000003271;ENSMUSG00000003411;ENSMUSG00000003500;ENSMUSG00000003575;…
GO:0034704	calcium channel complex	14	64	7.21227e-05	0.000410422	ENSMUSG00000003352;ENSMUSG00000004113;ENSMUSG00000015968;ENSMUSG00000019370;ENSMUSG00000020635;ENSMUSG00000021313;ENSMUSG00000022416;ENSMUSG00000027748;ENSMUSG00000030592;ENSMUSG00000032966;ENSMUSG00000034656;ENSMUSG00000049676;ENSMUSG00000051331;ENSMUSG00000057378
GO:0005774	vacuolar membrane	33	241	7.85214e-05	0.000444379	ENSMUSG00000003948;ENSMUSG00000004285;ENSMUSG00000013622;ENSMUSG00000018340;ENSMUSG00000019302;ENSMUSG00000019590;ENSMUSG00000020057;ENSMUSG00000020932;ENSMUSG00000021124;ENSMUSG00000023460;ENSMUSG00000024121;ENSMUSG00000024403;ENSMUSG00000024743;ENSMUSG00000025492;ENSMUSG00000025579;ENSMUSG00000026426;ENSMUSG00000027015;ENSMUSG00000027602;ENSMUSG00000030161;ENSMUSG00000031021;ENSMUSG00000031447;…
GO:0044431	Golgi apparatus part	80	775	8.49469e-05	0.000478116	ENSMUSG00000000303;ENSMUSG00000000805;ENSMUSG00000002015;ENSMUSG00000002105;ENSMUSG00000003746;ENSMUSG00000004846;ENSMUSG00000005881;ENSMUSG00000006699;ENSMUSG00000006731;ENSMUSG00000007655;ENSMUSG00000010609;ENSMUSG00000014959;ENSMUSG00000017344;ENSMUSG00000017707;ENSMUSG00000017929;ENSMUSG00000018634;ENSMUSG00000019785;ENSMUSG00000019997;ENSMUSG00000020122;ENSMUSG00000020282;ENSMUSG00000020297;…
GO:0045177	apical part of cell	50	426	8.84834e-05	0.000495315	ENSMUSG00000000594;ENSMUSG00000000805;ENSMUSG00000003352;ENSMUSG00000006699;ENSMUSG00000007655;ENSMUSG00000015968;ENSMUSG00000018340;ENSMUSG00000018387;ENSMUSG00000018634;ENSMUSG00000018900;ENSMUSG00000020122;ENSMUSG00000020829;ENSMUSG00000021477;ENSMUSG00000022469;ENSMUSG00000022505;ENSMUSG00000022512;ENSMUSG00000023942;ENSMUSG00000024479;ENSMUSG00000024620;ENSMUSG00000024935;ENSMUSG00000025492;…
GO:0031300	intrinsic component of organelle membrane	34	253	8.98094e-05	0.00050002	ENSMUSG00000000560;ENSMUSG00000003411;ENSMUSG00000004961;ENSMUSG00000005881;ENSMUSG00000006731;ENSMUSG00000007207;ENSMUSG00000017188;ENSMUSG00000019054;ENSMUSG00000019302;ENSMUSG00000019478;ENSMUSG00000020744;ENSMUSG00000020894;ENSMUSG00000022415;ENSMUSG00000024261;ENSMUSG00000024403;ENSMUSG00000024425;ENSMUSG00000024479;ENSMUSG00000024713;ENSMUSG00000025158;ENSMUSG00000026568;ENSMUSG00000028102;…
GO:0005790	smooth endoplasmic reticulum	10	36	9.26689e-05	0.000510422	ENSMUSG00000003161;ENSMUSG00000008682;ENSMUSG00000021087;ENSMUSG00000021313;ENSMUSG00000022208;ENSMUSG00000029616;ENSMUSG00000030102;ENSMUSG00000030592;ENSMUSG00000041695;ENSMUSG00000057378
GO:0048787	presynaptic active zone membrane	10	36	9.26689e-05	0.000510422	ENSMUSG00000007207;ENSMUSG00000015968;ENSMUSG00000022321;ENSMUSG00000027273;ENSMUSG00000029503;ENSMUSG00000030806;ENSMUSG00000034656;ENSMUSG00000041488;ENSMUSG00000056755;ENSMUSG00000059857
GO:0032983	kainate selective glutamate receptor complex	4	5	9.64282e-05	0.000525508	ENSMUSG00000003378;ENSMUSG00000025892;ENSMUSG00000032017;ENSMUSG00000056073
GO:0042584	chromaffin granule membrane	4	5	9.64282e-05	0.000525508	ENSMUSG00000003161;ENSMUSG00000021814;ENSMUSG00000035864;ENSMUSG00000037685
GO:0098589	membrane region	47	395	0.000102574	0.000556062	ENSMUSG00000000303;ENSMUSG00000003153;ENSMUSG00000004044;ENSMUSG00000004267;ENSMUSG00000007097;ENSMUSG00000007655;ENSMUSG00000017774;ENSMUSG00000018411;ENSMUSG00000020122;ENSMUSG00000020431;ENSMUSG00000020828;ENSMUSG00000020838;ENSMUSG00000022505;ENSMUSG00000022840;ENSMUSG00000023011;ENSMUSG00000023175;ENSMUSG00000023826;ENSMUSG00000024479;ENSMUSG00000024650;ENSMUSG00000025876;ENSMUSG00000026509;…
GO:0032991	protein-containing complex	423	5393	0.000104745	0.000564856	ENSMUSG00000000303;ENSMUSG00000000530;ENSMUSG00000000560;ENSMUSG00000001119;ENSMUSG00000001175;ENSMUSG00000001240;ENSMUSG00000001289;ENSMUSG00000001507;ENSMUSG00000001552;ENSMUSG00000001786;ENSMUSG00000002015;ENSMUSG00000002227;ENSMUSG00000002280;ENSMUSG00000002319;ENSMUSG00000002658;ENSMUSG00000002771;ENSMUSG00000002985;ENSMUSG00000003352;ENSMUSG00000003378;ENSMUSG00000003423;ENSMUSG00000004044;…
GO:0031301	integral component of organelle membrane	31	225	0.000113675	0.000609819	ENSMUSG00000000560;ENSMUSG00000004961;ENSMUSG00000005881;ENSMUSG00000006731;ENSMUSG00000007207;ENSMUSG00000017188;ENSMUSG00000019054;ENSMUSG00000019302;ENSMUSG00000020744;ENSMUSG00000020894;ENSMUSG00000022415;ENSMUSG00000024261;ENSMUSG00000024403;ENSMUSG00000024425;ENSMUSG00000024479;ENSMUSG00000024713;ENSMUSG00000025158;ENSMUSG00000026568;ENSMUSG00000028102;ENSMUSG00000028756;ENSMUSG00000029048;…
GO:0043203	axon hillock	5	9	0.000136945	0.000730844	ENSMUSG00000000753;ENSMUSG00000011751;ENSMUSG00000021721;ENSMUSG00000029053;ENSMUSG00000032532
GO:0098562	cytoplasmic side of membrane	26	179	0.000167278	0.000888125	ENSMUSG00000000303;ENSMUSG00000000594;ENSMUSG00000001025;ENSMUSG00000001248;ENSMUSG00000001552;ENSMUSG00000002580;ENSMUSG00000017400;ENSMUSG00000018001;ENSMUSG00000018411;ENSMUSG00000020932;ENSMUSG00000021313;ENSMUSG00000022623;ENSMUSG00000024302;ENSMUSG00000025555;ENSMUSG00000027273;ENSMUSG00000027568;ENSMUSG00000030592;ENSMUSG00000032899;ENSMUSG00000032966;ENSMUSG00000034892;ENSMUSG00000041731;…
GO:0005874	microtubule	47	405	0.000185284	0.000975893	ENSMUSG00000002985;ENSMUSG00000004187;ENSMUSG00000005237;ENSMUSG00000006095;ENSMUSG00000008035;ENSMUSG00000009013;ENSMUSG00000015149;ENSMUSG00000018387;ENSMUSG00000018411;ENSMUSG00000018669;ENSMUSG00000019370;ENSMUSG00000022114;ENSMUSG00000022262;ENSMUSG00000022340;ENSMUSG00000024277;ENSMUSG00000024381;ENSMUSG00000024426;ENSMUSG00000025795;ENSMUSG00000026825;ENSMUSG00000027457;ENSMUSG00000027602;…
GO:0044429	mitochondrial part	91	929	0.000185704	0.000975893	ENSMUSG00000000308;ENSMUSG00000001175;ENSMUSG00000002083;ENSMUSG00000005360;ENSMUSG00000014313;ENSMUSG00000015790;ENSMUSG00000016252;ENSMUSG00000016427;ENSMUSG00000017188;ENSMUSG00000017778;ENSMUSG00000018770;ENSMUSG00000019054;ENSMUSG00000019370;ENSMUSG00000019461;ENSMUSG00000019831;ENSMUSG00000020153;ENSMUSG00000020219;ENSMUSG00000020744;ENSMUSG00000021290;ENSMUSG00000021520;ENSMUSG00000021710;…
GO:0005739	mitochondrion	157	1778	0.000213714	0.00111739	ENSMUSG00000000308;ENSMUSG00000000326;ENSMUSG00000000594;ENSMUSG00000001175;ENSMUSG00000001786;ENSMUSG00000002006;ENSMUSG00000002015;ENSMUSG00000002083;ENSMUSG00000003161;ENSMUSG00000004044;ENSMUSG00000004207;ENSMUSG00000005360;ENSMUSG00000006412;ENSMUSG00000007655;ENSMUSG00000009013;ENSMUSG00000014313;ENSMUSG00000015149;ENSMUSG00000015247;ENSMUSG00000015790;ENSMUSG00000016252;ENSMUSG00000016427;…
GO:0016328	lateral plasma membrane	13	64	0.000284122	0.00147801	ENSMUSG00000000303;ENSMUSG00000001552;ENSMUSG00000017774;ENSMUSG00000021567;ENSMUSG00000022512;ENSMUSG00000029071;ENSMUSG00000029126;ENSMUSG00000030020;ENSMUSG00000031137;ENSMUSG00000039166;ENSMUSG00000041378;ENSMUSG00000046352;ENSMUSG00000050556
GO:1902710	GABA receptor complex	7	21	0.00030833	0.00159588	ENSMUSG00000000560;ENSMUSG00000010803;ENSMUSG00000020436;ENSMUSG00000029212;ENSMUSG00000033676;ENSMUSG00000039809;ENSMUSG00000055078
GO:0044448	cell cortex part	26	190	0.000434539	0.00223788	ENSMUSG00000000303;ENSMUSG00000003657;ENSMUSG00000003863;ENSMUSG00000004267;ENSMUSG00000011751;ENSMUSG00000015932;ENSMUSG00000018387;ENSMUSG00000020173;ENSMUSG00000020486;ENSMUSG00000022099;ENSMUSG00000022469;ENSMUSG00000024101;ENSMUSG00000027748;ENSMUSG00000028005;ENSMUSG00000029053;ENSMUSG00000030707;ENSMUSG00000032890;ENSMUSG00000033763;ENSMUSG00000034799;ENSMUSG00000035226;ENSMUSG00000037493;…
GO:0016324	apical plasma membrane	40	342	0.000461252	0.00236363	ENSMUSG00000000594;ENSMUSG00000000805;ENSMUSG00000003352;ENSMUSG00000007655;ENSMUSG00000015968;ENSMUSG00000018340;ENSMUSG00000018387;ENSMUSG00000018900;ENSMUSG00000020122;ENSMUSG00000020829;ENSMUSG00000022505;ENSMUSG00000022512;ENSMUSG00000023942;ENSMUSG00000024479;ENSMUSG00000024620;ENSMUSG00000024935;ENSMUSG00000026576;ENSMUSG00000028024;ENSMUSG00000028692;ENSMUSG00000029053;ENSMUSG00000029503;…
GO:0016529	sarcoplasmic reticulum	13	69	0.000611261	0.00310147	ENSMUSG00000000805;ENSMUSG00000003161;ENSMUSG00000020635;ENSMUSG00000021313;ENSMUSG00000030102;ENSMUSG00000030401;ENSMUSG00000030592;ENSMUSG00000032966;ENSMUSG00000039166;ENSMUSG00000039254;ENSMUSG00000044080;ENSMUSG00000057378;ENSMUSG00000057897
GO:0030315	T-tubule	13	69	0.000611261	0.00310147	ENSMUSG00000003161;ENSMUSG00000003352;ENSMUSG00000007097;ENSMUSG00000015968;ENSMUSG00000019194;ENSMUSG00000024381;ENSMUSG00000030401;ENSMUSG00000030592;ENSMUSG00000039166;ENSMUSG00000041695;ENSMUSG00000042529;ENSMUSG00000051331;ENSMUSG00000075318
GO:0099513	polymeric cytoskeletal fiber	71	717	0.000682511	0.00344601	ENSMUSG00000001552;ENSMUSG00000002985;ENSMUSG00000004187;ENSMUSG00000004677;ENSMUSG00000005237;ENSMUSG00000006095;ENSMUSG00000006304;ENSMUSG00000008035;ENSMUSG00000009013;ENSMUSG00000015149;ENSMUSG00000017774;ENSMUSG00000018012;ENSMUSG00000018387;ENSMUSG00000018411;ENSMUSG00000018669;ENSMUSG00000019370;ENSMUSG00000020142;ENSMUSG00000020173;ENSMUSG00000020932;ENSMUSG00000021338;ENSMUSG00000022054;…
GO:0044430	cytoskeletal part	145	1666	0.000693537	0.0034846	ENSMUSG00000000303;ENSMUSG00000001175;ENSMUSG00000001552;ENSMUSG00000002985;ENSMUSG00000003657;ENSMUSG00000004187;ENSMUSG00000004677;ENSMUSG00000005237;ENSMUSG00000006095;ENSMUSG00000006219;ENSMUSG00000006304;ENSMUSG00000006699;ENSMUSG00000007207;ENSMUSG00000008035;ENSMUSG00000008475;ENSMUSG00000009013;ENSMUSG00000009630;ENSMUSG00000010609;ENSMUSG00000011751;ENSMUSG00000015149;ENSMUSG00000015932;…
GO:0045275	respiratory chain complex III	5	12	0.000725533	0.00362766	ENSMUSG00000021520;ENSMUSG00000059534;ENSMUSG00000063882;ENSMUSG00000064351;ENSMUSG00000064370
GO:0019898	extrinsic component of membrane	37	317	0.000767283	0.00380267	ENSMUSG00000000303;ENSMUSG00000001025;ENSMUSG00000001248;ENSMUSG00000001552;ENSMUSG00000002985;ENSMUSG00000010086;ENSMUSG00000017400;ENSMUSG00000018001;ENSMUSG00000021313;ENSMUSG00000021314;ENSMUSG00000022321;ENSMUSG00000022623;ENSMUSG00000024302;ENSMUSG00000024381;ENSMUSG00000025555;ENSMUSG00000026249;ENSMUSG00000027273;ENSMUSG00000027384;ENSMUSG00000028785;ENSMUSG00000029413;ENSMUSG00000029608;…
GO:0033177	proton-transporting two-sector ATPase complex, proton-transporting domain	7	24	0.000767917	0.00380267	ENSMUSG00000018770;ENSMUSG00000019302;ENSMUSG00000024121;ENSMUSG00000033379;ENSMUSG00000039347;ENSMUSG00000050856;ENSMUSG00000064357
GO:0005604	basement membrane	16	99	0.000900917	0.00443992	ENSMUSG00000000753;ENSMUSG00000017344;ENSMUSG00000018593;ENSMUSG00000019899;ENSMUSG00000020044;ENSMUSG00000021974;ENSMUSG00000023328;ENSMUSG00000025068;ENSMUSG00000027447;ENSMUSG00000028339;ENSMUSG00000028364;ENSMUSG00000029838;ENSMUSG00000032231;ENSMUSG00000032518;ENSMUSG00000042116;ENSMUSG00000042961
GO:0030027	lamellipodium	25	189	0.000916228	0.00449388	ENSMUSG00000000303;ENSMUSG00000006304;ENSMUSG00000006699;ENSMUSG00000008475;ENSMUSG00000018012;ENSMUSG00000018507;ENSMUSG00000019831;ENSMUSG00000020828;ENSMUSG00000021338;ENSMUSG00000022469;ENSMUSG00000025085;ENSMUSG00000027273;ENSMUSG00000027500;ENSMUSG00000028969;ENSMUSG00000029465;ENSMUSG00000030707;ENSMUSG00000032911;ENSMUSG00000033763;ENSMUSG00000035783;ENSMUSG00000041362;ENSMUSG00000041488;…
GO:0005615	extracellular space	158	1856	0.00104949	0.0051231	ENSMUSG00000000125;ENSMUSG00000000627;ENSMUSG00000000753;ENSMUSG00000000805;ENSMUSG00000001119;ENSMUSG00000001227;ENSMUSG00000001741;ENSMUSG00000002289;ENSMUSG00000002985;ENSMUSG00000003161;ENSMUSG00000003420;ENSMUSG00000003617;ENSMUSG00000004207;ENSMUSG00000004846;ENSMUSG00000004892;ENSMUSG00000006958;ENSMUSG00000007888;ENSMUSG00000015090;ENSMUSG00000015568;ENSMUSG00000017344;ENSMUSG00000017737;…
GO:0014704	intercalated disc	11	56	0.00109953	0.00534206	ENSMUSG00000001552;ENSMUSG00000007097;ENSMUSG00000011751;ENSMUSG00000018340;ENSMUSG00000019194;ENSMUSG00000026576;ENSMUSG00000027712;ENSMUSG00000031137;ENSMUSG00000041695;ENSMUSG00000041731;ENSMUSG00000075318
GO:0030314	junctional membrane complex	4	8	0.00114502	0.00549954	ENSMUSG00000022208;ENSMUSG00000025318;ENSMUSG00000030592;ENSMUSG00000057378
GO:0097648	G protein-coupled receptor complex	4	8	0.00114502	0.00549954	ENSMUSG00000001240;ENSMUSG00000034353;ENSMUSG00000039809;ENSMUSG00000041046
GO:0070033	synaptobrevin 2-SNAP-25-syntaxin-1a-complexin II complex	3	4	0.0011533	0.00549954	ENSMUSG00000007207;ENSMUSG00000020894;ENSMUSG00000027273
GO:1903440	amylin receptor complex	3	4	0.0011533	0.00549954	ENSMUSG00000001240;ENSMUSG00000034353;ENSMUSG00000041046
GO:1902711	GABA-A receptor complex	6	19	0.00115968	0.00550449	ENSMUSG00000000560;ENSMUSG00000010803;ENSMUSG00000020436;ENSMUSG00000029212;ENSMUSG00000033676;ENSMUSG00000055078
GO:0005911	cell-cell junction	49	468	0.0014066	0.00664588	ENSMUSG00000000303;ENSMUSG00000001552;ENSMUSG00000001946;ENSMUSG00000003657;ENSMUSG00000006699;ENSMUSG00000007097;ENSMUSG00000011751;ENSMUSG00000015149;ENSMUSG00000018001;ENSMUSG00000018126;ENSMUSG00000018217;ENSMUSG00000018340;ENSMUSG00000018387;ENSMUSG00000019194;ENSMUSG00000019874;ENSMUSG00000019889;ENSMUSG00000019986;ENSMUSG00000020524;ENSMUSG00000022321;ENSMUSG00000022512;ENSMUSG00000026576;…
GO:0019897	extrinsic component of plasma membrane	24	185	0.00150256	0.00706684	ENSMUSG00000000303;ENSMUSG00000001025;ENSMUSG00000001248;ENSMUSG00000001552;ENSMUSG00000002985;ENSMUSG00000017400;ENSMUSG00000018001;ENSMUSG00000021313;ENSMUSG00000022321;ENSMUSG00000022623;ENSMUSG00000024302;ENSMUSG00000025555;ENSMUSG00000026249;ENSMUSG00000027273;ENSMUSG00000030592;ENSMUSG00000030605;ENSMUSG00000031673;ENSMUSG00000032172;ENSMUSG00000032231;ENSMUSG00000032899;ENSMUSG00000041959;…
GO:0030018	Z disc	19	134	0.00160051	0.00749329	ENSMUSG00000001552;ENSMUSG00000003161;ENSMUSG00000015968;ENSMUSG00000020635;ENSMUSG00000021313;ENSMUSG00000024381;ENSMUSG00000027712;ENSMUSG00000030592;ENSMUSG00000032966;ENSMUSG00000041731;ENSMUSG00000042249;ENSMUSG00000043079;ENSMUSG00000044080;ENSMUSG00000049281;ENSMUSG00000051331;ENSMUSG00000057378;ENSMUSG00000061462;ENSMUSG00000067818;ENSMUSG00000072720
GO:0001518	voltage-gated sodium channel complex	5	14	0.0016373	0.00755199	ENSMUSG00000019194;ENSMUSG00000023033;ENSMUSG00000049281;ENSMUSG00000075316;ENSMUSG00000075318
GO:0044327	dendritic spine head	5	14	0.0016373	0.00755199	ENSMUSG00000026825;ENSMUSG00000028785;ENSMUSG00000040907;ENSMUSG00000053310;ENSMUSG00000096054
GO:0098981	cholinergic synapse	5	14	0.0016373	0.00755199	ENSMUSG00000022055;ENSMUSG00000027577;ENSMUSG00000029608;ENSMUSG00000042388;ENSMUSG00000061689
GO:0031045	dense core granule	7	27	0.00164971	0.00755199	ENSMUSG00000004961;ENSMUSG00000022982;ENSMUSG00000024261;ENSMUSG00000024743;ENSMUSG00000031538;ENSMUSG00000035864;ENSMUSG00000037852
GO:0033176	proton-transporting V-type ATPase complex	7	27	0.00164971	0.00755199	ENSMUSG00000004285;ENSMUSG00000019087;ENSMUSG00000019302;ENSMUSG00000024121;ENSMUSG00000024403;ENSMUSG00000033379;ENSMUSG00000039347
GO:0015629	actin cytoskeleton	49	472	0.00168024	0.00765773	ENSMUSG00000000303;ENSMUSG00000001552;ENSMUSG00000003657;ENSMUSG00000004677;ENSMUSG00000006219;ENSMUSG00000006304;ENSMUSG00000007207;ENSMUSG00000008475;ENSMUSG00000011751;ENSMUSG00000015932;ENSMUSG00000017774;ENSMUSG00000018012;ENSMUSG00000018126;ENSMUSG00000018387;ENSMUSG00000020173;ENSMUSG00000020846;ENSMUSG00000021338;ENSMUSG00000022099;ENSMUSG00000022469;ENSMUSG00000025085;ENSMUSG00000025885;…
GO:0044291	cell-cell contact zone	13	77	0.00176403	0.0080042	ENSMUSG00000001552;ENSMUSG00000007097;ENSMUSG00000011751;ENSMUSG00000018126;ENSMUSG00000018340;ENSMUSG00000019194;ENSMUSG00000026576;ENSMUSG00000027712;ENSMUSG00000031137;ENSMUSG00000041695;ENSMUSG00000041731;ENSMUSG00000059714;ENSMUSG00000075318
GO:0009898	cytoplasmic side of plasma membrane	21	157	0.00197046	0.00890165	ENSMUSG00000000303;ENSMUSG00000000594;ENSMUSG00000001025;ENSMUSG00000001248;ENSMUSG00000001552;ENSMUSG00000002580;ENSMUSG00000017400;ENSMUSG00000018001;ENSMUSG00000018411;ENSMUSG00000021313;ENSMUSG00000022623;ENSMUSG00000024302;ENSMUSG00000025555;ENSMUSG00000027273;ENSMUSG00000027568;ENSMUSG00000030592;ENSMUSG00000032899;ENSMUSG00000041731;ENSMUSG00000059456;ENSMUSG00000071658;ENSMUSG00000074259
GO:0005765	lysosomal membrane	23	179	0.00211276	0.00950282	ENSMUSG00000003948;ENSMUSG00000013622;ENSMUSG00000018340;ENSMUSG00000019590;ENSMUSG00000020057;ENSMUSG00000020932;ENSMUSG00000021124;ENSMUSG00000023460;ENSMUSG00000024743;ENSMUSG00000025492;ENSMUSG00000025579;ENSMUSG00000026426;ENSMUSG00000027015;ENSMUSG00000031021;ENSMUSG00000031447;ENSMUSG00000032231;ENSMUSG00000034908;ENSMUSG00000036469;ENSMUSG00000042992;ENSMUSG00000050211;ENSMUSG00000050640;…
GO:0043292	contractile fiber	28	234	0.0022016	0.00982554	ENSMUSG00000001552;ENSMUSG00000003161;ENSMUSG00000005583;ENSMUSG00000015968;ENSMUSG00000019370;ENSMUSG00000020635;ENSMUSG00000021313;ENSMUSG00000021476;ENSMUSG00000024381;ENSMUSG00000026817;ENSMUSG00000027447;ENSMUSG00000027712;ENSMUSG00000029095;ENSMUSG00000030592;ENSMUSG00000031740;ENSMUSG00000032966;ENSMUSG00000035783;ENSMUSG00000041731;ENSMUSG00000042249;ENSMUSG00000043079;ENSMUSG00000044080;…
GO:0044449	contractile fiber part	26	212	0.00220359	0.00982554	ENSMUSG00000001552;ENSMUSG00000003161;ENSMUSG00000005583;ENSMUSG00000015968;ENSMUSG00000019370;ENSMUSG00000020635;ENSMUSG00000021313;ENSMUSG00000021476;ENSMUSG00000024381;ENSMUSG00000026817;ENSMUSG00000027712;ENSMUSG00000030592;ENSMUSG00000031740;ENSMUSG00000032966;ENSMUSG00000035783;ENSMUSG00000041731;ENSMUSG00000042249;ENSMUSG00000043079;ENSMUSG00000044080;ENSMUSG00000049281;ENSMUSG00000051331;…
GO:0098852	lytic vacuole membrane	23	180	0.00227197	0.0100624	ENSMUSG00000003948;ENSMUSG00000013622;ENSMUSG00000018340;ENSMUSG00000019590;ENSMUSG00000020057;ENSMUSG00000020932;ENSMUSG00000021124;ENSMUSG00000023460;ENSMUSG00000024743;ENSMUSG00000025492;ENSMUSG00000025579;ENSMUSG00000026426;ENSMUSG00000027015;ENSMUSG00000031021;ENSMUSG00000031447;ENSMUSG00000032231;ENSMUSG00000034908;ENSMUSG00000036469;ENSMUSG00000042992;ENSMUSG00000050211;ENSMUSG00000050640;…
GO:0005891	voltage-gated calcium channel complex	9	44	0.00227924	0.0100624	ENSMUSG00000003352;ENSMUSG00000004113;ENSMUSG00000015968;ENSMUSG00000022416;ENSMUSG00000030592;ENSMUSG00000032966;ENSMUSG00000034656;ENSMUSG00000049676;ENSMUSG00000051331
GO:0031526	brush border membrane	12	70	0.00228601	0.0100624	ENSMUSG00000000805;ENSMUSG00000018900;ENSMUSG00000020828;ENSMUSG00000020829;ENSMUSG00000022469;ENSMUSG00000027015;ENSMUSG00000027737;ENSMUSG00000028024;ENSMUSG00000032492;ENSMUSG00000033998;ENSMUSG00000037541;ENSMUSG00000039062
GO:0030017	sarcomere	25	202	0.002341	0.0102605	ENSMUSG00000001552;ENSMUSG00000003161;ENSMUSG00000005583;ENSMUSG00000015968;ENSMUSG00000019370;ENSMUSG00000020635;ENSMUSG00000021313;ENSMUSG00000021476;ENSMUSG00000024381;ENSMUSG00000026817;ENSMUSG00000027712;ENSMUSG00000030592;ENSMUSG00000031740;ENSMUSG00000032966;ENSMUSG00000041731;ENSMUSG00000042249;ENSMUSG00000043079;ENSMUSG00000044080;ENSMUSG00000049281;ENSMUSG00000051331;ENSMUSG00000057378;…
GO:0005576	extracellular region	213	2643	0.00238047	0.0103894	ENSMUSG00000000125;ENSMUSG00000000627;ENSMUSG00000000753;ENSMUSG00000000805;ENSMUSG00000001025;ENSMUSG00000001119;ENSMUSG00000001123;ENSMUSG00000001227;ENSMUSG00000001741;ENSMUSG00000002289;ENSMUSG00000002985;ENSMUSG00000003161;ENSMUSG00000003420;ENSMUSG00000003617;ENSMUSG00000003863;ENSMUSG00000004207;ENSMUSG00000004415;ENSMUSG00000004846;ENSMUSG00000004892;ENSMUSG00000006958;ENSMUSG00000007888;…
GO:0032281	AMPA glutamate receptor complex	7	29	0.00257667	0.0111511	ENSMUSG00000020524;ENSMUSG00000022494;ENSMUSG00000024873;ENSMUSG00000025892;ENSMUSG00000032172;ENSMUSG00000053550;ENSMUSG00000066189
GO:0044305	calyx of Held	7	29	0.00257667	0.0111511	ENSMUSG00000029030;ENSMUSG00000033615;ENSMUSG00000034156;ENSMUSG00000034799;ENSMUSG00000037624;ENSMUSG00000040907;ENSMUSG00000072214
GO:0005753	mitochondrial proton-transporting ATP synthase complex	6	22	0.00267977	0.0115488	ENSMUSG00000016252;ENSMUSG00000018770;ENSMUSG00000021290;ENSMUSG00000050856;ENSMUSG00000064357;ENSMUSG00000071528
GO:0070044	synaptobrevin 2-SNAP-25-syntaxin-1a complex	3	5	0.00273861	0.0117044	ENSMUSG00000007207;ENSMUSG00000020894;ENSMUSG00000027273
GO:1903439	calcitonin family receptor complex	3	5	0.00273861	0.0117044	ENSMUSG00000001240;ENSMUSG00000034353;ENSMUSG00000041046
GO:0005791	rough endoplasmic reticulum	16	110	0.00278045	0.0118342	ENSMUSG00000000805;ENSMUSG00000002015;ENSMUSG00000004846;ENSMUSG00000015090;ENSMUSG00000017344;ENSMUSG00000022346;ENSMUSG00000023328;ENSMUSG00000025889;ENSMUSG00000026473;ENSMUSG00000027737;ENSMUSG00000031760;ENSMUSG00000032239;ENSMUSG00000034892;ENSMUSG00000041695;ENSMUSG00000056755;ENSMUSG00000067288
GO:0033179	proton-transporting V-type ATPase, V0 domain	4	10	0.00308002	0.0130017	ENSMUSG00000019302;ENSMUSG00000024121;ENSMUSG00000033379;ENSMUSG00000039347
GO:0098850	extrinsic component of synaptic vesicle membrane	4	10	0.00308002	0.0130017	ENSMUSG00000021314;ENSMUSG00000024381;ENSMUSG00000029608;ENSMUSG00000037217
GO:0031201	SNARE complex	9	46	0.00313894	0.0131964	ENSMUSG00000007207;ENSMUSG00000009894;ENSMUSG00000020848;ENSMUSG00000020894;ENSMUSG00000027273;ENSMUSG00000030806;ENSMUSG00000033615;ENSMUSG00000035864;ENSMUSG00000041488
GO:0031941	filamentous actin	7	30	0.00316861	0.013267	ENSMUSG00000006304;ENSMUSG00000017774;ENSMUSG00000018012;ENSMUSG00000021338;ENSMUSG00000029465;ENSMUSG00000045667;ENSMUSG00000072720
GO:0045259	proton-transporting ATP synthase complex	6	23	0.00342186	0.0142693	ENSMUSG00000016252;ENSMUSG00000018770;ENSMUSG00000021290;ENSMUSG00000050856;ENSMUSG00000064357;ENSMUSG00000071528
GO:0005770	late endosome	27	231	0.00362443	0.0150531	ENSMUSG00000000605;ENSMUSG00000002985;ENSMUSG00000003948;ENSMUSG00000004207;ENSMUSG00000004843;ENSMUSG00000005986;ENSMUSG00000018340;ENSMUSG00000018634;ENSMUSG00000019998;ENSMUSG00000020122;ENSMUSG00000020297;ENSMUSG00000021124;ENSMUSG00000025492;ENSMUSG00000026426;ENSMUSG00000027447;ENSMUSG00000027602;ENSMUSG00000029126;ENSMUSG00000031447;ENSMUSG00000032231;ENSMUSG00000036469;ENSMUSG00000037907;…
GO:0032809	neuronal cell body membrane	7	31	0.00385895	0.0159627	ENSMUSG00000025876;ENSMUSG00000028172;ENSMUSG00000028785;ENSMUSG00000032011;ENSMUSG00000050556;ENSMUSG00000055078;ENSMUSG00000064115
GO:0031227	intrinsic component of endoplasmic reticulum membrane	19	146	0.00427761	0.0175535	ENSMUSG00000001248;ENSMUSG00000005881;ENSMUSG00000008140;ENSMUSG00000020484;ENSMUSG00000021917;ENSMUSG00000022217;ENSMUSG00000024799;ENSMUSG00000027131;ENSMUSG00000027706;ENSMUSG00000030102;ENSMUSG00000030747;ENSMUSG00000031532;ENSMUSG00000031708;ENSMUSG00000037071;ENSMUSG00000058454;ENSMUSG00000060802;ENSMUSG00000071657;ENSMUSG00000074259;ENSMUSG00000075701
GO:0031674	I band	19	146	0.00427761	0.0175535	ENSMUSG00000001552;ENSMUSG00000003161;ENSMUSG00000015968;ENSMUSG00000020635;ENSMUSG00000021313;ENSMUSG00000024381;ENSMUSG00000027712;ENSMUSG00000030592;ENSMUSG00000032966;ENSMUSG00000041731;ENSMUSG00000042249;ENSMUSG00000043079;ENSMUSG00000044080;ENSMUSG00000049281;ENSMUSG00000051331;ENSMUSG00000057378;ENSMUSG00000061462;ENSMUSG00000067818;ENSMUSG00000072720
GO:0098945	intrinsic component of presynaptic active zone membrane	6	24	0.0043065	0.017602	ENSMUSG00000015968;ENSMUSG00000022321;ENSMUSG00000029503;ENSMUSG00000034656;ENSMUSG00000056755;ENSMUSG00000059857
GO:0030016	myofibril	26	223	0.00439458	0.017891	ENSMUSG00000001552;ENSMUSG00000003161;ENSMUSG00000005583;ENSMUSG00000015968;ENSMUSG00000019370;ENSMUSG00000020635;ENSMUSG00000021313;ENSMUSG00000021476;ENSMUSG00000024381;ENSMUSG00000026817;ENSMUSG00000027712;ENSMUSG00000029095;ENSMUSG00000030592;ENSMUSG00000031740;ENSMUSG00000032966;ENSMUSG00000041731;ENSMUSG00000042249;ENSMUSG00000043079;ENSMUSG00000044080;ENSMUSG00000049281;ENSMUSG00000051331;…
GO:0043512	inhibin A complex	2	2	0.00452022	0.0182582	ENSMUSG00000032968;ENSMUSG00000041324
GO:1990425	ryanodine receptor complex	2	2	0.00452022	0.0182582	ENSMUSG00000030592;ENSMUSG00000032966
GO:0005750	mitochondrial respiratory chain complex III	4	11	0.00458403	0.0183718	ENSMUSG00000021520;ENSMUSG00000059534;ENSMUSG00000063882;ENSMUSG00000064351
GO:0005890	sodium:potassium-exchanging ATPase complex	4	11	0.00458403	0.0183718	ENSMUSG00000007097;ENSMUSG00000026576;ENSMUSG00000040907;ENSMUSG00000041329
GO:0044304	main axon	12	76	0.00460253	0.0183745	ENSMUSG00000011751;ENSMUSG00000015149;ENSMUSG00000018411;ENSMUSG00000019194;ENSMUSG00000024381;ENSMUSG00000026825;ENSMUSG00000032011;ENSMUSG00000032532;ENSMUSG00000041378;ENSMUSG00000052572;ENSMUSG00000062591;ENSMUSG00000075318
GO:0031901	early endosome membrane	16	116	0.00474763	0.0188805	ENSMUSG00000000605;ENSMUSG00000019478;ENSMUSG00000019785;ENSMUSG00000019804;ENSMUSG00000020122;ENSMUSG00000020297;ENSMUSG00000020524;ENSMUSG00000021124;ENSMUSG00000024101;ENSMUSG00000026278;ENSMUSG00000028661;ENSMUSG00000029126;ENSMUSG00000031021;ENSMUSG00000036469;ENSMUSG00000050373;ENSMUSG00000074736
GO:0042470	melanosome	14	96	0.00484504	0.0191203	ENSMUSG00000000753;ENSMUSG00000018340;ENSMUSG00000018507;ENSMUSG00000019302;ENSMUSG00000020142;ENSMUSG00000022415;ENSMUSG00000023175;ENSMUSG00000024403;ENSMUSG00000029616;ENSMUSG00000031447;ENSMUSG00000032231;ENSMUSG00000038351;ENSMUSG00000041488;ENSMUSG00000059714
GO:0048770	pigment granule	14	96	0.00484504	0.0191203	ENSMUSG00000000753;ENSMUSG00000018340;ENSMUSG00000018507;ENSMUSG00000019302;ENSMUSG00000020142;ENSMUSG00000022415;ENSMUSG00000023175;ENSMUSG00000024403;ENSMUSG00000029616;ENSMUSG00000031447;ENSMUSG00000032231;ENSMUSG00000038351;ENSMUSG00000041488;ENSMUSG00000059714
GO:0005769	early endosome	35	329	0.00490513	0.0192835	ENSMUSG00000000296;ENSMUSG00000000605;ENSMUSG00000002985;ENSMUSG00000010609;ENSMUSG00000019478;ENSMUSG00000019785;ENSMUSG00000019804;ENSMUSG00000019998;ENSMUSG00000020122;ENSMUSG00000020297;ENSMUSG00000020524;ENSMUSG00000021124;ENSMUSG00000024101;ENSMUSG00000025491;ENSMUSG00000026278;ENSMUSG00000026927;ENSMUSG00000028661;ENSMUSG00000029060;ENSMUSG00000029126;ENSMUSG00000030638;ENSMUSG00000030707;…
GO:0030286	dynein complex	10	58	0.00494361	0.0193609	ENSMUSG00000005237;ENSMUSG00000009013;ENSMUSG00000022262;ENSMUSG00000029757;ENSMUSG00000030882;ENSMUSG00000031176;ENSMUSG00000039715;ENSMUSG00000047459;ENSMUSG00000073102;ENSMUSG00000096141
GO:0030863	cortical cytoskeleton	16	117	0.00516539	0.0199982	ENSMUSG00000000303;ENSMUSG00000003657;ENSMUSG00000011751;ENSMUSG00000015932;ENSMUSG00000018387;ENSMUSG00000020173;ENSMUSG00000022099;ENSMUSG00000022469;ENSMUSG00000027748;ENSMUSG00000030707;ENSMUSG00000032890;ENSMUSG00000033763;ENSMUSG00000035226;ENSMUSG00000037493;ENSMUSG00000041378;ENSMUSG00000059714
GO:0038037	G protein-coupled receptor dimeric complex	3	6	0.00520342	0.0199982	ENSMUSG00000001240;ENSMUSG00000039809;ENSMUSG00000041046
GO:0098843	postsynaptic endocytic zone	3	6	0.00520342	0.0199982	ENSMUSG00000025468;ENSMUSG00000026825;ENSMUSG00000047547
GO:0099535	synapse-associated extracellular matrix	3	6	0.00520342	0.0199982	ENSMUSG00000004892;ENSMUSG00000028364;ENSMUSG00000029309
GO:0099544	perisynaptic space	3	6	0.00520342	0.0199982	ENSMUSG00000004892;ENSMUSG00000028364;ENSMUSG00000031538
GO:0031234	extrinsic component of cytoplasmic side of plasma membrane	14	97	0.00532075	0.0203731	ENSMUSG00000001025;ENSMUSG00000001248;ENSMUSG00000017400;ENSMUSG00000018001;ENSMUSG00000021313;ENSMUSG00000022623;ENSMUSG00000024302;ENSMUSG00000025555;ENSMUSG00000027273;ENSMUSG00000030592;ENSMUSG00000032899;ENSMUSG00000059456;ENSMUSG00000071658;ENSMUSG00000074259
GO:0044298	cell body membrane	7	33	0.00557467	0.0211757	ENSMUSG00000025876;ENSMUSG00000028172;ENSMUSG00000028785;ENSMUSG00000032011;ENSMUSG00000050556;ENSMUSG00000055078;ENSMUSG00000064115
GO:0043083	synaptic cleft	5	18	0.00559204	0.0211757	ENSMUSG00000002985;ENSMUSG00000019899;ENSMUSG00000023328;ENSMUSG00000026959;ENSMUSG00000029309
GO:0099144	anchored component of synaptic membrane	5	18	0.00559204	0.0211757	ENSMUSG00000027273;ENSMUSG00000030092;ENSMUSG00000052572;ENSMUSG00000055022;ENSMUSG00000059857
GO:0022625	cytosolic large ribosomal subunit	11	69	0.00606248	0.0228731	ENSMUSG00000007892;ENSMUSG00000008682;ENSMUSG00000038900;ENSMUSG00000057322;ENSMUSG00000059291;ENSMUSG00000060019;ENSMUSG00000060636;ENSMUSG00000060938;ENSMUSG00000062997;ENSMUSG00000071415;ENSMUSG00000073702
GO:0005771	multivesicular body	8	42	0.00621536	0.0233643	ENSMUSG00000004843;ENSMUSG00000018634;ENSMUSG00000020122;ENSMUSG00000020297;ENSMUSG00000027447;ENSMUSG00000029126;ENSMUSG00000031447;ENSMUSG00000060126
GO:0005751	mitochondrial respiratory chain complex IV	4	12	0.00651328	0.0242191	ENSMUSG00000029632;ENSMUSG00000031818;ENSMUSG00000041697;ENSMUSG00000064351
GO:0098845	postsynaptic endosome	4	12	0.00651328	0.0242191	ENSMUSG00000019478;ENSMUSG00000029126;ENSMUSG00000030638;ENSMUSG00000037126
GO:0099026	anchored component of presynaptic membrane	4	12	0.00651328	0.0242191	ENSMUSG00000027273;ENSMUSG00000030092;ENSMUSG00000055022;ENSMUSG00000059857
GO:0098831	presynaptic active zone cytoplasmic component	5	19	0.00717502	0.0264884	ENSMUSG00000003863;ENSMUSG00000028005;ENSMUSG00000032890;ENSMUSG00000034799;ENSMUSG00000035226
GO:0099059	integral component of presynaptic active zone membrane	5	19	0.00717502	0.0264884	ENSMUSG00000015968;ENSMUSG00000022321;ENSMUSG00000029503;ENSMUSG00000034656;ENSMUSG00000056755
GO:0046658	anchored component of plasma membrane	11	72	0.00836534	0.0307725	ENSMUSG00000000805;ENSMUSG00000003617;ENSMUSG00000027273;ENSMUSG00000030092;ENSMUSG00000032011;ENSMUSG00000040972;ENSMUSG00000045287;ENSMUSG00000047139;ENSMUSG00000052572;ENSMUSG00000055022;ENSMUSG00000059857
GO:0005758	mitochondrial intermembrane space	13	92	0.00845892	0.031006	ENSMUSG00000020219;ENSMUSG00000021710;ENSMUSG00000022982;ENSMUSG00000024530;ENSMUSG00000025889;ENSMUSG00000026509;ENSMUSG00000026895;ENSMUSG00000027076;ENSMUSG00000028145;ENSMUSG00000028648;ENSMUSG00000028756;ENSMUSG00000034203;ENSMUSG00000036751
GO:0005787	signal peptidase complex	3	7	0.00865244	0.0316029	ENSMUSG00000021917;ENSMUSG00000024516;ENSMUSG00000025724
GO:0015630	microtubule cytoskeleton	101	1189	0.00868324	0.0316033	ENSMUSG00000001175;ENSMUSG00000002985;ENSMUSG00000004187;ENSMUSG00000005237;ENSMUSG00000006095;ENSMUSG00000006699;ENSMUSG00000008035;ENSMUSG00000009013;ENSMUSG00000009630;ENSMUSG00000010609;ENSMUSG00000015149;ENSMUSG00000018387;ENSMUSG00000018411;ENSMUSG00000018509;ENSMUSG00000018669;ENSMUSG00000019370;ENSMUSG00000019986;ENSMUSG00000020142;ENSMUSG00000020486;ENSMUSG00000021701;ENSMUSG00000022114;…
GO:0033268	node of Ranvier	4	13	0.008913	0.0323253	ENSMUSG00000011751;ENSMUSG00000019194;ENSMUSG00000024381;ENSMUSG00000075318
GO:0016471	vacuolar proton-transporting V-type ATPase complex	5	20	0.00904563	0.0324634	ENSMUSG00000004285;ENSMUSG00000019302;ENSMUSG00000024121;ENSMUSG00000024403;ENSMUSG00000033379
GO:0031091	platelet alpha granule	5	20	0.00904563	0.0324634	ENSMUSG00000018593;ENSMUSG00000020427;ENSMUSG00000025889;ENSMUSG00000026249;ENSMUSG00000029373
GO:0090723	growth cone part	5	20	0.00904563	0.0324634	ENSMUSG00000001507;ENSMUSG00000006304;ENSMUSG00000018507;ENSMUSG00000029465;ENSMUSG00000047261
GO:0033017	sarcoplasmic reticulum membrane	7	36	0.00913905	0.0325717	ENSMUSG00000003161;ENSMUSG00000020635;ENSMUSG00000021313;ENSMUSG00000030592;ENSMUSG00000032966;ENSMUSG00000057378;ENSMUSG00000057897
GO:0051233	spindle midzone	7	36	0.00913905	0.0325717	ENSMUSG00000006699;ENSMUSG00000018509;ENSMUSG00000024277;ENSMUSG00000026426;ENSMUSG00000029166;ENSMUSG00000057897;ENSMUSG00000058070
GO:0031970	organelle envelope lumen	14	104	0.00979712	0.0347967	ENSMUSG00000000531;ENSMUSG00000020219;ENSMUSG00000021710;ENSMUSG00000022982;ENSMUSG00000024530;ENSMUSG00000025889;ENSMUSG00000026509;ENSMUSG00000026895;ENSMUSG00000027076;ENSMUSG00000028145;ENSMUSG00000028648;ENSMUSG00000028756;ENSMUSG00000034203;ENSMUSG00000036751
GO:0005858	axonemal dynein complex	5	21	0.011227	0.0396022	ENSMUSG00000005237;ENSMUSG00000022262;ENSMUSG00000047459;ENSMUSG00000073102;ENSMUSG00000096141
GO:0016327	apicolateral plasma membrane	5	21	0.011227	0.0396022	ENSMUSG00000001552;ENSMUSG00000030020;ENSMUSG00000035863;ENSMUSG00000041378;ENSMUSG00000074743
GO:0030176	integral component of endoplasmic reticulum membrane	17	138	0.0113156	0.0397783	ENSMUSG00000005881;ENSMUSG00000008140;ENSMUSG00000020484;ENSMUSG00000021917;ENSMUSG00000022217;ENSMUSG00000024799;ENSMUSG00000027131;ENSMUSG00000027706;ENSMUSG00000030102;ENSMUSG00000030747;ENSMUSG00000031532;ENSMUSG00000031708;ENSMUSG00000037071;ENSMUSG00000058454;ENSMUSG00000060802;ENSMUSG00000071657;ENSMUSG00000075701
GO:0032591	dendritic spine membrane	4	14	0.0118233	0.0412813	ENSMUSG00000020524;ENSMUSG00000022494;ENSMUSG00000035863;ENSMUSG00000053550
GO:0090533	cation-transporting ATPase complex	4	14	0.0118233	0.0412813	ENSMUSG00000007097;ENSMUSG00000026576;ENSMUSG00000040907;ENSMUSG00000041329
GO:0098862	cluster of actin-based cell projections	21	184	0.0122829	0.0425742	ENSMUSG00000000805;ENSMUSG00000003657;ENSMUSG00000015766;ENSMUSG00000017774;ENSMUSG00000018900;ENSMUSG00000020828;ENSMUSG00000020829;ENSMUSG00000022469;ENSMUSG00000027015;ENSMUSG00000027737;ENSMUSG00000028024;ENSMUSG00000028337;ENSMUSG00000030707;ENSMUSG00000032492;ENSMUSG00000033998;ENSMUSG00000037493;ENSMUSG00000037541;ENSMUSG00000039062;ENSMUSG00000049044;ENSMUSG00000062252;ENSMUSG00000074818
GO:0099738	cell cortex region	8	47	0.0123136	0.0425742	ENSMUSG00000003863;ENSMUSG00000004267;ENSMUSG00000028005;ENSMUSG00000029053;ENSMUSG00000032890;ENSMUSG00000034799;ENSMUSG00000035226;ENSMUSG00000047547
GO:0055038	recycling endosome membrane	10	66	0.0123176	0.0425742	ENSMUSG00000004961;ENSMUSG00000019478;ENSMUSG00000020524;ENSMUSG00000021124;ENSMUSG00000023460;ENSMUSG00000024101;ENSMUSG00000026278;ENSMUSG00000029126;ENSMUSG00000040569;ENSMUSG00000040722
GO:0014802	terminal cisterna	2	3	0.0129534	0.0431172	ENSMUSG00000030401;ENSMUSG00000030592
GO:0016533	protein kinase 5 complex	2	3	0.0129534	0.0431172	ENSMUSG00000028969;ENSMUSG00000090071
GO:0031092	platelet alpha granule membrane	2	3	0.0129534	0.0431172	ENSMUSG00000018593;ENSMUSG00000025889
GO:0043511	inhibin complex	2	3	0.0129534	0.0431172	ENSMUSG00000032968;ENSMUSG00000041324
GO:0090725	peripheral region of growth cone	2	3	0.0129534	0.0431172	ENSMUSG00000006304;ENSMUSG00000029465
GO:0098675	intrinsic component of neuronal dense core vesicle membrane	2	3	0.0129534	0.0431172	ENSMUSG00000004961;ENSMUSG00000024261
GO:0098855	HCN channel complex	2	3	0.0129534	0.0431172	ENSMUSG00000020331;ENSMUSG00000021730
GO:0098956	intrinsic component of dense core granule membrane	2	3	0.0129534	0.0431172	ENSMUSG00000004961;ENSMUSG00000024261
GO:0099066	integral component of neuronal dense core vesicle membrane	2	3	0.0129534	0.0431172	ENSMUSG00000004961;ENSMUSG00000024261
GO:1903143	adrenomedullin receptor complex	2	3	0.0129534	0.0431172	ENSMUSG00000001240;ENSMUSG00000041046
GO:1990742	microvesicle	2	3	0.0129534	0.0431172	ENSMUSG00000003863;ENSMUSG00000024261
GO:0005901	caveola	13	97	0.012977	0.0431172	ENSMUSG00000000303;ENSMUSG00000003153;ENSMUSG00000004044;ENSMUSG00000007097;ENSMUSG00000007655;ENSMUSG00000020828;ENSMUSG00000024650;ENSMUSG00000026576;ENSMUSG00000027748;ENSMUSG00000037012;ENSMUSG00000051331;ENSMUSG00000059714;ENSMUSG00000063142
GO:0044352	pinosome	3	8	0.0131569	0.0432958	ENSMUSG00000021338;ENSMUSG00000032231;ENSMUSG00000050357
GO:0044354	macropinosome	3	8	0.0131569	0.0432958	ENSMUSG00000021338;ENSMUSG00000032231;ENSMUSG00000050357
GO:0099569	presynaptic cytoskeleton	3	8	0.0131569	0.0432958	ENSMUSG00000022055;ENSMUSG00000032890;ENSMUSG00000035226
GO:0030864	cortical actin cytoskeleton	12	87	0.0133965	0.0439438	ENSMUSG00000000303;ENSMUSG00000003657;ENSMUSG00000011751;ENSMUSG00000015932;ENSMUSG00000018387;ENSMUSG00000020173;ENSMUSG00000022469;ENSMUSG00000030707;ENSMUSG00000033763;ENSMUSG00000037493;ENSMUSG00000041378;ENSMUSG00000059714
GO:0005903	brush border	16	130	0.0138359	0.0452411	ENSMUSG00000000805;ENSMUSG00000015766;ENSMUSG00000017774;ENSMUSG00000018900;ENSMUSG00000020828;ENSMUSG00000020829;ENSMUSG00000022469;ENSMUSG00000027015;ENSMUSG00000027737;ENSMUSG00000028024;ENSMUSG00000028337;ENSMUSG00000032492;ENSMUSG00000033998;ENSMUSG00000037541;ENSMUSG00000039062;ENSMUSG00000049044
GO:0005581	collagen trimer	12	88	0.0145921	0.047563	ENSMUSG00000001119;ENSMUSG00000004415;ENSMUSG00000020241;ENSMUSG00000024053;ENSMUSG00000024330;ENSMUSG00000027570;ENSMUSG00000028339;ENSMUSG00000036905;ENSMUSG00000046318;ENSMUSG00000046491;ENSMUSG00000048126;ENSMUSG00000063564
GO:0005802	trans-Golgi network	23	212	0.0160247	0.0520677	ENSMUSG00000000303;ENSMUSG00000000805;ENSMUSG00000004846;ENSMUSG00000018634;ENSMUSG00000019785;ENSMUSG00000020297;ENSMUSG00000020894;ENSMUSG00000023460;ENSMUSG00000024713;ENSMUSG00000026278;ENSMUSG00000026672;ENSMUSG00000027273;ENSMUSG00000027750;ENSMUSG00000029126;ENSMUSG00000030704;ENSMUSG00000033350;ENSMUSG00000036469;ENSMUSG00000037685;ENSMUSG00000039278;ENSMUSG00000039372;ENSMUSG00000039637;…
GO:0060077	inhibitory synapse	5	23	0.0166074	0.0537911	ENSMUSG00000000560;ENSMUSG00000020436;ENSMUSG00000031302;ENSMUSG00000033676;ENSMUSG00000040972
GO:0031902	late endosome membrane	14	112	0.0180568	0.0583026	ENSMUSG00000000605;ENSMUSG00000003948;ENSMUSG00000004843;ENSMUSG00000018340;ENSMUSG00000020297;ENSMUSG00000021124;ENSMUSG00000025492;ENSMUSG00000026426;ENSMUSG00000029126;ENSMUSG00000032231;ENSMUSG00000036469;ENSMUSG00000054364;ENSMUSG00000087260;ENSMUSG00000115987
GO:0005881	cytoplasmic microtubule	10	70	0.0182049	0.0585971	ENSMUSG00000024277;ENSMUSG00000027457;ENSMUSG00000029166;ENSMUSG00000029651;ENSMUSG00000031176;ENSMUSG00000041842;ENSMUSG00000045007;ENSMUSG00000060126;ENSMUSG00000072235;ENSMUSG00000075701
GO:0120111	neuron projection cytoplasm	12	91	0.0186673	0.0598981	ENSMUSG00000009013;ENSMUSG00000019831;ENSMUSG00000022055;ENSMUSG00000022340;ENSMUSG00000022982;ENSMUSG00000026426;ENSMUSG00000028785;ENSMUSG00000029223;ENSMUSG00000029757;ENSMUSG00000030161;ENSMUSG00000052572;ENSMUSG00000056073
GO:0098533	ATPase dependent transmembrane transport complex	4	16	0.0193081	0.0617619	ENSMUSG00000007097;ENSMUSG00000026576;ENSMUSG00000040907;ENSMUSG00000041329
GO:0031312	extrinsic component of organelle membrane	9	61	0.0201142	0.0641413	ENSMUSG00000021314;ENSMUSG00000024381;ENSMUSG00000027384;ENSMUSG00000029608;ENSMUSG00000032966;ENSMUSG00000033006;ENSMUSG00000037126;ENSMUSG00000037217;ENSMUSG00000038301
GO:0032838	plasma membrane bounded cell projection cytoplasm	22	205	0.0203634	0.0647354	ENSMUSG00000005237;ENSMUSG00000009013;ENSMUSG00000018411;ENSMUSG00000019831;ENSMUSG00000022055;ENSMUSG00000022262;ENSMUSG00000022340;ENSMUSG00000022982;ENSMUSG00000023966;ENSMUSG00000025407;ENSMUSG00000026426;ENSMUSG00000028785;ENSMUSG00000029223;ENSMUSG00000029757;ENSMUSG00000030161;ENSMUSG00000032359;ENSMUSG00000047459;ENSMUSG00000052572;ENSMUSG00000056073;ENSMUSG00000062591;ENSMUSG00000073102;…
GO:0005921	gap junction	6	33	0.0211647	0.0670758	ENSMUSG00000003657;ENSMUSG00000030189;ENSMUSG00000037362;ENSMUSG00000040055;ENSMUSG00000046352;ENSMUSG00000058441
GO:0005912	adherens junction	30	304	0.0228057	0.0720548	ENSMUSG00000000303;ENSMUSG00000001552;ENSMUSG00000001946;ENSMUSG00000006219;ENSMUSG00000006304;ENSMUSG00000007655;ENSMUSG00000011751;ENSMUSG00000018001;ENSMUSG00000018340;ENSMUSG00000018387;ENSMUSG00000019831;ENSMUSG00000019986;ENSMUSG00000022321;ENSMUSG00000024277;ENSMUSG00000024426;ENSMUSG00000026509;ENSMUSG00000028041;ENSMUSG00000030329;ENSMUSG00000030782;ENSMUSG00000031673;ENSMUSG00000032925;…
GO:0097440	apical dendrite	5	25	0.0234683	0.0739215	ENSMUSG00000006304;ENSMUSG00000021730;ENSMUSG00000022037;ENSMUSG00000026904;ENSMUSG00000059456
GO:0043230	extracellular organelle	13	105	0.0237984	0.0747328	ENSMUSG00000000805;ENSMUSG00000003161;ENSMUSG00000003863;ENSMUSG00000019478;ENSMUSG00000024261;ENSMUSG00000026972;ENSMUSG00000028041;ENSMUSG00000028268;ENSMUSG00000029373;ENSMUSG00000030342;ENSMUSG00000032231;ENSMUSG00000037706;ENSMUSG00000039062
GO:0033270	paranode region of axon	4	17	0.0239345	0.0749317	ENSMUSG00000011751;ENSMUSG00000015149;ENSMUSG00000041378;ENSMUSG00000075318
GO:0097418	neurofibrillary tangle	2	4	0.0247536	0.0770278	ENSMUSG00000018411;ENSMUSG00000022037
GO:0098574	cytoplasmic side of lysosomal membrane	2	4	0.0247536	0.0770278	ENSMUSG00000020932;ENSMUSG00000042992
GO:0005883	neurofilament	3	10	0.0254794	0.0785742	ENSMUSG00000022054;ENSMUSG00000022055;ENSMUSG00000037541
GO:0005885	Arp2/3 protein complex	3	10	0.0254794	0.0785742	ENSMUSG00000006304;ENSMUSG00000008475;ENSMUSG00000029465
GO:0032009	early phagosome	3	10	0.0254794	0.0785742	ENSMUSG00000019804;ENSMUSG00000021457;ENSMUSG00000024743
GO:0044438	microbody part	10	74	0.0259377	0.0795115	ENSMUSG00000002763;ENSMUSG00000006517;ENSMUSG00000007655;ENSMUSG00000019054;ENSMUSG00000022679;ENSMUSG00000024743;ENSMUSG00000024953;ENSMUSG00000028102;ENSMUSG00000033578;ENSMUSG00000036138
GO:0044439	peroxisomal part	10	74	0.0259377	0.0795115	ENSMUSG00000002763;ENSMUSG00000006517;ENSMUSG00000007655;ENSMUSG00000019054;ENSMUSG00000022679;ENSMUSG00000024743;ENSMUSG00000024953;ENSMUSG00000028102;ENSMUSG00000033578;ENSMUSG00000036138
GO:0070161	anchoring junction	31	320	0.0262575	0.0802529	ENSMUSG00000000303;ENSMUSG00000001552;ENSMUSG00000001946;ENSMUSG00000006219;ENSMUSG00000006304;ENSMUSG00000007655;ENSMUSG00000011751;ENSMUSG00000018001;ENSMUSG00000018340;ENSMUSG00000018387;ENSMUSG00000019831;ENSMUSG00000019986;ENSMUSG00000022321;ENSMUSG00000024277;ENSMUSG00000024426;ENSMUSG00000026509;ENSMUSG00000028041;ENSMUSG00000030329;ENSMUSG00000030782;ENSMUSG00000031673;ENSMUSG00000032925;…
GO:0032994	protein-lipid complex	6	35	0.0276902	0.0843813	ENSMUSG00000002985;ENSMUSG00000015568;ENSMUSG00000022037;ENSMUSG00000023913;ENSMUSG00000024381;ENSMUSG00000075701
GO:0055037	recycling endosome	18	165	0.0290576	0.0878668	ENSMUSG00000004961;ENSMUSG00000015377;ENSMUSG00000019478;ENSMUSG00000019998;ENSMUSG00000020524;ENSMUSG00000021124;ENSMUSG00000021596;ENSMUSG00000023460;ENSMUSG00000024101;ENSMUSG00000026278;ENSMUSG00000026672;ENSMUSG00000026927;ENSMUSG00000029126;ENSMUSG00000029757;ENSMUSG00000033998;ENSMUSG00000040569;ENSMUSG00000040722;ENSMUSG00000072235
GO:0032426	stereocilium tip	4	18	0.0291752	0.0878668	ENSMUSG00000015766;ENSMUSG00000030707;ENSMUSG00000062252;ENSMUSG00000074818
GO:0043194	axon initial segment	4	18	0.0291752	0.0878668	ENSMUSG00000011751;ENSMUSG00000024381;ENSMUSG00000032532;ENSMUSG00000075318
GO:0043218	compact myelin	4	18	0.0291752	0.0878668	ENSMUSG00000015149;ENSMUSG00000018217;ENSMUSG00000032231;ENSMUSG00000041378
GO:1904115	axon cytoplasm	8	55	0.0297915	0.0894612	ENSMUSG00000009013;ENSMUSG00000022055;ENSMUSG00000022340;ENSMUSG00000022982;ENSMUSG00000026426;ENSMUSG00000029223;ENSMUSG00000029757;ENSMUSG00000052572
GO:0005868	cytoplasmic dynein complex	5	27	0.0319301	0.0953276	ENSMUSG00000009013;ENSMUSG00000029757;ENSMUSG00000031176;ENSMUSG00000039715;ENSMUSG00000047459
GO:0098688	parallel fiber to Purkinje cell synapse	5	27	0.0319301	0.0953276	ENSMUSG00000003657;ENSMUSG00000020102;ENSMUSG00000026959;ENSMUSG00000030092;ENSMUSG00000059003
GO:0001917	photoreceptor inner segment	8	56	0.0327837	0.0974847	ENSMUSG00000004267;ENSMUSG00000026825;ENSMUSG00000032968;ENSMUSG00000035504;ENSMUSG00000037493;ENSMUSG00000037541;ENSMUSG00000049044;ENSMUSG00000074818
GO:0098552	side of membrane	60	702	0.0331415	0.0974847	ENSMUSG00000000303;ENSMUSG00000000594;ENSMUSG00000000805;ENSMUSG00000001025;ENSMUSG00000001248;ENSMUSG00000001507;ENSMUSG00000001552;ENSMUSG00000002580;ENSMUSG00000002985;ENSMUSG00000003420;ENSMUSG00000007888;ENSMUSG00000017400;ENSMUSG00000018001;ENSMUSG00000018411;ENSMUSG00000020932;ENSMUSG00000021313;ENSMUSG00000021477;ENSMUSG00000022103;ENSMUSG00000022623;ENSMUSG00000024302;ENSMUSG00000024411;…
GO:0030008	TRAPP complex	3	11	0.0333152	0.0974847	ENSMUSG00000015013;ENSMUSG00000032112;ENSMUSG00000040236
GO:0044754	autolysosome	3	11	0.0333152	0.0974847	ENSMUSG00000024661;ENSMUSG00000027602;ENSMUSG00000031447
GO:0072546	ER membrane protein complex	3	11	0.0333152	0.0974847	ENSMUSG00000008140;ENSMUSG00000022217;ENSMUSG00000027131
GO:0098833	presynaptic endocytic zone	3	11	0.0333152	0.0974847	ENSMUSG00000021314;ENSMUSG00000026825;ENSMUSG00000047547
GO:0098992	neuronal dense core vesicle	3	11	0.0333152	0.0974847	ENSMUSG00000004961;ENSMUSG00000024261;ENSMUSG00000031538
GO:0015934	large ribosomal subunit	15	133	0.0338702	0.0988282	ENSMUSG00000007892;ENSMUSG00000008682;ENSMUSG00000023967;ENSMUSG00000026087;ENSMUSG00000029066;ENSMUSG00000030706;ENSMUSG00000038900;ENSMUSG00000057322;ENSMUSG00000059291;ENSMUSG00000060019;ENSMUSG00000060636;ENSMUSG00000060938;ENSMUSG00000062997;ENSMUSG00000071415;ENSMUSG00000073702
GO:0043228	non-membrane-bounded organelle	315	4278	0.0347121	0.100879	ENSMUSG00000000078;ENSMUSG00000000303;ENSMUSG00000001175;ENSMUSG00000001552;ENSMUSG00000002006;ENSMUSG00000002015;ENSMUSG00000002227;ENSMUSG00000002319;ENSMUSG00000002985;ENSMUSG00000003161;ENSMUSG00000003279;ENSMUSG00000003423;ENSMUSG00000003657;ENSMUSG00000004187;ENSMUSG00000004677;ENSMUSG00000005045;ENSMUSG00000005237;ENSMUSG00000005583;ENSMUSG00000006095;ENSMUSG00000006219;ENSMUSG00000006304;…
GO:0044853	plasma membrane raft	14	122	0.0347691	0.100879	ENSMUSG00000000303;ENSMUSG00000003153;ENSMUSG00000004044;ENSMUSG00000007097;ENSMUSG00000007655;ENSMUSG00000020828;ENSMUSG00000024650;ENSMUSG00000026576;ENSMUSG00000027748;ENSMUSG00000030000;ENSMUSG00000037012;ENSMUSG00000051331;ENSMUSG00000059714;ENSMUSG00000063142
GO:0099092	postsynaptic density, intracellular component	5	28	0.0367895	0.106442	ENSMUSG00000003279;ENSMUSG00000022623;ENSMUSG00000030638;ENSMUSG00000034686;ENSMUSG00000037126
GO:0005635	nuclear envelope	41	458	0.0378248	0.10913	ENSMUSG00000000531;ENSMUSG00000001025;ENSMUSG00000002319;ENSMUSG00000002985;ENSMUSG00000007207;ENSMUSG00000010609;ENSMUSG00000013622;ENSMUSG00000015090;ENSMUSG00000017774;ENSMUSG00000020122;ENSMUSG00000021313;ENSMUSG00000021814;ENSMUSG00000022346;ENSMUSG00000023328;ENSMUSG00000023723;ENSMUSG00000024381;ENSMUSG00000024799;ENSMUSG00000024844;ENSMUSG00000025068;ENSMUSG00000025889;ENSMUSG00000026173;…
GO:0000322	storage vacuole	2	5	0.0394303	0.110663	ENSMUSG00000006699;ENSMUSG00000020894
GO:0005955	calcineurin complex	2	5	0.0394303	0.110663	ENSMUSG00000022092;ENSMUSG00000030102
GO:0042719	mitochondrial intermembrane space protein transporter complex	2	5	0.0394303	0.110663	ENSMUSG00000020219;ENSMUSG00000027076
GO:0044316	cone cell pedicle	2	5	0.0394303	0.110663	ENSMUSG00000028051;ENSMUSG00000049044
GO:0048788	cytoskeleton of presynaptic active zone	2	5	0.0394303	0.110663	ENSMUSG00000032890;ENSMUSG00000035226
GO:0070449	elongin complex	2	5	0.0394303	0.110663	ENSMUSG00000055839;ENSMUSG00000079658
GO:0097361	CIA complex	2	5	0.0394303	0.110663	ENSMUSG00000002280;ENSMUSG00000031879
GO:0097450	astrocyte end-foot	2	5	0.0394303	0.110663	ENSMUSG00000020932;ENSMUSG00000031760
GO:0098966	perisynaptic extracellular matrix	2	5	0.0394303	0.110663	ENSMUSG00000004892;ENSMUSG00000028364
GO:0099012	neuronal dense core vesicle membrane	2	5	0.0394303	0.110663	ENSMUSG00000004961;ENSMUSG00000024261
GO:0097470	ribbon synapse	4	20	0.041541	0.11627	ENSMUSG00000015968;ENSMUSG00000021314;ENSMUSG00000022469;ENSMUSG00000026825
GO:0042788	polysomal ribosome	5	29	0.0420783	0.117295	ENSMUSG00000034892;ENSMUSG00000057322;ENSMUSG00000059291;ENSMUSG00000067288;ENSMUSG00000073702
GO:0005940	septin ring	3	12	0.0422491	0.117295	ENSMUSG00000020486;ENSMUSG00000050379;ENSMUSG00000072214
GO:1990454	L-type voltage-gated calcium channel complex	3	12	0.0422491	0.117295	ENSMUSG00000003352;ENSMUSG00000015968;ENSMUSG00000051331
GO:0032580	Golgi cisterna membrane	9	71	0.0478299	0.132432	ENSMUSG00000002015;ENSMUSG00000017929;ENSMUSG00000020297;ENSMUSG00000020386;ENSMUSG00000021065;ENSMUSG00000022793;ENSMUSG00000028541;ENSMUSG00000029126;ENSMUSG00000055629
GO:0031362	anchored component of external side of plasma membrane	4	21	0.0486736	0.134048	ENSMUSG00000000805;ENSMUSG00000032011;ENSMUSG00000040972;ENSMUSG00000047139
GO:0031983	vesicle lumen	4	21	0.0486736	0.134048	ENSMUSG00000020122;ENSMUSG00000024517;ENSMUSG00000024661;ENSMUSG00000027419
GO:1903561	extracellular vesicle	11	94	0.0506054	0.138996	ENSMUSG00000000805;ENSMUSG00000003161;ENSMUSG00000003863;ENSMUSG00000019478;ENSMUSG00000024261;ENSMUSG00000026972;ENSMUSG00000028041;ENSMUSG00000030342;ENSMUSG00000032231;ENSMUSG00000037706;ENSMUSG00000039062
GO:0005766	primary lysosome	3	13	0.05225	0.141625	ENSMUSG00000019998;ENSMUSG00000025232;ENSMUSG00000041488
GO:0005767	secondary lysosome	3	13	0.05225	0.141625	ENSMUSG00000024661;ENSMUSG00000027602;ENSMUSG00000031447
GO:0031105	septin complex	3	13	0.05225	0.141625	ENSMUSG00000020486;ENSMUSG00000050379;ENSMUSG00000072214
GO:0034362	low-density lipoprotein particle	3	13	0.05225	0.141625	ENSMUSG00000002985;ENSMUSG00000023913;ENSMUSG00000075701
GO:0042582	azurophil granule	3	13	0.05225	0.141625	ENSMUSG00000019998;ENSMUSG00000025232;ENSMUSG00000041488
GO:0005788	endoplasmic reticulum lumen	13	118	0.0537562	0.14512	ENSMUSG00000000125;ENSMUSG00000001555;ENSMUSG00000004846;ENSMUSG00000017344;ENSMUSG00000022037;ENSMUSG00000023328;ENSMUSG00000024713;ENSMUSG00000027419;ENSMUSG00000029616;ENSMUSG00000034807;ENSMUSG00000035245;ENSMUSG00000036856;ENSMUSG00000049107
GO:0000314	organellar small ribosomal subunit	5	31	0.0539622	0.14512	ENSMUSG00000023723;ENSMUSG00000023967;ENSMUSG00000037740;ENSMUSG00000039680;ENSMUSG00000054312
GO:0005763	mitochondrial small ribosomal subunit	5	31	0.0539622	0.14512	ENSMUSG00000023723;ENSMUSG00000023967;ENSMUSG00000037740;ENSMUSG00000039680;ENSMUSG00000054312
GO:0016459	myosin complex	8	62	0.0550441	0.147644	ENSMUSG00000004677;ENSMUSG00000017774;ENSMUSG00000025885;ENSMUSG00000039057;ENSMUSG00000039824;ENSMUSG00000067818;ENSMUSG00000068876;ENSMUSG00000072720
GO:0016461	unconventional myosin complex	2	6	0.0565437	0.149333	ENSMUSG00000039824;ENSMUSG00000072720
GO:0030891	VCB complex	2	6	0.0565437	0.149333	ENSMUSG00000055839;ENSMUSG00000079658
GO:0031094	platelet dense tubular network	2	6	0.0565437	0.149333	ENSMUSG00000022099;ENSMUSG00000030102
GO:0044326	dendritic spine neck	2	6	0.0565437	0.149333	ENSMUSG00000003161;ENSMUSG00000040907
GO:0097227	sperm annulus	2	6	0.0565437	0.149333	ENSMUSG00000020486;ENSMUSG00000050379
GO:0098556	cytoplasmic side of rough endoplasmic reticulum membrane	2	6	0.0565437	0.149333	ENSMUSG00000034892;ENSMUSG00000067288
GO:0032420	stereocilium	7	52	0.0581613	0.153213	ENSMUSG00000003657;ENSMUSG00000015766;ENSMUSG00000017774;ENSMUSG00000030707;ENSMUSG00000037493;ENSMUSG00000062252;ENSMUSG00000074818
GO:0043232	intracellular non-membrane-bounded organelle	310	4263	0.0605378	0.158156	ENSMUSG00000000078;ENSMUSG00000000303;ENSMUSG00000001175;ENSMUSG00000001552;ENSMUSG00000002006;ENSMUSG00000002015;ENSMUSG00000002227;ENSMUSG00000002319;ENSMUSG00000002985;ENSMUSG00000003161;ENSMUSG00000003423;ENSMUSG00000003657;ENSMUSG00000004187;ENSMUSG00000004677;ENSMUSG00000005045;ENSMUSG00000005237;ENSMUSG00000005583;ENSMUSG00000006095;ENSMUSG00000006219;ENSMUSG00000006304;ENSMUSG00000006333;…
GO:0032588	trans-Golgi network membrane	5	32	0.0605607	0.158156	ENSMUSG00000020297;ENSMUSG00000026278;ENSMUSG00000029126;ENSMUSG00000036469;ENSMUSG00000040722
GO:0043220	Schmidt-Lanterman incisure	3	14	0.0632754	0.158156	ENSMUSG00000015149;ENSMUSG00000032231;ENSMUSG00000041378
GO:0045263	proton-transporting ATP synthase complex, coupling factor F(o)	3	14	0.0632754	0.158156	ENSMUSG00000018770;ENSMUSG00000050856;ENSMUSG00000064357
GO:0098691	dopaminergic synapse	3	14	0.0632754	0.158156	ENSMUSG00000003411;ENSMUSG00000027577;ENSMUSG00000059714
GO:0045335	phagocytic vesicle	11	98	0.0646869	0.158156	ENSMUSG00000006699;ENSMUSG00000017774;ENSMUSG00000019804;ENSMUSG00000021457;ENSMUSG00000023460;ENSMUSG00000024743;ENSMUSG00000030707;ENSMUSG00000031447;ENSMUSG00000043463;ENSMUSG00000055805;ENSMUSG00000060802
GO:0005777	peroxisome	15	146	0.0667293	0.158156	ENSMUSG00000002763;ENSMUSG00000006517;ENSMUSG00000007655;ENSMUSG00000019054;ENSMUSG00000022040;ENSMUSG00000022679;ENSMUSG00000022982;ENSMUSG00000024743;ENSMUSG00000024953;ENSMUSG00000027952;ENSMUSG00000028102;ENSMUSG00000033578;ENSMUSG00000034875;ENSMUSG00000036138;ENSMUSG00000041939
GO:0042579	microbody	15	146	0.0667293	0.158156	ENSMUSG00000002763;ENSMUSG00000006517;ENSMUSG00000007655;ENSMUSG00000019054;ENSMUSG00000022040;ENSMUSG00000022679;ENSMUSG00000022982;ENSMUSG00000024743;ENSMUSG00000024953;ENSMUSG00000027952;ENSMUSG00000028102;ENSMUSG00000033578;ENSMUSG00000034875;ENSMUSG00000036138;ENSMUSG00000041939
GO:0002095	caveolar macromolecular signaling complex	1	1	0.0672545	0.158156	ENSMUSG00000051331
GO:0005602	complement component C1 complex	1	1	0.0672545	0.158156	ENSMUSG00000036905
GO:0005873	plus-end kinesin complex	1	1	0.0672545	0.158156	ENSMUSG00000042992
GO:0016014	dystrobrevin complex	1	1	0.0672545	0.158156	ENSMUSG00000024302
GO:0032173	septin collar	1	1	0.0672545	0.158156	ENSMUSG00000050379
GO:0033291	eukaryotic 80S initiation complex	1	1	0.0672545	0.158156	ENSMUSG00000057322
GO:0043509	activin A complex	1	1	0.0672545	0.158156	ENSMUSG00000041324
GO:0044195	nucleoplasmic reticulum	1	1	0.0672545	0.158156	ENSMUSG00000022346
GO:0044289	contact site	1	1	0.0672545	0.158156	ENSMUSG00000000308
GO:0048180	activin complex	1	1	0.0672545	0.158156	ENSMUSG00000041324
GO:0060987	lipid tube	1	1	0.0672545	0.158156	ENSMUSG00000024381
GO:0061474	phagolysosome membrane	1	1	0.0672545	0.158156	ENSMUSG00000031447
GO:0061826	podosome ring	1	1	0.0672545	0.158156	ENSMUSG00000006304
GO:0061834	actin filament branch point	1	1	0.0672545	0.158156	ENSMUSG00000006304
GO:0061835	ventral surface of cell	1	1	0.0672545	0.158156	ENSMUSG00000006304
GO:0061850	growth cone leading edge	1	1	0.0672545	0.158156	ENSMUSG00000029465
GO:0070722	Tle3-Aes complex	1	1	0.0672545	0.158156	ENSMUSG00000027868
GO:0070992	translation initiation complex	1	1	0.0672545	0.158156	ENSMUSG00000057322
GO:0071665	gamma-catenin-TCF7L2 complex	1	1	0.0672545	0.158156	ENSMUSG00000001552
GO:0071682	endocytic vesicle lumen	1	1	0.0672545	0.158156	ENSMUSG00000024661
GO:0097229	sperm end piece	1	1	0.0672545	0.158156	ENSMUSG00000024430
GO:0097409	glial cytoplasmic inclusion	1	1	0.0672545	0.158156	ENSMUSG00000001786
GO:0097414	classical Lewy body	1	1	0.0672545	0.158156	ENSMUSG00000001786
GO:0097456	terminal loop	1	1	0.0672545	0.158156	ENSMUSG00000015149
GO:0097462	Lewy neurite	1	1	0.0672545	0.158156	ENSMUSG00000001786
GO:0097489	multivesicular body, internal vesicle lumen	1	1	0.0672545	0.158156	ENSMUSG00000020122
GO:0097679	other organism cytoplasm	1	1	0.0672545	0.158156	ENSMUSG00000029373
GO:0098875	epididymosome	1	1	0.0672545	0.158156	ENSMUSG00000003863
GO:0098965	extracellular matrix of synaptic cleft	1	1	0.0672545	0.158156	ENSMUSG00000029309
GO:0099020	perinuclear endoplasmic reticulum lumen	1	1	0.0672545	0.158156	ENSMUSG00000022037
GO:0099182	presynaptic intermediate filament cytoskeleton	1	1	0.0672545	0.158156	ENSMUSG00000022055
GO:0099631	postsynaptic endocytic zone cytoplasmic component	1	1	0.0672545	0.158156	ENSMUSG00000047547
GO:1990038	Lewy body corona	1	1	0.0672545	0.158156	ENSMUSG00000001786
GO:1990070	TRAPPI protein complex	1	1	0.0672545	0.158156	ENSMUSG00000040236
GO:1990071	TRAPPII protein complex	1	1	0.0672545	0.158156	ENSMUSG00000040236
GO:1990674	Golgi cis cisterna membrane	1	1	0.0672545	0.158156	ENSMUSG00000020297
GO:1990794	basolateral part of cell	1	1	0.0672545	0.158156	ENSMUSG00000022469
GO:1990795	rod bipolar cell terminal bouton	1	1	0.0672545	0.158156	ENSMUSG00000022469
GO:1990796	photoreceptor cell terminal bouton	1	1	0.0672545	0.158156	ENSMUSG00000022469
GO:0034358	plasma lipoprotein particle	5	33	0.0675957	0.158235	ENSMUSG00000002985;ENSMUSG00000015568;ENSMUSG00000022037;ENSMUSG00000023913;ENSMUSG00000075701
GO:1990777	lipoprotein particle	5	33	0.0675957	0.158235	ENSMUSG00000002985;ENSMUSG00000015568;ENSMUSG00000022037;ENSMUSG00000023913;ENSMUSG00000075701
GO:0016234	inclusion body	9	76	0.0682664	0.159443	ENSMUSG00000001786;ENSMUSG00000018411;ENSMUSG00000022037;ENSMUSG00000023826;ENSMUSG00000025889;ENSMUSG00000026027;ENSMUSG00000031760;ENSMUSG00000034891;ENSMUSG00000079037
GO:0034707	chloride channel complex	6	44	0.0726489	0.169295	ENSMUSG00000000560;ENSMUSG00000010803;ENSMUSG00000020436;ENSMUSG00000029212;ENSMUSG00000033676;ENSMUSG00000055078
GO:0031233	intrinsic component of external side of plasma membrane	4	24	0.073817	0.171242	ENSMUSG00000000805;ENSMUSG00000032011;ENSMUSG00000040972;ENSMUSG00000047139
GO:0097038	perinuclear endoplasmic reticulum	4	24	0.073817	0.171242	ENSMUSG00000002015;ENSMUSG00000022037;ENSMUSG00000026509;ENSMUSG00000030747
GO:0005778	peroxisomal membrane	7	55	0.0743852	0.171786	ENSMUSG00000002763;ENSMUSG00000007655;ENSMUSG00000019054;ENSMUSG00000022679;ENSMUSG00000024743;ENSMUSG00000028102;ENSMUSG00000033578
GO:0031903	microbody membrane	7	55	0.0743852	0.171786	ENSMUSG00000002763;ENSMUSG00000007655;ENSMUSG00000019054;ENSMUSG00000022679;ENSMUSG00000024743;ENSMUSG00000028102;ENSMUSG00000033578
GO:0099091	postsynaptic specialization, intracellular component	5	34	0.0750637	0.172966	ENSMUSG00000003279;ENSMUSG00000022623;ENSMUSG00000030638;ENSMUSG00000034686;ENSMUSG00000037126
GO:0031083	BLOC-1 complex	3	15	0.0752746	0.173064	ENSMUSG00000009894;ENSMUSG00000024101;ENSMUSG00000027273
GO:0016272	prefoldin complex	2	7	0.0757002	0.173269	ENSMUSG00000001289;ENSMUSG00000006412
GO:1990635	proximal dendrite	2	7	0.0757002	0.173269	ENSMUSG00000024713;ENSMUSG00000030854
GO:0098858	actin-based cell projection	21	224	0.0773401	0.17663	ENSMUSG00000001507;ENSMUSG00000003657;ENSMUSG00000015766;ENSMUSG00000017774;ENSMUSG00000021477;ENSMUSG00000022469;ENSMUSG00000025555;ENSMUSG00000027273;ENSMUSG00000028969;ENSMUSG00000029231;ENSMUSG00000030707;ENSMUSG00000031137;ENSMUSG00000035783;ENSMUSG00000035863;ENSMUSG00000037493;ENSMUSG00000041362;ENSMUSG00000047139;ENSMUSG00000047261;ENSMUSG00000062252;ENSMUSG00000062380;ENSMUSG00000074818
GO:0009925	basal plasma membrane	6	45	0.0792919	0.180687	ENSMUSG00000007655;ENSMUSG00000009376;ENSMUSG00000017774;ENSMUSG00000020122;ENSMUSG00000022469;ENSMUSG00000028631
GO:0005819	spindle	30	341	0.0800927	0.182109	ENSMUSG00000001175;ENSMUSG00000006699;ENSMUSG00000009013;ENSMUSG00000009630;ENSMUSG00000015149;ENSMUSG00000018509;ENSMUSG00000019370;ENSMUSG00000021701;ENSMUSG00000022346;ENSMUSG00000024277;ENSMUSG00000024426;ENSMUSG00000026426;ENSMUSG00000027937;ENSMUSG00000028447;ENSMUSG00000029166;ENSMUSG00000029757;ENSMUSG00000031176;ENSMUSG00000031879;ENSMUSG00000035790;ENSMUSG00000041775;ENSMUSG00000042807;…
GO:0030136	clathrin-coated vesicle	12	114	0.0815281	0.184558	ENSMUSG00000002015;ENSMUSG00000008036;ENSMUSG00000019785;ENSMUSG00000019804;ENSMUSG00000020894;ENSMUSG00000022150;ENSMUSG00000028923;ENSMUSG00000029071;ENSMUSG00000033419;ENSMUSG00000047547;ENSMUSG00000053310;ENSMUSG00000073725
GO:0097729	9+2 motile cilium	12	114	0.0815281	0.184558	ENSMUSG00000020486;ENSMUSG00000022262;ENSMUSG00000022621;ENSMUSG00000023966;ENSMUSG00000024430;ENSMUSG00000026817;ENSMUSG00000028172;ENSMUSG00000032359;ENSMUSG00000037994;ENSMUSG00000042249;ENSMUSG00000049676;ENSMUSG00000050379
GO:0005614	interstitial matrix	3	16	0.08819	0.198765	ENSMUSG00000028364;ENSMUSG00000042116;ENSMUSG00000042961
GO:0032156	septin cytoskeleton	3	16	0.08819	0.198765	ENSMUSG00000020486;ENSMUSG00000050379;ENSMUSG00000072214
GO:0005795	Golgi stack	14	141	0.0925885	0.208223	ENSMUSG00000002015;ENSMUSG00000014959;ENSMUSG00000017929;ENSMUSG00000020297;ENSMUSG00000020386;ENSMUSG00000021065;ENSMUSG00000022793;ENSMUSG00000024713;ENSMUSG00000028541;ENSMUSG00000029126;ENSMUSG00000032112;ENSMUSG00000039372;ENSMUSG00000055629;ENSMUSG00000062995
GO:0030118	clathrin coat	6	47	0.0935607	0.209523	ENSMUSG00000008036;ENSMUSG00000018126;ENSMUSG00000028033;ENSMUSG00000028923;ENSMUSG00000036295;ENSMUSG00000047547
GO:0005640	nuclear outer membrane	4	26	0.0935734	0.209523	ENSMUSG00000025889;ENSMUSG00000026278;ENSMUSG00000058454;ENSMUSG00000096054
GO:0001520	outer dense fiber	2	8	0.0965479	0.212943	ENSMUSG00000026817;ENSMUSG00000032359
GO:0020005	symbiont-containing vacuole membrane	2	8	0.0965479	0.212943	ENSMUSG00000028268;ENSMUSG00000029373
GO:0032127	dense core granule membrane	2	8	0.0965479	0.212943	ENSMUSG00000004961;ENSMUSG00000024261
GO:0032584	growth cone membrane	2	8	0.0965479	0.212943	ENSMUSG00000018507;ENSMUSG00000047261
GO:0036156	inner dynein arm	2	8	0.0965479	0.212943	ENSMUSG00000005237;ENSMUSG00000096141
GO:0097208	alveolar lamellar body	2	8	0.0965479	0.212943	ENSMUSG00000031447;ENSMUSG00000032359
GO:0098835	presynaptic endocytic zone membrane	2	8	0.0965479	0.212943	ENSMUSG00000026825;ENSMUSG00000047547
GO:0044441	ciliary part	36	428	0.0980203	0.215728	ENSMUSG00000002763;ENSMUSG00000005237;ENSMUSG00000018411;ENSMUSG00000019889;ENSMUSG00000019986;ENSMUSG00000020486;ENSMUSG00000020895;ENSMUSG00000020990;ENSMUSG00000022262;ENSMUSG00000022621;ENSMUSG00000022623;ENSMUSG00000023966;ENSMUSG00000024430;ENSMUSG00000025407;ENSMUSG00000026817;ENSMUSG00000026927;ENSMUSG00000028172;ENSMUSG00000032359;ENSMUSG00000032968;ENSMUSG00000035790;ENSMUSG00000037493;…
GO:0032421	stereocilium bundle	7	59	0.0997491	0.219065	ENSMUSG00000003657;ENSMUSG00000015766;ENSMUSG00000017774;ENSMUSG00000030707;ENSMUSG00000037493;ENSMUSG00000062252;ENSMUSG00000074818
GO:0044292	dendrite terminus	3	17	0.101959	0.222968	ENSMUSG00000020173;ENSMUSG00000026527;ENSMUSG00000042249
GO:0071437	invadopodium	3	17	0.101959	0.222968	ENSMUSG00000001507;ENSMUSG00000006304;ENSMUSG00000024101
GO:0030139	endocytic vesicle	17	181	0.102362	0.223374	ENSMUSG00000006699;ENSMUSG00000008036;ENSMUSG00000017774;ENSMUSG00000019804;ENSMUSG00000019998;ENSMUSG00000020122;ENSMUSG00000021457;ENSMUSG00000023460;ENSMUSG00000024661;ENSMUSG00000024743;ENSMUSG00000030707;ENSMUSG00000031302;ENSMUSG00000031447;ENSMUSG00000043463;ENSMUSG00000055805;ENSMUSG00000060802;ENSMUSG00000073725
GO:0032432	actin filament bundle	9	83	0.104856	0.228028	ENSMUSG00000006219;ENSMUSG00000020846;ENSMUSG00000025085;ENSMUSG00000029053;ENSMUSG00000035783;ENSMUSG00000041731;ENSMUSG00000043079;ENSMUSG00000067818;ENSMUSG00000072214
GO:0030175	filopodium	11	107	0.104937	0.228028	ENSMUSG00000001507;ENSMUSG00000022469;ENSMUSG00000025555;ENSMUSG00000027273;ENSMUSG00000028969;ENSMUSG00000031137;ENSMUSG00000035783;ENSMUSG00000035863;ENSMUSG00000041362;ENSMUSG00000047261;ENSMUSG00000062380
GO:0005884	actin filament	11	108	0.11015	0.238852	ENSMUSG00000004677;ENSMUSG00000006304;ENSMUSG00000017774;ENSMUSG00000018012;ENSMUSG00000020173;ENSMUSG00000021338;ENSMUSG00000022099;ENSMUSG00000029465;ENSMUSG00000030707;ENSMUSG00000045667;ENSMUSG00000072720
GO:0016342	catenin complex	4	28	0.115545	0.249504	ENSMUSG00000000303;ENSMUSG00000001552;ENSMUSG00000022321;ENSMUSG00000031673
GO:0000159	protein phosphatase type 2A complex	3	18	0.116516	0.249504	ENSMUSG00000009630;ENSMUSG00000029120;ENSMUSG00000041769
GO:0033178	proton-transporting two-sector ATPase complex, catalytic domain	3	18	0.116516	0.249504	ENSMUSG00000004285;ENSMUSG00000016252;ENSMUSG00000019087
GO:0034361	very-low-density lipoprotein particle	3	18	0.116516	0.249504	ENSMUSG00000002985;ENSMUSG00000015568;ENSMUSG00000075701
GO:0034385	triglyceride-rich plasma lipoprotein particle	3	18	0.116516	0.249504	ENSMUSG00000002985;ENSMUSG00000015568;ENSMUSG00000075701
GO:0043202	lysosomal lumen	3	18	0.116516	0.249504	ENSMUSG00000020297;ENSMUSG00000024620;ENSMUSG00000029126
GO:0042641	actomyosin	9	85	0.117016	0.250055	ENSMUSG00000006219;ENSMUSG00000007207;ENSMUSG00000025085;ENSMUSG00000029053;ENSMUSG00000035783;ENSMUSG00000041731;ENSMUSG00000043079;ENSMUSG00000067818;ENSMUSG00000072214
GO:0005924	cell-substrate adherens junction	16	172	0.117394	0.250343	ENSMUSG00000006219;ENSMUSG00000006304;ENSMUSG00000007655;ENSMUSG00000018340;ENSMUSG00000019831;ENSMUSG00000024277;ENSMUSG00000024426;ENSMUSG00000026509;ENSMUSG00000030782;ENSMUSG00000032925;ENSMUSG00000034771;ENSMUSG00000036459;ENSMUSG00000037493;ENSMUSG00000039960;ENSMUSG00000041731;ENSMUSG00000059456
GO:0044447	axoneme part	5	39	0.118648	0.250689	ENSMUSG00000005237;ENSMUSG00000022262;ENSMUSG00000047459;ENSMUSG00000073102;ENSMUSG00000096141
GO:0031232	extrinsic component of external side of plasma membrane	2	9	0.118773	0.250689	ENSMUSG00000002985;ENSMUSG00000026249
GO:0035748	myelin sheath abaxonal region	2	9	0.118773	0.250689	ENSMUSG00000015149;ENSMUSG00000029053
GO:0036157	outer dynein arm	2	9	0.118773	0.250689	ENSMUSG00000022262;ENSMUSG00000047459
GO:0099025	anchored component of postsynaptic membrane	2	9	0.118773	0.250689	ENSMUSG00000052572;ENSMUSG00000055022
GO:0001725	stress fiber	8	74	0.123207	0.258472	ENSMUSG00000006219;ENSMUSG00000025085;ENSMUSG00000029053;ENSMUSG00000035783;ENSMUSG00000041731;ENSMUSG00000043079;ENSMUSG00000067818;ENSMUSG00000072214
GO:0097517	contractile actin filament bundle	8	74	0.123207	0.258472	ENSMUSG00000006219;ENSMUSG00000025085;ENSMUSG00000029053;ENSMUSG00000035783;ENSMUSG00000041731;ENSMUSG00000043079;ENSMUSG00000067818;ENSMUSG00000072214
GO:0030867	rough endoplasmic reticulum membrane	4	29	0.127299	0.258472	ENSMUSG00000002015;ENSMUSG00000032239;ENSMUSG00000034892;ENSMUSG00000067288
GO:0032839	dendrite cytoplasm	5	40	0.128541	0.258472	ENSMUSG00000019831;ENSMUSG00000022982;ENSMUSG00000028785;ENSMUSG00000030161;ENSMUSG00000056073
GO:0044295	axonal growth cone	5	40	0.128541	0.258472	ENSMUSG00000018411;ENSMUSG00000018507;ENSMUSG00000020173;ENSMUSG00000027273;ENSMUSG00000041362
GO:0005776	autophagosome	9	87	0.129912	0.258472	ENSMUSG00000023460;ENSMUSG00000024101;ENSMUSG00000024661;ENSMUSG00000026672;ENSMUSG00000027602;ENSMUSG00000030161;ENSMUSG00000031447;ENSMUSG00000047767;ENSMUSG00000063704
GO:0000802	transverse filament	1	2	0.129989	0.258472	ENSMUSG00000036928
GO:0005914	spot adherens junction	1	2	0.129989	0.258472	ENSMUSG00000041731
GO:0008074	guanylate cyclase complex, soluble	1	2	0.129989	0.258472	ENSMUSG00000028005
GO:0032010	phagolysosome	1	2	0.129989	0.258472	ENSMUSG00000031447
GO:0034667	integrin alpha3-beta1 complex	1	2	0.129989	0.258472	ENSMUSG00000001507
GO:0036502	Derlin-1-VIMP complex	1	2	0.129989	0.258472	ENSMUSG00000075701
GO:0038039	G protein-coupled receptor heterodimeric complex	1	2	0.129989	0.258472	ENSMUSG00000039809
GO:0042568	insulin-like growth factor binary complex	1	2	0.129989	0.258472	ENSMUSG00000020427
GO:0043513	inhibin B complex	1	2	0.129989	0.258472	ENSMUSG00000032968
GO:0070209	ASTRA complex	1	2	0.129989	0.258472	ENSMUSG00000024170
GO:0070381	endosome to plasma membrane transport vesicle	1	2	0.129989	0.258472	ENSMUSG00000030704
GO:0072563	endothelial microparticle	1	2	0.129989	0.258472	ENSMUSG00000027712
GO:0090651	apical cytoplasm	1	2	0.129989	0.258472	ENSMUSG00000038301
GO:0098683	cochlear hair cell ribbon synapse	1	2	0.129989	0.258472	ENSMUSG00000015968
GO:0098985	asymmetric, glutamatergic, excitatory synapse	1	2	0.129989	0.258472	ENSMUSG00000053550
GO:0098999	extrinsic component of postsynaptic endosome membrane	1	2	0.129989	0.258472	ENSMUSG00000037126
GO:0150056	amylin receptor complex 1	1	2	0.129989	0.258472	ENSMUSG00000034353
GO:0150057	amylin receptor complex 2	1	2	0.129989	0.258472	ENSMUSG00000001240
GO:0150058	amylin receptor complex 3	1	2	0.129989	0.258472	ENSMUSG00000041046
GO:1904602	serotonin-activated cation-selective channel complex	1	2	0.129989	0.258472	ENSMUSG00000032269
GO:1990072	TRAPPIII protein complex	1	2	0.129989	0.258472	ENSMUSG00000040236
GO:1990257	piccolo-bassoon transport vesicle	1	2	0.129989	0.258472	ENSMUSG00000029757
GO:1990406	CGRP receptor complex	1	2	0.129989	0.258472	ENSMUSG00000034353
GO:1990667	PCSK9-AnxA2 complex	1	2	0.129989	0.258472	ENSMUSG00000032231
GO:0060205	cytoplasmic vesicle lumen	3	19	0.131792	0.261553	ENSMUSG00000024517;ENSMUSG00000024661;ENSMUSG00000027419
GO:0031985	Golgi cisterna	11	112	0.132456	0.262365	ENSMUSG00000002015;ENSMUSG00000014959;ENSMUSG00000017929;ENSMUSG00000020297;ENSMUSG00000020386;ENSMUSG00000021065;ENSMUSG00000022793;ENSMUSG00000024713;ENSMUSG00000028541;ENSMUSG00000029126;ENSMUSG00000055629
GO:0000153	cytoplasmic ubiquitin ligase complex	2	10	0.142097	0.277722	ENSMUSG00000055839;ENSMUSG00000079658
GO:0008250	oligosaccharyltransferase complex	2	10	0.142097	0.277722	ENSMUSG00000022174;ENSMUSG00000039530
GO:0016600	flotillin complex	2	10	0.142097	0.277722	ENSMUSG00000000303;ENSMUSG00000059714
GO:0020003	symbiont-containing vacuole	2	10	0.142097	0.277722	ENSMUSG00000028268;ENSMUSG00000029373
GO:0032585	multivesicular body membrane	2	10	0.142097	0.277722	ENSMUSG00000020297;ENSMUSG00000029126
GO:0033180	proton-transporting V-type ATPase, V1 domain	2	10	0.142097	0.277722	ENSMUSG00000004285;ENSMUSG00000019087
GO:0044224	juxtaparanode region of axon	2	10	0.142097	0.277722	ENSMUSG00000015149;ENSMUSG00000052572
GO:0031082	BLOC complex	3	20	0.147719	0.287076	ENSMUSG00000009894;ENSMUSG00000024101;ENSMUSG00000027273
GO:0031527	filopodium membrane	3	20	0.147719	0.287076	ENSMUSG00000001507;ENSMUSG00000035863;ENSMUSG00000047261
GO:0098993	anchored component of synaptic vesicle membrane	3	20	0.147719	0.287076	ENSMUSG00000003411;ENSMUSG00000019478;ENSMUSG00000037217
GO:0030055	cell-substrate junction	16	179	0.14984	0.29065	ENSMUSG00000006219;ENSMUSG00000006304;ENSMUSG00000007655;ENSMUSG00000018340;ENSMUSG00000019831;ENSMUSG00000024277;ENSMUSG00000024426;ENSMUSG00000026509;ENSMUSG00000030782;ENSMUSG00000032925;ENSMUSG00000034771;ENSMUSG00000036459;ENSMUSG00000037493;ENSMUSG00000039960;ENSMUSG00000041731;ENSMUSG00000059456
GO:0032587	ruffle membrane	9	90	0.15059	0.291555	ENSMUSG00000006304;ENSMUSG00000015766;ENSMUSG00000017774;ENSMUSG00000020669;ENSMUSG00000022114;ENSMUSG00000028145;ENSMUSG00000033763;ENSMUSG00000037126;ENSMUSG00000037601
GO:0005875	microtubule associated complex	13	142	0.159714	0.308641	ENSMUSG00000005237;ENSMUSG00000009013;ENSMUSG00000022262;ENSMUSG00000028447;ENSMUSG00000029757;ENSMUSG00000030882;ENSMUSG00000031176;ENSMUSG00000039715;ENSMUSG00000041362;ENSMUSG00000042992;ENSMUSG00000047459;ENSMUSG00000073102;ENSMUSG00000096141
GO:0005925	focal adhesion	15	168	0.160221	0.30866	ENSMUSG00000006219;ENSMUSG00000006304;ENSMUSG00000007655;ENSMUSG00000018340;ENSMUSG00000019831;ENSMUSG00000024277;ENSMUSG00000024426;ENSMUSG00000026509;ENSMUSG00000030782;ENSMUSG00000032925;ENSMUSG00000034771;ENSMUSG00000036459;ENSMUSG00000039960;ENSMUSG00000041731;ENSMUSG00000059456
GO:0030670	phagocytic vesicle membrane	5	43	0.160323	0.30866	ENSMUSG00000024743;ENSMUSG00000030707;ENSMUSG00000031447;ENSMUSG00000043463;ENSMUSG00000060802
GO:0030173	integral component of Golgi membrane	6	55	0.162894	0.313025	ENSMUSG00000005881;ENSMUSG00000006731;ENSMUSG00000024425;ENSMUSG00000024713;ENSMUSG00000025158;ENSMUSG00000029048
GO:0098684	photoreceptor ribbon synapse	2	11	0.16627	0.318917	ENSMUSG00000021314;ENSMUSG00000026825
GO:0005637	nuclear inner membrane	6	56	0.172802	0.33083	ENSMUSG00000010609;ENSMUSG00000024799;ENSMUSG00000029503;ENSMUSG00000030102;ENSMUSG00000054434;ENSMUSG00000064215
GO:0005732	small nucleolar ribonucleoprotein complex	3	22	0.181246	0.336502	ENSMUSG00000027133;ENSMUSG00000051062;ENSMUSG00000062309
GO:0005775	vacuolar lumen	3	22	0.181246	0.336502	ENSMUSG00000020297;ENSMUSG00000024620;ENSMUSG00000029126
GO:0005782	peroxisomal matrix	3	22	0.181246	0.336502	ENSMUSG00000006517;ENSMUSG00000024953;ENSMUSG00000036138
GO:0030904	retromer complex	3	22	0.181246	0.336502	ENSMUSG00000019804;ENSMUSG00000026927;ENSMUSG00000029462
GO:0031907	microbody lumen	3	22	0.181246	0.336502	ENSMUSG00000006517;ENSMUSG00000024953;ENSMUSG00000036138
GO:0036126	sperm flagellum	10	107	0.1826	0.336502	ENSMUSG00000020486;ENSMUSG00000022621;ENSMUSG00000024430;ENSMUSG00000026817;ENSMUSG00000028172;ENSMUSG00000032359;ENSMUSG00000037994;ENSMUSG00000042249;ENSMUSG00000049676;ENSMUSG00000050379
GO:0031228	intrinsic component of Golgi membrane	6	57	0.182951	0.336502	ENSMUSG00000005881;ENSMUSG00000006731;ENSMUSG00000024425;ENSMUSG00000024713;ENSMUSG00000025158;ENSMUSG00000029048
GO:0005594	collagen type IX trimer	1	3	0.188506	0.336502	ENSMUSG00000027570
GO:0005853	eukaryotic translation elongation factor 1 complex	1	3	0.188506	0.336502	ENSMUSG00000025967
GO:0005927	muscle tendon junction	1	3	0.188506	0.336502	ENSMUSG00000037493
GO:0005945	6-phosphofructokinase complex	1	3	0.188506	0.336502	ENSMUSG00000021196
GO:0009331	glycerol-3-phosphate dehydrogenase complex	1	3	0.188506	0.336502	ENSMUSG00000026827
GO:0031088	platelet dense granule membrane	1	3	0.188506	0.336502	ENSMUSG00000030102
GO:0031095	platelet dense tubular network membrane	1	3	0.188506	0.336502	ENSMUSG00000022099
GO:0032449	CBM complex	1	3	0.188506	0.336502	ENSMUSG00000032688
GO:0034365	discoidal high-density lipoprotein particle	1	3	0.188506	0.336502	ENSMUSG00000002985
GO:0034673	inhibin-betaglycan-ActRII complex	1	3	0.188506	0.336502	ENSMUSG00000032968
GO:0036194	muscle cell projection	1	3	0.188506	0.336502	ENSMUSG00000006304
GO:0036195	muscle cell projection membrane	1	3	0.188506	0.336502	ENSMUSG00000006304
GO:0043564	Ku70:Ku80 complex	1	3	0.188506	0.336502	ENSMUSG00000047617
GO:0044317	rod spherule	1	3	0.188506	0.336502	ENSMUSG00000035504
GO:0045298	tubulin complex	1	3	0.188506	0.336502	ENSMUSG00000018411
GO:0061825	podosome core	1	3	0.188506	0.336502	ENSMUSG00000006304
GO:0061830	concave side of sperm head	1	3	0.188506	0.336502	ENSMUSG00000006304
GO:0070985	transcription factor TFIIK complex	1	3	0.188506	0.336502	ENSMUSG00000021483
GO:0097058	CRLF-CLCF1 complex	1	3	0.188506	0.336502	ENSMUSG00000007888
GO:0097180	serine protease inhibitor complex	1	3	0.188506	0.336502	ENSMUSG00000064023
GO:0097442	CA3 pyramidal cell dendrite	1	3	0.188506	0.336502	ENSMUSG00000026904
GO:0097574	lateral part of cell	1	3	0.188506	0.336502	ENSMUSG00000022469
GO:0098844	postsynaptic endocytic zone membrane	1	3	0.188506	0.336502	ENSMUSG00000026825
GO:0099073	mitochondrion-derived vesicle	1	3	0.188506	0.336502	ENSMUSG00000023826
GO:0099154	serotonergic synapse	1	3	0.188506	0.336502	ENSMUSG00000020838
GO:0099160	postsynaptic intermediate filament cytoskeleton	1	3	0.188506	0.336502	ENSMUSG00000022055
GO:1902937	inward rectifier potassium channel complex	1	3	0.188506	0.336502	ENSMUSG00000033998
GO:1990037	Lewy body core	1	3	0.188506	0.336502	ENSMUSG00000001786
GO:1990131	Gtr1-Gtr2 GTPase complex	1	3	0.188506	0.336502	ENSMUSG00000041658
GO:1990452	Parkin-FBXW7-Cul1 ubiquitin ligase complex	1	3	0.188506	0.336502	ENSMUSG00000023826
GO:1990578	perinuclear endoplasmic reticulum membrane	1	3	0.188506	0.336502	ENSMUSG00000030747
GO:1990812	growth cone filopodium	1	3	0.188506	0.336502	ENSMUSG00000001507
GO:0000276	mitochondrial proton-transporting ATP synthase complex, coupling factor F(o)	2	12	0.191074	0.336998	ENSMUSG00000018770;ENSMUSG00000050856
GO:0031313	extrinsic component of endosome membrane	2	12	0.191074	0.336998	ENSMUSG00000037126;ENSMUSG00000038301
GO:0031932	TORC2 complex	2	12	0.191074	0.336998	ENSMUSG00000024170;ENSMUSG00000028756
GO:0032437	cuticular plate	2	12	0.191074	0.336998	ENSMUSG00000003657;ENSMUSG00000037493
GO:0042589	zymogen granule membrane	2	12	0.191074	0.336998	ENSMUSG00000020894;ENSMUSG00000041488
GO:0042627	chylomicron	2	12	0.191074	0.336998	ENSMUSG00000002985;ENSMUSG00000015568
GO:0065010	extracellular membrane-bounded organelle	2	12	0.191074	0.336998	ENSMUSG00000028268;ENSMUSG00000029373
GO:0001726	ruffle	15	174	0.193917	0.341416	ENSMUSG00000001025;ENSMUSG00000006304;ENSMUSG00000015766;ENSMUSG00000017774;ENSMUSG00000018001;ENSMUSG00000020173;ENSMUSG00000020669;ENSMUSG00000022114;ENSMUSG00000027907;ENSMUSG00000028145;ENSMUSG00000032231;ENSMUSG00000033763;ENSMUSG00000037126;ENSMUSG00000037601;ENSMUSG00000050357
GO:0097223	sperm part	20	241	0.194243	0.341416	ENSMUSG00000003153;ENSMUSG00000003863;ENSMUSG00000006304;ENSMUSG00000007207;ENSMUSG00000007655;ENSMUSG00000020486;ENSMUSG00000022621;ENSMUSG00000022622;ENSMUSG00000023175;ENSMUSG00000024430;ENSMUSG00000026817;ENSMUSG00000028041;ENSMUSG00000028172;ENSMUSG00000030638;ENSMUSG00000032359;ENSMUSG00000037994;ENSMUSG00000039254;ENSMUSG00000042249;ENSMUSG00000049676;ENSMUSG00000050379
GO:0044420	extracellular matrix component	5	46	0.194907	0.342	ENSMUSG00000004892;ENSMUSG00000024598;ENSMUSG00000028364;ENSMUSG00000029309;ENSMUSG00000029675
GO:0005796	Golgi lumen	3	23	0.198709	0.346907	ENSMUSG00000017344;ENSMUSG00000027739;ENSMUSG00000072941
GO:0097228	sperm principal piece	3	23	0.198709	0.346907	ENSMUSG00000024430;ENSMUSG00000037994;ENSMUSG00000049676
GO:0005929	cilium	46	601	0.198714	0.346907	ENSMUSG00000002763;ENSMUSG00000005237;ENSMUSG00000007655;ENSMUSG00000009013;ENSMUSG00000018411;ENSMUSG00000019889;ENSMUSG00000019986;ENSMUSG00000020486;ENSMUSG00000020895;ENSMUSG00000020990;ENSMUSG00000021062;ENSMUSG00000021483;ENSMUSG00000022262;ENSMUSG00000022621;ENSMUSG00000022623;ENSMUSG00000022840;ENSMUSG00000023966;ENSMUSG00000024430;ENSMUSG00000025407;ENSMUSG00000026817;ENSMUSG00000026927;…
GO:0032154	cleavage furrow	6	59	0.203923	0.355398	ENSMUSG00000028447;ENSMUSG00000032269;ENSMUSG00000037126;ENSMUSG00000050379;ENSMUSG00000054364;ENSMUSG00000072214
GO:0008287	protein serine/threonine phosphatase complex	5	47	0.206972	0.359495	ENSMUSG00000009630;ENSMUSG00000022092;ENSMUSG00000029120;ENSMUSG00000030102;ENSMUSG00000041769
GO:1903293	phosphatase complex	5	47	0.206972	0.359495	ENSMUSG00000009630;ENSMUSG00000022092;ENSMUSG00000029120;ENSMUSG00000030102;ENSMUSG00000041769
GO:0070062	extracellular exosome	8	85	0.211692	0.367075	ENSMUSG00000000805;ENSMUSG00000003161;ENSMUSG00000019478;ENSMUSG00000028041;ENSMUSG00000030342;ENSMUSG00000032231;ENSMUSG00000037706;ENSMUSG00000039062
GO:0005675	transcription factor TFIIH holo complex	2	13	0.216315	0.373207	ENSMUSG00000021483;ENSMUSG00000034345
GO:0012510	trans-Golgi network transport vesicle membrane	2	13	0.216315	0.373207	ENSMUSG00000047547;ENSMUSG00000053310
GO:0072687	meiotic spindle	2	13	0.216315	0.373207	ENSMUSG00000015149;ENSMUSG00000063704
GO:0032592	integral component of mitochondrial membrane	7	73	0.218832	0.376918	ENSMUSG00000017188;ENSMUSG00000019054;ENSMUSG00000020744;ENSMUSG00000026568;ENSMUSG00000028756;ENSMUSG00000031633;ENSMUSG00000064370
GO:0005930	axoneme	10	113	0.228834	0.393488	ENSMUSG00000005237;ENSMUSG00000018411;ENSMUSG00000022262;ENSMUSG00000023966;ENSMUSG00000025407;ENSMUSG00000032359;ENSMUSG00000047459;ENSMUSG00000062591;ENSMUSG00000073102;ENSMUSG00000096141
GO:0001772	immunological synapse	4	37	0.235874	0.397434	ENSMUSG00000019998;ENSMUSG00000030707;ENSMUSG00000032336;ENSMUSG00000037706
GO:0030666	endocytic vesicle membrane	6	62	0.236873	0.397434	ENSMUSG00000008036;ENSMUSG00000024743;ENSMUSG00000030707;ENSMUSG00000031447;ENSMUSG00000043463;ENSMUSG00000060802
GO:0097014	ciliary plasm	10	114	0.236947	0.397434	ENSMUSG00000005237;ENSMUSG00000018411;ENSMUSG00000022262;ENSMUSG00000023966;ENSMUSG00000025407;ENSMUSG00000032359;ENSMUSG00000047459;ENSMUSG00000062591;ENSMUSG00000073102;ENSMUSG00000096141
GO:0098573	intrinsic component of mitochondrial membrane	7	75	0.238964	0.397434	ENSMUSG00000017188;ENSMUSG00000019054;ENSMUSG00000020744;ENSMUSG00000026568;ENSMUSG00000028756;ENSMUSG00000031633;ENSMUSG00000064370
GO:0030430	host cell cytoplasm	2	14	0.241822	0.397434	ENSMUSG00000028268;ENSMUSG00000029373
GO:0033655	host cell cytoplasm part	2	14	0.241822	0.397434	ENSMUSG00000028268;ENSMUSG00000029373
GO:0034774	secretory granule lumen	2	14	0.241822	0.397434	ENSMUSG00000024517;ENSMUSG00000027419
GO:0098554	cytoplasmic side of endoplasmic reticulum membrane	2	14	0.241822	0.397434	ENSMUSG00000034892;ENSMUSG00000067288
GO:0000220	vacuolar proton-transporting V-type ATPase, V0 domain	1	4	0.243091	0.397434	ENSMUSG00000019302
GO:0005593	FACIT collagen trimer	1	4	0.243091	0.397434	ENSMUSG00000027570
GO:0030485	smooth muscle contractile fiber	1	4	0.243091	0.397434	ENSMUSG00000035783
GO:0030906	retromer, cargo-selective complex	1	4	0.243091	0.397434	ENSMUSG00000029462
GO:0031235	intrinsic component of the cytoplasmic side of the plasma membrane	1	4	0.243091	0.397434	ENSMUSG00000002580
GO:0033181	plasma membrane proton-transporting V-type ATPase complex	1	4	0.243091	0.397434	ENSMUSG00000019087
GO:0033269	internode region of axon	1	4	0.243091	0.397434	ENSMUSG00000062591
GO:0034448	EGO complex	1	4	0.243091	0.397434	ENSMUSG00000041658
GO:0042567	insulin-like growth factor ternary complex	1	4	0.243091	0.397434	ENSMUSG00000020427
GO:0042827	platelet dense granule	1	4	0.243091	0.397434	ENSMUSG00000030102
GO:0043159	acrosomal matrix	1	4	0.243091	0.397434	ENSMUSG00000022622
GO:0044307	dendritic branch	1	4	0.243091	0.397434	ENSMUSG00000026959
GO:0044308	axonal spine	1	4	0.243091	0.397434	ENSMUSG00000020524
GO:0071664	catenin-TCF7L2 complex	1	4	0.243091	0.397434	ENSMUSG00000001552
GO:0071953	elastic fiber	1	4	0.243091	0.397434	ENSMUSG00000029675
GO:0090661	box H/ACA telomerase RNP complex	1	4	0.243091	0.397434	ENSMUSG00000027133
GO:0097179	protease inhibitor complex	1	4	0.243091	0.397434	ENSMUSG00000064023
GO:0097487	multivesicular body, internal vesicle	1	4	0.243091	0.397434	ENSMUSG00000020122
GO:0098895	postsynaptic endosome membrane	1	4	0.243091	0.397434	ENSMUSG00000037126
GO:1904090	peptidase inhibitor complex	1	4	0.243091	0.397434	ENSMUSG00000064023
GO:1990111	spermatoproteasome complex	1	4	0.243091	0.397434	ENSMUSG00000031897
GO:1990696	USH2 complex	1	4	0.243091	0.397434	ENSMUSG00000074818
GO:1990769	proximal neuron projection	1	4	0.243091	0.397434	ENSMUSG00000004961
GO:0030125	clathrin vesicle coat	3	26	0.253116	0.412515	ENSMUSG00000008036;ENSMUSG00000028923;ENSMUSG00000047547
GO:0097225	sperm midpiece	3	26	0.253116	0.412515	ENSMUSG00000022621;ENSMUSG00000028172;ENSMUSG00000042249
GO:0045178	basal part of cell	6	64	0.259681	0.422546	ENSMUSG00000007655;ENSMUSG00000009376;ENSMUSG00000017774;ENSMUSG00000020122;ENSMUSG00000022469;ENSMUSG00000028631
GO:0038201	TOR complex	2	15	0.267445	0.433126	ENSMUSG00000024170;ENSMUSG00000028756
GO:0042599	lamellar body	2	15	0.267445	0.433126	ENSMUSG00000031447;ENSMUSG00000032359
GO:0043196	varicosity	2	15	0.267445	0.433126	ENSMUSG00000024381;ENSMUSG00000026825
GO:0001650	fibrillar center	11	132	0.274464	0.443795	ENSMUSG00000000078;ENSMUSG00000006219;ENSMUSG00000020219;ENSMUSG00000022150;ENSMUSG00000024146;ENSMUSG00000027016;ENSMUSG00000032688;ENSMUSG00000038187;ENSMUSG00000051062;ENSMUSG00000058886;ENSMUSG00000063568
GO:0005811	lipid droplet	7	79	0.280847	0.451979	ENSMUSG00000002015;ENSMUSG00000007655;ENSMUSG00000021608;ENSMUSG00000029311;ENSMUSG00000030747;ENSMUSG00000031349;ENSMUSG00000032231
GO:0031965	nuclear membrane	23	299	0.28149	0.451979	ENSMUSG00000002319;ENSMUSG00000007207;ENSMUSG00000010609;ENSMUSG00000015090;ENSMUSG00000020122;ENSMUSG00000023723;ENSMUSG00000024799;ENSMUSG00000025068;ENSMUSG00000025889;ENSMUSG00000026173;ENSMUSG00000026278;ENSMUSG00000027447;ENSMUSG00000028063;ENSMUSG00000029503;ENSMUSG00000030020;ENSMUSG00000030102;ENSMUSG00000031875;ENSMUSG00000036748;ENSMUSG00000054434;ENSMUSG00000058454;ENSMUSG00000064215;…
GO:0005793	endoplasmic reticulum-Golgi intermediate compartment	8	93	0.28767	0.451979	ENSMUSG00000000805;ENSMUSG00000002015;ENSMUSG00000003746;ENSMUSG00000005881;ENSMUSG00000019087;ENSMUSG00000029048;ENSMUSG00000039062;ENSMUSG00000040236
GO:0005652	nuclear lamina	2	16	0.293052	0.451979	ENSMUSG00000028063;ENSMUSG00000030806
GO:0000015	phosphopyruvate hydratase complex	1	5	0.294006	0.451979	ENSMUSG00000004267
GO:0000798	nuclear cohesin complex	1	5	0.294006	0.451979	ENSMUSG00000036928
GO:0002141	stereocilia ankle link	1	5	0.294006	0.451979	ENSMUSG00000074818
GO:0002142	stereocilia ankle link complex	1	5	0.294006	0.451979	ENSMUSG00000074818
GO:0005638	lamin filament	1	5	0.294006	0.451979	ENSMUSG00000028063
GO:0005785	signal recognition particle receptor complex	1	5	0.294006	0.451979	ENSMUSG00000032239
GO:0008091	spectrin	1	5	0.294006	0.451979	ENSMUSG00000011751
GO:0008622	epsilon DNA polymerase complex	1	5	0.294006	0.451979	ENSMUSG00000030042
GO:0016942	insulin-like growth factor binding protein complex	1	5	0.294006	0.451979	ENSMUSG00000020427
GO:0031315	extrinsic component of mitochondrial outer membrane	1	5	0.294006	0.451979	ENSMUSG00000033006
GO:0031429	box H/ACA snoRNP complex	1	5	0.294006	0.451979	ENSMUSG00000027133
GO:0033106	cis-Golgi network membrane	1	5	0.294006	0.451979	ENSMUSG00000026278
GO:0034363	intermediate-density lipoprotein particle	1	5	0.294006	0.451979	ENSMUSG00000002985
GO:0034991	nuclear meiotic cohesin complex	1	5	0.294006	0.451979	ENSMUSG00000036928
GO:0036454	growth factor complex	1	5	0.294006	0.451979	ENSMUSG00000020427
GO:0044194	cytolytic granule	1	5	0.294006	0.451979	ENSMUSG00000031447
GO:0045098	type III intermediate filament	1	5	0.294006	0.451979	ENSMUSG00000026839
GO:0061673	mitotic spindle astral microtubule	1	5	0.294006	0.451979	ENSMUSG00000031176
GO:0070695	FHF complex	1	5	0.294006	0.451979	ENSMUSG00000052566
GO:0071438	invadopodium membrane	1	5	0.294006	0.451979	ENSMUSG00000001507
GO:0071797	LUBAC complex	1	5	0.294006	0.451979	ENSMUSG00000023826
GO:0071817	MMXD complex	1	5	0.294006	0.451979	ENSMUSG00000031879
GO:0072588	box H/ACA RNP complex	1	5	0.294006	0.451979	ENSMUSG00000027133
GO:0090571	RNA polymerase II transcription repressor complex	1	5	0.294006	0.451979	ENSMUSG00000027868
GO:0097255	R2TP complex	1	5	0.294006	0.451979	ENSMUSG00000003423
GO:0097444	spine apparatus	1	5	0.294006	0.451979	ENSMUSG00000043079
GO:0099029	anchored component of presynaptic active zone membrane	1	5	0.294006	0.451979	ENSMUSG00000059857
GO:1990357	terminal web	1	5	0.294006	0.451979	ENSMUSG00000020173
GO:1990726	Lsm1-7-Pat1 complex	1	5	0.294006	0.451979	ENSMUSG00000035215
GO:0030665	clathrin-coated vesicle membrane	4	41	0.296536	0.454512	ENSMUSG00000008036;ENSMUSG00000028923;ENSMUSG00000047547;ENSMUSG00000053310
GO:0031305	integral component of mitochondrial inner membrane	4	41	0.296536	0.454512	ENSMUSG00000017188;ENSMUSG00000020744;ENSMUSG00000026568;ENSMUSG00000064370
GO:0000313	organellar ribosome	8	94	0.29764	0.45485	ENSMUSG00000023723;ENSMUSG00000023967;ENSMUSG00000026087;ENSMUSG00000029066;ENSMUSG00000030706;ENSMUSG00000037740;ENSMUSG00000039680;ENSMUSG00000054312
GO:0005761	mitochondrial ribosome	8	94	0.29764	0.45485	ENSMUSG00000023723;ENSMUSG00000023967;ENSMUSG00000026087;ENSMUSG00000029066;ENSMUSG00000030706;ENSMUSG00000037740;ENSMUSG00000039680;ENSMUSG00000054312
GO:0005844	polysome	6	68	0.306823	0.467496	ENSMUSG00000034839;ENSMUSG00000034892;ENSMUSG00000057322;ENSMUSG00000059291;ENSMUSG00000067288;ENSMUSG00000073702
GO:0032155	cell division site part	6	68	0.306823	0.467496	ENSMUSG00000028447;ENSMUSG00000032269;ENSMUSG00000037126;ENSMUSG00000050379;ENSMUSG00000054364;ENSMUSG00000072214
GO:0031304	intrinsic component of mitochondrial inner membrane	4	42	0.312025	0.47472	ENSMUSG00000017188;ENSMUSG00000020744;ENSMUSG00000026568;ENSMUSG00000064370
GO:0033646	host intracellular part	2	17	0.318532	0.483192	ENSMUSG00000028268;ENSMUSG00000029373
GO:0043656	intracellular region of host	2	17	0.318532	0.483192	ENSMUSG00000028268;ENSMUSG00000029373
GO:0002080	acrosomal membrane	3	30	0.328147	0.497047	ENSMUSG00000003153;ENSMUSG00000007655;ENSMUSG00000023175
GO:0000172	ribonuclease MRP complex	1	6	0.341498	0.501773	ENSMUSG00000062309
GO:0000275	mitochondrial proton-transporting ATP synthase complex, catalytic core F(1)	1	6	0.341498	0.501773	ENSMUSG00000016252
GO:0002139	stereocilia coupling link	1	6	0.341498	0.501773	ENSMUSG00000074818
GO:0019815	B cell receptor complex	1	6	0.341498	0.501773	ENSMUSG00000021457
GO:0030868	smooth endoplasmic reticulum membrane	1	6	0.341498	0.501773	ENSMUSG00000030102
GO:0034715	pICln-Sm protein complex	1	6	0.341498	0.501773	ENSMUSG00000040824
GO:0035749	myelin sheath adaxonal region	1	6	0.341498	0.501773	ENSMUSG00000032231
GO:0035976	transcription factor AP-1 complex	1	6	0.341498	0.501773	ENSMUSG00000021250
GO:0042721	TIM22 mitochondrial import inner membrane insertion complex	1	6	0.341498	0.501773	ENSMUSG00000027076
GO:0043219	lateral loop	1	6	0.341498	0.501773	ENSMUSG00000015149
GO:0045261	proton-transporting ATP synthase complex, catalytic core F(1)	1	6	0.341498	0.501773	ENSMUSG00000016252
GO:0060171	stereocilium membrane	1	6	0.341498	0.501773	ENSMUSG00000017774
GO:0070545	PeBoW complex	1	6	0.341498	0.501773	ENSMUSG00000008167
GO:0071986	Ragulator complex	1	6	0.341498	0.501773	ENSMUSG00000087260
GO:0097413	Lewy body	1	6	0.341498	0.501773	ENSMUSG00000001786
GO:0097425	smooth endoplasmic reticulum part	1	6	0.341498	0.501773	ENSMUSG00000030102
GO:0097427	microtubule bundle	1	6	0.341498	0.501773	ENSMUSG00000024426
GO:0098837	postsynaptic recycling endosome	1	6	0.341498	0.501773	ENSMUSG00000019478
GO:0099030	anchored component of postsynaptic specialization membrane	1	6	0.341498	0.501773	ENSMUSG00000052572
GO:0099031	anchored component of postsynaptic density membrane	1	6	0.341498	0.501773	ENSMUSG00000052572
GO:1990712	HFE-transferrin receptor complex	1	6	0.341498	0.501773	ENSMUSG00000060802
GO:0030132	clathrin coat of coated pit	2	18	0.343783	0.503694	ENSMUSG00000008036;ENSMUSG00000047547
GO:0030673	axolemma	2	18	0.343783	0.503694	ENSMUSG00000018411;ENSMUSG00000032011
GO:0000421	autophagosome membrane	3	31	0.346998	0.507421	ENSMUSG00000027602;ENSMUSG00000030161;ENSMUSG00000047767
GO:0030135	coated vesicle	15	197	0.347313	0.507421	ENSMUSG00000002015;ENSMUSG00000005881;ENSMUSG00000008036;ENSMUSG00000019785;ENSMUSG00000019804;ENSMUSG00000020386;ENSMUSG00000020894;ENSMUSG00000022150;ENSMUSG00000028923;ENSMUSG00000029071;ENSMUSG00000032485;ENSMUSG00000033419;ENSMUSG00000047547;ENSMUSG00000053310;ENSMUSG00000073725
GO:0005913	cell-cell adherens junction	8	99	0.348504	0.50844	ENSMUSG00000000303;ENSMUSG00000001552;ENSMUSG00000022321;ENSMUSG00000031673;ENSMUSG00000033060;ENSMUSG00000040972;ENSMUSG00000041731;ENSMUSG00000059714
GO:0001750	photoreceptor outer segment	6	72	0.355276	0.517587	ENSMUSG00000002763;ENSMUSG00000019889;ENSMUSG00000032968;ENSMUSG00000037493;ENSMUSG00000037541;ENSMUSG00000049044
GO:0030117	membrane coat	8	100	0.358825	0.521283	ENSMUSG00000008036;ENSMUSG00000018126;ENSMUSG00000020386;ENSMUSG00000026825;ENSMUSG00000028033;ENSMUSG00000028923;ENSMUSG00000036295;ENSMUSG00000047547
GO:0048475	coated membrane	8	100	0.358825	0.521283	ENSMUSG00000008036;ENSMUSG00000018126;ENSMUSG00000020386;ENSMUSG00000026825;ENSMUSG00000028033;ENSMUSG00000028923;ENSMUSG00000036295;ENSMUSG00000047547
GO:0043296	apical junction complex	12	157	0.366111	0.531119	ENSMUSG00000000303;ENSMUSG00000001946;ENSMUSG00000018001;ENSMUSG00000018217;ENSMUSG00000018387;ENSMUSG00000022512;ENSMUSG00000029053;ENSMUSG00000041378;ENSMUSG00000043079;ENSMUSG00000048285;ENSMUSG00000063704;ENSMUSG00000068876
GO:0032153	cell division site	6	73	0.367494	0.531823	ENSMUSG00000028447;ENSMUSG00000032269;ENSMUSG00000037126;ENSMUSG00000050379;ENSMUSG00000054364;ENSMUSG00000072214
GO:0016010	dystrophin-associated glycoprotein complex	2	19	0.368724	0.531823	ENSMUSG00000024302;ENSMUSG00000041731
GO:0033643	host cell part	2	19	0.368724	0.531823	ENSMUSG00000028268;ENSMUSG00000029373
GO:0090665	glycoprotein complex	2	19	0.368724	0.531823	ENSMUSG00000024302;ENSMUSG00000041731
GO:0031514	motile cilium	15	200	0.369178	0.531823	ENSMUSG00000005237;ENSMUSG00000020486;ENSMUSG00000022262;ENSMUSG00000022621;ENSMUSG00000023966;ENSMUSG00000024430;ENSMUSG00000026817;ENSMUSG00000028041;ENSMUSG00000028172;ENSMUSG00000032359;ENSMUSG00000037994;ENSMUSG00000042249;ENSMUSG00000049676;ENSMUSG00000050379;ENSMUSG00000073102
GO:0000235	astral microtubule	1	7	0.385798	0.539907	ENSMUSG00000031176
GO:0000439	transcription factor TFIIH core complex	1	7	0.385798	0.539907	ENSMUSG00000034345
GO:0005688	U6 snRNP	1	7	0.385798	0.539907	ENSMUSG00000035215
GO:0005784	Sec61 translocon complex	1	7	0.385798	0.539907	ENSMUSG00000002015
GO:0014731	spectrin-associated cytoskeleton	1	7	0.385798	0.539907	ENSMUSG00000022099
GO:0030893	meiotic cohesin complex	1	7	0.385798	0.539907	ENSMUSG00000036928
GO:0031428	box C/D snoRNP complex	1	7	0.385798	0.539907	ENSMUSG00000051062
GO:0031466	Cul5-RING ubiquitin ligase complex	1	7	0.385798	0.539907	ENSMUSG00000055839
GO:0031931	TORC1 complex	1	7	0.385798	0.539907	ENSMUSG00000024170
GO:0032280	symmetric synapse	1	7	0.385798	0.539907	ENSMUSG00000027568
GO:0034366	spherical high-density lipoprotein particle	1	7	0.385798	0.539907	ENSMUSG00000022037
GO:0045179	apical cortex	1	7	0.385798	0.539907	ENSMUSG00000029053
GO:0048179	activin receptor complex	1	7	0.385798	0.539907	ENSMUSG00000000530
GO:0048237	rough endoplasmic reticulum lumen	1	7	0.385798	0.539907	ENSMUSG00000017344
GO:0070419	nonhomologous end joining complex	1	7	0.385798	0.539907	ENSMUSG00000047617
GO:0070820	tertiary granule	1	7	0.385798	0.539907	ENSMUSG00000019998
GO:0071256	translocon complex	1	7	0.385798	0.539907	ENSMUSG00000002015
GO:0072562	blood microparticle	1	7	0.385798	0.539907	ENSMUSG00000027712
GO:0097433	dense body	1	7	0.385798	0.539907	ENSMUSG00000022340
GO:0097441	basal dendrite	1	7	0.385798	0.539907	ENSMUSG00000026904
GO:0120115	Lsm2-8 complex	1	7	0.385798	0.539907	ENSMUSG00000035215
GO:0005905	clathrin-coated pit	5	61	0.391826	0.546664	ENSMUSG00000008036;ENSMUSG00000022150;ENSMUSG00000024426;ENSMUSG00000047547;ENSMUSG00000075415
GO:0005779	integral component of peroxisomal membrane	2	20	0.39328	0.546664	ENSMUSG00000019054;ENSMUSG00000028102
GO:0005922	connexin complex	2	20	0.39328	0.546664	ENSMUSG00000040055;ENSMUSG00000046352
GO:0032806	carboxy-terminal domain protein kinase complex	2	20	0.39328	0.546664	ENSMUSG00000021483;ENSMUSG00000034345
GO:0044232	organelle membrane contact site	2	20	0.39328	0.546664	ENSMUSG00000001248;ENSMUSG00000074259
GO:0031231	intrinsic component of peroxisomal membrane	2	21	0.417391	0.577064	ENSMUSG00000019054;ENSMUSG00000028102
GO:0035371	microtubule plus-end	2	21	0.417391	0.577064	ENSMUSG00000024277;ENSMUSG00000029166
GO:0042588	zymogen granule	2	21	0.417391	0.577064	ENSMUSG00000020894;ENSMUSG00000041488
GO:0099523	presynaptic cytosol	2	21	0.417391	0.577064	ENSMUSG00000022092;ENSMUSG00000034891
GO:0099023	tethering complex	5	63	0.418971	0.578472	ENSMUSG00000015013;ENSMUSG00000024101;ENSMUSG00000032112;ENSMUSG00000040236;ENSMUSG00000052566
GO:0005818	aster	1	8	0.427119	0.582692	ENSMUSG00000031176
GO:0005869	dynactin complex	1	8	0.427119	0.582692	ENSMUSG00000028447
GO:0008290	F-actin capping protein complex	1	8	0.427119	0.582692	ENSMUSG00000030000
GO:0031209	SCAR complex	1	8	0.427119	0.582692	ENSMUSG00000019831
GO:0033010	paranodal junction	1	8	0.427119	0.582692	ENSMUSG00000015149
GO:0034464	BBSome	1	8	0.427119	0.582692	ENSMUSG00000084957
GO:0042587	glycogen granule	1	8	0.427119	0.582692	ENSMUSG00000067279
GO:0070761	pre-snoRNP complex	1	8	0.427119	0.582692	ENSMUSG00000003423
GO:0099078	BORC complex	1	8	0.427119	0.582692	ENSMUSG00000042992
GO:0044452	nucleolar part	13	180	0.436535	0.59475	ENSMUSG00000000078;ENSMUSG00000006219;ENSMUSG00000008167;ENSMUSG00000020219;ENSMUSG00000022150;ENSMUSG00000024146;ENSMUSG00000027016;ENSMUSG00000027133;ENSMUSG00000032688;ENSMUSG00000038187;ENSMUSG00000051062;ENSMUSG00000058886;ENSMUSG00000063568
GO:0008180	COP9 signalosome	3	36	0.43968	0.598243	ENSMUSG00000009013;ENSMUSG00000059714;ENSMUSG00000073616
GO:0042629	mast cell granule	2	22	0.441005	0.599255	ENSMUSG00000028341;ENSMUSG00000034579
GO:0099522	region of cytosol	3	37	0.457662	0.618083	ENSMUSG00000022092;ENSMUSG00000032890;ENSMUSG00000034891
GO:0001669	acrosomal vesicle	10	139	0.460079	0.618083	ENSMUSG00000003153;ENSMUSG00000003863;ENSMUSG00000007207;ENSMUSG00000007655;ENSMUSG00000022622;ENSMUSG00000023175;ENSMUSG00000028041;ENSMUSG00000030638;ENSMUSG00000032359;ENSMUSG00000039254
GO:0034399	nuclear periphery	10	139	0.460079	0.618083	ENSMUSG00000002319;ENSMUSG00000004263;ENSMUSG00000011751;ENSMUSG00000018411;ENSMUSG00000018593;ENSMUSG00000024170;ENSMUSG00000028063;ENSMUSG00000029053;ENSMUSG00000030782;ENSMUSG00000030806
GO:0005680	anaphase-promoting complex	2	23	0.464081	0.618083	ENSMUSG00000025135;ENSMUSG00000065990
GO:0005797	Golgi medial cisterna	2	23	0.464081	0.618083	ENSMUSG00000014959;ENSMUSG00000024713
GO:0031258	lamellipodium membrane	2	23	0.464081	0.618083	ENSMUSG00000006699;ENSMUSG00000032911
GO:0031307	integral component of mitochondrial outer membrane	2	23	0.464081	0.618083	ENSMUSG00000019054;ENSMUSG00000028756
GO:0034364	high-density lipoprotein particle	2	23	0.464081	0.618083	ENSMUSG00000002985;ENSMUSG00000022037
GO:0036452	ESCRT complex	2	23	0.464081	0.618083	ENSMUSG00000004843;ENSMUSG00000115987
GO:0099243	extrinsic component of synaptic membrane	2	23	0.464081	0.618083	ENSMUSG00000025555;ENSMUSG00000032172
GO:0000815	ESCRT III complex	1	9	0.465662	0.618083	ENSMUSG00000004843
GO:0032593	insulin-responsive compartment	1	9	0.465662	0.618083	ENSMUSG00000019478
GO:0034098	VCP-NPL4-UFD1 AAA ATPase complex	1	9	0.465662	0.618083	ENSMUSG00000007655
GO:0044300	cerebellar mossy fiber	1	9	0.465662	0.618083	ENSMUSG00000024381
GO:0070852	cell body fiber	1	9	0.465662	0.618083	ENSMUSG00000011751
GO:0071203	WASH complex	1	9	0.465662	0.618083	ENSMUSG00000024101
GO:0071439	clathrin complex	1	9	0.465662	0.618083	ENSMUSG00000018126
GO:0097542	ciliary tip	1	9	0.465662	0.618083	ENSMUSG00000025407
GO:0030660	Golgi-associated vesicle membrane	5	67	0.472507	0.626361	ENSMUSG00000020386;ENSMUSG00000032482;ENSMUSG00000032485;ENSMUSG00000047547;ENSMUSG00000053310
GO:0016235	aggresome	3	38	0.475395	0.629379	ENSMUSG00000022037;ENSMUSG00000023826;ENSMUSG00000026027
GO:0018995	host	2	24	0.486584	0.641717	ENSMUSG00000028268;ENSMUSG00000029373
GO:0031306	intrinsic component of mitochondrial outer membrane	2	24	0.486584	0.641717	ENSMUSG00000019054;ENSMUSG00000028756
GO:0043657	host cell	2	24	0.486584	0.641717	ENSMUSG00000028268;ENSMUSG00000029373
GO:0033116	endoplasmic reticulum-Golgi intermediate compartment membrane	3	39	0.492854	0.64633	ENSMUSG00000002015;ENSMUSG00000005881;ENSMUSG00000019087
GO:0035861	site of double-strand break	4	54	0.496312	0.64633	ENSMUSG00000006304;ENSMUSG00000008475;ENSMUSG00000029465;ENSMUSG00000047617
GO:0000813	ESCRT I complex	1	10	0.501614	0.64633	ENSMUSG00000115987
GO:0005687	U4 snRNP	1	10	0.501614	0.64633	ENSMUSG00000040824
GO:0005742	mitochondrial outer membrane translocase complex	1	10	0.501614	0.64633	ENSMUSG00000028756
GO:0005833	hemoglobin complex	1	10	0.501614	0.64633	ENSMUSG00000052305
GO:0019774	proteasome core complex, beta-subunit complex	1	10	0.501614	0.64633	ENSMUSG00000031897
GO:0030130	clathrin coat of trans-Golgi network vesicle	1	10	0.501614	0.64633	ENSMUSG00000047547
GO:0030681	multimeric ribonuclease P complex	1	10	0.501614	0.64633	ENSMUSG00000062309
GO:0031838	haptoglobin-hemoglobin complex	1	10	0.501614	0.64633	ENSMUSG00000052305
GO:0034992	microtubule organizing center attachment site	1	10	0.501614	0.64633	ENSMUSG00000096054
GO:0034993	meiotic nuclear membrane microtubule tethering complex	1	10	0.501614	0.64633	ENSMUSG00000096054
GO:0036513	Derlin-1 retrotranslocation complex	1	10	0.501614	0.64633	ENSMUSG00000075701
GO:0044294	dendritic growth cone	1	10	0.501614	0.64633	ENSMUSG00000020173
GO:0097504	Gemini of coiled bodies	1	10	0.501614	0.64633	ENSMUSG00000021476
GO:0106083	nuclear membrane protein complex	1	10	0.501614	0.64633	ENSMUSG00000096054
GO:0106094	nuclear membrane microtubule tethering complex	1	10	0.501614	0.64633	ENSMUSG00000096054
GO:1990909	Wnt signalosome	1	10	0.501614	0.64633	ENSMUSG00000029071
GO:0097733	photoreceptor cell cilium	7	99	0.502004	0.64633	ENSMUSG00000002763;ENSMUSG00000019889;ENSMUSG00000032968;ENSMUSG00000037493;ENSMUSG00000037541;ENSMUSG00000049044;ENSMUSG00000074818
GO:0097731	9+0 non-motile cilium	7	100	0.512781	0.659381	ENSMUSG00000002763;ENSMUSG00000019889;ENSMUSG00000032968;ENSMUSG00000037493;ENSMUSG00000037541;ENSMUSG00000049044;ENSMUSG00000074818
GO:1904949	ATPase complex	7	101	0.523474	0.672199	ENSMUSG00000005045;ENSMUSG00000007097;ENSMUSG00000026576;ENSMUSG00000036568;ENSMUSG00000040907;ENSMUSG00000041329;ENSMUSG00000059518
GO:0030120	vesicle coat	4	56	0.525287	0.672199	ENSMUSG00000008036;ENSMUSG00000020386;ENSMUSG00000028923;ENSMUSG00000047547
GO:0005720	nuclear heterochromatin	3	41	0.526873	0.672199	ENSMUSG00000015149;ENSMUSG00000020427;ENSMUSG00000050295
GO:0005689	U12-type spliceosomal complex	2	26	0.529767	0.672199	ENSMUSG00000035215;ENSMUSG00000040824
GO:0030057	desmosome	2	26	0.529767	0.672199	ENSMUSG00000001552;ENSMUSG00000059898
GO:0031430	M band	2	26	0.529767	0.672199	ENSMUSG00000044080;ENSMUSG00000061462
GO:0045334	clathrin-coated endocytic vesicle	2	26	0.529767	0.672199	ENSMUSG00000008036;ENSMUSG00000073725
GO:0090568	nuclear transcriptional repressor complex	2	26	0.529767	0.672199	ENSMUSG00000005045;ENSMUSG00000027868
GO:0072686	mitotic spindle	7	102	0.534079	0.672199	ENSMUSG00000006699;ENSMUSG00000009013;ENSMUSG00000015149;ENSMUSG00000024426;ENSMUSG00000031176;ENSMUSG00000042807;ENSMUSG00000058070
GO:0001527	microfibril	1	11	0.535149	0.672199	ENSMUSG00000024598
GO:0001931	uropod	1	11	0.535149	0.672199	ENSMUSG00000059714
GO:0005916	fascia adherens	1	11	0.535149	0.672199	ENSMUSG00000001552
GO:0030897	HOPS complex	1	11	0.535149	0.672199	ENSMUSG00000052566
GO:0031254	cell trailing edge	1	11	0.535149	0.672199	ENSMUSG00000059714
GO:0035686	sperm fibrous sheath	1	11	0.535149	0.672199	ENSMUSG00000024430
GO:0042612	MHC class I protein complex	1	11	0.535149	0.672199	ENSMUSG00000060802
GO:0071004	U2-type prespliceosome	1	11	0.535149	0.672199	ENSMUSG00000035215
GO:0071010	prespliceosome	1	11	0.535149	0.672199	ENSMUSG00000035215
GO:0097197	tetraspanin-enriched microdomain	1	11	0.535149	0.672199	ENSMUSG00000037706
GO:0030662	coated vesicle membrane	6	88	0.546643	0.685801	ENSMUSG00000008036;ENSMUSG00000020386;ENSMUSG00000028923;ENSMUSG00000032485;ENSMUSG00000047547;ENSMUSG00000053310
GO:0012507	ER to Golgi transport vesicle membrane	2	27	0.550411	0.689687	ENSMUSG00000020386;ENSMUSG00000032485
GO:0000137	Golgi cis cisterna	1	12	0.566428	0.703765	ENSMUSG00000020297
GO:0000812	Swr1 complex	1	12	0.566428	0.703765	ENSMUSG00000059518
GO:0002178	palmitoyltransferase complex	1	12	0.566428	0.703765	ENSMUSG00000042532
GO:0005641	nuclear envelope lumen	1	12	0.566428	0.703765	ENSMUSG00000000531
GO:0008278	cohesin complex	1	12	0.566428	0.703765	ENSMUSG00000036928
GO:0036038	MKS complex	1	12	0.566428	0.703765	ENSMUSG00000020895
GO:0036128	CatSper complex	1	12	0.566428	0.703765	ENSMUSG00000049676
GO:0044215	other organism	2	28	0.570407	0.706153	ENSMUSG00000028268;ENSMUSG00000029373
GO:0044216	other organism cell	2	28	0.570407	0.706153	ENSMUSG00000028268;ENSMUSG00000029373
GO:0044217	other organism part	2	28	0.570407	0.706153	ENSMUSG00000028268;ENSMUSG00000029373
GO:0000932	P-body	5	75	0.573862	0.709577	ENSMUSG00000002227;ENSMUSG00000023087;ENSMUSG00000036459;ENSMUSG00000071662;ENSMUSG00000096054
GO:0031672	A band	3	44	0.57542	0.710651	ENSMUSG00000021313;ENSMUSG00000044080;ENSMUSG00000061462
GO:0005923	bicellular tight junction	9	137	0.578119	0.713129	ENSMUSG00000001946;ENSMUSG00000018001;ENSMUSG00000018217;ENSMUSG00000022512;ENSMUSG00000029053;ENSMUSG00000041378;ENSMUSG00000043079;ENSMUSG00000063704;ENSMUSG00000068876
GO:0019867	outer membrane	13	199	0.584215	0.718926	ENSMUSG00000019054;ENSMUSG00000019831;ENSMUSG00000025889;ENSMUSG00000026278;ENSMUSG00000028756;ENSMUSG00000031633;ENSMUSG00000031760;ENSMUSG00000033006;ENSMUSG00000037012;ENSMUSG00000037601;ENSMUSG00000058454;ENSMUSG00000079037;ENSMUSG00000096054
GO:0031968	organelle outer membrane	13	199	0.584215	0.718926	ENSMUSG00000019054;ENSMUSG00000019831;ENSMUSG00000025889;ENSMUSG00000026278;ENSMUSG00000028756;ENSMUSG00000031633;ENSMUSG00000031760;ENSMUSG00000033006;ENSMUSG00000037012;ENSMUSG00000037601;ENSMUSG00000058454;ENSMUSG00000079037;ENSMUSG00000096054
GO:0030131	clathrin adaptor complex	2	29	0.589749	0.722582	ENSMUSG00000008036;ENSMUSG00000036295
GO:0030140	trans-Golgi network transport vesicle	2	29	0.589749	0.722582	ENSMUSG00000047547;ENSMUSG00000053310
GO:1990752	microtubule end	2	29	0.589749	0.722582	ENSMUSG00000024277;ENSMUSG00000029166
GO:0000315	organellar large ribosomal subunit	4	61	0.593914	0.722582	ENSMUSG00000023967;ENSMUSG00000026087;ENSMUSG00000029066;ENSMUSG00000030706
GO:0005762	mitochondrial large ribosomal subunit	4	61	0.593914	0.722582	ENSMUSG00000023967;ENSMUSG00000026087;ENSMUSG00000029066;ENSMUSG00000030706
GO:0005639	integral component of nuclear inner membrane	1	13	0.595604	0.722582	ENSMUSG00000029503
GO:0005665	RNA polymerase II, core complex	1	13	0.595604	0.722582	ENSMUSG00000071662
GO:0005744	TIM23 mitochondrial import inner membrane translocase complex	1	13	0.595604	0.722582	ENSMUSG00000067847
GO:0030122	AP-2 adaptor complex	1	13	0.595604	0.722582	ENSMUSG00000008036
GO:0030677	ribonuclease P complex	1	13	0.595604	0.722582	ENSMUSG00000062309
GO:0031229	intrinsic component of nuclear inner membrane	1	13	0.595604	0.722582	ENSMUSG00000029503
GO:0034709	methylosome	1	13	0.595604	0.722582	ENSMUSG00000040824
GO:1990904	ribonucleoprotein complex	57	870	0.602934	0.730109	ENSMUSG00000002227;ENSMUSG00000003423;ENSMUSG00000006333;ENSMUSG00000006941;ENSMUSG00000007892;ENSMUSG00000008167;ENSMUSG00000008682;ENSMUSG00000012848;ENSMUSG00000018411;ENSMUSG00000019235;ENSMUSG00000021476;ENSMUSG00000022548;ENSMUSG00000023087;ENSMUSG00000023723;ENSMUSG00000023967;ENSMUSG00000024608;ENSMUSG00000025889;ENSMUSG00000026087;ENSMUSG00000027133;ENSMUSG00000029066;ENSMUSG00000029757;…
GO:0009897	external side of plasma membrane	34	522	0.603226	0.730109	ENSMUSG00000000805;ENSMUSG00000001507;ENSMUSG00000002985;ENSMUSG00000003420;ENSMUSG00000007888;ENSMUSG00000021477;ENSMUSG00000022103;ENSMUSG00000024411;ENSMUSG00000024459;ENSMUSG00000026249;ENSMUSG00000026509;ENSMUSG00000027316;ENSMUSG00000027577;ENSMUSG00000027712;ENSMUSG00000028024;ENSMUSG00000029231;ENSMUSG00000030157;ENSMUSG00000030342;ENSMUSG00000030605;ENSMUSG00000031007;ENSMUSG00000031447;…
GO:0060170	ciliary membrane	4	62	0.606914	0.733711	ENSMUSG00000022623;ENSMUSG00000037541;ENSMUSG00000047139;ENSMUSG00000047547
GO:0030128	clathrin coat of endocytic vesicle	1	14	0.622818	0.746802	ENSMUSG00000008036
GO:0031143	pseudopodium	1	14	0.622818	0.746802	ENSMUSG00000026509
GO:0031314	extrinsic component of mitochondrial inner membrane	1	14	0.622818	0.746802	ENSMUSG00000027384
GO:0033391	chromatoid body	1	14	0.622818	0.746802	ENSMUSG00000055116
GO:0042581	specific granule	1	14	0.622818	0.746802	ENSMUSG00000041488
GO:0042824	MHC class I peptide loading complex	1	14	0.622818	0.746802	ENSMUSG00000060802
GO:0044453	nuclear membrane part	1	14	0.622818	0.746802	ENSMUSG00000029503
GO:0005719	nuclear euchromatin	2	31	0.626465	0.750301	ENSMUSG00000022346;ENSMUSG00000056596
GO:0005813	centrosome	33	513	0.631363	0.755289	ENSMUSG00000009013;ENSMUSG00000010609;ENSMUSG00000015149;ENSMUSG00000018669;ENSMUSG00000019370;ENSMUSG00000019986;ENSMUSG00000020142;ENSMUSG00000021701;ENSMUSG00000022768;ENSMUSG00000024101;ENSMUSG00000025145;ENSMUSG00000026927;ENSMUSG00000027937;ENSMUSG00000028447;ENSMUSG00000028782;ENSMUSG00000028795;ENSMUSG00000029403;ENSMUSG00000029651;ENSMUSG00000030806;ENSMUSG00000035790;ENSMUSG00000037601;…
GO:0005741	mitochondrial outer membrane	11	175	0.635683	0.759574	ENSMUSG00000019054;ENSMUSG00000019831;ENSMUSG00000025889;ENSMUSG00000026278;ENSMUSG00000028756;ENSMUSG00000031633;ENSMUSG00000031760;ENSMUSG00000033006;ENSMUSG00000037012;ENSMUSG00000037601;ENSMUSG00000079037
GO:0070160	tight junction	9	144	0.638297	0.761286	ENSMUSG00000001946;ENSMUSG00000018001;ENSMUSG00000018217;ENSMUSG00000022512;ENSMUSG00000029053;ENSMUSG00000041378;ENSMUSG00000043079;ENSMUSG00000063704;ENSMUSG00000068876
GO:0005667	transcription factor complex	25	392	0.638593	0.761286	ENSMUSG00000002658;ENSMUSG00000005148;ENSMUSG00000021250;ENSMUSG00000021483;ENSMUSG00000022205;ENSMUSG00000026077;ENSMUSG00000026826;ENSMUSG00000028266;ENSMUSG00000028341;ENSMUSG00000034345;ENSMUSG00000034771;ENSMUSG00000036459;ENSMUSG00000039153;ENSMUSG00000039706;ENSMUSG00000040187;ENSMUSG00000042750;ENSMUSG00000045903;ENSMUSG00000046160;ENSMUSG00000054452;ENSMUSG00000055116;ENSMUSG00000055839;…
GO:1902554	serine/threonine protein kinase complex	5	81	0.642679	0.763026	ENSMUSG00000000530;ENSMUSG00000021483;ENSMUSG00000028969;ENSMUSG00000034345;ENSMUSG00000090071
GO:0005682	U5 snRNP	1	15	0.648202	0.763026	ENSMUSG00000040824
GO:0005892	acetylcholine-gated channel complex	1	15	0.648202	0.763026	ENSMUSG00000027577
GO:0016460	myosin II complex	1	15	0.648202	0.763026	ENSMUSG00000067818
GO:0030127	COPII vesicle coat	1	15	0.648202	0.763026	ENSMUSG00000020386
GO:0030669	clathrin-coated endocytic vesicle membrane	1	15	0.648202	0.763026	ENSMUSG00000008036
GO:0031462	Cul2-RING ubiquitin ligase complex	1	15	0.648202	0.763026	ENSMUSG00000055839
GO:0042101	T cell receptor complex	1	15	0.648202	0.763026	ENSMUSG00000021457
GO:0042575	DNA polymerase complex	1	15	0.648202	0.763026	ENSMUSG00000030042
GO:0099571	postsynaptic cytoskeleton	1	15	0.648202	0.763026	ENSMUSG00000022055
GO:1990023	mitotic spindle midzone	1	15	0.648202	0.763026	ENSMUSG00000058070
GO:0005730	nucleolus	58	899	0.650904	0.765333	ENSMUSG00000000078;ENSMUSG00000002006;ENSMUSG00000003423;ENSMUSG00000006219;ENSMUSG00000006333;ENSMUSG00000008167;ENSMUSG00000015149;ENSMUSG00000017724;ENSMUSG00000017774;ENSMUSG00000018669;ENSMUSG00000020219;ENSMUSG00000020224;ENSMUSG00000020364;ENSMUSG00000021476;ENSMUSG00000021477;ENSMUSG00000022150;ENSMUSG00000022205;ENSMUSG00000022346;ENSMUSG00000024146;ENSMUSG00000024608;ENSMUSG00000025135;…
GO:0090734	site of DNA damage	4	66	0.656289	0.770784	ENSMUSG00000006304;ENSMUSG00000008475;ENSMUSG00000029465;ENSMUSG00000047617
GO:0002102	podosome	2	33	0.660575	0.773173	ENSMUSG00000006304;ENSMUSG00000039960
GO:0046540	U4/U6 x U5 tri-snRNP complex	2	33	0.660575	0.773173	ENSMUSG00000035215;ENSMUSG00000040824
GO:0097526	spliceosomal tri-snRNP complex	2	33	0.660575	0.773173	ENSMUSG00000035215;ENSMUSG00000040824
GO:0005671	Ada2/Gcn5/Ada3 transcription activator complex	1	16	0.671879	0.779319	ENSMUSG00000030042
GO:0005685	U1 snRNP	1	16	0.671879	0.779319	ENSMUSG00000040824
GO:0016581	NuRD complex	1	16	0.671879	0.779319	ENSMUSG00000005045
GO:0034719	SMN-Sm protein complex	1	16	0.671879	0.779319	ENSMUSG00000040824
GO:0035098	ESC/E(Z) complex	1	16	0.671879	0.779319	ENSMUSG00000006920
GO:0090545	CHD-type complex	1	16	0.671879	0.779319	ENSMUSG00000005045
GO:0098799	outer mitochondrial membrane protein complex	1	16	0.671879	0.779319	ENSMUSG00000028756
GO:0098890	extrinsic component of postsynaptic membrane	1	16	0.671879	0.779319	ENSMUSG00000025555
GO:0008305	integrin complex	2	34	0.676669	0.783993	ENSMUSG00000001507;ENSMUSG00000032925
GO:0045111	intermediate filament cytoskeleton	15	245	0.684292	0.791933	ENSMUSG00000001552;ENSMUSG00000020142;ENSMUSG00000020932;ENSMUSG00000021338;ENSMUSG00000022054;ENSMUSG00000022055;ENSMUSG00000022840;ENSMUSG00000023723;ENSMUSG00000026839;ENSMUSG00000028063;ENSMUSG00000037541;ENSMUSG00000037601;ENSMUSG00000038271;ENSMUSG00000046834;ENSMUSG00000050357
GO:0036464	cytoplasmic ribonucleoprotein granule	12	198	0.68699	0.794163	ENSMUSG00000002227;ENSMUSG00000018411;ENSMUSG00000021476;ENSMUSG00000023087;ENSMUSG00000029757;ENSMUSG00000032359;ENSMUSG00000036459;ENSMUSG00000055116;ENSMUSG00000071662;ENSMUSG00000072235;ENSMUSG00000091337;ENSMUSG00000096054
GO:0015030	Cajal body	3	52	0.688617	0.795085	ENSMUSG00000021476;ENSMUSG00000027133;ENSMUSG00000051062
GO:0000800	lateral element	1	17	0.693963	0.795085	ENSMUSG00000036928
GO:0016282	eukaryotic 43S preinitiation complex	1	17	0.693963	0.795085	ENSMUSG00000006941
GO:0016514	SWI/SNF complex	1	17	0.693963	0.795085	ENSMUSG00000036568
GO:0043034	costamere	1	17	0.693963	0.795085	ENSMUSG00000041731
GO:0043186	P granule	1	17	0.693963	0.795085	ENSMUSG00000002227
GO:0045495	pole plasm	1	17	0.693963	0.795085	ENSMUSG00000002227
GO:0060293	germ plasm	1	17	0.693963	0.795085	ENSMUSG00000002227
GO:0005876	spindle microtubule	3	54	0.713084	0.815059	ENSMUSG00000019370;ENSMUSG00000031176;ENSMUSG00000045007
GO:0005666	RNA polymerase III complex	1	18	0.714562	0.815059	ENSMUSG00000028104
GO:0061827	sperm head	1	18	0.714562	0.815059	ENSMUSG00000006304
GO:0070993	translation preinitiation complex	1	18	0.714562	0.815059	ENSMUSG00000006941
GO:0016363	nuclear matrix	6	105	0.716752	0.816653	ENSMUSG00000004263;ENSMUSG00000011751;ENSMUSG00000018593;ENSMUSG00000028063;ENSMUSG00000029053;ENSMUSG00000030782
GO:0098636	protein complex involved in cell adhesion	2	37	0.721233	0.820851	ENSMUSG00000001507;ENSMUSG00000032925
GO:0000145	exocyst	1	19	0.733775	0.832366	ENSMUSG00000024101
GO:0000242	pericentriolar material	1	19	0.733775	0.832366	ENSMUSG00000045007
GO:0005839	proteasome core complex	1	19	0.733775	0.832366	ENSMUSG00000031897
GO:0005815	microtubule organizing center	45	727	0.74234	0.841155	ENSMUSG00000006699;ENSMUSG00000009013;ENSMUSG00000010609;ENSMUSG00000015149;ENSMUSG00000018669;ENSMUSG00000019370;ENSMUSG00000019986;ENSMUSG00000020142;ENSMUSG00000021701;ENSMUSG00000022768;ENSMUSG00000024101;ENSMUSG00000024277;ENSMUSG00000025145;ENSMUSG00000025597;ENSMUSG00000026927;ENSMUSG00000027937;ENSMUSG00000028447;ENSMUSG00000028782;ENSMUSG00000028795;ENSMUSG00000029053;ENSMUSG00000029166;…
GO:0030134	COPII-coated ER to Golgi transport vesicle	3	57	0.74696	0.84546	ENSMUSG00000005881;ENSMUSG00000020386;ENSMUSG00000032485
GO:0005669	transcription factor TFIID complex	2	39	0.747974	0.845679	ENSMUSG00000002658;ENSMUSG00000034345
GO:0000930	gamma-tubulin complex	1	20	0.751696	0.848955	ENSMUSG00000045007
GO:0030496	midbody	10	176	0.753109	0.849619	ENSMUSG00000006699;ENSMUSG00000015149;ENSMUSG00000026426;ENSMUSG00000026927;ENSMUSG00000027937;ENSMUSG00000028447;ENSMUSG00000029166;ENSMUSG00000032231;ENSMUSG00000050379;ENSMUSG00000096054
GO:0035770	ribonucleoprotein granule	12	209	0.754801	0.850596	ENSMUSG00000002227;ENSMUSG00000018411;ENSMUSG00000021476;ENSMUSG00000023087;ENSMUSG00000029757;ENSMUSG00000032359;ENSMUSG00000036459;ENSMUSG00000055116;ENSMUSG00000071662;ENSMUSG00000072235;ENSMUSG00000091337;ENSMUSG00000096054
GO:0000922	spindle pole	9	160	0.756145	0.85118	ENSMUSG00000001175;ENSMUSG00000009630;ENSMUSG00000019370;ENSMUSG00000021701;ENSMUSG00000029757;ENSMUSG00000035790;ENSMUSG00000047844;ENSMUSG00000058070;ENSMUSG00000060126
GO:0045171	intercellular bridge	3	58	0.757516	0.851792	ENSMUSG00000029651;ENSMUSG00000035934;ENSMUSG00000058135
GO:0005902	microvillus	5	94	0.76597	0.860359	ENSMUSG00000017774;ENSMUSG00000021477;ENSMUSG00000022469;ENSMUSG00000029231;ENSMUSG00000047139
GO:0005686	U2 snRNP	1	21	0.768411	0.861222	ENSMUSG00000040824
GO:0005697	telomerase holoenzyme complex	1	21	0.768411	0.861222	ENSMUSG00000027133
GO:0000791	euchromatin	2	41	0.772479	0.86484	ENSMUSG00000022346;ENSMUSG00000056596
GO:0005798	Golgi-associated vesicle	7	130	0.779056	0.871257	ENSMUSG00000005881;ENSMUSG00000020386;ENSMUSG00000022622;ENSMUSG00000032482;ENSMUSG00000032485;ENSMUSG00000047547;ENSMUSG00000053310
GO:0030992	intraciliary transport particle B	1	22	0.784002	0.875837	ENSMUSG00000022621
GO:0000776	kinetochore	7	131	0.785674	0.875878	ENSMUSG00000009013;ENSMUSG00000010609;ENSMUSG00000018509;ENSMUSG00000028447;ENSMUSG00000029757;ENSMUSG00000031176;ENSMUSG00000050379
GO:0016591	RNA polymerase II, holoenzyme	4	79	0.786589	0.875878	ENSMUSG00000002658;ENSMUSG00000021483;ENSMUSG00000034345;ENSMUSG00000071662
GO:0017053	transcriptional repressor complex	4	79	0.786589	0.875878	ENSMUSG00000005045;ENSMUSG00000027868;ENSMUSG00000028337;ENSMUSG00000063568
GO:1902911	protein kinase complex	5	97	0.78928	0.877925	ENSMUSG00000000530;ENSMUSG00000021483;ENSMUSG00000028969;ENSMUSG00000034345;ENSMUSG00000090071
GO:0030687	preribosome, large subunit precursor	1	23	0.798544	0.88536	ENSMUSG00000008167
GO:0042611	MHC protein complex	1	23	0.798544	0.88536	ENSMUSG00000060802
GO:0071782	endoplasmic reticulum tubular network	1	23	0.798544	0.88536	ENSMUSG00000005873
GO:0000777	condensed chromosome kinetochore	5	99	0.803789	0.889053	ENSMUSG00000018509;ENSMUSG00000028447;ENSMUSG00000029757;ENSMUSG00000031176;ENSMUSG00000050379
GO:0097730	non-motile cilium	7	134	0.804636	0.889053	ENSMUSG00000002763;ENSMUSG00000019889;ENSMUSG00000032968;ENSMUSG00000037493;ENSMUSG00000037541;ENSMUSG00000049044;ENSMUSG00000074818
GO:0000152	nuclear ubiquitin ligase complex	2	44	0.805327	0.889053	ENSMUSG00000025135;ENSMUSG00000065990
GO:0071005	U2-type precatalytic spliceosome	2	44	0.805327	0.889053	ENSMUSG00000035215;ENSMUSG00000040824
GO:0001891	phagocytic cup	1	24	0.812107	0.894621	ENSMUSG00000030707
GO:0031528	microvillus membrane	1	24	0.812107	0.894621	ENSMUSG00000047139
GO:0071011	precatalytic spliceosome	2	45	0.8153	0.896454	ENSMUSG00000035215;ENSMUSG00000040824
GO:0005882	intermediate filament	11	204	0.815512	0.896454	ENSMUSG00000001552;ENSMUSG00000020142;ENSMUSG00000020932;ENSMUSG00000022054;ENSMUSG00000022055;ENSMUSG00000026839;ENSMUSG00000028063;ENSMUSG00000037541;ENSMUSG00000037601;ENSMUSG00000038271;ENSMUSG00000046834
GO:0055029	nuclear DNA-directed RNA polymerase complex	5	102	0.824053	0.901867	ENSMUSG00000002658;ENSMUSG00000021483;ENSMUSG00000028104;ENSMUSG00000034345;ENSMUSG00000071662
GO:0046930	pore complex	1	25	0.824758	0.901867	ENSMUSG00000024411
GO:0070971	endoplasmic reticulum exit site	1	25	0.824758	0.901867	ENSMUSG00000020386
GO:0097346	INO80-type complex	1	25	0.824758	0.901867	ENSMUSG00000059518
GO:0030119	AP-type membrane coat adaptor complex	2	46	0.824814	0.901867	ENSMUSG00000008036;ENSMUSG00000036295
GO:0000428	DNA-directed RNA polymerase complex	5	103	0.83042	0.907033	ENSMUSG00000002658;ENSMUSG00000021483;ENSMUSG00000028104;ENSMUSG00000034345;ENSMUSG00000071662
GO:0001673	male germ cell nucleus	1	26	0.836558	0.910568	ENSMUSG00000036928
GO:0030686	90S preribosome	1	26	0.836558	0.910568	ENSMUSG00000008167
GO:0099524	postsynaptic cytosol	1	26	0.836558	0.910568	ENSMUSG00000032890
GO:0035869	ciliary transition zone	3	67	0.837192	0.910568	ENSMUSG00000020895;ENSMUSG00000020990;ENSMUSG00000074818
GO:0005801	cis-Golgi network	2	48	0.842529	0.915406	ENSMUSG00000019997;ENSMUSG00000026278
GO:0030880	RNA polymerase complex	5	106	0.8484	0.920813	ENSMUSG00000002658;ENSMUSG00000021483;ENSMUSG00000028104;ENSMUSG00000034345;ENSMUSG00000071662
GO:0008023	transcription elongation factor complex	2	49	0.850763	0.922406	ENSMUSG00000055839;ENSMUSG00000079658
GO:0005942	phosphatidylinositol 3-kinase complex	1	28	0.857828	0.928113	ENSMUSG00000039936
GO:0097431	mitotic spindle pole	1	28	0.857828	0.928113	ENSMUSG00000058070
GO:0005814	centriole	6	127	0.86325	0.932999	ENSMUSG00000015149;ENSMUSG00000021701;ENSMUSG00000024101;ENSMUSG00000034579;ENSMUSG00000035790;ENSMUSG00000063704
GO:0000779	condensed chromosome, centromeric region	5	110	0.869887	0.939186	ENSMUSG00000018509;ENSMUSG00000028447;ENSMUSG00000029757;ENSMUSG00000031176;ENSMUSG00000050379
GO:1902494	catalytic complex	83	1379	0.873591	0.941212	ENSMUSG00000000530;ENSMUSG00000001786;ENSMUSG00000002658;ENSMUSG00000004267;ENSMUSG00000005045;ENSMUSG00000005237;ENSMUSG00000006920;ENSMUSG00000007097;ENSMUSG00000009013;ENSMUSG00000009630;ENSMUSG00000016427;ENSMUSG00000019370;ENSMUSG00000020153;ENSMUSG00000021196;ENSMUSG00000021483;ENSMUSG00000021520;ENSMUSG00000021764;ENSMUSG00000021917;ENSMUSG00000022092;ENSMUSG00000022174;ENSMUSG00000022262;…
GO:0030990	intraciliary transport particle	1	30	0.876332	0.941212	ENSMUSG00000022621
GO:0034451	centriolar satellite	1	30	0.876332	0.941212	ENSMUSG00000059714
GO:1902555	endoribonuclease complex	1	30	0.876332	0.941212	ENSMUSG00000062309
GO:1905348	endonuclease complex	1	30	0.876332	0.941212	ENSMUSG00000062309
GO:0043073	germ cell nucleus	1	31	0.884661	0.94818	ENSMUSG00000036928
GO:0071007	U2-type catalytic step 2 spliceosome	1	31	0.884661	0.94818	ENSMUSG00000040824
GO:0000792	heterochromatin	4	96	0.893957	0.957148	ENSMUSG00000005045;ENSMUSG00000015149;ENSMUSG00000020427;ENSMUSG00000050295
GO:0044450	microtubule organizing center part	8	173	0.902246	0.96359	ENSMUSG00000015149;ENSMUSG00000021701;ENSMUSG00000024101;ENSMUSG00000034579;ENSMUSG00000035790;ENSMUSG00000045007;ENSMUSG00000059714;ENSMUSG00000063704
GO:1905368	peptidase complex	4	98	0.902792	0.96359	ENSMUSG00000021917;ENSMUSG00000024516;ENSMUSG00000025724;ENSMUSG00000031897
GO:0000118	histone deacetylase complex	2	57	0.903717	0.96359	ENSMUSG00000005045;ENSMUSG00000062906
GO:0097525	spliceosomal snRNP complex	2	57	0.903717	0.96359	ENSMUSG00000035215;ENSMUSG00000040824
GO:0000775	chromosome, centromeric region	9	192	0.905136	0.964105	ENSMUSG00000009013;ENSMUSG00000009630;ENSMUSG00000010609;ENSMUSG00000018509;ENSMUSG00000028447;ENSMUSG00000029757;ENSMUSG00000031176;ENSMUSG00000036928;ENSMUSG00000050379
GO:0070603	SWI/SNF superfamily-type complex	3	80	0.912	0.968196	ENSMUSG00000005045;ENSMUSG00000036568;ENSMUSG00000059518
GO:0031463	Cul3-RING ubiquitin ligase complex	1	35	0.912736	0.968196	ENSMUSG00000030685
GO:0032040	small-subunit processome	1	35	0.912736	0.968196	ENSMUSG00000051062
GO:1990391	DNA repair complex	1	35	0.912736	0.968196	ENSMUSG00000047617
GO:0005834	heterotrimeric G-protein complex	1	36	0.918614	0.972428	ENSMUSG00000071658
GO:1905360	GTPase complex	1	36	0.918614	0.972428	ENSMUSG00000071658
GO:0030532	small nuclear ribonucleoprotein complex	2	62	0.927281	0.980595	ENSMUSG00000035215;ENSMUSG00000040824
GO:0010494	cytoplasmic stress granule	2	63	0.931289	0.983823	ENSMUSG00000002227;ENSMUSG00000021476
GO:0019005	SCF ubiquitin ligase complex	2	64	0.935087	0.986823	ENSMUSG00000041556;ENSMUSG00000052934
GO:0032391	photoreceptor connecting cilium	1	40	0.938428	0.989019	ENSMUSG00000074818
GO:0061695	transferase complex, transferring phosphorus-containing groups	11	242	0.939088	0.989019	ENSMUSG00000000530;ENSMUSG00000002658;ENSMUSG00000021196;ENSMUSG00000021483;ENSMUSG00000028104;ENSMUSG00000028969;ENSMUSG00000030042;ENSMUSG00000034345;ENSMUSG00000039936;ENSMUSG00000071662;ENSMUSG00000090071
GO:1902562	H4 histone acetyltransferase complex	1	43	0.950055	0.999548	ENSMUSG00000030042
GO:0031461	cullin-RING ubiquitin ligase complex	6	155	0.953476	1	ENSMUSG00000025135;ENSMUSG00000030685;ENSMUSG00000041556;ENSMUSG00000052934;ENSMUSG00000055839;ENSMUSG00000065990
GO:0030684	preribosome	2	71	0.956597	1	ENSMUSG00000008167;ENSMUSG00000051062
GO:0016605	PML body	3	96	0.960739	1	ENSMUSG00000011751;ENSMUSG00000032355;ENSMUSG00000055116
GO:0000151	ubiquitin ligase complex	12	274	0.960838	1	ENSMUSG00000001786;ENSMUSG00000023826;ENSMUSG00000025135;ENSMUSG00000029060;ENSMUSG00000030685;ENSMUSG00000038068;ENSMUSG00000039904;ENSMUSG00000041556;ENSMUSG00000052934;ENSMUSG00000055839;ENSMUSG00000065990;ENSMUSG00000079658
GO:0120114	Sm-like protein family complex	2	73	0.961364	1	ENSMUSG00000035215;ENSMUSG00000040824
GO:0031519	PcG protein complex	1	48	0.964765	1	ENSMUSG00000006920
GO:0005871	kinesin complex	1	50	0.969355	1	ENSMUSG00000042992
GO:0036064	ciliary basal body	4	131	0.979278	1	ENSMUSG00000019986;ENSMUSG00000026927;ENSMUSG00000035790;ENSMUSG00000063704
GO:0001533	cornified envelope	1	58	0.982468	1	ENSMUSG00000046834
GO:0090575	RNA polymerase II transcription factor complex	5	162	0.9865	1	ENSMUSG00000002658;ENSMUSG00000021250;ENSMUSG00000021483;ENSMUSG00000034345;ENSMUSG00000058756
GO:0005684	U2-type spliceosomal complex	2	91	0.986734	1	ENSMUSG00000035215;ENSMUSG00000040824
GO:0005759	mitochondrial matrix	13	330	0.989019	1	ENSMUSG00000022186;ENSMUSG00000023723;ENSMUSG00000023967;ENSMUSG00000025889;ENSMUSG00000026087;ENSMUSG00000027875;ENSMUSG00000029066;ENSMUSG00000030706;ENSMUSG00000037740;ENSMUSG00000039680;ENSMUSG00000044986;ENSMUSG00000054312;ENSMUSG00000073676
GO:0071013	catalytic step 2 spliceosome	2	95	0.989587	1	ENSMUSG00000035215;ENSMUSG00000040824
GO:0016607	nuclear speck	16	391	0.990292	1	ENSMUSG00000001741;ENSMUSG00000005045;ENSMUSG00000005583;ENSMUSG00000018411;ENSMUSG00000019302;ENSMUSG00000019970;ENSMUSG00000021338;ENSMUSG00000021476;ENSMUSG00000023826;ENSMUSG00000026826;ENSMUSG00000029649;ENSMUSG00000030946;ENSMUSG00000031428;ENSMUSG00000032239;ENSMUSG00000036615;ENSMUSG00000054679
GO:0098687	chromosomal region	11	303	0.993101	1	ENSMUSG00000006920;ENSMUSG00000009013;ENSMUSG00000009630;ENSMUSG00000010609;ENSMUSG00000018509;ENSMUSG00000024170;ENSMUSG00000028447;ENSMUSG00000029757;ENSMUSG00000031176;ENSMUSG00000036928;ENSMUSG00000050379
GO:0000502	proteasome complex	1	72	0.993405	1	ENSMUSG00000031897
GO:0005643	nuclear pore	1	73	0.99385	1	ENSMUSG00000017774
GO:1905369	endopeptidase complex	1	73	0.99385	1	ENSMUSG00000031897
GO:0000784	nuclear chromosome, telomeric region	1	78	0.995664	1	ENSMUSG00000024170
GO:0000781	chromosome, telomeric region	2	113	0.996553	1	ENSMUSG00000006920;ENSMUSG00000024170
GO:0000123	histone acetyltransferase complex	1	82	0.996721	1	ENSMUSG00000030042
GO:0000790	nuclear chromatin	15	411	0.997625	1	ENSMUSG00000002319;ENSMUSG00000005045;ENSMUSG00000005583;ENSMUSG00000015149;ENSMUSG00000020427;ENSMUSG00000022346;ENSMUSG00000024170;ENSMUSG00000027230;ENSMUSG00000028104;ENSMUSG00000036568;ENSMUSG00000039153;ENSMUSG00000050295;ENSMUSG00000056596;ENSMUSG00000059518;ENSMUSG00000073616
GO:0044798	nuclear transcription factor complex	5	199	0.997848	1	ENSMUSG00000002658;ENSMUSG00000021250;ENSMUSG00000021483;ENSMUSG00000034345;ENSMUSG00000058756
GO:0034708	methyltransferase complex	2	121	0.997907	1	ENSMUSG00000006920;ENSMUSG00000040824
GO:0016604	nuclear body	32	744	0.998269	1	ENSMUSG00000001741;ENSMUSG00000003575;ENSMUSG00000005045;ENSMUSG00000005583;ENSMUSG00000010086;ENSMUSG00000011751;ENSMUSG00000017774;ENSMUSG00000018411;ENSMUSG00000019302;ENSMUSG00000019970;ENSMUSG00000021338;ENSMUSG00000021476;ENSMUSG00000021892;ENSMUSG00000022346;ENSMUSG00000023826;ENSMUSG00000024170;ENSMUSG00000026826;ENSMUSG00000027133;ENSMUSG00000028843;ENSMUSG00000029649;ENSMUSG00000030685;…
GO:0031248	protein acetyltransferase complex	1	93	0.998481	1	ENSMUSG00000030042
GO:1902493	acetyltransferase complex	1	93	0.998481	1	ENSMUSG00000030042
GO:0035097	histone methyltransferase complex	1	94	0.998583	1	ENSMUSG00000006920
GO:0000795	synaptonemal complex	2	135	0.999133	1	ENSMUSG00000036928;ENSMUSG00000037217
GO:0099086	synaptonemal structure	2	135	0.999133	1	ENSMUSG00000036928;ENSMUSG00000037217
GO:0045095	keratin filament	1	114	0.99965	1	ENSMUSG00000046834
GO:0000793	condensed chromosome	8	307	0.999664	1	ENSMUSG00000018509;ENSMUSG00000024844;ENSMUSG00000028447;ENSMUSG00000029757;ENSMUSG00000031176;ENSMUSG00000036928;ENSMUSG00000037217;ENSMUSG00000050379
GO:0000785	chromatin	21	594	0.999777	1	ENSMUSG00000002319;ENSMUSG00000005045;ENSMUSG00000005583;ENSMUSG00000015149;ENSMUSG00000020427;ENSMUSG00000020644;ENSMUSG00000021701;ENSMUSG00000022346;ENSMUSG00000024170;ENSMUSG00000026509;ENSMUSG00000027230;ENSMUSG00000028104;ENSMUSG00000028756;ENSMUSG00000033006;ENSMUSG00000036568;ENSMUSG00000036928;ENSMUSG00000039153;ENSMUSG00000050295;ENSMUSG00000056596;ENSMUSG00000059518;ENSMUSG00000073616
GO:0019814	immunoglobulin complex	1	127	0.999859	1	ENSMUSG00000021457
GO:0005634	nucleus	403	6925	0.999906	1	ENSMUSG00000000078;ENSMUSG00000000317;ENSMUSG00000000531;ENSMUSG00000001025;ENSMUSG00000001123;ENSMUSG00000001175;ENSMUSG00000001289;ENSMUSG00000001552;ENSMUSG00000001741;ENSMUSG00000001786;ENSMUSG00000001988;ENSMUSG00000002006;ENSMUSG00000002012;ENSMUSG00000002227;ENSMUSG00000002319;ENSMUSG00000002325;ENSMUSG00000002658;ENSMUSG00000002985;ENSMUSG00000003161;ENSMUSG00000003378;ENSMUSG00000003423;…
GO:1990234	transferase complex	28	759	0.999914	1	ENSMUSG00000000530;ENSMUSG00000001786;ENSMUSG00000002658;ENSMUSG00000006920;ENSMUSG00000021196;ENSMUSG00000021483;ENSMUSG00000022174;ENSMUSG00000023826;ENSMUSG00000025135;ENSMUSG00000028104;ENSMUSG00000028969;ENSMUSG00000029060;ENSMUSG00000030042;ENSMUSG00000030685;ENSMUSG00000034345;ENSMUSG00000038068;ENSMUSG00000039530;ENSMUSG00000039904;ENSMUSG00000039936;ENSMUSG00000040824;ENSMUSG00000041556;…
GO:0070013	intracellular organelle lumen	235	4322	0.999954	1	ENSMUSG00000000078;ENSMUSG00000000125;ENSMUSG00000000531;ENSMUSG00000001175;ENSMUSG00000001555;ENSMUSG00000001741;ENSMUSG00000002006;ENSMUSG00000002319;ENSMUSG00000002658;ENSMUSG00000003161;ENSMUSG00000003423;ENSMUSG00000003575;ENSMUSG00000004263;ENSMUSG00000004846;ENSMUSG00000005045;ENSMUSG00000005148;ENSMUSG00000005583;ENSMUSG00000006219;ENSMUSG00000006333;ENSMUSG00000006517;ENSMUSG00000006589;…
GO:0031974	membrane-enclosed lumen	235	4323	0.999954	1	ENSMUSG00000000078;ENSMUSG00000000125;ENSMUSG00000000531;ENSMUSG00000001175;ENSMUSG00000001555;ENSMUSG00000001741;ENSMUSG00000002006;ENSMUSG00000002319;ENSMUSG00000002658;ENSMUSG00000003161;ENSMUSG00000003423;ENSMUSG00000003575;ENSMUSG00000004263;ENSMUSG00000004846;ENSMUSG00000005045;ENSMUSG00000005148;ENSMUSG00000005583;ENSMUSG00000006219;ENSMUSG00000006333;ENSMUSG00000006517;ENSMUSG00000006589;…
GO:0043233	organelle lumen	235	4323	0.999954	1	ENSMUSG00000000078;ENSMUSG00000000125;ENSMUSG00000000531;ENSMUSG00000001175;ENSMUSG00000001555;ENSMUSG00000001741;ENSMUSG00000002006;ENSMUSG00000002319;ENSMUSG00000002658;ENSMUSG00000003161;ENSMUSG00000003423;ENSMUSG00000003575;ENSMUSG00000004263;ENSMUSG00000004846;ENSMUSG00000005045;ENSMUSG00000005148;ENSMUSG00000005583;ENSMUSG00000006219;ENSMUSG00000006333;ENSMUSG00000006517;ENSMUSG00000006589;…
GO:0032993	protein-DNA complex	3	220	0.99997	1	ENSMUSG00000001552;ENSMUSG00000021250;ENSMUSG00000030717
GO:0000794	condensed nuclear chromosome	2	192	0.999978	1	ENSMUSG00000036928;ENSMUSG00000037217
GO:0005681	spliceosomal complex	2	198	0.999985	1	ENSMUSG00000035215;ENSMUSG00000040824
GO:0044451	nucleoplasm part	42	1083	0.999986	1	ENSMUSG00000001741;ENSMUSG00000002658;ENSMUSG00000003575;ENSMUSG00000005045;ENSMUSG00000005583;ENSMUSG00000006920;ENSMUSG00000010086;ENSMUSG00000011751;ENSMUSG00000017774;ENSMUSG00000018411;ENSMUSG00000019302;ENSMUSG00000019970;ENSMUSG00000021338;ENSMUSG00000021476;ENSMUSG00000021483;ENSMUSG00000021892;ENSMUSG00000022346;ENSMUSG00000023826;ENSMUSG00000024170;ENSMUSG00000026826;ENSMUSG00000027133;…
GO:0044428	nuclear part	226	4289	0.999995	1	ENSMUSG00000000078;ENSMUSG00000000531;ENSMUSG00000001025;ENSMUSG00000001175;ENSMUSG00000001552;ENSMUSG00000001741;ENSMUSG00000002006;ENSMUSG00000002319;ENSMUSG00000002658;ENSMUSG00000002985;ENSMUSG00000003161;ENSMUSG00000003423;ENSMUSG00000003575;ENSMUSG00000004263;ENSMUSG00000005045;ENSMUSG00000005148;ENSMUSG00000005583;ENSMUSG00000006219;ENSMUSG00000006333;ENSMUSG00000006589;ENSMUSG00000006920;…
GO:0044427	chromosomal part	36	1049	0.999999	1	ENSMUSG00000002319;ENSMUSG00000005045;ENSMUSG00000005583;ENSMUSG00000006304;ENSMUSG00000006920;ENSMUSG00000008475;ENSMUSG00000009013;ENSMUSG00000009630;ENSMUSG00000010609;ENSMUSG00000015149;ENSMUSG00000018509;ENSMUSG00000020427;ENSMUSG00000020644;ENSMUSG00000021701;ENSMUSG00000022346;ENSMUSG00000024170;ENSMUSG00000026509;ENSMUSG00000027230;ENSMUSG00000028104;ENSMUSG00000028447;ENSMUSG00000028756;…
GO:0005654	nucleoplasm	137	2901	0.999999	1	ENSMUSG00000001175;ENSMUSG00000001741;ENSMUSG00000002006;ENSMUSG00000002658;ENSMUSG00000003161;ENSMUSG00000003575;ENSMUSG00000004263;ENSMUSG00000005045;ENSMUSG00000005148;ENSMUSG00000005583;ENSMUSG00000006589;ENSMUSG00000006920;ENSMUSG00000010086;ENSMUSG00000010376;ENSMUSG00000011751;ENSMUSG00000017774;ENSMUSG00000018001;ENSMUSG00000018126;ENSMUSG00000018411;ENSMUSG00000019302;ENSMUSG00000019370;…
GO:0044454	nuclear chromosome part	18	678	1	1	ENSMUSG00000002319;ENSMUSG00000005045;ENSMUSG00000005583;ENSMUSG00000015149;ENSMUSG00000020427;ENSMUSG00000022346;ENSMUSG00000024170;ENSMUSG00000027230;ENSMUSG00000028104;ENSMUSG00000030042;ENSMUSG00000036568;ENSMUSG00000036928;ENSMUSG00000037217;ENSMUSG00000039153;ENSMUSG00000050295;ENSMUSG00000056596;ENSMUSG00000059518;ENSMUSG00000073616
GO:0031981	nuclear lumen	189	3805	1	1	ENSMUSG00000000078;ENSMUSG00000001175;ENSMUSG00000001741;ENSMUSG00000002006;ENSMUSG00000002319;ENSMUSG00000002658;ENSMUSG00000003161;ENSMUSG00000003423;ENSMUSG00000003575;ENSMUSG00000004263;ENSMUSG00000005045;ENSMUSG00000005148;ENSMUSG00000005583;ENSMUSG00000006219;ENSMUSG00000006333;ENSMUSG00000006589;ENSMUSG00000006920;ENSMUSG00000008167;ENSMUSG00000010086;ENSMUSG00000010376;ENSMUSG00000011751;…
GO:0000228	nuclear chromosome	18	712	1	1	ENSMUSG00000002319;ENSMUSG00000005045;ENSMUSG00000005583;ENSMUSG00000015149;ENSMUSG00000020427;ENSMUSG00000022346;ENSMUSG00000024170;ENSMUSG00000027230;ENSMUSG00000028104;ENSMUSG00000030042;ENSMUSG00000036568;ENSMUSG00000036928;ENSMUSG00000037217;ENSMUSG00000039153;ENSMUSG00000050295;ENSMUSG00000056596;ENSMUSG00000059518;ENSMUSG00000073616
GO:0005694	chromosome	38	1157	1	1	ENSMUSG00000002319;ENSMUSG00000005045;ENSMUSG00000005583;ENSMUSG00000006304;ENSMUSG00000006920;ENSMUSG00000008475;ENSMUSG00000009013;ENSMUSG00000009630;ENSMUSG00000010609;ENSMUSG00000015149;ENSMUSG00000018509;ENSMUSG00000020224;ENSMUSG00000020427;ENSMUSG00000020644;ENSMUSG00000021701;ENSMUSG00000022346;ENSMUSG00000024170;ENSMUSG00000024844;ENSMUSG00000026509;ENSMUSG00000027230;ENSMUSG00000028104;…
GO:0005575	cellular_component	1434	21322	1	1	ENSMUSG00000000078;ENSMUSG00000000125;ENSMUSG00000000223;ENSMUSG00000000296;ENSMUSG00000000303;ENSMUSG00000000308;ENSMUSG00000000317;ENSMUSG00000000326;ENSMUSG00000000530;ENSMUSG00000000531;ENSMUSG00000000560;ENSMUSG00000000594;ENSMUSG00000000605;ENSMUSG00000000627;ENSMUSG00000000753;ENSMUSG00000000805;ENSMUSG00000001025;ENSMUSG00000001119;ENSMUSG00000001123;ENSMUSG00000001175;ENSMUSG00000001227;…

## Sheet: Fig3E RNA FvsWTdownBP
GO ID	Description	out (1423)	All (21250)	pvalue	p.adjust	Genes
GO:0099177	regulation of trans-synaptic signaling	120	487	3.81414e-37	3.17069e-33	ENSMUSG00000000303;ENSMUSG00000002771;ENSMUSG00000002985;ENSMUSG00000003352;ENSMUSG00000003378;ENSMUSG00000003411;ENSMUSG00000003575;ENSMUSG00000003657;ENSMUSG00000003863;ENSMUSG00000003934;ENSMUSG00000003974;ENSMUSG00000004113;ENSMUSG00000005360;ENSMUSG00000005583;ENSMUSG00000007207;ENSMUSG00000009894;ENSMUSG00000015968;ENSMUSG00000017737;ENSMUSG00000018411;ENSMUSG00000018634;ENSMUSG00000019370;…
GO:0050804	modulation of chemical synaptic transmission	119	486	1.49997e-36	6.23461e-33	ENSMUSG00000000303;ENSMUSG00000002771;ENSMUSG00000002985;ENSMUSG00000003352;ENSMUSG00000003378;ENSMUSG00000003411;ENSMUSG00000003575;ENSMUSG00000003657;ENSMUSG00000003863;ENSMUSG00000003934;ENSMUSG00000003974;ENSMUSG00000004113;ENSMUSG00000005360;ENSMUSG00000005583;ENSMUSG00000007207;ENSMUSG00000009894;ENSMUSG00000015968;ENSMUSG00000017737;ENSMUSG00000018411;ENSMUSG00000018634;ENSMUSG00000019370;…
GO:0099537	trans-synaptic signaling	144	683	3.34262e-36	8.10855e-33	ENSMUSG00000000303;ENSMUSG00000000560;ENSMUSG00000002771;ENSMUSG00000002985;ENSMUSG00000003279;ENSMUSG00000003352;ENSMUSG00000003378;ENSMUSG00000003411;ENSMUSG00000003575;ENSMUSG00000003657;ENSMUSG00000003863;ENSMUSG00000003934;ENSMUSG00000003974;ENSMUSG00000004113;ENSMUSG00000004961;ENSMUSG00000005360;ENSMUSG00000005583;ENSMUSG00000007207;ENSMUSG00000009894;ENSMUSG00000010803;ENSMUSG00000015968;…
GO:0099536	synaptic signaling	145	692	3.90162e-36	8.10855e-33	ENSMUSG00000000303;ENSMUSG00000000560;ENSMUSG00000002771;ENSMUSG00000002985;ENSMUSG00000003279;ENSMUSG00000003352;ENSMUSG00000003378;ENSMUSG00000003411;ENSMUSG00000003575;ENSMUSG00000003657;ENSMUSG00000003863;ENSMUSG00000003934;ENSMUSG00000003974;ENSMUSG00000004113;ENSMUSG00000004961;ENSMUSG00000005360;ENSMUSG00000005583;ENSMUSG00000007207;ENSMUSG00000009894;ENSMUSG00000010803;ENSMUSG00000015968;…
GO:0051179	localization	613	5979	5.90386e-36	9.81576e-33	ENSMUSG00000000125;ENSMUSG00000000303;ENSMUSG00000000326;ENSMUSG00000000530;ENSMUSG00000000531;ENSMUSG00000000560;ENSMUSG00000000594;ENSMUSG00000000605;ENSMUSG00000000627;ENSMUSG00000000753;ENSMUSG00000000805;ENSMUSG00000001025;ENSMUSG00000001123;ENSMUSG00000001175;ENSMUSG00000001227;ENSMUSG00000001240;ENSMUSG00000001248;ENSMUSG00000001467;ENSMUSG00000001507;ENSMUSG00000001552;ENSMUSG00000001741;…
GO:0006810	transport	497	4498	1.38727e-35	1.92206e-32	ENSMUSG00000000303;ENSMUSG00000000326;ENSMUSG00000000531;ENSMUSG00000000560;ENSMUSG00000000594;ENSMUSG00000000605;ENSMUSG00000000805;ENSMUSG00000001025;ENSMUSG00000001123;ENSMUSG00000001175;ENSMUSG00000001240;ENSMUSG00000001248;ENSMUSG00000001467;ENSMUSG00000001552;ENSMUSG00000001741;ENSMUSG00000001786;ENSMUSG00000002015;ENSMUSG00000002083;ENSMUSG00000002105;ENSMUSG00000002319;ENSMUSG00000002395;…
GO:0007268	chemical synaptic transmission	141	675	5.50915e-35	5.7247e-32	ENSMUSG00000000303;ENSMUSG00000000560;ENSMUSG00000002771;ENSMUSG00000002985;ENSMUSG00000003279;ENSMUSG00000003352;ENSMUSG00000003378;ENSMUSG00000003411;ENSMUSG00000003575;ENSMUSG00000003657;ENSMUSG00000003863;ENSMUSG00000003934;ENSMUSG00000003974;ENSMUSG00000004113;ENSMUSG00000004961;ENSMUSG00000005360;ENSMUSG00000005583;ENSMUSG00000007207;ENSMUSG00000009894;ENSMUSG00000010803;ENSMUSG00000015968;…
GO:0098916	anterograde trans-synaptic signaling	141	675	5.50915e-35	5.7247e-32	ENSMUSG00000000303;ENSMUSG00000000560;ENSMUSG00000002771;ENSMUSG00000002985;ENSMUSG00000003279;ENSMUSG00000003352;ENSMUSG00000003378;ENSMUSG00000003411;ENSMUSG00000003575;ENSMUSG00000003657;ENSMUSG00000003863;ENSMUSG00000003934;ENSMUSG00000003974;ENSMUSG00000004113;ENSMUSG00000004961;ENSMUSG00000005360;ENSMUSG00000005583;ENSMUSG00000007207;ENSMUSG00000009894;ENSMUSG00000010803;ENSMUSG00000015968;…
GO:0051234	establishment of localization	504	4625	1.43161e-34	1.32233e-31	ENSMUSG00000000303;ENSMUSG00000000326;ENSMUSG00000000531;ENSMUSG00000000560;ENSMUSG00000000594;ENSMUSG00000000605;ENSMUSG00000000805;ENSMUSG00000001025;ENSMUSG00000001123;ENSMUSG00000001175;ENSMUSG00000001240;ENSMUSG00000001248;ENSMUSG00000001467;ENSMUSG00000001552;ENSMUSG00000001741;ENSMUSG00000001786;ENSMUSG00000002015;ENSMUSG00000002083;ENSMUSG00000002105;ENSMUSG00000002319;ENSMUSG00000002395;…
GO:0006812	cation transport	195	1158	1.89145e-34	1.57236e-31	ENSMUSG00000000605;ENSMUSG00000001175;ENSMUSG00000001240;ENSMUSG00000001741;ENSMUSG00000002083;ENSMUSG00000002105;ENSMUSG00000002771;ENSMUSG00000003161;ENSMUSG00000003352;ENSMUSG00000003411;ENSMUSG00000003617;ENSMUSG00000004113;ENSMUSG00000004285;ENSMUSG00000004961;ENSMUSG00000005360;ENSMUSG00000005583;ENSMUSG00000007097;ENSMUSG00000007655;ENSMUSG00000009687;ENSMUSG00000009731;ENSMUSG00000010064;…
GO:0065008	regulation of biological quality	437	3852	4.60201e-33	3.47787e-30	ENSMUSG00000000125;ENSMUSG00000000326;ENSMUSG00000000530;ENSMUSG00000000531;ENSMUSG00000000560;ENSMUSG00000000594;ENSMUSG00000000627;ENSMUSG00000000753;ENSMUSG00000000805;ENSMUSG00000001123;ENSMUSG00000001175;ENSMUSG00000001227;ENSMUSG00000001240;ENSMUSG00000001552;ENSMUSG00000001786;ENSMUSG00000002015;ENSMUSG00000002083;ENSMUSG00000002105;ENSMUSG00000002227;ENSMUSG00000002280;ENSMUSG00000002289;…
GO:0006811	ion transport	238	1631	4.3533e-32	3.01575e-29	ENSMUSG00000000560;ENSMUSG00000000605;ENSMUSG00000000805;ENSMUSG00000001025;ENSMUSG00000001175;ENSMUSG00000001240;ENSMUSG00000001741;ENSMUSG00000002083;ENSMUSG00000002105;ENSMUSG00000002771;ENSMUSG00000002985;ENSMUSG00000003153;ENSMUSG00000003161;ENSMUSG00000003352;ENSMUSG00000003378;ENSMUSG00000003411;ENSMUSG00000003617;ENSMUSG00000004113;ENSMUSG00000004207;ENSMUSG00000004285;ENSMUSG00000004961;…
GO:0034220	ion transmembrane transport	182	1090	1.25464e-31	8.02296e-29	ENSMUSG00000000560;ENSMUSG00000000605;ENSMUSG00000001025;ENSMUSG00000001175;ENSMUSG00000002083;ENSMUSG00000002105;ENSMUSG00000002771;ENSMUSG00000003161;ENSMUSG00000003352;ENSMUSG00000003378;ENSMUSG00000004113;ENSMUSG00000004285;ENSMUSG00000005360;ENSMUSG00000005583;ENSMUSG00000006576;ENSMUSG00000007097;ENSMUSG00000007655;ENSMUSG00000009687;ENSMUSG00000009731;ENSMUSG00000010064;ENSMUSG00000010609;…
GO:0098655	cation transmembrane transport	153	829	1.80319e-31	1.07071e-28	ENSMUSG00000000605;ENSMUSG00000001175;ENSMUSG00000002083;ENSMUSG00000002105;ENSMUSG00000002771;ENSMUSG00000003161;ENSMUSG00000003352;ENSMUSG00000004113;ENSMUSG00000004285;ENSMUSG00000005360;ENSMUSG00000005583;ENSMUSG00000007097;ENSMUSG00000007655;ENSMUSG00000009687;ENSMUSG00000009731;ENSMUSG00000010064;ENSMUSG00000010609;ENSMUSG00000014313;ENSMUSG00000015790;ENSMUSG00000015968;ENSMUSG00000016252;…
GO:0007267	cell-cell signaling	208	1392	2.59497e-29	1.43814e-26	ENSMUSG00000000125;ENSMUSG00000000303;ENSMUSG00000000560;ENSMUSG00000001289;ENSMUSG00000001507;ENSMUSG00000002771;ENSMUSG00000002985;ENSMUSG00000003161;ENSMUSG00000003279;ENSMUSG00000003352;ENSMUSG00000003378;ENSMUSG00000003411;ENSMUSG00000003575;ENSMUSG00000003657;ENSMUSG00000003863;ENSMUSG00000003934;ENSMUSG00000003974;ENSMUSG00000004113;ENSMUSG00000004961;ENSMUSG00000005148;ENSMUSG00000005360;…
GO:0032879	regulation of localization	336	2786	2.87341e-29	1.49291e-26	ENSMUSG00000000125;ENSMUSG00000000303;ENSMUSG00000000326;ENSMUSG00000000530;ENSMUSG00000000531;ENSMUSG00000000627;ENSMUSG00000000753;ENSMUSG00000001123;ENSMUSG00000001175;ENSMUSG00000001227;ENSMUSG00000001467;ENSMUSG00000001507;ENSMUSG00000001552;ENSMUSG00000001741;ENSMUSG00000002015;ENSMUSG00000002083;ENSMUSG00000002395;ENSMUSG00000002580;ENSMUSG00000002985;ENSMUSG00000003161;ENSMUSG00000003352;…
GO:0055085	transmembrane transport	217	1511	3.5773e-28	1.7493e-25	ENSMUSG00000000560;ENSMUSG00000000605;ENSMUSG00000001025;ENSMUSG00000001175;ENSMUSG00000002083;ENSMUSG00000002105;ENSMUSG00000002763;ENSMUSG00000002771;ENSMUSG00000003153;ENSMUSG00000003161;ENSMUSG00000003352;ENSMUSG00000003378;ENSMUSG00000004113;ENSMUSG00000004285;ENSMUSG00000005360;ENSMUSG00000005583;ENSMUSG00000006576;ENSMUSG00000007097;ENSMUSG00000007655;ENSMUSG00000009687;ENSMUSG00000009731;…
GO:0098660	inorganic ion transmembrane transport	145	818	6.28648e-28	2.9033e-25	ENSMUSG00000000560;ENSMUSG00000000605;ENSMUSG00000001175;ENSMUSG00000002083;ENSMUSG00000002105;ENSMUSG00000002771;ENSMUSG00000003161;ENSMUSG00000003352;ENSMUSG00000004113;ENSMUSG00000004285;ENSMUSG00000005360;ENSMUSG00000007097;ENSMUSG00000007655;ENSMUSG00000009687;ENSMUSG00000009731;ENSMUSG00000010609;ENSMUSG00000010803;ENSMUSG00000014313;ENSMUSG00000015790;ENSMUSG00000015968;ENSMUSG00000016252;…
GO:0007399	nervous system development	289	2308	1.74139e-27	7.61906e-25	ENSMUSG00000000125;ENSMUSG00000000223;ENSMUSG00000000303;ENSMUSG00000000560;ENSMUSG00000000627;ENSMUSG00000000753;ENSMUSG00000001227;ENSMUSG00000001507;ENSMUSG00000001786;ENSMUSG00000002227;ENSMUSG00000002799;ENSMUSG00000002985;ENSMUSG00000003575;ENSMUSG00000003934;ENSMUSG00000003948;ENSMUSG00000004207;ENSMUSG00000004846;ENSMUSG00000004892;ENSMUSG00000005045;ENSMUSG00000005360;ENSMUSG00000005583;…
GO:0098662	inorganic cation transmembrane transport	134	735	4.68266e-27	1.94635e-24	ENSMUSG00000000605;ENSMUSG00000001175;ENSMUSG00000002083;ENSMUSG00000002105;ENSMUSG00000002771;ENSMUSG00000003161;ENSMUSG00000003352;ENSMUSG00000004113;ENSMUSG00000004285;ENSMUSG00000005360;ENSMUSG00000007097;ENSMUSG00000007655;ENSMUSG00000009687;ENSMUSG00000009731;ENSMUSG00000010609;ENSMUSG00000014313;ENSMUSG00000015790;ENSMUSG00000015968;ENSMUSG00000016252;ENSMUSG00000016346;ENSMUSG00000017400;…
GO:0051049	regulation of transport	249	1909	4.88782e-26	1.93488e-23	ENSMUSG00000000303;ENSMUSG00000000326;ENSMUSG00000000531;ENSMUSG00000001123;ENSMUSG00000001175;ENSMUSG00000001467;ENSMUSG00000001552;ENSMUSG00000001741;ENSMUSG00000002015;ENSMUSG00000002083;ENSMUSG00000002395;ENSMUSG00000002985;ENSMUSG00000003161;ENSMUSG00000003352;ENSMUSG00000003378;ENSMUSG00000003411;ENSMUSG00000004113;ENSMUSG00000004961;ENSMUSG00000005583;ENSMUSG00000005986;ENSMUSG00000006304;…
GO:0050806	positive regulation of synaptic transmission	60	205	3.34002e-23	1.26207e-20	ENSMUSG00000002771;ENSMUSG00000002985;ENSMUSG00000003352;ENSMUSG00000003411;ENSMUSG00000003575;ENSMUSG00000003657;ENSMUSG00000004113;ENSMUSG00000005360;ENSMUSG00000007207;ENSMUSG00000009894;ENSMUSG00000015968;ENSMUSG00000018634;ENSMUSG00000019899;ENSMUSG00000020122;ENSMUSG00000020431;ENSMUSG00000020524;ENSMUSG00000020894;ENSMUSG00000020932;ENSMUSG00000021259;ENSMUSG00000021701;ENSMUSG00000022623;…
GO:0042391	regulation of membrane potential	91	450	8.50271e-22	3.07318e-19	ENSMUSG00000000560;ENSMUSG00000001552;ENSMUSG00000002771;ENSMUSG00000003352;ENSMUSG00000003378;ENSMUSG00000003575;ENSMUSG00000005583;ENSMUSG00000007207;ENSMUSG00000007655;ENSMUSG00000010803;ENSMUSG00000015968;ENSMUSG00000018411;ENSMUSG00000019194;ENSMUSG00000020331;ENSMUSG00000020436;ENSMUSG00000020524;ENSMUSG00000020635;ENSMUSG00000020704;ENSMUSG00000021313;ENSMUSG00000021730;ENSMUSG00000022346;…
GO:0048167	regulation of synaptic plasticity	57	202	2.99264e-21	1.03658e-18	ENSMUSG00000002771;ENSMUSG00000002985;ENSMUSG00000003575;ENSMUSG00000003657;ENSMUSG00000003863;ENSMUSG00000005583;ENSMUSG00000009894;ENSMUSG00000017737;ENSMUSG00000018411;ENSMUSG00000018634;ENSMUSG00000020431;ENSMUSG00000020524;ENSMUSG00000020894;ENSMUSG00000020932;ENSMUSG00000021259;ENSMUSG00000021701;ENSMUSG00000022208;ENSMUSG00000022415;ENSMUSG00000022494;ENSMUSG00000022623;ENSMUSG00000024261;…
GO:0043269	regulation of ion transport	118	708	1.48186e-20	4.86205e-18	ENSMUSG00000001175;ENSMUSG00000001741;ENSMUSG00000002985;ENSMUSG00000003161;ENSMUSG00000003352;ENSMUSG00000003411;ENSMUSG00000004113;ENSMUSG00000004961;ENSMUSG00000005583;ENSMUSG00000007097;ENSMUSG00000007655;ENSMUSG00000009687;ENSMUSG00000009731;ENSMUSG00000010064;ENSMUSG00000010609;ENSMUSG00000011751;ENSMUSG00000015968;ENSMUSG00000017400;ENSMUSG00000017737;ENSMUSG00000018507;ENSMUSG00000018634;…
GO:0030001	metal ion transport	134	860	1.52067e-20	4.86205e-18	ENSMUSG00000001175;ENSMUSG00000001240;ENSMUSG00000001741;ENSMUSG00000002083;ENSMUSG00000002105;ENSMUSG00000002771;ENSMUSG00000003161;ENSMUSG00000003352;ENSMUSG00000003617;ENSMUSG00000004113;ENSMUSG00000005360;ENSMUSG00000007097;ENSMUSG00000007655;ENSMUSG00000009687;ENSMUSG00000009731;ENSMUSG00000010064;ENSMUSG00000010609;ENSMUSG00000011751;ENSMUSG00000015968;ENSMUSG00000016346;ENSMUSG00000017400;…
GO:0015672	monovalent inorganic cation transport	96	512	1.72013e-20	5.2961e-18	ENSMUSG00000000605;ENSMUSG00000004285;ENSMUSG00000005360;ENSMUSG00000007097;ENSMUSG00000007655;ENSMUSG00000009687;ENSMUSG00000009731;ENSMUSG00000010064;ENSMUSG00000011751;ENSMUSG00000014313;ENSMUSG00000015790;ENSMUSG00000015968;ENSMUSG00000016252;ENSMUSG00000016346;ENSMUSG00000017778;ENSMUSG00000018459;ENSMUSG00000018770;ENSMUSG00000018900;ENSMUSG00000019087;ENSMUSG00000019194;ENSMUSG00000019302;…
GO:0030182	neuron differentiation	187	1406	2.28032e-20	6.77011e-18	ENSMUSG00000000125;ENSMUSG00000000303;ENSMUSG00000000627;ENSMUSG00000000753;ENSMUSG00000001227;ENSMUSG00000001507;ENSMUSG00000001786;ENSMUSG00000002227;ENSMUSG00000002799;ENSMUSG00000002985;ENSMUSG00000003575;ENSMUSG00000003934;ENSMUSG00000003948;ENSMUSG00000005045;ENSMUSG00000005360;ENSMUSG00000005583;ENSMUSG00000006699;ENSMUSG00000007655;ENSMUSG00000007872;ENSMUSG00000010086;ENSMUSG00000011751;…
GO:0022008	neurogenesis	212	1686	4.16015e-20	1.19253e-17	ENSMUSG00000000125;ENSMUSG00000000303;ENSMUSG00000000627;ENSMUSG00000000753;ENSMUSG00000001227;ENSMUSG00000001507;ENSMUSG00000001786;ENSMUSG00000002227;ENSMUSG00000002799;ENSMUSG00000002985;ENSMUSG00000003575;ENSMUSG00000003934;ENSMUSG00000003948;ENSMUSG00000005045;ENSMUSG00000005360;ENSMUSG00000005583;ENSMUSG00000006699;ENSMUSG00000007655;ENSMUSG00000007872;ENSMUSG00000010086;ENSMUSG00000011751;…
GO:0048666	neuron development	161	1146	6.78608e-20	1.88042e-17	ENSMUSG00000000125;ENSMUSG00000000303;ENSMUSG00000000627;ENSMUSG00000000753;ENSMUSG00000001227;ENSMUSG00000001507;ENSMUSG00000001786;ENSMUSG00000002227;ENSMUSG00000002985;ENSMUSG00000003575;ENSMUSG00000003934;ENSMUSG00000005360;ENSMUSG00000005583;ENSMUSG00000006699;ENSMUSG00000011751;ENSMUSG00000017724;ENSMUSG00000017929;ENSMUSG00000018012;ENSMUSG00000018217;ENSMUSG00000018411;ENSMUSG00000018507;…
GO:0048731	system development	454	4678	2.41078e-19	6.27292e-17	ENSMUSG00000000125;ENSMUSG00000000223;ENSMUSG00000000303;ENSMUSG00000000530;ENSMUSG00000000560;ENSMUSG00000000627;ENSMUSG00000000753;ENSMUSG00000001119;ENSMUSG00000001123;ENSMUSG00000001227;ENSMUSG00000001240;ENSMUSG00000001289;ENSMUSG00000001507;ENSMUSG00000001552;ENSMUSG00000001786;ENSMUSG00000002227;ENSMUSG00000002280;ENSMUSG00000002289;ENSMUSG00000002343;ENSMUSG00000002799;ENSMUSG00000002985;…
GO:0023051	regulation of signaling	353	3385	2.41469e-19	6.27292e-17	ENSMUSG00000000125;ENSMUSG00000000296;ENSMUSG00000000303;ENSMUSG00000000530;ENSMUSG00000001123;ENSMUSG00000001175;ENSMUSG00000001240;ENSMUSG00000001289;ENSMUSG00000001507;ENSMUSG00000001741;ENSMUSG00000002015;ENSMUSG00000002083;ENSMUSG00000002771;ENSMUSG00000002799;ENSMUSG00000002985;ENSMUSG00000003161;ENSMUSG00000003352;ENSMUSG00000003378;ENSMUSG00000003411;ENSMUSG00000003423;ENSMUSG00000003575;…
GO:0030030	cell projection organization	192	1492	2.64847e-19	6.67175e-17	ENSMUSG00000000125;ENSMUSG00000000303;ENSMUSG00000000627;ENSMUSG00000000753;ENSMUSG00000001227;ENSMUSG00000001507;ENSMUSG00000001786;ENSMUSG00000002227;ENSMUSG00000002580;ENSMUSG00000002985;ENSMUSG00000003575;ENSMUSG00000003934;ENSMUSG00000005148;ENSMUSG00000005583;ENSMUSG00000006304;ENSMUSG00000006699;ENSMUSG00000007655;ENSMUSG00000008475;ENSMUSG00000009013;ENSMUSG00000011751;ENSMUSG00000015766;…
GO:0010646	regulation of cell communication	350	3362	4.86883e-19	1.19043e-16	ENSMUSG00000000125;ENSMUSG00000000296;ENSMUSG00000000303;ENSMUSG00000000530;ENSMUSG00000001123;ENSMUSG00000001175;ENSMUSG00000001240;ENSMUSG00000001289;ENSMUSG00000001507;ENSMUSG00000001741;ENSMUSG00000002015;ENSMUSG00000002083;ENSMUSG00000002771;ENSMUSG00000002799;ENSMUSG00000002985;ENSMUSG00000003161;ENSMUSG00000003352;ENSMUSG00000003378;ENSMUSG00000003411;ENSMUSG00000003423;ENSMUSG00000003575;…
GO:0050808	synapse organization	85	442	5.55434e-19	1.31924e-16	ENSMUSG00000000223;ENSMUSG00000000303;ENSMUSG00000000560;ENSMUSG00000001507;ENSMUSG00000002985;ENSMUSG00000003279;ENSMUSG00000003352;ENSMUSG00000004843;ENSMUSG00000004892;ENSMUSG00000005583;ENSMUSG00000006699;ENSMUSG00000010803;ENSMUSG00000013033;ENSMUSG00000018411;ENSMUSG00000018593;ENSMUSG00000019831;ENSMUSG00000020436;ENSMUSG00000020704;ENSMUSG00000021721;ENSMUSG00000022055;ENSMUSG00000022340;…
GO:0048699	generation of neurons	198	1569	6.0124e-19	1.38836e-16	ENSMUSG00000000125;ENSMUSG00000000303;ENSMUSG00000000627;ENSMUSG00000000753;ENSMUSG00000001227;ENSMUSG00000001507;ENSMUSG00000001786;ENSMUSG00000002227;ENSMUSG00000002799;ENSMUSG00000002985;ENSMUSG00000003575;ENSMUSG00000003934;ENSMUSG00000003948;ENSMUSG00000005045;ENSMUSG00000005360;ENSMUSG00000005583;ENSMUSG00000006699;ENSMUSG00000007655;ENSMUSG00000007872;ENSMUSG00000010086;ENSMUSG00000011751;…
GO:0031175	neuron projection development	146	1018	6.62247e-19	1.48791e-16	ENSMUSG00000000125;ENSMUSG00000000303;ENSMUSG00000000627;ENSMUSG00000000753;ENSMUSG00000001227;ENSMUSG00000001507;ENSMUSG00000001786;ENSMUSG00000002227;ENSMUSG00000002985;ENSMUSG00000003575;ENSMUSG00000003934;ENSMUSG00000005583;ENSMUSG00000006699;ENSMUSG00000011751;ENSMUSG00000017724;ENSMUSG00000017929;ENSMUSG00000018012;ENSMUSG00000018217;ENSMUSG00000018411;ENSMUSG00000018507;ENSMUSG00000019194;…
GO:0120036	plasma membrane bounded cell projection organization	187	1457	1.11234e-18	2.43339e-16	ENSMUSG00000000125;ENSMUSG00000000303;ENSMUSG00000000627;ENSMUSG00000000753;ENSMUSG00000001227;ENSMUSG00000001507;ENSMUSG00000001786;ENSMUSG00000002227;ENSMUSG00000002580;ENSMUSG00000002985;ENSMUSG00000003575;ENSMUSG00000003934;ENSMUSG00000005148;ENSMUSG00000005583;ENSMUSG00000006304;ENSMUSG00000006699;ENSMUSG00000007655;ENSMUSG00000008475;ENSMUSG00000009013;ENSMUSG00000011751;ENSMUSG00000015766;…
GO:0007610	behavior	111	693	4.64533e-18	9.90169e-16	ENSMUSG00000000326;ENSMUSG00000000594;ENSMUSG00000000753;ENSMUSG00000001507;ENSMUSG00000001988;ENSMUSG00000002771;ENSMUSG00000002985;ENSMUSG00000003575;ENSMUSG00000003934;ENSMUSG00000004113;ENSMUSG00000004207;ENSMUSG00000005360;ENSMUSG00000005583;ENSMUSG00000006589;ENSMUSG00000007097;ENSMUSG00000011751;ENSMUSG00000015090;ENSMUSG00000015766;ENSMUSG00000018411;ENSMUSG00000018634;ENSMUSG00000018900;…
GO:0034765	regulation of ion transmembrane transport	86	471	1.00287e-17	2.08421e-15	ENSMUSG00000001175;ENSMUSG00000003161;ENSMUSG00000003352;ENSMUSG00000004113;ENSMUSG00000005583;ENSMUSG00000007097;ENSMUSG00000007655;ENSMUSG00000009687;ENSMUSG00000009731;ENSMUSG00000010609;ENSMUSG00000015968;ENSMUSG00000017400;ENSMUSG00000017737;ENSMUSG00000018634;ENSMUSG00000019194;ENSMUSG00000019370;ENSMUSG00000020331;ENSMUSG00000020577;ENSMUSG00000020635;ENSMUSG00000020704;ENSMUSG00000020894;…
GO:0016043	cellular component organization	545	6013	2.04042e-17	4.13707e-15	ENSMUSG00000000125;ENSMUSG00000000223;ENSMUSG00000000303;ENSMUSG00000000530;ENSMUSG00000000531;ENSMUSG00000000560;ENSMUSG00000000627;ENSMUSG00000000753;ENSMUSG00000001119;ENSMUSG00000001227;ENSMUSG00000001240;ENSMUSG00000001248;ENSMUSG00000001507;ENSMUSG00000001552;ENSMUSG00000001786;ENSMUSG00000002083;ENSMUSG00000002227;ENSMUSG00000002280;ENSMUSG00000002289;ENSMUSG00000002319;ENSMUSG00000002395;…
GO:0007275	multicellular organism development	483	5194	4.53394e-17	8.85001e-15	ENSMUSG00000000125;ENSMUSG00000000223;ENSMUSG00000000303;ENSMUSG00000000530;ENSMUSG00000000560;ENSMUSG00000000627;ENSMUSG00000000753;ENSMUSG00000001119;ENSMUSG00000001123;ENSMUSG00000001227;ENSMUSG00000001240;ENSMUSG00000001289;ENSMUSG00000001507;ENSMUSG00000001552;ENSMUSG00000001786;ENSMUSG00000002083;ENSMUSG00000002227;ENSMUSG00000002280;ENSMUSG00000002289;ENSMUSG00000002343;ENSMUSG00000002768;…
GO:0071840	cellular component organization or biogenesis	555	6173	4.57778e-17	8.85001e-15	ENSMUSG00000000125;ENSMUSG00000000223;ENSMUSG00000000303;ENSMUSG00000000530;ENSMUSG00000000531;ENSMUSG00000000560;ENSMUSG00000000627;ENSMUSG00000000753;ENSMUSG00000001119;ENSMUSG00000001227;ENSMUSG00000001240;ENSMUSG00000001248;ENSMUSG00000001507;ENSMUSG00000001552;ENSMUSG00000001786;ENSMUSG00000002083;ENSMUSG00000002227;ENSMUSG00000002280;ENSMUSG00000002289;ENSMUSG00000002319;ENSMUSG00000002395;…
GO:0048856	anatomical structure development	522	5742	9.67161e-17	1.82727e-14	ENSMUSG00000000125;ENSMUSG00000000223;ENSMUSG00000000303;ENSMUSG00000000530;ENSMUSG00000000560;ENSMUSG00000000627;ENSMUSG00000000753;ENSMUSG00000001119;ENSMUSG00000001123;ENSMUSG00000001227;ENSMUSG00000001240;ENSMUSG00000001289;ENSMUSG00000001507;ENSMUSG00000001552;ENSMUSG00000001786;ENSMUSG00000002083;ENSMUSG00000002105;ENSMUSG00000002227;ENSMUSG00000002280;ENSMUSG00000002289;ENSMUSG00000002343;…
GO:0060341	regulation of cellular localization	132	936	1.47206e-16	2.71939e-14	ENSMUSG00000000303;ENSMUSG00000000531;ENSMUSG00000001175;ENSMUSG00000001507;ENSMUSG00000001552;ENSMUSG00000002015;ENSMUSG00000002083;ENSMUSG00000002395;ENSMUSG00000003161;ENSMUSG00000003352;ENSMUSG00000003378;ENSMUSG00000003411;ENSMUSG00000004113;ENSMUSG00000005583;ENSMUSG00000006304;ENSMUSG00000006699;ENSMUSG00000007207;ENSMUSG00000007655;ENSMUSG00000009013;ENSMUSG00000015149;ENSMUSG00000015968;…
GO:0006836	neurotransmitter transport	61	285	3.18711e-16	5.75966e-14	ENSMUSG00000000560;ENSMUSG00000003378;ENSMUSG00000003411;ENSMUSG00000003863;ENSMUSG00000004113;ENSMUSG00000004961;ENSMUSG00000005360;ENSMUSG00000005583;ENSMUSG00000007021;ENSMUSG00000007097;ENSMUSG00000007207;ENSMUSG00000009894;ENSMUSG00000015968;ENSMUSG00000018459;ENSMUSG00000019370;ENSMUSG00000020431;ENSMUSG00000020484;ENSMUSG00000020838;ENSMUSG00000020848;ENSMUSG00000020894;ENSMUSG00000020932;…
GO:0034762	regulation of transmembrane transport	92	561	8.52026e-16	1.48754e-13	ENSMUSG00000001175;ENSMUSG00000003161;ENSMUSG00000003352;ENSMUSG00000004113;ENSMUSG00000005583;ENSMUSG00000007097;ENSMUSG00000007655;ENSMUSG00000009687;ENSMUSG00000009731;ENSMUSG00000010609;ENSMUSG00000015968;ENSMUSG00000017400;ENSMUSG00000017737;ENSMUSG00000018634;ENSMUSG00000019194;ENSMUSG00000019370;ENSMUSG00000020331;ENSMUSG00000020577;ENSMUSG00000020635;ENSMUSG00000020704;ENSMUSG00000020894;…
GO:0051649	establishment of localization in cell	217	1898	8.73944e-16	1.48754e-13	ENSMUSG00000000303;ENSMUSG00000000531;ENSMUSG00000001175;ENSMUSG00000001240;ENSMUSG00000001552;ENSMUSG00000001786;ENSMUSG00000002015;ENSMUSG00000002083;ENSMUSG00000002319;ENSMUSG00000002395;ENSMUSG00000002763;ENSMUSG00000002771;ENSMUSG00000003161;ENSMUSG00000003352;ENSMUSG00000003378;ENSMUSG00000003411;ENSMUSG00000003863;ENSMUSG00000004113;ENSMUSG00000004843;ENSMUSG00000004961;ENSMUSG00000005583;…
GO:0051128	regulation of cellular component organization	268	2505	8.76815e-16	1.48754e-13	ENSMUSG00000000125;ENSMUSG00000000530;ENSMUSG00000000531;ENSMUSG00000000627;ENSMUSG00000000753;ENSMUSG00000001227;ENSMUSG00000001507;ENSMUSG00000001786;ENSMUSG00000002083;ENSMUSG00000002227;ENSMUSG00000002580;ENSMUSG00000002985;ENSMUSG00000003378;ENSMUSG00000003423;ENSMUSG00000003575;ENSMUSG00000003934;ENSMUSG00000004843;ENSMUSG00000005148;ENSMUSG00000005583;ENSMUSG00000005986;ENSMUSG00000006219;…
GO:0051641	cellular localization	271	2557	1.88894e-15	3.14056e-13	ENSMUSG00000000303;ENSMUSG00000000531;ENSMUSG00000001175;ENSMUSG00000001240;ENSMUSG00000001507;ENSMUSG00000001552;ENSMUSG00000001786;ENSMUSG00000002015;ENSMUSG00000002083;ENSMUSG00000002319;ENSMUSG00000002395;ENSMUSG00000002763;ENSMUSG00000002771;ENSMUSG00000002985;ENSMUSG00000003161;ENSMUSG00000003352;ENSMUSG00000003378;ENSMUSG00000003411;ENSMUSG00000003423;ENSMUSG00000003863;ENSMUSG00000004113;…
GO:0060078	regulation of postsynaptic membrane potential	41	150	3.84684e-15	6.27034e-13	ENSMUSG00000000560;ENSMUSG00000002771;ENSMUSG00000003352;ENSMUSG00000003378;ENSMUSG00000005583;ENSMUSG00000007207;ENSMUSG00000010803;ENSMUSG00000020436;ENSMUSG00000020524;ENSMUSG00000022623;ENSMUSG00000023826;ENSMUSG00000023942;ENSMUSG00000024256;ENSMUSG00000025889;ENSMUSG00000025892;ENSMUSG00000026527;ENSMUSG00000026959;ENSMUSG00000027568;ENSMUSG00000027577;ENSMUSG00000028969;ENSMUSG00000029053;…
GO:0032409	regulation of transporter activity	57	268	4.04571e-15	6.42888e-13	ENSMUSG00000001175;ENSMUSG00000003161;ENSMUSG00000003352;ENSMUSG00000005583;ENSMUSG00000007021;ENSMUSG00000007097;ENSMUSG00000007655;ENSMUSG00000009687;ENSMUSG00000015968;ENSMUSG00000017400;ENSMUSG00000017737;ENSMUSG00000018634;ENSMUSG00000019194;ENSMUSG00000019370;ENSMUSG00000020635;ENSMUSG00000020704;ENSMUSG00000020894;ENSMUSG00000021313;ENSMUSG00000021730;ENSMUSG00000021835;ENSMUSG00000022469;…
GO:0051050	positive regulation of transport	138	1039	4.09877e-15	6.42888e-13	ENSMUSG00000000303;ENSMUSG00000001123;ENSMUSG00000001552;ENSMUSG00000002015;ENSMUSG00000002083;ENSMUSG00000002985;ENSMUSG00000003161;ENSMUSG00000003352;ENSMUSG00000003411;ENSMUSG00000004113;ENSMUSG00000006304;ENSMUSG00000006699;ENSMUSG00000007021;ENSMUSG00000007207;ENSMUSG00000007655;ENSMUSG00000009013;ENSMUSG00000010064;ENSMUSG00000015568;ENSMUSG00000015968;ENSMUSG00000017344;ENSMUSG00000017400;…
GO:0022898	regulation of transmembrane transporter activity	55	255	6.56161e-15	1.01012e-12	ENSMUSG00000001175;ENSMUSG00000003161;ENSMUSG00000003352;ENSMUSG00000005583;ENSMUSG00000007097;ENSMUSG00000007655;ENSMUSG00000009687;ENSMUSG00000015968;ENSMUSG00000017400;ENSMUSG00000017737;ENSMUSG00000018634;ENSMUSG00000019194;ENSMUSG00000019370;ENSMUSG00000020635;ENSMUSG00000020704;ENSMUSG00000020894;ENSMUSG00000021313;ENSMUSG00000021730;ENSMUSG00000021835;ENSMUSG00000022469;ENSMUSG00000022494;…
GO:0032502	developmental process	546	6199	7.50532e-15	1.13439e-12	ENSMUSG00000000125;ENSMUSG00000000223;ENSMUSG00000000303;ENSMUSG00000000326;ENSMUSG00000000530;ENSMUSG00000000560;ENSMUSG00000000627;ENSMUSG00000000753;ENSMUSG00000001119;ENSMUSG00000001123;ENSMUSG00000001227;ENSMUSG00000001240;ENSMUSG00000001289;ENSMUSG00000001507;ENSMUSG00000001552;ENSMUSG00000001786;ENSMUSG00000002083;ENSMUSG00000002105;ENSMUSG00000002227;ENSMUSG00000002280;ENSMUSG00000002289;…
GO:0022607	cellular component assembly	288	2801	9.73394e-15	1.44497e-12	ENSMUSG00000000303;ENSMUSG00000000530;ENSMUSG00000000560;ENSMUSG00000001119;ENSMUSG00000001240;ENSMUSG00000001552;ENSMUSG00000002083;ENSMUSG00000002280;ENSMUSG00000002289;ENSMUSG00000002319;ENSMUSG00000002580;ENSMUSG00000002985;ENSMUSG00000003279;ENSMUSG00000003423;ENSMUSG00000003575;ENSMUSG00000004207;ENSMUSG00000004843;ENSMUSG00000004846;ENSMUSG00000005148;ENSMUSG00000005583;ENSMUSG00000006219;…
GO:1904062	regulation of cation transmembrane transport	65	342	1.48824e-14	2.17049e-12	ENSMUSG00000001175;ENSMUSG00000003161;ENSMUSG00000003352;ENSMUSG00000005583;ENSMUSG00000007097;ENSMUSG00000007655;ENSMUSG00000009687;ENSMUSG00000010609;ENSMUSG00000015968;ENSMUSG00000017400;ENSMUSG00000017737;ENSMUSG00000018634;ENSMUSG00000019194;ENSMUSG00000019370;ENSMUSG00000020577;ENSMUSG00000020635;ENSMUSG00000020704;ENSMUSG00000020894;ENSMUSG00000021313;ENSMUSG00000021730;ENSMUSG00000021835;…
GO:0031344	regulation of cell projection organization	109	755	1.57894e-14	2.23633e-12	ENSMUSG00000000125;ENSMUSG00000000627;ENSMUSG00000000753;ENSMUSG00000001227;ENSMUSG00000001507;ENSMUSG00000001786;ENSMUSG00000002227;ENSMUSG00000002580;ENSMUSG00000002985;ENSMUSG00000003575;ENSMUSG00000003934;ENSMUSG00000005148;ENSMUSG00000005583;ENSMUSG00000006304;ENSMUSG00000006699;ENSMUSG00000007655;ENSMUSG00000009013;ENSMUSG00000015766;ENSMUSG00000018217;ENSMUSG00000018411;ENSMUSG00000018507;…
GO:0120035	regulation of plasma membrane bounded cell projection organization	108	745	1.5872e-14	2.23633e-12	ENSMUSG00000000125;ENSMUSG00000000627;ENSMUSG00000000753;ENSMUSG00000001227;ENSMUSG00000001507;ENSMUSG00000001786;ENSMUSG00000002227;ENSMUSG00000002580;ENSMUSG00000002985;ENSMUSG00000003575;ENSMUSG00000003934;ENSMUSG00000005148;ENSMUSG00000005583;ENSMUSG00000006304;ENSMUSG00000006699;ENSMUSG00000007655;ENSMUSG00000009013;ENSMUSG00000015766;ENSMUSG00000018217;ENSMUSG00000018411;ENSMUSG00000018507;…
GO:0050890	cognition	62	318	1.80372e-14	2.49905e-12	ENSMUSG00000000326;ENSMUSG00000000594;ENSMUSG00000000753;ENSMUSG00000001507;ENSMUSG00000002985;ENSMUSG00000003575;ENSMUSG00000004843;ENSMUSG00000005583;ENSMUSG00000007097;ENSMUSG00000018411;ENSMUSG00000018634;ENSMUSG00000019890;ENSMUSG00000019970;ENSMUSG00000020122;ENSMUSG00000020142;ENSMUSG00000020431;ENSMUSG00000020524;ENSMUSG00000020838;ENSMUSG00000021250;ENSMUSG00000021314;ENSMUSG00000021701;…
GO:0000902	cell morphogenesis	133	1012	3.0512e-14	4.15814e-12	ENSMUSG00000000125;ENSMUSG00000000627;ENSMUSG00000001119;ENSMUSG00000001227;ENSMUSG00000002227;ENSMUSG00000002985;ENSMUSG00000003934;ENSMUSG00000004846;ENSMUSG00000005360;ENSMUSG00000005583;ENSMUSG00000006219;ENSMUSG00000006304;ENSMUSG00000006699;ENSMUSG00000009376;ENSMUSG00000011751;ENSMUSG00000015766;ENSMUSG00000017724;ENSMUSG00000017929;ENSMUSG00000018012;ENSMUSG00000018387;ENSMUSG00000018411;…
GO:0060291	long-term synaptic potentiation	32	100	3.17612e-14	4.25857e-12	ENSMUSG00000002771;ENSMUSG00000002985;ENSMUSG00000003575;ENSMUSG00000003657;ENSMUSG00000009894;ENSMUSG00000018634;ENSMUSG00000020431;ENSMUSG00000020894;ENSMUSG00000020932;ENSMUSG00000021259;ENSMUSG00000021701;ENSMUSG00000022623;ENSMUSG00000025889;ENSMUSG00000026249;ENSMUSG00000027273;ENSMUSG00000029053;ENSMUSG00000029126;ENSMUSG00000029838;ENSMUSG00000030854;ENSMUSG00000031302;ENSMUSG00000032336;…
GO:0044085	cellular component biogenesis	302	3009	4.1768e-14	5.51139e-12	ENSMUSG00000000303;ENSMUSG00000000530;ENSMUSG00000000560;ENSMUSG00000001119;ENSMUSG00000001240;ENSMUSG00000001552;ENSMUSG00000002083;ENSMUSG00000002280;ENSMUSG00000002289;ENSMUSG00000002319;ENSMUSG00000002580;ENSMUSG00000002985;ENSMUSG00000003279;ENSMUSG00000003423;ENSMUSG00000003575;ENSMUSG00000004207;ENSMUSG00000004843;ENSMUSG00000004846;ENSMUSG00000005148;ENSMUSG00000005583;ENSMUSG00000006219;…
GO:0072657	protein localization to membrane	86	542	5.32759e-14	6.92004e-12	ENSMUSG00000000303;ENSMUSG00000000531;ENSMUSG00000001240;ENSMUSG00000001507;ENSMUSG00000001552;ENSMUSG00000002083;ENSMUSG00000002985;ENSMUSG00000003352;ENSMUSG00000003378;ENSMUSG00000003411;ENSMUSG00000006304;ENSMUSG00000007207;ENSMUSG00000009894;ENSMUSG00000011751;ENSMUSG00000014959;ENSMUSG00000017400;ENSMUSG00000017774;ENSMUSG00000019054;ENSMUSG00000019370;ENSMUSG00000019998;ENSMUSG00000020122;…
GO:0032412	regulation of ion transmembrane transporter activity	52	247	1.00132e-13	1.28061e-11	ENSMUSG00000001175;ENSMUSG00000003161;ENSMUSG00000003352;ENSMUSG00000005583;ENSMUSG00000007097;ENSMUSG00000007655;ENSMUSG00000009687;ENSMUSG00000015968;ENSMUSG00000017400;ENSMUSG00000017737;ENSMUSG00000018634;ENSMUSG00000019194;ENSMUSG00000019370;ENSMUSG00000020635;ENSMUSG00000020704;ENSMUSG00000020894;ENSMUSG00000021313;ENSMUSG00000021730;ENSMUSG00000021835;ENSMUSG00000022469;ENSMUSG00000022494;…
GO:0060627	regulation of vesicle-mediated transport	85	543	1.62482e-13	2.04653e-11	ENSMUSG00000000531;ENSMUSG00000001123;ENSMUSG00000002395;ENSMUSG00000002985;ENSMUSG00000003378;ENSMUSG00000003411;ENSMUSG00000004113;ENSMUSG00000004961;ENSMUSG00000005986;ENSMUSG00000007207;ENSMUSG00000007655;ENSMUSG00000015149;ENSMUSG00000015968;ENSMUSG00000017344;ENSMUSG00000018634;ENSMUSG00000019087;ENSMUSG00000019370;ENSMUSG00000019478;ENSMUSG00000019804;ENSMUSG00000020386;ENSMUSG00000020431;…
GO:0045664	regulation of neuron differentiation	104	735	2.3986e-13	2.97605e-11	ENSMUSG00000000125;ENSMUSG00000000627;ENSMUSG00000000753;ENSMUSG00000001227;ENSMUSG00000001507;ENSMUSG00000001786;ENSMUSG00000002227;ENSMUSG00000002985;ENSMUSG00000003575;ENSMUSG00000003934;ENSMUSG00000003948;ENSMUSG00000005583;ENSMUSG00000007655;ENSMUSG00000007872;ENSMUSG00000010086;ENSMUSG00000018012;ENSMUSG00000018217;ENSMUSG00000018411;ENSMUSG00000018507;ENSMUSG00000019194;ENSMUSG00000019970;…
GO:0048878	chemical homeostasis	147	1194	2.53899e-13	3.10392e-11	ENSMUSG00000000326;ENSMUSG00000000753;ENSMUSG00000000805;ENSMUSG00000001175;ENSMUSG00000002015;ENSMUSG00000002083;ENSMUSG00000002105;ENSMUSG00000002280;ENSMUSG00000002289;ENSMUSG00000002771;ENSMUSG00000002985;ENSMUSG00000003161;ENSMUSG00000003352;ENSMUSG00000003378;ENSMUSG00000003423;ENSMUSG00000003617;ENSMUSG00000003657;ENSMUSG00000004113;ENSMUSG00000006576;ENSMUSG00000007097;ENSMUSG00000007655;…
GO:0045055	regulated exocytosis	51	245	2.75048e-13	3.31344e-11	ENSMUSG00000001123;ENSMUSG00000003378;ENSMUSG00000003863;ENSMUSG00000004113;ENSMUSG00000004961;ENSMUSG00000007021;ENSMUSG00000007207;ENSMUSG00000009894;ENSMUSG00000015968;ENSMUSG00000018634;ENSMUSG00000019370;ENSMUSG00000020431;ENSMUSG00000020828;ENSMUSG00000020848;ENSMUSG00000020894;ENSMUSG00000021062;ENSMUSG00000021457;ENSMUSG00000021721;ENSMUSG00000022099;ENSMUSG00000022415;ENSMUSG00000022416;…
GO:0007611	learning or memory	56	286	2.7901e-13	3.31344e-11	ENSMUSG00000000326;ENSMUSG00000000594;ENSMUSG00000000753;ENSMUSG00000001507;ENSMUSG00000002985;ENSMUSG00000003575;ENSMUSG00000005583;ENSMUSG00000007097;ENSMUSG00000018411;ENSMUSG00000018634;ENSMUSG00000019890;ENSMUSG00000019970;ENSMUSG00000020122;ENSMUSG00000020431;ENSMUSG00000020524;ENSMUSG00000020838;ENSMUSG00000021250;ENSMUSG00000021314;ENSMUSG00000021701;ENSMUSG00000022208;ENSMUSG00000022623;…
GO:0048468	cell development	243	2322	3.17977e-13	3.72302e-11	ENSMUSG00000000125;ENSMUSG00000000303;ENSMUSG00000000627;ENSMUSG00000000753;ENSMUSG00000001119;ENSMUSG00000001227;ENSMUSG00000001240;ENSMUSG00000001507;ENSMUSG00000001786;ENSMUSG00000002227;ENSMUSG00000002985;ENSMUSG00000003575;ENSMUSG00000003934;ENSMUSG00000003948;ENSMUSG00000004207;ENSMUSG00000004846;ENSMUSG00000005045;ENSMUSG00000005148;ENSMUSG00000005360;ENSMUSG00000005583;ENSMUSG00000006304;…
GO:0001505	regulation of neurotransmitter levels	64	356	3.41541e-13	3.94338e-11	ENSMUSG00000000326;ENSMUSG00000000560;ENSMUSG00000003378;ENSMUSG00000003411;ENSMUSG00000003863;ENSMUSG00000004113;ENSMUSG00000004961;ENSMUSG00000005360;ENSMUSG00000005583;ENSMUSG00000007021;ENSMUSG00000007097;ENSMUSG00000007207;ENSMUSG00000007655;ENSMUSG00000009013;ENSMUSG00000009894;ENSMUSG00000015968;ENSMUSG00000019370;ENSMUSG00000020431;ENSMUSG00000020484;ENSMUSG00000020838;ENSMUSG00000020848;…
GO:0040011	locomotion	193	1731	4.96596e-13	5.65508e-11	ENSMUSG00000000125;ENSMUSG00000000303;ENSMUSG00000000530;ENSMUSG00000000627;ENSMUSG00000000753;ENSMUSG00000001123;ENSMUSG00000001227;ENSMUSG00000001507;ENSMUSG00000001552;ENSMUSG00000001741;ENSMUSG00000001786;ENSMUSG00000002580;ENSMUSG00000002985;ENSMUSG00000003934;ENSMUSG00000004044;ENSMUSG00000004263;ENSMUSG00000004843;ENSMUSG00000005583;ENSMUSG00000006304;ENSMUSG00000006699;ENSMUSG00000006958;…
GO:0006928	movement of cell or subcellular component	209	1925	6.27076e-13	7.04443e-11	ENSMUSG00000000125;ENSMUSG00000000303;ENSMUSG00000000530;ENSMUSG00000000627;ENSMUSG00000000753;ENSMUSG00000001123;ENSMUSG00000001227;ENSMUSG00000001507;ENSMUSG00000001552;ENSMUSG00000001741;ENSMUSG00000002580;ENSMUSG00000002985;ENSMUSG00000003161;ENSMUSG00000003934;ENSMUSG00000004044;ENSMUSG00000004187;ENSMUSG00000004263;ENSMUSG00000004677;ENSMUSG00000005237;ENSMUSG00000005583;ENSMUSG00000006304;…
GO:0050801	ion homeostasis	110	816	1.16885e-12	1.29556e-10	ENSMUSG00000000326;ENSMUSG00000000805;ENSMUSG00000001175;ENSMUSG00000002015;ENSMUSG00000002083;ENSMUSG00000002105;ENSMUSG00000002771;ENSMUSG00000002985;ENSMUSG00000003161;ENSMUSG00000003352;ENSMUSG00000003617;ENSMUSG00000003657;ENSMUSG00000004113;ENSMUSG00000006576;ENSMUSG00000007097;ENSMUSG00000007655;ENSMUSG00000015968;ENSMUSG00000018340;ENSMUSG00000018585;ENSMUSG00000018634;ENSMUSG00000019054;…
GO:0010975	regulation of neuron projection development	86	573	1.25461e-12	1.36777e-10	ENSMUSG00000000125;ENSMUSG00000000627;ENSMUSG00000000753;ENSMUSG00000001227;ENSMUSG00000001507;ENSMUSG00000001786;ENSMUSG00000002227;ENSMUSG00000002985;ENSMUSG00000003575;ENSMUSG00000003934;ENSMUSG00000005583;ENSMUSG00000018217;ENSMUSG00000018411;ENSMUSG00000018507;ENSMUSG00000019194;ENSMUSG00000019970;ENSMUSG00000020173;ENSMUSG00000020224;ENSMUSG00000020635;ENSMUSG00000020932;ENSMUSG00000021701;…
GO:0023056	positive regulation of signaling	191	1725	1.26691e-12	1.36777e-10	ENSMUSG00000000125;ENSMUSG00000000296;ENSMUSG00000000530;ENSMUSG00000001123;ENSMUSG00000002015;ENSMUSG00000002083;ENSMUSG00000002771;ENSMUSG00000002799;ENSMUSG00000002985;ENSMUSG00000003161;ENSMUSG00000003352;ENSMUSG00000003411;ENSMUSG00000003423;ENSMUSG00000003575;ENSMUSG00000003657;ENSMUSG00000004113;ENSMUSG00000004207;ENSMUSG00000005045;ENSMUSG00000005360;ENSMUSG00000005583;ENSMUSG00000006575;…
GO:0032989	cellular component morphogenesis	138	1120	1.38529e-12	1.4764e-10	ENSMUSG00000000125;ENSMUSG00000000627;ENSMUSG00000001119;ENSMUSG00000001227;ENSMUSG00000002227;ENSMUSG00000002985;ENSMUSG00000003934;ENSMUSG00000004846;ENSMUSG00000005360;ENSMUSG00000005583;ENSMUSG00000006219;ENSMUSG00000006304;ENSMUSG00000006699;ENSMUSG00000009376;ENSMUSG00000011751;ENSMUSG00000015766;ENSMUSG00000017724;ENSMUSG00000017929;ENSMUSG00000018012;ENSMUSG00000018387;ENSMUSG00000018411;…
GO:0032940	secretion by cell	128	1011	1.44366e-12	1.51913e-10	ENSMUSG00000001123;ENSMUSG00000001467;ENSMUSG00000002985;ENSMUSG00000003161;ENSMUSG00000003378;ENSMUSG00000003411;ENSMUSG00000003863;ENSMUSG00000004044;ENSMUSG00000004113;ENSMUSG00000004961;ENSMUSG00000005583;ENSMUSG00000007021;ENSMUSG00000007207;ENSMUSG00000007682;ENSMUSG00000009013;ENSMUSG00000009894;ENSMUSG00000015568;ENSMUSG00000015968;ENSMUSG00000018634;ENSMUSG00000019087;ENSMUSG00000019370;…
GO:0099003	vesicle-mediated transport in synapse	48	231	1.47683e-12	1.53461e-10	ENSMUSG00000003378;ENSMUSG00000003863;ENSMUSG00000004113;ENSMUSG00000004961;ENSMUSG00000007207;ENSMUSG00000009894;ENSMUSG00000015149;ENSMUSG00000015968;ENSMUSG00000019370;ENSMUSG00000020431;ENSMUSG00000020848;ENSMUSG00000020894;ENSMUSG00000021314;ENSMUSG00000021721;ENSMUSG00000022092;ENSMUSG00000024261;ENSMUSG00000024381;ENSMUSG00000024743;ENSMUSG00000024873;ENSMUSG00000025468;ENSMUSG00000025889;…
GO:0051130	positive regulation of cellular component organization	151	1268	1.66401e-12	1.70777e-10	ENSMUSG00000000125;ENSMUSG00000000753;ENSMUSG00000001507;ENSMUSG00000001786;ENSMUSG00000002083;ENSMUSG00000002580;ENSMUSG00000002985;ENSMUSG00000003423;ENSMUSG00000003575;ENSMUSG00000006304;ENSMUSG00000006412;ENSMUSG00000006699;ENSMUSG00000007655;ENSMUSG00000008475;ENSMUSG00000009013;ENSMUSG00000009376;ENSMUSG00000013033;ENSMUSG00000015149;ENSMUSG00000015766;ENSMUSG00000015932;ENSMUSG00000017344;…
GO:0010647	positive regulation of cell communication	190	1719	1.72027e-12	1.74398e-10	ENSMUSG00000000125;ENSMUSG00000000296;ENSMUSG00000000530;ENSMUSG00000001123;ENSMUSG00000002015;ENSMUSG00000002083;ENSMUSG00000002771;ENSMUSG00000002799;ENSMUSG00000002985;ENSMUSG00000003161;ENSMUSG00000003352;ENSMUSG00000003411;ENSMUSG00000003423;ENSMUSG00000003575;ENSMUSG00000003657;ENSMUSG00000004113;ENSMUSG00000004207;ENSMUSG00000005045;ENSMUSG00000005360;ENSMUSG00000005583;ENSMUSG00000006575;…
GO:1901700	response to oxygen-containing compound	189	1709	1.89093e-12	1.89389e-10	ENSMUSG00000000303;ENSMUSG00000000326;ENSMUSG00000000753;ENSMUSG00000001119;ENSMUSG00000001123;ENSMUSG00000001240;ENSMUSG00000001248;ENSMUSG00000001552;ENSMUSG00000001786;ENSMUSG00000003161;ENSMUSG00000003378;ENSMUSG00000003423;ENSMUSG00000004113;ENSMUSG00000004207;ENSMUSG00000005148;ENSMUSG00000005360;ENSMUSG00000005583;ENSMUSG00000006304;ENSMUSG00000006589;ENSMUSG00000006651;ENSMUSG00000007097;…
GO:0055082	cellular chemical homeostasis	111	833	1.94637e-12	1.92621e-10	ENSMUSG00000000753;ENSMUSG00000001175;ENSMUSG00000002015;ENSMUSG00000002083;ENSMUSG00000002105;ENSMUSG00000002771;ENSMUSG00000002985;ENSMUSG00000003161;ENSMUSG00000003352;ENSMUSG00000003378;ENSMUSG00000003423;ENSMUSG00000003617;ENSMUSG00000003657;ENSMUSG00000004113;ENSMUSG00000006576;ENSMUSG00000007097;ENSMUSG00000007655;ENSMUSG00000009013;ENSMUSG00000015968;ENSMUSG00000018340;ENSMUSG00000018585;…
GO:0035249	synaptic transmission, glutamatergic	29	96	2.59685e-12	2.53972e-10	ENSMUSG00000002771;ENSMUSG00000003378;ENSMUSG00000003974;ENSMUSG00000005583;ENSMUSG00000020122;ENSMUSG00000022623;ENSMUSG00000023192;ENSMUSG00000023826;ENSMUSG00000024256;ENSMUSG00000024873;ENSMUSG00000025892;ENSMUSG00000026249;ENSMUSG00000026473;ENSMUSG00000026959;ENSMUSG00000028969;ENSMUSG00000029030;ENSMUSG00000031302;ENSMUSG00000031538;ENSMUSG00000032017;ENSMUSG00000034656;ENSMUSG00000034799;…
GO:0017156	calcium ion regulated exocytosis	39	165	2.80797e-12	2.71426e-10	ENSMUSG00000003378;ENSMUSG00000003863;ENSMUSG00000004113;ENSMUSG00000004961;ENSMUSG00000007207;ENSMUSG00000009894;ENSMUSG00000015968;ENSMUSG00000019370;ENSMUSG00000020431;ENSMUSG00000020848;ENSMUSG00000020894;ENSMUSG00000021721;ENSMUSG00000022416;ENSMUSG00000024261;ENSMUSG00000024743;ENSMUSG00000025889;ENSMUSG00000027273;ENSMUSG00000027577;ENSMUSG00000028969;ENSMUSG00000029071;ENSMUSG00000029503;…
GO:0099504	synaptic vesicle cycle	45	211	2.85894e-12	2.73177e-10	ENSMUSG00000003378;ENSMUSG00000003411;ENSMUSG00000003863;ENSMUSG00000004113;ENSMUSG00000004961;ENSMUSG00000007207;ENSMUSG00000009894;ENSMUSG00000015968;ENSMUSG00000019370;ENSMUSG00000020431;ENSMUSG00000020848;ENSMUSG00000020894;ENSMUSG00000021314;ENSMUSG00000021721;ENSMUSG00000022092;ENSMUSG00000024261;ENSMUSG00000024381;ENSMUSG00000024743;ENSMUSG00000025889;ENSMUSG00000026825;ENSMUSG00000027273;…
GO:0046903	secretion	142	1180	3.78241e-12	3.56363e-10	ENSMUSG00000000326;ENSMUSG00000001123;ENSMUSG00000001467;ENSMUSG00000002985;ENSMUSG00000003161;ENSMUSG00000003378;ENSMUSG00000003411;ENSMUSG00000003863;ENSMUSG00000004044;ENSMUSG00000004113;ENSMUSG00000004961;ENSMUSG00000005583;ENSMUSG00000006589;ENSMUSG00000007021;ENSMUSG00000007207;ENSMUSG00000007655;ENSMUSG00000007682;ENSMUSG00000009013;ENSMUSG00000009894;ENSMUSG00000015568;ENSMUSG00000015968;…
GO:0007269	neurotransmitter secretion	40	174	3.81526e-12	3.56363e-10	ENSMUSG00000003378;ENSMUSG00000003863;ENSMUSG00000004113;ENSMUSG00000004961;ENSMUSG00000005583;ENSMUSG00000007207;ENSMUSG00000009894;ENSMUSG00000015968;ENSMUSG00000019370;ENSMUSG00000020431;ENSMUSG00000020484;ENSMUSG00000020848;ENSMUSG00000020894;ENSMUSG00000021721;ENSMUSG00000023826;ENSMUSG00000024261;ENSMUSG00000024743;ENSMUSG00000025889;ENSMUSG00000027273;ENSMUSG00000027524;ENSMUSG00000027577;…
GO:0051960	regulation of nervous system development	127	1016	4.34318e-12	4.01165e-10	ENSMUSG00000000125;ENSMUSG00000000627;ENSMUSG00000000753;ENSMUSG00000001227;ENSMUSG00000001507;ENSMUSG00000001786;ENSMUSG00000002227;ENSMUSG00000002985;ENSMUSG00000003575;ENSMUSG00000003934;ENSMUSG00000003948;ENSMUSG00000005583;ENSMUSG00000006958;ENSMUSG00000007655;ENSMUSG00000007872;ENSMUSG00000010086;ENSMUSG00000013033;ENSMUSG00000015149;ENSMUSG00000018012;ENSMUSG00000018217;ENSMUSG00000018411;…
GO:0010959	regulation of metal ion transport	68	413	4.40979e-12	4.02841e-10	ENSMUSG00000001175;ENSMUSG00000001741;ENSMUSG00000003161;ENSMUSG00000003352;ENSMUSG00000004113;ENSMUSG00000007097;ENSMUSG00000007655;ENSMUSG00000009687;ENSMUSG00000010609;ENSMUSG00000011751;ENSMUSG00000015968;ENSMUSG00000017400;ENSMUSG00000018507;ENSMUSG00000018634;ENSMUSG00000019194;ENSMUSG00000019370;ENSMUSG00000019970;ENSMUSG00000020577;ENSMUSG00000020635;ENSMUSG00000020894;ENSMUSG00000021313;…
GO:0099643	signal release from synapse	40	175	4.63132e-12	4.1848e-10	ENSMUSG00000003378;ENSMUSG00000003863;ENSMUSG00000004113;ENSMUSG00000004961;ENSMUSG00000005583;ENSMUSG00000007207;ENSMUSG00000009894;ENSMUSG00000015968;ENSMUSG00000019370;ENSMUSG00000020431;ENSMUSG00000020484;ENSMUSG00000020848;ENSMUSG00000020894;ENSMUSG00000021721;ENSMUSG00000023826;ENSMUSG00000024261;ENSMUSG00000024743;ENSMUSG00000025889;ENSMUSG00000027273;ENSMUSG00000027524;ENSMUSG00000027577;…
GO:0051239	regulation of multicellular organismal process	303	3141	5.25735e-12	4.68954e-10	ENSMUSG00000000125;ENSMUSG00000000326;ENSMUSG00000000530;ENSMUSG00000000627;ENSMUSG00000000753;ENSMUSG00000001123;ENSMUSG00000001227;ENSMUSG00000001240;ENSMUSG00000001467;ENSMUSG00000001507;ENSMUSG00000001552;ENSMUSG00000001786;ENSMUSG00000002227;ENSMUSG00000002771;ENSMUSG00000002985;ENSMUSG00000003161;ENSMUSG00000003271;ENSMUSG00000003352;ENSMUSG00000003575;ENSMUSG00000003934;ENSMUSG00000003948;…
GO:0009653	anatomical structure morphogenesis	260	2596	5.30274e-12	4.68954e-10	ENSMUSG00000000125;ENSMUSG00000000530;ENSMUSG00000000627;ENSMUSG00000000753;ENSMUSG00000001119;ENSMUSG00000001227;ENSMUSG00000001240;ENSMUSG00000001507;ENSMUSG00000001552;ENSMUSG00000002227;ENSMUSG00000002289;ENSMUSG00000002799;ENSMUSG00000002985;ENSMUSG00000003934;ENSMUSG00000004565;ENSMUSG00000004846;ENSMUSG00000005148;ENSMUSG00000005360;ENSMUSG00000005583;ENSMUSG00000006219;ENSMUSG00000006304;…
GO:0023061	signal release	76	498	1.15617e-11	1.01171e-09	ENSMUSG00000003161;ENSMUSG00000003378;ENSMUSG00000003863;ENSMUSG00000004113;ENSMUSG00000004961;ENSMUSG00000005583;ENSMUSG00000007207;ENSMUSG00000007682;ENSMUSG00000009013;ENSMUSG00000009894;ENSMUSG00000015968;ENSMUSG00000018634;ENSMUSG00000019370;ENSMUSG00000020122;ENSMUSG00000020427;ENSMUSG00000020431;ENSMUSG00000020484;ENSMUSG00000020635;ENSMUSG00000020848;ENSMUSG00000020894;ENSMUSG00000021721;…
GO:2001257	regulation of cation channel activity	38	165	1.2384e-11	1.07104e-09	ENSMUSG00000001175;ENSMUSG00000003161;ENSMUSG00000003352;ENSMUSG00000005583;ENSMUSG00000007655;ENSMUSG00000017400;ENSMUSG00000017737;ENSMUSG00000018634;ENSMUSG00000019194;ENSMUSG00000019370;ENSMUSG00000020635;ENSMUSG00000020704;ENSMUSG00000020894;ENSMUSG00000021730;ENSMUSG00000021835;ENSMUSG00000022494;ENSMUSG00000022523;ENSMUSG00000022623;ENSMUSG00000024873;ENSMUSG00000025068;ENSMUSG00000025318;…
GO:0016192	vesicle-mediated transport	168	1498	1.25091e-11	1.07104e-09	ENSMUSG00000000531;ENSMUSG00000001123;ENSMUSG00000001240;ENSMUSG00000002015;ENSMUSG00000002395;ENSMUSG00000002985;ENSMUSG00000003378;ENSMUSG00000003411;ENSMUSG00000003863;ENSMUSG00000004113;ENSMUSG00000004843;ENSMUSG00000004961;ENSMUSG00000005881;ENSMUSG00000005986;ENSMUSG00000006699;ENSMUSG00000007021;ENSMUSG00000007207;ENSMUSG00000007655;ENSMUSG00000008036;ENSMUSG00000009894;ENSMUSG00000015013;…
GO:0055080	cation homeostasis	99	731	1.26691e-11	1.07104e-09	ENSMUSG00000000326;ENSMUSG00000000805;ENSMUSG00000001175;ENSMUSG00000002015;ENSMUSG00000002083;ENSMUSG00000002105;ENSMUSG00000002771;ENSMUSG00000002985;ENSMUSG00000003161;ENSMUSG00000003352;ENSMUSG00000003617;ENSMUSG00000003657;ENSMUSG00000004113;ENSMUSG00000006576;ENSMUSG00000007097;ENSMUSG00000007655;ENSMUSG00000015968;ENSMUSG00000018340;ENSMUSG00000018585;ENSMUSG00000018634;ENSMUSG00000019054;…
GO:0051270	regulation of cellular component movement	125	1010	1.2755e-11	1.07104e-09	ENSMUSG00000000125;ENSMUSG00000000303;ENSMUSG00000000530;ENSMUSG00000000627;ENSMUSG00000000753;ENSMUSG00000001123;ENSMUSG00000001227;ENSMUSG00000001507;ENSMUSG00000001552;ENSMUSG00000002580;ENSMUSG00000002985;ENSMUSG00000003161;ENSMUSG00000004044;ENSMUSG00000005583;ENSMUSG00000006304;ENSMUSG00000006958;ENSMUSG00000007097;ENSMUSG00000007655;ENSMUSG00000009376;ENSMUSG00000017344;ENSMUSG00000017737;…
GO:0046907	intracellular transport	167	1489	1.4454e-11	1.20046e-09	ENSMUSG00000000303;ENSMUSG00000000531;ENSMUSG00000001240;ENSMUSG00000001552;ENSMUSG00000001786;ENSMUSG00000002015;ENSMUSG00000002319;ENSMUSG00000002395;ENSMUSG00000002763;ENSMUSG00000003352;ENSMUSG00000003378;ENSMUSG00000003411;ENSMUSG00000003863;ENSMUSG00000004113;ENSMUSG00000004843;ENSMUSG00000004961;ENSMUSG00000005881;ENSMUSG00000006304;ENSMUSG00000006699;ENSMUSG00000007207;ENSMUSG00000008036;…
GO:0042493	response to drug	134	1112	1.47111e-11	1.20046e-09	ENSMUSG00000000303;ENSMUSG00000000326;ENSMUSG00000000753;ENSMUSG00000000805;ENSMUSG00000001240;ENSMUSG00000001507;ENSMUSG00000001552;ENSMUSG00000001786;ENSMUSG00000003411;ENSMUSG00000004207;ENSMUSG00000004961;ENSMUSG00000005360;ENSMUSG00000005583;ENSMUSG00000006304;ENSMUSG00000007097;ENSMUSG00000007655;ENSMUSG00000009376;ENSMUSG00000009630;ENSMUSG00000010064;ENSMUSG00000010086;ENSMUSG00000015568;…
GO:1902600	proton transmembrane transport	36	151	1.47296e-11	1.20046e-09	ENSMUSG00000000605;ENSMUSG00000004285;ENSMUSG00000007097;ENSMUSG00000014313;ENSMUSG00000015790;ENSMUSG00000016252;ENSMUSG00000017778;ENSMUSG00000018770;ENSMUSG00000019087;ENSMUSG00000019302;ENSMUSG00000020153;ENSMUSG00000020829;ENSMUSG00000022469;ENSMUSG00000024121;ENSMUSG00000024403;ENSMUSG00000026904;ENSMUSG00000029632;ENSMUSG00000031231;ENSMUSG00000031633;ENSMUSG00000031818;ENSMUSG00000032330;…
GO:0007215	glutamate receptor signaling pathway	28	96	1.5834e-11	1.27794e-09	ENSMUSG00000002771;ENSMUSG00000003378;ENSMUSG00000003974;ENSMUSG00000005583;ENSMUSG00000020524;ENSMUSG00000022494;ENSMUSG00000022623;ENSMUSG00000023192;ENSMUSG00000024873;ENSMUSG00000025892;ENSMUSG00000026959;ENSMUSG00000028756;ENSMUSG00000031302;ENSMUSG00000031778;ENSMUSG00000032017;ENSMUSG00000034799;ENSMUSG00000037541;ENSMUSG00000038738;ENSMUSG00000040907;ENSMUSG00000049583;ENSMUSG00000050556;…
GO:0016079	synaptic vesicle exocytosis	33	131	2.1041e-11	1.68186e-09	ENSMUSG00000003378;ENSMUSG00000003863;ENSMUSG00000004113;ENSMUSG00000004961;ENSMUSG00000007207;ENSMUSG00000009894;ENSMUSG00000015968;ENSMUSG00000019370;ENSMUSG00000020431;ENSMUSG00000020848;ENSMUSG00000020894;ENSMUSG00000021721;ENSMUSG00000024261;ENSMUSG00000024743;ENSMUSG00000025889;ENSMUSG00000027273;ENSMUSG00000027577;ENSMUSG00000028969;ENSMUSG00000029071;ENSMUSG00000029503;ENSMUSG00000030806;…
GO:0048812	neuron projection morphogenesis	88	624	2.13983e-11	1.69414e-09	ENSMUSG00000000125;ENSMUSG00000000627;ENSMUSG00000001227;ENSMUSG00000002227;ENSMUSG00000002985;ENSMUSG00000003934;ENSMUSG00000006699;ENSMUSG00000011751;ENSMUSG00000017724;ENSMUSG00000017929;ENSMUSG00000018411;ENSMUSG00000018507;ENSMUSG00000019194;ENSMUSG00000019831;ENSMUSG00000019899;ENSMUSG00000019970;ENSMUSG00000020122;ENSMUSG00000020173;ENSMUSG00000020224;ENSMUSG00000020431;ENSMUSG00000022037;…
GO:0043933	protein-containing complex subunit organization	206	1966	2.64352e-11	2.07317e-09	ENSMUSG00000001119;ENSMUSG00000001552;ENSMUSG00000002083;ENSMUSG00000002289;ENSMUSG00000002319;ENSMUSG00000002985;ENSMUSG00000003423;ENSMUSG00000003575;ENSMUSG00000004846;ENSMUSG00000005045;ENSMUSG00000006219;ENSMUSG00000006304;ENSMUSG00000007207;ENSMUSG00000007655;ENSMUSG00000008035;ENSMUSG00000008475;ENSMUSG00000008682;ENSMUSG00000009376;ENSMUSG00000009731;ENSMUSG00000009894;ENSMUSG00000011751;…
GO:0055065	metal ion homeostasis	92	668	2.76121e-11	2.14523e-09	ENSMUSG00000000326;ENSMUSG00000001175;ENSMUSG00000002015;ENSMUSG00000002083;ENSMUSG00000002105;ENSMUSG00000002771;ENSMUSG00000002985;ENSMUSG00000003161;ENSMUSG00000003352;ENSMUSG00000003617;ENSMUSG00000003657;ENSMUSG00000004113;ENSMUSG00000007097;ENSMUSG00000007655;ENSMUSG00000015968;ENSMUSG00000018340;ENSMUSG00000018585;ENSMUSG00000018634;ENSMUSG00000019054;ENSMUSG00000019087;ENSMUSG00000019370;…
GO:0030003	cellular cation homeostasis	90	648	2.89751e-11	2.23028e-09	ENSMUSG00000001175;ENSMUSG00000002015;ENSMUSG00000002083;ENSMUSG00000002105;ENSMUSG00000002771;ENSMUSG00000002985;ENSMUSG00000003161;ENSMUSG00000003352;ENSMUSG00000003617;ENSMUSG00000003657;ENSMUSG00000004113;ENSMUSG00000006576;ENSMUSG00000007097;ENSMUSG00000007655;ENSMUSG00000015968;ENSMUSG00000018340;ENSMUSG00000018585;ENSMUSG00000018634;ENSMUSG00000019054;ENSMUSG00000019087;ENSMUSG00000019302;…
GO:0019725	cellular homeostasis	119	957	3.02936e-11	2.31037e-09	ENSMUSG00000000753;ENSMUSG00000001175;ENSMUSG00000002015;ENSMUSG00000002083;ENSMUSG00000002105;ENSMUSG00000002771;ENSMUSG00000002985;ENSMUSG00000003161;ENSMUSG00000003352;ENSMUSG00000003378;ENSMUSG00000003423;ENSMUSG00000003617;ENSMUSG00000003657;ENSMUSG00000004113;ENSMUSG00000004843;ENSMUSG00000006576;ENSMUSG00000007097;ENSMUSG00000007655;ENSMUSG00000009013;ENSMUSG00000015968;ENSMUSG00000018340;…
GO:0098771	inorganic ion homeostasis	99	745	3.79967e-11	2.87151e-09	ENSMUSG00000000326;ENSMUSG00000000805;ENSMUSG00000001175;ENSMUSG00000002015;ENSMUSG00000002083;ENSMUSG00000002105;ENSMUSG00000002771;ENSMUSG00000002985;ENSMUSG00000003161;ENSMUSG00000003352;ENSMUSG00000003617;ENSMUSG00000003657;ENSMUSG00000004113;ENSMUSG00000006576;ENSMUSG00000007097;ENSMUSG00000007655;ENSMUSG00000015968;ENSMUSG00000018340;ENSMUSG00000018585;ENSMUSG00000018634;ENSMUSG00000019054;…
GO:0006875	cellular metal ion homeostasis	84	591	4.13773e-11	3.09882e-09	ENSMUSG00000001175;ENSMUSG00000002015;ENSMUSG00000002083;ENSMUSG00000002105;ENSMUSG00000002771;ENSMUSG00000002985;ENSMUSG00000003161;ENSMUSG00000003352;ENSMUSG00000003617;ENSMUSG00000003657;ENSMUSG00000004113;ENSMUSG00000007097;ENSMUSG00000007655;ENSMUSG00000015968;ENSMUSG00000018340;ENSMUSG00000018585;ENSMUSG00000018634;ENSMUSG00000019054;ENSMUSG00000019087;ENSMUSG00000019370;ENSMUSG00000019970;…
GO:0097479	synaptic vesicle localization	38	174	6.69111e-11	4.96636e-09	ENSMUSG00000003378;ENSMUSG00000003863;ENSMUSG00000004113;ENSMUSG00000004961;ENSMUSG00000007207;ENSMUSG00000009894;ENSMUSG00000015968;ENSMUSG00000019370;ENSMUSG00000020431;ENSMUSG00000020848;ENSMUSG00000020894;ENSMUSG00000021721;ENSMUSG00000024261;ENSMUSG00000024743;ENSMUSG00000024873;ENSMUSG00000025889;ENSMUSG00000026825;ENSMUSG00000027273;ENSMUSG00000027577;ENSMUSG00000028969;ENSMUSG00000029071;…
GO:0070838	divalent metal ion transport	72	477	6.79042e-11	4.99546e-09	ENSMUSG00000001175;ENSMUSG00000001240;ENSMUSG00000001741;ENSMUSG00000002083;ENSMUSG00000002105;ENSMUSG00000002771;ENSMUSG00000003161;ENSMUSG00000003352;ENSMUSG00000004113;ENSMUSG00000007097;ENSMUSG00000007655;ENSMUSG00000010609;ENSMUSG00000015968;ENSMUSG00000017400;ENSMUSG00000018340;ENSMUSG00000018507;ENSMUSG00000018634;ENSMUSG00000019370;ENSMUSG00000019997;ENSMUSG00000020577;ENSMUSG00000020635;…
GO:0051668	localization within membrane	38	175	8.00416e-11	5.83672e-09	ENSMUSG00000000531;ENSMUSG00000002985;ENSMUSG00000003378;ENSMUSG00000009894;ENSMUSG00000015149;ENSMUSG00000019998;ENSMUSG00000020894;ENSMUSG00000021721;ENSMUSG00000022623;ENSMUSG00000024873;ENSMUSG00000025468;ENSMUSG00000025499;ENSMUSG00000026825;ENSMUSG00000027273;ENSMUSG00000027737;ENSMUSG00000028785;ENSMUSG00000028969;ENSMUSG00000029048;ENSMUSG00000029053;ENSMUSG00000029071;ENSMUSG00000029126;…
GO:0120039	plasma membrane bounded cell projection morphogenesis	88	640	8.23463e-11	5.95256e-09	ENSMUSG00000000125;ENSMUSG00000000627;ENSMUSG00000001227;ENSMUSG00000002227;ENSMUSG00000002985;ENSMUSG00000003934;ENSMUSG00000006699;ENSMUSG00000011751;ENSMUSG00000017724;ENSMUSG00000017929;ENSMUSG00000018411;ENSMUSG00000018507;ENSMUSG00000019194;ENSMUSG00000019831;ENSMUSG00000019899;ENSMUSG00000019970;ENSMUSG00000020122;ENSMUSG00000020173;ENSMUSG00000020224;ENSMUSG00000020431;ENSMUSG00000022037;…
GO:0006873	cellular ion homeostasis	90	661	8.43914e-11	6.04781e-09	ENSMUSG00000001175;ENSMUSG00000002015;ENSMUSG00000002083;ENSMUSG00000002105;ENSMUSG00000002771;ENSMUSG00000002985;ENSMUSG00000003161;ENSMUSG00000003352;ENSMUSG00000003617;ENSMUSG00000003657;ENSMUSG00000004113;ENSMUSG00000006576;ENSMUSG00000007097;ENSMUSG00000007655;ENSMUSG00000015968;ENSMUSG00000018340;ENSMUSG00000018585;ENSMUSG00000018634;ENSMUSG00000019054;ENSMUSG00000019087;ENSMUSG00000019302;…
GO:0042592	homeostatic process	196	1870	8.55644e-11	6.07946e-09	ENSMUSG00000000326;ENSMUSG00000000753;ENSMUSG00000000805;ENSMUSG00000001175;ENSMUSG00000002015;ENSMUSG00000002083;ENSMUSG00000002105;ENSMUSG00000002280;ENSMUSG00000002289;ENSMUSG00000002771;ENSMUSG00000002985;ENSMUSG00000003161;ENSMUSG00000003352;ENSMUSG00000003378;ENSMUSG00000003423;ENSMUSG00000003575;ENSMUSG00000003617;ENSMUSG00000003657;ENSMUSG00000004113;ENSMUSG00000004843;ENSMUSG00000005583;…
GO:0006887	exocytosis	59	356	8.9024e-11	6.27167e-09	ENSMUSG00000001123;ENSMUSG00000003378;ENSMUSG00000003411;ENSMUSG00000003863;ENSMUSG00000004113;ENSMUSG00000004961;ENSMUSG00000007021;ENSMUSG00000007207;ENSMUSG00000009894;ENSMUSG00000015968;ENSMUSG00000018634;ENSMUSG00000019087;ENSMUSG00000019370;ENSMUSG00000020431;ENSMUSG00000020486;ENSMUSG00000020828;ENSMUSG00000020848;ENSMUSG00000020894;ENSMUSG00000021062;ENSMUSG00000021457;ENSMUSG00000021567;…
GO:0072511	divalent inorganic cation transport	72	480	9.08879e-11	6.34917e-09	ENSMUSG00000001175;ENSMUSG00000001240;ENSMUSG00000001741;ENSMUSG00000002083;ENSMUSG00000002105;ENSMUSG00000002771;ENSMUSG00000003161;ENSMUSG00000003352;ENSMUSG00000004113;ENSMUSG00000007097;ENSMUSG00000007655;ENSMUSG00000010609;ENSMUSG00000015968;ENSMUSG00000017400;ENSMUSG00000018340;ENSMUSG00000018507;ENSMUSG00000018634;ENSMUSG00000019370;ENSMUSG00000019997;ENSMUSG00000020577;ENSMUSG00000020635;…
GO:0048858	cell projection morphogenesis	88	643	1.05254e-10	7.29147e-09	ENSMUSG00000000125;ENSMUSG00000000627;ENSMUSG00000001227;ENSMUSG00000002227;ENSMUSG00000002985;ENSMUSG00000003934;ENSMUSG00000006699;ENSMUSG00000011751;ENSMUSG00000017724;ENSMUSG00000017929;ENSMUSG00000018411;ENSMUSG00000018507;ENSMUSG00000019194;ENSMUSG00000019831;ENSMUSG00000019899;ENSMUSG00000019970;ENSMUSG00000020122;ENSMUSG00000020173;ENSMUSG00000020224;ENSMUSG00000020431;ENSMUSG00000022037;…
GO:0009719	response to endogenous stimulus	173	1602	1.28675e-10	8.8403e-09	ENSMUSG00000000303;ENSMUSG00000000530;ENSMUSG00000000753;ENSMUSG00000001119;ENSMUSG00000001240;ENSMUSG00000001507;ENSMUSG00000001552;ENSMUSG00000002985;ENSMUSG00000004113;ENSMUSG00000004846;ENSMUSG00000005148;ENSMUSG00000005583;ENSMUSG00000006304;ENSMUSG00000006589;ENSMUSG00000006651;ENSMUSG00000006958;ENSMUSG00000007097;ENSMUSG00000007655;ENSMUSG00000010803;ENSMUSG00000013584;ENSMUSG00000015090;…
GO:0070887	cellular response to chemical stimulus	280	2937	1.59167e-10	1.08455e-08	ENSMUSG00000000303;ENSMUSG00000000530;ENSMUSG00000000753;ENSMUSG00000001119;ENSMUSG00000001240;ENSMUSG00000001248;ENSMUSG00000001507;ENSMUSG00000001552;ENSMUSG00000001741;ENSMUSG00000001786;ENSMUSG00000002985;ENSMUSG00000003161;ENSMUSG00000003352;ENSMUSG00000003378;ENSMUSG00000003423;ENSMUSG00000004207;ENSMUSG00000004846;ENSMUSG00000004961;ENSMUSG00000005148;ENSMUSG00000005583;ENSMUSG00000006304;…
GO:0000904	cell morphogenesis involved in differentiation	95	723	1.77564e-10	1.20007e-08	ENSMUSG00000000125;ENSMUSG00000000627;ENSMUSG00000001119;ENSMUSG00000001227;ENSMUSG00000002985;ENSMUSG00000003934;ENSMUSG00000004846;ENSMUSG00000005360;ENSMUSG00000005583;ENSMUSG00000006304;ENSMUSG00000006699;ENSMUSG00000009376;ENSMUSG00000011751;ENSMUSG00000017724;ENSMUSG00000017929;ENSMUSG00000018012;ENSMUSG00000018411;ENSMUSG00000018507;ENSMUSG00000019194;ENSMUSG00000019899;ENSMUSG00000019970;…
GO:0006816	calcium ion transport	66	429	1.87571e-10	1.25748e-08	ENSMUSG00000001175;ENSMUSG00000001240;ENSMUSG00000001741;ENSMUSG00000002083;ENSMUSG00000002771;ENSMUSG00000003161;ENSMUSG00000003352;ENSMUSG00000004113;ENSMUSG00000007097;ENSMUSG00000007655;ENSMUSG00000010609;ENSMUSG00000015968;ENSMUSG00000017400;ENSMUSG00000018340;ENSMUSG00000018507;ENSMUSG00000018634;ENSMUSG00000019370;ENSMUSG00000019997;ENSMUSG00000020577;ENSMUSG00000020635;ENSMUSG00000021313;…
GO:0048518	positive regulation of biological process	516	6125	1.97917e-10	1.31623e-08	ENSMUSG00000000078;ENSMUSG00000000125;ENSMUSG00000000296;ENSMUSG00000000303;ENSMUSG00000000326;ENSMUSG00000000530;ENSMUSG00000000627;ENSMUSG00000000753;ENSMUSG00000001123;ENSMUSG00000001175;ENSMUSG00000001227;ENSMUSG00000001240;ENSMUSG00000001507;ENSMUSG00000001552;ENSMUSG00000001741;ENSMUSG00000001786;ENSMUSG00000001988;ENSMUSG00000002015;ENSMUSG00000002083;ENSMUSG00000002227;ENSMUSG00000002289;…
GO:0097435	supramolecular fiber organization	89	662	2.09493e-10	1.38215e-08	ENSMUSG00000002985;ENSMUSG00000004846;ENSMUSG00000005583;ENSMUSG00000006304;ENSMUSG00000006699;ENSMUSG00000007655;ENSMUSG00000008035;ENSMUSG00000008475;ENSMUSG00000009376;ENSMUSG00000011751;ENSMUSG00000015766;ENSMUSG00000015932;ENSMUSG00000017774;ENSMUSG00000018012;ENSMUSG00000018126;ENSMUSG00000018387;ENSMUSG00000018411;ENSMUSG00000019831;ENSMUSG00000019970;ENSMUSG00000019997;ENSMUSG00000020173;…
GO:0072507	divalent inorganic cation homeostasis	76	530	2.35682e-10	1.5427e-08	ENSMUSG00000001175;ENSMUSG00000002015;ENSMUSG00000002083;ENSMUSG00000002105;ENSMUSG00000002771;ENSMUSG00000002985;ENSMUSG00000003161;ENSMUSG00000003352;ENSMUSG00000003657;ENSMUSG00000004113;ENSMUSG00000007097;ENSMUSG00000007655;ENSMUSG00000015968;ENSMUSG00000018340;ENSMUSG00000018634;ENSMUSG00000019054;ENSMUSG00000019370;ENSMUSG00000020122;ENSMUSG00000020524;ENSMUSG00000020635;ENSMUSG00000021313;…
GO:0060284	regulation of cell development	124	1045	2.42414e-10	1.57437e-08	ENSMUSG00000000125;ENSMUSG00000000627;ENSMUSG00000000753;ENSMUSG00000001227;ENSMUSG00000001507;ENSMUSG00000001786;ENSMUSG00000002227;ENSMUSG00000002985;ENSMUSG00000003575;ENSMUSG00000003934;ENSMUSG00000003948;ENSMUSG00000005583;ENSMUSG00000006304;ENSMUSG00000006699;ENSMUSG00000007655;ENSMUSG00000007872;ENSMUSG00000010086;ENSMUSG00000015149;ENSMUSG00000018012;ENSMUSG00000018217;ENSMUSG00000018411;…
GO:0065003	protein-containing complex assembly	184	1748	2.51733e-10	1.62221e-08	ENSMUSG00000001119;ENSMUSG00000001552;ENSMUSG00000002083;ENSMUSG00000002289;ENSMUSG00000002319;ENSMUSG00000002985;ENSMUSG00000003423;ENSMUSG00000003575;ENSMUSG00000006219;ENSMUSG00000006304;ENSMUSG00000007207;ENSMUSG00000007655;ENSMUSG00000008035;ENSMUSG00000008475;ENSMUSG00000008682;ENSMUSG00000009376;ENSMUSG00000009731;ENSMUSG00000009894;ENSMUSG00000011751;ENSMUSG00000015013;ENSMUSG00000015149;…
GO:1990778	protein localization to cell periphery	56	338	2.71063e-10	1.73334e-08	ENSMUSG00000000303;ENSMUSG00000000531;ENSMUSG00000001240;ENSMUSG00000001507;ENSMUSG00000001552;ENSMUSG00000003352;ENSMUSG00000003411;ENSMUSG00000009894;ENSMUSG00000011751;ENSMUSG00000014959;ENSMUSG00000017400;ENSMUSG00000019998;ENSMUSG00000020122;ENSMUSG00000020894;ENSMUSG00000021124;ENSMUSG00000021567;ENSMUSG00000022150;ENSMUSG00000022505;ENSMUSG00000023175;ENSMUSG00000024101;ENSMUSG00000025499;…
GO:0017157	regulation of exocytosis	44	232	2.89847e-10	1.83931e-08	ENSMUSG00000001123;ENSMUSG00000003378;ENSMUSG00000003411;ENSMUSG00000004113;ENSMUSG00000004961;ENSMUSG00000007207;ENSMUSG00000015968;ENSMUSG00000018634;ENSMUSG00000019087;ENSMUSG00000019370;ENSMUSG00000020431;ENSMUSG00000020486;ENSMUSG00000020828;ENSMUSG00000020848;ENSMUSG00000020894;ENSMUSG00000021062;ENSMUSG00000021457;ENSMUSG00000021721;ENSMUSG00000022416;ENSMUSG00000023826;ENSMUSG00000024261;…
GO:0050793	regulation of developmental process	261	2712	3.13569e-10	1.97477e-08	ENSMUSG00000000125;ENSMUSG00000000530;ENSMUSG00000000627;ENSMUSG00000000753;ENSMUSG00000001123;ENSMUSG00000001227;ENSMUSG00000001240;ENSMUSG00000001507;ENSMUSG00000001552;ENSMUSG00000001786;ENSMUSG00000002227;ENSMUSG00000002985;ENSMUSG00000003271;ENSMUSG00000003575;ENSMUSG00000003934;ENSMUSG00000003948;ENSMUSG00000005045;ENSMUSG00000005148;ENSMUSG00000005583;ENSMUSG00000006219;ENSMUSG00000006304;…
GO:0048522	positive regulation of cellular process	466	5448	3.24199e-10	2.02637e-08	ENSMUSG00000000078;ENSMUSG00000000125;ENSMUSG00000000296;ENSMUSG00000000303;ENSMUSG00000000326;ENSMUSG00000000530;ENSMUSG00000000627;ENSMUSG00000000753;ENSMUSG00000001123;ENSMUSG00000001175;ENSMUSG00000001227;ENSMUSG00000001240;ENSMUSG00000001507;ENSMUSG00000001552;ENSMUSG00000001786;ENSMUSG00000001988;ENSMUSG00000002015;ENSMUSG00000002083;ENSMUSG00000002227;ENSMUSG00000002580;ENSMUSG00000002658;…
GO:0040012	regulation of locomotion	119	994	3.31905e-10	2.0503e-08	ENSMUSG00000000125;ENSMUSG00000000303;ENSMUSG00000000530;ENSMUSG00000000627;ENSMUSG00000000753;ENSMUSG00000001123;ENSMUSG00000001227;ENSMUSG00000001507;ENSMUSG00000001552;ENSMUSG00000001741;ENSMUSG00000001786;ENSMUSG00000002580;ENSMUSG00000002985;ENSMUSG00000004044;ENSMUSG00000004843;ENSMUSG00000005583;ENSMUSG00000006304;ENSMUSG00000006958;ENSMUSG00000007655;ENSMUSG00000009376;ENSMUSG00000017344;…
GO:0099565	chemical synaptic transmission, postsynaptic	29	115	3.32961e-10	2.0503e-08	ENSMUSG00000002771;ENSMUSG00000003352;ENSMUSG00000003378;ENSMUSG00000005583;ENSMUSG00000007207;ENSMUSG00000022623;ENSMUSG00000023826;ENSMUSG00000023942;ENSMUSG00000025889;ENSMUSG00000026959;ENSMUSG00000027568;ENSMUSG00000027577;ENSMUSG00000028969;ENSMUSG00000029053;ENSMUSG00000029071;ENSMUSG00000029503;ENSMUSG00000030098;ENSMUSG00000030806;ENSMUSG00000031302;ENSMUSG00000031778;ENSMUSG00000033676;…
GO:0070588	calcium ion transmembrane transport	53	313	3.62878e-10	2.21809e-08	ENSMUSG00000001175;ENSMUSG00000002083;ENSMUSG00000002771;ENSMUSG00000003161;ENSMUSG00000003352;ENSMUSG00000004113;ENSMUSG00000007097;ENSMUSG00000010609;ENSMUSG00000015968;ENSMUSG00000017400;ENSMUSG00000018340;ENSMUSG00000018507;ENSMUSG00000018634;ENSMUSG00000019370;ENSMUSG00000020577;ENSMUSG00000020635;ENSMUSG00000021313;ENSMUSG00000021835;ENSMUSG00000022208;ENSMUSG00000022416;ENSMUSG00000022469;…
GO:1903305	regulation of regulated secretory pathway	37	176	3.75417e-10	2.24708e-08	ENSMUSG00000001123;ENSMUSG00000003378;ENSMUSG00000004113;ENSMUSG00000004961;ENSMUSG00000007207;ENSMUSG00000015968;ENSMUSG00000018634;ENSMUSG00000019370;ENSMUSG00000020431;ENSMUSG00000020828;ENSMUSG00000020848;ENSMUSG00000020894;ENSMUSG00000021062;ENSMUSG00000021457;ENSMUSG00000021721;ENSMUSG00000022416;ENSMUSG00000024261;ENSMUSG00000024743;ENSMUSG00000027577;ENSMUSG00000028969;ENSMUSG00000029071;…
GO:0017158	regulation of calcium ion-dependent exocytosis	31	130	3.75639e-10	2.24708e-08	ENSMUSG00000003378;ENSMUSG00000004113;ENSMUSG00000004961;ENSMUSG00000007207;ENSMUSG00000015968;ENSMUSG00000019370;ENSMUSG00000020431;ENSMUSG00000020848;ENSMUSG00000020894;ENSMUSG00000021721;ENSMUSG00000022416;ENSMUSG00000024261;ENSMUSG00000024743;ENSMUSG00000027577;ENSMUSG00000028969;ENSMUSG00000029071;ENSMUSG00000029503;ENSMUSG00000030806;ENSMUSG00000032482;ENSMUSG00000032890;ENSMUSG00000033615;…
GO:0050767	regulation of neurogenesis	111	907	3.7573e-10	2.24708e-08	ENSMUSG00000000125;ENSMUSG00000000627;ENSMUSG00000000753;ENSMUSG00000001227;ENSMUSG00000001507;ENSMUSG00000001786;ENSMUSG00000002227;ENSMUSG00000002985;ENSMUSG00000003575;ENSMUSG00000003934;ENSMUSG00000003948;ENSMUSG00000005583;ENSMUSG00000007655;ENSMUSG00000007872;ENSMUSG00000010086;ENSMUSG00000015149;ENSMUSG00000018012;ENSMUSG00000018217;ENSMUSG00000018411;ENSMUSG00000018507;ENSMUSG00000019194;…
GO:0007613	memory	33	145	3.8144e-10	2.26494e-08	ENSMUSG00000000326;ENSMUSG00000000753;ENSMUSG00000001507;ENSMUSG00000002985;ENSMUSG00000003575;ENSMUSG00000018411;ENSMUSG00000018634;ENSMUSG00000019970;ENSMUSG00000020431;ENSMUSG00000020524;ENSMUSG00000020838;ENSMUSG00000021701;ENSMUSG00000022623;ENSMUSG00000024261;ENSMUSG00000025318;ENSMUSG00000026959;ENSMUSG00000027273;ENSMUSG00000028541;ENSMUSG00000029053;ENSMUSG00000029838;ENSMUSG00000031137;…
GO:2000145	regulation of cell motility	112	920	4.25883e-10	2.5109e-08	ENSMUSG00000000303;ENSMUSG00000000530;ENSMUSG00000000627;ENSMUSG00000000753;ENSMUSG00000001123;ENSMUSG00000001227;ENSMUSG00000001507;ENSMUSG00000001552;ENSMUSG00000002580;ENSMUSG00000002985;ENSMUSG00000004044;ENSMUSG00000005583;ENSMUSG00000006304;ENSMUSG00000006958;ENSMUSG00000007655;ENSMUSG00000009376;ENSMUSG00000017344;ENSMUSG00000017737;ENSMUSG00000017774;ENSMUSG00000018593;ENSMUSG00000019889;…
GO:0030534	adult behavior	36	169	4.40286e-10	2.57754e-08	ENSMUSG00000002771;ENSMUSG00000003934;ENSMUSG00000007097;ENSMUSG00000011751;ENSMUSG00000015766;ENSMUSG00000018411;ENSMUSG00000018634;ENSMUSG00000020436;ENSMUSG00000020644;ENSMUSG00000022523;ENSMUSG00000022623;ENSMUSG00000023826;ENSMUSG00000025232;ENSMUSG00000025889;ENSMUSG00000026826;ENSMUSG00000026959;ENSMUSG00000027568;ENSMUSG00000027577;ENSMUSG00000027737;ENSMUSG00000028341;ENSMUSG00000028969;…
GO:0007416	synapse assembly	37	177	4.44506e-10	2.58404e-08	ENSMUSG00000000303;ENSMUSG00000000560;ENSMUSG00000005583;ENSMUSG00000010803;ENSMUSG00000013033;ENSMUSG00000018411;ENSMUSG00000020436;ENSMUSG00000020704;ENSMUSG00000022623;ENSMUSG00000023328;ENSMUSG00000025370;ENSMUSG00000025555;ENSMUSG00000025889;ENSMUSG00000026959;ENSMUSG00000028064;ENSMUSG00000028399;ENSMUSG00000028782;ENSMUSG00000028969;ENSMUSG00000029071;ENSMUSG00000030000;ENSMUSG00000030600;…
GO:0048168	regulation of neuronal synaptic plasticity	21	64	4.82374e-10	2.7847e-08	ENSMUSG00000003863;ENSMUSG00000022415;ENSMUSG00000022494;ENSMUSG00000022623;ENSMUSG00000024261;ENSMUSG00000025318;ENSMUSG00000025499;ENSMUSG00000025889;ENSMUSG00000026904;ENSMUSG00000026959;ENSMUSG00000028833;ENSMUSG00000032336;ENSMUSG00000034799;ENSMUSG00000037217;ENSMUSG00000037428;ENSMUSG00000043079;ENSMUSG00000049583;ENSMUSG00000053550;ENSMUSG00000056073;ENSMUSG00000057897;ENSMUSG00000059003
GO:0008104	protein localization	246	2534	5.09213e-10	2.9152e-08	ENSMUSG00000000303;ENSMUSG00000000531;ENSMUSG00000001123;ENSMUSG00000001240;ENSMUSG00000001467;ENSMUSG00000001507;ENSMUSG00000001552;ENSMUSG00000001786;ENSMUSG00000002015;ENSMUSG00000002083;ENSMUSG00000002319;ENSMUSG00000002395;ENSMUSG00000002763;ENSMUSG00000002985;ENSMUSG00000003161;ENSMUSG00000003279;ENSMUSG00000003352;ENSMUSG00000003378;ENSMUSG00000003411;ENSMUSG00000003423;ENSMUSG00000003469;…
GO:0007612	learning	35	162	5.11992e-10	2.9152e-08	ENSMUSG00000000326;ENSMUSG00000007097;ENSMUSG00000018634;ENSMUSG00000019890;ENSMUSG00000019970;ENSMUSG00000021250;ENSMUSG00000021314;ENSMUSG00000022208;ENSMUSG00000022623;ENSMUSG00000023826;ENSMUSG00000025318;ENSMUSG00000026959;ENSMUSG00000027273;ENSMUSG00000027568;ENSMUSG00000027737;ENSMUSG00000028541;ENSMUSG00000028969;ENSMUSG00000029838;ENSMUSG00000031137;ENSMUSG00000031302;ENSMUSG00000032532;…
GO:0072503	cellular divalent inorganic cation homeostasis	73	509	5.32575e-10	3.01176e-08	ENSMUSG00000001175;ENSMUSG00000002015;ENSMUSG00000002083;ENSMUSG00000002105;ENSMUSG00000002771;ENSMUSG00000002985;ENSMUSG00000003161;ENSMUSG00000003352;ENSMUSG00000003657;ENSMUSG00000004113;ENSMUSG00000007097;ENSMUSG00000007655;ENSMUSG00000015968;ENSMUSG00000018340;ENSMUSG00000018634;ENSMUSG00000019054;ENSMUSG00000019370;ENSMUSG00000020524;ENSMUSG00000020635;ENSMUSG00000021313;ENSMUSG00000021814;…
GO:0010035	response to inorganic substance	82	601	5.38143e-10	3.02269e-08	ENSMUSG00000000303;ENSMUSG00000000753;ENSMUSG00000001786;ENSMUSG00000002105;ENSMUSG00000002580;ENSMUSG00000003617;ENSMUSG00000004207;ENSMUSG00000004961;ENSMUSG00000005360;ENSMUSG00000005583;ENSMUSG00000007655;ENSMUSG00000009376;ENSMUSG00000009630;ENSMUSG00000010086;ENSMUSG00000017737;ENSMUSG00000018411;ENSMUSG00000018593;ENSMUSG00000019370;ENSMUSG00000020122;ENSMUSG00000020431;ENSMUSG00000020635;…
GO:0032990	cell part morphogenesis	89	675	5.71027e-10	3.18587e-08	ENSMUSG00000000125;ENSMUSG00000000627;ENSMUSG00000001227;ENSMUSG00000002227;ENSMUSG00000002985;ENSMUSG00000003934;ENSMUSG00000006699;ENSMUSG00000011751;ENSMUSG00000017724;ENSMUSG00000017929;ENSMUSG00000018411;ENSMUSG00000018507;ENSMUSG00000019054;ENSMUSG00000019194;ENSMUSG00000019831;ENSMUSG00000019899;ENSMUSG00000019970;ENSMUSG00000020122;ENSMUSG00000020173;ENSMUSG00000020224;ENSMUSG00000020431;…
GO:0033036	macromolecule localization	273	2883	5.83506e-10	3.23379e-08	ENSMUSG00000000303;ENSMUSG00000000531;ENSMUSG00000000594;ENSMUSG00000001123;ENSMUSG00000001240;ENSMUSG00000001248;ENSMUSG00000001467;ENSMUSG00000001507;ENSMUSG00000001552;ENSMUSG00000001786;ENSMUSG00000002015;ENSMUSG00000002083;ENSMUSG00000002319;ENSMUSG00000002395;ENSMUSG00000002763;ENSMUSG00000002985;ENSMUSG00000003161;ENSMUSG00000003279;ENSMUSG00000003352;ENSMUSG00000003378;ENSMUSG00000003411;…
GO:0048489	synaptic vesicle transport	35	163	6.10634e-10	3.33961e-08	ENSMUSG00000003378;ENSMUSG00000003863;ENSMUSG00000004113;ENSMUSG00000004961;ENSMUSG00000007207;ENSMUSG00000009894;ENSMUSG00000015968;ENSMUSG00000019370;ENSMUSG00000020431;ENSMUSG00000020848;ENSMUSG00000020894;ENSMUSG00000021721;ENSMUSG00000024261;ENSMUSG00000024743;ENSMUSG00000024873;ENSMUSG00000025889;ENSMUSG00000026825;ENSMUSG00000027273;ENSMUSG00000027577;ENSMUSG00000028969;ENSMUSG00000029071;…
GO:0097480	establishment of synaptic vesicle localization	35	163	6.10634e-10	3.33961e-08	ENSMUSG00000003378;ENSMUSG00000003863;ENSMUSG00000004113;ENSMUSG00000004961;ENSMUSG00000007207;ENSMUSG00000009894;ENSMUSG00000015968;ENSMUSG00000019370;ENSMUSG00000020431;ENSMUSG00000020848;ENSMUSG00000020894;ENSMUSG00000021721;ENSMUSG00000024261;ENSMUSG00000024743;ENSMUSG00000024873;ENSMUSG00000025889;ENSMUSG00000026825;ENSMUSG00000027273;ENSMUSG00000027577;ENSMUSG00000028969;ENSMUSG00000029071;…
GO:0030334	regulation of cell migration	107	872	6.81494e-10	3.70279e-08	ENSMUSG00000000303;ENSMUSG00000000530;ENSMUSG00000000627;ENSMUSG00000000753;ENSMUSG00000001123;ENSMUSG00000001227;ENSMUSG00000001507;ENSMUSG00000001552;ENSMUSG00000002580;ENSMUSG00000002985;ENSMUSG00000005583;ENSMUSG00000006304;ENSMUSG00000006958;ENSMUSG00000007655;ENSMUSG00000009376;ENSMUSG00000017344;ENSMUSG00000017737;ENSMUSG00000017774;ENSMUSG00000018593;ENSMUSG00000019889;ENSMUSG00000019899;…
GO:0032386	regulation of intracellular transport	65	433	7.27978e-10	3.92967e-08	ENSMUSG00000000303;ENSMUSG00000000531;ENSMUSG00000001552;ENSMUSG00000002015;ENSMUSG00000002395;ENSMUSG00000003352;ENSMUSG00000003378;ENSMUSG00000004113;ENSMUSG00000006304;ENSMUSG00000006699;ENSMUSG00000007207;ENSMUSG00000015968;ENSMUSG00000017774;ENSMUSG00000018411;ENSMUSG00000018634;ENSMUSG00000019054;ENSMUSG00000019370;ENSMUSG00000019804;ENSMUSG00000020386;ENSMUSG00000020431;ENSMUSG00000020484;…
GO:0031346	positive regulation of cell projection organization	67	453	7.5248e-10	4.03572e-08	ENSMUSG00000000125;ENSMUSG00000000753;ENSMUSG00000001507;ENSMUSG00000002580;ENSMUSG00000002985;ENSMUSG00000003575;ENSMUSG00000006304;ENSMUSG00000006699;ENSMUSG00000009013;ENSMUSG00000015766;ENSMUSG00000018411;ENSMUSG00000018507;ENSMUSG00000019194;ENSMUSG00000019970;ENSMUSG00000020173;ENSMUSG00000020224;ENSMUSG00000020635;ENSMUSG00000021338;ENSMUSG00000021835;ENSMUSG00000022055;ENSMUSG00000022623;…
GO:0071702	organic substance transport	245	2533	7.91546e-10	4.21802e-08	ENSMUSG00000000303;ENSMUSG00000000531;ENSMUSG00000000594;ENSMUSG00000000805;ENSMUSG00000001123;ENSMUSG00000001240;ENSMUSG00000001248;ENSMUSG00000001467;ENSMUSG00000001552;ENSMUSG00000001786;ENSMUSG00000002015;ENSMUSG00000002319;ENSMUSG00000002395;ENSMUSG00000002763;ENSMUSG00000002985;ENSMUSG00000003153;ENSMUSG00000003161;ENSMUSG00000003352;ENSMUSG00000003411;ENSMUSG00000004044;ENSMUSG00000004207;…
GO:0006874	cellular calcium ion homeostasis	70	484	8.39824e-10	4.43646e-08	ENSMUSG00000001175;ENSMUSG00000002015;ENSMUSG00000002083;ENSMUSG00000002771;ENSMUSG00000002985;ENSMUSG00000003161;ENSMUSG00000003352;ENSMUSG00000003657;ENSMUSG00000004113;ENSMUSG00000007097;ENSMUSG00000007655;ENSMUSG00000015968;ENSMUSG00000018340;ENSMUSG00000018634;ENSMUSG00000019054;ENSMUSG00000019370;ENSMUSG00000020524;ENSMUSG00000020635;ENSMUSG00000021313;ENSMUSG00000021814;ENSMUSG00000021835;…
GO:0043270	positive regulation of ion transport	52	311	8.4321e-10	4.43646e-08	ENSMUSG00000002985;ENSMUSG00000003161;ENSMUSG00000003352;ENSMUSG00000003411;ENSMUSG00000007655;ENSMUSG00000010064;ENSMUSG00000015968;ENSMUSG00000017400;ENSMUSG00000018507;ENSMUSG00000019194;ENSMUSG00000019370;ENSMUSG00000019970;ENSMUSG00000020704;ENSMUSG00000020838;ENSMUSG00000021313;ENSMUSG00000021730;ENSMUSG00000021835;ENSMUSG00000022469;ENSMUSG00000022523;ENSMUSG00000022623;ENSMUSG00000024261;…
GO:0050803	regulation of synapse structure or activity	47	267	9.70804e-10	5.07566e-08	ENSMUSG00000002985;ENSMUSG00000004843;ENSMUSG00000005583;ENSMUSG00000006699;ENSMUSG00000013033;ENSMUSG00000018593;ENSMUSG00000020704;ENSMUSG00000022340;ENSMUSG00000022623;ENSMUSG00000024146;ENSMUSG00000025555;ENSMUSG00000025889;ENSMUSG00000026825;ENSMUSG00000026959;ENSMUSG00000027737;ENSMUSG00000028064;ENSMUSG00000028399;ENSMUSG00000028782;ENSMUSG00000028969;ENSMUSG00000029309;ENSMUSG00000029838;…
GO:0055074	calcium ion homeostasis	71	498	1.19476e-09	6.195e-08	ENSMUSG00000001175;ENSMUSG00000002015;ENSMUSG00000002083;ENSMUSG00000002771;ENSMUSG00000002985;ENSMUSG00000003161;ENSMUSG00000003352;ENSMUSG00000003657;ENSMUSG00000004113;ENSMUSG00000007097;ENSMUSG00000007655;ENSMUSG00000015968;ENSMUSG00000018340;ENSMUSG00000018634;ENSMUSG00000019054;ENSMUSG00000019370;ENSMUSG00000020524;ENSMUSG00000020635;ENSMUSG00000021313;ENSMUSG00000021814;ENSMUSG00000021835;…
GO:0035418	protein localization to synapse	24	86	1.1998e-09	6.195e-08	ENSMUSG00000000531;ENSMUSG00000003279;ENSMUSG00000009894;ENSMUSG00000018411;ENSMUSG00000020704;ENSMUSG00000020894;ENSMUSG00000025499;ENSMUSG00000026959;ENSMUSG00000027273;ENSMUSG00000028969;ENSMUSG00000029053;ENSMUSG00000029126;ENSMUSG00000030098;ENSMUSG00000030806;ENSMUSG00000031302;ENSMUSG00000033615;ENSMUSG00000038738;ENSMUSG00000040537;ENSMUSG00000041488;ENSMUSG00000049044;ENSMUSG00000052572;…
GO:0048667	cell morphogenesis involved in neuron differentiation	78	570	1.24833e-09	6.40577e-08	ENSMUSG00000000125;ENSMUSG00000000627;ENSMUSG00000001227;ENSMUSG00000002985;ENSMUSG00000003934;ENSMUSG00000005360;ENSMUSG00000005583;ENSMUSG00000006699;ENSMUSG00000011751;ENSMUSG00000017724;ENSMUSG00000017929;ENSMUSG00000018411;ENSMUSG00000018507;ENSMUSG00000019194;ENSMUSG00000019899;ENSMUSG00000019970;ENSMUSG00000020173;ENSMUSG00000020431;ENSMUSG00000020644;ENSMUSG00000022055;ENSMUSG00000022621;…
GO:0014070	response to organic cyclic compound	118	1005	1.28168e-09	6.53657e-08	ENSMUSG00000000303;ENSMUSG00000000326;ENSMUSG00000000753;ENSMUSG00000001240;ENSMUSG00000001248;ENSMUSG00000001552;ENSMUSG00000004113;ENSMUSG00000005148;ENSMUSG00000005583;ENSMUSG00000006304;ENSMUSG00000006651;ENSMUSG00000007097;ENSMUSG00000007655;ENSMUSG00000007872;ENSMUSG00000010376;ENSMUSG00000010803;ENSMUSG00000013584;ENSMUSG00000015090;ENSMUSG00000015149;ENSMUSG00000018593;ENSMUSG00000018634;…
GO:0071705	nitrogen compound transport	212	2133	1.46029e-09	7.40208e-08	ENSMUSG00000000303;ENSMUSG00000000531;ENSMUSG00000001123;ENSMUSG00000001240;ENSMUSG00000001467;ENSMUSG00000001552;ENSMUSG00000001786;ENSMUSG00000002015;ENSMUSG00000002319;ENSMUSG00000002395;ENSMUSG00000002763;ENSMUSG00000002985;ENSMUSG00000003161;ENSMUSG00000003352;ENSMUSG00000003411;ENSMUSG00000004044;ENSMUSG00000004207;ENSMUSG00000004843;ENSMUSG00000004961;ENSMUSG00000005360;ENSMUSG00000006304;…
GO:0051480	regulation of cytosolic calcium ion concentration	60	392	1.54192e-09	7.7685e-08	ENSMUSG00000001175;ENSMUSG00000002015;ENSMUSG00000002083;ENSMUSG00000002771;ENSMUSG00000003161;ENSMUSG00000003352;ENSMUSG00000003657;ENSMUSG00000004113;ENSMUSG00000007097;ENSMUSG00000007655;ENSMUSG00000015968;ENSMUSG00000018634;ENSMUSG00000019054;ENSMUSG00000019370;ENSMUSG00000020524;ENSMUSG00000020635;ENSMUSG00000021313;ENSMUSG00000021835;ENSMUSG00000022208;ENSMUSG00000022416;ENSMUSG00000022840;…
GO:0007626	locomotory behavior	43	236	1.67991e-09	8.41272e-08	ENSMUSG00000002771;ENSMUSG00000002985;ENSMUSG00000003934;ENSMUSG00000004113;ENSMUSG00000004207;ENSMUSG00000007097;ENSMUSG00000011751;ENSMUSG00000015766;ENSMUSG00000018411;ENSMUSG00000018634;ENSMUSG00000018900;ENSMUSG00000020644;ENSMUSG00000022523;ENSMUSG00000022623;ENSMUSG00000022840;ENSMUSG00000022982;ENSMUSG00000023826;ENSMUSG00000025232;ENSMUSG00000025579;ENSMUSG00000025889;ENSMUSG00000026826;…
GO:0051648	vesicle localization	46	263	1.80811e-09	8.91299e-08	ENSMUSG00000003378;ENSMUSG00000003863;ENSMUSG00000004113;ENSMUSG00000004961;ENSMUSG00000007207;ENSMUSG00000009894;ENSMUSG00000015968;ENSMUSG00000017774;ENSMUSG00000019370;ENSMUSG00000020386;ENSMUSG00000020431;ENSMUSG00000020848;ENSMUSG00000020894;ENSMUSG00000021721;ENSMUSG00000022340;ENSMUSG00000024261;ENSMUSG00000024743;ENSMUSG00000024873;ENSMUSG00000025889;ENSMUSG00000026825;ENSMUSG00000027273;…
GO:0051924	regulation of calcium ion transport	46	263	1.80811e-09	8.91299e-08	ENSMUSG00000001175;ENSMUSG00000001741;ENSMUSG00000003161;ENSMUSG00000003352;ENSMUSG00000004113;ENSMUSG00000007097;ENSMUSG00000007655;ENSMUSG00000010609;ENSMUSG00000015968;ENSMUSG00000017400;ENSMUSG00000018507;ENSMUSG00000018634;ENSMUSG00000019370;ENSMUSG00000020577;ENSMUSG00000020635;ENSMUSG00000021313;ENSMUSG00000021835;ENSMUSG00000022208;ENSMUSG00000022469;ENSMUSG00000024381;ENSMUSG00000025068;…
GO:0098693	regulation of synaptic vesicle cycle	31	138	1.81198e-09	8.91299e-08	ENSMUSG00000003378;ENSMUSG00000003411;ENSMUSG00000004113;ENSMUSG00000007207;ENSMUSG00000015968;ENSMUSG00000019370;ENSMUSG00000020431;ENSMUSG00000020894;ENSMUSG00000021721;ENSMUSG00000022092;ENSMUSG00000024261;ENSMUSG00000024743;ENSMUSG00000026825;ENSMUSG00000027577;ENSMUSG00000028969;ENSMUSG00000029071;ENSMUSG00000029503;ENSMUSG00000030806;ENSMUSG00000031302;ENSMUSG00000032482;ENSMUSG00000032890;…
GO:0045595	regulation of cell differentiation	194	1917	1.98627e-09	9.71287e-08	ENSMUSG00000000125;ENSMUSG00000000530;ENSMUSG00000000627;ENSMUSG00000000753;ENSMUSG00000001123;ENSMUSG00000001227;ENSMUSG00000001240;ENSMUSG00000001507;ENSMUSG00000001786;ENSMUSG00000002227;ENSMUSG00000002985;ENSMUSG00000003271;ENSMUSG00000003575;ENSMUSG00000003934;ENSMUSG00000003948;ENSMUSG00000005045;ENSMUSG00000005148;ENSMUSG00000005583;ENSMUSG00000006304;ENSMUSG00000006675;ENSMUSG00000006699;…
GO:0051588	regulation of neurotransmitter transport	35	170	2.00321e-09	9.73841e-08	ENSMUSG00000003378;ENSMUSG00000003411;ENSMUSG00000004113;ENSMUSG00000005583;ENSMUSG00000007207;ENSMUSG00000015968;ENSMUSG00000019370;ENSMUSG00000020431;ENSMUSG00000020838;ENSMUSG00000020932;ENSMUSG00000021721;ENSMUSG00000023826;ENSMUSG00000024261;ENSMUSG00000024743;ENSMUSG00000025889;ENSMUSG00000027524;ENSMUSG00000027568;ENSMUSG00000027577;ENSMUSG00000028969;ENSMUSG00000029071;ENSMUSG00000029503;…
GO:2000026	regulation of multicellular organismal development	209	2109	2.49995e-09	1.20826e-07	ENSMUSG00000000125;ENSMUSG00000000530;ENSMUSG00000000627;ENSMUSG00000000753;ENSMUSG00000001123;ENSMUSG00000001227;ENSMUSG00000001240;ENSMUSG00000001507;ENSMUSG00000001552;ENSMUSG00000001786;ENSMUSG00000002227;ENSMUSG00000002985;ENSMUSG00000003271;ENSMUSG00000003575;ENSMUSG00000003934;ENSMUSG00000003948;ENSMUSG00000005148;ENSMUSG00000005583;ENSMUSG00000006675;ENSMUSG00000006699;ENSMUSG00000006958;…
GO:0016477	cell migration	150	1389	2.52886e-09	1.21517e-07	ENSMUSG00000000303;ENSMUSG00000000530;ENSMUSG00000000627;ENSMUSG00000000753;ENSMUSG00000001123;ENSMUSG00000001227;ENSMUSG00000001507;ENSMUSG00000001552;ENSMUSG00000001741;ENSMUSG00000002580;ENSMUSG00000002985;ENSMUSG00000004263;ENSMUSG00000005583;ENSMUSG00000006304;ENSMUSG00000006699;ENSMUSG00000006958;ENSMUSG00000007655;ENSMUSG00000008475;ENSMUSG00000009376;ENSMUSG00000015766;ENSMUSG00000017344;…
GO:0009628	response to abiotic stimulus	129	1144	2.69931e-09	1.28962e-07	ENSMUSG00000000530;ENSMUSG00000000753;ENSMUSG00000001240;ENSMUSG00000001552;ENSMUSG00000002083;ENSMUSG00000002280;ENSMUSG00000002289;ENSMUSG00000003352;ENSMUSG00000003575;ENSMUSG00000005360;ENSMUSG00000007097;ENSMUSG00000007207;ENSMUSG00000007655;ENSMUSG00000007682;ENSMUSG00000010064;ENSMUSG00000010609;ENSMUSG00000015149;ENSMUSG00000015568;ENSMUSG00000018411;ENSMUSG00000018507;ENSMUSG00000018593;…
GO:0051966	regulation of synaptic transmission, glutamatergic	21	70	3.06653e-09	1.45669e-07	ENSMUSG00000003974;ENSMUSG00000005583;ENSMUSG00000020122;ENSMUSG00000022623;ENSMUSG00000023192;ENSMUSG00000023826;ENSMUSG00000024256;ENSMUSG00000025892;ENSMUSG00000026249;ENSMUSG00000026473;ENSMUSG00000028969;ENSMUSG00000029030;ENSMUSG00000031302;ENSMUSG00000035864;ENSMUSG00000037541;ENSMUSG00000038738;ENSMUSG00000049583;ENSMUSG00000056073;ENSMUSG00000056755;ENSMUSG00000059456;ENSMUSG00000066189
GO:1903169	regulation of calcium ion transmembrane transport	33	157	3.32249e-09	1.56931e-07	ENSMUSG00000001175;ENSMUSG00000003161;ENSMUSG00000003352;ENSMUSG00000007097;ENSMUSG00000010609;ENSMUSG00000015968;ENSMUSG00000017400;ENSMUSG00000018634;ENSMUSG00000019370;ENSMUSG00000020577;ENSMUSG00000020635;ENSMUSG00000021313;ENSMUSG00000021835;ENSMUSG00000022469;ENSMUSG00000024381;ENSMUSG00000025068;ENSMUSG00000025318;ENSMUSG00000025889;ENSMUSG00000026576;ENSMUSG00000027568;ENSMUSG00000028785;…
GO:1901701	cellular response to oxygen-containing compound	128	1137	3.4577e-09	1.62395e-07	ENSMUSG00000000303;ENSMUSG00000000753;ENSMUSG00000001119;ENSMUSG00000001248;ENSMUSG00000001552;ENSMUSG00000001786;ENSMUSG00000003161;ENSMUSG00000003378;ENSMUSG00000003423;ENSMUSG00000004207;ENSMUSG00000005148;ENSMUSG00000005583;ENSMUSG00000006304;ENSMUSG00000006589;ENSMUSG00000006651;ENSMUSG00000007655;ENSMUSG00000007872;ENSMUSG00000009013;ENSMUSG00000009376;ENSMUSG00000010086;ENSMUSG00000013584;…
GO:0071804	cellular potassium ion transport	39	208	4.12541e-09	1.9159e-07	ENSMUSG00000005360;ENSMUSG00000007097;ENSMUSG00000007655;ENSMUSG00000009731;ENSMUSG00000015968;ENSMUSG00000016346;ENSMUSG00000020331;ENSMUSG00000020894;ENSMUSG00000021730;ENSMUSG00000022469;ENSMUSG00000024381;ENSMUSG00000025221;ENSMUSG00000026527;ENSMUSG00000026576;ENSMUSG00000027273;ENSMUSG00000027524;ENSMUSG00000028033;ENSMUSG00000028051;ENSMUSG00000028631;ENSMUSG00000033998;ENSMUSG00000035355;…
GO:0071805	potassium ion transmembrane transport	39	208	4.12541e-09	1.9159e-07	ENSMUSG00000005360;ENSMUSG00000007097;ENSMUSG00000007655;ENSMUSG00000009731;ENSMUSG00000015968;ENSMUSG00000016346;ENSMUSG00000020331;ENSMUSG00000020894;ENSMUSG00000021730;ENSMUSG00000022469;ENSMUSG00000024381;ENSMUSG00000025221;ENSMUSG00000026527;ENSMUSG00000026576;ENSMUSG00000027273;ENSMUSG00000027524;ENSMUSG00000028033;ENSMUSG00000028051;ENSMUSG00000028631;ENSMUSG00000033998;ENSMUSG00000035355;…
GO:0048870	cell motility	161	1532	4.33549e-09	1.99121e-07	ENSMUSG00000000303;ENSMUSG00000000530;ENSMUSG00000000627;ENSMUSG00000000753;ENSMUSG00000001123;ENSMUSG00000001227;ENSMUSG00000001507;ENSMUSG00000001552;ENSMUSG00000001741;ENSMUSG00000002580;ENSMUSG00000002985;ENSMUSG00000004044;ENSMUSG00000004263;ENSMUSG00000005583;ENSMUSG00000006304;ENSMUSG00000006699;ENSMUSG00000006958;ENSMUSG00000007655;ENSMUSG00000008475;ENSMUSG00000009376;ENSMUSG00000015766;…
GO:0051674	localization of cell	161	1532	4.33549e-09	1.99121e-07	ENSMUSG00000000303;ENSMUSG00000000530;ENSMUSG00000000627;ENSMUSG00000000753;ENSMUSG00000001123;ENSMUSG00000001227;ENSMUSG00000001507;ENSMUSG00000001552;ENSMUSG00000001741;ENSMUSG00000002580;ENSMUSG00000002985;ENSMUSG00000004044;ENSMUSG00000004263;ENSMUSG00000005583;ENSMUSG00000006304;ENSMUSG00000006699;ENSMUSG00000006958;ENSMUSG00000007655;ENSMUSG00000008475;ENSMUSG00000009376;ENSMUSG00000015766;…
GO:0046928	regulation of neurotransmitter secretion	29	128	4.87525e-09	2.22681e-07	ENSMUSG00000003378;ENSMUSG00000004113;ENSMUSG00000005583;ENSMUSG00000007207;ENSMUSG00000015968;ENSMUSG00000019370;ENSMUSG00000020431;ENSMUSG00000021721;ENSMUSG00000023826;ENSMUSG00000024261;ENSMUSG00000024743;ENSMUSG00000025889;ENSMUSG00000027524;ENSMUSG00000027577;ENSMUSG00000028969;ENSMUSG00000029071;ENSMUSG00000029503;ENSMUSG00000030806;ENSMUSG00000032482;ENSMUSG00000032890;ENSMUSG00000033615;…
GO:0048869	cellular developmental process	380	4377	6.16811e-09	2.79766e-07	ENSMUSG00000000125;ENSMUSG00000000303;ENSMUSG00000000530;ENSMUSG00000000627;ENSMUSG00000000753;ENSMUSG00000001119;ENSMUSG00000001123;ENSMUSG00000001227;ENSMUSG00000001240;ENSMUSG00000001507;ENSMUSG00000001786;ENSMUSG00000002227;ENSMUSG00000002280;ENSMUSG00000002343;ENSMUSG00000002768;ENSMUSG00000002799;ENSMUSG00000002985;ENSMUSG00000003271;ENSMUSG00000003423;ENSMUSG00000003575;ENSMUSG00000003934;…
GO:0051650	establishment of vesicle localization	43	246	6.19234e-09	2.79766e-07	ENSMUSG00000003378;ENSMUSG00000003863;ENSMUSG00000004113;ENSMUSG00000004961;ENSMUSG00000007207;ENSMUSG00000009894;ENSMUSG00000015968;ENSMUSG00000017774;ENSMUSG00000019370;ENSMUSG00000020386;ENSMUSG00000020431;ENSMUSG00000020848;ENSMUSG00000020894;ENSMUSG00000021721;ENSMUSG00000022340;ENSMUSG00000024261;ENSMUSG00000024743;ENSMUSG00000024873;ENSMUSG00000025889;ENSMUSG00000026825;ENSMUSG00000027273;…
GO:0060079	excitatory postsynaptic potential	26	107	6.32378e-09	2.8416e-07	ENSMUSG00000002771;ENSMUSG00000003352;ENSMUSG00000003378;ENSMUSG00000005583;ENSMUSG00000007207;ENSMUSG00000022623;ENSMUSG00000023826;ENSMUSG00000023942;ENSMUSG00000025889;ENSMUSG00000026959;ENSMUSG00000027577;ENSMUSG00000028969;ENSMUSG00000029053;ENSMUSG00000029071;ENSMUSG00000029503;ENSMUSG00000030098;ENSMUSG00000030806;ENSMUSG00000031302;ENSMUSG00000037541;ENSMUSG00000038738;ENSMUSG00000045903;…
GO:0009966	regulation of signal transduction	275	2981	6.80557e-09	3.04165e-07	ENSMUSG00000000125;ENSMUSG00000000296;ENSMUSG00000000530;ENSMUSG00000001123;ENSMUSG00000001175;ENSMUSG00000001240;ENSMUSG00000001289;ENSMUSG00000001507;ENSMUSG00000001741;ENSMUSG00000002015;ENSMUSG00000002083;ENSMUSG00000002799;ENSMUSG00000002985;ENSMUSG00000003161;ENSMUSG00000003352;ENSMUSG00000003423;ENSMUSG00000004207;ENSMUSG00000004677;ENSMUSG00000005045;ENSMUSG00000005583;ENSMUSG00000006575;…
GO:0098657	import into cell	103	868	8.72237e-09	3.87749e-07	ENSMUSG00000001240;ENSMUSG00000002985;ENSMUSG00000003411;ENSMUSG00000004961;ENSMUSG00000005360;ENSMUSG00000005986;ENSMUSG00000006699;ENSMUSG00000007021;ENSMUSG00000007097;ENSMUSG00000007655;ENSMUSG00000008036;ENSMUSG00000015149;ENSMUSG00000017344;ENSMUSG00000018012;ENSMUSG00000019370;ENSMUSG00000019478;ENSMUSG00000019804;ENSMUSG00000019831;ENSMUSG00000020122;ENSMUSG00000020331;ENSMUSG00000020524;…
GO:0043112	receptor metabolic process	36	188	9.07816e-09	4.01419e-07	ENSMUSG00000001240;ENSMUSG00000002985;ENSMUSG00000005986;ENSMUSG00000007655;ENSMUSG00000015149;ENSMUSG00000020524;ENSMUSG00000020828;ENSMUSG00000021065;ENSMUSG00000021457;ENSMUSG00000023328;ENSMUSG00000025381;ENSMUSG00000025468;ENSMUSG00000025889;ENSMUSG00000026672;ENSMUSG00000026825;ENSMUSG00000027273;ENSMUSG00000028785;ENSMUSG00000028969;ENSMUSG00000029126;ENSMUSG00000030342;ENSMUSG00000030854;…
GO:0045597	positive regulation of cell differentiation	121	1075	9.64977e-09	4.2442e-07	ENSMUSG00000000125;ENSMUSG00000000530;ENSMUSG00000000753;ENSMUSG00000001123;ENSMUSG00000001240;ENSMUSG00000001507;ENSMUSG00000002985;ENSMUSG00000003271;ENSMUSG00000003575;ENSMUSG00000003948;ENSMUSG00000005148;ENSMUSG00000005583;ENSMUSG00000006304;ENSMUSG00000006699;ENSMUSG00000010086;ENSMUSG00000013622;ENSMUSG00000015149;ENSMUSG00000015568;ENSMUSG00000018012;ENSMUSG00000018411;ENSMUSG00000018507;…
GO:0048791	calcium ion-regulated exocytosis of neurotransmitter	10	16	9.70044e-09	4.2442e-07	ENSMUSG00000004961;ENSMUSG00000020848;ENSMUSG00000024261;ENSMUSG00000024743;ENSMUSG00000027273;ENSMUSG00000030806;ENSMUSG00000032890;ENSMUSG00000034656;ENSMUSG00000035226;ENSMUSG00000035864
GO:0044087	regulation of cellular component biogenesis	109	938	9.97503e-09	4.34149e-07	ENSMUSG00000000530;ENSMUSG00000002083;ENSMUSG00000002580;ENSMUSG00000002985;ENSMUSG00000003423;ENSMUSG00000004843;ENSMUSG00000005148;ENSMUSG00000005583;ENSMUSG00000006219;ENSMUSG00000006304;ENSMUSG00000006699;ENSMUSG00000007207;ENSMUSG00000007655;ENSMUSG00000008475;ENSMUSG00000009013;ENSMUSG00000009376;ENSMUSG00000011751;ENSMUSG00000013033;ENSMUSG00000015149;ENSMUSG00000015766;ENSMUSG00000017774;…
GO:0022900	electron transport chain	30	140	1.06219e-08	4.59893e-07	ENSMUSG00000005360;ENSMUSG00000014313;ENSMUSG00000015790;ENSMUSG00000017778;ENSMUSG00000019590;ENSMUSG00000021520;ENSMUSG00000021764;ENSMUSG00000023089;ENSMUSG00000024038;ENSMUSG00000025889;ENSMUSG00000026032;ENSMUSG00000026895;ENSMUSG00000028756;ENSMUSG00000028843;ENSMUSG00000029632;ENSMUSG00000031231;ENSMUSG00000031818;ENSMUSG00000032330;ENSMUSG00000035885;ENSMUSG00000041697;ENSMUSG00000059534;…
GO:0044057	regulation of system process	78	599	1.17827e-08	5.07511e-07	ENSMUSG00000000326;ENSMUSG00000001552;ENSMUSG00000002771;ENSMUSG00000003161;ENSMUSG00000003352;ENSMUSG00000003974;ENSMUSG00000004113;ENSMUSG00000005583;ENSMUSG00000007097;ENSMUSG00000007207;ENSMUSG00000007655;ENSMUSG00000011751;ENSMUSG00000015968;ENSMUSG00000018340;ENSMUSG00000018634;ENSMUSG00000018900;ENSMUSG00000019194;ENSMUSG00000019370;ENSMUSG00000019997;ENSMUSG00000020122;ENSMUSG00000020635;…
GO:1902903	regulation of supramolecular fiber organization	54	355	1.25877e-08	5.3939e-07	ENSMUSG00000002985;ENSMUSG00000005583;ENSMUSG00000006304;ENSMUSG00000007655;ENSMUSG00000008035;ENSMUSG00000008475;ENSMUSG00000009376;ENSMUSG00000011751;ENSMUSG00000015766;ENSMUSG00000015932;ENSMUSG00000017774;ENSMUSG00000018012;ENSMUSG00000018126;ENSMUSG00000018411;ENSMUSG00000019831;ENSMUSG00000019970;ENSMUSG00000019997;ENSMUSG00000021338;ENSMUSG00000021721;ENSMUSG00000022037;ENSMUSG00000022099;…
GO:0040017	positive regulation of locomotion	76	579	1.28804e-08	5.49102e-07	ENSMUSG00000000627;ENSMUSG00000001123;ENSMUSG00000001227;ENSMUSG00000001507;ENSMUSG00000001741;ENSMUSG00000002580;ENSMUSG00000004044;ENSMUSG00000004843;ENSMUSG00000006304;ENSMUSG00000007655;ENSMUSG00000009376;ENSMUSG00000017344;ENSMUSG00000017737;ENSMUSG00000017774;ENSMUSG00000018593;ENSMUSG00000020122;ENSMUSG00000020484;ENSMUSG00000020828;ENSMUSG00000021338;ENSMUSG00000021701;ENSMUSG00000021732;…
GO:2000147	positive regulation of cell motility	73	549	1.45464e-08	6.16961e-07	ENSMUSG00000000627;ENSMUSG00000001123;ENSMUSG00000001227;ENSMUSG00000001507;ENSMUSG00000002580;ENSMUSG00000004044;ENSMUSG00000006304;ENSMUSG00000007655;ENSMUSG00000009376;ENSMUSG00000017344;ENSMUSG00000017737;ENSMUSG00000017774;ENSMUSG00000018593;ENSMUSG00000020122;ENSMUSG00000020484;ENSMUSG00000020828;ENSMUSG00000021338;ENSMUSG00000021701;ENSMUSG00000021732;ENSMUSG00000021835;ENSMUSG00000021974;…
GO:0051129	negative regulation of cellular component organization	90	732	1.47761e-08	6.23524e-07	ENSMUSG00000000125;ENSMUSG00000000530;ENSMUSG00000000627;ENSMUSG00000001227;ENSMUSG00000001507;ENSMUSG00000002985;ENSMUSG00000003423;ENSMUSG00000003934;ENSMUSG00000005986;ENSMUSG00000006304;ENSMUSG00000007655;ENSMUSG00000008035;ENSMUSG00000009376;ENSMUSG00000011751;ENSMUSG00000015149;ENSMUSG00000015766;ENSMUSG00000018217;ENSMUSG00000018411;ENSMUSG00000019804;ENSMUSG00000019970;ENSMUSG00000020932;…
GO:0010976	positive regulation of neuron projection development	53	347	1.48801e-08	6.24738e-07	ENSMUSG00000000125;ENSMUSG00000000753;ENSMUSG00000001507;ENSMUSG00000002985;ENSMUSG00000003575;ENSMUSG00000018411;ENSMUSG00000018507;ENSMUSG00000019194;ENSMUSG00000019970;ENSMUSG00000020173;ENSMUSG00000020224;ENSMUSG00000020635;ENSMUSG00000021835;ENSMUSG00000022055;ENSMUSG00000022623;ENSMUSG00000023328;ENSMUSG00000023826;ENSMUSG00000024008;ENSMUSG00000024256;ENSMUSG00000024261;ENSMUSG00000025147;…
GO:1905475	regulation of protein localization to membrane	35	183	1.50173e-08	6.27329e-07	ENSMUSG00000000531;ENSMUSG00000001507;ENSMUSG00000002083;ENSMUSG00000003352;ENSMUSG00000006304;ENSMUSG00000017400;ENSMUSG00000017774;ENSMUSG00000019054;ENSMUSG00000019998;ENSMUSG00000020122;ENSMUSG00000021124;ENSMUSG00000021567;ENSMUSG00000022099;ENSMUSG00000022150;ENSMUSG00000022623;ENSMUSG00000023826;ENSMUSG00000024146;ENSMUSG00000025499;ENSMUSG00000027737;ENSMUSG00000028785;ENSMUSG00000028969;…
GO:0009636	response to toxic substance	73	551	1.69515e-08	7.0459e-07	ENSMUSG00000000303;ENSMUSG00000001786;ENSMUSG00000002985;ENSMUSG00000004207;ENSMUSG00000007097;ENSMUSG00000009376;ENSMUSG00000009630;ENSMUSG00000010086;ENSMUSG00000015766;ENSMUSG00000018593;ENSMUSG00000018634;ENSMUSG00000019194;ENSMUSG00000019370;ENSMUSG00000020524;ENSMUSG00000020635;ENSMUSG00000020803;ENSMUSG00000020828;ENSMUSG00000020838;ENSMUSG00000021250;ENSMUSG00000021792;ENSMUSG00000022040;…
GO:0035556	intracellular signal transduction	246	2633	1.75212e-08	7.24644e-07	ENSMUSG00000000296;ENSMUSG00000001175;ENSMUSG00000001240;ENSMUSG00000001507;ENSMUSG00000002015;ENSMUSG00000002083;ENSMUSG00000002771;ENSMUSG00000002985;ENSMUSG00000003161;ENSMUSG00000003411;ENSMUSG00000003423;ENSMUSG00000004207;ENSMUSG00000004677;ENSMUSG00000005045;ENSMUSG00000005583;ENSMUSG00000006304;ENSMUSG00000006575;ENSMUSG00000006651;ENSMUSG00000006699;ENSMUSG00000007655;ENSMUSG00000007888;…
GO:0071310	cellular response to organic substance	224	2353	1.92024e-08	7.90245e-07	ENSMUSG00000000303;ENSMUSG00000000530;ENSMUSG00000000753;ENSMUSG00000001119;ENSMUSG00000001240;ENSMUSG00000001248;ENSMUSG00000001507;ENSMUSG00000001552;ENSMUSG00000003161;ENSMUSG00000003378;ENSMUSG00000003423;ENSMUSG00000004207;ENSMUSG00000004846;ENSMUSG00000005148;ENSMUSG00000005583;ENSMUSG00000006304;ENSMUSG00000006442;ENSMUSG00000006589;ENSMUSG00000006651;ENSMUSG00000006699;ENSMUSG00000006958;…
GO:0010720	positive regulation of cell development	81	639	2.0715e-08	8.48295e-07	ENSMUSG00000000125;ENSMUSG00000000753;ENSMUSG00000001507;ENSMUSG00000002985;ENSMUSG00000003575;ENSMUSG00000003948;ENSMUSG00000005583;ENSMUSG00000006304;ENSMUSG00000006699;ENSMUSG00000010086;ENSMUSG00000015149;ENSMUSG00000018012;ENSMUSG00000018411;ENSMUSG00000018507;ENSMUSG00000019087;ENSMUSG00000019194;ENSMUSG00000019970;ENSMUSG00000020173;ENSMUSG00000020224;ENSMUSG00000020635;ENSMUSG00000020644;…
GO:0098815	modulation of excitatory postsynaptic potential	17	52	2.30819e-08	9.40586e-07	ENSMUSG00000003352;ENSMUSG00000007207;ENSMUSG00000022623;ENSMUSG00000023826;ENSMUSG00000026959;ENSMUSG00000027577;ENSMUSG00000029053;ENSMUSG00000029071;ENSMUSG00000030098;ENSMUSG00000030806;ENSMUSG00000031302;ENSMUSG00000037541;ENSMUSG00000038738;ENSMUSG00000059003;ENSMUSG00000059456;ENSMUSG00000071657;ENSMUSG00000096054
GO:0061564	axon development	65	472	2.3636e-08	9.5847e-07	ENSMUSG00000000125;ENSMUSG00000000627;ENSMUSG00000001227;ENSMUSG00000002985;ENSMUSG00000003934;ENSMUSG00000011751;ENSMUSG00000017724;ENSMUSG00000017929;ENSMUSG00000018411;ENSMUSG00000018507;ENSMUSG00000019194;ENSMUSG00000019899;ENSMUSG00000020173;ENSMUSG00000020431;ENSMUSG00000020635;ENSMUSG00000022054;ENSMUSG00000022055;ENSMUSG00000022548;ENSMUSG00000023175;ENSMUSG00000023328;ENSMUSG00000025085;…
GO:0007417	central nervous system development	109	954	2.47413e-08	9.98418e-07	ENSMUSG00000000125;ENSMUSG00000000223;ENSMUSG00000000303;ENSMUSG00000004892;ENSMUSG00000005045;ENSMUSG00000006920;ENSMUSG00000006958;ENSMUSG00000007872;ENSMUSG00000008475;ENSMUSG00000010064;ENSMUSG00000011751;ENSMUSG00000013584;ENSMUSG00000015149;ENSMUSG00000017344;ENSMUSG00000017929;ENSMUSG00000018012;ENSMUSG00000018634;ENSMUSG00000019194;ENSMUSG00000019874;ENSMUSG00000020122;ENSMUSG00000020431;…
GO:0051240	positive regulation of multicellular organismal process	185	1868	2.52343e-08	1.01339e-06	ENSMUSG00000000125;ENSMUSG00000000530;ENSMUSG00000000753;ENSMUSG00000001123;ENSMUSG00000001240;ENSMUSG00000001507;ENSMUSG00000001552;ENSMUSG00000002985;ENSMUSG00000003352;ENSMUSG00000003575;ENSMUSG00000003948;ENSMUSG00000005583;ENSMUSG00000006699;ENSMUSG00000007207;ENSMUSG00000007655;ENSMUSG00000007682;ENSMUSG00000008140;ENSMUSG00000009376;ENSMUSG00000010086;ENSMUSG00000011751;ENSMUSG00000013033;…
GO:0051094	positive regulation of developmental process	155	1499	2.56541e-08	1.0253e-06	ENSMUSG00000000125;ENSMUSG00000000530;ENSMUSG00000000753;ENSMUSG00000001123;ENSMUSG00000001240;ENSMUSG00000001507;ENSMUSG00000001552;ENSMUSG00000002985;ENSMUSG00000003271;ENSMUSG00000003575;ENSMUSG00000003948;ENSMUSG00000005148;ENSMUSG00000005583;ENSMUSG00000006304;ENSMUSG00000006699;ENSMUSG00000008140;ENSMUSG00000010086;ENSMUSG00000011751;ENSMUSG00000013033;ENSMUSG00000013622;ENSMUSG00000015149;…
GO:0031623	receptor internalization	26	114	2.59888e-08	1.03371e-06	ENSMUSG00000001240;ENSMUSG00000005986;ENSMUSG00000007655;ENSMUSG00000015149;ENSMUSG00000020524;ENSMUSG00000020828;ENSMUSG00000021457;ENSMUSG00000023328;ENSMUSG00000025468;ENSMUSG00000025889;ENSMUSG00000026825;ENSMUSG00000027273;ENSMUSG00000028785;ENSMUSG00000030342;ENSMUSG00000030854;ENSMUSG00000034353;ENSMUSG00000037706;ENSMUSG00000037907;ENSMUSG00000041046;ENSMUSG00000042249;ENSMUSG00000049107;…
GO:0050807	regulation of synapse organization	43	258	2.64806e-08	1.04826e-06	ENSMUSG00000002985;ENSMUSG00000004843;ENSMUSG00000005583;ENSMUSG00000006699;ENSMUSG00000013033;ENSMUSG00000018593;ENSMUSG00000020704;ENSMUSG00000022623;ENSMUSG00000024146;ENSMUSG00000025555;ENSMUSG00000025889;ENSMUSG00000026959;ENSMUSG00000027737;ENSMUSG00000028064;ENSMUSG00000028399;ENSMUSG00000028782;ENSMUSG00000028969;ENSMUSG00000029309;ENSMUSG00000029838;ENSMUSG00000030098;ENSMUSG00000030272;…
GO:0006813	potassium ion transport	41	240	2.71954e-08	1.07145e-06	ENSMUSG00000005360;ENSMUSG00000007097;ENSMUSG00000007655;ENSMUSG00000009731;ENSMUSG00000015968;ENSMUSG00000016346;ENSMUSG00000020331;ENSMUSG00000020894;ENSMUSG00000021730;ENSMUSG00000022469;ENSMUSG00000024256;ENSMUSG00000024381;ENSMUSG00000025221;ENSMUSG00000026527;ENSMUSG00000026576;ENSMUSG00000027273;ENSMUSG00000027524;ENSMUSG00000028033;ENSMUSG00000028051;ENSMUSG00000028631;ENSMUSG00000033998;…
GO:0007420	brain development	88	720	2.83057e-08	1.10993e-06	ENSMUSG00000000125;ENSMUSG00000000303;ENSMUSG00000004892;ENSMUSG00000005045;ENSMUSG00000006920;ENSMUSG00000006958;ENSMUSG00000008475;ENSMUSG00000010064;ENSMUSG00000013584;ENSMUSG00000018012;ENSMUSG00000018634;ENSMUSG00000019874;ENSMUSG00000020122;ENSMUSG00000020431;ENSMUSG00000020486;ENSMUSG00000020644;ENSMUSG00000020838;ENSMUSG00000021732;ENSMUSG00000021764;ENSMUSG00000021835;ENSMUSG00000022055;…
GO:1903530	regulation of secretion by cell	94	787	2.90961e-08	1.13557e-06	ENSMUSG00000001123;ENSMUSG00000001467;ENSMUSG00000002985;ENSMUSG00000003161;ENSMUSG00000003378;ENSMUSG00000003411;ENSMUSG00000004113;ENSMUSG00000004961;ENSMUSG00000005583;ENSMUSG00000007207;ENSMUSG00000009013;ENSMUSG00000015568;ENSMUSG00000015968;ENSMUSG00000018634;ENSMUSG00000019087;ENSMUSG00000019370;ENSMUSG00000020122;ENSMUSG00000020282;ENSMUSG00000020427;ENSMUSG00000020431;ENSMUSG00000020486;…
GO:0070482	response to oxygen levels	53	354	2.95414e-08	1.1426e-06	ENSMUSG00000000530;ENSMUSG00000001240;ENSMUSG00000002280;ENSMUSG00000002289;ENSMUSG00000003352;ENSMUSG00000007655;ENSMUSG00000010609;ENSMUSG00000015149;ENSMUSG00000018634;ENSMUSG00000019087;ENSMUSG00000019997;ENSMUSG00000020364;ENSMUSG00000020828;ENSMUSG00000020838;ENSMUSG00000021313;ENSMUSG00000022346;ENSMUSG00000023942;ENSMUSG00000024620;ENSMUSG00000024962;ENSMUSG00000026509;ENSMUSG00000026576;…
GO:0051272	positive regulation of cellular component movement	74	569	2.95511e-08	1.1426e-06	ENSMUSG00000000627;ENSMUSG00000001123;ENSMUSG00000001227;ENSMUSG00000001507;ENSMUSG00000002580;ENSMUSG00000004044;ENSMUSG00000006304;ENSMUSG00000007655;ENSMUSG00000009376;ENSMUSG00000017344;ENSMUSG00000017737;ENSMUSG00000017774;ENSMUSG00000018593;ENSMUSG00000020122;ENSMUSG00000020484;ENSMUSG00000020828;ENSMUSG00000021338;ENSMUSG00000021701;ENSMUSG00000021732;ENSMUSG00000021835;ENSMUSG00000021974;…
GO:0030335	positive regulation of cell migration	70	527	3.01118e-08	1.15889e-06	ENSMUSG00000000627;ENSMUSG00000001123;ENSMUSG00000001227;ENSMUSG00000001507;ENSMUSG00000002580;ENSMUSG00000006304;ENSMUSG00000007655;ENSMUSG00000009376;ENSMUSG00000017344;ENSMUSG00000017737;ENSMUSG00000017774;ENSMUSG00000018593;ENSMUSG00000020122;ENSMUSG00000020484;ENSMUSG00000020828;ENSMUSG00000021338;ENSMUSG00000021701;ENSMUSG00000021732;ENSMUSG00000021835;ENSMUSG00000021974;ENSMUSG00000022099;…
GO:0030154	cell differentiation	361	4183	3.51398e-08	1.34025e-06	ENSMUSG00000000125;ENSMUSG00000000303;ENSMUSG00000000530;ENSMUSG00000000627;ENSMUSG00000000753;ENSMUSG00000001119;ENSMUSG00000001123;ENSMUSG00000001227;ENSMUSG00000001240;ENSMUSG00000001507;ENSMUSG00000001786;ENSMUSG00000002227;ENSMUSG00000002280;ENSMUSG00000002343;ENSMUSG00000002768;ENSMUSG00000002799;ENSMUSG00000002985;ENSMUSG00000003271;ENSMUSG00000003423;ENSMUSG00000003575;ENSMUSG00000003934;…
GO:0071495	cellular response to endogenous stimulus	137	1289	3.51467e-08	1.34025e-06	ENSMUSG00000000303;ENSMUSG00000000530;ENSMUSG00000000753;ENSMUSG00000001119;ENSMUSG00000001240;ENSMUSG00000001507;ENSMUSG00000001552;ENSMUSG00000004846;ENSMUSG00000005148;ENSMUSG00000005583;ENSMUSG00000006304;ENSMUSG00000006589;ENSMUSG00000006651;ENSMUSG00000006958;ENSMUSG00000007097;ENSMUSG00000007655;ENSMUSG00000010803;ENSMUSG00000015149;ENSMUSG00000015568;ENSMUSG00000017774;ENSMUSG00000018634;…
GO:0036293	response to decreased oxygen levels	50	329	4.4594e-08	1.69274e-06	ENSMUSG00000000530;ENSMUSG00000001240;ENSMUSG00000002280;ENSMUSG00000002289;ENSMUSG00000003352;ENSMUSG00000007655;ENSMUSG00000010609;ENSMUSG00000015149;ENSMUSG00000018634;ENSMUSG00000019997;ENSMUSG00000020364;ENSMUSG00000020828;ENSMUSG00000020838;ENSMUSG00000021313;ENSMUSG00000022346;ENSMUSG00000023942;ENSMUSG00000024962;ENSMUSG00000026509;ENSMUSG00000026576;ENSMUSG00000026826;ENSMUSG00000027447;…
GO:0010033	response to organic substance	290	3239	4.50317e-08	1.70158e-06	ENSMUSG00000000303;ENSMUSG00000000326;ENSMUSG00000000530;ENSMUSG00000000753;ENSMUSG00000001119;ENSMUSG00000001123;ENSMUSG00000001240;ENSMUSG00000001248;ENSMUSG00000001507;ENSMUSG00000001552;ENSMUSG00000002015;ENSMUSG00000002985;ENSMUSG00000003161;ENSMUSG00000003378;ENSMUSG00000003423;ENSMUSG00000004113;ENSMUSG00000004207;ENSMUSG00000004846;ENSMUSG00000005148;ENSMUSG00000005360;ENSMUSG00000005583;…
GO:1902803	regulation of synaptic vesicle transport	24	102	4.6795e-08	1.76021e-06	ENSMUSG00000003378;ENSMUSG00000004113;ENSMUSG00000007207;ENSMUSG00000015968;ENSMUSG00000019370;ENSMUSG00000020431;ENSMUSG00000021721;ENSMUSG00000024261;ENSMUSG00000024743;ENSMUSG00000024873;ENSMUSG00000027577;ENSMUSG00000028969;ENSMUSG00000029071;ENSMUSG00000029503;ENSMUSG00000030806;ENSMUSG00000032482;ENSMUSG00000032890;ENSMUSG00000033615;ENSMUSG00000034799;ENSMUSG00000035226;ENSMUSG00000035864;…
GO:0072659	protein localization to plasma membrane	44	273	5.05806e-08	1.89404e-06	ENSMUSG00000000303;ENSMUSG00000000531;ENSMUSG00000001240;ENSMUSG00000001507;ENSMUSG00000001552;ENSMUSG00000003352;ENSMUSG00000003411;ENSMUSG00000011751;ENSMUSG00000014959;ENSMUSG00000017400;ENSMUSG00000019998;ENSMUSG00000020122;ENSMUSG00000020894;ENSMUSG00000021124;ENSMUSG00000021567;ENSMUSG00000022150;ENSMUSG00000022505;ENSMUSG00000023175;ENSMUSG00000024101;ENSMUSG00000026576;ENSMUSG00000026672;…
GO:0090066	regulation of anatomical structure size	71	545	5.2679e-08	1.96377e-06	ENSMUSG00000000125;ENSMUSG00000000627;ENSMUSG00000001227;ENSMUSG00000002985;ENSMUSG00000003411;ENSMUSG00000004846;ENSMUSG00000006304;ENSMUSG00000007097;ENSMUSG00000007655;ENSMUSG00000008475;ENSMUSG00000011751;ENSMUSG00000015766;ENSMUSG00000015932;ENSMUSG00000017774;ENSMUSG00000018012;ENSMUSG00000018126;ENSMUSG00000018411;ENSMUSG00000018507;ENSMUSG00000019831;ENSMUSG00000019890;ENSMUSG00000020122;…
GO:1903539	protein localization to postsynaptic membrane	17	55	5.92193e-08	2.19772e-06	ENSMUSG00000000531;ENSMUSG00000009894;ENSMUSG00000020894;ENSMUSG00000025499;ENSMUSG00000026959;ENSMUSG00000027273;ENSMUSG00000029053;ENSMUSG00000029126;ENSMUSG00000030098;ENSMUSG00000030806;ENSMUSG00000033615;ENSMUSG00000040537;ENSMUSG00000041488;ENSMUSG00000049044;ENSMUSG00000052572;ENSMUSG00000059003;ENSMUSG00000066189
GO:0060322	head development	91	767	6.64809e-08	2.45625e-06	ENSMUSG00000000125;ENSMUSG00000000303;ENSMUSG00000004892;ENSMUSG00000005045;ENSMUSG00000006920;ENSMUSG00000006958;ENSMUSG00000008475;ENSMUSG00000010064;ENSMUSG00000013584;ENSMUSG00000018012;ENSMUSG00000018634;ENSMUSG00000019874;ENSMUSG00000020122;ENSMUSG00000020431;ENSMUSG00000020486;ENSMUSG00000020644;ENSMUSG00000020838;ENSMUSG00000021732;ENSMUSG00000021764;ENSMUSG00000021835;ENSMUSG00000022055;…
GO:0060401	cytosolic calcium ion transport	34	185	6.68477e-08	2.45887e-06	ENSMUSG00000001175;ENSMUSG00000002083;ENSMUSG00000002771;ENSMUSG00000003161;ENSMUSG00000003352;ENSMUSG00000007655;ENSMUSG00000010609;ENSMUSG00000019370;ENSMUSG00000019997;ENSMUSG00000020635;ENSMUSG00000021313;ENSMUSG00000021835;ENSMUSG00000022208;ENSMUSG00000022416;ENSMUSG00000025068;ENSMUSG00000025318;ENSMUSG00000025889;ENSMUSG00000026959;ENSMUSG00000027568;ENSMUSG00000029055;ENSMUSG00000030102;…
GO:0051640	organelle localization	73	572	7.91738e-08	2.89943e-06	ENSMUSG00000003378;ENSMUSG00000003411;ENSMUSG00000003863;ENSMUSG00000004113;ENSMUSG00000004843;ENSMUSG00000004961;ENSMUSG00000006699;ENSMUSG00000007207;ENSMUSG00000009894;ENSMUSG00000010609;ENSMUSG00000015968;ENSMUSG00000017774;ENSMUSG00000018411;ENSMUSG00000018634;ENSMUSG00000019087;ENSMUSG00000019370;ENSMUSG00000019831;ENSMUSG00000019998;ENSMUSG00000020386;ENSMUSG00000020431;ENSMUSG00000020828;…
GO:0001504	neurotransmitter uptake	15	44	8.19752e-08	2.98886e-06	ENSMUSG00000003411;ENSMUSG00000005360;ENSMUSG00000007021;ENSMUSG00000007097;ENSMUSG00000020838;ENSMUSG00000020932;ENSMUSG00000023826;ENSMUSG00000023942;ENSMUSG00000024935;ENSMUSG00000025889;ENSMUSG00000027568;ENSMUSG00000027737;ENSMUSG00000030307;ENSMUSG00000035199;ENSMUSG00000059714
GO:0044093	positive regulation of molecular function	166	1664	8.98783e-08	3.25565e-06	ENSMUSG00000000296;ENSMUSG00000000594;ENSMUSG00000001123;ENSMUSG00000001175;ENSMUSG00000001552;ENSMUSG00000002015;ENSMUSG00000002083;ENSMUSG00000002658;ENSMUSG00000002985;ENSMUSG00000003352;ENSMUSG00000003423;ENSMUSG00000003575;ENSMUSG00000003948;ENSMUSG00000004207;ENSMUSG00000004677;ENSMUSG00000005583;ENSMUSG00000006699;ENSMUSG00000007021;ENSMUSG00000007655;ENSMUSG00000007892;ENSMUSG00000008035;…
GO:0051962	positive regulation of nervous system development	78	628	9.00756e-08	3.25565e-06	ENSMUSG00000000125;ENSMUSG00000000753;ENSMUSG00000001507;ENSMUSG00000002985;ENSMUSG00000003575;ENSMUSG00000003948;ENSMUSG00000005583;ENSMUSG00000010086;ENSMUSG00000013033;ENSMUSG00000018411;ENSMUSG00000018507;ENSMUSG00000019194;ENSMUSG00000019970;ENSMUSG00000020173;ENSMUSG00000020224;ENSMUSG00000020635;ENSMUSG00000020644;ENSMUSG00000020704;ENSMUSG00000020932;ENSMUSG00000021835;ENSMUSG00000022055;…
GO:2000300	regulation of synaptic vesicle exocytosis	23	98	9.32899e-08	3.35722e-06	ENSMUSG00000003378;ENSMUSG00000004113;ENSMUSG00000007207;ENSMUSG00000015968;ENSMUSG00000019370;ENSMUSG00000020431;ENSMUSG00000021721;ENSMUSG00000024261;ENSMUSG00000024743;ENSMUSG00000027577;ENSMUSG00000028969;ENSMUSG00000029071;ENSMUSG00000029503;ENSMUSG00000030806;ENSMUSG00000032482;ENSMUSG00000032890;ENSMUSG00000033615;ENSMUSG00000034799;ENSMUSG00000035226;ENSMUSG00000035864;ENSMUSG00000053825;…
GO:0022604	regulation of cell morphogenesis	66	501	1.02117e-07	3.65904e-06	ENSMUSG00000000125;ENSMUSG00000000627;ENSMUSG00000001227;ENSMUSG00000002227;ENSMUSG00000002985;ENSMUSG00000003934;ENSMUSG00000006219;ENSMUSG00000006304;ENSMUSG00000006699;ENSMUSG00000015766;ENSMUSG00000018012;ENSMUSG00000018411;ENSMUSG00000018507;ENSMUSG00000018593;ENSMUSG00000019970;ENSMUSG00000021338;ENSMUSG00000021814;ENSMUSG00000022055;ENSMUSG00000022099;ENSMUSG00000022623;ENSMUSG00000023328;…
GO:0010038	response to metal ion	55	388	1.07363e-07	3.83052e-06	ENSMUSG00000000303;ENSMUSG00000000753;ENSMUSG00000002105;ENSMUSG00000003617;ENSMUSG00000004961;ENSMUSG00000005583;ENSMUSG00000007655;ENSMUSG00000009630;ENSMUSG00000017737;ENSMUSG00000018411;ENSMUSG00000018593;ENSMUSG00000019370;ENSMUSG00000020122;ENSMUSG00000020431;ENSMUSG00000020644;ENSMUSG00000021250;ENSMUSG00000021313;ENSMUSG00000021730;ENSMUSG00000021814;ENSMUSG00000022099;ENSMUSG00000022512;…
GO:0031644	regulation of neurological system process	31	163	1.12463e-07	3.97833e-06	ENSMUSG00000000326;ENSMUSG00000002771;ENSMUSG00000003352;ENSMUSG00000003974;ENSMUSG00000007207;ENSMUSG00000022494;ENSMUSG00000022523;ENSMUSG00000022623;ENSMUSG00000023826;ENSMUSG00000024873;ENSMUSG00000026959;ENSMUSG00000027533;ENSMUSG00000027568;ENSMUSG00000027577;ENSMUSG00000029053;ENSMUSG00000029071;ENSMUSG00000030098;ENSMUSG00000030806;ENSMUSG00000031302;ENSMUSG00000032532;ENSMUSG00000033006;…
GO:1904064	positive regulation of cation transmembrane transport	31	163	1.12463e-07	3.97833e-06	ENSMUSG00000003161;ENSMUSG00000003352;ENSMUSG00000015968;ENSMUSG00000017400;ENSMUSG00000019370;ENSMUSG00000020704;ENSMUSG00000021313;ENSMUSG00000021730;ENSMUSG00000021835;ENSMUSG00000022469;ENSMUSG00000022623;ENSMUSG00000025068;ENSMUSG00000025221;ENSMUSG00000025889;ENSMUSG00000026527;ENSMUSG00000026576;ENSMUSG00000027524;ENSMUSG00000027568;ENSMUSG00000028756;ENSMUSG00000031302;ENSMUSG00000031633;…
GO:0009611	response to wounding	68	524	1.1694e-07	4.11916e-06	ENSMUSG00000000530;ENSMUSG00000002985;ENSMUSG00000005148;ENSMUSG00000005360;ENSMUSG00000007655;ENSMUSG00000007872;ENSMUSG00000018340;ENSMUSG00000018593;ENSMUSG00000020122;ENSMUSG00000020484;ENSMUSG00000020635;ENSMUSG00000020932;ENSMUSG00000021457;ENSMUSG00000021732;ENSMUSG00000022055;ENSMUSG00000022099;ENSMUSG00000022346;ENSMUSG00000022548;ENSMUSG00000022982;ENSMUSG00000023336;ENSMUSG00000024620;…
GO:0060402	calcium ion transport into cytosol	32	172	1.20235e-07	4.21736e-06	ENSMUSG00000001175;ENSMUSG00000002083;ENSMUSG00000002771;ENSMUSG00000003161;ENSMUSG00000003352;ENSMUSG00000007655;ENSMUSG00000019370;ENSMUSG00000020635;ENSMUSG00000021313;ENSMUSG00000021835;ENSMUSG00000022208;ENSMUSG00000022416;ENSMUSG00000025068;ENSMUSG00000025318;ENSMUSG00000025889;ENSMUSG00000026959;ENSMUSG00000027568;ENSMUSG00000029055;ENSMUSG00000030102;ENSMUSG00000030592;ENSMUSG00000030707;…
GO:0021700	developmental maturation	45	291	1.24616e-07	4.35266e-06	ENSMUSG00000004892;ENSMUSG00000011751;ENSMUSG00000013033;ENSMUSG00000013584;ENSMUSG00000015149;ENSMUSG00000017929;ENSMUSG00000018012;ENSMUSG00000020484;ENSMUSG00000020486;ENSMUSG00000020644;ENSMUSG00000020846;ENSMUSG00000022055;ENSMUSG00000022340;ENSMUSG00000024101;ENSMUSG00000024261;ENSMUSG00000024430;ENSMUSG00000025221;ENSMUSG00000025854;ENSMUSG00000026204;ENSMUSG00000026826;ENSMUSG00000026888;…
GO:0007204	positive regulation of cytosolic calcium ion concentration	50	340	1.28148e-07	4.45729e-06	ENSMUSG00000001175;ENSMUSG00000002015;ENSMUSG00000002083;ENSMUSG00000002771;ENSMUSG00000003161;ENSMUSG00000003352;ENSMUSG00000004113;ENSMUSG00000007655;ENSMUSG00000015968;ENSMUSG00000018634;ENSMUSG00000019054;ENSMUSG00000019370;ENSMUSG00000020635;ENSMUSG00000021313;ENSMUSG00000021835;ENSMUSG00000022208;ENSMUSG00000022416;ENSMUSG00000022840;ENSMUSG00000024256;ENSMUSG00000025068;ENSMUSG00000025318;…
GO:0045666	positive regulation of neuron differentiation	60	443	1.47404e-07	5.10571e-06	ENSMUSG00000000125;ENSMUSG00000000753;ENSMUSG00000001507;ENSMUSG00000002985;ENSMUSG00000003575;ENSMUSG00000003948;ENSMUSG00000005583;ENSMUSG00000010086;ENSMUSG00000018411;ENSMUSG00000018507;ENSMUSG00000019194;ENSMUSG00000019970;ENSMUSG00000020173;ENSMUSG00000020224;ENSMUSG00000020635;ENSMUSG00000021835;ENSMUSG00000022055;ENSMUSG00000022623;ENSMUSG00000023328;ENSMUSG00000023826;ENSMUSG00000024008;…
GO:1901214	regulation of neuron death	51	352	1.55028e-07	5.34751e-06	ENSMUSG00000000753;ENSMUSG00000001786;ENSMUSG00000002083;ENSMUSG00000002985;ENSMUSG00000003378;ENSMUSG00000005583;ENSMUSG00000006699;ENSMUSG00000007888;ENSMUSG00000018411;ENSMUSG00000018634;ENSMUSG00000019054;ENSMUSG00000021250;ENSMUSG00000022037;ENSMUSG00000022055;ENSMUSG00000022982;ENSMUSG00000023011;ENSMUSG00000023826;ENSMUSG00000024962;ENSMUSG00000025422;ENSMUSG00000025499;ENSMUSG00000025889;…
GO:0034613	cellular protein localization	165	1666	1.58596e-07	5.44797e-06	ENSMUSG00000000303;ENSMUSG00000000531;ENSMUSG00000001240;ENSMUSG00000001507;ENSMUSG00000001552;ENSMUSG00000001786;ENSMUSG00000002015;ENSMUSG00000002083;ENSMUSG00000002319;ENSMUSG00000002763;ENSMUSG00000002985;ENSMUSG00000003352;ENSMUSG00000003378;ENSMUSG00000003411;ENSMUSG00000003423;ENSMUSG00000005148;ENSMUSG00000006304;ENSMUSG00000006699;ENSMUSG00000007207;ENSMUSG00000007655;ENSMUSG00000008036;…
GO:0051656	establishment of organelle localization	61	456	1.80741e-07	6.17862e-06	ENSMUSG00000003378;ENSMUSG00000003863;ENSMUSG00000004113;ENSMUSG00000004843;ENSMUSG00000004961;ENSMUSG00000006699;ENSMUSG00000007207;ENSMUSG00000009894;ENSMUSG00000015968;ENSMUSG00000017774;ENSMUSG00000018411;ENSMUSG00000018634;ENSMUSG00000019087;ENSMUSG00000019370;ENSMUSG00000019831;ENSMUSG00000020386;ENSMUSG00000020431;ENSMUSG00000020828;ENSMUSG00000020848;ENSMUSG00000020894;ENSMUSG00000021457;…
GO:0006898	receptor-mediated endocytosis	42	266	1.81352e-07	6.17862e-06	ENSMUSG00000001240;ENSMUSG00000002985;ENSMUSG00000005986;ENSMUSG00000007655;ENSMUSG00000015149;ENSMUSG00000017344;ENSMUSG00000019831;ENSMUSG00000020122;ENSMUSG00000020524;ENSMUSG00000020828;ENSMUSG00000020884;ENSMUSG00000021457;ENSMUSG00000022037;ENSMUSG00000022150;ENSMUSG00000023328;ENSMUSG00000025468;ENSMUSG00000025492;ENSMUSG00000025889;ENSMUSG00000026712;ENSMUSG00000026825;ENSMUSG00000027273;…
GO:0045184	establishment of protein localization	178	1833	1.87482e-07	6.36139e-06	ENSMUSG00000000303;ENSMUSG00000000531;ENSMUSG00000001123;ENSMUSG00000001240;ENSMUSG00000001467;ENSMUSG00000001552;ENSMUSG00000001786;ENSMUSG00000002015;ENSMUSG00000002083;ENSMUSG00000002319;ENSMUSG00000002395;ENSMUSG00000002763;ENSMUSG00000002985;ENSMUSG00000003161;ENSMUSG00000003352;ENSMUSG00000003411;ENSMUSG00000003423;ENSMUSG00000004044;ENSMUSG00000004843;ENSMUSG00000006304;ENSMUSG00000006699;…
GO:2000463	positive regulation of excitatory postsynaptic potential	13	35	1.89222e-07	6.3943e-06	ENSMUSG00000003352;ENSMUSG00000007207;ENSMUSG00000022623;ENSMUSG00000026959;ENSMUSG00000029053;ENSMUSG00000029071;ENSMUSG00000030098;ENSMUSG00000030806;ENSMUSG00000031302;ENSMUSG00000037541;ENSMUSG00000038738;ENSMUSG00000059003;ENSMUSG00000059456
GO:0099173	postsynapse organization	34	193	1.92788e-07	6.48846e-06	ENSMUSG00000001507;ENSMUSG00000002985;ENSMUSG00000003279;ENSMUSG00000004843;ENSMUSG00000006699;ENSMUSG00000021721;ENSMUSG00000022055;ENSMUSG00000022623;ENSMUSG00000024146;ENSMUSG00000025555;ENSMUSG00000026959;ENSMUSG00000027737;ENSMUSG00000028399;ENSMUSG00000028969;ENSMUSG00000029048;ENSMUSG00000029071;ENSMUSG00000029838;ENSMUSG00000030098;ENSMUSG00000030600;ENSMUSG00000031302;ENSMUSG00000032076;…
GO:0032970	regulation of actin filament-based process	55	395	1.95274e-07	6.51933e-06	ENSMUSG00000001552;ENSMUSG00000003161;ENSMUSG00000005583;ENSMUSG00000006304;ENSMUSG00000006699;ENSMUSG00000007097;ENSMUSG00000007655;ENSMUSG00000008475;ENSMUSG00000009376;ENSMUSG00000011751;ENSMUSG00000015766;ENSMUSG00000015932;ENSMUSG00000017774;ENSMUSG00000018012;ENSMUSG00000018126;ENSMUSG00000019831;ENSMUSG00000019997;ENSMUSG00000021313;ENSMUSG00000021338;ENSMUSG00000022099;ENSMUSG00000022469;…
GO:0070997	neuron death	55	395	1.95274e-07	6.51933e-06	ENSMUSG00000000753;ENSMUSG00000001786;ENSMUSG00000002083;ENSMUSG00000002985;ENSMUSG00000003378;ENSMUSG00000004263;ENSMUSG00000005583;ENSMUSG00000006699;ENSMUSG00000007888;ENSMUSG00000018411;ENSMUSG00000018634;ENSMUSG00000019054;ENSMUSG00000021250;ENSMUSG00000022037;ENSMUSG00000022055;ENSMUSG00000022982;ENSMUSG00000023011;ENSMUSG00000023328;ENSMUSG00000023826;ENSMUSG00000024962;ENSMUSG00000025422;…
GO:0065009	regulation of molecular function	278	3131	1.995e-07	6.63379e-06	ENSMUSG00000000125;ENSMUSG00000000296;ENSMUSG00000000308;ENSMUSG00000000594;ENSMUSG00000000753;ENSMUSG00000001123;ENSMUSG00000001175;ENSMUSG00000001552;ENSMUSG00000001741;ENSMUSG00000001786;ENSMUSG00000002015;ENSMUSG00000002083;ENSMUSG00000002289;ENSMUSG00000002658;ENSMUSG00000002799;ENSMUSG00000002985;ENSMUSG00000003161;ENSMUSG00000003352;ENSMUSG00000003423;ENSMUSG00000003575;ENSMUSG00000003948;…
GO:0003013	circulatory system process	64	489	2.02049e-07	6.69177e-06	ENSMUSG00000000530;ENSMUSG00000001240;ENSMUSG00000001552;ENSMUSG00000002985;ENSMUSG00000003161;ENSMUSG00000004113;ENSMUSG00000004846;ENSMUSG00000006699;ENSMUSG00000007097;ENSMUSG00000007655;ENSMUSG00000011751;ENSMUSG00000015968;ENSMUSG00000019194;ENSMUSG00000019370;ENSMUSG00000019890;ENSMUSG00000019997;ENSMUSG00000020122;ENSMUSG00000020635;ENSMUSG00000020644;ENSMUSG00000020704;ENSMUSG00000020838;…
GO:1905477	positive regulation of protein localization to membrane	23	102	2.03628e-07	6.71731e-06	ENSMUSG00000001507;ENSMUSG00000002083;ENSMUSG00000003352;ENSMUSG00000006304;ENSMUSG00000017400;ENSMUSG00000017774;ENSMUSG00000019054;ENSMUSG00000020122;ENSMUSG00000021567;ENSMUSG00000023826;ENSMUSG00000025499;ENSMUSG00000028785;ENSMUSG00000028969;ENSMUSG00000029048;ENSMUSG00000029838;ENSMUSG00000030098;ENSMUSG00000036815;ENSMUSG00000037706;ENSMUSG00000041046;ENSMUSG00000041488;ENSMUSG00000050556;…
GO:0016126	sterol biosynthetic process	16	53	2.08948e-07	6.86555e-06	ENSMUSG00000001467;ENSMUSG00000002985;ENSMUSG00000006517;ENSMUSG00000021252;ENSMUSG00000021273;ENSMUSG00000022351;ENSMUSG00000022982;ENSMUSG00000024799;ENSMUSG00000027875;ENSMUSG00000027952;ENSMUSG00000031349;ENSMUSG00000031604;ENSMUSG00000032485;ENSMUSG00000041939;ENSMUSG00000058454;ENSMUSG00000093930
GO:0008015	blood circulation	63	479	2.10709e-07	6.89616e-06	ENSMUSG00000000530;ENSMUSG00000001240;ENSMUSG00000001552;ENSMUSG00000002985;ENSMUSG00000003161;ENSMUSG00000004113;ENSMUSG00000004846;ENSMUSG00000006699;ENSMUSG00000007097;ENSMUSG00000007655;ENSMUSG00000011751;ENSMUSG00000015968;ENSMUSG00000019194;ENSMUSG00000019370;ENSMUSG00000019890;ENSMUSG00000019997;ENSMUSG00000020122;ENSMUSG00000020635;ENSMUSG00000020644;ENSMUSG00000020704;ENSMUSG00000020838;…
GO:0045956	positive regulation of calcium ion-dependent exocytosis	12	30	2.16331e-07	7.0524e-06	ENSMUSG00000004113;ENSMUSG00000007207;ENSMUSG00000015968;ENSMUSG00000020848;ENSMUSG00000022416;ENSMUSG00000024261;ENSMUSG00000024743;ENSMUSG00000028969;ENSMUSG00000035864;ENSMUSG00000040722;ENSMUSG00000050556;ENSMUSG00000090071
GO:0042886	amide transport	176	1812	2.18535e-07	7.09642e-06	ENSMUSG00000000303;ENSMUSG00000000531;ENSMUSG00000001123;ENSMUSG00000001240;ENSMUSG00000001467;ENSMUSG00000001552;ENSMUSG00000001786;ENSMUSG00000002015;ENSMUSG00000002319;ENSMUSG00000002395;ENSMUSG00000002763;ENSMUSG00000002985;ENSMUSG00000003161;ENSMUSG00000003352;ENSMUSG00000003411;ENSMUSG00000004044;ENSMUSG00000004207;ENSMUSG00000004843;ENSMUSG00000006304;ENSMUSG00000006699;ENSMUSG00000007207;…
GO:0008344	adult locomotory behavior	22	95	2.26942e-07	7.34074e-06	ENSMUSG00000002771;ENSMUSG00000003934;ENSMUSG00000007097;ENSMUSG00000011751;ENSMUSG00000015766;ENSMUSG00000018411;ENSMUSG00000020644;ENSMUSG00000022523;ENSMUSG00000023826;ENSMUSG00000025232;ENSMUSG00000025889;ENSMUSG00000026826;ENSMUSG00000026959;ENSMUSG00000027568;ENSMUSG00000029223;ENSMUSG00000030683;ENSMUSG00000034656;ENSMUSG00000040537;ENSMUSG00000040907;ENSMUSG00000051331;ENSMUSG00000060240;…
GO:0010243	response to organonitrogen compound	110	1008	2.31086e-07	7.44579e-06	ENSMUSG00000000303;ENSMUSG00000001119;ENSMUSG00000001552;ENSMUSG00000002015;ENSMUSG00000002985;ENSMUSG00000004113;ENSMUSG00000005148;ENSMUSG00000005360;ENSMUSG00000005583;ENSMUSG00000006304;ENSMUSG00000006589;ENSMUSG00000006651;ENSMUSG00000007655;ENSMUSG00000010803;ENSMUSG00000015149;ENSMUSG00000015568;ENSMUSG00000017737;ENSMUSG00000017774;ENSMUSG00000018593;ENSMUSG00000018634;ENSMUSG00000019054;…
GO:0070727	cellular macromolecule localization	165	1676	2.33414e-07	7.49179e-06	ENSMUSG00000000303;ENSMUSG00000000531;ENSMUSG00000001240;ENSMUSG00000001507;ENSMUSG00000001552;ENSMUSG00000001786;ENSMUSG00000002015;ENSMUSG00000002083;ENSMUSG00000002319;ENSMUSG00000002763;ENSMUSG00000002985;ENSMUSG00000003352;ENSMUSG00000003378;ENSMUSG00000003411;ENSMUSG00000003423;ENSMUSG00000005148;ENSMUSG00000006304;ENSMUSG00000006699;ENSMUSG00000007207;ENSMUSG00000007655;ENSMUSG00000008036;…
GO:1903307	positive regulation of regulated secretory pathway	17	60	2.43897e-07	7.79813e-06	ENSMUSG00000004113;ENSMUSG00000007207;ENSMUSG00000015968;ENSMUSG00000018634;ENSMUSG00000020828;ENSMUSG00000020848;ENSMUSG00000021062;ENSMUSG00000021457;ENSMUSG00000022416;ENSMUSG00000024261;ENSMUSG00000024743;ENSMUSG00000028969;ENSMUSG00000031447;ENSMUSG00000035864;ENSMUSG00000040722;ENSMUSG00000050556;ENSMUSG00000090071
GO:0001508	action potential	27	135	2.53633e-07	8.07836e-06	ENSMUSG00000001552;ENSMUSG00000003352;ENSMUSG00000007655;ENSMUSG00000015968;ENSMUSG00000019194;ENSMUSG00000020524;ENSMUSG00000020635;ENSMUSG00000021313;ENSMUSG00000021730;ENSMUSG00000022416;ENSMUSG00000022523;ENSMUSG00000024381;ENSMUSG00000027568;ENSMUSG00000027577;ENSMUSG00000029503;ENSMUSG00000031137;ENSMUSG00000037610;ENSMUSG00000041695;ENSMUSG00000049044;ENSMUSG00000049281;ENSMUSG00000050556;…
GO:0050905	neuromuscular process	25	119	2.61648e-07	8.30182e-06	ENSMUSG00000000594;ENSMUSG00000001988;ENSMUSG00000002771;ENSMUSG00000004207;ENSMUSG00000005360;ENSMUSG00000018012;ENSMUSG00000019874;ENSMUSG00000022055;ENSMUSG00000022208;ENSMUSG00000022523;ENSMUSG00000022623;ENSMUSG00000022840;ENSMUSG00000023826;ENSMUSG00000025232;ENSMUSG00000025318;ENSMUSG00000025579;ENSMUSG00000026959;ENSMUSG00000028341;ENSMUSG00000029071;ENSMUSG00000029223;ENSMUSG00000034656;…
GO:0034767	positive regulation of ion transmembrane transport	32	178	2.71959e-07	8.59618e-06	ENSMUSG00000003161;ENSMUSG00000003352;ENSMUSG00000015968;ENSMUSG00000017400;ENSMUSG00000019370;ENSMUSG00000020704;ENSMUSG00000021313;ENSMUSG00000021730;ENSMUSG00000021835;ENSMUSG00000022469;ENSMUSG00000022623;ENSMUSG00000025068;ENSMUSG00000025221;ENSMUSG00000025889;ENSMUSG00000026527;ENSMUSG00000026576;ENSMUSG00000027524;ENSMUSG00000027568;ENSMUSG00000028756;ENSMUSG00000031302;ENSMUSG00000031633;…
GO:0008306	associative learning	22	96	2.75978e-07	8.69017e-06	ENSMUSG00000007097;ENSMUSG00000018634;ENSMUSG00000019890;ENSMUSG00000019970;ENSMUSG00000021250;ENSMUSG00000026959;ENSMUSG00000027273;ENSMUSG00000027737;ENSMUSG00000028541;ENSMUSG00000028969;ENSMUSG00000031302;ENSMUSG00000032532;ENSMUSG00000036564;ENSMUSG00000038738;ENSMUSG00000040907;ENSMUSG00000043079;ENSMUSG00000051331;ENSMUSG00000053310;ENSMUSG00000055078;ENSMUSG00000056755;ENSMUSG00000058886;…
GO:0015988	energy coupled proton transmembrane transport, against electrochemical gradient	13	36	2.78043e-07	8.72216e-06	ENSMUSG00000004285;ENSMUSG00000007097;ENSMUSG00000018770;ENSMUSG00000019087;ENSMUSG00000019302;ENSMUSG00000020153;ENSMUSG00000024121;ENSMUSG00000033379;ENSMUSG00000039347;ENSMUSG00000040907;ENSMUSG00000064351;ENSMUSG00000064363;ENSMUSG00000064370
GO:0051046	regulation of secretion	98	872	2.80857e-07	8.77732e-06	ENSMUSG00000000326;ENSMUSG00000001123;ENSMUSG00000001467;ENSMUSG00000002985;ENSMUSG00000003161;ENSMUSG00000003378;ENSMUSG00000003411;ENSMUSG00000004113;ENSMUSG00000004961;ENSMUSG00000005583;ENSMUSG00000007207;ENSMUSG00000009013;ENSMUSG00000015568;ENSMUSG00000015968;ENSMUSG00000018634;ENSMUSG00000019087;ENSMUSG00000019370;ENSMUSG00000020122;ENSMUSG00000020282;ENSMUSG00000020427;ENSMUSG00000020431;…
GO:0022610	biological adhesion	133	1287	2.82959e-07	8.80988e-06	ENSMUSG00000000303;ENSMUSG00000000530;ENSMUSG00000001119;ENSMUSG00000001123;ENSMUSG00000001507;ENSMUSG00000001552;ENSMUSG00000001946;ENSMUSG00000002799;ENSMUSG00000003934;ENSMUSG00000004415;ENSMUSG00000004892;ENSMUSG00000006219;ENSMUSG00000006304;ENSMUSG00000006699;ENSMUSG00000006958;ENSMUSG00000007655;ENSMUSG00000013033;ENSMUSG00000017344;ENSMUSG00000018001;ENSMUSG00000018012;ENSMUSG00000019889;…
GO:0001666	response to hypoxia	47	319	2.86676e-07	8.89232e-06	ENSMUSG00000000530;ENSMUSG00000001240;ENSMUSG00000002280;ENSMUSG00000002289;ENSMUSG00000007655;ENSMUSG00000010609;ENSMUSG00000015149;ENSMUSG00000018634;ENSMUSG00000020364;ENSMUSG00000020828;ENSMUSG00000020838;ENSMUSG00000021313;ENSMUSG00000022346;ENSMUSG00000023942;ENSMUSG00000024962;ENSMUSG00000026509;ENSMUSG00000026576;ENSMUSG00000026826;ENSMUSG00000027447;ENSMUSG00000027577;ENSMUSG00000027750;…
GO:0032102	negative regulation of response to external stimulus	48	329	2.8938e-07	8.94282e-06	ENSMUSG00000000125;ENSMUSG00000000627;ENSMUSG00000000753;ENSMUSG00000001123;ENSMUSG00000001227;ENSMUSG00000002985;ENSMUSG00000003352;ENSMUSG00000015149;ENSMUSG00000019874;ENSMUSG00000022548;ENSMUSG00000022982;ENSMUSG00000023336;ENSMUSG00000024256;ENSMUSG00000024425;ENSMUSG00000025856;ENSMUSG00000026249;ENSMUSG00000026959;ENSMUSG00000027712;ENSMUSG00000028064;ENSMUSG00000028780;ENSMUSG00000029071;…
GO:0048583	regulation of response to stimulus	342	4006	2.90817e-07	8.95394e-06	ENSMUSG00000000125;ENSMUSG00000000296;ENSMUSG00000000530;ENSMUSG00000000627;ENSMUSG00000000753;ENSMUSG00000001123;ENSMUSG00000001175;ENSMUSG00000001227;ENSMUSG00000001240;ENSMUSG00000001289;ENSMUSG00000001507;ENSMUSG00000001741;ENSMUSG00000001786;ENSMUSG00000002015;ENSMUSG00000002083;ENSMUSG00000002799;ENSMUSG00000002985;ENSMUSG00000003161;ENSMUSG00000003352;ENSMUSG00000003411;ENSMUSG00000003423;…
GO:0007155	cell adhesion	132	1276	2.97055e-07	9.11225e-06	ENSMUSG00000000303;ENSMUSG00000000530;ENSMUSG00000001119;ENSMUSG00000001123;ENSMUSG00000001507;ENSMUSG00000001552;ENSMUSG00000001946;ENSMUSG00000002799;ENSMUSG00000003934;ENSMUSG00000004415;ENSMUSG00000004892;ENSMUSG00000006219;ENSMUSG00000006304;ENSMUSG00000006699;ENSMUSG00000006958;ENSMUSG00000007655;ENSMUSG00000013033;ENSMUSG00000017344;ENSMUSG00000018001;ENSMUSG00000018012;ENSMUSG00000019889;…
GO:0043524	negative regulation of neuron apoptotic process	31	170	2.99913e-07	9.16608e-06	ENSMUSG00000002985;ENSMUSG00000005583;ENSMUSG00000007888;ENSMUSG00000022055;ENSMUSG00000022982;ENSMUSG00000023011;ENSMUSG00000023826;ENSMUSG00000024962;ENSMUSG00000025422;ENSMUSG00000025499;ENSMUSG00000025889;ENSMUSG00000026278;ENSMUSG00000026672;ENSMUSG00000026826;ENSMUSG00000026959;ENSMUSG00000028341;ENSMUSG00000028756;ENSMUSG00000030707;ENSMUSG00000031760;ENSMUSG00000031765;ENSMUSG00000031778;…
GO:0015833	peptide transport	173	1783	3.01377e-07	9.17711e-06	ENSMUSG00000000303;ENSMUSG00000000531;ENSMUSG00000001123;ENSMUSG00000001240;ENSMUSG00000001467;ENSMUSG00000001552;ENSMUSG00000001786;ENSMUSG00000002015;ENSMUSG00000002319;ENSMUSG00000002395;ENSMUSG00000002763;ENSMUSG00000002985;ENSMUSG00000003161;ENSMUSG00000003352;ENSMUSG00000003411;ENSMUSG00000004044;ENSMUSG00000004843;ENSMUSG00000006304;ENSMUSG00000006699;ENSMUSG00000007207;ENSMUSG00000007682;…
GO:0019932	second-messenger-mediated signaling	57	421	3.043e-07	9.23229e-06	ENSMUSG00000001175;ENSMUSG00000001240;ENSMUSG00000002015;ENSMUSG00000002771;ENSMUSG00000002985;ENSMUSG00000003161;ENSMUSG00000006575;ENSMUSG00000006651;ENSMUSG00000013033;ENSMUSG00000015968;ENSMUSG00000018411;ENSMUSG00000018634;ENSMUSG00000019054;ENSMUSG00000019370;ENSMUSG00000020122;ENSMUSG00000020431;ENSMUSG00000020635;ENSMUSG00000021313;ENSMUSG00000021457;ENSMUSG00000021764;ENSMUSG00000022092;…
GO:0032880	regulation of protein localization	109	1003	3.23065e-07	9.76595e-06	ENSMUSG00000000303;ENSMUSG00000000531;ENSMUSG00000001123;ENSMUSG00000001467;ENSMUSG00000001507;ENSMUSG00000001552;ENSMUSG00000002015;ENSMUSG00000002083;ENSMUSG00000002985;ENSMUSG00000003161;ENSMUSG00000003352;ENSMUSG00000003948;ENSMUSG00000006304;ENSMUSG00000006699;ENSMUSG00000009013;ENSMUSG00000015568;ENSMUSG00000015968;ENSMUSG00000017400;ENSMUSG00000017774;ENSMUSG00000018411;ENSMUSG00000018669;…
GO:0022603	regulation of anatomical structure morphogenesis	113	1051	3.35442e-07	1.01034e-05	ENSMUSG00000000125;ENSMUSG00000000530;ENSMUSG00000000627;ENSMUSG00000000753;ENSMUSG00000001227;ENSMUSG00000001240;ENSMUSG00000001552;ENSMUSG00000002227;ENSMUSG00000002985;ENSMUSG00000003934;ENSMUSG00000005583;ENSMUSG00000006219;ENSMUSG00000006304;ENSMUSG00000006699;ENSMUSG00000008140;ENSMUSG00000015766;ENSMUSG00000017724;ENSMUSG00000017737;ENSMUSG00000018012;ENSMUSG00000018411;ENSMUSG00000018507;…
GO:1901215	negative regulation of neuron death	38	236	4.15318e-07	1.2464e-05	ENSMUSG00000000753;ENSMUSG00000001786;ENSMUSG00000002985;ENSMUSG00000005583;ENSMUSG00000007888;ENSMUSG00000018634;ENSMUSG00000022055;ENSMUSG00000022982;ENSMUSG00000023011;ENSMUSG00000023826;ENSMUSG00000024962;ENSMUSG00000025422;ENSMUSG00000025499;ENSMUSG00000025889;ENSMUSG00000026278;ENSMUSG00000026672;ENSMUSG00000026826;ENSMUSG00000026959;ENSMUSG00000027737;ENSMUSG00000028341;ENSMUSG00000028756;…
GO:0051592	response to calcium ion	29	156	4.71429e-07	1.40971e-05	ENSMUSG00000004961;ENSMUSG00000005583;ENSMUSG00000007655;ENSMUSG00000018593;ENSMUSG00000019370;ENSMUSG00000020122;ENSMUSG00000020431;ENSMUSG00000021250;ENSMUSG00000021313;ENSMUSG00000021730;ENSMUSG00000021814;ENSMUSG00000022099;ENSMUSG00000024008;ENSMUSG00000024261;ENSMUSG00000024743;ENSMUSG00000027712;ENSMUSG00000028785;ENSMUSG00000030406;ENSMUSG00000030592;ENSMUSG00000033068;ENSMUSG00000034361;…
GO:0097120	receptor localization to synapse	18	70	5.38337e-07	1.60401e-05	ENSMUSG00000000531;ENSMUSG00000009894;ENSMUSG00000019998;ENSMUSG00000020894;ENSMUSG00000024873;ENSMUSG00000025499;ENSMUSG00000027273;ENSMUSG00000029053;ENSMUSG00000029126;ENSMUSG00000030098;ENSMUSG00000030806;ENSMUSG00000032336;ENSMUSG00000033615;ENSMUSG00000040537;ENSMUSG00000041488;ENSMUSG00000049044;ENSMUSG00000052572;ENSMUSG00000066189
GO:0099072	regulation of postsynaptic membrane neurotransmitter receptor levels	21	92	5.49471e-07	1.63134e-05	ENSMUSG00000000531;ENSMUSG00000009894;ENSMUSG00000015149;ENSMUSG00000015766;ENSMUSG00000020894;ENSMUSG00000025468;ENSMUSG00000025499;ENSMUSG00000026825;ENSMUSG00000027273;ENSMUSG00000028785;ENSMUSG00000029053;ENSMUSG00000029126;ENSMUSG00000030098;ENSMUSG00000030806;ENSMUSG00000033615;ENSMUSG00000040537;ENSMUSG00000041488;ENSMUSG00000049044;ENSMUSG00000052572;ENSMUSG00000066189;ENSMUSG00000096054
GO:0006119	oxidative phosphorylation	21	93	6.65395e-07	1.96848e-05	ENSMUSG00000015790;ENSMUSG00000017778;ENSMUSG00000021520;ENSMUSG00000022346;ENSMUSG00000024038;ENSMUSG00000025889;ENSMUSG00000026895;ENSMUSG00000028756;ENSMUSG00000028982;ENSMUSG00000030717;ENSMUSG00000031818;ENSMUSG00000032330;ENSMUSG00000059534;ENSMUSG00000063882;ENSMUSG00000064345;ENSMUSG00000064351;ENSMUSG00000064354;ENSMUSG00000064358;ENSMUSG00000064363;ENSMUSG00000064370;ENSMUSG00000071014
GO:0007632	visual behavior	17	64	6.72584e-07	1.98269e-05	ENSMUSG00000007097;ENSMUSG00000018634;ENSMUSG00000019890;ENSMUSG00000019970;ENSMUSG00000026959;ENSMUSG00000027737;ENSMUSG00000028541;ENSMUSG00000028969;ENSMUSG00000031302;ENSMUSG00000032532;ENSMUSG00000036564;ENSMUSG00000040907;ENSMUSG00000043079;ENSMUSG00000047459;ENSMUSG00000051331;ENSMUSG00000058886;ENSMUSG00000059003
GO:0097553	calcium ion transmembrane import into cytosol	28	150	6.77278e-07	1.98947e-05	ENSMUSG00000001175;ENSMUSG00000002083;ENSMUSG00000002771;ENSMUSG00000003161;ENSMUSG00000019370;ENSMUSG00000020635;ENSMUSG00000021313;ENSMUSG00000022208;ENSMUSG00000025068;ENSMUSG00000025318;ENSMUSG00000025889;ENSMUSG00000026959;ENSMUSG00000027568;ENSMUSG00000029055;ENSMUSG00000030102;ENSMUSG00000030592;ENSMUSG00000030707;ENSMUSG00000031778;ENSMUSG00000032011;ENSMUSG00000032966;ENSMUSG00000041046;…
GO:0050769	positive regulation of neurogenesis	69	561	7.15641e-07	2.09476e-05	ENSMUSG00000000125;ENSMUSG00000000753;ENSMUSG00000001507;ENSMUSG00000002985;ENSMUSG00000003575;ENSMUSG00000003948;ENSMUSG00000005583;ENSMUSG00000010086;ENSMUSG00000018411;ENSMUSG00000018507;ENSMUSG00000019194;ENSMUSG00000019970;ENSMUSG00000020173;ENSMUSG00000020224;ENSMUSG00000020635;ENSMUSG00000020644;ENSMUSG00000020932;ENSMUSG00000021835;ENSMUSG00000022055;ENSMUSG00000022346;ENSMUSG00000022623;…
GO:0007166	cell surface receptor signaling pathway	230	2542	7.22777e-07	2.10823e-05	ENSMUSG00000000125;ENSMUSG00000000530;ENSMUSG00000000627;ENSMUSG00000001123;ENSMUSG00000001227;ENSMUSG00000001289;ENSMUSG00000001507;ENSMUSG00000002771;ENSMUSG00000002799;ENSMUSG00000002985;ENSMUSG00000003352;ENSMUSG00000003378;ENSMUSG00000003934;ENSMUSG00000003974;ENSMUSG00000004677;ENSMUSG00000005583;ENSMUSG00000006958;ENSMUSG00000007207;ENSMUSG00000007655;ENSMUSG00000007888;ENSMUSG00000009376;…
GO:0015031	protein transport	167	1735	8.1991e-07	2.38319e-05	ENSMUSG00000000303;ENSMUSG00000000531;ENSMUSG00000001123;ENSMUSG00000001240;ENSMUSG00000001467;ENSMUSG00000001552;ENSMUSG00000001786;ENSMUSG00000002015;ENSMUSG00000002319;ENSMUSG00000002395;ENSMUSG00000002763;ENSMUSG00000002985;ENSMUSG00000003161;ENSMUSG00000003352;ENSMUSG00000003411;ENSMUSG00000004044;ENSMUSG00000004843;ENSMUSG00000006304;ENSMUSG00000006699;ENSMUSG00000007207;ENSMUSG00000008036;…
GO:0051098	regulation of binding	53	393	8.8818e-07	2.57263e-05	ENSMUSG00000000308;ENSMUSG00000001123;ENSMUSG00000001175;ENSMUSG00000002658;ENSMUSG00000002985;ENSMUSG00000003161;ENSMUSG00000005583;ENSMUSG00000006699;ENSMUSG00000007655;ENSMUSG00000007872;ENSMUSG00000009376;ENSMUSG00000009630;ENSMUSG00000015149;ENSMUSG00000017344;ENSMUSG00000017737;ENSMUSG00000019370;ENSMUSG00000020644;ENSMUSG00000021476;ENSMUSG00000021701;ENSMUSG00000021835;ENSMUSG00000022150;…
GO:0043523	regulation of neuron apoptotic process	39	253	9.1778e-07	2.64913e-05	ENSMUSG00000002083;ENSMUSG00000002985;ENSMUSG00000003378;ENSMUSG00000005583;ENSMUSG00000006699;ENSMUSG00000007888;ENSMUSG00000019054;ENSMUSG00000022055;ENSMUSG00000022982;ENSMUSG00000023011;ENSMUSG00000023826;ENSMUSG00000024962;ENSMUSG00000025422;ENSMUSG00000025499;ENSMUSG00000025889;ENSMUSG00000026278;ENSMUSG00000026672;ENSMUSG00000026826;ENSMUSG00000026959;ENSMUSG00000028341;ENSMUSG00000028756;…
GO:1901019	regulation of calcium ion transmembrane transporter activity	19	80	9.88898e-07	2.84453e-05	ENSMUSG00000001175;ENSMUSG00000003161;ENSMUSG00000003352;ENSMUSG00000007097;ENSMUSG00000017400;ENSMUSG00000018634;ENSMUSG00000019370;ENSMUSG00000020635;ENSMUSG00000021313;ENSMUSG00000021835;ENSMUSG00000025068;ENSMUSG00000025318;ENSMUSG00000026576;ENSMUSG00000028785;ENSMUSG00000032192;ENSMUSG00000032966;ENSMUSG00000034656;ENSMUSG00000044080;ENSMUSG00000050989
GO:0030100	regulation of endocytosis	42	283	9.96878e-07	2.8576e-05	ENSMUSG00000002985;ENSMUSG00000005986;ENSMUSG00000007655;ENSMUSG00000015149;ENSMUSG00000017344;ENSMUSG00000019370;ENSMUSG00000019478;ENSMUSG00000019804;ENSMUSG00000020828;ENSMUSG00000021457;ENSMUSG00000021596;ENSMUSG00000022037;ENSMUSG00000022092;ENSMUSG00000022150;ENSMUSG00000022982;ENSMUSG00000024261;ENSMUSG00000024381;ENSMUSG00000024743;ENSMUSG00000025468;ENSMUSG00000025889;ENSMUSG00000026825;…
GO:1901135	carbohydrate derivative metabolic process	111	1051	1.02526e-06	2.92886e-05	ENSMUSG00000000594;ENSMUSG00000003271;ENSMUSG00000003500;ENSMUSG00000003746;ENSMUSG00000004207;ENSMUSG00000004267;ENSMUSG00000004846;ENSMUSG00000006517;ENSMUSG00000006589;ENSMUSG00000006731;ENSMUSG00000007097;ENSMUSG00000015790;ENSMUSG00000016252;ENSMUSG00000017778;ENSMUSG00000017929;ENSMUSG00000018770;ENSMUSG00000020363;ENSMUSG00000020431;ENSMUSG00000021065;ENSMUSG00000021196;ENSMUSG00000021520;…
GO:0019722	calcium-mediated signaling	34	207	1.04279e-06	2.96874e-05	ENSMUSG00000001175;ENSMUSG00000002015;ENSMUSG00000002771;ENSMUSG00000003161;ENSMUSG00000013033;ENSMUSG00000015968;ENSMUSG00000018411;ENSMUSG00000019054;ENSMUSG00000019370;ENSMUSG00000020635;ENSMUSG00000021313;ENSMUSG00000021457;ENSMUSG00000022092;ENSMUSG00000022099;ENSMUSG00000024430;ENSMUSG00000025068;ENSMUSG00000025318;ENSMUSG00000026576;ENSMUSG00000026959;ENSMUSG00000028782;ENSMUSG00000028785;…
GO:0009167	purine ribonucleoside monophosphate metabolic process	40	264	1.04959e-06	2.97791e-05	ENSMUSG00000003500;ENSMUSG00000004267;ENSMUSG00000006589;ENSMUSG00000007097;ENSMUSG00000015790;ENSMUSG00000016252;ENSMUSG00000017778;ENSMUSG00000018770;ENSMUSG00000021196;ENSMUSG00000021520;ENSMUSG00000022346;ENSMUSG00000023826;ENSMUSG00000024038;ENSMUSG00000024213;ENSMUSG00000024256;ENSMUSG00000025854;ENSMUSG00000025889;ENSMUSG00000026576;ENSMUSG00000026817;ENSMUSG00000026895;ENSMUSG00000028756;…
GO:1901698	response to nitrogen compound	116	1112	1.07394e-06	3.03662e-05	ENSMUSG00000000303;ENSMUSG00000001119;ENSMUSG00000001552;ENSMUSG00000002015;ENSMUSG00000002985;ENSMUSG00000004113;ENSMUSG00000005148;ENSMUSG00000005360;ENSMUSG00000005583;ENSMUSG00000006304;ENSMUSG00000006589;ENSMUSG00000006651;ENSMUSG00000007655;ENSMUSG00000010803;ENSMUSG00000015149;ENSMUSG00000015568;ENSMUSG00000017737;ENSMUSG00000017774;ENSMUSG00000018593;ENSMUSG00000018634;ENSMUSG00000019054;…
GO:0009126	purine nucleoside monophosphate metabolic process	40	265	1.15784e-06	3.26275e-05	ENSMUSG00000003500;ENSMUSG00000004267;ENSMUSG00000006589;ENSMUSG00000007097;ENSMUSG00000015790;ENSMUSG00000016252;ENSMUSG00000017778;ENSMUSG00000018770;ENSMUSG00000021196;ENSMUSG00000021520;ENSMUSG00000022346;ENSMUSG00000023826;ENSMUSG00000024038;ENSMUSG00000024213;ENSMUSG00000024256;ENSMUSG00000025854;ENSMUSG00000025889;ENSMUSG00000026576;ENSMUSG00000026817;ENSMUSG00000026895;ENSMUSG00000028756;…
GO:0051099	positive regulation of binding	34	208	1.16775e-06	3.27958e-05	ENSMUSG00000001123;ENSMUSG00000001175;ENSMUSG00000002985;ENSMUSG00000005583;ENSMUSG00000007655;ENSMUSG00000009376;ENSMUSG00000009630;ENSMUSG00000015149;ENSMUSG00000017344;ENSMUSG00000017737;ENSMUSG00000019370;ENSMUSG00000021701;ENSMUSG00000021835;ENSMUSG00000022346;ENSMUSG00000022469;ENSMUSG00000023826;ENSMUSG00000025158;ENSMUSG00000028445;ENSMUSG00000028832;ENSMUSG00000028969;ENSMUSG00000029166;…
GO:0010977	negative regulation of neuron projection development	29	163	1.2122e-06	3.39293e-05	ENSMUSG00000000125;ENSMUSG00000000627;ENSMUSG00000001227;ENSMUSG00000002985;ENSMUSG00000003934;ENSMUSG00000018217;ENSMUSG00000020932;ENSMUSG00000021701;ENSMUSG00000027500;ENSMUSG00000028064;ENSMUSG00000028780;ENSMUSG00000028969;ENSMUSG00000030806;ENSMUSG00000031302;ENSMUSG00000031760;ENSMUSG00000032011;ENSMUSG00000032911;ENSMUSG00000034684;ENSMUSG00000038175;ENSMUSG00000038264;ENSMUSG00000038777;…
GO:0009161	ribonucleoside monophosphate metabolic process	41	276	1.30309e-06	3.63509e-05	ENSMUSG00000003500;ENSMUSG00000004267;ENSMUSG00000006589;ENSMUSG00000007097;ENSMUSG00000015790;ENSMUSG00000016252;ENSMUSG00000017778;ENSMUSG00000018770;ENSMUSG00000021196;ENSMUSG00000021520;ENSMUSG00000022346;ENSMUSG00000023826;ENSMUSG00000024038;ENSMUSG00000024213;ENSMUSG00000024256;ENSMUSG00000025854;ENSMUSG00000025889;ENSMUSG00000026576;ENSMUSG00000026817;ENSMUSG00000026839;ENSMUSG00000026895;…
GO:0035640	exploration behavior	11	29	1.31213e-06	3.64808e-05	ENSMUSG00000001507;ENSMUSG00000002985;ENSMUSG00000018634;ENSMUSG00000021721;ENSMUSG00000022623;ENSMUSG00000025318;ENSMUSG00000026904;ENSMUSG00000027577;ENSMUSG00000030854;ENSMUSG00000037541;ENSMUSG00000060780
GO:0048172	regulation of short-term neuronal synaptic plasticity	9	19	1.31936e-06	3.65593e-05	ENSMUSG00000003863;ENSMUSG00000022415;ENSMUSG00000022494;ENSMUSG00000024261;ENSMUSG00000026904;ENSMUSG00000034799;ENSMUSG00000037217;ENSMUSG00000053550;ENSMUSG00000056073
GO:0048585	negative regulation of response to stimulus	152	1560	1.34095e-06	3.70342e-05	ENSMUSG00000000125;ENSMUSG00000000627;ENSMUSG00000000753;ENSMUSG00000001123;ENSMUSG00000001175;ENSMUSG00000001227;ENSMUSG00000001289;ENSMUSG00000001507;ENSMUSG00000001786;ENSMUSG00000002985;ENSMUSG00000003161;ENSMUSG00000003352;ENSMUSG00000003423;ENSMUSG00000004207;ENSMUSG00000006651;ENSMUSG00000006958;ENSMUSG00000007655;ENSMUSG00000009376;ENSMUSG00000009630;ENSMUSG00000015149;ENSMUSG00000015568;…
GO:0031345	negative regulation of cell projection organization	33	200	1.347e-06	3.70782e-05	ENSMUSG00000000125;ENSMUSG00000000627;ENSMUSG00000001227;ENSMUSG00000001507;ENSMUSG00000002985;ENSMUSG00000003934;ENSMUSG00000018217;ENSMUSG00000020932;ENSMUSG00000021701;ENSMUSG00000022114;ENSMUSG00000027500;ENSMUSG00000028064;ENSMUSG00000028780;ENSMUSG00000028969;ENSMUSG00000030806;ENSMUSG00000031302;ENSMUSG00000031760;ENSMUSG00000032011;ENSMUSG00000032911;ENSMUSG00000034684;ENSMUSG00000038175;…
GO:0048519	negative regulation of biological process	432	5319	1.41813e-06	3.87847e-05	ENSMUSG00000000125;ENSMUSG00000000303;ENSMUSG00000000308;ENSMUSG00000000317;ENSMUSG00000000326;ENSMUSG00000000530;ENSMUSG00000000627;ENSMUSG00000000753;ENSMUSG00000001123;ENSMUSG00000001175;ENSMUSG00000001227;ENSMUSG00000001240;ENSMUSG00000001289;ENSMUSG00000001467;ENSMUSG00000001507;ENSMUSG00000001552;ENSMUSG00000001786;ENSMUSG00000001988;ENSMUSG00000002083;ENSMUSG00000002227;ENSMUSG00000002289;…
GO:0051961	negative regulation of nervous system development	47	337	1.41833e-06	3.87847e-05	ENSMUSG00000000125;ENSMUSG00000000627;ENSMUSG00000001227;ENSMUSG00000002985;ENSMUSG00000003934;ENSMUSG00000006958;ENSMUSG00000007655;ENSMUSG00000007872;ENSMUSG00000015149;ENSMUSG00000018217;ENSMUSG00000020644;ENSMUSG00000020838;ENSMUSG00000020932;ENSMUSG00000021701;ENSMUSG00000021835;ENSMUSG00000024256;ENSMUSG00000024261;ENSMUSG00000027500;ENSMUSG00000028064;ENSMUSG00000028780;ENSMUSG00000028969;…
GO:1902904	negative regulation of supramolecular fiber organization	27	147	1.47817e-06	4.02886e-05	ENSMUSG00000006304;ENSMUSG00000008035;ENSMUSG00000009376;ENSMUSG00000011751;ENSMUSG00000015766;ENSMUSG00000019970;ENSMUSG00000021338;ENSMUSG00000022037;ENSMUSG00000022099;ENSMUSG00000022623;ENSMUSG00000023826;ENSMUSG00000024043;ENSMUSG00000025889;ENSMUSG00000026109;ENSMUSG00000027500;ENSMUSG00000028832;ENSMUSG00000030000;ENSMUSG00000030707;ENSMUSG00000031137;ENSMUSG00000038738;ENSMUSG00000042099;…
GO:0048523	negative regulation of cellular process	393	4779	1.56167e-06	4.24254e-05	ENSMUSG00000000125;ENSMUSG00000000303;ENSMUSG00000000308;ENSMUSG00000000317;ENSMUSG00000000326;ENSMUSG00000000530;ENSMUSG00000000627;ENSMUSG00000000753;ENSMUSG00000001123;ENSMUSG00000001175;ENSMUSG00000001227;ENSMUSG00000001240;ENSMUSG00000001289;ENSMUSG00000001467;ENSMUSG00000001507;ENSMUSG00000001552;ENSMUSG00000001786;ENSMUSG00000001988;ENSMUSG00000002083;ENSMUSG00000002227;ENSMUSG00000002289;…
GO:0035637	multicellular organismal signaling	26	139	1.60934e-06	4.35779e-05	ENSMUSG00000001552;ENSMUSG00000003161;ENSMUSG00000007655;ENSMUSG00000011751;ENSMUSG00000015968;ENSMUSG00000019194;ENSMUSG00000020524;ENSMUSG00000020635;ENSMUSG00000021313;ENSMUSG00000022416;ENSMUSG00000022523;ENSMUSG00000022982;ENSMUSG00000024381;ENSMUSG00000029503;ENSMUSG00000034656;ENSMUSG00000037610;ENSMUSG00000041695;ENSMUSG00000049044;ENSMUSG00000049281;ENSMUSG00000051331;ENSMUSG00000056073;…
GO:0051493	regulation of cytoskeleton organization	66	541	1.65414e-06	4.46457e-05	ENSMUSG00000004843;ENSMUSG00000005583;ENSMUSG00000006304;ENSMUSG00000006412;ENSMUSG00000006699;ENSMUSG00000007655;ENSMUSG00000008035;ENSMUSG00000008475;ENSMUSG00000009376;ENSMUSG00000011751;ENSMUSG00000015766;ENSMUSG00000015932;ENSMUSG00000017774;ENSMUSG00000018012;ENSMUSG00000018126;ENSMUSG00000018411;ENSMUSG00000019831;ENSMUSG00000019970;ENSMUSG00000019997;ENSMUSG00000021338;ENSMUSG00000021701;…
GO:0008542	visual learning	16	61	1.71353e-06	4.59501e-05	ENSMUSG00000007097;ENSMUSG00000018634;ENSMUSG00000019890;ENSMUSG00000019970;ENSMUSG00000026959;ENSMUSG00000027737;ENSMUSG00000028541;ENSMUSG00000028969;ENSMUSG00000031302;ENSMUSG00000032532;ENSMUSG00000036564;ENSMUSG00000040907;ENSMUSG00000043079;ENSMUSG00000051331;ENSMUSG00000058886;ENSMUSG00000059003
GO:0043113	receptor clustering	16	61	1.71353e-06	4.59501e-05	ENSMUSG00000002985;ENSMUSG00000003378;ENSMUSG00000021721;ENSMUSG00000022623;ENSMUSG00000027737;ENSMUSG00000028969;ENSMUSG00000029048;ENSMUSG00000029071;ENSMUSG00000029838;ENSMUSG00000030098;ENSMUSG00000032011;ENSMUSG00000034656;ENSMUSG00000037706;ENSMUSG00000052572;ENSMUSG00000053550;ENSMUSG00000056073
GO:0051899	membrane depolarization	19	83	1.79864e-06	4.80775e-05	ENSMUSG00000007655;ENSMUSG00000015968;ENSMUSG00000019194;ENSMUSG00000021730;ENSMUSG00000022416;ENSMUSG00000022523;ENSMUSG00000026278;ENSMUSG00000027568;ENSMUSG00000027577;ENSMUSG00000029053;ENSMUSG00000032532;ENSMUSG00000034656;ENSMUSG00000041362;ENSMUSG00000049281;ENSMUSG00000051331;ENSMUSG00000053192;ENSMUSG00000054428;ENSMUSG00000075316;ENSMUSG00000075318
GO:0030029	actin filament-based process	83	734	1.82007e-06	4.84944e-05	ENSMUSG00000001552;ENSMUSG00000003161;ENSMUSG00000004677;ENSMUSG00000005583;ENSMUSG00000006304;ENSMUSG00000006699;ENSMUSG00000007097;ENSMUSG00000007655;ENSMUSG00000008475;ENSMUSG00000009376;ENSMUSG00000011751;ENSMUSG00000015766;ENSMUSG00000015932;ENSMUSG00000015968;ENSMUSG00000017774;ENSMUSG00000018012;ENSMUSG00000018126;ENSMUSG00000018387;ENSMUSG00000019194;ENSMUSG00000019831;ENSMUSG00000019997;…
GO:0009914	hormone transport	49	361	1.88551e-06	5.00774e-05	ENSMUSG00000003161;ENSMUSG00000007682;ENSMUSG00000009013;ENSMUSG00000015968;ENSMUSG00000018634;ENSMUSG00000020122;ENSMUSG00000020427;ENSMUSG00000020635;ENSMUSG00000020848;ENSMUSG00000021721;ENSMUSG00000022186;ENSMUSG00000022340;ENSMUSG00000022840;ENSMUSG00000023236;ENSMUSG00000023826;ENSMUSG00000024256;ENSMUSG00000024517;ENSMUSG00000024743;ENSMUSG00000026204;ENSMUSG00000026473;ENSMUSG00000026568;…
GO:1902653	secondary alcohol biosynthetic process	14	48	1.90402e-06	5.0408e-05	ENSMUSG00000001467;ENSMUSG00000002985;ENSMUSG00000006517;ENSMUSG00000021252;ENSMUSG00000021273;ENSMUSG00000022982;ENSMUSG00000024799;ENSMUSG00000027875;ENSMUSG00000027952;ENSMUSG00000031349;ENSMUSG00000032485;ENSMUSG00000041939;ENSMUSG00000058454;ENSMUSG00000093930
GO:0010817	regulation of hormone levels	66	544	2.00327e-06	5.28672e-05	ENSMUSG00000000326;ENSMUSG00000003161;ENSMUSG00000007682;ENSMUSG00000009013;ENSMUSG00000013584;ENSMUSG00000015968;ENSMUSG00000018634;ENSMUSG00000020122;ENSMUSG00000020427;ENSMUSG00000020635;ENSMUSG00000020848;ENSMUSG00000021259;ENSMUSG00000021721;ENSMUSG00000022186;ENSMUSG00000022340;ENSMUSG00000022840;ENSMUSG00000023236;ENSMUSG00000023328;ENSMUSG00000023826;ENSMUSG00000024087;ENSMUSG00000024256;…
GO:0031099	regeneration	35	223	2.14841e-06	5.65181e-05	ENSMUSG00000005148;ENSMUSG00000006920;ENSMUSG00000017344;ENSMUSG00000020122;ENSMUSG00000020635;ENSMUSG00000020932;ENSMUSG00000021732;ENSMUSG00000022055;ENSMUSG00000022346;ENSMUSG00000022512;ENSMUSG00000022548;ENSMUSG00000025407;ENSMUSG00000027750;ENSMUSG00000028041;ENSMUSG00000028341;ENSMUSG00000028364;ENSMUSG00000029838;ENSMUSG00000030102;ENSMUSG00000030342;ENSMUSG00000031451;ENSMUSG00000031740;…
GO:0042773	ATP synthesis coupled electron transport	16	62	2.16697e-06	5.68265e-05	ENSMUSG00000017778;ENSMUSG00000021520;ENSMUSG00000024038;ENSMUSG00000025889;ENSMUSG00000026895;ENSMUSG00000028756;ENSMUSG00000031818;ENSMUSG00000059534;ENSMUSG00000063882;ENSMUSG00000064345;ENSMUSG00000064351;ENSMUSG00000064354;ENSMUSG00000064358;ENSMUSG00000064363;ENSMUSG00000064370;ENSMUSG00000071014
GO:0098881	exocytic insertion of neurotransmitter receptor to plasma membrane	6	8	2.22256e-06	5.77986e-05	ENSMUSG00000009894;ENSMUSG00000020894;ENSMUSG00000027273;ENSMUSG00000030806;ENSMUSG00000033615;ENSMUSG00000041488
GO:0098967	exocytic insertion of neurotransmitter receptor to postsynaptic membrane	6	8	2.22256e-06	5.77986e-05	ENSMUSG00000009894;ENSMUSG00000020894;ENSMUSG00000027273;ENSMUSG00000030806;ENSMUSG00000033615;ENSMUSG00000041488
GO:0048513	animal organ development	296	3463	2.2249e-06	5.77986e-05	ENSMUSG00000000125;ENSMUSG00000000303;ENSMUSG00000000530;ENSMUSG00000000627;ENSMUSG00000000753;ENSMUSG00000001119;ENSMUSG00000001123;ENSMUSG00000001227;ENSMUSG00000001240;ENSMUSG00000001289;ENSMUSG00000001507;ENSMUSG00000001552;ENSMUSG00000001786;ENSMUSG00000002280;ENSMUSG00000002343;ENSMUSG00000002799;ENSMUSG00000003161;ENSMUSG00000003949;ENSMUSG00000004207;ENSMUSG00000004263;ENSMUSG00000004565;…
GO:0098877	neurotransmitter receptor transport to plasma membrane	9	20	2.25601e-06	5.8243e-05	ENSMUSG00000000531;ENSMUSG00000009894;ENSMUSG00000020894;ENSMUSG00000027273;ENSMUSG00000029126;ENSMUSG00000030098;ENSMUSG00000030806;ENSMUSG00000033615;ENSMUSG00000041488
GO:0098969	neurotransmitter receptor transport to postsynaptic membrane	9	20	2.25601e-06	5.8243e-05	ENSMUSG00000000531;ENSMUSG00000009894;ENSMUSG00000020894;ENSMUSG00000027273;ENSMUSG00000029126;ENSMUSG00000030098;ENSMUSG00000030806;ENSMUSG00000033615;ENSMUSG00000041488
GO:0006796	phosphate-containing compound metabolic process	269	3102	2.38715e-06	6.14377e-05	ENSMUSG00000000296;ENSMUSG00000000308;ENSMUSG00000000530;ENSMUSG00000001123;ENSMUSG00000001786;ENSMUSG00000002012;ENSMUSG00000002985;ENSMUSG00000003271;ENSMUSG00000003423;ENSMUSG00000003500;ENSMUSG00000003948;ENSMUSG00000004207;ENSMUSG00000004267;ENSMUSG00000004565;ENSMUSG00000004933;ENSMUSG00000005583;ENSMUSG00000006517;ENSMUSG00000006589;ENSMUSG00000006699;ENSMUSG00000007097;ENSMUSG00000007655;…
GO:1900449	regulation of glutamate receptor signaling pathway	14	49	2.50219e-06	6.41997e-05	ENSMUSG00000005583;ENSMUSG00000022494;ENSMUSG00000022623;ENSMUSG00000024873;ENSMUSG00000028756;ENSMUSG00000031302;ENSMUSG00000031778;ENSMUSG00000034799;ENSMUSG00000037541;ENSMUSG00000038738;ENSMUSG00000053550;ENSMUSG00000059456;ENSMUSG00000066189;ENSMUSG00000079037
GO:0007409	axonogenesis	55	428	2.53379e-06	6.48105e-05	ENSMUSG00000000125;ENSMUSG00000000627;ENSMUSG00000001227;ENSMUSG00000002985;ENSMUSG00000003934;ENSMUSG00000011751;ENSMUSG00000017724;ENSMUSG00000017929;ENSMUSG00000018411;ENSMUSG00000018507;ENSMUSG00000019194;ENSMUSG00000019899;ENSMUSG00000020173;ENSMUSG00000020431;ENSMUSG00000022055;ENSMUSG00000023175;ENSMUSG00000023328;ENSMUSG00000025085;ENSMUSG00000025876;ENSMUSG00000026826;ENSMUSG00000026959;…
GO:0051402	neuron apoptotic process	41	284	2.7323e-06	6.95673e-05	ENSMUSG00000002083;ENSMUSG00000002985;ENSMUSG00000003378;ENSMUSG00000004263;ENSMUSG00000005583;ENSMUSG00000006699;ENSMUSG00000007888;ENSMUSG00000019054;ENSMUSG00000022055;ENSMUSG00000022982;ENSMUSG00000023011;ENSMUSG00000023826;ENSMUSG00000024962;ENSMUSG00000025422;ENSMUSG00000025499;ENSMUSG00000025889;ENSMUSG00000026278;ENSMUSG00000026672;ENSMUSG00000026826;ENSMUSG00000026959;ENSMUSG00000028341;…
GO:0014909	smooth muscle cell migration	20	93	2.74487e-06	6.95673e-05	ENSMUSG00000005583;ENSMUSG00000006304;ENSMUSG00000008475;ENSMUSG00000017344;ENSMUSG00000020427;ENSMUSG00000021974;ENSMUSG00000022346;ENSMUSG00000022469;ENSMUSG00000024087;ENSMUSG00000024620;ENSMUSG00000024713;ENSMUSG00000025856;ENSMUSG00000027750;ENSMUSG00000028341;ENSMUSG00000031538;ENSMUSG00000031870;ENSMUSG00000036564;ENSMUSG00000037362;ENSMUSG00000049044;ENSMUSG00000049775
GO:0033555	multicellular organismal response to stress	20	93	2.74487e-06	6.95673e-05	ENSMUSG00000000326;ENSMUSG00000002985;ENSMUSG00000004113;ENSMUSG00000005583;ENSMUSG00000018634;ENSMUSG00000021721;ENSMUSG00000022623;ENSMUSG00000024256;ENSMUSG00000026509;ENSMUSG00000026826;ENSMUSG00000029503;ENSMUSG00000032532;ENSMUSG00000034656;ENSMUSG00000042116;ENSMUSG00000050989;ENSMUSG00000055078;ENSMUSG00000056073;ENSMUSG00000056755;ENSMUSG00000058886;ENSMUSG00000075316
GO:0046034	ATP metabolic process	36	235	2.7561e-06	6.96397e-05	ENSMUSG00000004267;ENSMUSG00000007097;ENSMUSG00000015790;ENSMUSG00000016252;ENSMUSG00000017778;ENSMUSG00000018770;ENSMUSG00000021196;ENSMUSG00000021520;ENSMUSG00000022346;ENSMUSG00000023826;ENSMUSG00000024038;ENSMUSG00000024256;ENSMUSG00000025854;ENSMUSG00000025889;ENSMUSG00000026576;ENSMUSG00000026817;ENSMUSG00000026895;ENSMUSG00000028756;ENSMUSG00000028982;ENSMUSG00000030717;ENSMUSG00000031818;…
GO:0006793	phosphorus metabolic process	270	3124	2.97802e-06	7.50191e-05	ENSMUSG00000000296;ENSMUSG00000000308;ENSMUSG00000000530;ENSMUSG00000001123;ENSMUSG00000001786;ENSMUSG00000002012;ENSMUSG00000002985;ENSMUSG00000003271;ENSMUSG00000003423;ENSMUSG00000003500;ENSMUSG00000003948;ENSMUSG00000004207;ENSMUSG00000004267;ENSMUSG00000004565;ENSMUSG00000004933;ENSMUSG00000005583;ENSMUSG00000006517;ENSMUSG00000006589;ENSMUSG00000006699;ENSMUSG00000007097;ENSMUSG00000007655;…
GO:0050768	negative regulation of neurogenesis	44	316	3.17651e-06	7.97774e-05	ENSMUSG00000000125;ENSMUSG00000000627;ENSMUSG00000001227;ENSMUSG00000002985;ENSMUSG00000003934;ENSMUSG00000007655;ENSMUSG00000007872;ENSMUSG00000015149;ENSMUSG00000018217;ENSMUSG00000020644;ENSMUSG00000020838;ENSMUSG00000020932;ENSMUSG00000021701;ENSMUSG00000021835;ENSMUSG00000024256;ENSMUSG00000024261;ENSMUSG00000027500;ENSMUSG00000028064;ENSMUSG00000028780;ENSMUSG00000028969;ENSMUSG00000029838;…
GO:0051235	maintenance of location	47	347	3.22103e-06	8.06519e-05	ENSMUSG00000000594;ENSMUSG00000001123;ENSMUSG00000001175;ENSMUSG00000002083;ENSMUSG00000002985;ENSMUSG00000003161;ENSMUSG00000003378;ENSMUSG00000006731;ENSMUSG00000007655;ENSMUSG00000015568;ENSMUSG00000018340;ENSMUSG00000019370;ENSMUSG00000020635;ENSMUSG00000021313;ENSMUSG00000022208;ENSMUSG00000024598;ENSMUSG00000024661;ENSMUSG00000025068;ENSMUSG00000025232;ENSMUSG00000025318;ENSMUSG00000025579;…
GO:0006979	response to oxidative stress	57	453	3.24293e-06	8.09563e-05	ENSMUSG00000001786;ENSMUSG00000002985;ENSMUSG00000004207;ENSMUSG00000009376;ENSMUSG00000009630;ENSMUSG00000010086;ENSMUSG00000015149;ENSMUSG00000017737;ENSMUSG00000018411;ENSMUSG00000018585;ENSMUSG00000019889;ENSMUSG00000020122;ENSMUSG00000020484;ENSMUSG00000020635;ENSMUSG00000020828;ENSMUSG00000021065;ENSMUSG00000021250;ENSMUSG00000021596;ENSMUSG00000021835;ENSMUSG00000022548;ENSMUSG00000022982;…
GO:0009123	nucleoside monophosphate metabolic process	42	296	3.25301e-06	8.09648e-05	ENSMUSG00000003500;ENSMUSG00000004267;ENSMUSG00000006589;ENSMUSG00000007097;ENSMUSG00000015790;ENSMUSG00000016252;ENSMUSG00000017778;ENSMUSG00000018770;ENSMUSG00000021196;ENSMUSG00000021520;ENSMUSG00000022346;ENSMUSG00000023826;ENSMUSG00000024038;ENSMUSG00000024213;ENSMUSG00000024256;ENSMUSG00000025854;ENSMUSG00000025889;ENSMUSG00000026576;ENSMUSG00000026817;ENSMUSG00000026839;ENSMUSG00000026895;…
GO:0045921	positive regulation of exocytosis	20	94	3.26962e-06	8.11353e-05	ENSMUSG00000004113;ENSMUSG00000007207;ENSMUSG00000015968;ENSMUSG00000018634;ENSMUSG00000019087;ENSMUSG00000020828;ENSMUSG00000020848;ENSMUSG00000021062;ENSMUSG00000021457;ENSMUSG00000022416;ENSMUSG00000024261;ENSMUSG00000024743;ENSMUSG00000025889;ENSMUSG00000028969;ENSMUSG00000031447;ENSMUSG00000035864;ENSMUSG00000040722;ENSMUSG00000050556;ENSMUSG00000072214;ENSMUSG00000090071
GO:0061572	actin filament bundle organization	28	162	3.31078e-06	8.19122e-05	ENSMUSG00000009376;ENSMUSG00000015766;ENSMUSG00000018126;ENSMUSG00000018387;ENSMUSG00000019997;ENSMUSG00000020846;ENSMUSG00000021338;ENSMUSG00000022099;ENSMUSG00000022469;ENSMUSG00000022623;ENSMUSG00000023826;ENSMUSG00000024043;ENSMUSG00000026109;ENSMUSG00000028832;ENSMUSG00000029675;ENSMUSG00000030000;ENSMUSG00000030685;ENSMUSG00000031778;ENSMUSG00000036856;ENSMUSG00000038738;ENSMUSG00000041362;…
GO:0043393	regulation of protein binding	36	237	3.36503e-06	8.30075e-05	ENSMUSG00000000308;ENSMUSG00000002658;ENSMUSG00000002985;ENSMUSG00000005583;ENSMUSG00000006699;ENSMUSG00000007655;ENSMUSG00000009376;ENSMUSG00000009630;ENSMUSG00000017344;ENSMUSG00000017737;ENSMUSG00000021701;ENSMUSG00000021835;ENSMUSG00000022150;ENSMUSG00000022346;ENSMUSG00000023826;ENSMUSG00000025158;ENSMUSG00000028041;ENSMUSG00000028832;ENSMUSG00000028969;ENSMUSG00000029071;ENSMUSG00000029166;…
GO:0023052	signaling	549	7026	3.38828e-06	8.33335e-05	ENSMUSG00000000125;ENSMUSG00000000296;ENSMUSG00000000303;ENSMUSG00000000530;ENSMUSG00000000531;ENSMUSG00000000560;ENSMUSG00000000627;ENSMUSG00000001123;ENSMUSG00000001175;ENSMUSG00000001227;ENSMUSG00000001240;ENSMUSG00000001289;ENSMUSG00000001507;ENSMUSG00000001552;ENSMUSG00000001741;ENSMUSG00000002015;ENSMUSG00000002083;ENSMUSG00000002771;ENSMUSG00000002799;ENSMUSG00000002985;ENSMUSG00000003161;…
GO:0042775	mitochondrial ATP synthesis coupled electron transport	15	57	3.44063e-06	8.43716e-05	ENSMUSG00000017778;ENSMUSG00000021520;ENSMUSG00000024038;ENSMUSG00000025889;ENSMUSG00000026895;ENSMUSG00000028756;ENSMUSG00000031818;ENSMUSG00000059534;ENSMUSG00000063882;ENSMUSG00000064345;ENSMUSG00000064351;ENSMUSG00000064358;ENSMUSG00000064363;ENSMUSG00000064370;ENSMUSG00000071014
GO:0061024	membrane organization	83	747	3.62582e-06	8.86513e-05	ENSMUSG00000000531;ENSMUSG00000001248;ENSMUSG00000002083;ENSMUSG00000002985;ENSMUSG00000003378;ENSMUSG00000004207;ENSMUSG00000004843;ENSMUSG00000006699;ENSMUSG00000007207;ENSMUSG00000007655;ENSMUSG00000009894;ENSMUSG00000011751;ENSMUSG00000018012;ENSMUSG00000018126;ENSMUSG00000018340;ENSMUSG00000019370;ENSMUSG00000019461;ENSMUSG00000019804;ENSMUSG00000019998;ENSMUSG00000020219;ENSMUSG00000020386;…
GO:0050954	sensory perception of mechanical stimulus	28	163	3.74604e-06	9.13221e-05	ENSMUSG00000002799;ENSMUSG00000003352;ENSMUSG00000004207;ENSMUSG00000005360;ENSMUSG00000011751;ENSMUSG00000015968;ENSMUSG00000020704;ENSMUSG00000022114;ENSMUSG00000022346;ENSMUSG00000022982;ENSMUSG00000024330;ENSMUSG00000025232;ENSMUSG00000026249;ENSMUSG00000028631;ENSMUSG00000029503;ENSMUSG00000029821;ENSMUSG00000030905;ENSMUSG00000033676;ENSMUSG00000036062;ENSMUSG00000040055;ENSMUSG00000045382;…
GO:0032535	regulation of cellular component size	51	391	3.78718e-06	9.20551e-05	ENSMUSG00000000125;ENSMUSG00000000627;ENSMUSG00000001227;ENSMUSG00000002985;ENSMUSG00000003411;ENSMUSG00000006304;ENSMUSG00000008475;ENSMUSG00000011751;ENSMUSG00000015766;ENSMUSG00000015932;ENSMUSG00000017774;ENSMUSG00000018012;ENSMUSG00000018126;ENSMUSG00000018411;ENSMUSG00000018507;ENSMUSG00000019831;ENSMUSG00000021338;ENSMUSG00000021814;ENSMUSG00000022055;ENSMUSG00000022099;ENSMUSG00000022469;…
GO:0009150	purine ribonucleotide metabolic process	55	434	3.87185e-06	9.38388e-05	ENSMUSG00000003271;ENSMUSG00000003500;ENSMUSG00000004267;ENSMUSG00000006517;ENSMUSG00000006589;ENSMUSG00000007097;ENSMUSG00000015790;ENSMUSG00000016252;ENSMUSG00000017778;ENSMUSG00000018770;ENSMUSG00000020431;ENSMUSG00000021196;ENSMUSG00000021520;ENSMUSG00000022346;ENSMUSG00000022840;ENSMUSG00000022994;ENSMUSG00000023826;ENSMUSG00000024038;ENSMUSG00000024213;ENSMUSG00000024256;ENSMUSG00000025854;…
GO:0034764	positive regulation of transmembrane transport	35	229	3.97565e-06	9.60744e-05	ENSMUSG00000003161;ENSMUSG00000003352;ENSMUSG00000015968;ENSMUSG00000017400;ENSMUSG00000019370;ENSMUSG00000020704;ENSMUSG00000021313;ENSMUSG00000021730;ENSMUSG00000021835;ENSMUSG00000022469;ENSMUSG00000022623;ENSMUSG00000025068;ENSMUSG00000025221;ENSMUSG00000025889;ENSMUSG00000026527;ENSMUSG00000026576;ENSMUSG00000026817;ENSMUSG00000027524;ENSMUSG00000027568;ENSMUSG00000028341;ENSMUSG00000028756;…
GO:0048169	regulation of long-term neuronal synaptic plasticity	11	32	4.05887e-06	9.78011e-05	ENSMUSG00000022415;ENSMUSG00000022623;ENSMUSG00000025499;ENSMUSG00000025889;ENSMUSG00000026959;ENSMUSG00000032336;ENSMUSG00000043079;ENSMUSG00000049583;ENSMUSG00000056073;ENSMUSG00000057897;ENSMUSG00000059003
GO:0010811	positive regulation of cell-substrate adhesion	23	120	4.11382e-06	9.88386e-05	ENSMUSG00000001507;ENSMUSG00000001552;ENSMUSG00000004415;ENSMUSG00000006304;ENSMUSG00000006699;ENSMUSG00000017344;ENSMUSG00000018012;ENSMUSG00000021338;ENSMUSG00000022099;ENSMUSG00000022505;ENSMUSG00000024053;ENSMUSG00000024713;ENSMUSG00000029053;ENSMUSG00000029304;ENSMUSG00000029838;ENSMUSG00000032011;ENSMUSG00000036856;ENSMUSG00000041959;ENSMUSG00000042961;ENSMUSG00000049001;ENSMUSG00000058297;…
GO:0051258	protein polymerization	40	279	4.27716e-06	0.000102467	ENSMUSG00000006304;ENSMUSG00000007655;ENSMUSG00000008035;ENSMUSG00000008475;ENSMUSG00000009376;ENSMUSG00000011751;ENSMUSG00000015766;ENSMUSG00000017344;ENSMUSG00000017774;ENSMUSG00000018012;ENSMUSG00000018126;ENSMUSG00000018411;ENSMUSG00000019831;ENSMUSG00000019970;ENSMUSG00000020173;ENSMUSG00000021338;ENSMUSG00000022055;ENSMUSG00000022099;ENSMUSG00000023826;ENSMUSG00000024043;ENSMUSG00000024101;…
GO:0007154	cell communication	553	7097	4.34268e-06	0.000103738	ENSMUSG00000000125;ENSMUSG00000000296;ENSMUSG00000000303;ENSMUSG00000000326;ENSMUSG00000000530;ENSMUSG00000000531;ENSMUSG00000000560;ENSMUSG00000000627;ENSMUSG00000001123;ENSMUSG00000001175;ENSMUSG00000001227;ENSMUSG00000001240;ENSMUSG00000001289;ENSMUSG00000001507;ENSMUSG00000001552;ENSMUSG00000001741;ENSMUSG00000002015;ENSMUSG00000002083;ENSMUSG00000002289;ENSMUSG00000002771;ENSMUSG00000002799;…
GO:0070201	regulation of establishment of protein localization	80	716	4.40674e-06	0.000104966	ENSMUSG00000000303;ENSMUSG00000000531;ENSMUSG00000001123;ENSMUSG00000001467;ENSMUSG00000001552;ENSMUSG00000002015;ENSMUSG00000002083;ENSMUSG00000002985;ENSMUSG00000003161;ENSMUSG00000003352;ENSMUSG00000006304;ENSMUSG00000006699;ENSMUSG00000009013;ENSMUSG00000015568;ENSMUSG00000015968;ENSMUSG00000017774;ENSMUSG00000018411;ENSMUSG00000019054;ENSMUSG00000019804;ENSMUSG00000020122;ENSMUSG00000020282;…
GO:0051241	negative regulation of multicellular organismal process	128	1293	4.46148e-06	0.000105967	ENSMUSG00000000125;ENSMUSG00000000326;ENSMUSG00000000530;ENSMUSG00000000627;ENSMUSG00000000753;ENSMUSG00000001123;ENSMUSG00000001227;ENSMUSG00000001467;ENSMUSG00000001552;ENSMUSG00000001786;ENSMUSG00000002985;ENSMUSG00000003161;ENSMUSG00000003352;ENSMUSG00000003934;ENSMUSG00000005148;ENSMUSG00000005583;ENSMUSG00000006958;ENSMUSG00000007097;ENSMUSG00000007655;ENSMUSG00000007872;ENSMUSG00000011751;…
GO:0009259	ribonucleotide metabolic process	56	447	4.50653e-06	0.000106615	ENSMUSG00000003271;ENSMUSG00000003500;ENSMUSG00000004267;ENSMUSG00000006517;ENSMUSG00000006589;ENSMUSG00000007097;ENSMUSG00000015790;ENSMUSG00000016252;ENSMUSG00000017778;ENSMUSG00000018770;ENSMUSG00000020431;ENSMUSG00000021196;ENSMUSG00000021520;ENSMUSG00000022346;ENSMUSG00000022840;ENSMUSG00000022994;ENSMUSG00000023826;ENSMUSG00000024038;ENSMUSG00000024213;ENSMUSG00000024256;ENSMUSG00000025854;…
GO:0045665	negative regulation of neuron differentiation	36	240	4.51444e-06	0.000106615	ENSMUSG00000000125;ENSMUSG00000000627;ENSMUSG00000001227;ENSMUSG00000002985;ENSMUSG00000003934;ENSMUSG00000007655;ENSMUSG00000007872;ENSMUSG00000018217;ENSMUSG00000020644;ENSMUSG00000020838;ENSMUSG00000020932;ENSMUSG00000021701;ENSMUSG00000027500;ENSMUSG00000028064;ENSMUSG00000028780;ENSMUSG00000028969;ENSMUSG00000030806;ENSMUSG00000031302;ENSMUSG00000031760;ENSMUSG00000032011;ENSMUSG00000032911;…
GO:0008219	cell death	194	2134	4.61645e-06	0.000108715	ENSMUSG00000000296;ENSMUSG00000000308;ENSMUSG00000000753;ENSMUSG00000001240;ENSMUSG00000001786;ENSMUSG00000002015;ENSMUSG00000002083;ENSMUSG00000002289;ENSMUSG00000002580;ENSMUSG00000002799;ENSMUSG00000002985;ENSMUSG00000003378;ENSMUSG00000003423;ENSMUSG00000004207;ENSMUSG00000004263;ENSMUSG00000005583;ENSMUSG00000006699;ENSMUSG00000007655;ENSMUSG00000007872;ENSMUSG00000007888;ENSMUSG00000008682;…
GO:0009205	purine ribonucleoside triphosphate metabolic process	38	260	4.65518e-06	0.00010901	ENSMUSG00000003500;ENSMUSG00000004267;ENSMUSG00000007097;ENSMUSG00000015790;ENSMUSG00000016252;ENSMUSG00000017778;ENSMUSG00000018770;ENSMUSG00000021196;ENSMUSG00000021520;ENSMUSG00000022346;ENSMUSG00000023826;ENSMUSG00000024038;ENSMUSG00000024256;ENSMUSG00000025854;ENSMUSG00000025889;ENSMUSG00000026576;ENSMUSG00000026817;ENSMUSG00000026895;ENSMUSG00000028756;ENSMUSG00000028982;ENSMUSG00000030717;…
GO:0110053	regulation of actin filament organization	38	260	4.65518e-06	0.00010901	ENSMUSG00000006304;ENSMUSG00000008475;ENSMUSG00000009376;ENSMUSG00000011751;ENSMUSG00000015766;ENSMUSG00000015932;ENSMUSG00000017774;ENSMUSG00000018012;ENSMUSG00000018126;ENSMUSG00000019831;ENSMUSG00000019997;ENSMUSG00000021338;ENSMUSG00000022099;ENSMUSG00000022469;ENSMUSG00000022623;ENSMUSG00000023826;ENSMUSG00000024043;ENSMUSG00000024101;ENSMUSG00000024381;ENSMUSG00000026109;ENSMUSG00000028832;…
GO:0071407	cellular response to organic cyclic compound	65	547	4.80341e-06	0.000112165	ENSMUSG00000000303;ENSMUSG00000000753;ENSMUSG00000001248;ENSMUSG00000001552;ENSMUSG00000005148;ENSMUSG00000005583;ENSMUSG00000006304;ENSMUSG00000006651;ENSMUSG00000007097;ENSMUSG00000007655;ENSMUSG00000007872;ENSMUSG00000010803;ENSMUSG00000015149;ENSMUSG00000019054;ENSMUSG00000019970;ENSMUSG00000020122;ENSMUSG00000020331;ENSMUSG00000020431;ENSMUSG00000020436;ENSMUSG00000020838;ENSMUSG00000021313;…
GO:0009967	positive regulation of signal transduction	146	1520	4.81912e-06	0.000112217	ENSMUSG00000000125;ENSMUSG00000000296;ENSMUSG00000000530;ENSMUSG00000001123;ENSMUSG00000002015;ENSMUSG00000002083;ENSMUSG00000002799;ENSMUSG00000002985;ENSMUSG00000003352;ENSMUSG00000003423;ENSMUSG00000004207;ENSMUSG00000005045;ENSMUSG00000005583;ENSMUSG00000006575;ENSMUSG00000006699;ENSMUSG00000007207;ENSMUSG00000007655;ENSMUSG00000007888;ENSMUSG00000015766;ENSMUSG00000017707;ENSMUSG00000017737;…
GO:0031646	positive regulation of neurological system process	17	73	4.84951e-06	0.000112609	ENSMUSG00000003352;ENSMUSG00000007207;ENSMUSG00000022623;ENSMUSG00000026959;ENSMUSG00000027568;ENSMUSG00000029053;ENSMUSG00000029071;ENSMUSG00000030098;ENSMUSG00000030806;ENSMUSG00000031302;ENSMUSG00000032532;ENSMUSG00000033006;ENSMUSG00000037541;ENSMUSG00000038738;ENSMUSG00000049044;ENSMUSG00000059003;ENSMUSG00000059456
GO:0007015	actin filament organization	51	395	5.07511e-06	0.000117519	ENSMUSG00000006304;ENSMUSG00000006699;ENSMUSG00000008475;ENSMUSG00000009376;ENSMUSG00000011751;ENSMUSG00000015766;ENSMUSG00000015932;ENSMUSG00000017774;ENSMUSG00000018012;ENSMUSG00000018126;ENSMUSG00000018387;ENSMUSG00000019831;ENSMUSG00000019997;ENSMUSG00000020173;ENSMUSG00000020846;ENSMUSG00000021338;ENSMUSG00000022099;ENSMUSG00000022469;ENSMUSG00000022505;ENSMUSG00000022623;ENSMUSG00000023826;…
GO:0035235	ionotropic glutamate receptor signaling pathway	10	27	5.16606e-06	0.000118634	ENSMUSG00000002771;ENSMUSG00000003378;ENSMUSG00000020524;ENSMUSG00000025892;ENSMUSG00000026959;ENSMUSG00000032017;ENSMUSG00000040907;ENSMUSG00000056073;ENSMUSG00000059003;ENSMUSG00000059456
GO:0099632	protein transport within plasma membrane	10	27	5.16606e-06	0.000118634	ENSMUSG00000000531;ENSMUSG00000009894;ENSMUSG00000020894;ENSMUSG00000027273;ENSMUSG00000029126;ENSMUSG00000030098;ENSMUSG00000030806;ENSMUSG00000033615;ENSMUSG00000041488;ENSMUSG00000066189
GO:0099637	neurotransmitter receptor transport	10	27	5.16606e-06	0.000118634	ENSMUSG00000000531;ENSMUSG00000009894;ENSMUSG00000020894;ENSMUSG00000027273;ENSMUSG00000029126;ENSMUSG00000030098;ENSMUSG00000030806;ENSMUSG00000033615;ENSMUSG00000041488;ENSMUSG00000066189
GO:0009987	cellular process	1176	16586	5.33017e-06	0.000122065	ENSMUSG00000000078;ENSMUSG00000000125;ENSMUSG00000000223;ENSMUSG00000000296;ENSMUSG00000000303;ENSMUSG00000000308;ENSMUSG00000000317;ENSMUSG00000000326;ENSMUSG00000000530;ENSMUSG00000000531;ENSMUSG00000000560;ENSMUSG00000000594;ENSMUSG00000000627;ENSMUSG00000000753;ENSMUSG00000001119;ENSMUSG00000001123;ENSMUSG00000001175;ENSMUSG00000001227;ENSMUSG00000001240;ENSMUSG00000001248;ENSMUSG00000001289;…
GO:0072521	purine-containing compound metabolic process	61	505	5.58234e-06	0.000127489	ENSMUSG00000003271;ENSMUSG00000003500;ENSMUSG00000004267;ENSMUSG00000006517;ENSMUSG00000006589;ENSMUSG00000007097;ENSMUSG00000015790;ENSMUSG00000016252;ENSMUSG00000017778;ENSMUSG00000018770;ENSMUSG00000020431;ENSMUSG00000021196;ENSMUSG00000021338;ENSMUSG00000021520;ENSMUSG00000022346;ENSMUSG00000022840;ENSMUSG00000022994;ENSMUSG00000023826;ENSMUSG00000024038;ENSMUSG00000024213;ENSMUSG00000024256;…
GO:0090150	establishment of protein localization to membrane	34	223	5.73445e-06	0.000130604	ENSMUSG00000000531;ENSMUSG00000002083;ENSMUSG00000003352;ENSMUSG00000006304;ENSMUSG00000009894;ENSMUSG00000014959;ENSMUSG00000017774;ENSMUSG00000019054;ENSMUSG00000019370;ENSMUSG00000020219;ENSMUSG00000020894;ENSMUSG00000022099;ENSMUSG00000024101;ENSMUSG00000025499;ENSMUSG00000026672;ENSMUSG00000027076;ENSMUSG00000027273;ENSMUSG00000027706;ENSMUSG00000028785;ENSMUSG00000028969;ENSMUSG00000029126;…
GO:1903540	establishment of protein localization to postsynaptic membrane	9	22	5.91017e-06	0.000134238	ENSMUSG00000000531;ENSMUSG00000009894;ENSMUSG00000020894;ENSMUSG00000027273;ENSMUSG00000029126;ENSMUSG00000030098;ENSMUSG00000030806;ENSMUSG00000033615;ENSMUSG00000041488
GO:0019233	sensory perception of pain	25	140	6.02185e-06	0.000136402	ENSMUSG00000000326;ENSMUSG00000002771;ENSMUSG00000003352;ENSMUSG00000003974;ENSMUSG00000004113;ENSMUSG00000020892;ENSMUSG00000022040;ENSMUSG00000024256;ENSMUSG00000026959;ENSMUSG00000027533;ENSMUSG00000027568;ENSMUSG00000027577;ENSMUSG00000028969;ENSMUSG00000029223;ENSMUSG00000032532;ENSMUSG00000034656;ENSMUSG00000036062;ENSMUSG00000036437;ENSMUSG00000037362;ENSMUSG00000045382;ENSMUSG00000049281;…
GO:0030198	extracellular matrix organization	37	254	6.67806e-06	0.000150299	ENSMUSG00000001240;ENSMUSG00000004846;ENSMUSG00000017344;ENSMUSG00000017737;ENSMUSG00000019997;ENSMUSG00000020932;ENSMUSG00000024087;ENSMUSG00000024101;ENSMUSG00000024330;ENSMUSG00000027447;ENSMUSG00000027570;ENSMUSG00000027750;ENSMUSG00000028339;ENSMUSG00000029231;ENSMUSG00000029675;ENSMUSG00000031451;ENSMUSG00000031740;ENSMUSG00000032231;ENSMUSG00000033327;ENSMUSG00000034807;ENSMUSG00000036040;…
GO:0043254	regulation of protein complex assembly	55	442	6.6896e-06	0.000150299	ENSMUSG00000002083;ENSMUSG00000002985;ENSMUSG00000003423;ENSMUSG00000006219;ENSMUSG00000006304;ENSMUSG00000007207;ENSMUSG00000007655;ENSMUSG00000008475;ENSMUSG00000009376;ENSMUSG00000011751;ENSMUSG00000015149;ENSMUSG00000015766;ENSMUSG00000017774;ENSMUSG00000018012;ENSMUSG00000018126;ENSMUSG00000018411;ENSMUSG00000019831;ENSMUSG00000019970;ENSMUSG00000020386;ENSMUSG00000021338;ENSMUSG00000022037;…
GO:1903532	positive regulation of secretion by cell	55	442	6.6896e-06	0.000150299	ENSMUSG00000001123;ENSMUSG00000003161;ENSMUSG00000004113;ENSMUSG00000007207;ENSMUSG00000009013;ENSMUSG00000015568;ENSMUSG00000015968;ENSMUSG00000018634;ENSMUSG00000019087;ENSMUSG00000020122;ENSMUSG00000020828;ENSMUSG00000020838;ENSMUSG00000020848;ENSMUSG00000021062;ENSMUSG00000021457;ENSMUSG00000022186;ENSMUSG00000022340;ENSMUSG00000022416;ENSMUSG00000023826;ENSMUSG00000024256;ENSMUSG00000024261;…
GO:1903827	regulation of cellular protein localization	61	508	6.73304e-06	0.000150867	ENSMUSG00000000303;ENSMUSG00000000531;ENSMUSG00000001507;ENSMUSG00000001552;ENSMUSG00000002015;ENSMUSG00000002083;ENSMUSG00000003352;ENSMUSG00000006304;ENSMUSG00000006699;ENSMUSG00000017400;ENSMUSG00000017774;ENSMUSG00000018411;ENSMUSG00000018669;ENSMUSG00000019054;ENSMUSG00000019998;ENSMUSG00000020122;ENSMUSG00000020386;ENSMUSG00000020484;ENSMUSG00000020894;ENSMUSG00000021124;ENSMUSG00000021567;…
GO:1900271	regulation of long-term synaptic potentiation	14	53	6.91776e-06	0.00015459	ENSMUSG00000002985;ENSMUSG00000003575;ENSMUSG00000003657;ENSMUSG00000020431;ENSMUSG00000021259;ENSMUSG00000022623;ENSMUSG00000029126;ENSMUSG00000029838;ENSMUSG00000030854;ENSMUSG00000031302;ENSMUSG00000053310;ENSMUSG00000053550;ENSMUSG00000059003;ENSMUSG00000079037
GO:0016081	synaptic vesicle docking	7	13	7.13249e-06	0.000158961	ENSMUSG00000003863;ENSMUSG00000007207;ENSMUSG00000020894;ENSMUSG00000030806;ENSMUSG00000034799;ENSMUSG00000041488;ENSMUSG00000072214
GO:0051283	negative regulation of sequestering of calcium ion	24	133	7.62359e-06	0.000169452	ENSMUSG00000001175;ENSMUSG00000002083;ENSMUSG00000003161;ENSMUSG00000018340;ENSMUSG00000019370;ENSMUSG00000020635;ENSMUSG00000021313;ENSMUSG00000022208;ENSMUSG00000025068;ENSMUSG00000025318;ENSMUSG00000025889;ENSMUSG00000027568;ENSMUSG00000027712;ENSMUSG00000029055;ENSMUSG00000030102;ENSMUSG00000030592;ENSMUSG00000030707;ENSMUSG00000031778;ENSMUSG00000032011;ENSMUSG00000032966;ENSMUSG00000050989;…
GO:0010721	negative regulation of cell development	48	370	8.37869e-06	0.000185739	ENSMUSG00000000125;ENSMUSG00000000627;ENSMUSG00000001227;ENSMUSG00000002985;ENSMUSG00000003934;ENSMUSG00000007655;ENSMUSG00000007872;ENSMUSG00000015149;ENSMUSG00000018217;ENSMUSG00000020644;ENSMUSG00000020838;ENSMUSG00000020846;ENSMUSG00000020932;ENSMUSG00000021701;ENSMUSG00000021835;ENSMUSG00000022099;ENSMUSG00000024256;ENSMUSG00000024261;ENSMUSG00000026888;ENSMUSG00000027500;ENSMUSG00000027750;…
GO:0010522	regulation of calcium ion transport into cytosol	21	108	8.42322e-06	0.000186109	ENSMUSG00000001175;ENSMUSG00000003161;ENSMUSG00000007655;ENSMUSG00000019370;ENSMUSG00000020635;ENSMUSG00000021313;ENSMUSG00000021835;ENSMUSG00000025068;ENSMUSG00000025318;ENSMUSG00000025889;ENSMUSG00000026959;ENSMUSG00000027568;ENSMUSG00000030707;ENSMUSG00000031778;ENSMUSG00000032011;ENSMUSG00000032966;ENSMUSG00000041046;ENSMUSG00000050989;ENSMUSG00000051331;ENSMUSG00000059456;ENSMUSG00000079037
GO:0046879	hormone secretion	46	349	8.46108e-06	0.000186109	ENSMUSG00000003161;ENSMUSG00000007682;ENSMUSG00000009013;ENSMUSG00000015968;ENSMUSG00000018634;ENSMUSG00000020122;ENSMUSG00000020427;ENSMUSG00000020635;ENSMUSG00000020848;ENSMUSG00000021721;ENSMUSG00000022186;ENSMUSG00000022340;ENSMUSG00000022840;ENSMUSG00000023236;ENSMUSG00000023826;ENSMUSG00000024256;ENSMUSG00000024517;ENSMUSG00000024743;ENSMUSG00000026204;ENSMUSG00000026473;ENSMUSG00000026568;…
GO:0006695	cholesterol biosynthetic process	13	47	8.46256e-06	0.000186109	ENSMUSG00000001467;ENSMUSG00000002985;ENSMUSG00000006517;ENSMUSG00000021273;ENSMUSG00000022982;ENSMUSG00000024799;ENSMUSG00000027875;ENSMUSG00000027952;ENSMUSG00000031349;ENSMUSG00000032485;ENSMUSG00000041939;ENSMUSG00000058454;ENSMUSG00000093930
GO:0019637	organophosphate metabolic process	102	991	8.7012e-06	0.000190852	ENSMUSG00000003271;ENSMUSG00000003500;ENSMUSG00000004267;ENSMUSG00000004565;ENSMUSG00000006517;ENSMUSG00000006589;ENSMUSG00000006699;ENSMUSG00000007097;ENSMUSG00000015790;ENSMUSG00000016252;ENSMUSG00000017707;ENSMUSG00000017778;ENSMUSG00000018770;ENSMUSG00000019139;ENSMUSG00000020363;ENSMUSG00000020431;ENSMUSG00000020669;ENSMUSG00000020828;ENSMUSG00000021196;ENSMUSG00000021273;ENSMUSG00000021520;…
GO:0009199	ribonucleoside triphosphate metabolic process	38	267	8.74508e-06	0.00019131	ENSMUSG00000003500;ENSMUSG00000004267;ENSMUSG00000007097;ENSMUSG00000015790;ENSMUSG00000016252;ENSMUSG00000017778;ENSMUSG00000018770;ENSMUSG00000021196;ENSMUSG00000021520;ENSMUSG00000022346;ENSMUSG00000023826;ENSMUSG00000024038;ENSMUSG00000024256;ENSMUSG00000025854;ENSMUSG00000025889;ENSMUSG00000026576;ENSMUSG00000026817;ENSMUSG00000026895;ENSMUSG00000028756;ENSMUSG00000028982;ENSMUSG00000030717;…
GO:0006886	intracellular protein transport	94	895	8.80617e-06	0.000192141	ENSMUSG00000000303;ENSMUSG00000000531;ENSMUSG00000001240;ENSMUSG00000001552;ENSMUSG00000001786;ENSMUSG00000002015;ENSMUSG00000002319;ENSMUSG00000002763;ENSMUSG00000003352;ENSMUSG00000003411;ENSMUSG00000006304;ENSMUSG00000006699;ENSMUSG00000007207;ENSMUSG00000008036;ENSMUSG00000009894;ENSMUSG00000017774;ENSMUSG00000019054;ENSMUSG00000019478;ENSMUSG00000019998;ENSMUSG00000020219;ENSMUSG00000020386;…
GO:0006814	sodium ion transport	32	208	8.83078e-06	0.000192174	ENSMUSG00000007097;ENSMUSG00000009687;ENSMUSG00000010064;ENSMUSG00000011751;ENSMUSG00000018459;ENSMUSG00000018900;ENSMUSG00000019194;ENSMUSG00000019970;ENSMUSG00000020331;ENSMUSG00000020704;ENSMUSG00000021730;ENSMUSG00000022523;ENSMUSG00000023033;ENSMUSG00000026249;ENSMUSG00000026576;ENSMUSG00000026904;ENSMUSG00000027574;ENSMUSG00000028051;ENSMUSG00000029843;ENSMUSG00000031137;ENSMUSG00000033998;…
GO:0022904	respiratory electron transport chain	18	84	9.00457e-06	0.000195444	ENSMUSG00000005360;ENSMUSG00000017778;ENSMUSG00000021520;ENSMUSG00000023089;ENSMUSG00000024038;ENSMUSG00000025889;ENSMUSG00000026895;ENSMUSG00000028756;ENSMUSG00000031818;ENSMUSG00000059534;ENSMUSG00000063882;ENSMUSG00000064345;ENSMUSG00000064351;ENSMUSG00000064354;ENSMUSG00000064358;ENSMUSG00000064363;ENSMUSG00000064370;ENSMUSG00000071014
GO:0031629	synaptic vesicle fusion to presynaptic active zone membrane	9	23	9.13268e-06	0.000197708	ENSMUSG00000003378;ENSMUSG00000007207;ENSMUSG00000009894;ENSMUSG00000024743;ENSMUSG00000027273;ENSMUSG00000030806;ENSMUSG00000033615;ENSMUSG00000035864;ENSMUSG00000041488
GO:0009144	purine nucleoside triphosphate metabolic process	38	268	9.54545e-06	0.000206107	ENSMUSG00000003500;ENSMUSG00000004267;ENSMUSG00000007097;ENSMUSG00000015790;ENSMUSG00000016252;ENSMUSG00000017778;ENSMUSG00000018770;ENSMUSG00000021196;ENSMUSG00000021520;ENSMUSG00000022346;ENSMUSG00000023826;ENSMUSG00000024038;ENSMUSG00000024256;ENSMUSG00000025854;ENSMUSG00000025889;ENSMUSG00000026576;ENSMUSG00000026817;ENSMUSG00000026895;ENSMUSG00000028756;ENSMUSG00000028982;ENSMUSG00000030717;…
GO:0051282	regulation of sequestering of calcium ion	24	135	9.92568e-06	0.000213762	ENSMUSG00000001175;ENSMUSG00000002083;ENSMUSG00000003161;ENSMUSG00000018340;ENSMUSG00000019370;ENSMUSG00000020635;ENSMUSG00000021313;ENSMUSG00000022208;ENSMUSG00000025068;ENSMUSG00000025318;ENSMUSG00000025889;ENSMUSG00000027568;ENSMUSG00000027712;ENSMUSG00000029055;ENSMUSG00000030102;ENSMUSG00000030592;ENSMUSG00000030707;ENSMUSG00000031778;ENSMUSG00000032011;ENSMUSG00000032966;ENSMUSG00000050989;…
GO:0006163	purine nucleotide metabolic process	56	460	1.06258e-05	0.000228248	ENSMUSG00000003271;ENSMUSG00000003500;ENSMUSG00000004267;ENSMUSG00000006517;ENSMUSG00000006589;ENSMUSG00000007097;ENSMUSG00000015790;ENSMUSG00000016252;ENSMUSG00000017778;ENSMUSG00000018770;ENSMUSG00000020431;ENSMUSG00000021196;ENSMUSG00000021520;ENSMUSG00000022346;ENSMUSG00000022840;ENSMUSG00000022994;ENSMUSG00000023826;ENSMUSG00000024038;ENSMUSG00000024213;ENSMUSG00000024256;ENSMUSG00000025854;…
GO:0006906	vesicle fusion	18	85	1.07164e-05	0.000229601	ENSMUSG00000003378;ENSMUSG00000007207;ENSMUSG00000009894;ENSMUSG00000020848;ENSMUSG00000020894;ENSMUSG00000021567;ENSMUSG00000024261;ENSMUSG00000024743;ENSMUSG00000025889;ENSMUSG00000027273;ENSMUSG00000027457;ENSMUSG00000030707;ENSMUSG00000030806;ENSMUSG00000032231;ENSMUSG00000033615;ENSMUSG00000033721;ENSMUSG00000035864;ENSMUSG00000041488
GO:0051223	regulation of protein transport	76	687	1.08585e-05	0.000232048	ENSMUSG00000000303;ENSMUSG00000000531;ENSMUSG00000001123;ENSMUSG00000001467;ENSMUSG00000001552;ENSMUSG00000002015;ENSMUSG00000002985;ENSMUSG00000003161;ENSMUSG00000003352;ENSMUSG00000006304;ENSMUSG00000006699;ENSMUSG00000009013;ENSMUSG00000015568;ENSMUSG00000015968;ENSMUSG00000017774;ENSMUSG00000019054;ENSMUSG00000019804;ENSMUSG00000020122;ENSMUSG00000020282;ENSMUSG00000020386;ENSMUSG00000020484;…
GO:0032594	protein transport within lipid bilayer	11	35	1.089e-05	0.000232125	ENSMUSG00000000531;ENSMUSG00000009894;ENSMUSG00000020894;ENSMUSG00000027273;ENSMUSG00000029126;ENSMUSG00000030098;ENSMUSG00000030806;ENSMUSG00000033615;ENSMUSG00000041488;ENSMUSG00000047139;ENSMUSG00000066189
GO:0001525	angiogenesis	61	516	1.09698e-05	0.000233228	ENSMUSG00000000530;ENSMUSG00000000753;ENSMUSG00000001240;ENSMUSG00000001552;ENSMUSG00000002289;ENSMUSG00000004565;ENSMUSG00000005148;ENSMUSG00000006699;ENSMUSG00000007655;ENSMUSG00000008140;ENSMUSG00000017737;ENSMUSG00000018593;ENSMUSG00000019997;ENSMUSG00000020484;ENSMUSG00000021457;ENSMUSG00000021701;ENSMUSG00000021732;ENSMUSG00000021835;ENSMUSG00000021974;ENSMUSG00000022114;ENSMUSG00000022469;…
GO:0051208	sequestering of calcium ion	24	136	1.12987e-05	0.000239607	ENSMUSG00000001175;ENSMUSG00000002083;ENSMUSG00000003161;ENSMUSG00000018340;ENSMUSG00000019370;ENSMUSG00000020635;ENSMUSG00000021313;ENSMUSG00000022208;ENSMUSG00000025068;ENSMUSG00000025318;ENSMUSG00000025889;ENSMUSG00000027568;ENSMUSG00000027712;ENSMUSG00000029055;ENSMUSG00000030102;ENSMUSG00000030592;ENSMUSG00000030707;ENSMUSG00000031778;ENSMUSG00000032011;ENSMUSG00000032966;ENSMUSG00000050989;…
GO:0051051	negative regulation of transport	63	539	1.13348e-05	0.000239761	ENSMUSG00000000326;ENSMUSG00000001123;ENSMUSG00000001175;ENSMUSG00000001467;ENSMUSG00000002985;ENSMUSG00000003161;ENSMUSG00000003352;ENSMUSG00000005986;ENSMUSG00000007097;ENSMUSG00000007655;ENSMUSG00000017737;ENSMUSG00000018411;ENSMUSG00000018634;ENSMUSG00000019370;ENSMUSG00000019804;ENSMUSG00000020282;ENSMUSG00000020427;ENSMUSG00000020635;ENSMUSG00000021596;ENSMUSG00000022099;ENSMUSG00000022346;…
GO:0036465	synaptic vesicle recycling	16	70	1.18175e-05	0.000249337	ENSMUSG00000004961;ENSMUSG00000019370;ENSMUSG00000020894;ENSMUSG00000021314;ENSMUSG00000022092;ENSMUSG00000024381;ENSMUSG00000024743;ENSMUSG00000025889;ENSMUSG00000026825;ENSMUSG00000028969;ENSMUSG00000030806;ENSMUSG00000031302;ENSMUSG00000034891;ENSMUSG00000035864;ENSMUSG00000040722;ENSMUSG00000047139
[truncated: 7,919 more rows]

## Sheet: Fig3E RNA FvsWTdownMF
GO ID	Description	out (1428)	All (21232)	pvalue	p.adjust	Genes
[truncated: 1,651 more rows]
