# Supplementary material for: Distinct roles of Fto and Mettl3 in controlling development of the cerebral cortex through transcriptional and translational regulations
Source: Cell Death Dis. 2021 Jul 14;12(7):700. doi: 10.1038/s41419-021-03992-2 (PMC8280107; doi:10.1038/s41419-021-03992-2)
Supplement: Supplementary file 7 — Supplementary Table S6 [file 41419_2021_3992_MOESM7_ESM.xlsx]

## Sheet:  Fig3F RNA MvsWTupCC
GO ID	Description	out (2418)	All (21322)	pvalue	p.adjust	Genes
GO:0044424	intracellular part	2016	13789	3.35539e-103	3.97949e-100	ENSMUSG00000000131;ENSMUSG00000000134;ENSMUSG00000000142;ENSMUSG00000000148;ENSMUSG00000000149;ENSMUSG00000000184;ENSMUSG00000000214;ENSMUSG00000000247;ENSMUSG00000000378;ENSMUSG00000000420;ENSMUSG00000000555;ENSMUSG00000000567;ENSMUSG00000000628;ENSMUSG00000000631;ENSMUSG00000000632;ENSMUSG00000000957;ENSMUSG00000000959;ENSMUSG00000001034;ENSMUSG00000001056;ENSMUSG00000001089;ENSMUSG00000001098;…
USG00000055302;ENSMUSG00000055320;ENSMUSG00000055491;ENSMUSG00000055553;ENSMUSG00000055609;ENSMUSG00000055612;ENSMUSG00000055629;ENSMUSG00000055639;ENSMUSG00000055652;ENSMUSG00000055760;ENSMUSG00000055782;ENSMUSG00000055799;ENSMUSG00000055932;ENSMUSG00000055980;ENSMUSG00000055991;ENSMUSG00000056153;ENSMUSG00000056204;ENSMUSG00000056214;ENSMUSG00000056216;ENSMUSG00000056305;ENSMUSG00000056342;ENSM…
GO:0005622	intracellular	2023	13998	2.79217e-97	1.65576e-94	ENSMUSG00000000131;ENSMUSG00000000134;ENSMUSG00000000142;ENSMUSG00000000148;ENSMUSG00000000149;ENSMUSG00000000184;ENSMUSG00000000214;ENSMUSG00000000247;ENSMUSG00000000378;ENSMUSG00000000420;ENSMUSG00000000555;ENSMUSG00000000567;ENSMUSG00000000628;ENSMUSG00000000631;ENSMUSG00000000632;ENSMUSG00000000957;ENSMUSG00000000959;ENSMUSG00000001034;ENSMUSG00000001056;ENSMUSG00000001089;ENSMUSG00000001098;…
USG00000055044;ENSMUSG00000055053;ENSMUSG00000055128;ENSMUSG00000055200;ENSMUSG00000055302;ENSMUSG00000055320;ENSMUSG00000055491;ENSMUSG00000055553;ENSMUSG00000055609;ENSMUSG00000055612;ENSMUSG00000055629;ENSMUSG00000055639;ENSMUSG00000055652;ENSMUSG00000055760;ENSMUSG00000055782;ENSMUSG00000055799;ENSMUSG00000055932;ENSMUSG00000055980;ENSMUSG00000055991;ENSMUSG00000056153;ENSMUSG00000056204;ENSM…
GO:0005634	nucleus	1239	6925	7.78214e-92	3.07654e-89	ENSMUSG00000000131;ENSMUSG00000000134;ENSMUSG00000000142;ENSMUSG00000000148;ENSMUSG00000000184;ENSMUSG00000000214;ENSMUSG00000000247;ENSMUSG00000000567;ENSMUSG00000000957;ENSMUSG00000001034;ENSMUSG00000001056;ENSMUSG00000001089;ENSMUSG00000001098;ENSMUSG00000001173;ENSMUSG00000001228;ENSMUSG00000001270;ENSMUSG00000001280;ENSMUSG00000001383;ENSMUSG00000001403;ENSMUSG00000001418;ENSMUSG00000001440;…
GO:0043231	intracellular membrane-bounded organelle	1633	10395	3.26246e-87	9.67319e-85	ENSMUSG00000000131;ENSMUSG00000000134;ENSMUSG00000000142;ENSMUSG00000000148;ENSMUSG00000000184;ENSMUSG00000000214;ENSMUSG00000000247;ENSMUSG00000000378;ENSMUSG00000000420;ENSMUSG00000000555;ENSMUSG00000000567;ENSMUSG00000000628;ENSMUSG00000000631;ENSMUSG00000000632;ENSMUSG00000000957;ENSMUSG00000000959;ENSMUSG00000001034;ENSMUSG00000001056;ENSMUSG00000001089;ENSMUSG00000001098;ENSMUSG00000001173;…
GO:0043226	organelle	1844	12413	1.98388e-86	4.70576e-84	ENSMUSG00000000131;ENSMUSG00000000134;ENSMUSG00000000142;ENSMUSG00000000148;ENSMUSG00000000184;ENSMUSG00000000214;ENSMUSG00000000247;ENSMUSG00000000378;ENSMUSG00000000420;ENSMUSG00000000555;ENSMUSG00000000567;ENSMUSG00000000628;ENSMUSG00000000631;ENSMUSG00000000632;ENSMUSG00000000957;ENSMUSG00000000959;ENSMUSG00000001034;ENSMUSG00000001056;ENSMUSG00000001089;ENSMUSG00000001098;ENSMUSG00000001173;…
USG00000067071;ENSMUSG00000067150;ENSMUSG00000067215;ENSMUSG00000067274;ENSMUSG00000067629;ENSMUSG00000067724;ENSMUSG00000067860;ENSMUSG00000068154;ENSMUSG00000068240;ENSMUSG00000068267;ENSMUSG00000068335;ENSMUSG00000068523;ENSMUSG00000068551;ENSMUSG00000068696;ENSMUSG00000068856;ENSMUSG00000068859;ENSMUSG00000068966;ENSMUSG00000069114;ENSMUSG00000069170;ENSMUSG00000069171;ENSMUSG00000069310;ENSM…
GO:0043229	intracellular organelle	1807	12104	2.91877e-84	5.76943e-82	ENSMUSG00000000131;ENSMUSG00000000134;ENSMUSG00000000142;ENSMUSG00000000148;ENSMUSG00000000184;ENSMUSG00000000214;ENSMUSG00000000247;ENSMUSG00000000378;ENSMUSG00000000420;ENSMUSG00000000555;ENSMUSG00000000567;ENSMUSG00000000628;ENSMUSG00000000631;ENSMUSG00000000632;ENSMUSG00000000957;ENSMUSG00000000959;ENSMUSG00000001034;ENSMUSG00000001056;ENSMUSG00000001089;ENSMUSG00000001098;ENSMUSG00000001173;…
USG00000070880;ENSMUSG00000070934;ENSMUSG00000070939;ENSMUSG00000071074;ENSMUSG00000071076;ENSMUSG00000071226;ENSMUSG00000071477;ENSMUSG00000071644;ENSMUSG00000071652;ENSMUSG00000071654;ENSMUSG00000071661;ENSMUSG00000071722;ENSMUSG00000071757;ENSMUSG00000072082;ENSMUSG00000072294;ENSMUSG00000072582;ENSMUSG00000072872;ENSMUSG00000072949;ENSMUSG00000073616;ENSMUSG00000073838;ENSMUSG00000074030;ENSM…
GO:0043227	membrane-bounded organelle	1692	11085	3.09926e-81	5.25103e-79	ENSMUSG00000000131;ENSMUSG00000000134;ENSMUSG00000000142;ENSMUSG00000000148;ENSMUSG00000000184;ENSMUSG00000000214;ENSMUSG00000000247;ENSMUSG00000000378;ENSMUSG00000000420;ENSMUSG00000000555;ENSMUSG00000000567;ENSMUSG00000000628;ENSMUSG00000000631;ENSMUSG00000000632;ENSMUSG00000000957;ENSMUSG00000000959;ENSMUSG00000001034;ENSMUSG00000001056;ENSMUSG00000001089;ENSMUSG00000001098;ENSMUSG00000001173;…
GO:0070013	intracellular organelle lumen	842	4322	3.65762e-71	4.88904e-69	ENSMUSG00000000131;ENSMUSG00000000134;ENSMUSG00000000148;ENSMUSG00000000184;ENSMUSG00000000247;ENSMUSG00000000567;ENSMUSG00000001034;ENSMUSG00000001056;ENSMUSG00000001098;ENSMUSG00000001228;ENSMUSG00000001280;ENSMUSG00000001440;ENSMUSG00000001496;ENSMUSG00000001555;ENSMUSG00000001632;ENSMUSG00000001642;ENSMUSG00000001674;ENSMUSG00000001755;ENSMUSG00000001910;ENSMUSG00000002006;ENSMUSG00000002068;…
GO:0031974	membrane-enclosed lumen	842	4323	4.12229e-71	4.88904e-69	ENSMUSG00000000131;ENSMUSG00000000134;ENSMUSG00000000148;ENSMUSG00000000184;ENSMUSG00000000247;ENSMUSG00000000567;ENSMUSG00000001034;ENSMUSG00000001056;ENSMUSG00000001098;ENSMUSG00000001228;ENSMUSG00000001280;ENSMUSG00000001440;ENSMUSG00000001496;ENSMUSG00000001555;ENSMUSG00000001632;ENSMUSG00000001642;ENSMUSG00000001674;ENSMUSG00000001755;ENSMUSG00000001910;ENSMUSG00000002006;ENSMUSG00000002068;…
GO:0043233	organelle lumen	842	4323	4.12229e-71	4.88904e-69	ENSMUSG00000000131;ENSMUSG00000000134;ENSMUSG00000000148;ENSMUSG00000000184;ENSMUSG00000000247;ENSMUSG00000000567;ENSMUSG00000001034;ENSMUSG00000001056;ENSMUSG00000001098;ENSMUSG00000001228;ENSMUSG00000001280;ENSMUSG00000001440;ENSMUSG00000001496;ENSMUSG00000001555;ENSMUSG00000001632;ENSMUSG00000001642;ENSMUSG00000001674;ENSMUSG00000001755;ENSMUSG00000001910;ENSMUSG00000002006;ENSMUSG00000002068;…
GO:0044428	nuclear part	817	4289	1.10433e-63	1.19067e-61	ENSMUSG00000000131;ENSMUSG00000000134;ENSMUSG00000000148;ENSMUSG00000000184;ENSMUSG00000000247;ENSMUSG00000000567;ENSMUSG00000001034;ENSMUSG00000001056;ENSMUSG00000001098;ENSMUSG00000001228;ENSMUSG00000001280;ENSMUSG00000001383;ENSMUSG00000001403;ENSMUSG00000001440;ENSMUSG00000001496;ENSMUSG00000001632;ENSMUSG00000001642;ENSMUSG00000001674;ENSMUSG00000001755;ENSMUSG00000001855;ENSMUSG00000001910;…
GO:0031981	nuclear lumen	749	3805	1.87349e-63	1.78081e-61	ENSMUSG00000000131;ENSMUSG00000000134;ENSMUSG00000000148;ENSMUSG00000000184;ENSMUSG00000000247;ENSMUSG00000000567;ENSMUSG00000001034;ENSMUSG00000001056;ENSMUSG00000001098;ENSMUSG00000001228;ENSMUSG00000001280;ENSMUSG00000001440;ENSMUSG00000001496;ENSMUSG00000001632;ENSMUSG00000001642;ENSMUSG00000001674;ENSMUSG00000001755;ENSMUSG00000001910;ENSMUSG00000002006;ENSMUSG00000002068;ENSMUSG00000002297;…
GO:0005654	nucleoplasm	618	2901	1.95198e-63	1.78081e-61	ENSMUSG00000000134;ENSMUSG00000000148;ENSMUSG00000000184;ENSMUSG00000000247;ENSMUSG00000000567;ENSMUSG00000001034;ENSMUSG00000001056;ENSMUSG00000001098;ENSMUSG00000001228;ENSMUSG00000001280;ENSMUSG00000001440;ENSMUSG00000001496;ENSMUSG00000001632;ENSMUSG00000001642;ENSMUSG00000001755;ENSMUSG00000001910;ENSMUSG00000002006;ENSMUSG00000002068;ENSMUSG00000002297;ENSMUSG00000002307;ENSMUSG00000002524;…
GO:0044446	intracellular organelle part	1300	8244	1.32603e-57	1.12334e-55	ENSMUSG00000000131;ENSMUSG00000000134;ENSMUSG00000000142;ENSMUSG00000000148;ENSMUSG00000000184;ENSMUSG00000000214;ENSMUSG00000000247;ENSMUSG00000000420;ENSMUSG00000000567;ENSMUSG00000000628;ENSMUSG00000000631;ENSMUSG00000000959;ENSMUSG00000001034;ENSMUSG00000001056;ENSMUSG00000001098;ENSMUSG00000001173;ENSMUSG00000001228;ENSMUSG00000001280;ENSMUSG00000001313;ENSMUSG00000001383;ENSMUSG00000001403;…
GO:0044422	organelle part	1335	8571	1.53461e-56	1.21336e-54	ENSMUSG00000000131;ENSMUSG00000000134;ENSMUSG00000000142;ENSMUSG00000000148;ENSMUSG00000000184;ENSMUSG00000000214;ENSMUSG00000000247;ENSMUSG00000000420;ENSMUSG00000000567;ENSMUSG00000000628;ENSMUSG00000000631;ENSMUSG00000000959;ENSMUSG00000001034;ENSMUSG00000001056;ENSMUSG00000001098;ENSMUSG00000001173;ENSMUSG00000001228;ENSMUSG00000001280;ENSMUSG00000001313;ENSMUSG00000001383;ENSMUSG00000001403;…
GO:0005737	cytoplasm	1514	10758	1.70563e-37	1.2643e-35	ENSMUSG00000000131;ENSMUSG00000000134;ENSMUSG00000000142;ENSMUSG00000000148;ENSMUSG00000000149;ENSMUSG00000000184;ENSMUSG00000000214;ENSMUSG00000000378;ENSMUSG00000000420;ENSMUSG00000000555;ENSMUSG00000000628;ENSMUSG00000000631;ENSMUSG00000000632;ENSMUSG00000000957;ENSMUSG00000000959;ENSMUSG00000001034;ENSMUSG00000001098;ENSMUSG00000001173;ENSMUSG00000001228;ENSMUSG00000001270;ENSMUSG00000001280;…
GO:0032991	protein-containing complex	874	5393	1.29088e-36	9.00577e-35	ENSMUSG00000000131;ENSMUSG00000000134;ENSMUSG00000000142;ENSMUSG00000000149;ENSMUSG00000000184;ENSMUSG00000000253;ENSMUSG00000000305;ENSMUSG00000000378;ENSMUSG00000000555;ENSMUSG00000000567;ENSMUSG00000000631;ENSMUSG00000000959;ENSMUSG00000001056;ENSMUSG00000001098;ENSMUSG00000001280;ENSMUSG00000001305;ENSMUSG00000001383;ENSMUSG00000001403;ENSMUSG00000001435;ENSMUSG00000001440;ENSMUSG00000001496;…
GO:0044464	cell part	2173	17373	2.13822e-33	1.40885e-31	ENSMUSG00000000131;ENSMUSG00000000134;ENSMUSG00000000142;ENSMUSG00000000148;ENSMUSG00000000149;ENSMUSG00000000184;ENSMUSG00000000214;ENSMUSG00000000247;ENSMUSG00000000305;ENSMUSG00000000378;ENSMUSG00000000420;ENSMUSG00000000555;ENSMUSG00000000567;ENSMUSG00000000628;ENSMUSG00000000631;ENSMUSG00000000632;ENSMUSG00000000957;ENSMUSG00000000958;ENSMUSG00000000959;ENSMUSG00000001034;ENSMUSG00000001056;…
USG00000049265;ENSMUSG00000049295;ENSMUSG00000049323;ENSMUSG00000049354;ENSMUSG00000049401;ENSMUSG00000049470;ENSMUSG00000049532;ENSMUSG00000049551;ENSMUSG00000049556;ENSMUSG00000049562;ENSMUSG00000049600;ENSMUSG00000049643;ENSMUSG00000049657;ENSMUSG00000049672;ENSMUSG00000049680;ENSMUSG00000049686;ENSMUSG00000049717;ENSMUSG00000049728;ENSMUSG00000049739;ENSMUSG00000049764;ENSMUSG00000049792;ENSM…
GO:0005623	cell	2175	17439	4.4916e-32	2.80371e-30	ENSMUSG00000000131;ENSMUSG00000000134;ENSMUSG00000000142;ENSMUSG00000000148;ENSMUSG00000000149;ENSMUSG00000000184;ENSMUSG00000000214;ENSMUSG00000000247;ENSMUSG00000000305;ENSMUSG00000000378;ENSMUSG00000000420;ENSMUSG00000000555;ENSMUSG00000000567;ENSMUSG00000000628;ENSMUSG00000000631;ENSMUSG00000000632;ENSMUSG00000000957;ENSMUSG00000000958;ENSMUSG00000000959;ENSMUSG00000001034;ENSMUSG00000001056;…
USG00000049225;ENSMUSG00000049232;ENSMUSG00000049265;ENSMUSG00000049295;ENSMUSG00000049323;ENSMUSG00000049354;ENSMUSG00000049401;ENSMUSG00000049470;ENSMUSG00000049532;ENSMUSG00000049551;ENSMUSG00000049556;ENSMUSG00000049562;ENSMUSG00000049600;ENSMUSG00000049643;ENSMUSG00000049657;ENSMUSG00000049672;ENSMUSG00000049680;ENSMUSG00000049686;ENSMUSG00000049717;ENSMUSG00000049728;ENSMUSG00000049739;ENSM…
GO:0044451	nucleoplasm part	246	1083	5.75821e-28	3.41462e-26	ENSMUSG00000001034;ENSMUSG00000001056;ENSMUSG00000001632;ENSMUSG00000001910;ENSMUSG00000002297;ENSMUSG00000002307;ENSMUSG00000003119;ENSMUSG00000003680;ENSMUSG00000004895;ENSMUSG00000004934;ENSMUSG00000006307;ENSMUSG00000006585;ENSMUSG00000007589;ENSMUSG00000007817;ENSMUSG00000008301;ENSMUSG00000008730;ENSMUSG00000009555;ENSMUSG00000009772;ENSMUSG00000011837;ENSMUSG00000011960;ENSMUSG00000013822;…
GO:0005829	cytosol	594	3640	1.36235e-23	7.69402e-22	ENSMUSG00000000131;ENSMUSG00000000134;ENSMUSG00000000184;ENSMUSG00000000214;ENSMUSG00000000628;ENSMUSG00000000957;ENSMUSG00000001034;ENSMUSG00000001098;ENSMUSG00000001270;ENSMUSG00000001403;ENSMUSG00000001418;ENSMUSG00000001440;ENSMUSG00000001555;ENSMUSG00000001632;ENSMUSG00000001642;ENSMUSG00000001755;ENSMUSG00000002233;ENSMUSG00000002763;ENSMUSG00000002844;ENSMUSG00000003068;ENSMUSG00000003131;…
GO:0043228	non-membrane-bounded organelle	668	4278	1.0623e-21	5.72675e-20	ENSMUSG00000000131;ENSMUSG00000000142;ENSMUSG00000000184;ENSMUSG00000000631;ENSMUSG00000000957;ENSMUSG00000001056;ENSMUSG00000001228;ENSMUSG00000001280;ENSMUSG00000001440;ENSMUSG00000001674;ENSMUSG00000001864;ENSMUSG00000002006;ENSMUSG00000002055;ENSMUSG00000002068;ENSMUSG00000002307;ENSMUSG00000002835;ENSMUSG00000002870;ENSMUSG00000003037;ENSMUSG00000003038;ENSMUSG00000003039;ENSMUSG00000003119;…
GO:0043232	intracellular non-membrane-bounded organelle	664	4263	2.90376e-21	1.49733e-19	ENSMUSG00000000131;ENSMUSG00000000142;ENSMUSG00000000184;ENSMUSG00000000631;ENSMUSG00000000957;ENSMUSG00000001056;ENSMUSG00000001228;ENSMUSG00000001280;ENSMUSG00000001440;ENSMUSG00000001674;ENSMUSG00000001864;ENSMUSG00000002006;ENSMUSG00000002055;ENSMUSG00000002068;ENSMUSG00000002307;ENSMUSG00000002835;ENSMUSG00000002870;ENSMUSG00000003037;ENSMUSG00000003038;ENSMUSG00000003039;ENSMUSG00000003119;…
GO:0044444	cytoplasmic part	1171	8445	5.91203e-21	2.92153e-19	ENSMUSG00000000131;ENSMUSG00000000134;ENSMUSG00000000184;ENSMUSG00000000214;ENSMUSG00000000378;ENSMUSG00000000420;ENSMUSG00000000555;ENSMUSG00000000628;ENSMUSG00000000631;ENSMUSG00000000632;ENSMUSG00000000957;ENSMUSG00000000959;ENSMUSG00000001034;ENSMUSG00000001098;ENSMUSG00000001173;ENSMUSG00000001228;ENSMUSG00000001270;ENSMUSG00000001313;ENSMUSG00000001403;ENSMUSG00000001418;ENSMUSG00000001440;…
GO:0016604	nuclear body	169	744	2.14648e-19	1.01829e-17	ENSMUSG00000001034;ENSMUSG00000001056;ENSMUSG00000001910;ENSMUSG00000002297;ENSMUSG00000002307;ENSMUSG00000003119;ENSMUSG00000004895;ENSMUSG00000004934;ENSMUSG00000006585;ENSMUSG00000007589;ENSMUSG00000007817;ENSMUSG00000008301;ENSMUSG00000008730;ENSMUSG00000009555;ENSMUSG00000009772;ENSMUSG00000011837;ENSMUSG00000014303;ENSMUSG00000016526;ENSMUSG00000018974;ENSMUSG00000019432;ENSMUSG00000019923;…
GO:0005694	chromosome	219	1157	5.03147e-15	2.29513e-13	ENSMUSG00000000184;ENSMUSG00000001228;ENSMUSG00000001280;ENSMUSG00000001674;ENSMUSG00000002055;ENSMUSG00000002307;ENSMUSG00000002835;ENSMUSG00000002870;ENSMUSG00000003038;ENSMUSG00000003119;ENSMUSG00000003233;ENSMUSG00000005370;ENSMUSG00000005470;ENSMUSG00000006585;ENSMUSG00000006931;ENSMUSG00000007080;ENSMUSG00000007589;ENSMUSG00000007880;ENSMUSG00000009555;ENSMUSG00000014074;ENSMUSG00000015605;…
GO:1990234	transferase complex	158	759	1.30159e-14	5.71734e-13	ENSMUSG00000000184;ENSMUSG00000001098;ENSMUSG00000001403;ENSMUSG00000001632;ENSMUSG00000002068;ENSMUSG00000003119;ENSMUSG00000003308;ENSMUSG00000003680;ENSMUSG00000004934;ENSMUSG00000006307;ENSMUSG00000006398;ENSMUSG00000007080;ENSMUSG00000009555;ENSMUSG00000010607;ENSMUSG00000011960;ENSMUSG00000014074;ENSMUSG00000014355;ENSMUSG00000017146;ENSMUSG00000018160;ENSMUSG00000018476;ENSMUSG00000019942;…
GO:1902494	catalytic complex	245	1379	1.79503e-13	7.60321e-12	ENSMUSG00000000149;ENSMUSG00000000184;ENSMUSG00000000253;ENSMUSG00000001056;ENSMUSG00000001098;ENSMUSG00000001403;ENSMUSG00000001632;ENSMUSG00000002068;ENSMUSG00000003119;ENSMUSG00000003308;ENSMUSG00000003360;ENSMUSG00000003660;ENSMUSG00000003680;ENSMUSG00000004934;ENSMUSG00000006307;ENSMUSG00000006398;ENSMUSG00000006931;ENSMUSG00000007080;ENSMUSG00000007880;ENSMUSG00000008393;ENSMUSG00000009555;…
GO:0005730	nucleolus	167	899	5.04069e-11	2.06147e-09	ENSMUSG00000000131;ENSMUSG00000000184;ENSMUSG00000001056;ENSMUSG00000001674;ENSMUSG00000002006;ENSMUSG00000003039;ENSMUSG00000003119;ENSMUSG00000003131;ENSMUSG00000003360;ENSMUSG00000004268;ENSMUSG00000004356;ENSMUSG00000005483;ENSMUSG00000006362;ENSMUSG00000008734;ENSMUSG00000018160;ENSMUSG00000018433;ENSMUSG00000019261;ENSMUSG00000020032;ENSMUSG00000020075;ENSMUSG00000020219;ENSMUSG00000020224;…
GO:0044427	chromosomal part	185	1049	3.83418e-10	1.51578e-08	ENSMUSG00000000184;ENSMUSG00000001228;ENSMUSG00000001280;ENSMUSG00000002055;ENSMUSG00000002307;ENSMUSG00000002835;ENSMUSG00000002870;ENSMUSG00000003038;ENSMUSG00000003119;ENSMUSG00000003233;ENSMUSG00000005370;ENSMUSG00000005470;ENSMUSG00000006585;ENSMUSG00000006931;ENSMUSG00000007080;ENSMUSG00000007589;ENSMUSG00000007880;ENSMUSG00000009555;ENSMUSG00000014074;ENSMUSG00000015605;ENSMUSG00000015839;…
GO:0000779	condensed chromosome, centromeric region	37	110	4.76311e-10	1.82227e-08	ENSMUSG00000002055;ENSMUSG00000006585;ENSMUSG00000015880;ENSMUSG00000017716;ENSMUSG00000019923;ENSMUSG00000020328;ENSMUSG00000020897;ENSMUSG00000022391;ENSMUSG00000022678;ENSMUSG00000023940;ENSMUSG00000024660;ENSMUSG00000026039;ENSMUSG00000026605;ENSMUSG00000026683;ENSMUSG00000027326;ENSMUSG00000027379;ENSMUSG00000027496;ENSMUSG00000027635;ENSMUSG00000028066;ENSMUSG00000028678;ENSMUSG00000029177;…
GO:0098687	chromosomal region	72	303	6.60726e-10	2.44881e-08	ENSMUSG00000002055;ENSMUSG00000002307;ENSMUSG00000006585;ENSMUSG00000007589;ENSMUSG00000015880;ENSMUSG00000017716;ENSMUSG00000018654;ENSMUSG00000019923;ENSMUSG00000020328;ENSMUSG00000020628;ENSMUSG00000020661;ENSMUSG00000020897;ENSMUSG00000022391;ENSMUSG00000022545;ENSMUSG00000022678;ENSMUSG00000023940;ENSMUSG00000024660;ENSMUSG00000024742;ENSMUSG00000024811;ENSMUSG00000025358;ENSMUSG00000025409;…
GO:0030496	midbody	48	176	4.38373e-09	1.57072e-07	ENSMUSG00000002055;ENSMUSG00000003037;ENSMUSG00000003308;ENSMUSG00000003779;ENSMUSG00000017716;ENSMUSG00000019942;ENSMUSG00000020897;ENSMUSG00000021375;ENSMUSG00000021466;ENSMUSG00000022322;ENSMUSG00000023015;ENSMUSG00000024050;ENSMUSG00000024236;ENSMUSG00000024660;ENSMUSG00000026605;ENSMUSG00000027475;ENSMUSG00000027699;ENSMUSG00000029430;ENSMUSG00000029516;ENSMUSG00000030867;ENSMUSG00000031776;…
GO:0005813	centrosome	103	513	4.5029e-09	1.57072e-07	ENSMUSG00000000142;ENSMUSG00000002055;ENSMUSG00000002068;ENSMUSG00000003037;ENSMUSG00000004054;ENSMUSG00000005699;ENSMUSG00000006398;ENSMUSG00000006930;ENSMUSG00000007659;ENSMUSG00000008301;ENSMUSG00000008730;ENSMUSG00000015839;ENSMUSG00000016526;ENSMUSG00000016528;ENSMUSG00000017146;ENSMUSG00000017858;ENSMUSG00000019942;ENSMUSG00000020308;ENSMUSG00000020483;ENSMUSG00000020776;ENSMUSG00000020897;…
GO:0000780	condensed nuclear chromosome, centromeric region	15	25	6.8036e-09	2.30545e-07	ENSMUSG00000020897;ENSMUSG00000023940;ENSMUSG00000026039;ENSMUSG00000026683;ENSMUSG00000027379;ENSMUSG00000027496;ENSMUSG00000027635;ENSMUSG00000028066;ENSMUSG00000029177;ENSMUSG00000030867;ENSMUSG00000040084;ENSMUSG00000040599;ENSMUSG00000041431;ENSMUSG00000047534;ENSMUSG00000068267
GO:0005815	microtubule organizing center	134	727	7.16546e-09	2.36062e-07	ENSMUSG00000000142;ENSMUSG00000002055;ENSMUSG00000002068;ENSMUSG00000003037;ENSMUSG00000003308;ENSMUSG00000004054;ENSMUSG00000005699;ENSMUSG00000006398;ENSMUSG00000006930;ENSMUSG00000007659;ENSMUSG00000007867;ENSMUSG00000008301;ENSMUSG00000008730;ENSMUSG00000015839;ENSMUSG00000016526;ENSMUSG00000016528;ENSMUSG00000017146;ENSMUSG00000017716;ENSMUSG00000017858;ENSMUSG00000019942;ENSMUSG00000020308;…
GO:0015630	microtubule cytoskeleton	198	1189	1.10553e-08	3.48219e-07	ENSMUSG00000000142;ENSMUSG00000002055;ENSMUSG00000002068;ENSMUSG00000002870;ENSMUSG00000003037;ENSMUSG00000003308;ENSMUSG00000003779;ENSMUSG00000004054;ENSMUSG00000005699;ENSMUSG00000006398;ENSMUSG00000006782;ENSMUSG00000006930;ENSMUSG00000007659;ENSMUSG00000007867;ENSMUSG00000008301;ENSMUSG00000008730;ENSMUSG00000015599;ENSMUSG00000015839;ENSMUSG00000016319;ENSMUSG00000016526;ENSMUSG00000016528;…
GO:0005819	spindle	75	341	1.11571e-08	3.48219e-07	ENSMUSG00000002055;ENSMUSG00000003779;ENSMUSG00000006398;ENSMUSG00000016319;ENSMUSG00000017499;ENSMUSG00000017716;ENSMUSG00000018501;ENSMUSG00000019261;ENSMUSG00000019773;ENSMUSG00000019942;ENSMUSG00000020328;ENSMUSG00000020776;ENSMUSG00000020897;ENSMUSG00000021365;ENSMUSG00000021395;ENSMUSG00000021959;ENSMUSG00000022070;ENSMUSG00000022177;ENSMUSG00000022322;ENSMUSG00000022391;ENSMUSG00000022678;…
GO:1990904	ribonucleoprotein complex	153	870	1.63794e-08	4.98102e-07	ENSMUSG00000001056;ENSMUSG00000001305;ENSMUSG00000001383;ENSMUSG00000001440;ENSMUSG00000003360;ENSMUSG00000003660;ENSMUSG00000003970;ENSMUSG00000004268;ENSMUSG00000007670;ENSMUSG00000007836;ENSMUSG00000007892;ENSMUSG00000008393;ENSMUSG00000008683;ENSMUSG00000009555;ENSMUSG00000016526;ENSMUSG00000016619;ENSMUSG00000017146;ENSMUSG00000018362;ENSMUSG00000018583;ENSMUSG00000018974;ENSMUSG00000019432;…
GO:0000777	condensed chromosome kinetochore	32	99	2.08531e-08	6.18296e-07	ENSMUSG00000002055;ENSMUSG00000006585;ENSMUSG00000017716;ENSMUSG00000019923;ENSMUSG00000020328;ENSMUSG00000022391;ENSMUSG00000022678;ENSMUSG00000023940;ENSMUSG00000024660;ENSMUSG00000026039;ENSMUSG00000026605;ENSMUSG00000026683;ENSMUSG00000027326;ENSMUSG00000027379;ENSMUSG00000027635;ENSMUSG00000028066;ENSMUSG00000028678;ENSMUSG00000029177;ENSMUSG00000029414;ENSMUSG00000029910;ENSMUSG00000030867;…
GO:0005759	mitochondrial matrix	72	330	3.08229e-08	8.91609e-07	ENSMUSG00000001755;ENSMUSG00000005683;ENSMUSG00000005981;ENSMUSG00000007659;ENSMUSG00000016319;ENSMUSG00000017146;ENSMUSG00000018446;ENSMUSG00000019942;ENSMUSG00000020456;ENSMUSG00000020832;ENSMUSG00000021023;ENSMUSG00000021102;ENSMUSG00000021226;ENSMUSG00000021967;ENSMUSG00000022013;ENSMUSG00000022412;ENSMUSG00000023939;ENSMUSG00000024132;ENSMUSG00000024177;ENSMUSG00000024414;ENSMUSG00000024580;…
GO:0000228	nuclear chromosome	129	712	3.89989e-08	1.10125e-06	ENSMUSG00000001228;ENSMUSG00000001280;ENSMUSG00000002835;ENSMUSG00000002870;ENSMUSG00000003119;ENSMUSG00000003233;ENSMUSG00000005370;ENSMUSG00000005470;ENSMUSG00000006931;ENSMUSG00000007080;ENSMUSG00000007589;ENSMUSG00000007880;ENSMUSG00000009555;ENSMUSG00000015605;ENSMUSG00000015846;ENSMUSG00000017146;ENSMUSG00000017716;ENSMUSG00000018501;ENSMUSG00000018654;ENSMUSG00000020171;ENSMUSG00000020232;…
GO:0000151	ubiquitin ligase complex	62	274	6.89734e-08	1.90238e-06	ENSMUSG00000001098;ENSMUSG00000001403;ENSMUSG00000003308;ENSMUSG00000006398;ENSMUSG00000014074;ENSMUSG00000014355;ENSMUSG00000017146;ENSMUSG00000018160;ENSMUSG00000020114;ENSMUSG00000021694;ENSMUSG00000021819;ENSMUSG00000022280;ENSMUSG00000022750;ENSMUSG00000024740;ENSMUSG00000024805;ENSMUSG00000025577;ENSMUSG00000025578;ENSMUSG00000026196;ENSMUSG00000026965;ENSMUSG00000027573;ENSMUSG00000028044;…
GO:0000775	chromosome, centromeric region	48	192	8.66697e-08	2.33614e-06	ENSMUSG00000002055;ENSMUSG00000002307;ENSMUSG00000006585;ENSMUSG00000015880;ENSMUSG00000017716;ENSMUSG00000018654;ENSMUSG00000019923;ENSMUSG00000020328;ENSMUSG00000020628;ENSMUSG00000020661;ENSMUSG00000020897;ENSMUSG00000022391;ENSMUSG00000022678;ENSMUSG00000023940;ENSMUSG00000024660;ENSMUSG00000026039;ENSMUSG00000026605;ENSMUSG00000026683;ENSMUSG00000026708;ENSMUSG00000027326;ENSMUSG00000027379;…
GO:0005667	transcription factor complex	80	392	1.15306e-07	3.03895e-06	ENSMUSG00000000134;ENSMUSG00000000567;ENSMUSG00000001496;ENSMUSG00000003680;ENSMUSG00000006705;ENSMUSG00000010047;ENSMUSG00000014303;ENSMUSG00000015709;ENSMUSG00000015846;ENSMUSG00000016477;ENSMUSG00000017491;ENSMUSG00000018983;ENSMUSG00000020052;ENSMUSG00000020160;ENSMUSG00000021264;ENSMUSG00000021540;ENSMUSG00000021962;ENSMUSG00000022178;ENSMUSG00000022545;ENSMUSG00000023411;ENSMUSG00000024176;…
GO:0031461	cullin-RING ubiquitin ligase complex	41	155	1.43645e-07	3.70356e-06	ENSMUSG00000001098;ENSMUSG00000001403;ENSMUSG00000003308;ENSMUSG00000006398;ENSMUSG00000014355;ENSMUSG00000020114;ENSMUSG00000021694;ENSMUSG00000021819;ENSMUSG00000022750;ENSMUSG00000024740;ENSMUSG00000026965;ENSMUSG00000028044;ENSMUSG00000028436;ENSMUSG00000028779;ENSMUSG00000029466;ENSMUSG00000030019;ENSMUSG00000030610;ENSMUSG00000033933;ENSMUSG00000033948;ENSMUSG00000035572;ENSMUSG00000035671;…
GO:0000778	condensed nuclear chromosome kinetochore	10	14	2.24665e-07	5.6692e-06	ENSMUSG00000026683;ENSMUSG00000027379;ENSMUSG00000027635;ENSMUSG00000028066;ENSMUSG00000029177;ENSMUSG00000030867;ENSMUSG00000040084;ENSMUSG00000040599;ENSMUSG00000041431;ENSMUSG00000047534
GO:0000776	kinetochore	36	131	2.94138e-07	7.26767e-06	ENSMUSG00000002055;ENSMUSG00000006585;ENSMUSG00000017716;ENSMUSG00000019923;ENSMUSG00000020328;ENSMUSG00000020628;ENSMUSG00000020897;ENSMUSG00000022391;ENSMUSG00000022678;ENSMUSG00000023940;ENSMUSG00000024660;ENSMUSG00000026039;ENSMUSG00000026605;ENSMUSG00000026683;ENSMUSG00000027326;ENSMUSG00000027379;ENSMUSG00000027635;ENSMUSG00000028066;ENSMUSG00000028678;ENSMUSG00000029177;ENSMUSG00000029414;…
GO:0016607	nuclear speck	78	391	4.33589e-07	1.04946e-05	ENSMUSG00000003119;ENSMUSG00000004895;ENSMUSG00000007817;ENSMUSG00000008730;ENSMUSG00000009772;ENSMUSG00000014303;ENSMUSG00000016526;ENSMUSG00000018974;ENSMUSG00000019432;ENSMUSG00000020307;ENSMUSG00000020659;ENSMUSG00000020810;ENSMUSG00000020850;ENSMUSG00000020929;ENSMUSG00000021318;ENSMUSG00000021709;ENSMUSG00000022160;ENSMUSG00000022760;ENSMUSG00000022897;ENSMUSG00000023411;ENSMUSG00000024260;…
GO:0000307	cyclin-dependent protein kinase holoenzyme complex	17	40	5.44012e-07	1.2904e-05	ENSMUSG00000000184;ENSMUSG00000002068;ENSMUSG00000003119;ENSMUSG00000009555;ENSMUSG00000011960;ENSMUSG00000019942;ENSMUSG00000023067;ENSMUSG00000024286;ENSMUSG00000025358;ENSMUSG00000027715;ENSMUSG00000028044;ENSMUSG00000041297;ENSMUSG00000041431;ENSMUSG00000044707;ENSMUSG00000070348;ENSMUSG00000072082;ENSMUSG00000096472
GO:0000785	chromatin	107	594	7.48944e-07	1.74166e-05	ENSMUSG00000000184;ENSMUSG00000001228;ENSMUSG00000001280;ENSMUSG00000002835;ENSMUSG00000002870;ENSMUSG00000003038;ENSMUSG00000003119;ENSMUSG00000003233;ENSMUSG00000005370;ENSMUSG00000005470;ENSMUSG00000007880;ENSMUSG00000009555;ENSMUSG00000015605;ENSMUSG00000015839;ENSMUSG00000015846;ENSMUSG00000018160;ENSMUSG00000018501;ENSMUSG00000018654;ENSMUSG00000019961;ENSMUSG00000020171;ENSMUSG00000020661;…
GO:0000922	spindle pole	40	160	9.99218e-07	2.27899e-05	ENSMUSG00000002055;ENSMUSG00000006398;ENSMUSG00000017499;ENSMUSG00000020328;ENSMUSG00000020776;ENSMUSG00000020897;ENSMUSG00000021365;ENSMUSG00000021959;ENSMUSG00000022678;ENSMUSG00000022750;ENSMUSG00000023940;ENSMUSG00000026393;ENSMUSG00000026605;ENSMUSG00000027459;ENSMUSG00000027469;ENSMUSG00000027496;ENSMUSG00000027635;ENSMUSG00000027654;ENSMUSG00000027883;ENSMUSG00000029414;ENSMUSG00000029910;…
GO:0000793	condensed chromosome	63	307	2.03594e-06	4.55589e-05	ENSMUSG00000002055;ENSMUSG00000006585;ENSMUSG00000006931;ENSMUSG00000015880;ENSMUSG00000017146;ENSMUSG00000017716;ENSMUSG00000019923;ENSMUSG00000020232;ENSMUSG00000020328;ENSMUSG00000020413;ENSMUSG00000020897;ENSMUSG00000020914;ENSMUSG00000022391;ENSMUSG00000022678;ENSMUSG00000023940;ENSMUSG00000024660;ENSMUSG00000024791;ENSMUSG00000025026;ENSMUSG00000025358;ENSMUSG00000026039;ENSMUSG00000026605;…
GO:0042555	MCM complex	8	11	3.25265e-06	7.14379e-05	ENSMUSG00000002870;ENSMUSG00000005410;ENSMUSG00000022673;ENSMUSG00000026355;ENSMUSG00000029730;ENSMUSG00000041859;ENSMUSG00000045751;ENSMUSG00000058298
GO:0044454	nuclear chromosome part	116	678	3.57608e-06	7.71133e-05	ENSMUSG00000001228;ENSMUSG00000001280;ENSMUSG00000002835;ENSMUSG00000002870;ENSMUSG00000003119;ENSMUSG00000003233;ENSMUSG00000005370;ENSMUSG00000005470;ENSMUSG00000006931;ENSMUSG00000007080;ENSMUSG00000007589;ENSMUSG00000007880;ENSMUSG00000009555;ENSMUSG00000015605;ENSMUSG00000015846;ENSMUSG00000017146;ENSMUSG00000018501;ENSMUSG00000018654;ENSMUSG00000020171;ENSMUSG00000020413;ENSMUSG00000020661;…
GO:0017053	transcriptional repressor complex	24	79	4.06555e-06	8.61026e-05	ENSMUSG00000001280;ENSMUSG00000018501;ENSMUSG00000021318;ENSMUSG00000024968;ENSMUSG00000027109;ENSMUSG00000027905;ENSMUSG00000029249;ENSMUSG00000029478;ENSMUSG00000029655;ENSMUSG00000035011;ENSMUSG00000035478;ENSMUSG00000036180;ENSMUSG00000037791;ENSMUSG00000039191;ENSMUSG00000039231;ENSMUSG00000039410;ENSMUSG00000040007;ENSMUSG00000040761;ENSMUSG00000052684;ENSMUSG00000063870;ENSMUSG00000068154;…
GO:0044798	nuclear transcription factor complex	45	199	4.18542e-06	8.70861e-05	ENSMUSG00000000567;ENSMUSG00000003680;ENSMUSG00000010047;ENSMUSG00000015846;ENSMUSG00000016477;ENSMUSG00000017491;ENSMUSG00000018983;ENSMUSG00000020052;ENSMUSG00000022545;ENSMUSG00000023411;ENSMUSG00000024176;ENSMUSG00000024515;ENSMUSG00000025223;ENSMUSG00000026565;ENSMUSG00000027490;ENSMUSG00000027544;ENSMUSG00000027985;ENSMUSG00000030796;ENSMUSG00000031487;ENSMUSG00000032280;ENSMUSG00000032402;…
GO:0030054	cell junction	169	1095	1.5716e-05	0.000321365	ENSMUSG00000000305;ENSMUSG00000000555;ENSMUSG00000000632;ENSMUSG00000001642;ENSMUSG00000001855;ENSMUSG00000001864;ENSMUSG00000001910;ENSMUSG00000001985;ENSMUSG00000002524;ENSMUSG00000003200;ENSMUSG00000003308;ENSMUSG00000005699;ENSMUSG00000006435;ENSMUSG00000006930;ENSMUSG00000007659;ENSMUSG00000008090;ENSMUSG00000009681;ENSMUSG00000013076;ENSMUSG00000014773;ENSMUSG00000015711;ENSMUSG00000017009;…
GO:0000790	nuclear chromatin	75	411	2.07174e-05	0.000416454	ENSMUSG00000001228;ENSMUSG00000001280;ENSMUSG00000002835;ENSMUSG00000003119;ENSMUSG00000003233;ENSMUSG00000005370;ENSMUSG00000005470;ENSMUSG00000007880;ENSMUSG00000009555;ENSMUSG00000015605;ENSMUSG00000015846;ENSMUSG00000018501;ENSMUSG00000018654;ENSMUSG00000020171;ENSMUSG00000020661;ENSMUSG00000021221;ENSMUSG00000021264;ENSMUSG00000022521;ENSMUSG00000022945;ENSMUSG00000024260;ENSMUSG00000024515;…
GO:1902554	serine/threonine protein kinase complex	23	81	2.1953e-05	0.000433938	ENSMUSG00000000184;ENSMUSG00000002068;ENSMUSG00000003119;ENSMUSG00000009555;ENSMUSG00000011960;ENSMUSG00000019942;ENSMUSG00000023067;ENSMUSG00000024286;ENSMUSG00000025358;ENSMUSG00000027715;ENSMUSG00000028044;ENSMUSG00000028893;ENSMUSG00000030172;ENSMUSG00000035011;ENSMUSG00000041297;ENSMUSG00000041431;ENSMUSG00000044707;ENSMUSG00000048895;ENSMUSG00000049323;ENSMUSG00000061393;ENSMUSG00000070348;…
GO:0044429	mitochondrial part	145	929	3.6085e-05	0.000701587	ENSMUSG00000000628;ENSMUSG00000000959;ENSMUSG00000001755;ENSMUSG00000004264;ENSMUSG00000005683;ENSMUSG00000005981;ENSMUSG00000006782;ENSMUSG00000007659;ENSMUSG00000009112;ENSMUSG00000013701;ENSMUSG00000014606;ENSMUSG00000015112;ENSMUSG00000016319;ENSMUSG00000017146;ENSMUSG00000018446;ENSMUSG00000019864;ENSMUSG00000019942;ENSMUSG00000020085;ENSMUSG00000020111;ENSMUSG00000020219;ENSMUSG00000020448;…
GO:0005912	adherens junction	58	304	4.80369e-05	0.000909431	ENSMUSG00000000305;ENSMUSG00000000555;ENSMUSG00000001855;ENSMUSG00000001864;ENSMUSG00000003308;ENSMUSG00000014773;ENSMUSG00000015711;ENSMUSG00000017009;ENSMUSG00000020422;ENSMUSG00000020653;ENSMUSG00000021782;ENSMUSG00000022091;ENSMUSG00000022178;ENSMUSG00000022995;ENSMUSG00000023348;ENSMUSG00000023505;ENSMUSG00000024944;ENSMUSG00000025239;ENSMUSG00000025812;ENSMUSG00000025880;ENSMUSG00000026383;…
GO:0036396	RNA N6-methyladenosine methyltransferase complex	6	8	4.83087e-05	0.000909431	ENSMUSG00000020659;ENSMUSG00000022160;ENSMUSG00000040720;ENSMUSG00000048109;ENSMUSG00000060475;ENSMUSG00000074102
GO:0072686	mitotic spindle	26	102	5.20749e-05	0.000965013	ENSMUSG00000002055;ENSMUSG00000018501;ENSMUSG00000019942;ENSMUSG00000020897;ENSMUSG00000022391;ENSMUSG00000022750;ENSMUSG00000023015;ENSMUSG00000024301;ENSMUSG00000027306;ENSMUSG00000027469;ENSMUSG00000027496;ENSMUSG00000027654;ENSMUSG00000027699;ENSMUSG00000027883;ENSMUSG00000029910;ENSMUSG00000032254;ENSMUSG00000033952;ENSMUSG00000040945;ENSMUSG00000041809;ENSMUSG00000045328;ENSMUSG00000048327;…
GO:0000152	nuclear ubiquitin ligase complex	15	44	5.84456e-05	0.00106641	ENSMUSG00000001403;ENSMUSG00000006398;ENSMUSG00000014355;ENSMUSG00000017146;ENSMUSG00000024805;ENSMUSG00000025577;ENSMUSG00000025578;ENSMUSG00000026196;ENSMUSG00000026965;ENSMUSG00000028796;ENSMUSG00000029466;ENSMUSG00000039989;ENSMUSG00000040363;ENSMUSG00000051234;ENSMUSG00000066149
GO:0038201	TOR complex	8	15	8.32754e-05	0.00149643	ENSMUSG00000025583;ENSMUSG00000027650;ENSMUSG00000028893;ENSMUSG00000028991;ENSMUSG00000032009;ENSMUSG00000032841;ENSMUSG00000036106;ENSMUSG00000037331
GO:0030425	dendrite	117	736	9.3609e-05	0.00165702	ENSMUSG00000000214;ENSMUSG00000000632;ENSMUSG00000001270;ENSMUSG00000001761;ENSMUSG00000001985;ENSMUSG00000003037;ENSMUSG00000005089;ENSMUSG00000005483;ENSMUSG00000005958;ENSMUSG00000006435;ENSMUSG00000006930;ENSMUSG00000007670;ENSMUSG00000009406;ENSMUSG00000017314;ENSMUSG00000017858;ENSMUSG00000019261;ENSMUSG00000019433;ENSMUSG00000019923;ENSMUSG00000020178;ENSMUSG00000020308;ENSMUSG00000020435;…
GO:0005856	cytoskeleton	294	2123	0.000102297	0.00178417	ENSMUSG00000000142;ENSMUSG00000000631;ENSMUSG00000000957;ENSMUSG00000001864;ENSMUSG00000002055;ENSMUSG00000002068;ENSMUSG00000002870;ENSMUSG00000003037;ENSMUSG00000003200;ENSMUSG00000003308;ENSMUSG00000003779;ENSMUSG00000004054;ENSMUSG00000004530;ENSMUSG00000005699;ENSMUSG00000006398;ENSMUSG00000006782;ENSMUSG00000006930;ENSMUSG00000007659;ENSMUSG00000007867;ENSMUSG00000008301;ENSMUSG00000008730;…
GO:0097447	dendritic tree	117	738	0.000104946	0.00180386	ENSMUSG00000000214;ENSMUSG00000000632;ENSMUSG00000001270;ENSMUSG00000001761;ENSMUSG00000001985;ENSMUSG00000003037;ENSMUSG00000005089;ENSMUSG00000005483;ENSMUSG00000005958;ENSMUSG00000006435;ENSMUSG00000006930;ENSMUSG00000007670;ENSMUSG00000009406;ENSMUSG00000017314;ENSMUSG00000017858;ENSMUSG00000019261;ENSMUSG00000019433;ENSMUSG00000019923;ENSMUSG00000020178;ENSMUSG00000020308;ENSMUSG00000020435;…
GO:0044452	nucleolar part	38	180	0.000109238	0.0018508	ENSMUSG00000001056;ENSMUSG00000003119;ENSMUSG00000003131;ENSMUSG00000018433;ENSMUSG00000020032;ENSMUSG00000020219;ENSMUSG00000021018;ENSMUSG00000021175;ENSMUSG00000021326;ENSMUSG00000021838;ENSMUSG00000024212;ENSMUSG00000024400;ENSMUSG00000024613;ENSMUSG00000025409;ENSMUSG00000025880;ENSMUSG00000026127;ENSMUSG00000026234;ENSMUSG00000027395;ENSMUSG00000027635;ENSMUSG00000028010;ENSMUSG00000028430;…
GO:0070161	anchoring junction	59	320	0.000112346	0.00187665	ENSMUSG00000000305;ENSMUSG00000000555;ENSMUSG00000001855;ENSMUSG00000001864;ENSMUSG00000003308;ENSMUSG00000014773;ENSMUSG00000015711;ENSMUSG00000017009;ENSMUSG00000020422;ENSMUSG00000020653;ENSMUSG00000021782;ENSMUSG00000022091;ENSMUSG00000022178;ENSMUSG00000022995;ENSMUSG00000023348;ENSMUSG00000023505;ENSMUSG00000024944;ENSMUSG00000025239;ENSMUSG00000025812;ENSMUSG00000025880;ENSMUSG00000026383;…
GO:0045293	mRNA editing complex	6	9	0.000130932	0.00215675	ENSMUSG00000020659;ENSMUSG00000022160;ENSMUSG00000040720;ENSMUSG00000048109;ENSMUSG00000060475;ENSMUSG00000074102
GO:0005739	mitochondrion	250	1778	0.000135721	0.00220499	ENSMUSG00000000214;ENSMUSG00000000378;ENSMUSG00000000628;ENSMUSG00000000959;ENSMUSG00000001270;ENSMUSG00000001755;ENSMUSG00000001983;ENSMUSG00000002006;ENSMUSG00000003068;ENSMUSG00000003226;ENSMUSG00000004264;ENSMUSG00000005683;ENSMUSG00000005981;ENSMUSG00000006782;ENSMUSG00000006930;ENSMUSG00000007041;ENSMUSG00000007659;ENSMUSG00000007891;ENSMUSG00000008683;ENSMUSG00000009112;ENSMUSG00000009406;…
GO:0001650	fibrillar center	30	132	0.000142953	0.00229111	ENSMUSG00000003119;ENSMUSG00000003131;ENSMUSG00000020032;ENSMUSG00000020219;ENSMUSG00000021175;ENSMUSG00000021326;ENSMUSG00000021838;ENSMUSG00000024212;ENSMUSG00000024400;ENSMUSG00000024613;ENSMUSG00000025409;ENSMUSG00000025880;ENSMUSG00000026127;ENSMUSG00000026234;ENSMUSG00000027635;ENSMUSG00000028010;ENSMUSG00000033326;ENSMUSG00000033983;ENSMUSG00000039158;ENSMUSG00000040325;ENSMUSG00000041444;…
GO:0061695	transferase complex, transferring phosphorus-containing groups	47	242	0.000155179	0.0024539	ENSMUSG00000000184;ENSMUSG00000002068;ENSMUSG00000003119;ENSMUSG00000003680;ENSMUSG00000007080;ENSMUSG00000009555;ENSMUSG00000011960;ENSMUSG00000019942;ENSMUSG00000021018;ENSMUSG00000022545;ENSMUSG00000023067;ENSMUSG00000024286;ENSMUSG00000025358;ENSMUSG00000027395;ENSMUSG00000027651;ENSMUSG00000027715;ENSMUSG00000028032;ENSMUSG00000028044;ENSMUSG00000028106;ENSMUSG00000028394;ENSMUSG00000028698;…
GO:0005840	ribosome	48	249	0.00015998	0.00249654	ENSMUSG00000003970;ENSMUSG00000007892;ENSMUSG00000008683;ENSMUSG00000021967;ENSMUSG00000022412;ENSMUSG00000023939;ENSMUSG00000024414;ENSMUSG00000024683;ENSMUSG00000025208;ENSMUSG00000025290;ENSMUSG00000025508;ENSMUSG00000026248;ENSMUSG00000026273;ENSMUSG00000030335;ENSMUSG00000030612;ENSMUSG00000030879;ENSMUSG00000032475;ENSMUSG00000033751;ENSMUSG00000033845;ENSMUSG00000034211;ENSMUSG00000034932;…
GO:0000444	MIS12/MIND type complex	4	4	0.000165028	0.00254186	ENSMUSG00000027635;ENSMUSG00000028066;ENSMUSG00000040599;ENSMUSG00000062510
GO:0034708	methyltransferase complex	28	121	0.000169726	0.0025807	ENSMUSG00000006307;ENSMUSG00000018476;ENSMUSG00000020659;ENSMUSG00000022160;ENSMUSG00000024420;ENSMUSG00000025332;ENSMUSG00000027404;ENSMUSG00000027551;ENSMUSG00000028345;ENSMUSG00000029249;ENSMUSG00000031386;ENSMUSG00000033326;ENSMUSG00000035529;ENSMUSG00000038116;ENSMUSG00000038369;ENSMUSG00000038384;ENSMUSG00000040720;ENSMUSG00000042207;ENSMUSG00000042308;ENSMUSG00000043439;ENSMUSG00000048109;…
GO:0005913	cell-cell adherens junction	24	99	0.000228932	0.00342857	ENSMUSG00000000305;ENSMUSG00000003308;ENSMUSG00000021782;ENSMUSG00000023505;ENSMUSG00000025812;ENSMUSG00000025880;ENSMUSG00000027111;ENSMUSG00000029860;ENSMUSG00000030516;ENSMUSG00000031841;ENSMUSG00000032012;ENSMUSG00000033278;ENSMUSG00000033955;ENSMUSG00000037815;ENSMUSG00000039546;ENSMUSG00000039952;ENSMUSG00000040972;ENSMUSG00000041598;ENSMUSG00000049134;ENSMUSG00000052062;ENSMUSG00000053166;…
GO:0008023	transcription elongation factor complex	15	49	0.000231269	0.00342857	ENSMUSG00000003119;ENSMUSG00000009555;ENSMUSG00000011960;ENSMUSG00000013822;ENSMUSG00000016253;ENSMUSG00000020485;ENSMUSG00000024212;ENSMUSG00000028668;ENSMUSG00000029313;ENSMUSG00000034269;ENSMUSG00000035726;ENSMUSG00000041297;ENSMUSG00000043439;ENSMUSG00000045751;ENSMUSG00000049470
GO:0120114	Sm-like protein family complex	19	73	0.000382758	0.00560433	ENSMUSG00000001383;ENSMUSG00000003360;ENSMUSG00000003660;ENSMUSG00000018974;ENSMUSG00000019432;ENSMUSG00000020850;ENSMUSG00000020929;ENSMUSG00000027404;ENSMUSG00000027905;ENSMUSG00000031848;ENSMUSG00000037275;ENSMUSG00000042502;ENSMUSG00000044709;ENSMUSG00000044847;ENSMUSG00000050188;ENSMUSG00000055760;ENSMUSG00000056305;ENSMUSG00000057130;ENSMUSG00000078348
GO:0051233	spindle midzone	12	36	0.000403183	0.00583141	ENSMUSG00000017499;ENSMUSG00000020897;ENSMUSG00000023015;ENSMUSG00000027496;ENSMUSG00000030867;ENSMUSG00000033323;ENSMUSG00000036202;ENSMUSG00000040945;ENSMUSG00000041498;ENSMUSG00000045328;ENSMUSG00000050930;ENSMUSG00000051378
GO:1902911	protein kinase complex	23	97	0.000430882	0.0061173	ENSMUSG00000000184;ENSMUSG00000002068;ENSMUSG00000003119;ENSMUSG00000009555;ENSMUSG00000011960;ENSMUSG00000019942;ENSMUSG00000023067;ENSMUSG00000024286;ENSMUSG00000025358;ENSMUSG00000027715;ENSMUSG00000028044;ENSMUSG00000028893;ENSMUSG00000030172;ENSMUSG00000035011;ENSMUSG00000041297;ENSMUSG00000041431;ENSMUSG00000044707;ENSMUSG00000048895;ENSMUSG00000049323;ENSMUSG00000061393;ENSMUSG00000070348;…
GO:0097458	neuron part	265	1933	0.000434329	0.0061173	ENSMUSG00000000214;ENSMUSG00000000632;ENSMUSG00000001173;ENSMUSG00000001270;ENSMUSG00000001761;ENSMUSG00000001985;ENSMUSG00000002233;ENSMUSG00000002763;ENSMUSG00000003037;ENSMUSG00000003200;ENSMUSG00000003970;ENSMUSG00000004264;ENSMUSG00000004366;ENSMUSG00000004788;ENSMUSG00000005089;ENSMUSG00000005483;ENSMUSG00000005699;ENSMUSG00000005958;ENSMUSG00000006435;ENSMUSG00000006930;ENSMUSG00000007659;…
GO:0030055	cell-substrate junction	36	179	0.000438424	0.0061173	ENSMUSG00000000555;ENSMUSG00000001855;ENSMUSG00000001864;ENSMUSG00000003308;ENSMUSG00000015711;ENSMUSG00000017009;ENSMUSG00000020422;ENSMUSG00000020653;ENSMUSG00000021709;ENSMUSG00000022091;ENSMUSG00000022178;ENSMUSG00000022995;ENSMUSG00000023348;ENSMUSG00000024944;ENSMUSG00000025239;ENSMUSG00000026383;ENSMUSG00000026879;ENSMUSG00000027111;ENSMUSG00000027300;ENSMUSG00000029674;ENSMUSG00000029860;…
GO:0044430	cytoskeletal part	231	1666	0.000548884	0.00756949	ENSMUSG00000000142;ENSMUSG00000000631;ENSMUSG00000001864;ENSMUSG00000002055;ENSMUSG00000002068;ENSMUSG00000003037;ENSMUSG00000003200;ENSMUSG00000003308;ENSMUSG00000003779;ENSMUSG00000004054;ENSMUSG00000005699;ENSMUSG00000006398;ENSMUSG00000006782;ENSMUSG00000006930;ENSMUSG00000007659;ENSMUSG00000007867;ENSMUSG00000008301;ENSMUSG00000008730;ENSMUSG00000015599;ENSMUSG00000015804;ENSMUSG00000015839;…
GO:0090575	RNA polymerase II transcription factor complex	33	162	0.000586923	0.00792744	ENSMUSG00000003680;ENSMUSG00000010047;ENSMUSG00000015846;ENSMUSG00000016477;ENSMUSG00000017491;ENSMUSG00000018983;ENSMUSG00000020052;ENSMUSG00000022545;ENSMUSG00000024515;ENSMUSG00000025223;ENSMUSG00000026565;ENSMUSG00000027490;ENSMUSG00000027985;ENSMUSG00000030796;ENSMUSG00000032280;ENSMUSG00000032402;ENSMUSG00000032411;ENSMUSG00000032897;ENSMUSG00000037275;ENSMUSG00000037992;ENSMUSG00000038256;…
GO:1990907	beta-catenin-TCF complex	6	11	0.000588208	0.00792744	ENSMUSG00000025223;ENSMUSG00000027985;ENSMUSG00000032280;ENSMUSG00000038256;ENSMUSG00000047824;ENSMUSG00000063382
GO:0036477	somatodendritic compartment	151	1035	0.000630735	0.00840507	ENSMUSG00000000214;ENSMUSG00000000632;ENSMUSG00000001270;ENSMUSG00000001761;ENSMUSG00000001985;ENSMUSG00000003037;ENSMUSG00000004366;ENSMUSG00000005089;ENSMUSG00000005483;ENSMUSG00000005699;ENSMUSG00000005958;ENSMUSG00000006435;ENSMUSG00000006930;ENSMUSG00000007670;ENSMUSG00000008301;ENSMUSG00000009406;ENSMUSG00000013629;ENSMUSG00000015599;ENSMUSG00000017314;ENSMUSG00000017858;ENSMUSG00000018583;…
GO:0031965	nuclear membrane	53	299	0.00064714	0.00852787	ENSMUSG00000000184;ENSMUSG00000001440;ENSMUSG00000003226;ENSMUSG00000004947;ENSMUSG00000007041;ENSMUSG00000007659;ENSMUSG00000009470;ENSMUSG00000015023;ENSMUSG00000016619;ENSMUSG00000019961;ENSMUSG00000020171;ENSMUSG00000021326;ENSMUSG00000021374;ENSMUSG00000021395;ENSMUSG00000021709;ENSMUSG00000022391;ENSMUSG00000022760;ENSMUSG00000025161;ENSMUSG00000026173;ENSMUSG00000026662;ENSMUSG00000027333;…
GO:0000123	histone acetyltransferase complex	20	82	0.000677493	0.00882974	ENSMUSG00000001632;ENSMUSG00000003680;ENSMUSG00000020171;ENSMUSG00000020387;ENSMUSG00000021221;ENSMUSG00000022521;ENSMUSG00000026283;ENSMUSG00000027425;ENSMUSG00000027671;ENSMUSG00000028394;ENSMUSG00000029196;ENSMUSG00000031386;ENSMUSG00000031540;ENSMUSG00000038116;ENSMUSG00000038697;ENSMUSG00000047669;ENSMUSG00000052915;ENSMUSG00000053134;ENSMUSG00000055024;ENSMUSG00000069495
GO:0005924	cell-substrate adherens junction	34	172	0.000856826	0.0110456	ENSMUSG00000000555;ENSMUSG00000001855;ENSMUSG00000001864;ENSMUSG00000003308;ENSMUSG00000015711;ENSMUSG00000017009;ENSMUSG00000020422;ENSMUSG00000020653;ENSMUSG00000022091;ENSMUSG00000022178;ENSMUSG00000022995;ENSMUSG00000023348;ENSMUSG00000024944;ENSMUSG00000025239;ENSMUSG00000026383;ENSMUSG00000026879;ENSMUSG00000027300;ENSMUSG00000029674;ENSMUSG00000029860;ENSMUSG00000031955;ENSMUSG00000033149;…
GO:0016605	PML body	22	96	0.000928435	0.01184	ENSMUSG00000001034;ENSMUSG00000002307;ENSMUSG00000004934;ENSMUSG00000008730;ENSMUSG00000009555;ENSMUSG00000020265;ENSMUSG00000021326;ENSMUSG00000025034;ENSMUSG00000027109;ENSMUSG00000027323;ENSMUSG00000027660;ENSMUSG00000028282;ENSMUSG00000028884;ENSMUSG00000028991;ENSMUSG00000029110;ENSMUSG00000031540;ENSMUSG00000031652;ENSMUSG00000032555;ENSMUSG00000036822;ENSMUSG00000039473;ENSMUSG00000039852;…
GO:0031932	TORC2 complex	6	12	0.00106362	0.0134197	ENSMUSG00000027650;ENSMUSG00000028893;ENSMUSG00000028991;ENSMUSG00000032009;ENSMUSG00000032841;ENSMUSG00000036106
GO:0031967	organelle envelope	161	1134	0.00141156	0.0170371	ENSMUSG00000000184;ENSMUSG00000000628;ENSMUSG00000000959;ENSMUSG00000001440;ENSMUSG00000001855;ENSMUSG00000003226;ENSMUSG00000003731;ENSMUSG00000004264;ENSMUSG00000004947;ENSMUSG00000005615;ENSMUSG00000005981;ENSMUSG00000006782;ENSMUSG00000007041;ENSMUSG00000007659;ENSMUSG00000009112;ENSMUSG00000009470;ENSMUSG00000013701;ENSMUSG00000014606;ENSMUSG00000015023;ENSMUSG00000015112;ENSMUSG00000016319;…
GO:0000818	nuclear MIS12/MIND complex	3	3	0.00145682	0.0170371	ENSMUSG00000027635;ENSMUSG00000028066;ENSMUSG00000040599
GO:0002193	MAML1-RBP-Jkappa- ICN1 complex	3	3	0.00145682	0.0170371	ENSMUSG00000026923;ENSMUSG00000039191;ENSMUSG00000050567
GO:0031074	nucleocytoplasmic transport complex	3	3	0.00145682	0.0170371	ENSMUSG00000029430;ENSMUSG00000040463;ENSMUSG00000067150
GO:0097149	centralspindlin complex	3	3	0.00145682	0.0170371	ENSMUSG00000023015;ENSMUSG00000027699;ENSMUSG00000032254
GO:0031248	protein acetyltransferase complex	21	93	0.00146324	0.0170371	ENSMUSG00000001632;ENSMUSG00000003680;ENSMUSG00000020171;ENSMUSG00000020387;ENSMUSG00000021221;ENSMUSG00000022521;ENSMUSG00000026283;ENSMUSG00000027425;ENSMUSG00000027671;ENSMUSG00000028394;ENSMUSG00000029196;ENSMUSG00000031386;ENSMUSG00000031540;ENSMUSG00000036282;ENSMUSG00000038116;ENSMUSG00000038697;ENSMUSG00000047669;ENSMUSG00000052915;ENSMUSG00000053134;ENSMUSG00000055024;ENSMUSG00000069495
GO:1902493	acetyltransferase complex	21	93	0.00146324	0.0170371	ENSMUSG00000001632;ENSMUSG00000003680;ENSMUSG00000020171;ENSMUSG00000020387;ENSMUSG00000021221;ENSMUSG00000022521;ENSMUSG00000026283;ENSMUSG00000027425;ENSMUSG00000027671;ENSMUSG00000028394;ENSMUSG00000029196;ENSMUSG00000031386;ENSMUSG00000031540;ENSMUSG00000036282;ENSMUSG00000038116;ENSMUSG00000038697;ENSMUSG00000047669;ENSMUSG00000052915;ENSMUSG00000053134;ENSMUSG00000055024;ENSMUSG00000069495
GO:0031975	envelope	161	1135	0.00146525	0.0170371	ENSMUSG00000000184;ENSMUSG00000000628;ENSMUSG00000000959;ENSMUSG00000001440;ENSMUSG00000001855;ENSMUSG00000003226;ENSMUSG00000003731;ENSMUSG00000004264;ENSMUSG00000004947;ENSMUSG00000005615;ENSMUSG00000005981;ENSMUSG00000006782;ENSMUSG00000007041;ENSMUSG00000007659;ENSMUSG00000009112;ENSMUSG00000009470;ENSMUSG00000013701;ENSMUSG00000014606;ENSMUSG00000015023;ENSMUSG00000015112;ENSMUSG00000016319;…
GO:0036464	cytoplasmic ribonucleoprotein granule	37	198	0.00152914	0.0176074	ENSMUSG00000001440;ENSMUSG00000007670;ENSMUSG00000008393;ENSMUSG00000009555;ENSMUSG00000016526;ENSMUSG00000018362;ENSMUSG00000018583;ENSMUSG00000021127;ENSMUSG00000021838;ENSMUSG00000021962;ENSMUSG00000022178;ENSMUSG00000023087;ENSMUSG00000024534;ENSMUSG00000025239;ENSMUSG00000025583;ENSMUSG00000026196;ENSMUSG00000026234;ENSMUSG00000027361;ENSMUSG00000028675;ENSMUSG00000036698;ENSMUSG00000037331;…
GO:0099524	postsynaptic cytosol	9	26	0.00157288	0.0179369	ENSMUSG00000005483;ENSMUSG00000006930;ENSMUSG00000028222;ENSMUSG00000028991;ENSMUSG00000031490;ENSMUSG00000032216;ENSMUSG00000032890;ENSMUSG00000039952;ENSMUSG00000062661
GO:0098984	neuron to neuron synapse	67	413	0.00162641	0.0183706	ENSMUSG00000001761;ENSMUSG00000003037;ENSMUSG00000003200;ENSMUSG00000003970;ENSMUSG00000004264;ENSMUSG00000005483;ENSMUSG00000006435;ENSMUSG00000009681;ENSMUSG00000017314;ENSMUSG00000020178;ENSMUSG00000020483;ENSMUSG00000020723;ENSMUSG00000020886;ENSMUSG00000021057;ENSMUSG00000021373;ENSMUSG00000021466;ENSMUSG00000021782;ENSMUSG00000022280;ENSMUSG00000022602;ENSMUSG00000022619;ENSMUSG00000022781;…
GO:0000313	organellar ribosome	21	94	0.00168652	0.0185205	ENSMUSG00000021967;ENSMUSG00000022412;ENSMUSG00000023939;ENSMUSG00000024414;ENSMUSG00000024683;ENSMUSG00000025208;ENSMUSG00000026248;ENSMUSG00000026273;ENSMUSG00000030335;ENSMUSG00000030612;ENSMUSG00000030879;ENSMUSG00000033845;ENSMUSG00000034211;ENSMUSG00000034932;ENSMUSG00000035772;ENSMUSG00000038880;ENSMUSG00000039640;ENSMUSG00000044018;ENSMUSG00000045948;ENSMUSG00000046756;ENSMUSG00000063787
GO:0005761	mitochondrial ribosome	21	94	0.00168652	0.0185205	ENSMUSG00000021967;ENSMUSG00000022412;ENSMUSG00000023939;ENSMUSG00000024414;ENSMUSG00000024683;ENSMUSG00000025208;ENSMUSG00000026248;ENSMUSG00000026273;ENSMUSG00000030335;ENSMUSG00000030612;ENSMUSG00000030879;ENSMUSG00000033845;ENSMUSG00000034211;ENSMUSG00000034932;ENSMUSG00000035772;ENSMUSG00000038880;ENSMUSG00000039640;ENSMUSG00000044018;ENSMUSG00000045948;ENSMUSG00000046756;ENSMUSG00000063787
GO:0035097	histone methyltransferase complex	21	94	0.00168652	0.0185205	ENSMUSG00000006307;ENSMUSG00000018476;ENSMUSG00000024420;ENSMUSG00000025332;ENSMUSG00000027551;ENSMUSG00000028345;ENSMUSG00000029249;ENSMUSG00000031386;ENSMUSG00000033326;ENSMUSG00000035529;ENSMUSG00000038116;ENSMUSG00000038369;ENSMUSG00000038384;ENSMUSG00000042207;ENSMUSG00000042308;ENSMUSG00000043439;ENSMUSG00000048410;ENSMUSG00000049739;ENSMUSG00000053754;ENSMUSG00000056493;ENSMUSG00000057469
GO:0005744	TIM23 mitochondrial import inner membrane translocase complex	6	13	0.00178637	0.019437	ENSMUSG00000013701;ENSMUSG00000022013;ENSMUSG00000024580;ENSMUSG00000024645;ENSMUSG00000029198;ENSMUSG00000062580
GO:0005911	cell-cell junction	74	468	0.00194923	0.020924	ENSMUSG00000000305;ENSMUSG00000000555;ENSMUSG00000001642;ENSMUSG00000003308;ENSMUSG00000005699;ENSMUSG00000008090;ENSMUSG00000013076;ENSMUSG00000017386;ENSMUSG00000018965;ENSMUSG00000020776;ENSMUSG00000020886;ENSMUSG00000021279;ENSMUSG00000021782;ENSMUSG00000022178;ENSMUSG00000022790;ENSMUSG00000023505;ENSMUSG00000023972;ENSMUSG00000024812;ENSMUSG00000025026;ENSMUSG00000025195;ENSMUSG00000025239;…
GO:0000139	Golgi membrane	87	566	0.00195832	0.020924	ENSMUSG00000000420;ENSMUSG00000000631;ENSMUSG00000003316;ENSMUSG00000006362;ENSMUSG00000010045;ENSMUSG00000010047;ENSMUSG00000015653;ENSMUSG00000015759;ENSMUSG00000017144;ENSMUSG00000018169;ENSMUSG00000018661;ENSMUSG00000020088;ENSMUSG00000020520;ENSMUSG00000020536;ENSMUSG00000021130;ENSMUSG00000021903;ENSMUSG00000022200;ENSMUSG00000022500;ENSMUSG00000022686;ENSMUSG00000022885;ENSMUSG00000022964;…
GO:0005769	early endosome	55	329	0.00207997	0.0220254	ENSMUSG00000001173;ENSMUSG00000001313;ENSMUSG00000003200;ENSMUSG00000015653;ENSMUSG00000020536;ENSMUSG00000022257;ENSMUSG00000022500;ENSMUSG00000022602;ENSMUSG00000023830;ENSMUSG00000025702;ENSMUSG00000025980;ENSMUSG00000026024;ENSMUSG00000027540;ENSMUSG00000028173;ENSMUSG00000028373;ENSMUSG00000028788;ENSMUSG00000028868;ENSMUSG00000029560;ENSMUSG00000030201;ENSMUSG00000030530;ENSMUSG00000031826;…
GO:0035770	ribonucleoprotein granule	38	209	0.00221576	0.0232557	ENSMUSG00000001440;ENSMUSG00000007670;ENSMUSG00000008393;ENSMUSG00000009555;ENSMUSG00000016526;ENSMUSG00000018362;ENSMUSG00000018583;ENSMUSG00000021127;ENSMUSG00000021838;ENSMUSG00000021962;ENSMUSG00000022178;ENSMUSG00000023087;ENSMUSG00000024534;ENSMUSG00000025239;ENSMUSG00000025583;ENSMUSG00000026196;ENSMUSG00000026234;ENSMUSG00000027361;ENSMUSG00000028675;ENSMUSG00000036698;ENSMUSG00000037331;…
GO:0005925	focal adhesion	32	168	0.00223701	0.0232728	ENSMUSG00000000555;ENSMUSG00000001855;ENSMUSG00000001864;ENSMUSG00000003308;ENSMUSG00000015711;ENSMUSG00000017009;ENSMUSG00000020422;ENSMUSG00000020653;ENSMUSG00000022091;ENSMUSG00000022178;ENSMUSG00000022995;ENSMUSG00000023348;ENSMUSG00000024944;ENSMUSG00000025239;ENSMUSG00000026383;ENSMUSG00000026879;ENSMUSG00000027300;ENSMUSG00000029674;ENSMUSG00000029860;ENSMUSG00000031955;ENSMUSG00000033149;…
GO:0060077	inhibitory synapse	8	23	0.00275725	0.0283264	ENSMUSG00000026787;ENSMUSG00000032589;ENSMUSG00000034275;ENSMUSG00000037771;ENSMUSG00000037995;ENSMUSG00000040972;ENSMUSG00000042873;ENSMUSG00000070880
GO:0000315	organellar large ribosomal subunit	15	61	0.00279443	0.0283264	ENSMUSG00000021967;ENSMUSG00000022412;ENSMUSG00000023939;ENSMUSG00000024414;ENSMUSG00000024683;ENSMUSG00000025208;ENSMUSG00000026248;ENSMUSG00000026273;ENSMUSG00000030335;ENSMUSG00000030612;ENSMUSG00000030879;ENSMUSG00000033845;ENSMUSG00000034932;ENSMUSG00000039640;ENSMUSG00000044018
GO:0005762	mitochondrial large ribosomal subunit	15	61	0.00279443	0.0283264	ENSMUSG00000021967;ENSMUSG00000022412;ENSMUSG00000023939;ENSMUSG00000024414;ENSMUSG00000024683;ENSMUSG00000025208;ENSMUSG00000026248;ENSMUSG00000026273;ENSMUSG00000030335;ENSMUSG00000030612;ENSMUSG00000030879;ENSMUSG00000033845;ENSMUSG00000034932;ENSMUSG00000039640;ENSMUSG00000044018
GO:0005643	nuclear pore	17	73	0.00282268	0.0283703	ENSMUSG00000001440;ENSMUSG00000001855;ENSMUSG00000003226;ENSMUSG00000003731;ENSMUSG00000015023;ENSMUSG00000016619;ENSMUSG00000021374;ENSMUSG00000022391;ENSMUSG00000028614;ENSMUSG00000029430;ENSMUSG00000029910;ENSMUSG00000030091;ENSMUSG00000032939;ENSMUSG00000036992;ENSMUSG00000037997;ENSMUSG00000053293;ENSMUSG00000109511
GO:0044391	ribosomal subunit	37	205	0.00285774	0.0284813	ENSMUSG00000003970;ENSMUSG00000007892;ENSMUSG00000008683;ENSMUSG00000021967;ENSMUSG00000022412;ENSMUSG00000023939;ENSMUSG00000024414;ENSMUSG00000024683;ENSMUSG00000025208;ENSMUSG00000025290;ENSMUSG00000025508;ENSMUSG00000026248;ENSMUSG00000026273;ENSMUSG00000030335;ENSMUSG00000030612;ENSMUSG00000030879;ENSMUSG00000033845;ENSMUSG00000034211;ENSMUSG00000034932;ENSMUSG00000035772;ENSMUSG00000036160;…
GO:0014069	postsynaptic density	62	386	0.0029947	0.0295977	ENSMUSG00000001761;ENSMUSG00000003037;ENSMUSG00000003200;ENSMUSG00000003970;ENSMUSG00000004264;ENSMUSG00000005483;ENSMUSG00000006435;ENSMUSG00000009681;ENSMUSG00000017314;ENSMUSG00000020178;ENSMUSG00000020483;ENSMUSG00000020723;ENSMUSG00000020886;ENSMUSG00000021057;ENSMUSG00000021373;ENSMUSG00000021466;ENSMUSG00000021782;ENSMUSG00000022602;ENSMUSG00000022619;ENSMUSG00000022781;ENSMUSG00000022790;…
GO:0098794	postsynapse	106	723	0.00328093	0.0321485	ENSMUSG00000000632;ENSMUSG00000001761;ENSMUSG00000001985;ENSMUSG00000003037;ENSMUSG00000003200;ENSMUSG00000003970;ENSMUSG00000004264;ENSMUSG00000005089;ENSMUSG00000005483;ENSMUSG00000006134;ENSMUSG00000006435;ENSMUSG00000006930;ENSMUSG00000007659;ENSMUSG00000009681;ENSMUSG00000017314;ENSMUSG00000018362;ENSMUSG00000019433;ENSMUSG00000019558;ENSMUSG00000019820;ENSMUSG00000020091;ENSMUSG00000020178;…
GO:0030532	small nuclear ribonucleoprotein complex	15	62	0.00330702	0.0321485	ENSMUSG00000001383;ENSMUSG00000003360;ENSMUSG00000003660;ENSMUSG00000018974;ENSMUSG00000019432;ENSMUSG00000020850;ENSMUSG00000020929;ENSMUSG00000027404;ENSMUSG00000031848;ENSMUSG00000042502;ENSMUSG00000044847;ENSMUSG00000050188;ENSMUSG00000056305;ENSMUSG00000057130;ENSMUSG00000078348
GO:0080008	Cul4-RING E3 ubiquitin ligase complex	10	34	0.00347771	0.033533	ENSMUSG00000021694;ENSMUSG00000024740;ENSMUSG00000028436;ENSMUSG00000030610;ENSMUSG00000035572;ENSMUSG00000037474;ENSMUSG00000040325;ENSMUSG00000049106;ENSMUSG00000049354;ENSMUSG00000051234
GO:0000781	chromosome, telomeric region	23	113	0.00374959	0.035863	ENSMUSG00000007589;ENSMUSG00000022545;ENSMUSG00000024742;ENSMUSG00000024811;ENSMUSG00000025358;ENSMUSG00000025872;ENSMUSG00000027018;ENSMUSG00000027323;ENSMUSG00000027845;ENSMUSG00000028010;ENSMUSG00000028884;ENSMUSG00000029345;ENSMUSG00000031921;ENSMUSG00000032113;ENSMUSG00000033430;ENSMUSG00000036202;ENSMUSG00000038290;ENSMUSG00000038644;ENSMUSG00000041147;ENSMUSG00000043909;ENSMUSG00000049932;…
GO:0032279	asymmetric synapse	62	390	0.00380073	0.0360614	ENSMUSG00000001761;ENSMUSG00000003037;ENSMUSG00000003200;ENSMUSG00000003970;ENSMUSG00000004264;ENSMUSG00000005483;ENSMUSG00000006435;ENSMUSG00000009681;ENSMUSG00000017314;ENSMUSG00000020178;ENSMUSG00000020483;ENSMUSG00000020723;ENSMUSG00000020886;ENSMUSG00000021057;ENSMUSG00000021373;ENSMUSG00000021466;ENSMUSG00000021782;ENSMUSG00000022602;ENSMUSG00000022619;ENSMUSG00000022781;ENSMUSG00000022790;…
GO:0000118	histone deacetylase complex	14	57	0.00385406	0.0362771	ENSMUSG00000018501;ENSMUSG00000024260;ENSMUSG00000029478;ENSMUSG00000035011;ENSMUSG00000035478;ENSMUSG00000036180;ENSMUSG00000037791;ENSMUSG00000039852;ENSMUSG00000039985;ENSMUSG00000042507;ENSMUSG00000052056;ENSMUSG00000058318;ENSMUSG00000063870;ENSMUSG00000101523
GO:0045202	synapse	183	1341	0.00403909	0.0377194	ENSMUSG00000000214;ENSMUSG00000000555;ENSMUSG00000000632;ENSMUSG00000001761;ENSMUSG00000001985;ENSMUSG00000003037;ENSMUSG00000003200;ENSMUSG00000003233;ENSMUSG00000003970;ENSMUSG00000004264;ENSMUSG00000005089;ENSMUSG00000005483;ENSMUSG00000006134;ENSMUSG00000006435;ENSMUSG00000006930;ENSMUSG00000007659;ENSMUSG00000009406;ENSMUSG00000009681;ENSMUSG00000013629;ENSMUSG00000015647;ENSMUSG00000017314;…
GO:0005682	U5 snRNP	6	15	0.00426464	0.0392083	ENSMUSG00000003360;ENSMUSG00000003660;ENSMUSG00000020850;ENSMUSG00000027404;ENSMUSG00000042502;ENSMUSG00000057130
GO:0031462	Cul2-RING ubiquitin ligase complex	6	15	0.00426464	0.0392083	ENSMUSG00000021819;ENSMUSG00000033933;ENSMUSG00000033948;ENSMUSG00000035671;ENSMUSG00000042607;ENSMUSG00000051234
GO:0008024	cyclin/CDK positive transcription elongation factor complex	4	7	0.00434952	0.0393781	ENSMUSG00000003119;ENSMUSG00000009555;ENSMUSG00000011960;ENSMUSG00000041297
GO:0031931	TORC1 complex	4	7	0.00434952	0.0393781	ENSMUSG00000025583;ENSMUSG00000027650;ENSMUSG00000028991;ENSMUSG00000037331
GO:0015030	Cajal body	13	52	0.00447482	0.0402056	ENSMUSG00000001056;ENSMUSG00000008301;ENSMUSG00000018974;ENSMUSG00000020929;ENSMUSG00000022538;ENSMUSG00000025358;ENSMUSG00000026634;ENSMUSG00000028010;ENSMUSG00000028688;ENSMUSG00000033983;ENSMUSG00000041264;ENSMUSG00000050188;ENSMUSG00000051062
GO:0099572	postsynaptic specialization	66	423	0.00451975	0.0403039	ENSMUSG00000001761;ENSMUSG00000003037;ENSMUSG00000003200;ENSMUSG00000003970;ENSMUSG00000004264;ENSMUSG00000005483;ENSMUSG00000006435;ENSMUSG00000009681;ENSMUSG00000017314;ENSMUSG00000018362;ENSMUSG00000020178;ENSMUSG00000020483;ENSMUSG00000020723;ENSMUSG00000020886;ENSMUSG00000021057;ENSMUSG00000021373;ENSMUSG00000021466;ENSMUSG00000021709;ENSMUSG00000021782;ENSMUSG00000022602;ENSMUSG00000022619;…
GO:0061700	GATOR2 complex	5	11	0.00478693	0.0423679	ENSMUSG00000015944;ENSMUSG00000025737;ENSMUSG00000028893;ENSMUSG00000032009;ENSMUSG00000042447
GO:0000942	condensed nuclear chromosome outer kinetochore	3	4	0.00533221	0.0468445	ENSMUSG00000027379;ENSMUSG00000030867;ENSMUSG00000041431
GO:0044431	Golgi apparatus part	111	775	0.00557529	0.0486198	ENSMUSG00000000420;ENSMUSG00000000631;ENSMUSG00000001173;ENSMUSG00000003316;ENSMUSG00000006362;ENSMUSG00000006800;ENSMUSG00000010045;ENSMUSG00000010047;ENSMUSG00000015653;ENSMUSG00000015759;ENSMUSG00000017009;ENSMUSG00000017144;ENSMUSG00000018169;ENSMUSG00000018661;ENSMUSG00000020088;ENSMUSG00000020520;ENSMUSG00000020536;ENSMUSG00000020592;ENSMUSG00000021130;ENSMUSG00000021257;ENSMUSG00000021903;…
GO:0035859	Seh1-associated complex	6	16	0.00617581	0.0534636	ENSMUSG00000015944;ENSMUSG00000025737;ENSMUSG00000028893;ENSMUSG00000032009;ENSMUSG00000042447;ENSMUSG00000070934
GO:0005876	spindle microtubule	13	54	0.00630176	0.0541586	ENSMUSG00000002055;ENSMUSG00000017716;ENSMUSG00000019942;ENSMUSG00000020897;ENSMUSG00000022750;ENSMUSG00000025162;ENSMUSG00000027306;ENSMUSG00000027469;ENSMUSG00000027496;ENSMUSG00000029414;ENSMUSG00000030867;ENSMUSG00000045328;ENSMUSG00000051378
GO:0090568	nuclear transcriptional repressor complex	8	26	0.00644727	0.0550105	ENSMUSG00000027905;ENSMUSG00000035011;ENSMUSG00000035478;ENSMUSG00000036180;ENSMUSG00000039231;ENSMUSG00000040007;ENSMUSG00000063870;ENSMUSG00000101523
GO:0034399	nuclear periphery	26	139	0.00698688	0.0591888	ENSMUSG00000001228;ENSMUSG00000001440;ENSMUSG00000004264;ENSMUSG00000004934;ENSMUSG00000009470;ENSMUSG00000013629;ENSMUSG00000019432;ENSMUSG00000020661;ENSMUSG00000021264;ENSMUSG00000021374;ENSMUSG00000021694;ENSMUSG00000022528;ENSMUSG00000026605;ENSMUSG00000027018;ENSMUSG00000029478;ENSMUSG00000032939;ENSMUSG00000033585;ENSMUSG00000037242;ENSMUSG00000039231;ENSMUSG00000039952;ENSMUSG00000040820;…
GO:0000940	condensed chromosome outer kinetochore	5	12	0.00744643	0.0626345	ENSMUSG00000026605;ENSMUSG00000027379;ENSMUSG00000030867;ENSMUSG00000040084;ENSMUSG00000041431
GO:0000796	condensin complex	4	8	0.00792093	0.0656939	ENSMUSG00000015880;ENSMUSG00000028312;ENSMUSG00000034906;ENSMUSG00000038252
GO:0031298	replication fork protection complex	4	8	0.00792093	0.0656939	ENSMUSG00000026669;ENSMUSG00000031821;ENSMUSG00000037572;ENSMUSG00000039994
GO:0005635	nuclear envelope	69	458	0.00851946	0.0701672	ENSMUSG00000000184;ENSMUSG00000001440;ENSMUSG00000001855;ENSMUSG00000003226;ENSMUSG00000003731;ENSMUSG00000004947;ENSMUSG00000005615;ENSMUSG00000007041;ENSMUSG00000007659;ENSMUSG00000009470;ENSMUSG00000015023;ENSMUSG00000016619;ENSMUSG00000019961;ENSMUSG00000020171;ENSMUSG00000020649;ENSMUSG00000021326;ENSMUSG00000021374;ENSMUSG00000021395;ENSMUSG00000021709;ENSMUSG00000022391;ENSMUSG00000022760;…
GO:0031616	spindle pole centrosome	6	17	0.00864098	0.0706772	ENSMUSG00000020897;ENSMUSG00000022678;ENSMUSG00000027496;ENSMUSG00000037544;ENSMUSG00000044700;ENSMUSG00000079553
GO:0005871	kinesin complex	12	50	0.00872715	0.0708932	ENSMUSG00000003779;ENSMUSG00000020821;ENSMUSG00000021294;ENSMUSG00000022678;ENSMUSG00000024301;ENSMUSG00000027475;ENSMUSG00000028678;ENSMUSG00000032254;ENSMUSG00000034311;ENSMUSG00000041498;ENSMUSG00000051378;ENSMUSG00000079553
GO:0046540	U4/U6 x U5 tri-snRNP complex	9	33	0.00935369	0.0749559	ENSMUSG00000001383;ENSMUSG00000003360;ENSMUSG00000003660;ENSMUSG00000020850;ENSMUSG00000020929;ENSMUSG00000027404;ENSMUSG00000031848;ENSMUSG00000056305;ENSMUSG00000057130
GO:0097526	spliceosomal tri-snRNP complex	9	33	0.00935369	0.0749559	ENSMUSG00000001383;ENSMUSG00000003360;ENSMUSG00000003660;ENSMUSG00000020850;ENSMUSG00000020929;ENSMUSG00000027404;ENSMUSG00000031848;ENSMUSG00000056305;ENSMUSG00000057130
GO:0043005	neuron projection	197	1486	0.00982212	0.0781814	ENSMUSG00000000214;ENSMUSG00000000632;ENSMUSG00000001173;ENSMUSG00000001270;ENSMUSG00000001761;ENSMUSG00000001985;ENSMUSG00000002233;ENSMUSG00000002763;ENSMUSG00000003037;ENSMUSG00000004264;ENSMUSG00000004788;ENSMUSG00000005089;ENSMUSG00000005483;ENSMUSG00000005699;ENSMUSG00000005958;ENSMUSG00000006435;ENSMUSG00000006930;ENSMUSG00000007670;ENSMUSG00000009406;ENSMUSG00000013629;ENSMUSG00000015846;…
GO:0097525	spliceosomal snRNP complex	13	57	0.0101018	0.0798712	ENSMUSG00000001383;ENSMUSG00000003360;ENSMUSG00000003660;ENSMUSG00000018974;ENSMUSG00000019432;ENSMUSG00000020850;ENSMUSG00000020929;ENSMUSG00000027404;ENSMUSG00000031848;ENSMUSG00000042502;ENSMUSG00000056305;ENSMUSG00000057130;ENSMUSG00000078348
GO:0000792	heterochromatin	19	96	0.010741	0.0843629	ENSMUSG00000001228;ENSMUSG00000018654;ENSMUSG00000020661;ENSMUSG00000024660;ENSMUSG00000025577;ENSMUSG00000025578;ENSMUSG00000028796;ENSMUSG00000029177;ENSMUSG00000031393;ENSMUSG00000031665;ENSMUSG00000033326;ENSMUSG00000033955;ENSMUSG00000035478;ENSMUSG00000037894;ENSMUSG00000039055;ENSMUSG00000039231;ENSMUSG00000046711;ENSMUSG00000056758;ENSMUSG00000068267
GO:0030677	ribonuclease P complex	5	13	0.010984	0.0851438	ENSMUSG00000021023;ENSMUSG00000023156;ENSMUSG00000029715;ENSMUSG00000044763;ENSMUSG00000049950
GO:0072687	meiotic spindle	5	13	0.010984	0.0851438	ENSMUSG00000019773;ENSMUSG00000022070;ENSMUSG00000023809;ENSMUSG00000027496;ENSMUSG00000033952
GO:0005680	anaphase-promoting complex	7	23	0.0113489	0.0874014	ENSMUSG00000001403;ENSMUSG00000006398;ENSMUSG00000014355;ENSMUSG00000026965;ENSMUSG00000029466;ENSMUSG00000051234;ENSMUSG00000066149
GO:0005938	cell cortex	51	328	0.0121838	0.0897014	ENSMUSG00000001313;ENSMUSG00000002006;ENSMUSG00000002233;ENSMUSG00000004530;ENSMUSG00000005699;ENSMUSG00000015804;ENSMUSG00000017144;ENSMUSG00000019433;ENSMUSG00000019820;ENSMUSG00000020536;ENSMUSG00000020886;ENSMUSG00000021365;ENSMUSG00000021373;ENSMUSG00000022272;ENSMUSG00000022602;ENSMUSG00000024143;ENSMUSG00000025026;ENSMUSG00000025812;ENSMUSG00000026234;ENSMUSG00000026879;ENSMUSG00000027164;…
GO:0032133	chromosome passenger complex	3	5	0.0122049	0.0897014	ENSMUSG00000017716;ENSMUSG00000020897;ENSMUSG00000027496
GO:0071141	SMAD protein complex	3	5	0.0122049	0.0897014	ENSMUSG00000024515;ENSMUSG00000032402;ENSMUSG00000056758
GO:0005971	ribonucleoside-diphosphate reductase complex	2	2	0.0128558	0.0897014	ENSMUSG00000020649;ENSMUSG00000030978
GO:0031436	BRCA1-BARD1 complex	2	2	0.0128558	0.0897014	ENSMUSG00000017146;ENSMUSG00000026196
GO:0042565	RNA nuclear export complex	2	2	0.0128558	0.0897014	ENSMUSG00000029430;ENSMUSG00000067150
GO:0060187	cell pole	2	2	0.0128558	0.0897014	ENSMUSG00000026556;ENSMUSG00000028373
GO:0060198	clathrin-sculpted vesicle	2	2	0.0128558	0.0897014	ENSMUSG00000026787;ENSMUSG00000070880
GO:0061200	clathrin-sculpted gamma-aminobutyric acid transport vesicle	2	2	0.0128558	0.0897014	ENSMUSG00000026787;ENSMUSG00000070880
GO:0061202	clathrin-sculpted gamma-aminobutyric acid transport vesicle membrane	2	2	0.0128558	0.0897014	ENSMUSG00000026787;ENSMUSG00000070880
GO:0071149	TEAD-2-YAP complex	2	2	0.0128558	0.0897014	ENSMUSG00000030796;ENSMUSG00000053110
GO:0097125	cyclin B1-CDK1 complex	2	2	0.0128558	0.0897014	ENSMUSG00000019942;ENSMUSG00000041431
GO:0097134	cyclin E1-CDK2 complex	2	2	0.0128558	0.0897014	ENSMUSG00000002068;ENSMUSG00000025358
GO:0098560	cytoplasmic side of late endosome membrane	2	2	0.0128558	0.0897014	ENSMUSG00000004071;ENSMUSG00000022500
GO:1990723	cytoplasmic periphery of the nuclear pore complex	2	2	0.0128558	0.0897014	ENSMUSG00000003226;ENSMUSG00000022391
GO:0048471	perinuclear region of cytoplasm	105	750	0.0129791	0.0897014	ENSMUSG00000000420;ENSMUSG00000000632;ENSMUSG00000001642;ENSMUSG00000003226;ENSMUSG00000006398;ENSMUSG00000006435;ENSMUSG00000006782;ENSMUSG00000006930;ENSMUSG00000007041;ENSMUSG00000010047;ENSMUSG00000011179;ENSMUSG00000014426;ENSMUSG00000015599;ENSMUSG00000017386;ENSMUSG00000018566;ENSMUSG00000019261;ENSMUSG00000020435;ENSMUSG00000020628;ENSMUSG00000020866;ENSMUSG00000021057;ENSMUSG00000021257;…
GO:0002116	semaphorin receptor complex	4	9	0.012988	0.0897014	ENSMUSG00000030084;ENSMUSG00000030123;ENSMUSG00000036606;ENSMUSG00000074785
GO:1990752	microtubule end	8	29	0.0130231	0.0897014	ENSMUSG00000002055;ENSMUSG00000023009;ENSMUSG00000024236;ENSMUSG00000028678;ENSMUSG00000033952;ENSMUSG00000040549;ENSMUSG00000041570;ENSMUSG00000051378
GO:0042995	cell projection	297	2328	0.0130846	0.0897014	ENSMUSG00000000149;ENSMUSG00000000214;ENSMUSG00000000555;ENSMUSG00000000632;ENSMUSG00000001098;ENSMUSG00000001173;ENSMUSG00000001270;ENSMUSG00000001436;ENSMUSG00000001642;ENSMUSG00000001761;ENSMUSG00000001864;ENSMUSG00000001985;ENSMUSG00000002233;ENSMUSG00000002763;ENSMUSG00000003037;ENSMUSG00000003200;ENSMUSG00000004264;ENSMUSG00000004530;ENSMUSG00000004788;ENSMUSG00000005089;ENSMUSG00000005483;…
GO:0098791	Golgi subcompartment	101	720	0.0138662	0.0938169	ENSMUSG00000000420;ENSMUSG00000000631;ENSMUSG00000001173;ENSMUSG00000003316;ENSMUSG00000006362;ENSMUSG00000006800;ENSMUSG00000010045;ENSMUSG00000010047;ENSMUSG00000015653;ENSMUSG00000015759;ENSMUSG00000017144;ENSMUSG00000018169;ENSMUSG00000018661;ENSMUSG00000020088;ENSMUSG00000020520;ENSMUSG00000020536;ENSMUSG00000021130;ENSMUSG00000021903;ENSMUSG00000022200;ENSMUSG00000022500;ENSMUSG00000022686;…
GO:0031463	Cul3-RING ubiquitin ligase complex	9	35	0.0139222	0.0938169	ENSMUSG00000001098;ENSMUSG00000003308;ENSMUSG00000022750;ENSMUSG00000028779;ENSMUSG00000036782;ENSMUSG00000040102;ENSMUSG00000051234;ENSMUSG00000055652;ENSMUSG00000070923
GO:1990391	DNA repair complex	9	35	0.0139222	0.0938169	ENSMUSG00000005370;ENSMUSG00000014074;ENSMUSG00000021694;ENSMUSG00000022545;ENSMUSG00000038644;ENSMUSG00000043909;ENSMUSG00000049717;ENSMUSG00000051238;ENSMUSG00000058318
GO:0000791	euchromatin	10	41	0.0142717	0.0951638	ENSMUSG00000001228;ENSMUSG00000020661;ENSMUSG00000025577;ENSMUSG00000037070;ENSMUSG00000037894;ENSMUSG00000042308;ENSMUSG00000052684;ENSMUSG00000071226;ENSMUSG00000079036;ENSMUSG00000096210
GO:0015934	large ribosomal subunit	24	133	0.0142826	0.0951638	ENSMUSG00000003970;ENSMUSG00000007892;ENSMUSG00000021967;ENSMUSG00000022412;ENSMUSG00000023939;ENSMUSG00000024414;ENSMUSG00000024683;ENSMUSG00000025208;ENSMUSG00000025508;ENSMUSG00000026248;ENSMUSG00000026273;ENSMUSG00000030335;ENSMUSG00000030612;ENSMUSG00000030879;ENSMUSG00000033845;ENSMUSG00000034932;ENSMUSG00000036160;ENSMUSG00000037275;ENSMUSG00000039640;ENSMUSG00000044018;ENSMUSG00000048758;…
GO:0090734	site of DNA damage	14	66	0.0147388	0.0976551	ENSMUSG00000014074;ENSMUSG00000020413;ENSMUSG00000021668;ENSMUSG00000027323;ENSMUSG00000028884;ENSMUSG00000035011;ENSMUSG00000036202;ENSMUSG00000039354;ENSMUSG00000039994;ENSMUSG00000042558;ENSMUSG00000043909;ENSMUSG00000044991;ENSMUSG00000049932;ENSMUSG00000078521
GO:0010369	chromocenter	5	14	0.0155151	0.101898	ENSMUSG00000007589;ENSMUSG00000020897;ENSMUSG00000024660;ENSMUSG00000025409;ENSMUSG00000031665
GO:0005795	Golgi stack	25	141	0.015551	0.101898	ENSMUSG00000000420;ENSMUSG00000003316;ENSMUSG00000006800;ENSMUSG00000010045;ENSMUSG00000020536;ENSMUSG00000022200;ENSMUSG00000022885;ENSMUSG00000025575;ENSMUSG00000029516;ENSMUSG00000030530;ENSMUSG00000031749;ENSMUSG00000031835;ENSMUSG00000032640;ENSMUSG00000032812;ENSMUSG00000032997;ENSMUSG00000034187;ENSMUSG00000039357;ENSMUSG00000040502;ENSMUSG00000042628;ENSMUSG00000043998;ENSMUSG00000046152;…
GO:0032153	cell division site	15	73	0.0157601	0.102701	ENSMUSG00000001313;ENSMUSG00000002233;ENSMUSG00000003779;ENSMUSG00000017144;ENSMUSG00000022678;ENSMUSG00000023015;ENSMUSG00000024236;ENSMUSG00000027699;ENSMUSG00000029516;ENSMUSG00000032609;ENSMUSG00000034930;ENSMUSG00000042121;ENSMUSG00000044147;ENSMUSG00000051786;ENSMUSG00000054364
GO:0098978	glutamatergic synapse	69	472	0.0162965	0.105616	ENSMUSG00000001985;ENSMUSG00000003037;ENSMUSG00000003200;ENSMUSG00000003233;ENSMUSG00000004264;ENSMUSG00000005089;ENSMUSG00000005483;ENSMUSG00000009681;ENSMUSG00000017314;ENSMUSG00000018362;ENSMUSG00000018446;ENSMUSG00000018965;ENSMUSG00000019433;ENSMUSG00000019558;ENSMUSG00000020178;ENSMUSG00000020483;ENSMUSG00000020723;ENSMUSG00000020886;ENSMUSG00000021057;ENSMUSG00000021709;ENSMUSG00000022280;…
GO:0031519	PcG protein complex	11	48	0.0166327	0.107209	ENSMUSG00000021264;ENSMUSG00000024805;ENSMUSG00000025577;ENSMUSG00000025578;ENSMUSG00000028796;ENSMUSG00000039989;ENSMUSG00000042548;ENSMUSG00000043439;ENSMUSG00000045215;ENSMUSG00000072872;ENSMUSG00000101523
GO:0005844	polysome	14	68	0.0189486	0.121476	ENSMUSG00000003970;ENSMUSG00000034839;ENSMUSG00000034994;ENSMUSG00000036282;ENSMUSG00000036698;ENSMUSG00000037331;ENSMUSG00000037857;ENSMUSG00000039001;ENSMUSG00000041638;ENSMUSG00000045983;ENSMUSG00000048758;ENSMUSG00000054256;ENSMUSG00000069769;ENSMUSG00000079641
GO:0097504	Gemini of coiled bodies	4	10	0.0197277	0.125791	ENSMUSG00000027905;ENSMUSG00000037275;ENSMUSG00000044709;ENSMUSG00000055760
GO:0099522	region of cytosol	9	37	0.019958	0.126579	ENSMUSG00000005483;ENSMUSG00000006930;ENSMUSG00000028222;ENSMUSG00000028991;ENSMUSG00000031490;ENSMUSG00000032216;ENSMUSG00000032890;ENSMUSG00000039952;ENSMUSG00000062661
GO:0031527	filopodium membrane	6	20	0.0201169	0.126908	ENSMUSG00000019820;ENSMUSG00000021057;ENSMUSG00000022272;ENSMUSG00000033420;ENSMUSG00000044147;ENSMUSG00000049551
GO:0035102	PRC1 complex	5	15	0.0211404	0.13196	ENSMUSG00000024805;ENSMUSG00000025577;ENSMUSG00000025578;ENSMUSG00000028796;ENSMUSG00000039989
GO:1990023	mitotic spindle midzone	5	15	0.0211404	0.13196	ENSMUSG00000020897;ENSMUSG00000040945;ENSMUSG00000045328;ENSMUSG00000050930;ENSMUSG00000051378
GO:0001405	PAM complex, Tim23 associated import motor	3	6	0.0223618	0.137415	ENSMUSG00000022013;ENSMUSG00000024580;ENSMUSG00000029198
GO:0001674	female germ cell nucleus	3	6	0.0223618	0.137415	ENSMUSG00000027496;ENSMUSG00000069662;ENSMUSG00000096225
GO:0005642	annulate lamellae	3	6	0.0223618	0.137415	ENSMUSG00000003226;ENSMUSG00000021374;ENSMUSG00000109511
GO:0005874	microtubule	59	405	0.0263049	0.160315	ENSMUSG00000002055;ENSMUSG00000003779;ENSMUSG00000004054;ENSMUSG00000006782;ENSMUSG00000017716;ENSMUSG00000019261;ENSMUSG00000019942;ENSMUSG00000020308;ENSMUSG00000020483;ENSMUSG00000020821;ENSMUSG00000020897;ENSMUSG00000021294;ENSMUSG00000021464;ENSMUSG00000021676;ENSMUSG00000022177;ENSMUSG00000022385;ENSMUSG00000022678;ENSMUSG00000022750;ENSMUSG00000022897;ENSMUSG00000023009;ENSMUSG00000023988;…
GO:0016363	nuclear matrix	19	105	0.0263588	0.160315	ENSMUSG00000001228;ENSMUSG00000004264;ENSMUSG00000004934;ENSMUSG00000013629;ENSMUSG00000019432;ENSMUSG00000020661;ENSMUSG00000021264;ENSMUSG00000021694;ENSMUSG00000022528;ENSMUSG00000026605;ENSMUSG00000027018;ENSMUSG00000029478;ENSMUSG00000033585;ENSMUSG00000037242;ENSMUSG00000040820;ENSMUSG00000046876;ENSMUSG00000049354;ENSMUSG00000075324;ENSMUSG00000085795
GO:0098798	mitochondrial protein complex	41	267	0.0271836	0.163525	ENSMUSG00000013701;ENSMUSG00000020111;ENSMUSG00000020219;ENSMUSG00000021023;ENSMUSG00000021967;ENSMUSG00000022013;ENSMUSG00000022412;ENSMUSG00000023939;ENSMUSG00000024414;ENSMUSG00000024580;ENSMUSG00000024645;ENSMUSG00000024683;ENSMUSG00000025208;ENSMUSG00000026248;ENSMUSG00000026273;ENSMUSG00000028398;ENSMUSG00000029198;ENSMUSG00000030335;ENSMUSG00000030612;ENSMUSG00000030879;ENSMUSG00000033845;…
GO:0000794	condensed nuclear chromosome	31	192	0.0272146	0.163525	ENSMUSG00000006931;ENSMUSG00000017146;ENSMUSG00000020232;ENSMUSG00000020413;ENSMUSG00000020897;ENSMUSG00000023940;ENSMUSG00000024660;ENSMUSG00000025026;ENSMUSG00000026039;ENSMUSG00000026683;ENSMUSG00000027323;ENSMUSG00000027379;ENSMUSG00000027496;ENSMUSG00000027635;ENSMUSG00000028066;ENSMUSG00000028430;ENSMUSG00000028896;ENSMUSG00000029177;ENSMUSG00000030867;ENSMUSG00000032113;ENSMUSG00000032555;…
GO:0030424	axon	99	724	0.0275259	0.163525	ENSMUSG00000000214;ENSMUSG00000001761;ENSMUSG00000001985;ENSMUSG00000004264;ENSMUSG00000004788;ENSMUSG00000005089;ENSMUSG00000005699;ENSMUSG00000006930;ENSMUSG00000009406;ENSMUSG00000013629;ENSMUSG00000015846;ENSMUSG00000019647;ENSMUSG00000019820;ENSMUSG00000020178;ENSMUSG00000020308;ENSMUSG00000020536;ENSMUSG00000020821;ENSMUSG00000020886;ENSMUSG00000021464;ENSMUSG00000021466;ENSMUSG00000021848;…
GO:0016581	NuRD complex	5	16	0.0279425	0.163525	ENSMUSG00000035011;ENSMUSG00000035478;ENSMUSG00000036180;ENSMUSG00000063870;ENSMUSG00000101523
GO:0034719	SMN-Sm protein complex	5	16	0.0279425	0.163525	ENSMUSG00000027404;ENSMUSG00000027905;ENSMUSG00000037275;ENSMUSG00000044709;ENSMUSG00000055760
GO:0090545	CHD-type complex	5	16	0.0279425	0.163525	ENSMUSG00000035011;ENSMUSG00000035478;ENSMUSG00000036180;ENSMUSG00000063870;ENSMUSG00000101523
GO:0002102	podosome	8	33	0.0280399	0.163525	ENSMUSG00000003200;ENSMUSG00000024236;ENSMUSG00000026879;ENSMUSG00000027646;ENSMUSG00000029581;ENSMUSG00000040711;ENSMUSG00000053617;ENSMUSG00000058056
GO:0019908	nuclear cyclin-dependent protein kinase holoenzyme complex	4	11	0.0282653	0.163525	ENSMUSG00000003119;ENSMUSG00000009555;ENSMUSG00000011960;ENSMUSG00000041297
GO:0030008	TRAPP complex	4	11	0.0282653	0.163525	ENSMUSG00000020628;ENSMUSG00000028847;ENSMUSG00000040236;ENSMUSG00000047921
GO:0032797	SMN complex	4	11	0.0282653	0.163525	ENSMUSG00000027905;ENSMUSG00000037275;ENSMUSG00000044709;ENSMUSG00000055760
GO:0120025	plasma membrane bounded cell projection	284	2260	0.0293096	0.168744	ENSMUSG00000000149;ENSMUSG00000000214;ENSMUSG00000000555;ENSMUSG00000000632;ENSMUSG00000001098;ENSMUSG00000001173;ENSMUSG00000001270;ENSMUSG00000001436;ENSMUSG00000001642;ENSMUSG00000001761;ENSMUSG00000001864;ENSMUSG00000001985;ENSMUSG00000002233;ENSMUSG00000002763;ENSMUSG00000003037;ENSMUSG00000004264;ENSMUSG00000004530;ENSMUSG00000004788;ENSMUSG00000005089;ENSMUSG00000005483;ENSMUSG00000005699;…
GO:0044445	cytosolic part	40	262	0.0312727	0.179176	ENSMUSG00000003970;ENSMUSG00000005483;ENSMUSG00000006930;ENSMUSG00000007892;ENSMUSG00000008683;ENSMUSG00000020649;ENSMUSG00000025290;ENSMUSG00000025508;ENSMUSG00000028222;ENSMUSG00000028991;ENSMUSG00000030172;ENSMUSG00000030978;ENSMUSG00000031077;ENSMUSG00000031490;ENSMUSG00000032216;ENSMUSG00000032890;ENSMUSG00000036160;ENSMUSG00000037275;ENSMUSG00000038888;ENSMUSG00000039001;ENSMUSG00000039952;…
GO:0098982	GABA-ergic synapse	17	93	0.0314503	0.179327	ENSMUSG00000004264;ENSMUSG00000006930;ENSMUSG00000018446;ENSMUSG00000028222;ENSMUSG00000030172;ENSMUSG00000030310;ENSMUSG00000031772;ENSMUSG00000031841;ENSMUSG00000032259;ENSMUSG00000032589;ENSMUSG00000034275;ENSMUSG00000037771;ENSMUSG00000039952;ENSMUSG00000045045;ENSMUSG00000058013;ENSMUSG00000062209;ENSMUSG00000066392
GO:0043596	nuclear replication fork	9	40	0.032243	0.179593	ENSMUSG00000026669;ENSMUSG00000028884;ENSMUSG00000031821;ENSMUSG00000037572;ENSMUSG00000038644;ENSMUSG00000039354;ENSMUSG00000039994;ENSMUSG00000045751;ENSMUSG00000057469
GO:0044295	axonal growth cone	9	40	0.032243	0.179593	ENSMUSG00000001761;ENSMUSG00000005699;ENSMUSG00000021466;ENSMUSG00000022687;ENSMUSG00000025812;ENSMUSG00000026833;ENSMUSG00000029674;ENSMUSG00000032536;ENSMUSG00000058056
GO:0099091	postsynaptic specialization, intracellular component	8	34	0.0331386	0.179593	ENSMUSG00000003200;ENSMUSG00000009681;ENSMUSG00000021057;ENSMUSG00000027646;ENSMUSG00000034312;ENSMUSG00000034686;ENSMUSG00000035168;ENSMUSG00000067629
GO:0005942	phosphatidylinositol 3-kinase complex	7	28	0.0332031	0.179593	ENSMUSG00000028698;ENSMUSG00000032462;ENSMUSG00000032571;ENSMUSG00000037104;ENSMUSG00000038485;ENSMUSG00000053113;ENSMUSG00000056153
GO:0099092	postsynaptic density, intracellular component	7	28	0.0332031	0.179593	ENSMUSG00000003200;ENSMUSG00000009681;ENSMUSG00000021057;ENSMUSG00000034312;ENSMUSG00000034686;ENSMUSG00000035168;ENSMUSG00000067629
GO:0044853	plasma membrane raft	21	122	0.0335348	0.179593	ENSMUSG00000001761;ENSMUSG00000004530;ENSMUSG00000021466;ENSMUSG00000021796;ENSMUSG00000025026;ENSMUSG00000027253;ENSMUSG00000027646;ENSMUSG00000027950;ENSMUSG00000030201;ENSMUSG00000031841;ENSMUSG00000032412;ENSMUSG00000032511;ENSMUSG00000037815;ENSMUSG00000038473;ENSMUSG00000039952;ENSMUSG00000045092;ENSMUSG00000048376;ENSMUSG00000049686;ENSMUSG00000055980;ENSMUSG00000061603;ENSMUSG00000062209
GO:0098589	membrane region	57	395	0.0335594	0.179593	ENSMUSG00000001761;ENSMUSG00000003226;ENSMUSG00000004530;ENSMUSG00000007891;ENSMUSG00000008734;ENSMUSG00000010047;ENSMUSG00000014773;ENSMUSG00000016319;ENSMUSG00000017009;ENSMUSG00000017776;ENSMUSG00000018566;ENSMUSG00000020099;ENSMUSG00000021057;ENSMUSG00000021374;ENSMUSG00000021466;ENSMUSG00000021796;ENSMUSG00000022602;ENSMUSG00000024143;ENSMUSG00000025026;ENSMUSG00000025980;ENSMUSG00000026475;…
GO:0070603	SWI/SNF superfamily-type complex	15	80	0.0340077	0.179593	ENSMUSG00000007880;ENSMUSG00000020171;ENSMUSG00000021221;ENSMUSG00000021264;ENSMUSG00000027671;ENSMUSG00000035011;ENSMUSG00000035021;ENSMUSG00000035478;ENSMUSG00000036180;ENSMUSG00000037935;ENSMUSG00000056493;ENSMUSG00000063870;ENSMUSG00000069729;ENSMUSG00000071226;ENSMUSG00000101523
GO:1904949	ATPase complex	18	101	0.0344338	0.179593	ENSMUSG00000007880;ENSMUSG00000017550;ENSMUSG00000020171;ENSMUSG00000021221;ENSMUSG00000021264;ENSMUSG00000027671;ENSMUSG00000032412;ENSMUSG00000035011;ENSMUSG00000035021;ENSMUSG00000035478;ENSMUSG00000036180;ENSMUSG00000037935;ENSMUSG00000040505;ENSMUSG00000056493;ENSMUSG00000063870;ENSMUSG00000069729;ENSMUSG00000071226;ENSMUSG00000101523
GO:0030678	mitochondrial ribonuclease P complex	2	3	0.0356536	0.179593	ENSMUSG00000021023;ENSMUSG00000044763
GO:0033186	CAF-1 complex	2	3	0.0356536	0.179593	ENSMUSG00000002835;ENSMUSG00000022945
GO:0034457	Mpp10 complex	2	3	0.0356536	0.179593	ENSMUSG00000026127;ENSMUSG00000032288
GO:0035101	FACT complex	2	3	0.0356536	0.179593	ENSMUSG00000035726;ENSMUSG00000045751
GO:0035517	PR-DUB complex	2	3	0.0356536	0.179593	ENSMUSG00000042548;ENSMUSG00000045215
GO:0042585	germinal vesicle	2	3	0.0356536	0.179593	ENSMUSG00000027496;ENSMUSG00000069662
GO:0044614	nuclear pore cytoplasmic filaments	2	3	0.0356536	0.179593	ENSMUSG00000003226;ENSMUSG00000022391
GO:0097124	cyclin A2-CDK2 complex	2	3	0.0356536	0.179593	ENSMUSG00000025358;ENSMUSG00000027715
GO:0097129	cyclin D2-CDK4 complex	2	3	0.0356536	0.179593	ENSMUSG00000000184;ENSMUSG00000096472
GO:0099629	postsynaptic specialization of symmetric synapse	2	3	0.0356536	0.179593	ENSMUSG00000034275;ENSMUSG00000058013
GO:1902937	inward rectifier potassium channel complex	2	3	0.0356536	0.179593	ENSMUSG00000038319;ENSMUSG00000038473
GO:0001940	male pronucleus	3	7	0.035871	0.179593	ENSMUSG00000027715;ENSMUSG00000034832;ENSMUSG00000036202
GO:0005683	U7 snRNP	3	7	0.035871	0.179593	ENSMUSG00000027404;ENSMUSG00000044847;ENSMUSG00000050188
GO:0030870	Mre11 complex	3	7	0.035871	0.179593	ENSMUSG00000020381;ENSMUSG00000031921;ENSMUSG00000033430
GO:0032280	symmetric synapse	3	7	0.035871	0.179593	ENSMUSG00000034275;ENSMUSG00000045573;ENSMUSG00000058013
GO:0070187	shelterin complex	3	7	0.035871	0.179593	ENSMUSG00000007589;ENSMUSG00000031921;ENSMUSG00000033430
GO:0070775	H3 histone acetyltransferase complex	3	7	0.035871	0.179593	ENSMUSG00000001632;ENSMUSG00000026283;ENSMUSG00000031540
GO:0070776	MOZ/MORF histone acetyltransferase complex	3	7	0.035871	0.179593	ENSMUSG00000001632;ENSMUSG00000026283;ENSMUSG00000031540
GO:0097136	Bcl-2 family protein complex	3	7	0.035871	0.179593	ENSMUSG00000007659;ENSMUSG00000027381;ENSMUSG00000038612
GO:0070822	Sin3-type complex	5	17	0.0359847	0.179593	ENSMUSG00000018501;ENSMUSG00000024260;ENSMUSG00000037791;ENSMUSG00000039985;ENSMUSG00000101523
GO:0043025	neuronal cell body	93	684	0.0360397	0.179593	ENSMUSG00000000214;ENSMUSG00000000632;ENSMUSG00000001270;ENSMUSG00000001761;ENSMUSG00000001985;ENSMUSG00000003037;ENSMUSG00000004366;ENSMUSG00000005483;ENSMUSG00000005699;ENSMUSG00000006435;ENSMUSG00000007670;ENSMUSG00000008301;ENSMUSG00000009406;ENSMUSG00000013629;ENSMUSG00000015599;ENSMUSG00000018583;ENSMUSG00000019261;ENSMUSG00000020052;ENSMUSG00000020178;ENSMUSG00000020810;ENSMUSG00000020866;…
GO:0005720	nuclear heterochromatin	9	41	0.0372974	0.185082	ENSMUSG00000001228;ENSMUSG00000018654;ENSMUSG00000020661;ENSMUSG00000029177;ENSMUSG00000033955;ENSMUSG00000037894;ENSMUSG00000039055;ENSMUSG00000039231;ENSMUSG00000068267
GO:0035861	site of double-strand break	11	54	0.0376487	0.186047	ENSMUSG00000014074;ENSMUSG00000020413;ENSMUSG00000027323;ENSMUSG00000028884;ENSMUSG00000035011;ENSMUSG00000036202;ENSMUSG00000039354;ENSMUSG00000039994;ENSMUSG00000043909;ENSMUSG00000044991;ENSMUSG00000049932
GO:0031464	Cul4A-RING E3 ubiquitin ligase complex	4	12	0.0386747	0.190311	ENSMUSG00000021694;ENSMUSG00000024740;ENSMUSG00000030610;ENSMUSG00000037474
GO:0032040	small-subunit processome	8	35	0.0388324	0.190311	ENSMUSG00000004268;ENSMUSG00000022313;ENSMUSG00000026127;ENSMUSG00000028430;ENSMUSG00000032288;ENSMUSG00000051062;ENSMUSG00000070697;ENSMUSG00000079470
GO:0005796	Golgi lumen	6	23	0.0390524	0.190602	ENSMUSG00000017009;ENSMUSG00000020592;ENSMUSG00000025743;ENSMUSG00000029076;ENSMUSG00000034220;ENSMUSG00000058571
GO:0030140	trans-Golgi network transport vesicle	7	29	0.039624	0.191812	ENSMUSG00000003037;ENSMUSG00000015653;ENSMUSG00000018566;ENSMUSG00000023830;ENSMUSG00000030530;ENSMUSG00000034940;ENSMUSG00000069516
GO:0042788	polysomal ribosome	7	29	0.039624	0.191812	ENSMUSG00000003970;ENSMUSG00000034994;ENSMUSG00000037331;ENSMUSG00000037857;ENSMUSG00000039001;ENSMUSG00000048758;ENSMUSG00000079641
GO:0032155	cell division site part	13	68	0.0403208	0.194392	ENSMUSG00000002233;ENSMUSG00000003779;ENSMUSG00000022678;ENSMUSG00000023015;ENSMUSG00000024236;ENSMUSG00000027699;ENSMUSG00000029516;ENSMUSG00000032609;ENSMUSG00000034930;ENSMUSG00000042121;ENSMUSG00000044147;ENSMUSG00000051786;ENSMUSG00000054364
GO:0044463	cell projection part	200	1573	0.0420661	0.201171	ENSMUSG00000000149;ENSMUSG00000000214;ENSMUSG00000000555;ENSMUSG00000000632;ENSMUSG00000001098;ENSMUSG00000001173;ENSMUSG00000001270;ENSMUSG00000001436;ENSMUSG00000001642;ENSMUSG00000001761;ENSMUSG00000001864;ENSMUSG00000001985;ENSMUSG00000002763;ENSMUSG00000003037;ENSMUSG00000004530;ENSMUSG00000005089;ENSMUSG00000005483;ENSMUSG00000005699;ENSMUSG00000005958;ENSMUSG00000006435;ENSMUSG00000006930;…
GO:0120038	plasma membrane bounded cell projection part	200	1573	0.0420661	0.201171	ENSMUSG00000000149;ENSMUSG00000000214;ENSMUSG00000000555;ENSMUSG00000000632;ENSMUSG00000001098;ENSMUSG00000001173;ENSMUSG00000001270;ENSMUSG00000001436;ENSMUSG00000001642;ENSMUSG00000001761;ENSMUSG00000001864;ENSMUSG00000001985;ENSMUSG00000002763;ENSMUSG00000003037;ENSMUSG00000004530;ENSMUSG00000005089;ENSMUSG00000005483;ENSMUSG00000005699;ENSMUSG00000005958;ENSMUSG00000006435;ENSMUSG00000006930;…
GO:0044456	synapse part	141	1084	0.0439547	0.209358	ENSMUSG00000000214;ENSMUSG00000000632;ENSMUSG00000001761;ENSMUSG00000001985;ENSMUSG00000003037;ENSMUSG00000003200;ENSMUSG00000003970;ENSMUSG00000004264;ENSMUSG00000005089;ENSMUSG00000005483;ENSMUSG00000006134;ENSMUSG00000006435;ENSMUSG00000006930;ENSMUSG00000007659;ENSMUSG00000009406;ENSMUSG00000009681;ENSMUSG00000013629;ENSMUSG00000015647;ENSMUSG00000017314;ENSMUSG00000018362;ENSMUSG00000018446;…
GO:0005657	replication fork	13	69	0.0447207	0.212155	ENSMUSG00000001228;ENSMUSG00000026669;ENSMUSG00000028884;ENSMUSG00000031821;ENSMUSG00000032113;ENSMUSG00000037572;ENSMUSG00000038644;ENSMUSG00000039354;ENSMUSG00000039994;ENSMUSG00000043909;ENSMUSG00000045751;ENSMUSG00000049932;ENSMUSG00000057469
GO:0045121	membrane raft	54	379	0.0460433	0.217559	ENSMUSG00000001761;ENSMUSG00000004530;ENSMUSG00000007891;ENSMUSG00000008734;ENSMUSG00000010047;ENSMUSG00000014773;ENSMUSG00000016319;ENSMUSG00000017009;ENSMUSG00000017776;ENSMUSG00000018566;ENSMUSG00000020099;ENSMUSG00000021057;ENSMUSG00000021466;ENSMUSG00000021796;ENSMUSG00000022602;ENSMUSG00000024143;ENSMUSG00000025026;ENSMUSG00000025980;ENSMUSG00000026475;ENSMUSG00000027253;ENSMUSG00000027508;…
GO:0031090	organelle membrane	300	2422	0.046632	0.218538	ENSMUSG00000000184;ENSMUSG00000000214;ENSMUSG00000000420;ENSMUSG00000000628;ENSMUSG00000000631;ENSMUSG00000000959;ENSMUSG00000001173;ENSMUSG00000001313;ENSMUSG00000001418;ENSMUSG00000001440;ENSMUSG00000001761;ENSMUSG00000002320;ENSMUSG00000002763;ENSMUSG00000003037;ENSMUSG00000003200;ENSMUSG00000003226;ENSMUSG00000003316;ENSMUSG00000004071;ENSMUSG00000004264;ENSMUSG00000004530;ENSMUSG00000004947;…
GO:1902555	endoribonuclease complex	7	30	0.0468032	0.218538	ENSMUSG00000021023;ENSMUSG00000023156;ENSMUSG00000027079;ENSMUSG00000029715;ENSMUSG00000036698;ENSMUSG00000044763;ENSMUSG00000049950
GO:1905348	endonuclease complex	7	30	0.0468032	0.218538	ENSMUSG00000021023;ENSMUSG00000023156;ENSMUSG00000027079;ENSMUSG00000029715;ENSMUSG00000036698;ENSMUSG00000044763;ENSMUSG00000049950
GO:0031985	Golgi cisterna	19	112	0.0472995	0.219989	ENSMUSG00000000420;ENSMUSG00000003316;ENSMUSG00000010045;ENSMUSG00000020536;ENSMUSG00000022200;ENSMUSG00000022885;ENSMUSG00000025575;ENSMUSG00000029516;ENSMUSG00000030530;ENSMUSG00000031749;ENSMUSG00000032640;ENSMUSG00000032812;ENSMUSG00000032997;ENSMUSG00000039357;ENSMUSG00000046152;ENSMUSG00000047658;ENSMUSG00000050796;ENSMUSG00000055629;ENSMUSG00000069516
GO:0005740	mitochondrial envelope	93	693	0.0475286	0.220191	ENSMUSG00000000628;ENSMUSG00000000959;ENSMUSG00000004264;ENSMUSG00000005981;ENSMUSG00000006782;ENSMUSG00000007659;ENSMUSG00000009112;ENSMUSG00000013701;ENSMUSG00000014606;ENSMUSG00000015112;ENSMUSG00000016319;ENSMUSG00000019864;ENSMUSG00000020085;ENSMUSG00000020111;ENSMUSG00000020219;ENSMUSG00000020448;ENSMUSG00000020456;ENSMUSG00000020832;ENSMUSG00000021265;ENSMUSG00000021474;ENSMUSG00000022003;…
GO:0098857	membrane microdomain	54	380	0.047951	0.221284	ENSMUSG00000001761;ENSMUSG00000004530;ENSMUSG00000007891;ENSMUSG00000008734;ENSMUSG00000010047;ENSMUSG00000014773;ENSMUSG00000016319;ENSMUSG00000017009;ENSMUSG00000017776;ENSMUSG00000018566;ENSMUSG00000020099;ENSMUSG00000021057;ENSMUSG00000021466;ENSMUSG00000021796;ENSMUSG00000022602;ENSMUSG00000024143;ENSMUSG00000025026;ENSMUSG00000025980;ENSMUSG00000026475;ENSMUSG00000027253;ENSMUSG00000027508;…
GO:0010494	cytoplasmic stress granule	12	63	0.0487848	0.224259	ENSMUSG00000001440;ENSMUSG00000007670;ENSMUSG00000016526;ENSMUSG00000018362;ENSMUSG00000018583;ENSMUSG00000025583;ENSMUSG00000037331;ENSMUSG00000037857;ENSMUSG00000039795;ENSMUSG00000045193;ENSMUSG00000078676;ENSMUSG00000090919
GO:0005684	U2-type spliceosomal complex	16	91	0.0492827	0.225673	ENSMUSG00000001383;ENSMUSG00000020850;ENSMUSG00000020929;ENSMUSG00000024007;ENSMUSG00000027404;ENSMUSG00000029345;ENSMUSG00000031848;ENSMUSG00000033732;ENSMUSG00000034931;ENSMUSG00000036537;ENSMUSG00000040383;ENSMUSG00000057130;ENSMUSG00000068856;ENSMUSG00000078348;ENSMUSG00000078676;ENSMUSG00000098134
GO:0015935	small ribosomal subunit	14	77	0.0496884	0.226655	ENSMUSG00000008683;ENSMUSG00000025290;ENSMUSG00000034211;ENSMUSG00000035772;ENSMUSG00000038880;ENSMUSG00000039001;ENSMUSG00000042814;ENSMUSG00000045948;ENSMUSG00000046756;ENSMUSG00000047675;ENSMUSG00000050621;ENSMUSG00000063457;ENSMUSG00000068240;ENSMUSG00000090733
GO:0005665	RNA polymerase II, core complex	4	13	0.0509817	0.229902	ENSMUSG00000021018;ENSMUSG00000031783;ENSMUSG00000038489;ENSMUSG00000047371
GO:0030914	STAGA complex	4	13	0.0509817	0.229902	ENSMUSG00000003680;ENSMUSG00000029196;ENSMUSG00000038697;ENSMUSG00000053134
GO:0070938	contractile ring	4	13	0.0509817	0.229902	ENSMUSG00000019820;ENSMUSG00000034930;ENSMUSG00000039754;ENSMUSG00000039952
GO:0000506	glycosylphosphatidylinositol-N-acetylglucosaminyltransferase (GPI-GnT) complex	3	8	0.0526411	0.232957	ENSMUSG00000010607;ENSMUSG00000026698;ENSMUSG00000031381
GO:0031618	nuclear pericentric heterochromatin	3	8	0.0526411	0.232957	ENSMUSG00000018654;ENSMUSG00000029177;ENSMUSG00000068267
GO:0033010	paranodal junction	3	8	0.0526411	0.232957	ENSMUSG00000001642;ENSMUSG00000031990;ENSMUSG00000039419
GO:0035631	CD40 receptor complex	3	8	0.0526411	0.232957	ENSMUSG00000021277;ENSMUSG00000027164;ENSMUSG00000047098
GO:0036449	microtubule minus-end	3	8	0.0526411	0.232957	ENSMUSG00000024236;ENSMUSG00000033952;ENSMUSG00000041570
GO:0005758	mitochondrial intermembrane space	16	92	0.0536327	0.236462	ENSMUSG00000005981;ENSMUSG00000020111;ENSMUSG00000020219;ENSMUSG00000022200;ENSMUSG00000024177;ENSMUSG00000024944;ENSMUSG00000028792;ENSMUSG00000031776;ENSMUSG00000031781;ENSMUSG00000037514;ENSMUSG00000040888;ENSMUSG00000045438;ENSMUSG00000048007;ENSMUSG00000048351;ENSMUSG00000048429;ENSMUSG00000049858
GO:0019005	SCF ubiquitin ligase complex	12	64	0.0540992	0.237031	ENSMUSG00000028044;ENSMUSG00000030019;ENSMUSG00000036840;ENSMUSG00000037463;ENSMUSG00000038451;ENSMUSG00000039753;ENSMUSG00000043556;ENSMUSG00000046997;ENSMUSG00000051234;ENSMUSG00000059263;ENSMUSG00000066640;ENSMUSG00000072082
GO:0032580	Golgi cisterna membrane	13	71	0.0545	0.237031	ENSMUSG00000000420;ENSMUSG00000010045;ENSMUSG00000022200;ENSMUSG00000022885;ENSMUSG00000025575;ENSMUSG00000031749;ENSMUSG00000032640;ENSMUSG00000032812;ENSMUSG00000032997;ENSMUSG00000039357;ENSMUSG00000046152;ENSMUSG00000047658;ENSMUSG00000055629
GO:0005719	nuclear euchromatin	7	31	0.054761	0.237031	ENSMUSG00000037070;ENSMUSG00000037894;ENSMUSG00000042308;ENSMUSG00000052684;ENSMUSG00000071226;ENSMUSG00000079036;ENSMUSG00000096210
GO:0032809	neuronal cell body membrane	7	31	0.054761	0.237031	ENSMUSG00000021756;ENSMUSG00000026883;ENSMUSG00000027895;ENSMUSG00000042671;ENSMUSG00000047787;ENSMUSG00000050556;ENSMUSG00000050947
GO:0043073	germ cell nucleus	7	31	0.054761	0.237031	ENSMUSG00000027496;ENSMUSG00000029430;ENSMUSG00000031921;ENSMUSG00000032555;ENSMUSG00000049932;ENSMUSG00000069662;ENSMUSG00000096225
GO:0045211	postsynaptic membrane	50	352	0.0555005	0.239359	ENSMUSG00000001985;ENSMUSG00000006134;ENSMUSG00000006435;ENSMUSG00000009681;ENSMUSG00000017314;ENSMUSG00000018362;ENSMUSG00000019558;ENSMUSG00000019820;ENSMUSG00000020178;ENSMUSG00000020723;ENSMUSG00000020886;ENSMUSG00000021782;ENSMUSG00000022602;ENSMUSG00000025161;ENSMUSG00000025813;ENSMUSG00000027895;ENSMUSG00000027950;ENSMUSG00000028402;ENSMUSG00000028664;ENSMUSG00000030310;ENSMUSG00000030376;…
GO:0032039	integrator complex	5	19	0.0559426	0.240391	ENSMUSG00000034263;ENSMUSG00000037461;ENSMUSG00000040524;ENSMUSG00000042541;ENSMUSG00000071652
GO:0033267	axon part	64	464	0.0565241	0.242013	ENSMUSG00000000214;ENSMUSG00000001761;ENSMUSG00000001985;ENSMUSG00000005089;ENSMUSG00000005699;ENSMUSG00000006930;ENSMUSG00000009406;ENSMUSG00000013629;ENSMUSG00000019820;ENSMUSG00000020178;ENSMUSG00000020821;ENSMUSG00000020886;ENSMUSG00000021466;ENSMUSG00000021848;ENSMUSG00000022391;ENSMUSG00000022687;ENSMUSG00000025190;ENSMUSG00000025812;ENSMUSG00000025867;ENSMUSG00000026024;ENSMUSG00000026473;…
GO:0032993	protein-DNA complex	33	220	0.0573878	0.244827	ENSMUSG00000001280;ENSMUSG00000007589;ENSMUSG00000015839;ENSMUSG00000018160;ENSMUSG00000021018;ENSMUSG00000024241;ENSMUSG00000027109;ENSMUSG00000027985;ENSMUSG00000028884;ENSMUSG00000029177;ENSMUSG00000030166;ENSMUSG00000031540;ENSMUSG00000031821;ENSMUSG00000031921;ENSMUSG00000032897;ENSMUSG00000033430;ENSMUSG00000037894;ENSMUSG00000038644;ENSMUSG00000039191;ENSMUSG00000039354;ENSMUSG00000041126;…
GO:0005794	Golgi apparatus	178	1405	0.0584607	0.248511	ENSMUSG00000000420;ENSMUSG00000000555;ENSMUSG00000000631;ENSMUSG00000001173;ENSMUSG00000001761;ENSMUSG00000003037;ENSMUSG00000003316;ENSMUSG00000003779;ENSMUSG00000004415;ENSMUSG00000005370;ENSMUSG00000006169;ENSMUSG00000006362;ENSMUSG00000006800;ENSMUSG00000008090;ENSMUSG00000010045;ENSMUSG00000010047;ENSMUSG00000015653;ENSMUSG00000015759;ENSMUSG00000015839;ENSMUSG00000017009;ENSMUSG00000017144;…
GO:0022627	cytosolic small ribosomal subunit	9	45	0.0628166	0.264346	ENSMUSG00000008683;ENSMUSG00000025290;ENSMUSG00000039001;ENSMUSG00000042814;ENSMUSG00000047675;ENSMUSG00000050621;ENSMUSG00000063457;ENSMUSG00000068240;ENSMUSG00000090733
GO:0016580	Sin3 complex	4	14	0.0651683	0.264346	ENSMUSG00000018501;ENSMUSG00000037791;ENSMUSG00000039985;ENSMUSG00000101523
GO:0043220	Schmidt-Lanterman incisure	4	14	0.0651683	0.264346	ENSMUSG00000001642;ENSMUSG00000025812;ENSMUSG00000028402;ENSMUSG00000031990
GO:0071565	nBAF complex	4	14	0.0651683	0.264346	ENSMUSG00000007880;ENSMUSG00000021221;ENSMUSG00000037935;ENSMUSG00000069729
GO:0032154	cleavage furrow	11	59	0.0656007	0.264346	ENSMUSG00000002233;ENSMUSG00000003779;ENSMUSG00000022678;ENSMUSG00000023015;ENSMUSG00000024236;ENSMUSG00000027699;ENSMUSG00000029516;ENSMUSG00000032609;ENSMUSG00000042121;ENSMUSG00000044147;ENSMUSG00000054364
GO:0043198	dendritic shaft	12	66	0.0658652	0.264346	ENSMUSG00000000632;ENSMUSG00000005089;ENSMUSG00000017314;ENSMUSG00000019433;ENSMUSG00000021057;ENSMUSG00000027254;ENSMUSG00000034187;ENSMUSG00000036306;ENSMUSG00000038668;ENSMUSG00000039621;ENSMUSG00000041734;ENSMUSG00000067629
GO:0000939	condensed chromosome inner kinetochore	2	4	0.065975	0.264346	ENSMUSG00000027635;ENSMUSG00000029177
GO:0010009	cytoplasmic side of endosome membrane	2	4	0.065975	0.264346	ENSMUSG00000004071;ENSMUSG00000022500
GO:0031262	Ndc80 complex	2	4	0.065975	0.264346	ENSMUSG00000026683;ENSMUSG00000074476
GO:0035985	senescence-associated heterochromatin focus	2	4	0.065975	0.264346	ENSMUSG00000046711;ENSMUSG00000056758
GO:0070110	ciliary neurotrophic factor receptor complex	2	4	0.065975	0.264346	ENSMUSG00000021756;ENSMUSG00000028444
GO:0090661	box H/ACA telomerase RNP complex	2	4	0.065975	0.264346	ENSMUSG00000001056;ENSMUSG00000028010
GO:0097487	multivesicular body, internal vesicle	2	4	0.065975	0.264346	ENSMUSG00000022257;ENSMUSG00000025351
GO:0098574	cytoplasmic side of lysosomal membrane	2	4	0.065975	0.264346	ENSMUSG00000004071;ENSMUSG00000022500
GO:1901588	dendritic microtubule	2	4	0.065975	0.264346	ENSMUSG00000027254;ENSMUSG00000042215
GO:1903349	omegasome membrane	2	4	0.065975	0.264346	ENSMUSG00000042628;ENSMUSG00000047260
GO:1990851	Wnt-Frizzled-LRP5/6 complex	2	4	0.065975	0.264346	ENSMUSG00000030201;ENSMUSG00000036904
GO:0090543	Flemming body	6	26	0.0665803	0.265873	ENSMUSG00000023015;ENSMUSG00000032254;ENSMUSG00000041498;ENSMUSG00000044147;ENSMUSG00000047710;ENSMUSG00000109511
GO:0044420	extracellular matrix component	9	46	0.0705857	0.280922	ENSMUSG00000006369;ENSMUSG00000015647;ENSMUSG00000022483;ENSMUSG00000026837;ENSMUSG00000027204;ENSMUSG00000029163;ENSMUSG00000032796;ENSMUSG00000045672;ENSMUSG00000060572
GO:0001939	female pronucleus	3	9	0.0724677	0.284592	ENSMUSG00000027715;ENSMUSG00000034832;ENSMUSG00000036202
GO:0030877	beta-catenin destruction complex	3	9	0.0724677	0.284592	ENSMUSG00000024182;ENSMUSG00000036840;ENSMUSG00000044548
GO:0044300	cerebellar mossy fiber	3	9	0.0724677	0.284592	ENSMUSG00000020886;ENSMUSG00000026883;ENSMUSG00000047085
GO:0044613	nuclear pore central transport channel	3	9	0.0724677	0.284592	ENSMUSG00000021374;ENSMUSG00000036992;ENSMUSG00000109511
GO:0044298	cell body membrane	7	33	0.0730614	0.285976	ENSMUSG00000021756;ENSMUSG00000026883;ENSMUSG00000027895;ENSMUSG00000042671;ENSMUSG00000047787;ENSMUSG00000050556;ENSMUSG00000050947
GO:0031970	organelle envelope lumen	17	104	0.0772817	0.301501	ENSMUSG00000005981;ENSMUSG00000020111;ENSMUSG00000020219;ENSMUSG00000022200;ENSMUSG00000023830;ENSMUSG00000024177;ENSMUSG00000024944;ENSMUSG00000028792;ENSMUSG00000031776;ENSMUSG00000031781;ENSMUSG00000037514;ENSMUSG00000040888;ENSMUSG00000045438;ENSMUSG00000048007;ENSMUSG00000048351;ENSMUSG00000048429;ENSMUSG00000049858
GO:0008287	protein serine/threonine phosphatase complex	9	47	0.0789257	0.30562	ENSMUSG00000024500;ENSMUSG00000024976;ENSMUSG00000030697;ENSMUSG00000031661;ENSMUSG00000032058;ENSMUSG00000032475;ENSMUSG00000046062;ENSMUSG00000056708;ENSMUSG00000061950
GO:1903293	phosphatase complex	9	47	0.0789257	0.30562	ENSMUSG00000024500;ENSMUSG00000024976;ENSMUSG00000030697;ENSMUSG00000031661;ENSMUSG00000032058;ENSMUSG00000032475;ENSMUSG00000046062;ENSMUSG00000056708;ENSMUSG00000061950
GO:0044297	cell body	100	769	0.0791445	0.30562	ENSMUSG00000000214;ENSMUSG00000000632;ENSMUSG00000001270;ENSMUSG00000001761;ENSMUSG00000001985;ENSMUSG00000003037;ENSMUSG00000004366;ENSMUSG00000005483;ENSMUSG00000005699;ENSMUSG00000006435;ENSMUSG00000007670;ENSMUSG00000008301;ENSMUSG00000009406;ENSMUSG00000013629;ENSMUSG00000015599;ENSMUSG00000018583;ENSMUSG00000019261;ENSMUSG00000020052;ENSMUSG00000020178;ENSMUSG00000020723;ENSMUSG00000020810;…
GO:0005901	caveola	16	97	0.0793684	0.30562	ENSMUSG00000001761;ENSMUSG00000004530;ENSMUSG00000021466;ENSMUSG00000021796;ENSMUSG00000027646;ENSMUSG00000030201;ENSMUSG00000031841;ENSMUSG00000032412;ENSMUSG00000032511;ENSMUSG00000037815;ENSMUSG00000038473;ENSMUSG00000045092;ENSMUSG00000048376;ENSMUSG00000055980;ENSMUSG00000061603;ENSMUSG00000062209
GO:0005875	microtubule associated complex	22	142	0.0801551	0.307596	ENSMUSG00000003779;ENSMUSG00000015599;ENSMUSG00000017716;ENSMUSG00000019261;ENSMUSG00000020483;ENSMUSG00000020821;ENSMUSG00000020897;ENSMUSG00000021294;ENSMUSG00000022177;ENSMUSG00000022678;ENSMUSG00000024301;ENSMUSG00000027254;ENSMUSG00000027475;ENSMUSG00000027496;ENSMUSG00000028678;ENSMUSG00000032254;ENSMUSG00000034311;ENSMUSG00000038047;ENSMUSG00000041498;ENSMUSG00000051378;ENSMUSG00000053838;…
GO:0005697	telomerase holoenzyme complex	5	21	0.0811209	0.307596	ENSMUSG00000001056;ENSMUSG00000027404;ENSMUSG00000028010;ENSMUSG00000038290;ENSMUSG00000044847
GO:0035371	microtubule plus-end	5	21	0.0811209	0.307596	ENSMUSG00000002055;ENSMUSG00000023009;ENSMUSG00000028678;ENSMUSG00000040549;ENSMUSG00000051378
GO:0045120	pronucleus	5	21	0.0811209	0.307596	ENSMUSG00000026605;ENSMUSG00000027496;ENSMUSG00000027715;ENSMUSG00000034832;ENSMUSG00000036202
GO:0000346	transcription export complex	4	15	0.0811785	0.307596	ENSMUSG00000019432;ENSMUSG00000025872;ENSMUSG00000041815;ENSMUSG00000079065
GO:0030027	lamellipodium	28	189	0.0846176	0.319606	ENSMUSG00000004530;ENSMUSG00000013076;ENSMUSG00000019359;ENSMUSG00000021279;ENSMUSG00000021676;ENSMUSG00000022178;ENSMUSG00000022272;ENSMUSG00000022995;ENSMUSG00000025265;ENSMUSG00000026024;ENSMUSG00000026879;ENSMUSG00000026923;ENSMUSG00000028868;ENSMUSG00000029581;ENSMUSG00000029674;ENSMUSG00000030123;ENSMUSG00000031955;ENSMUSG00000032737;ENSMUSG00000033278;ENSMUSG00000033420;ENSMUSG00000037032;…
GO:0016234	inclusion body	13	76	0.08499	0.319994	ENSMUSG00000003226;ENSMUSG00000006930;ENSMUSG00000021374;ENSMUSG00000022391;ENSMUSG00000031976;ENSMUSG00000034994;ENSMUSG00000038644;ENSMUSG00000039410;ENSMUSG00000046876;ENSMUSG00000049672;ENSMUSG00000049792;ENSMUSG00000061186;ENSMUSG00000063856
GO:0032589	neuron projection membrane	12	69	0.0864457	0.324445	ENSMUSG00000005089;ENSMUSG00000017314;ENSMUSG00000020178;ENSMUSG00000021057;ENSMUSG00000027895;ENSMUSG00000028173;ENSMUSG00000036006;ENSMUSG00000039419;ENSMUSG00000050556;ENSMUSG00000058248;ENSMUSG00000059213;ENSMUSG00000069170
GO:1904115	axon cytoplasm	10	55	0.0880705	0.3295	ENSMUSG00000006930;ENSMUSG00000020821;ENSMUSG00000022391;ENSMUSG00000027254;ENSMUSG00000031921;ENSMUSG00000032536;ENSMUSG00000032589;ENSMUSG00000057667;ENSMUSG00000060708;ENSMUSG00000063801
GO:0031252	cell leading edge	57	421	0.0893038	0.332314	ENSMUSG00000000555;ENSMUSG00000001864;ENSMUSG00000004530;ENSMUSG00000005089;ENSMUSG00000013076;ENSMUSG00000015745;ENSMUSG00000017314;ENSMUSG00000019359;ENSMUSG00000020178;ENSMUSG00000021057;ENSMUSG00000021279;ENSMUSG00000021676;ENSMUSG00000022178;ENSMUSG00000022272;ENSMUSG00000022995;ENSMUSG00000025223;ENSMUSG00000025265;ENSMUSG00000026024;ENSMUSG00000026383;ENSMUSG00000026842;ENSMUSG00000026879;…
GO:0016342	catenin complex	6	28	0.0898891	0.332314	ENSMUSG00000000305;ENSMUSG00000025880;ENSMUSG00000031841;ENSMUSG00000037815;ENSMUSG00000053166;ENSMUSG00000059674
GO:0097431	mitotic spindle pole	6	28	0.0898891	0.332314	ENSMUSG00000002055;ENSMUSG00000027496;ENSMUSG00000027654;ENSMUSG00000027883;ENSMUSG00000033952;ENSMUSG00000050930
GO:0005681	spliceosomal complex	29	198	0.0899433	0.332314	ENSMUSG00000001383;ENSMUSG00000003360;ENSMUSG00000003660;ENSMUSG00000019432;ENSMUSG00000020850;ENSMUSG00000020929;ENSMUSG00000024007;ENSMUSG00000027404;ENSMUSG00000027628;ENSMUSG00000028882;ENSMUSG00000029345;ENSMUSG00000031848;ENSMUSG00000033222;ENSMUSG00000033732;ENSMUSG00000034889;ENSMUSG00000034931;ENSMUSG00000036537;ENSMUSG00000037070;ENSMUSG00000037993;ENSMUSG00000040383;ENSMUSG00000042079;…
GO:0099568	cytoplasmic region	69	520	0.0930184	0.342232	ENSMUSG00000001313;ENSMUSG00000001642;ENSMUSG00000001985;ENSMUSG00000002006;ENSMUSG00000002233;ENSMUSG00000004530;ENSMUSG00000005699;ENSMUSG00000006930;ENSMUSG00000015804;ENSMUSG00000017144;ENSMUSG00000019433;ENSMUSG00000019820;ENSMUSG00000020536;ENSMUSG00000020821;ENSMUSG00000020886;ENSMUSG00000021318;ENSMUSG00000021365;ENSMUSG00000021373;ENSMUSG00000022272;ENSMUSG00000022391;ENSMUSG00000022602;…
GO:0000813	ESCRT I complex	3	10	0.0950705	0.342232	ENSMUSG00000028437;ENSMUSG00000038740;ENSMUSG00000066278
GO:0030681	multimeric ribonuclease P complex	3	10	0.0950705	0.342232	ENSMUSG00000023156;ENSMUSG00000029715;ENSMUSG00000049950
GO:0035068	micro-ribonucleoprotein complex	3	10	0.0950705	0.342232	ENSMUSG00000036698;ENSMUSG00000052707;ENSMUSG00000067150
GO:0044224	juxtaparanode region of axon	3	10	0.0950705	0.342232	ENSMUSG00000020886;ENSMUSG00000039419;ENSMUSG00000047976
GO:0030904	retromer complex	5	22	0.0956196	0.342232	ENSMUSG00000021326;ENSMUSG00000029560;ENSMUSG00000035901;ENSMUSG00000038024;ENSMUSG00000056972
GO:0030992	intraciliary transport particle B	5	22	0.0956196	0.342232	ENSMUSG00000017858;ENSMUSG00000034317;ENSMUSG00000075271;ENSMUSG00000075272;ENSMUSG00000075273
GO:0099023	tethering complex	11	63	0.0957223	0.342232	ENSMUSG00000010045;ENSMUSG00000018661;ENSMUSG00000020576;ENSMUSG00000020628;ENSMUSG00000028847;ENSMUSG00000031916;ENSMUSG00000040236;ENSMUSG00000047921;ENSMUSG00000061455;ENSMUSG00000070939;ENSMUSG00000074030
GO:0042641	actomyosin	14	85	0.0970709	0.342232	ENSMUSG00000000631;ENSMUSG00000021279;ENSMUSG00000022995;ENSMUSG00000026556;ENSMUSG00000028701;ENSMUSG00000029581;ENSMUSG00000029860;ENSMUSG00000030583;ENSMUSG00000041688;ENSMUSG00000041729;ENSMUSG00000058013;ENSMUSG00000058056;ENSMUSG00000059248;ENSMUSG00000070462
GO:0000784	nuclear chromosome, telomeric region	13	78	0.0996935	0.342232	ENSMUSG00000007589;ENSMUSG00000022545;ENSMUSG00000024742;ENSMUSG00000025872;ENSMUSG00000027323;ENSMUSG00000027845;ENSMUSG00000028010;ENSMUSG00000029345;ENSMUSG00000031921;ENSMUSG00000033430;ENSMUSG00000038644;ENSMUSG00000041147;ENSMUSG00000043909
GO:0005677	chromatin silencing complex	2	5	0.101822	0.342232	ENSMUSG00000039231;ENSMUSG00000040007
GO:0008622	epsilon DNA polymerase complex	2	5	0.101822	0.342232	ENSMUSG00000007080;ENSMUSG00000028394
GO:0030289	protein phosphatase 4 complex	2	5	0.101822	0.342232	ENSMUSG00000030697;ENSMUSG00000061950
GO:0031429	box H/ACA snoRNP complex	2	5	0.101822	0.342232	ENSMUSG00000001056;ENSMUSG00000028010
GO:0031465	Cul4B-RING E3 ubiquitin ligase complex	2	5	0.101822	0.342232	ENSMUSG00000024740;ENSMUSG00000037474
GO:0042765	GPI-anchor transamidase complex	2	5	0.101822	0.342232	ENSMUSG00000017721;ENSMUSG00000041958
GO:0046696	lipopolysaccharide receptor complex	2	5	0.101822	0.342232	ENSMUSG00000025980;ENSMUSG00000043496
GO:0048788	cytoskeleton of presynaptic active zone	2	5	0.101822	0.342232	ENSMUSG00000032589;ENSMUSG00000032890
GO:0070449	elongin complex	2	5	0.101822	0.342232	ENSMUSG00000028668;ENSMUSG00000043439
GO:0071204	histone pre-mRNA 3'end processing complex	2	5	0.101822	0.342232	ENSMUSG00000027404;ENSMUSG00000044847
GO:0072487	MSL complex	2	5	0.101822	0.342232	ENSMUSG00000047669;ENSMUSG00000052915
GO:0072588	box H/ACA RNP complex	2	5	0.101822	0.342232	ENSMUSG00000001056;ENSMUSG00000028010
GO:0097342	ripoptosome	2	5	0.101822	0.342232	ENSMUSG00000031077;ENSMUSG00000047123
GO:0031901	early endosome membrane	18	116	0.104266	0.342232	ENSMUSG00000001173;ENSMUSG00000003200;ENSMUSG00000020536;ENSMUSG00000022500;ENSMUSG00000022602;ENSMUSG00000025702;ENSMUSG00000028173;ENSMUSG00000029560;ENSMUSG00000034557;ENSMUSG00000040945;ENSMUSG00000044147;ENSMUSG00000045374;ENSMUSG00000048497;ENSMUSG00000049969;ENSMUSG00000051343;ENSMUSG00000058248;ENSMUSG00000058486;ENSMUSG00000074811
GO:0016328	lateral plasma membrane	11	64	0.104361	0.342232	ENSMUSG00000000149;ENSMUSG00000004530;ENSMUSG00000024182;ENSMUSG00000024944;ENSMUSG00000026556;ENSMUSG00000027883;ENSMUSG00000028068;ENSMUSG00000032259;ENSMUSG00000032511;ENSMUSG00000039230;ENSMUSG00000050556
GO:0031966	mitochondrial membrane	83	640	0.106036	0.342232	ENSMUSG00000000628;ENSMUSG00000000959;ENSMUSG00000004264;ENSMUSG00000005981;ENSMUSG00000006782;ENSMUSG00000007659;ENSMUSG00000009112;ENSMUSG00000013701;ENSMUSG00000014606;ENSMUSG00000015112;ENSMUSG00000016319;ENSMUSG00000019864;ENSMUSG00000020085;ENSMUSG00000020111;ENSMUSG00000020219;ENSMUSG00000020448;ENSMUSG00000020456;ENSMUSG00000020832;ENSMUSG00000021265;ENSMUSG00000021474;ENSMUSG00000022003;…
GO:0005834	heterotrimeric G-protein complex	7	36	0.106484	0.342232	ENSMUSG00000000149;ENSMUSG00000020611;ENSMUSG00000021303;ENSMUSG00000027523;ENSMUSG00000032562;ENSMUSG00000040009;ENSMUSG00000068523
GO:0008180	COP9 signalosome	7	36	0.106484	0.342232	ENSMUSG00000013076;ENSMUSG00000026240;ENSMUSG00000040325;ENSMUSG00000041688;ENSMUSG00000045763;ENSMUSG00000066357;ENSMUSG00000073616
GO:1905360	GTPase complex	7	36	0.106484	0.342232	ENSMUSG00000000149;ENSMUSG00000020611;ENSMUSG00000021303;ENSMUSG00000027523;ENSMUSG00000032562;ENSMUSG00000040009;ENSMUSG00000068523
GO:1902562	H4 histone acetyltransferase complex	8	43	0.10765	0.342232	ENSMUSG00000020171;ENSMUSG00000027425;ENSMUSG00000027671;ENSMUSG00000028394;ENSMUSG00000031386;ENSMUSG00000047669;ENSMUSG00000052915;ENSMUSG00000069495
GO:0097060	synaptic membrane	64	485	0.110642	0.342232	ENSMUSG00000001985;ENSMUSG00000005089;ENSMUSG00000006134;ENSMUSG00000006435;ENSMUSG00000009681;ENSMUSG00000017314;ENSMUSG00000018362;ENSMUSG00000019558;ENSMUSG00000019820;ENSMUSG00000020178;ENSMUSG00000020723;ENSMUSG00000020886;ENSMUSG00000021057;ENSMUSG00000021782;ENSMUSG00000022602;ENSMUSG00000025161;ENSMUSG00000025813;ENSMUSG00000026787;ENSMUSG00000026833;ENSMUSG00000027253;ENSMUSG00000027895;…
GO:0098562	cytoplasmic side of membrane	26	179	0.111481	0.342232	ENSMUSG00000000149;ENSMUSG00000000214;ENSMUSG00000004071;ENSMUSG00000020611;ENSMUSG00000020886;ENSMUSG00000021057;ENSMUSG00000021277;ENSMUSG00000021303;ENSMUSG00000022500;ENSMUSG00000023015;ENSMUSG00000027164;ENSMUSG00000027523;ENSMUSG00000027540;ENSMUSG00000027646;ENSMUSG00000028967;ENSMUSG00000029550;ENSMUSG00000030350;ENSMUSG00000032562;ENSMUSG00000037295;ENSMUSG00000039546;ENSMUSG00000040009;…
GO:0000941	condensed nuclear chromosome inner kinetochore	1	1	0.113404	0.342232	ENSMUSG00000027635
GO:0002111	BRCA2-BRAF35 complex	1	1	0.113404	0.342232	ENSMUSG00000020232
GO:0002144	cytosolic tRNA wobble base thiouridylase complex	1	1	0.113404	0.342232	ENSMUSG00000038888
GO:0002947	tumor necrosis factor receptor superfamily complex	1	1	0.113404	0.342232	ENSMUSG00000020696
GO:0005585	collagen type II trimer	1	1	0.113404	0.342232	ENSMUSG00000022483
GO:0005691	U6atac snRNP	1	1	0.113404	0.342232	ENSMUSG00000018974
GO:0005848	mRNA cleavage stimulating factor complex	1	1	0.113404	0.342232	ENSMUSG00000027498
GO:0009336	sulfate adenylyltransferase complex (ATP)	1	1	0.113404	0.342232	ENSMUSG00000028032
GO:0030892	mitotic cohesin complex	1	1	0.113404	0.342232	ENSMUSG00000026039
GO:0031431	Dbf4-dependent protein kinase complex	1	1	0.113404	0.342232	ENSMUSG00000002297
GO:0031475	myosin V complex	1	1	0.113404	0.342232	ENSMUSG00000020483
GO:0032144	4-aminobutyrate transaminase complex	1	1	0.113404	0.342232	ENSMUSG00000057880
GO:0033593	BRCA2-MAGE-D1 complex	1	1	0.113404	0.342232	ENSMUSG00000041147
GO:0034506	chromosome, centromeric core domain	1	1	0.113404	0.342232	ENSMUSG00000040945
GO:0034592	synaptic vesicle lumen	1	1	0.113404	0.342232	ENSMUSG00000045573
GO:0034668	integrin alpha4-beta1 complex	1	1	0.113404	0.342232	ENSMUSG00000029163
GO:0034676	integrin alpha6-beta4 complex	1	1	0.113404	0.342232	ENSMUSG00000027111
GO:0034718	SMN-Gemin2 complex	1	1	0.113404	0.342232	ENSMUSG00000037275
GO:0042564	NLS-dependent protein nuclear import complex	1	1	0.113404	0.342232	ENSMUSG00000040463
GO:0070762	nuclear pore transmembrane ring	1	1	0.113404	0.342232	ENSMUSG00000028614
GO:0071148	TEAD-1-YAP complex	1	1	0.113404	0.342232	ENSMUSG00000053110
GO:0071561	nucleus-vacuole junction	1	1	0.113404	0.342232	ENSMUSG00000032571
GO:0097140	BIM-BCL-xl complex	1	1	0.113404	0.342232	ENSMUSG00000027381
GO:0097141	BIM-BCL-2 complex	1	1	0.113404	0.342232	ENSMUSG00000027381
GO:0097630	intrinsic component of omegasome membrane	1	1	0.113404	0.342232	ENSMUSG00000047260
GO:0097631	integral component of omegasome membrane	1	1	0.113404	0.342232	ENSMUSG00000047260
GO:0098637	protein complex involved in cell-matrix adhesion	1	1	0.113404	0.342232	ENSMUSG00000029163
GO:0098753	anchored component of the cytoplasmic side of the plasma membrane	1	1	0.113404	0.342232	ENSMUSG00000030350
GO:0098898	dense core granule lumen	1	1	0.113404	0.342232	ENSMUSG00000045573
GO:0099013	neuronal dense core vesicle lumen	1	1	0.113404	0.342232	ENSMUSG00000045573
GO:0110070	cellularization cleavage furrow	1	1	0.113404	0.342232	ENSMUSG00000032609
GO:0140261	BCOR complex	1	1	0.113404	0.342232	ENSMUSG00000040363
GO:1902503	adenylyltransferase complex	1	1	0.113404	0.342232	ENSMUSG00000028032
GO:1990032	parallel fiber	1	1	0.113404	0.342232	ENSMUSG00000026883
GO:1990070	TRAPPI protein complex	1	1	0.113404	0.342232	ENSMUSG00000040236
GO:1990071	TRAPPII protein complex	1	1	0.113404	0.342232	ENSMUSG00000040236
GO:1990221	L-cysteine desulfurase complex	1	1	0.113404	0.342232	ENSMUSG00000059363
GO:1990875	nucleoplasmic side of nuclear pore	1	1	0.113404	0.342232	ENSMUSG00000021374
GO:1990876	cytoplasmic side of nuclear pore	1	1	0.113404	0.342232	ENSMUSG00000001855
GO:1990971	EMILIN complex	1	1	0.113404	0.342232	ENSMUSG00000029163
GO:0045171	intercellular bridge	10	58	0.115962	0.349062	ENSMUSG00000003779;ENSMUSG00000027469;ENSMUSG00000029518;ENSMUSG00000032254;ENSMUSG00000032609;ENSMUSG00000033233;ENSMUSG00000033684;ENSMUSG00000034311;ENSMUSG00000036442;ENSMUSG00000039849
GO:0030990	intraciliary transport particle	6	30	0.117051	0.34918	ENSMUSG00000007867;ENSMUSG00000017858;ENSMUSG00000034317;ENSMUSG00000075271;ENSMUSG00000075272;ENSMUSG00000075273
GO:0022626	cytosolic ribosome	18	118	0.117635	0.34918	ENSMUSG00000003970;ENSMUSG00000007892;ENSMUSG00000008683;ENSMUSG00000025290;ENSMUSG00000025508;ENSMUSG00000036160;ENSMUSG00000037275;ENSMUSG00000039001;ENSMUSG00000042814;ENSMUSG00000047675;ENSMUSG00000048758;ENSMUSG00000050621;ENSMUSG00000052751;ENSMUSG00000063457;ENSMUSG00000067274;ENSMUSG00000068240;ENSMUSG00000079641;ENSMUSG00000090733
GO:0000800	lateral element	4	17	0.11829	0.34918	ENSMUSG00000017146;ENSMUSG00000024660;ENSMUSG00000027323;ENSMUSG00000041147
GO:0016514	SWI/SNF complex	4	17	0.11829	0.34918	ENSMUSG00000007880;ENSMUSG00000027671;ENSMUSG00000037935;ENSMUSG00000069729
GO:0044292	dendrite terminus	4	17	0.11829	0.34918	ENSMUSG00000001761;ENSMUSG00000017858;ENSMUSG00000021466;ENSMUSG00000037771
GO:0071005	U2-type precatalytic spliceosome	8	44	0.119214	0.34918	ENSMUSG00000001383;ENSMUSG00000020850;ENSMUSG00000027404;ENSMUSG00000031848;ENSMUSG00000033732;ENSMUSG00000057130;ENSMUSG00000068856;ENSMUSG00000078348
GO:0000109	nucleotide-excision repair complex	3	11	0.120122	0.34918	ENSMUSG00000021694;ENSMUSG00000022545;ENSMUSG00000038644
GO:0000782	telomere cap complex	3	11	0.120122	0.34918	ENSMUSG00000007589;ENSMUSG00000031921;ENSMUSG00000033430
GO:0000783	nuclear telomere cap complex	3	11	0.120122	0.34918	ENSMUSG00000007589;ENSMUSG00000031921;ENSMUSG00000033430
GO:0005583	fibrillar collagen trimer	3	11	0.120122	0.34918	ENSMUSG00000022483;ENSMUSG00000026837;ENSMUSG00000045672
GO:0005750	mitochondrial respiratory chain complex III	3	11	0.120122	0.34918	ENSMUSG00000038462;ENSMUSG00000044894;ENSMUSG00000071654
GO:0017119	Golgi transport complex	3	11	0.120122	0.34918	ENSMUSG00000010045;ENSMUSG00000018661;ENSMUSG00000031916
GO:0071564	npBAF complex	3	11	0.120122	0.34918	ENSMUSG00000007880;ENSMUSG00000027671;ENSMUSG00000037935
GO:0098643	banded collagen fibril	3	11	0.120122	0.34918	ENSMUSG00000022483;ENSMUSG00000026837;ENSMUSG00000045672
GO:0044450	microtubule organizing center part	25	173	0.121773	0.353112	ENSMUSG00000002055;ENSMUSG00000003037;ENSMUSG00000005699;ENSMUSG00000006930;ENSMUSG00000016526;ENSMUSG00000017716;ENSMUSG00000017858;ENSMUSG00000020776;ENSMUSG00000020914;ENSMUSG00000021572;ENSMUSG00000024811;ENSMUSG00000027496;ENSMUSG00000028718;ENSMUSG00000029430;ENSMUSG00000030867;ENSMUSG00000033671;ENSMUSG00000036822;ENSMUSG00000040549;ENSMUSG00000047248;ENSMUSG00000047284;ENSMUSG00000048799;…
GO:0030139	endocytic vesicle	26	181	0.122542	0.354475	ENSMUSG00000000631;ENSMUSG00000001173;ENSMUSG00000001761;ENSMUSG00000003037;ENSMUSG00000010047;ENSMUSG00000019433;ENSMUSG00000022212;ENSMUSG00000023830;ENSMUSG00000026879;ENSMUSG00000026883;ENSMUSG00000029518;ENSMUSG00000029860;ENSMUSG00000031861;ENSMUSG00000032259;ENSMUSG00000038668;ENSMUSG00000039414;ENSMUSG00000039844;ENSMUSG00000041598;ENSMUSG00000041688;ENSMUSG00000044147;ENSMUSG00000045664;…
GO:0071011	precatalytic spliceosome	8	45	0.131408	0.378148	ENSMUSG00000001383;ENSMUSG00000020850;ENSMUSG00000027404;ENSMUSG00000031848;ENSMUSG00000033732;ENSMUSG00000057130;ENSMUSG00000068856;ENSMUSG00000078348
GO:0044665	MLL1/2 complex	6	31	0.132001	0.378148	ENSMUSG00000028345;ENSMUSG00000031386;ENSMUSG00000038116;ENSMUSG00000053754;ENSMUSG00000056493;ENSMUSG00000057469
GO:0071007	U2-type catalytic step 2 spliceosome	6	31	0.132001	0.378148	ENSMUSG00000020850;ENSMUSG00000020929;ENSMUSG00000024007;ENSMUSG00000027404;ENSMUSG00000034931;ENSMUSG00000040383
GO:0071339	MLL1 complex	6	31	0.132001	0.378148	ENSMUSG00000028345;ENSMUSG00000031386;ENSMUSG00000038116;ENSMUSG00000053754;ENSMUSG00000056493;ENSMUSG00000057469
GO:0016235	aggresome	7	38	0.132607	0.378969	ENSMUSG00000022391;ENSMUSG00000031976;ENSMUSG00000034994;ENSMUSG00000038644;ENSMUSG00000039410;ENSMUSG00000049672;ENSMUSG00000061186
GO:0000932	P-body	12	75	0.138312	0.393162	ENSMUSG00000008393;ENSMUSG00000021127;ENSMUSG00000021838;ENSMUSG00000021962;ENSMUSG00000022178;ENSMUSG00000023087;ENSMUSG00000025239;ENSMUSG00000028675;ENSMUSG00000036698;ENSMUSG00000038957;ENSMUSG00000040025;ENSMUSG00000052707
GO:0000159	protein phosphatase type 2A complex	4	18	0.139141	0.393162	ENSMUSG00000024500;ENSMUSG00000031661;ENSMUSG00000032058;ENSMUSG00000056708
GO:0030673	axolemma	4	18	0.139141	0.393162	ENSMUSG00000005089;ENSMUSG00000020178;ENSMUSG00000039419;ENSMUSG00000058248
GO:0043218	compact myelin	4	18	0.139141	0.393162	ENSMUSG00000001642;ENSMUSG00000025812;ENSMUSG00000028402;ENSMUSG00000031990
GO:0098858	actin-based cell projection	31	224	0.140773	0.393162	ENSMUSG00000001642;ENSMUSG00000002233;ENSMUSG00000006782;ENSMUSG00000010047;ENSMUSG00000019820;ENSMUSG00000021057;ENSMUSG00000021676;ENSMUSG00000022272;ENSMUSG00000022995;ENSMUSG00000025813;ENSMUSG00000027111;ENSMUSG00000028222;ENSMUSG00000029581;ENSMUSG00000030688;ENSMUSG00000030838;ENSMUSG00000032216;ENSMUSG00000032737;ENSMUSG00000033420;ENSMUSG00000036006;ENSMUSG00000037032;ENSMUSG00000037242;…
GO:0001651	dense fibrillar component	2	6	0.141552	0.393162	ENSMUSG00000026234;ENSMUSG00000028010
GO:0035976	transcription factor AP-1 complex	2	6	0.141552	0.393162	ENSMUSG00000052684;ENSMUSG00000071076
GO:0043219	lateral loop	2	6	0.141552	0.393162	ENSMUSG00000025812;ENSMUSG00000062312
GO:0060171	stereocilium membrane	2	6	0.141552	0.393162	ENSMUSG00000036006;ENSMUSG00000069170
GO:0099030	anchored component of postsynaptic specialization membrane	2	6	0.141552	0.393162	ENSMUSG00000017314;ENSMUSG00000020886
GO:0099031	anchored component of postsynaptic density membrane	2	6	0.141552	0.393162	ENSMUSG00000017314;ENSMUSG00000020886
GO:1990462	omegasome	2	6	0.141552	0.393162	ENSMUSG00000042628;ENSMUSG00000047260
GO:0030136	clathrin-coated vesicle	17	114	0.145478	0.40223	ENSMUSG00000001173;ENSMUSG00000003037;ENSMUSG00000015653;ENSMUSG00000018566;ENSMUSG00000020961;ENSMUSG00000022212;ENSMUSG00000022791;ENSMUSG00000023830;ENSMUSG00000026787;ENSMUSG00000028373;ENSMUSG00000029518;ENSMUSG00000030530;ENSMUSG00000034940;ENSMUSG00000036206;ENSMUSG00000042364;ENSMUSG00000069516;ENSMUSG00000070880
GO:0012505	endomembrane system	452	3816	0.145495	0.40223	ENSMUSG00000000184;ENSMUSG00000000214;ENSMUSG00000000420;ENSMUSG00000000555;ENSMUSG00000000628;ENSMUSG00000000631;ENSMUSG00000000632;ENSMUSG00000000957;ENSMUSG00000001173;ENSMUSG00000001313;ENSMUSG00000001440;ENSMUSG00000001555;ENSMUSG00000001761;ENSMUSG00000001855;ENSMUSG00000003037;ENSMUSG00000003200;ENSMUSG00000003226;ENSMUSG00000003308;ENSMUSG00000003316;ENSMUSG00000003731;ENSMUSG00000003779;…
GO:0120111	neuron projection cytoplasm	14	91	0.146353	0.403382	ENSMUSG00000001985;ENSMUSG00000006930;ENSMUSG00000020821;ENSMUSG00000020886;ENSMUSG00000022391;ENSMUSG00000027254;ENSMUSG00000028173;ENSMUSG00000031921;ENSMUSG00000032536;ENSMUSG00000032589;ENSMUSG00000040396;ENSMUSG00000057667;ENSMUSG00000060708;ENSMUSG00000063801
GO:0000164	protein phosphatase type 1 complex	3	12	0.147272	0.403382	ENSMUSG00000024976;ENSMUSG00000032475;ENSMUSG00000046062
GO:0008278	cohesin complex	3	12	0.147272	0.403382	ENSMUSG00000024791;ENSMUSG00000026039;ENSMUSG00000041408
GO:0045275	respiratory chain complex III	3	12	0.147272	0.403382	ENSMUSG00000038462;ENSMUSG00000044894;ENSMUSG00000071654
GO:0005905	clathrin-coated pit	10	61	0.148213	0.404357	ENSMUSG00000001173;ENSMUSG00000007659;ENSMUSG00000018566;ENSMUSG00000022175;ENSMUSG00000022305;ENSMUSG00000022791;ENSMUSG00000025980;ENSMUSG00000029518;ENSMUSG00000036206;ENSMUSG00000044337
GO:0044304	main axon	12	76	0.14831	0.404357	ENSMUSG00000005089;ENSMUSG00000020178;ENSMUSG00000020886;ENSMUSG00000025812;ENSMUSG00000027254;ENSMUSG00000033174;ENSMUSG00000037032;ENSMUSG00000039419;ENSMUSG00000039952;ENSMUSG00000047976;ENSMUSG00000053819;ENSMUSG00000058248
GO:0030175	filopodium	16	107	0.151746	0.412778	ENSMUSG00000019820;ENSMUSG00000021057;ENSMUSG00000021676;ENSMUSG00000022272;ENSMUSG00000022995;ENSMUSG00000027111;ENSMUSG00000029581;ENSMUSG00000032737;ENSMUSG00000033420;ENSMUSG00000036006;ENSMUSG00000037032;ENSMUSG00000039952;ENSMUSG00000044147;ENSMUSG00000049551;ENSMUSG00000058056;ENSMUSG00000070047
GO:0015629	actin cytoskeleton	61	472	0.153076	0.415442	ENSMUSG00000000631;ENSMUSG00000001864;ENSMUSG00000003200;ENSMUSG00000003308;ENSMUSG00000004530;ENSMUSG00000015804;ENSMUSG00000017776;ENSMUSG00000019359;ENSMUSG00000019820;ENSMUSG00000020483;ENSMUSG00000020536;ENSMUSG00000021279;ENSMUSG00000021373;ENSMUSG00000022272;ENSMUSG00000022602;ENSMUSG00000022897;ENSMUSG00000022995;ENSMUSG00000024143;ENSMUSG00000024236;ENSMUSG00000026094;ENSMUSG00000026556;…
GO:0044291	cell-cell contact zone	12	77	0.158676	0.429656	ENSMUSG00000008090;ENSMUSG00000018965;ENSMUSG00000030516;ENSMUSG00000031990;ENSMUSG00000032012;ENSMUSG00000032511;ENSMUSG00000037815;ENSMUSG00000039546;ENSMUSG00000049134;ENSMUSG00000053819;ENSMUSG00000054889;ENSMUSG00000061603
GO:0005849	mRNA cleavage factor complex	4	19	0.161327	0.433864	ENSMUSG00000024400;ENSMUSG00000027079;ENSMUSG00000027498;ENSMUSG00000053536
GO:0035267	NuA4 histone acetyltransferase complex	4	19	0.161327	0.433864	ENSMUSG00000020171;ENSMUSG00000027671;ENSMUSG00000047669;ENSMUSG00000069495
GO:0043189	H4/H2A histone acetyltransferase complex	4	19	0.161327	0.433864	ENSMUSG00000020171;ENSMUSG00000027671;ENSMUSG00000047669;ENSMUSG00000069495
GO:0070461	SAGA-type complex	5	26	0.165089	0.442977	ENSMUSG00000003680;ENSMUSG00000029196;ENSMUSG00000031386;ENSMUSG00000038697;ENSMUSG00000053134
GO:0030173	integral component of Golgi membrane	9	55	0.165765	0.443786	ENSMUSG00000015653;ENSMUSG00000018169;ENSMUSG00000029570;ENSMUSG00000030530;ENSMUSG00000033272;ENSMUSG00000033684;ENSMUSG00000034118;ENSMUSG00000037089;ENSMUSG00000047719
GO:0009898	cytoplasmic side of plasma membrane	22	157	0.173912	0.463505	ENSMUSG00000000149;ENSMUSG00000000214;ENSMUSG00000020611;ENSMUSG00000020886;ENSMUSG00000021057;ENSMUSG00000021277;ENSMUSG00000021303;ENSMUSG00000022500;ENSMUSG00000023015;ENSMUSG00000027164;ENSMUSG00000027523;ENSMUSG00000027646;ENSMUSG00000028967;ENSMUSG00000030350;ENSMUSG00000032562;ENSMUSG00000037295;ENSMUSG00000039546;ENSMUSG00000040009;ENSMUSG00000042364;ENSMUSG00000042671;ENSMUSG00000047098;…
GO:0043296	apical junction complex	22	157	0.173912	0.463505	ENSMUSG00000005699;ENSMUSG00000013076;ENSMUSG00000017386;ENSMUSG00000020776;ENSMUSG00000024812;ENSMUSG00000025812;ENSMUSG00000027699;ENSMUSG00000028053;ENSMUSG00000028402;ENSMUSG00000030516;ENSMUSG00000031990;ENSMUSG00000032012;ENSMUSG00000037815;ENSMUSG00000039230;ENSMUSG00000039473;ENSMUSG00000041688;ENSMUSG00000052062;ENSMUSG00000053062;ENSMUSG00000056214;ENSMUSG00000062232;ENSMUSG00000070348;…
GO:0005736	RNA polymerase I complex	3	13	0.176159	0.46531	ENSMUSG00000021018;ENSMUSG00000027395;ENSMUSG00000038489
GO:0042405	nuclear inclusion body	3	13	0.176159	0.46531	ENSMUSG00000003226;ENSMUSG00000021374;ENSMUSG00000046876
GO:0044233	Mitochondria-associated ER Membrane	3	13	0.176159	0.46531	ENSMUSG00000042628;ENSMUSG00000061455;ENSMUSG00000093904
GO:0044615	nuclear pore nuclear basket	3	13	0.176159	0.46531	ENSMUSG00000003226;ENSMUSG00000021374;ENSMUSG00000029910
GO:0030684	preribosome	11	71	0.176777	0.465905	ENSMUSG00000001305;ENSMUSG00000004268;ENSMUSG00000022313;ENSMUSG00000023988;ENSMUSG00000026127;ENSMUSG00000028430;ENSMUSG00000032288;ENSMUSG00000051062;ENSMUSG00000061024;ENSMUSG00000070697;ENSMUSG00000079470
GO:0001726	ruffle	24	174	0.181181	0.476453	ENSMUSG00000000555;ENSMUSG00000001864;ENSMUSG00000004530;ENSMUSG00000015745;ENSMUSG00000022272;ENSMUSG00000025265;ENSMUSG00000026024;ENSMUSG00000026383;ENSMUSG00000026842;ENSMUSG00000026879;ENSMUSG00000026923;ENSMUSG00000027523;ENSMUSG00000027646;ENSMUSG00000028868;ENSMUSG00000029581;ENSMUSG00000031955;ENSMUSG00000035078;ENSMUSG00000036995;ENSMUSG00000037742;ENSMUSG00000040276;ENSMUSG00000041688;…
GO:0000347	THO complex	2	7	0.183824	0.47721	ENSMUSG00000025872;ENSMUSG00000079065
GO:0000445	THO complex part of transcription export complex	2	7	0.183824	0.47721	ENSMUSG00000025872;ENSMUSG00000079065
GO:0005828	kinetochore microtubule	2	7	0.183824	0.47721	ENSMUSG00000029414;ENSMUSG00000045328
GO:0016281	eukaryotic translation initiation factor 4F complex	2	7	0.183824	0.47721	ENSMUSG00000045983;ENSMUSG00000093661
GO:0031466	Cul5-RING ubiquitin ligase complex	2	7	0.183824	0.47721	ENSMUSG00000042607;ENSMUSG00000051234
GO:0031082	BLOC complex	4	20	0.184688	0.47721	ENSMUSG00000055553;ENSMUSG00000057667;ENSMUSG00000060708;ENSMUSG00000074811
GO:0032806	carboxy-terminal domain protein kinase complex	4	20	0.184688	0.47721	ENSMUSG00000003119;ENSMUSG00000009555;ENSMUSG00000011960;ENSMUSG00000041297
GO:0044232	organelle membrane contact site	4	20	0.184688	0.47721	ENSMUSG00000032571;ENSMUSG00000042628;ENSMUSG00000061455;ENSMUSG00000093904
GO:0071013	catalytic step 2 spliceosome	14	95	0.185484	0.478225	ENSMUSG00000003360;ENSMUSG00000003660;ENSMUSG00000020850;ENSMUSG00000020929;ENSMUSG00000024007;ENSMUSG00000027404;ENSMUSG00000029345;ENSMUSG00000033732;ENSMUSG00000034889;ENSMUSG00000034931;ENSMUSG00000037070;ENSMUSG00000037993;ENSMUSG00000040383;ENSMUSG00000042079
GO:0005741	mitochondrial outer membrane	24	175	0.188724	0.485525	ENSMUSG00000000628;ENSMUSG00000004264;ENSMUSG00000006782;ENSMUSG00000007659;ENSMUSG00000019864;ENSMUSG00000020085;ENSMUSG00000020448;ENSMUSG00000022412;ENSMUSG00000024500;ENSMUSG00000028991;ENSMUSG00000031924;ENSMUSG00000034993;ENSMUSG00000036580;ENSMUSG00000037523;ENSMUSG00000037905;ENSMUSG00000038028;ENSMUSG00000038612;ENSMUSG00000038861;ENSMUSG00000041241;ENSMUSG00000048756;ENSMUSG00000050132;…
GO:0005814	centriole	18	127	0.189659	0.486873	ENSMUSG00000003037;ENSMUSG00000006930;ENSMUSG00000017716;ENSMUSG00000017858;ENSMUSG00000020776;ENSMUSG00000020914;ENSMUSG00000027496;ENSMUSG00000028718;ENSMUSG00000029430;ENSMUSG00000030867;ENSMUSG00000033671;ENSMUSG00000036822;ENSMUSG00000047248;ENSMUSG00000047284;ENSMUSG00000048799;ENSMUSG00000063810;ENSMUSG00000064128;ENSMUSG00000072082
GO:0031228	intrinsic component of Golgi membrane	9	57	0.192605	0.488916	ENSMUSG00000015653;ENSMUSG00000018169;ENSMUSG00000029570;ENSMUSG00000030530;ENSMUSG00000033272;ENSMUSG00000033684;ENSMUSG00000034118;ENSMUSG00000037089;ENSMUSG00000047719
GO:0098590	plasma membrane region	152	1254	0.196042	0.488916	ENSMUSG00000000149;ENSMUSG00000000555;ENSMUSG00000000958;ENSMUSG00000001436;ENSMUSG00000001761;ENSMUSG00000001864;ENSMUSG00000001985;ENSMUSG00000002233;ENSMUSG00000003534;ENSMUSG00000003779;ENSMUSG00000004530;ENSMUSG00000005089;ENSMUSG00000005699;ENSMUSG00000006134;ENSMUSG00000006435;ENSMUSG00000009681;ENSMUSG00000010047;ENSMUSG00000013076;ENSMUSG00000014773;ENSMUSG00000015202;ENSMUSG00000015745;…
GO:0070160	tight junction	20	144	0.198591	0.488916	ENSMUSG00000005699;ENSMUSG00000013076;ENSMUSG00000017386;ENSMUSG00000024812;ENSMUSG00000025812;ENSMUSG00000027699;ENSMUSG00000028053;ENSMUSG00000028402;ENSMUSG00000030516;ENSMUSG00000030583;ENSMUSG00000031990;ENSMUSG00000039230;ENSMUSG00000039473;ENSMUSG00000041688;ENSMUSG00000052062;ENSMUSG00000053062;ENSMUSG00000056214;ENSMUSG00000062232;ENSMUSG00000070348;ENSMUSG00000084883
GO:0019898	extrinsic component of membrane	41	317	0.206109	0.488916	ENSMUSG00000000149;ENSMUSG00000000305;ENSMUSG00000006134;ENSMUSG00000018362;ENSMUSG00000020611;ENSMUSG00000020886;ENSMUSG00000021303;ENSMUSG00000023015;ENSMUSG00000025880;ENSMUSG00000026833;ENSMUSG00000027030;ENSMUSG00000027381;ENSMUSG00000027523;ENSMUSG00000027646;ENSMUSG00000028698;ENSMUSG00000028967;ENSMUSG00000031841;ENSMUSG00000032462;ENSMUSG00000032562;ENSMUSG00000032571;ENSMUSG00000032589;…
GO:0000177	cytoplasmic exosome (RNase complex)	3	14	0.206429	0.488916	ENSMUSG00000008393;ENSMUSG00000034259;ENSMUSG00000042535
GO:0032591	dendritic spine membrane	3	14	0.206429	0.488916	ENSMUSG00000017314;ENSMUSG00000021057;ENSMUSG00000059213
GO:0098554	cytoplasmic side of endoplasmic reticulum membrane	3	14	0.206429	0.488916	ENSMUSG00000027540;ENSMUSG00000029550;ENSMUSG00000046785
GO:0098691	dopaminergic synapse	3	14	0.206429	0.488916	ENSMUSG00000027950;ENSMUSG00000029219;ENSMUSG00000032259
GO:0098981	cholinergic synapse	3	14	0.206429	0.488916	ENSMUSG00000027950;ENSMUSG00000029219;ENSMUSG00000042388
GO:0005923	bicellular tight junction	19	137	0.20783	0.488916	ENSMUSG00000005699;ENSMUSG00000013076;ENSMUSG00000017386;ENSMUSG00000024812;ENSMUSG00000025812;ENSMUSG00000027699;ENSMUSG00000028053;ENSMUSG00000028402;ENSMUSG00000030516;ENSMUSG00000031990;ENSMUSG00000039230;ENSMUSG00000039473;ENSMUSG00000041688;ENSMUSG00000052062;ENSMUSG00000053062;ENSMUSG00000056214;ENSMUSG00000062232;ENSMUSG00000070348;ENSMUSG00000084883
GO:0001725	stress fiber	11	74	0.213621	0.488916	ENSMUSG00000022995;ENSMUSG00000026556;ENSMUSG00000029581;ENSMUSG00000029860;ENSMUSG00000030583;ENSMUSG00000041688;ENSMUSG00000041729;ENSMUSG00000058013;ENSMUSG00000058056;ENSMUSG00000059248;ENSMUSG00000070462
GO:0097517	contractile actin filament bundle	11	74	0.213621	0.488916	ENSMUSG00000022995;ENSMUSG00000026556;ENSMUSG00000029581;ENSMUSG00000029860;ENSMUSG00000030583;ENSMUSG00000041688;ENSMUSG00000041729;ENSMUSG00000058013;ENSMUSG00000058056;ENSMUSG00000059248;ENSMUSG00000070462
GO:0099146	intrinsic component of postsynaptic density membrane	11	74	0.213621	0.488916	ENSMUSG00000017314;ENSMUSG00000020723;ENSMUSG00000020886;ENSMUSG00000025161;ENSMUSG00000030600;ENSMUSG00000036957;ENSMUSG00000045045;ENSMUSG00000047085;ENSMUSG00000060534;ENSMUSG00000062209;ENSMUSG00000063434
GO:0000308	cytoplasmic cyclin-dependent protein kinase holoenzyme complex	1	2	0.213952	0.488916	ENSMUSG00000024286
GO:0000799	nuclear condensin complex	1	2	0.213952	0.488916	ENSMUSG00000034906
GO:0000806	Y chromosome	1	2	0.213952	0.488916	ENSMUSG00000025358
GO:0002944	cyclin K-CDK12 complex	1	2	0.213952	0.488916	ENSMUSG00000003119
GO:0002945	cyclin K-CDK13 complex	1	2	0.213952	0.488916	ENSMUSG00000041297
GO:0005863	striated muscle myosin thick filament	1	2	0.213952	0.488916	ENSMUSG00000051675
GO:0005900	oncostatin-M receptor complex	1	2	0.213952	0.488916	ENSMUSG00000021756
GO:0005960	glycine cleavage complex	1	2	0.213952	0.488916	ENSMUSG00000024827
GO:0008623	CHRAC	1	2	0.213952	0.488916	ENSMUSG00000035021
GO:0009330	DNA topoisomerase complex (ATP-hydrolyzing)	1	2	0.213952	0.488916	ENSMUSG00000020914
GO:0010370	perinucleolar chromocenter	1	2	0.213952	0.488916	ENSMUSG00000007589
GO:0019035	viral integration complex	1	2	0.213952	0.488916	ENSMUSG00000020914
GO:0030142	COPI-coated Golgi to ER transport vesicle	1	2	0.213952	0.488916	ENSMUSG00000027523
GO:0031680	G-protein beta/gamma-subunit complex	1	2	0.213952	0.488916	ENSMUSG00000068523
GO:0032044	DSIF complex	1	2	0.213952	0.488916	ENSMUSG00000020485
GO:0032545	CURI complex	1	2	0.213952	0.488916	ENSMUSG00000028430
GO:0032807	DNA ligase IV complex	1	2	0.213952	0.488916	ENSMUSG00000049717
GO:0034456	UTP-C complex	1	2	0.213952	0.488916	ENSMUSG00000028430
GO:0042272	nuclear RNA export factor complex	1	2	0.213952	0.488916	ENSMUSG00000067150
GO:0042709	succinate-CoA ligase complex	1	2	0.213952	0.488916	ENSMUSG00000061838
GO:0043190	ATP-binding cassette (ABC) transporter complex	1	2	0.213952	0.488916	ENSMUSG00000040505
GO:0043259	laminin-10 complex	1	2	0.213952	0.488916	ENSMUSG00000015647
GO:0043513	inhibin B complex	1	2	0.213952	0.488916	ENSMUSG00000037035
GO:0044301	climbing fiber	1	2	0.213952	0.488916	ENSMUSG00000026883
GO:0045244	succinate-CoA ligase complex (GDP-forming)	1	2	0.213952	0.488916	ENSMUSG00000061838
GO:0070418	DNA-dependent protein kinase complex	1	2	0.213952	0.488916	ENSMUSG00000035011
GO:0070436	Grb2-EGFR complex	1	2	0.213952	0.488916	ENSMUSG00000022791
GO:0070557	PCNA-p21 complex	1	2	0.213952	0.488916	ENSMUSG00000023067
GO:0071144	heteromeric SMAD protein complex	1	2	0.213952	0.488916	ENSMUSG00000032402
GO:0090537	CERF complex	1	2	0.213952	0.488916	ENSMUSG00000071226
GO:0097123	cyclin A1-CDK2 complex	1	2	0.213952	0.488916	ENSMUSG00000025358
GO:0097135	cyclin E2-CDK2 complex	1	2	0.213952	0.488916	ENSMUSG00000025358
GO:0097196	Shu complex	1	2	0.213952	0.488916	ENSMUSG00000051238
GO:0097226	sperm mitochondrial sheath	1	2	0.213952	0.488916	ENSMUSG00000028792
GO:0097344	Rix1 complex	1	2	0.213952	0.488916	ENSMUSG00000028345
GO:0097362	MCM8-MCM9 complex	1	2	0.213952	0.488916	ENSMUSG00000058298
GO:0097575	lateral cell cortex	1	2	0.213952	0.488916	ENSMUSG00000027883
GO:0099617	matrix side of mitochondrial inner membrane	1	2	0.213952	0.488916	ENSMUSG00000046598
GO:0150001	primary dendrite	1	2	0.213952	0.488916	ENSMUSG00000027254
GO:1902560	GMP reductase complex	1	2	0.213952	0.488916	ENSMUSG00000000253
GO:1990005	granular vesicle	1	2	0.213952	0.488916	ENSMUSG00000028789
GO:1990030	pericellular basket	1	2	0.213952	0.488916	ENSMUSG00000050947
GO:1990072	TRAPPIII protein complex	1	2	0.213952	0.488916	ENSMUSG00000040236
GO:1990257	piccolo-bassoon transport vesicle	1	2	0.213952	0.488916	ENSMUSG00000032589
GO:0030426	growth cone	28	211	0.214638	0.489541	ENSMUSG00000001761;ENSMUSG00000005699;ENSMUSG00000006930;ENSMUSG00000019820;ENSMUSG00000021466;ENSMUSG00000021848;ENSMUSG00000022687;ENSMUSG00000025812;ENSMUSG00000026024;ENSMUSG00000026833;ENSMUSG00000026842;ENSMUSG00000029581;ENSMUSG00000029674;ENSMUSG00000031010;ENSMUSG00000032012;ENSMUSG00000032536;ENSMUSG00000037032;ENSMUSG00000039621;ENSMUSG00000042121;ENSMUSG00000045763;ENSMUSG00000048895;…
GO:0016592	mediator complex	6	36	0.218487	0.497362	ENSMUSG00000015804;ENSMUSG00000018160;ENSMUSG00000045248;ENSMUSG00000056476;ENSMUSG00000061650;ENSMUSG00000066042
GO:0005721	pericentric heterochromatin	5	29	0.22698	0.508181	ENSMUSG00000018654;ENSMUSG00000024660;ENSMUSG00000029177;ENSMUSG00000033326;ENSMUSG00000068267
GO:0044305	calyx of Held	5	29	0.22698	0.508181	ENSMUSG00000025867;ENSMUSG00000027895;ENSMUSG00000028222;ENSMUSG00000047976;ENSMUSG00000062661
GO:0005818	aster	2	8	0.227551	0.508181	ENSMUSG00000027469;ENSMUSG00000051378
GO:0032584	growth cone membrane	2	8	0.227551	0.508181	ENSMUSG00000032012;ENSMUSG00000060534
GO:0042587	glycogen granule	2	8	0.227551	0.508181	ENSMUSG00000005615;ENSMUSG00000049999
GO:0043256	laminin complex	2	8	0.227551	0.508181	ENSMUSG00000015647;ENSMUSG00000032796
GO:0070531	BRCA1-A complex	2	8	0.227551	0.508181	ENSMUSG00000017146;ENSMUSG00000026196
GO:0070847	core mediator complex	2	8	0.227551	0.508181	ENSMUSG00000045248;ENSMUSG00000066042
GO:0099569	presynaptic cytoskeleton	2	8	0.227551	0.508181	ENSMUSG00000032589;ENSMUSG00000032890
GO:1990316	Atg1/ULK1 kinase complex	2	8	0.227551	0.508181	ENSMUSG00000028893;ENSMUSG00000049323
GO:0032432	actin filament bundle	12	83	0.227953	0.508181	ENSMUSG00000022995;ENSMUSG00000026556;ENSMUSG00000029581;ENSMUSG00000029860;ENSMUSG00000030583;ENSMUSG00000041688;ENSMUSG00000041729;ENSMUSG00000058013;ENSMUSG00000058056;ENSMUSG00000059248;ENSMUSG00000069662;ENSMUSG00000070462
GO:0030135	coated vesicle	26	197	0.233504	0.519578	ENSMUSG00000001173;ENSMUSG00000003037;ENSMUSG00000015653;ENSMUSG00000018566;ENSMUSG00000020088;ENSMUSG00000020961;ENSMUSG00000022212;ENSMUSG00000022791;ENSMUSG00000023830;ENSMUSG00000025980;ENSMUSG00000026556;ENSMUSG00000026787;ENSMUSG00000026924;ENSMUSG00000027255;ENSMUSG00000027523;ENSMUSG00000028373;ENSMUSG00000028779;ENSMUSG00000029518;ENSMUSG00000030530;ENSMUSG00000034940;ENSMUSG00000036206;…
GO:0005732	small nucleolar ribonucleoprotein complex	4	22	0.234265	0.520295	ENSMUSG00000001056;ENSMUSG00000028010;ENSMUSG00000029715;ENSMUSG00000051062
GO:0030427	site of polarized growth	28	214	0.237544	0.52312	ENSMUSG00000001761;ENSMUSG00000005699;ENSMUSG00000006930;ENSMUSG00000019820;ENSMUSG00000021466;ENSMUSG00000021848;ENSMUSG00000022687;ENSMUSG00000025812;ENSMUSG00000026024;ENSMUSG00000026833;ENSMUSG00000026842;ENSMUSG00000029581;ENSMUSG00000029674;ENSMUSG00000031010;ENSMUSG00000032012;ENSMUSG00000032536;ENSMUSG00000037032;ENSMUSG00000039621;ENSMUSG00000042121;ENSMUSG00000045763;ENSMUSG00000048895;…
GO:0005662	DNA replication factor A complex	3	15	0.237742	0.52312	ENSMUSG00000028884;ENSMUSG00000039354;ENSMUSG00000057469
GO:0031011	Ino80 complex	3	15	0.237742	0.52312	ENSMUSG00000021264;ENSMUSG00000027671;ENSMUSG00000056493
GO:0031083	BLOC-1 complex	3	15	0.237742	0.52312	ENSMUSG00000055553;ENSMUSG00000057667;ENSMUSG00000060708
GO:0042575	DNA polymerase complex	3	15	0.237742	0.52312	ENSMUSG00000007080;ENSMUSG00000028394;ENSMUSG00000038644
GO:0098839	postsynaptic density membrane	13	92	0.240765	0.528791	ENSMUSG00000017314;ENSMUSG00000020723;ENSMUSG00000020886;ENSMUSG00000022602;ENSMUSG00000025161;ENSMUSG00000030600;ENSMUSG00000036957;ENSMUSG00000040276;ENSMUSG00000045045;ENSMUSG00000047085;ENSMUSG00000060534;ENSMUSG00000062209;ENSMUSG00000063434
GO:0034451	centriolar satellite	5	30	0.248966	0.545791	ENSMUSG00000002055;ENSMUSG00000005699;ENSMUSG00000021572;ENSMUSG00000030867;ENSMUSG00000047248
GO:0031594	neuromuscular junction	13	93	0.253024	0.553665	ENSMUSG00000006134;ENSMUSG00000015647;ENSMUSG00000019820;ENSMUSG00000020886;ENSMUSG00000021709;ENSMUSG00000027253;ENSMUSG00000027895;ENSMUSG00000029468;ENSMUSG00000037032;ENSMUSG00000042388;ENSMUSG00000048376;ENSMUSG00000048895;ENSMUSG00000053819
GO:0043601	nuclear replisome	4	23	0.260145	0.568199	ENSMUSG00000028884;ENSMUSG00000038644;ENSMUSG00000039354;ENSMUSG00000057469
GO:0005788	endoplasmic reticulum lumen	16	118	0.261192	0.569436	ENSMUSG00000001555;ENSMUSG00000005973;ENSMUSG00000022519;ENSMUSG00000024357;ENSMUSG00000024896;ENSMUSG00000025130;ENSMUSG00000025823;ENSMUSG00000029781;ENSMUSG00000030093;ENSMUSG00000030101;ENSMUSG00000030530;ENSMUSG00000031835;ENSMUSG00000037470;ENSMUSG00000038991;ENSMUSG00000069516;ENSMUSG00000070436
GO:0005902	microvillus	13	94	0.265505	0.574737	ENSMUSG00000001642;ENSMUSG00000006782;ENSMUSG00000010047;ENSMUSG00000021676;ENSMUSG00000029581;ENSMUSG00000030688;ENSMUSG00000030838;ENSMUSG00000032216;ENSMUSG00000037242;ENSMUSG00000044708;ENSMUSG00000062312;ENSMUSG00000063681;ENSMUSG00000069516
GO:1903561	extracellular vesicle	13	94	0.265505	0.574737	ENSMUSG00000007041;ENSMUSG00000008734;ENSMUSG00000018566;ENSMUSG00000020592;ENSMUSG00000022602;ENSMUSG00000025351;ENSMUSG00000025980;ENSMUSG00000028577;ENSMUSG00000033684;ENSMUSG00000036698;ENSMUSG00000037070;ENSMUSG00000042364;ENSMUSG00000042659
GO:0005671	Ada2/Gcn5/Ada3 transcription activator complex	3	16	0.269776	0.574737	ENSMUSG00000027425;ENSMUSG00000028394;ENSMUSG00000031386
GO:0032156	septin cytoskeleton	3	16	0.269776	0.574737	ENSMUSG00000042688;ENSMUSG00000058013;ENSMUSG00000059248
GO:0033202	DNA helicase complex	3	16	0.269776	0.574737	ENSMUSG00000021264;ENSMUSG00000027671;ENSMUSG00000056493
GO:0048188	Set1C/COMPASS complex	3	16	0.269776	0.574737	ENSMUSG00000031386;ENSMUSG00000038384;ENSMUSG00000042308
GO:0098644	complex of collagen trimers	3	16	0.269776	0.574737	ENSMUSG00000022483;ENSMUSG00000026837;ENSMUSG00000045672
GO:0000314	organellar small ribosomal subunit	5	31	0.271459	0.574737	ENSMUSG00000034211;ENSMUSG00000035772;ENSMUSG00000038880;ENSMUSG00000045948;ENSMUSG00000046756
GO:0005763	mitochondrial small ribosomal subunit	5	31	0.271459	0.574737	ENSMUSG00000034211;ENSMUSG00000035772;ENSMUSG00000038880;ENSMUSG00000045948;ENSMUSG00000046756
GO:0032593	insulin-responsive compartment	2	9	0.271861	0.574737	ENSMUSG00000018566;ENSMUSG00000038024
GO:0035748	myelin sheath abaxonal region	2	9	0.271861	0.574737	ENSMUSG00000006782;ENSMUSG00000020536
GO:0043203	axon hillock	2	9	0.271861	0.574737	ENSMUSG00000027469;ENSMUSG00000027496
GO:0044214	spanning component of plasma membrane	2	9	0.271861	0.574737	ENSMUSG00000020447;ENSMUSG00000039546
GO:0070652	HAUS complex	2	9	0.271861	0.574737	ENSMUSG00000022177;ENSMUSG00000038047
GO:0089717	spanning component of membrane	2	9	0.271861	0.574737	ENSMUSG00000020447;ENSMUSG00000039546
GO:0097542	ciliary tip	2	9	0.271861	0.574737	ENSMUSG00000017858;ENSMUSG00000048402
GO:0099025	anchored component of postsynaptic membrane	2	9	0.271861	0.574737	ENSMUSG00000017314;ENSMUSG00000020886
GO:0031256	leading edge membrane	23	177	0.274978	0.576087	ENSMUSG00000000555;ENSMUSG00000001864;ENSMUSG00000004530;ENSMUSG00000005089;ENSMUSG00000015745;ENSMUSG00000017314;ENSMUSG00000020178;ENSMUSG00000021057;ENSMUSG00000026383;ENSMUSG00000027646;ENSMUSG00000027895;ENSMUSG00000028173;ENSMUSG00000030123;ENSMUSG00000033420;ENSMUSG00000035078;ENSMUSG00000036006;ENSMUSG00000037742;ENSMUSG00000039419;ENSMUSG00000040276;ENSMUSG00000050556;ENSMUSG00000058248;…
GO:0030133	transport vesicle	45	362	0.277521	0.576087	ENSMUSG00000000214;ENSMUSG00000003037;ENSMUSG00000006930;ENSMUSG00000007659;ENSMUSG00000008090;ENSMUSG00000015653;ENSMUSG00000018566;ENSMUSG00000019433;ENSMUSG00000020088;ENSMUSG00000020886;ENSMUSG00000020961;ENSMUSG00000021337;ENSMUSG00000021903;ENSMUSG00000023830;ENSMUSG00000024403;ENSMUSG00000025582;ENSMUSG00000026787;ENSMUSG00000026924;ENSMUSG00000027220;ENSMUSG00000027523;ENSMUSG00000027895;…
GO:0031253	cell projection membrane	42	338	0.286701	0.576087	ENSMUSG00000000149;ENSMUSG00000000555;ENSMUSG00000001436;ENSMUSG00000001761;ENSMUSG00000001864;ENSMUSG00000004530;ENSMUSG00000005089;ENSMUSG00000015745;ENSMUSG00000017314;ENSMUSG00000019820;ENSMUSG00000020178;ENSMUSG00000020447;ENSMUSG00000020611;ENSMUSG00000021057;ENSMUSG00000022272;ENSMUSG00000024976;ENSMUSG00000025786;ENSMUSG00000026383;ENSMUSG00000027646;ENSMUSG00000027895;ENSMUSG00000028173;…
GO:0099056	integral component of presynaptic membrane	14	104	0.288703	0.576087	ENSMUSG00000005089;ENSMUSG00000020178;ENSMUSG00000027895;ENSMUSG00000027950;ENSMUSG00000028664;ENSMUSG00000030310;ENSMUSG00000031217;ENSMUSG00000031772;ENSMUSG00000032012;ENSMUSG00000032259;ENSMUSG00000036957;ENSMUSG00000047976;ENSMUSG00000058248;ENSMUSG00000062209
GO:0042470	melanosome	13	96	0.291066	0.576087	ENSMUSG00000000214;ENSMUSG00000000957;ENSMUSG00000006782;ENSMUSG00000007891;ENSMUSG00000020611;ENSMUSG00000024403;ENSMUSG00000025130;ENSMUSG00000025351;ENSMUSG00000027597;ENSMUSG00000029430;ENSMUSG00000029518;ENSMUSG00000032412;ENSMUSG00000079316
GO:0048770	pigment granule	13	96	0.291066	0.576087	ENSMUSG00000000214;ENSMUSG00000000957;ENSMUSG00000006782;ENSMUSG00000007891;ENSMUSG00000020611;ENSMUSG00000024403;ENSMUSG00000025130;ENSMUSG00000025351;ENSMUSG00000027597;ENSMUSG00000029430;ENSMUSG00000029518;ENSMUSG00000032412;ENSMUSG00000079316
GO:0043197	dendritic spine	26	204	0.292869	0.576087	ENSMUSG00000000632;ENSMUSG00000003037;ENSMUSG00000005089;ENSMUSG00000005483;ENSMUSG00000006435;ENSMUSG00000017314;ENSMUSG00000019433;ENSMUSG00000020886;ENSMUSG00000021057;ENSMUSG00000022602;ENSMUSG00000026024;ENSMUSG00000028222;ENSMUSG00000030376;ENSMUSG00000030519;ENSMUSG00000032216;ENSMUSG00000032259;ENSMUSG00000034730;ENSMUSG00000036306;ENSMUSG00000037032;ENSMUSG00000038668;ENSMUSG00000041444;…
GO:0070069	cytochrome complex	5	32	0.294357	0.576087	ENSMUSG00000035885;ENSMUSG00000038462;ENSMUSG00000041697;ENSMUSG00000044894;ENSMUSG00000071654
GO:0032839	dendrite cytoplasm	6	40	0.298	0.576087	ENSMUSG00000001985;ENSMUSG00000006930;ENSMUSG00000020886;ENSMUSG00000028173;ENSMUSG00000032536;ENSMUSG00000040396
GO:0014704	intercalated disc	8	56	0.299386	0.576087	ENSMUSG00000018965;ENSMUSG00000030516;ENSMUSG00000032511;ENSMUSG00000037815;ENSMUSG00000049134;ENSMUSG00000053819;ENSMUSG00000054889;ENSMUSG00000061603
GO:0043230	extracellular organelle	14	105	0.301182	0.576087	ENSMUSG00000007041;ENSMUSG00000008734;ENSMUSG00000018566;ENSMUSG00000020592;ENSMUSG00000022602;ENSMUSG00000025351;ENSMUSG00000025980;ENSMUSG00000028577;ENSMUSG00000028766;ENSMUSG00000033684;ENSMUSG00000036698;ENSMUSG00000037070;ENSMUSG00000042364;ENSMUSG00000042659
GO:0043034	costamere	3	17	0.302238	0.576087	ENSMUSG00000017009;ENSMUSG00000024236;ENSMUSG00000039952
GO:0000110	nucleotide-excision repair factor 1 complex	1	3	0.303102	0.576087	ENSMUSG00000022545
GO:0005606	laminin-1 complex	1	3	0.303102	0.576087	ENSMUSG00000032796
GO:0005608	laminin-3 complex	1	3	0.303102	0.576087	ENSMUSG00000032796
GO:0005610	laminin-5 complex	1	3	0.303102	0.576087	ENSMUSG00000015647
GO:0005896	interleukin-6 receptor complex	1	3	0.303102	0.576087	ENSMUSG00000021756
GO:0005927	muscle tendon junction	1	3	0.303102	0.576087	ENSMUSG00000049134
GO:0005958	DNA-dependent protein kinase-DNA ligase 4 complex	1	3	0.303102	0.576087	ENSMUSG00000049717
GO:0008275	gamma-tubulin small complex	1	3	0.303102	0.576087	ENSMUSG00000051786
GO:0014701	junctional sarcoplasmic reticulum membrane	1	3	0.303102	0.576087	ENSMUSG00000061603
GO:0016222	procollagen-proline 4-dioxygenase complex	1	3	0.303102	0.576087	ENSMUSG00000025130
GO:0016533	protein kinase 5 complex	1	3	0.303102	0.576087	ENSMUSG00000048895
GO:0016939	kinesin II complex	1	3	0.303102	0.576087	ENSMUSG00000027475
GO:0018444	translation release factor complex	1	3	0.303102	0.576087	ENSMUSG00000071723
GO:0031084	BLOC-2 complex	1	3	0.303102	0.576087	ENSMUSG00000074811
GO:0031391	Elg1 RFC-like complex	1	3	0.303102	0.576087	ENSMUSG00000017550
GO:0031417	NatC complex	1	3	0.303102	0.576087	ENSMUSG00000036282
GO:0031523	Myb complex	1	3	0.303102	0.576087	ENSMUSG00000017861
GO:0032021	NELF complex	1	3	0.303102	0.576087	ENSMUSG00000016253
GO:0032301	MutSalpha complex	1	3	0.303102	0.576087	ENSMUSG00000005370
GO:0032444	activin responsive factor complex	1	3	0.303102	0.576087	ENSMUSG00000024515
GO:0032449	CBM complex	1	3	0.303102	0.576087	ENSMUSG00000028191
GO:0032783	ELL-EAF complex	1	3	0.303102	0.576087	ENSMUSG00000049470
GO:0034365	discoidal high-density lipoprotein particle	1	3	0.303102	0.576087	ENSMUSG00000024391
GO:0034455	t-UTP complex	1	3	0.303102	0.576087	ENSMUSG00000018433
GO:0035189	Rb-E2F complex	1	3	0.303102	0.576087	ENSMUSG00000027490
GO:0036194	muscle cell projection	1	3	0.303102	0.576087	ENSMUSG00000015745
GO:0036195	muscle cell projection membrane	1	3	0.303102	0.576087	ENSMUSG00000015745
GO:0043224	nuclear SCF ubiquitin ligase complex	1	3	0.303102	0.576087	ENSMUSG00000051234
GO:0043511	inhibin complex	1	3	0.303102	0.576087	ENSMUSG00000037035
GO:0043541	UDP-N-acetylglucosamine transferase complex	1	3	0.303102	0.576087	ENSMUSG00000027198
GO:0044393	microspike	1	3	0.303102	0.576087	ENSMUSG00000029581
GO:0045298	tubulin complex	1	3	0.303102	0.576087	ENSMUSG00000036752
GO:0046695	SLIK (SAGA-like) complex	1	3	0.303102	0.576087	ENSMUSG00000003680
GO:0070939	Dsl1/NZR complex	1	3	0.303102	0.576087	ENSMUSG00000020576
GO:0071008	U2-type post-mRNA release spliceosomal complex	1	3	0.303102	0.576087	ENSMUSG00000029345
GO:0097268	cytoophidium	1	3	0.303102	0.576087	ENSMUSG00000022791
GO:0097451	glial limiting end-foot	1	3	0.303102	0.576087	ENSMUSG00000031785
GO:0097454	Schwann cell microvillus	1	3	0.303102	0.576087	ENSMUSG00000001642
GO:0097574	lateral part of cell	1	3	0.303102	0.576087	ENSMUSG00000027883
GO:0097629	extrinsic component of omegasome membrane	1	3	0.303102	0.576087	ENSMUSG00000042628
GO:0098559	cytoplasmic side of early endosome membrane	1	3	0.303102	0.576087	ENSMUSG00000022500
GO:0098576	lumenal side of membrane	1	3	0.303102	0.576087	ENSMUSG00000046598
GO:0098855	HCN channel complex	1	3	0.303102	0.576087	ENSMUSG00000032338
GO:0099154	serotonergic synapse	1	3	0.303102	0.576087	ENSMUSG00000029219
GO:1990131	Gtr1-Gtr2 GTPase complex	1	3	0.303102	0.576087	ENSMUSG00000070934
GO:1990415	Pex17p-Pex14p docking complex	1	3	0.303102	0.576087	ENSMUSG00000020283
GO:1990423	RZZ complex	1	3	0.303102	0.576087	ENSMUSG00000029414
GO:1990429	peroxisomal importomer complex	1	3	0.303102	0.576087	ENSMUSG00000020283
GO:1990597	AIP1-IRE1 complex	1	3	0.303102	0.576087	ENSMUSG00000026883
GO:1990761	growth cone lamellipodium	1	3	0.303102	0.576087	ENSMUSG00000037032
GO:1990812	growth cone filopodium	1	3	0.303102	0.576087	ENSMUSG00000037032
GO:0150034	distal axon	45	366	0.303863	0.576164	ENSMUSG00000000214;ENSMUSG00000001761;ENSMUSG00000001985;ENSMUSG00000005699;ENSMUSG00000006930;ENSMUSG00000009406;ENSMUSG00000013629;ENSMUSG00000019820;ENSMUSG00000021466;ENSMUSG00000021848;ENSMUSG00000022687;ENSMUSG00000025190;ENSMUSG00000025812;ENSMUSG00000025867;ENSMUSG00000026024;ENSMUSG00000026473;ENSMUSG00000026833;ENSMUSG00000026842;ENSMUSG00000027895;ENSMUSG00000028222;ENSMUSG00000029581;…
GO:0031234	extrinsic component of cytoplasmic side of plasma membrane	13	97	0.304114	0.576164	ENSMUSG00000000149;ENSMUSG00000020611;ENSMUSG00000020886;ENSMUSG00000021303;ENSMUSG00000023015;ENSMUSG00000027523;ENSMUSG00000027646;ENSMUSG00000028967;ENSMUSG00000032562;ENSMUSG00000040009;ENSMUSG00000042364;ENSMUSG00000042671;ENSMUSG00000068523
GO:0008076	voltage-gated potassium channel complex	11	81	0.309771	0.580256	ENSMUSG00000020886;ENSMUSG00000027895;ENSMUSG00000032338;ENSMUSG00000038319;ENSMUSG00000038473;ENSMUSG00000039419;ENSMUSG00000047976;ENSMUSG00000050556;ENSMUSG00000050947;ENSMUSG00000058248;ENSMUSG00000074575
GO:0032592	integral component of mitochondrial membrane	10	73	0.312401	0.580256	ENSMUSG00000000959;ENSMUSG00000020111;ENSMUSG00000021474;ENSMUSG00000025940;ENSMUSG00000030376;ENSMUSG00000041241;ENSMUSG00000043284;ENSMUSG00000062580;ENSMUSG00000071654;ENSMUSG00000093904
GO:0030894	replisome	4	25	0.313275	0.580256	ENSMUSG00000028884;ENSMUSG00000038644;ENSMUSG00000039354;ENSMUSG00000057469
GO:0097346	INO80-type complex	4	25	0.313275	0.580256	ENSMUSG00000020171;ENSMUSG00000021264;ENSMUSG00000027671;ENSMUSG00000056493
GO:0097440	apical dendrite	4	25	0.313275	0.580256	ENSMUSG00000000632;ENSMUSG00000006435;ENSMUSG00000020435;ENSMUSG00000029101
GO:0005768	endosome	95	797	0.315867	0.580256	ENSMUSG00000000957;ENSMUSG00000001173;ENSMUSG00000001313;ENSMUSG00000003037;ENSMUSG00000003200;ENSMUSG00000004071;ENSMUSG00000004530;ENSMUSG00000015653;ENSMUSG00000018566;ENSMUSG00000020536;ENSMUSG00000020696;ENSMUSG00000021277;ENSMUSG00000021326;ENSMUSG00000021375;ENSMUSG00000022200;ENSMUSG00000022212;ENSMUSG00000022257;ENSMUSG00000022500;ENSMUSG00000022602;ENSMUSG00000023830;ENSMUSG00000025351;…
GO:0000805	X chromosome	2	10	0.316059	0.580256	ENSMUSG00000024805;ENSMUSG00000025358
GO:0005687	U4 snRNP	2	10	0.316059	0.580256	ENSMUSG00000019432;ENSMUSG00000027404
GO:0005742	mitochondrial outer membrane translocase complex	2	10	0.316059	0.580256	ENSMUSG00000078713;ENSMUSG00000093904
GO:0005833	hemoglobin complex	2	10	0.316059	0.580256	ENSMUSG00000052187;ENSMUSG00000055609
GO:0005883	neurofilament	2	10	0.316059	0.580256	ENSMUSG00000022897;ENSMUSG00000037295
GO:0016442	RISC complex	2	10	0.316059	0.580256	ENSMUSG00000025239;ENSMUSG00000036698
GO:0016600	flotillin complex	2	10	0.316059	0.580256	ENSMUSG00000004530;ENSMUSG00000037815
GO:0030056	hemidesmosome	2	10	0.316059	0.580256	ENSMUSG00000021709;ENSMUSG00000027111
GO:0031332	RNAi effector complex	2	10	0.316059	0.580256	ENSMUSG00000025239;ENSMUSG00000036698
GO:0032585	multivesicular body membrane	2	10	0.316059	0.580256	ENSMUSG00000022257;ENSMUSG00000025351
GO:0044294	dendritic growth cone	2	10	0.316059	0.580256	ENSMUSG00000001761;ENSMUSG00000021466
GO:0046581	intercellular canaliculus	2	10	0.316059	0.580256	ENSMUSG00000030516;ENSMUSG00000030688
GO:0097539	ciliary transition fiber	2	10	0.316059	0.580256	ENSMUSG00000020776;ENSMUSG00000026605
GO:1990909	Wnt signalosome	2	10	0.316059	0.580256	ENSMUSG00000003233;ENSMUSG00000030201
GO:0043204	perikaryon	22	173	0.3167	0.580535	ENSMUSG00000000214;ENSMUSG00000001985;ENSMUSG00000006435;ENSMUSG00000018583;ENSMUSG00000021694;ENSMUSG00000022212;ENSMUSG00000025576;ENSMUSG00000026473;ENSMUSG00000026833;ENSMUSG00000028373;ENSMUSG00000028789;ENSMUSG00000030410;ENSMUSG00000032259;ENSMUSG00000036155;ENSMUSG00000042453;ENSMUSG00000042671;ENSMUSG00000045573;ENSMUSG00000047976;ENSMUSG00000050556;ENSMUSG00000050896;ENSMUSG00000050947;…
GO:0044309	neuron spine	26	208	0.328943	0.602048	ENSMUSG00000000632;ENSMUSG00000003037;ENSMUSG00000005089;ENSMUSG00000005483;ENSMUSG00000006435;ENSMUSG00000017314;ENSMUSG00000019433;ENSMUSG00000020886;ENSMUSG00000021057;ENSMUSG00000022602;ENSMUSG00000026024;ENSMUSG00000028222;ENSMUSG00000030376;ENSMUSG00000030519;ENSMUSG00000032216;ENSMUSG00000032259;ENSMUSG00000034730;ENSMUSG00000036306;ENSMUSG00000037032;ENSMUSG00000038668;ENSMUSG00000041444;…
GO:0019866	organelle inner membrane	59	490	0.331029	0.604931	ENSMUSG00000000959;ENSMUSG00000004264;ENSMUSG00000005981;ENSMUSG00000006782;ENSMUSG00000007659;ENSMUSG00000013701;ENSMUSG00000014606;ENSMUSG00000015112;ENSMUSG00000016319;ENSMUSG00000019961;ENSMUSG00000020111;ENSMUSG00000020219;ENSMUSG00000020832;ENSMUSG00000021265;ENSMUSG00000021474;ENSMUSG00000022003;ENSMUSG00000022013;ENSMUSG00000022763;ENSMUSG00000024132;ENSMUSG00000024248;ENSMUSG00000024580;…
GO:0034705	potassium channel complex	12	91	0.334827	0.610931	ENSMUSG00000001985;ENSMUSG00000020886;ENSMUSG00000027895;ENSMUSG00000032338;ENSMUSG00000038319;ENSMUSG00000038473;ENSMUSG00000039419;ENSMUSG00000047976;ENSMUSG00000050556;ENSMUSG00000050947;ENSMUSG00000058248;ENSMUSG00000074575
GO:0001673	male germ cell nucleus	4	26	0.340218	0.618862	ENSMUSG00000029430;ENSMUSG00000031921;ENSMUSG00000032555;ENSMUSG00000049932
GO:0005689	U12-type spliceosomal complex	4	26	0.340218	0.618862	ENSMUSG00000027404;ENSMUSG00000033732;ENSMUSG00000068856;ENSMUSG00000078348
GO:0098573	intrinsic component of mitochondrial membrane	10	75	0.343416	0.623723	ENSMUSG00000000959;ENSMUSG00000020111;ENSMUSG00000021474;ENSMUSG00000025940;ENSMUSG00000030376;ENSMUSG00000041241;ENSMUSG00000043284;ENSMUSG00000062580;ENSMUSG00000071654;ENSMUSG00000093904
GO:0005743	mitochondrial inner membrane	52	433	0.350798	0.636156	ENSMUSG00000000959;ENSMUSG00000004264;ENSMUSG00000005981;ENSMUSG00000006782;ENSMUSG00000007659;ENSMUSG00000013701;ENSMUSG00000014606;ENSMUSG00000015112;ENSMUSG00000016319;ENSMUSG00000020111;ENSMUSG00000020219;ENSMUSG00000020832;ENSMUSG00000021265;ENSMUSG00000021474;ENSMUSG00000022003;ENSMUSG00000022013;ENSMUSG00000022763;ENSMUSG00000024132;ENSMUSG00000024248;ENSMUSG00000024580;ENSMUSG00000024645;…
GO:0098936	intrinsic component of postsynaptic membrane	21	168	0.351726	0.636866	ENSMUSG00000017314;ENSMUSG00000019558;ENSMUSG00000020178;ENSMUSG00000020723;ENSMUSG00000020886;ENSMUSG00000025161;ENSMUSG00000027895;ENSMUSG00000027950;ENSMUSG00000028664;ENSMUSG00000030310;ENSMUSG00000030376;ENSMUSG00000030600;ENSMUSG00000032259;ENSMUSG00000034730;ENSMUSG00000036957;ENSMUSG00000045045;ENSMUSG00000047085;ENSMUSG00000047976;ENSMUSG00000060534;ENSMUSG00000062209;ENSMUSG00000063434
GO:0001527	microfibril	2	11	0.3596	0.645213	ENSMUSG00000027204;ENSMUSG00000060572
GO:0005916	fascia adherens	2	11	0.3596	0.645213	ENSMUSG00000049134;ENSMUSG00000054889
GO:0031010	ISWI-type complex	2	11	0.3596	0.645213	ENSMUSG00000035021;ENSMUSG00000071226
GO:0042622	photoreceptor outer segment membrane	2	11	0.3596	0.645213	ENSMUSG00000024976;ENSMUSG00000025786
GO:0072546	ER membrane protein complex	2	11	0.3596	0.645213	ENSMUSG00000047260;ENSMUSG00000048497
GO:0098992	neuronal dense core vesicle	2	11	0.3596	0.645213	ENSMUSG00000045573;ENSMUSG00000050711
GO:0005793	endoplasmic reticulum-Golgi intermediate compartment	12	93	0.363146	0.649316	ENSMUSG00000000631;ENSMUSG00000020628;ENSMUSG00000025130;ENSMUSG00000026094;ENSMUSG00000026317;ENSMUSG00000028789;ENSMUSG00000029550;ENSMUSG00000037470;ENSMUSG00000040236;ENSMUSG00000048027;ENSMUSG00000061455;ENSMUSG00000070436
GO:0099061	integral component of postsynaptic density membrane	9	68	0.364495	0.649316	ENSMUSG00000020723;ENSMUSG00000025161;ENSMUSG00000030600;ENSMUSG00000036957;ENSMUSG00000045045;ENSMUSG00000047085;ENSMUSG00000060534;ENSMUSG00000062209;ENSMUSG00000063434
GO:0012507	ER to Golgi transport vesicle membrane	4	27	0.367222	0.649316	ENSMUSG00000020088;ENSMUSG00000026924;ENSMUSG00000028779;ENSMUSG00000061455
GO:0097386	glial cell projection	4	27	0.367222	0.649316	ENSMUSG00000001642;ENSMUSG00000026473;ENSMUSG00000031785;ENSMUSG00000044708
GO:0016010	dystrophin-associated glycoprotein complex	3	19	0.367394	0.649316	ENSMUSG00000019820;ENSMUSG00000030255;ENSMUSG00000039952
GO:0090665	glycoprotein complex	3	19	0.367394	0.649316	ENSMUSG00000019820;ENSMUSG00000030255;ENSMUSG00000039952
GO:0098831	presynaptic active zone cytoplasmic component	3	19	0.367394	0.649316	ENSMUSG00000030172;ENSMUSG00000032589;ENSMUSG00000032890
GO:0070062	extracellular exosome	11	85	0.368876	0.649316	ENSMUSG00000007041;ENSMUSG00000008734;ENSMUSG00000018566;ENSMUSG00000020592;ENSMUSG00000025351;ENSMUSG00000025980;ENSMUSG00000028577;ENSMUSG00000033684;ENSMUSG00000036698;ENSMUSG00000037070;ENSMUSG00000042364
GO:0022625	cytosolic large ribosomal subunit	9	69	0.381268	0.649316	ENSMUSG00000003970;ENSMUSG00000007892;ENSMUSG00000025508;ENSMUSG00000036160;ENSMUSG00000037275;ENSMUSG00000048758;ENSMUSG00000067274;ENSMUSG00000068240;ENSMUSG00000079641
GO:0000214	tRNA-intron endonuclease complex	1	4	0.382144	0.649316	ENSMUSG00000027079
GO:0000811	GINS complex	1	4	0.382144	0.649316	ENSMUSG00000031821
GO:0005588	collagen type V trimer	1	4	0.382144	0.649316	ENSMUSG00000026837
GO:0005956	protein kinase CK2 complex	1	4	0.382144	0.649316	ENSMUSG00000101523
GO:0030478	actin cap	1	4	0.382144	0.649316	ENSMUSG00000026879
GO:0031021	interphase microtubule organizing center	1	4	0.382144	0.649316	ENSMUSG00000017716
GO:0031235	intrinsic component of the cytoplasmic side of the plasma membrane	1	4	0.382144	0.649316	ENSMUSG00000030350
GO:0031265	CD95 death-inducing signaling complex	1	4	0.382144	0.649316	ENSMUSG00000031077
GO:0032777	Piccolo NuA4 histone acetyltransferase complex	1	4	0.382144	0.649316	ENSMUSG00000069495
GO:0033269	internode region of axon	1	4	0.382144	0.649316	ENSMUSG00000025812
GO:0033553	rDNA heterochromatin	1	4	0.382144	0.649316	ENSMUSG00000039231
GO:0034271	phosphatidylinositol 3-kinase complex, class III, type I	1	4	0.382144	0.649316	ENSMUSG00000032571
GO:0034272	phosphatidylinositol 3-kinase complex, class III, type II	1	4	0.382144	0.649316	ENSMUSG00000032571
GO:0034448	EGO complex	1	4	0.382144	0.649316	ENSMUSG00000070934
GO:0035658	Mon1-Ccz1 complex	1	4	0.382144	0.649316	ENSMUSG00000078908
GO:0035867	alphav-beta3 integrin-IGF-1-IGF1R complex	1	4	0.382144	0.649316	ENSMUSG00000005533
GO:0042567	insulin-like growth factor ternary complex	1	4	0.382144	0.649316	ENSMUSG00000026185
GO:0043625	delta DNA polymerase complex	1	4	0.382144	0.649316	ENSMUSG00000038644
GO:0044307	dendritic branch	1	4	0.382144	0.649316	ENSMUSG00000027254
GO:0044530	supraspliceosomal complex	1	4	0.382144	0.649316	ENSMUSG00000037070
GO:0061689	tricellular tight junction	1	4	0.382144	0.649316	ENSMUSG00000030583
GO:0070033	synaptobrevin 2-SNAP-25-syntaxin-1a-complexin II complex	1	4	0.382144	0.649316	ENSMUSG00000025867
GO:0070522	ERCC4-ERCC1 complex	1	4	0.382144	0.649316	ENSMUSG00000022545
GO:0071001	U4/U6 snRNP	1	4	0.382144	0.649316	ENSMUSG00000018974
GO:0071953	elastic fiber	1	4	0.382144	0.649316	ENSMUSG00000006369
GO:0097059	CNTFR-CLCF1 complex	1	4	0.382144	0.649316	ENSMUSG00000028444
GO:0097443	sorting endosome	1	4	0.382144	0.649316	ENSMUSG00000027540
GO:1990696	USH2 complex	1	4	0.382144	0.649316	ENSMUSG00000069170
GO:0098685	Schaffer collateral - CA1 synapse	13	104	0.398797	0.668556	ENSMUSG00000003200;ENSMUSG00000009681;ENSMUSG00000017314;ENSMUSG00000019433;ENSMUSG00000030093;ENSMUSG00000030519;ENSMUSG00000032589;ENSMUSG00000034312;ENSMUSG00000037032;ENSMUSG00000040479;ENSMUSG00000041115;ENSMUSG00000045136;ENSMUSG00000060534
GO:0005776	autophagosome	11	87	0.398961	0.668556	ENSMUSG00000002320;ENSMUSG00000006930;ENSMUSG00000018547;ENSMUSG00000032571;ENSMUSG00000039201;ENSMUSG00000042628;ENSMUSG00000045374;ENSMUSG00000047123;ENSMUSG00000049686;ENSMUSG00000050148;ENSMUSG00000061455
GO:0000930	gamma-tubulin complex	3	20	0.399636	0.668556	ENSMUSG00000036822;ENSMUSG00000040549;ENSMUSG00000051786
GO:0045277	respiratory chain complex IV	3	20	0.399636	0.668556	ENSMUSG00000035885;ENSMUSG00000038462;ENSMUSG00000041697
GO:0090723	growth cone part	3	20	0.399636	0.668556	ENSMUSG00000032012;ENSMUSG00000037032;ENSMUSG00000060534
GO:0000137	Golgi cis cisterna	2	12	0.402066	0.668556	ENSMUSG00000020536;ENSMUSG00000069516
GO:0005751	mitochondrial respiratory chain complex IV	2	12	0.402066	0.668556	ENSMUSG00000038462;ENSMUSG00000041697
GO:0005845	mRNA cap binding complex	2	12	0.402066	0.668556	ENSMUSG00000036698;ENSMUSG00000093661
GO:0005940	septin ring	2	12	0.402066	0.668556	ENSMUSG00000058013;ENSMUSG00000059248
GO:0031313	extrinsic component of endosome membrane	2	12	0.402066	0.668556	ENSMUSG00000045374;ENSMUSG00000058486
GO:0034518	RNA cap binding complex	2	12	0.402066	0.668556	ENSMUSG00000036698;ENSMUSG00000093661
GO:0036038	MKS complex	2	12	0.402066	0.668556	ENSMUSG00000001098;ENSMUSG00000063439
GO:0045239	tricarboxylic acid cycle enzyme complex	2	12	0.402066	0.668556	ENSMUSG00000020456;ENSMUSG00000061838
GO:0071014	post-mRNA release spliceosomal complex	2	12	0.402066	0.668556	ENSMUSG00000003660;ENSMUSG00000029345
GO:1990454	L-type voltage-gated calcium channel complex	2	12	0.402066	0.668556	ENSMUSG00000020723;ENSMUSG00000038473
GO:0009295	nucleoid	6	45	0.40305	0.668556	ENSMUSG00000016319;ENSMUSG00000021023;ENSMUSG00000025209;ENSMUSG00000044763;ENSMUSG00000045538;ENSMUSG00000073838
GO:0042645	mitochondrial nucleoid	6	45	0.40305	0.668556	ENSMUSG00000016319;ENSMUSG00000021023;ENSMUSG00000025209;ENSMUSG00000044763;ENSMUSG00000045538;ENSMUSG00000073838
GO:0005798	Golgi-associated vesicle	16	130	0.403673	0.668654	ENSMUSG00000003037;ENSMUSG00000015653;ENSMUSG00000018566;ENSMUSG00000020088;ENSMUSG00000023830;ENSMUSG00000026556;ENSMUSG00000026924;ENSMUSG00000027255;ENSMUSG00000027523;ENSMUSG00000028779;ENSMUSG00000029550;ENSMUSG00000030530;ENSMUSG00000034940;ENSMUSG00000040276;ENSMUSG00000061455;ENSMUSG00000069516
GO:0019867	outer membrane	24	199	0.406501	0.670763	ENSMUSG00000000628;ENSMUSG00000004264;ENSMUSG00000006782;ENSMUSG00000007659;ENSMUSG00000019864;ENSMUSG00000020085;ENSMUSG00000020448;ENSMUSG00000022412;ENSMUSG00000024500;ENSMUSG00000028991;ENSMUSG00000031924;ENSMUSG00000034993;ENSMUSG00000036580;ENSMUSG00000037523;ENSMUSG00000037905;ENSMUSG00000038028;ENSMUSG00000038612;ENSMUSG00000038861;ENSMUSG00000041241;ENSMUSG00000048756;ENSMUSG00000050132;…
GO:0031968	organelle outer membrane	24	199	0.406501	0.670763	ENSMUSG00000000628;ENSMUSG00000004264;ENSMUSG00000006782;ENSMUSG00000007659;ENSMUSG00000019864;ENSMUSG00000020085;ENSMUSG00000020448;ENSMUSG00000022412;ENSMUSG00000024500;ENSMUSG00000028991;ENSMUSG00000031924;ENSMUSG00000034993;ENSMUSG00000036580;ENSMUSG00000037523;ENSMUSG00000037905;ENSMUSG00000038028;ENSMUSG00000038612;ENSMUSG00000038861;ENSMUSG00000041241;ENSMUSG00000048756;ENSMUSG00000050132;…
GO:0016591	RNA polymerase II, holoenzyme	10	79	0.406643	0.670763	ENSMUSG00000003680;ENSMUSG00000021018;ENSMUSG00000022545;ENSMUSG00000027651;ENSMUSG00000028106;ENSMUSG00000031783;ENSMUSG00000034269;ENSMUSG00000038489;ENSMUSG00000038697;ENSMUSG00000047371
GO:0031301	integral component of organelle membrane	27	225	0.40771	0.671589	ENSMUSG00000000959;ENSMUSG00000015653;ENSMUSG00000018169;ENSMUSG00000020111;ENSMUSG00000020283;ENSMUSG00000021474;ENSMUSG00000024403;ENSMUSG00000025940;ENSMUSG00000029219;ENSMUSG00000029468;ENSMUSG00000029570;ENSMUSG00000030376;ENSMUSG00000030530;ENSMUSG00000033272;ENSMUSG00000033684;ENSMUSG00000034118;ENSMUSG00000037089;ENSMUSG00000037771;ENSMUSG00000039474;ENSMUSG00000041241;ENSMUSG00000043284;…
GO:0022624	proteasome accessory complex	4	29	0.420907	0.691407	ENSMUSG00000026869;ENSMUSG00000039067;ENSMUSG00000042541;ENSMUSG00000078652
GO:0032281	AMPA glutamate receptor complex	4	29	0.420907	0.691407	ENSMUSG00000020723;ENSMUSG00000020886;ENSMUSG00000026833;ENSMUSG00000050830
GO:0098588	bounding membrane of organelle	180	1563	0.422623	0.693265	ENSMUSG00000000214;ENSMUSG00000000420;ENSMUSG00000000628;ENSMUSG00000000631;ENSMUSG00000001173;ENSMUSG00000001313;ENSMUSG00000001418;ENSMUSG00000001761;ENSMUSG00000002320;ENSMUSG00000002763;ENSMUSG00000003037;ENSMUSG00000003200;ENSMUSG00000003316;ENSMUSG00000004071;ENSMUSG00000004264;ENSMUSG00000004530;ENSMUSG00000006362;ENSMUSG00000006782;ENSMUSG00000007659;ENSMUSG00000010045;ENSMUSG00000010047;…
GO:0032590	dendrite membrane	6	46	0.424149	0.694807	ENSMUSG00000017314;ENSMUSG00000021057;ENSMUSG00000027895;ENSMUSG00000028173;ENSMUSG00000050556;ENSMUSG00000059213
GO:0099523	presynaptic cytosol	3	21	0.4314	0.701095	ENSMUSG00000006930;ENSMUSG00000028222;ENSMUSG00000062661
GO:0046658	anchored component of plasma membrane	9	72	0.431759	0.701095	ENSMUSG00000010047;ENSMUSG00000017314;ENSMUSG00000020886;ENSMUSG00000030350;ENSMUSG00000034220;ENSMUSG00000040972;ENSMUSG00000048027;ENSMUSG00000050896;ENSMUSG00000058571
GO:0019897	extrinsic component of plasma membrane	22	185	0.440289	0.701095	ENSMUSG00000000149;ENSMUSG00000000305;ENSMUSG00000006134;ENSMUSG00000018362;ENSMUSG00000020611;ENSMUSG00000020886;ENSMUSG00000021303;ENSMUSG00000023015;ENSMUSG00000025880;ENSMUSG00000026833;ENSMUSG00000027523;ENSMUSG00000027646;ENSMUSG00000028967;ENSMUSG00000031841;ENSMUSG00000032562;ENSMUSG00000037815;ENSMUSG00000040009;ENSMUSG00000042364;ENSMUSG00000042671;ENSMUSG00000053166;ENSMUSG00000059674;…
GO:0099055	integral component of postsynaptic membrane	19	159	0.440716	0.701095	ENSMUSG00000019558;ENSMUSG00000020178;ENSMUSG00000020723;ENSMUSG00000025161;ENSMUSG00000027895;ENSMUSG00000027950;ENSMUSG00000028664;ENSMUSG00000030310;ENSMUSG00000030376;ENSMUSG00000030600;ENSMUSG00000032259;ENSMUSG00000034730;ENSMUSG00000036957;ENSMUSG00000045045;ENSMUSG00000047085;ENSMUSG00000047976;ENSMUSG00000060534;ENSMUSG00000062209;ENSMUSG00000063434
GO:0005639	integral component of nuclear inner membrane	2	13	0.44314	0.701095	ENSMUSG00000029468;ENSMUSG00000044700
GO:0012510	trans-Golgi network transport vesicle membrane	2	13	0.44314	0.701095	ENSMUSG00000030530;ENSMUSG00000034940
GO:0031105	septin complex	2	13	0.44314	0.701095	ENSMUSG00000058013;ENSMUSG00000059248
GO:0031229	intrinsic component of nuclear inner membrane	2	13	0.44314	0.701095	ENSMUSG00000029468;ENSMUSG00000044700
GO:0032045	guanyl-nucleotide exchange factor complex	2	13	0.44314	0.701095	ENSMUSG00000049323;ENSMUSG00000058325
GO:0090576	RNA polymerase III transcription factor complex	2	13	0.44314	0.701095	ENSMUSG00000031487;ENSMUSG00000035666
GO:0098889	intrinsic component of presynaptic membrane	14	116	0.444913	0.701095	ENSMUSG00000005089;ENSMUSG00000020178;ENSMUSG00000027895;ENSMUSG00000027950;ENSMUSG00000028664;ENSMUSG00000030310;ENSMUSG00000031217;ENSMUSG00000031772;ENSMUSG00000032012;ENSMUSG00000032259;ENSMUSG00000036957;ENSMUSG00000047976;ENSMUSG00000058248;ENSMUSG00000062209
GO:0005604	basement membrane	12	99	0.44938	0.701095	ENSMUSG00000001435;ENSMUSG00000006369;ENSMUSG00000015647;ENSMUSG00000020902;ENSMUSG00000022483;ENSMUSG00000026837;ENSMUSG00000027111;ENSMUSG00000027204;ENSMUSG00000032796;ENSMUSG00000034687;ENSMUSG00000039952;ENSMUSG00000050830
GO:0000923	equatorial microtubule organizing center	1	5	0.452224	0.701095	ENSMUSG00000051786
GO:0002141	stereocilia ankle link	1	5	0.452224	0.701095	ENSMUSG00000069170
GO:0002142	stereocilia ankle link complex	1	5	0.452224	0.701095	ENSMUSG00000069170
GO:0002189	ribose phosphate diphosphokinase complex	1	5	0.452224	0.701095	ENSMUSG00000079104
GO:0005785	signal recognition particle receptor complex	1	5	0.452224	0.701095	ENSMUSG00000032239
GO:0005827	polar microtubule	1	5	0.452224	0.701095	ENSMUSG00000022750
GO:0008537	proteasome activator complex	1	5	0.452224	0.701095	ENSMUSG00000078652
GO:0016602	CCAAT-binding factor complex	1	5	0.452224	0.701095	ENSMUSG00000032897
GO:0016942	insulin-like growth factor binding protein complex	1	5	0.452224	0.701095	ENSMUSG00000026185
GO:0030062	mitochondrial tricarboxylic acid cycle enzyme complex	1	5	0.452224	0.701095	ENSMUSG00000061838
GO:0031315	extrinsic component of mitochondrial outer membrane	1	5	0.452224	0.701095	ENSMUSG00000050132
GO:0032983	kainate selective glutamate receptor complex	1	5	0.452224	0.701095	ENSMUSG00000001985
GO:0033018	sarcoplasmic reticulum lumen	1	5	0.452224	0.701095	ENSMUSG00000022519
GO:0033106	cis-Golgi network membrane	1	5	0.452224	0.701095	ENSMUSG00000028847
GO:0036454	growth factor complex	1	5	0.452224	0.701095	ENSMUSG00000026185
GO:0042719	mitochondrial intermembrane space protein transporter complex	1	5	0.452224	0.701095	ENSMUSG00000020219
GO:0044194	cytolytic granule	1	5	0.452224	0.701095	ENSMUSG00000028793
GO:0044316	cone cell pedicle	1	5	0.452224	0.701095	ENSMUSG00000037771
GO:0045180	basal cortex	1	5	0.452224	0.701095	ENSMUSG00000033149
GO:0048476	Holliday junction resolvase complex	1	5	0.452224	0.701095	ENSMUSG00000039055
GO:0061574	ASAP complex	1	5	0.452224	0.701095	ENSMUSG00000018974
GO:0061673	mitotic spindle astral microtubule	1	5	0.452224	0.701095	ENSMUSG00000051378
GO:0070695	FHF complex	1	5	0.452224	0.701095	ENSMUSG00000044465
GO:0071797	LUBAC complex	1	5	0.452224	0.701095	ENSMUSG00000047098
GO:0071817	MMXD complex	1	5	0.452224	0.701095	ENSMUSG00000016319
GO:0090571	RNA polymerase II transcription repressor complex	1	5	0.452224	0.701095	ENSMUSG00000027905
GO:0097450	astrocyte end-foot	1	5	0.452224	0.701095	ENSMUSG00000031785
GO:1990246	uniplex complex	1	5	0.452224	0.701095	ENSMUSG00000020111
GO:1990393	3M complex	1	5	0.452224	0.701095	ENSMUSG00000041117
GO:0005637	nuclear inner membrane	7	56	0.453156	0.701623	ENSMUSG00000019961;ENSMUSG00000029468;ENSMUSG00000031681;ENSMUSG00000032402;ENSMUSG00000040195;ENSMUSG00000044700;ENSMUSG00000058248
GO:0048786	presynaptic active zone	10	82	0.454268	0.702427	ENSMUSG00000004264;ENSMUSG00000018446;ENSMUSG00000020178;ENSMUSG00000030172;ENSMUSG00000032012;ENSMUSG00000032589;ENSMUSG00000032890;ENSMUSG00000036957;ENSMUSG00000037771;ENSMUSG00000070880
GO:0043235	receptor complex	44	379	0.458127	0.707472	ENSMUSG00000000555;ENSMUSG00000001985;ENSMUSG00000003534;ENSMUSG00000005533;ENSMUSG00000005958;ENSMUSG00000008734;ENSMUSG00000015846;ENSMUSG00000020696;ENSMUSG00000020723;ENSMUSG00000020886;ENSMUSG00000021277;ENSMUSG00000021464;ENSMUSG00000021756;ENSMUSG00000021796;ENSMUSG00000024913;ENSMUSG00000025980;ENSMUSG00000026833;ENSMUSG00000026923;ENSMUSG00000027111;ENSMUSG00000027164;ENSMUSG00000027298;…
GO:0005782	peroxisomal matrix	3	22	0.462526	0.710565	ENSMUSG00000020087;ENSMUSG00000025464;ENSMUSG00000025980
GO:0031907	microbody lumen	3	22	0.462526	0.710565	ENSMUSG00000020087;ENSMUSG00000025464;ENSMUSG00000025980
GO:0035145	exon-exon junction complex	3	22	0.462526	0.710565	ENSMUSG00000038290;ENSMUSG00000064030;ENSMUSG00000078676
GO:0042629	mast cell granule	3	22	0.462526	0.710565	ENSMUSG00000001642;ENSMUSG00000025867;ENSMUSG00000027347
GO:0055038	recycling endosome membrane	8	66	0.47744	0.732527	ENSMUSG00000003037;ENSMUSG00000020696;ENSMUSG00000040022;ENSMUSG00000041075;ENSMUSG00000044147;ENSMUSG00000047507;ENSMUSG00000051343;ENSMUSG00000051615
GO:0043240	Fanconi anaemia nuclear complex	2	14	0.482592	0.738521	ENSMUSG00000025384;ENSMUSG00000039187
GO:0044453	nuclear membrane part	2	14	0.482592	0.738521	ENSMUSG00000029468;ENSMUSG00000044700
GO:0044815	DNA packaging complex	15	128	0.487423	0.744953	ENSMUSG00000015880;ENSMUSG00000024241;ENSMUSG00000028312;ENSMUSG00000029177;ENSMUSG00000031540;ENSMUSG00000034906;ENSMUSG00000037894;ENSMUSG00000038252;ENSMUSG00000041126;ENSMUSG00000049932;ENSMUSG00000056895;ENSMUSG00000060032;ENSMUSG00000060639;ENSMUSG00000069310;ENSMUSG00000096210
GO:0000178	exosome (RNase complex)	3	23	0.492884	0.748476	ENSMUSG00000008393;ENSMUSG00000034259;ENSMUSG00000042535
GO:0005797	Golgi medial cisterna	3	23	0.492884	0.748476	ENSMUSG00000003316;ENSMUSG00000022885;ENSMUSG00000050796
GO:0036452	ESCRT complex	3	23	0.492884	0.748476	ENSMUSG00000028437;ENSMUSG00000038740;ENSMUSG00000066278
GO:0099243	extrinsic component of synaptic membrane	3	23	0.492884	0.748476	ENSMUSG00000006134;ENSMUSG00000018362;ENSMUSG00000026833
GO:1905354	exoribonuclease complex	3	23	0.492884	0.748476	ENSMUSG00000008393;ENSMUSG00000034259;ENSMUSG00000042535
GO:0030660	Golgi-associated vesicle membrane	8	67	0.495018	0.750756	ENSMUSG00000020088;ENSMUSG00000026924;ENSMUSG00000027255;ENSMUSG00000028779;ENSMUSG00000029550;ENSMUSG00000030530;ENSMUSG00000034940;ENSMUSG00000061455
GO:0032588	trans-Golgi network membrane	4	32	0.499	0.754054	ENSMUSG00000020536;ENSMUSG00000027523;ENSMUSG00000047507;ENSMUSG00000056515
GO:0044440	endosomal part	43	376	0.500993	0.754054	ENSMUSG00000001173;ENSMUSG00000003037;ENSMUSG00000003200;ENSMUSG00000004071;ENSMUSG00000004530;ENSMUSG00000015653;ENSMUSG00000020536;ENSMUSG00000020696;ENSMUSG00000021375;ENSMUSG00000022257;ENSMUSG00000022500;ENSMUSG00000022602;ENSMUSG00000025351;ENSMUSG00000025702;ENSMUSG00000028173;ENSMUSG00000028437;ENSMUSG00000029518;ENSMUSG00000029560;ENSMUSG00000030530;ENSMUSG00000034557;ENSMUSG00000038740;…
GO:0031305	integral component of mitochondrial inner membrane	5	41	0.503414	0.754054	ENSMUSG00000000959;ENSMUSG00000021474;ENSMUSG00000043284;ENSMUSG00000062580;ENSMUSG00000071654
GO:0000126	transcription factor TFIIIB complex	1	6	0.514359	0.754054	ENSMUSG00000031487
GO:0000172	ribonuclease MRP complex	1	6	0.514359	0.754054	ENSMUSG00000029715
GO:0000931	gamma-tubulin large complex	1	6	0.514359	0.754054	ENSMUSG00000051786
GO:0002139	stereocilia coupling link	1	6	0.514359	0.754054	ENSMUSG00000069170
GO:0005851	eukaryotic translation initiation factor 2B complex	1	6	0.514359	0.754054	ENSMUSG00000004788
GO:0008274	gamma-tubulin ring complex	1	6	0.514359	0.754054	ENSMUSG00000051786
GO:0008385	IkappaB kinase complex	1	6	0.514359	0.754054	ENSMUSG00000030172
GO:0016461	unconventional myosin complex	1	6	0.514359	0.754054	ENSMUSG00000020483
GO:0030868	smooth endoplasmic reticulum membrane	1	6	0.514359	0.754054	ENSMUSG00000061455
GO:0030891	VCB complex	1	6	0.514359	0.754054	ENSMUSG00000033933
GO:0030896	checkpoint clamp complex	1	6	0.514359	0.754054	ENSMUSG00000020413
GO:0031094	platelet dense tubular network	1	6	0.514359	0.754054	ENSMUSG00000048376
GO:0031261	DNA replication preinitiation complex	1	6	0.514359	0.754054	ENSMUSG00000031821
GO:0031264	death-inducing signaling complex	1	6	0.514359	0.754054	ENSMUSG00000031077
GO:0031467	Cul7-RING ubiquitin ligase complex	1	6	0.514359	0.754054	ENSMUSG00000051234
GO:0032059	bleb	1	6	0.514359	0.754054	ENSMUSG00000031934
GO:0033263	CORVET complex	1	6	0.514359	0.754054	ENSMUSG00000070939
GO:0035749	myelin sheath adaxonal region	1	6	0.514359	0.754054	ENSMUSG00000006782
GO:0042721	TIM22 mitochondrial import inner membrane insertion complex	1	6	0.514359	0.754054	ENSMUSG00000048429
GO:0071458	integral component of cytoplasmic side of endoplasmic reticulum membrane	1	6	0.514359	0.754054	ENSMUSG00000029550
GO:0097413	Lewy body	1	6	0.514359	0.754054	ENSMUSG00000063856
GO:0097425	smooth endoplasmic reticulum part	1	6	0.514359	0.754054	ENSMUSG00000061455
GO:1990075	periciliary membrane compartment	1	6	0.514359	0.754054	ENSMUSG00000069170
GO:1990130	GATOR1 complex	1	6	0.514359	0.754054	ENSMUSG00000070934
GO:0043209	myelin sheath	24	210	0.516402	0.755182	ENSMUSG00000001270;ENSMUSG00000001642;ENSMUSG00000006782;ENSMUSG00000016319;ENSMUSG00000020536;ENSMUSG00000025812;ENSMUSG00000025980;ENSMUSG00000026473;ENSMUSG00000026879;ENSMUSG00000028402;ENSMUSG00000029581;ENSMUSG00000031990;ENSMUSG00000034187;ENSMUSG00000036427;ENSMUSG00000036752;ENSMUSG00000037742;ENSMUSG00000038462;ENSMUSG00000040276;ENSMUSG00000044147;ENSMUSG00000051391;ENSMUSG00000053198;…
GO:0099699	integral component of synaptic membrane	24	210	0.516402	0.755182	ENSMUSG00000005089;ENSMUSG00000019558;ENSMUSG00000020178;ENSMUSG00000020723;ENSMUSG00000025161;ENSMUSG00000027895;ENSMUSG00000027950;ENSMUSG00000028664;ENSMUSG00000030310;ENSMUSG00000030376;ENSMUSG00000030600;ENSMUSG00000031217;ENSMUSG00000031772;ENSMUSG00000032012;ENSMUSG00000032259;ENSMUSG00000034730;ENSMUSG00000036957;ENSMUSG00000045045;ENSMUSG00000047085;ENSMUSG00000047976;ENSMUSG00000058248;…
GO:0099240	intrinsic component of synaptic membrane	26	228	0.519233	0.758288	ENSMUSG00000005089;ENSMUSG00000017314;ENSMUSG00000019558;ENSMUSG00000020178;ENSMUSG00000020723;ENSMUSG00000020886;ENSMUSG00000025161;ENSMUSG00000027895;ENSMUSG00000027950;ENSMUSG00000028664;ENSMUSG00000030310;ENSMUSG00000030376;ENSMUSG00000030600;ENSMUSG00000031217;ENSMUSG00000031772;ENSMUSG00000032012;ENSMUSG00000032259;ENSMUSG00000034730;ENSMUSG00000036957;ENSMUSG00000045045;ENSMUSG00000047085;…
GO:0030127	COPII vesicle coat	2	15	0.520261	0.758288	ENSMUSG00000020088;ENSMUSG00000028779
GO:0001891	phagocytic cup	3	24	0.522362	0.758288	ENSMUSG00000034730;ENSMUSG00000041225;ENSMUSG00000052298
GO:0005838	proteasome regulatory particle	3	24	0.522362	0.758288	ENSMUSG00000026869;ENSMUSG00000039067;ENSMUSG00000042541
GO:0018995	host	3	24	0.522362	0.758288	ENSMUSG00000003731;ENSMUSG00000018362;ENSMUSG00000020914
GO:0043657	host cell	3	24	0.522362	0.758288	ENSMUSG00000003731;ENSMUSG00000018362;ENSMUSG00000020914
GO:0005921	gap junction	4	33	0.524026	0.759773	ENSMUSG00000024812;ENSMUSG00000030516;ENSMUSG00000031934;ENSMUSG00000068615
GO:0031304	intrinsic component of mitochondrial inner membrane	5	42	0.525541	0.76104	ENSMUSG00000000959;ENSMUSG00000021474;ENSMUSG00000043284;ENSMUSG00000062580;ENSMUSG00000071654
GO:0031984	organelle subcompartment	167	1477	0.530079	0.766675	ENSMUSG00000000420;ENSMUSG00000000631;ENSMUSG00000001173;ENSMUSG00000001440;ENSMUSG00000003316;ENSMUSG00000005615;ENSMUSG00000006362;ENSMUSG00000006800;ENSMUSG00000010045;ENSMUSG00000010047;ENSMUSG00000010607;ENSMUSG00000015653;ENSMUSG00000015759;ENSMUSG00000017144;ENSMUSG00000017721;ENSMUSG00000018169;ENSMUSG00000018547;ENSMUSG00000018661;ENSMUSG00000019055;ENSMUSG00000019189;ENSMUSG00000019961;…
GO:0030864	cortical actin cytoskeleton	10	87	0.532069	0.768616	ENSMUSG00000015804;ENSMUSG00000019820;ENSMUSG00000020536;ENSMUSG00000021373;ENSMUSG00000026879;ENSMUSG00000028222;ENSMUSG00000034930;ENSMUSG00000037742;ENSMUSG00000038366;ENSMUSG00000075284
GO:0098948	intrinsic component of postsynaptic specialization membrane	12	105	0.534353	0.770976	ENSMUSG00000017314;ENSMUSG00000020723;ENSMUSG00000020886;ENSMUSG00000025161;ENSMUSG00000027950;ENSMUSG00000030600;ENSMUSG00000036957;ENSMUSG00000045045;ENSMUSG00000047085;ENSMUSG00000060534;ENSMUSG00000062209;ENSMUSG00000063434
GO:0098793	presynapse	65	576	0.53713	0.77368	ENSMUSG00000000214;ENSMUSG00000001985;ENSMUSG00000003037;ENSMUSG00000003200;ENSMUSG00000004264;ENSMUSG00000005089;ENSMUSG00000006930;ENSMUSG00000007659;ENSMUSG00000009406;ENSMUSG00000013629;ENSMUSG00000018446;ENSMUSG00000018566;ENSMUSG00000018965;ENSMUSG00000019433;ENSMUSG00000020178;ENSMUSG00000020886;ENSMUSG00000020961;ENSMUSG00000021337;ENSMUSG00000024403;ENSMUSG00000025190;ENSMUSG00000025195;…
GO:0099634	postsynaptic specialization membrane	15	132	0.537531	0.77368	ENSMUSG00000017314;ENSMUSG00000018362;ENSMUSG00000020723;ENSMUSG00000020886;ENSMUSG00000022602;ENSMUSG00000025161;ENSMUSG00000027950;ENSMUSG00000030600;ENSMUSG00000036957;ENSMUSG00000040276;ENSMUSG00000045045;ENSMUSG00000047085;ENSMUSG00000060534;ENSMUSG00000062209;ENSMUSG00000063434
GO:0031012	extracellular matrix	50	444	0.543907	0.781908	ENSMUSG00000000957;ENSMUSG00000001435;ENSMUSG00000003316;ENSMUSG00000004415;ENSMUSG00000006369;ENSMUSG00000007891;ENSMUSG00000013150;ENSMUSG00000015647;ENSMUSG00000016356;ENSMUSG00000019055;ENSMUSG00000020902;ENSMUSG00000022483;ENSMUSG00000022894;ENSMUSG00000026443;ENSMUSG00000026837;ENSMUSG00000027111;ENSMUSG00000027200;ENSMUSG00000027204;ENSMUSG00000028766;ENSMUSG00000029163;ENSMUSG00000029345;…
GO:0005881	cytoplasmic microtubule	8	70	0.546593	0.784161	ENSMUSG00000017716;ENSMUSG00000022385;ENSMUSG00000023988;ENSMUSG00000028191;ENSMUSG00000028678;ENSMUSG00000037725;ENSMUSG00000050930;ENSMUSG00000051378
GO:0005581	collagen trimer	10	88	0.547199	0.784161	ENSMUSG00000001435;ENSMUSG00000004415;ENSMUSG00000016356;ENSMUSG00000022483;ENSMUSG00000024400;ENSMUSG00000026837;ENSMUSG00000029163;ENSMUSG00000034463;ENSMUSG00000045672;ENSMUSG00000058897
GO:0044455	mitochondrial membrane part	26	231	0.547458	0.784161	ENSMUSG00000000959;ENSMUSG00000013701;ENSMUSG00000020111;ENSMUSG00000021474;ENSMUSG00000022013;ENSMUSG00000024248;ENSMUSG00000024580;ENSMUSG00000024645;ENSMUSG00000025940;ENSMUSG00000025980;ENSMUSG00000028398;ENSMUSG00000029198;ENSMUSG00000030376;ENSMUSG00000038462;ENSMUSG00000041241;ENSMUSG00000041697;ENSMUSG00000043284;ENSMUSG00000044894;ENSMUSG00000046598;ENSMUSG00000048429;ENSMUSG00000050132;…
GO:0030880	RNA polymerase complex	12	106	0.548135	0.784183	ENSMUSG00000003680;ENSMUSG00000021018;ENSMUSG00000022545;ENSMUSG00000027395;ENSMUSG00000027651;ENSMUSG00000028106;ENSMUSG00000031783;ENSMUSG00000034032;ENSMUSG00000034269;ENSMUSG00000038489;ENSMUSG00000038697;ENSMUSG00000047371
GO:0042734	presynaptic membrane	21	187	0.553586	0.786223	ENSMUSG00000001985;ENSMUSG00000005089;ENSMUSG00000020178;ENSMUSG00000026787;ENSMUSG00000027895;ENSMUSG00000027950;ENSMUSG00000028664;ENSMUSG00000030310;ENSMUSG00000031217;ENSMUSG00000031772;ENSMUSG00000032012;ENSMUSG00000032259;ENSMUSG00000032890;ENSMUSG00000036957;ENSMUSG00000037032;ENSMUSG00000040972;ENSMUSG00000047085;ENSMUSG00000047976;ENSMUSG00000058248;ENSMUSG00000062209;ENSMUSG00000066392
GO:0044306	neuron projection terminus	21	187	0.553586	0.786223	ENSMUSG00000000214;ENSMUSG00000001985;ENSMUSG00000006930;ENSMUSG00000009406;ENSMUSG00000013629;ENSMUSG00000020886;ENSMUSG00000025190;ENSMUSG00000025867;ENSMUSG00000026473;ENSMUSG00000027895;ENSMUSG00000028222;ENSMUSG00000032259;ENSMUSG00000032589;ENSMUSG00000035168;ENSMUSG00000037771;ENSMUSG00000040276;ENSMUSG00000045573;ENSMUSG00000047787;ENSMUSG00000047976;ENSMUSG00000062661;ENSMUSG00000070880
GO:0005652	nuclear lamina	2	16	0.556044	0.786223	ENSMUSG00000039231;ENSMUSG00000040820
GO:0097449	astrocyte projection	2	16	0.556044	0.786223	ENSMUSG00000031785;ENSMUSG00000044708
GO:0098533	ATPase dependent transmembrane transport complex	2	16	0.556044	0.786223	ENSMUSG00000032412;ENSMUSG00000040505
GO:0098799	outer mitochondrial membrane protein complex	2	16	0.556044	0.786223	ENSMUSG00000078713;ENSMUSG00000093904
GO:0098890	extrinsic component of postsynaptic membrane	2	16	0.556044	0.786223	ENSMUSG00000006134;ENSMUSG00000018362
GO:0045335	phagocytic vesicle	11	98	0.561881	0.786223	ENSMUSG00000000631;ENSMUSG00000001173;ENSMUSG00000003037;ENSMUSG00000026879;ENSMUSG00000029860;ENSMUSG00000039844;ENSMUSG00000041598;ENSMUSG00000045664;ENSMUSG00000051343;ENSMUSG00000056515;ENSMUSG00000079316
GO:0097730	non-motile cilium	15	134	0.562018	0.786223	ENSMUSG00000001173;ENSMUSG00000002763;ENSMUSG00000003037;ENSMUSG00000014303;ENSMUSG00000017858;ENSMUSG00000024976;ENSMUSG00000025786;ENSMUSG00000026525;ENSMUSG00000027254;ENSMUSG00000032259;ENSMUSG00000036430;ENSMUSG00000036822;ENSMUSG00000044933;ENSMUSG00000059248;ENSMUSG00000069170
GO:0060170	ciliary membrane	7	62	0.564392	0.786223	ENSMUSG00000001761;ENSMUSG00000024976;ENSMUSG00000025786;ENSMUSG00000032259;ENSMUSG00000036427;ENSMUSG00000040836;ENSMUSG00000044933
GO:0008328	ionotropic glutamate receptor complex	6	53	0.566002	0.786223	ENSMUSG00000001985;ENSMUSG00000020723;ENSMUSG00000020886;ENSMUSG00000026833;ENSMUSG00000042388;ENSMUSG00000050830
GO:0005891	voltage-gated calcium channel complex	5	44	0.568419	0.786223	ENSMUSG00000010066;ENSMUSG00000020723;ENSMUSG00000020866;ENSMUSG00000028532;ENSMUSG00000038473
GO:0000127	transcription factor TFIIIC complex	1	7	0.569448	0.786223	ENSMUSG00000035666
GO:0000235	astral microtubule	1	7	0.569448	0.786223	ENSMUSG00000051378
GO:0001652	granular component	1	7	0.569448	0.786223	ENSMUSG00000036160
GO:0005688	U6 snRNP	1	7	0.569448	0.786223	ENSMUSG00000019432
GO:0005826	actomyosin contractile ring	1	7	0.569448	0.786223	ENSMUSG00000034930
GO:0005859	muscle myosin complex	1	7	0.569448	0.786223	ENSMUSG00000051675
GO:0016011	dystroglycan complex	1	7	0.569448	0.786223	ENSMUSG00000039952
GO:0030915	Smc5-Smc6 complex	1	7	0.569448	0.786223	ENSMUSG00000070520
GO:0030991	intraciliary transport particle A	1	7	0.569448	0.786223	ENSMUSG00000007867
GO:0031428	box C/D snoRNP complex	1	7	0.569448	0.786223	ENSMUSG00000051062
GO:0033588	Elongator holoenzyme complex	1	7	0.569448	0.786223	ENSMUSG00000073775
GO:0034366	spherical high-density lipoprotein particle	1	7	0.569448	0.786223	ENSMUSG00000024391
GO:0045252	oxoglutarate dehydrogenase complex	1	7	0.569448	0.786223	ENSMUSG00000020456
GO:0048179	activin receptor complex	1	7	0.569448	0.786223	ENSMUSG00000061393
GO:0048237	rough endoplasmic reticulum lumen	1	7	0.569448	0.786223	ENSMUSG00000069516
GO:0070419	nonhomologous end joining complex	1	7	0.569448	0.786223	ENSMUSG00000049717
GO:0106068	SUMO ligase complex	1	7	0.569448	0.786223	ENSMUSG00000070520
GO:0120115	Lsm2-8 complex	1	7	0.569448	0.786223	ENSMUSG00000031848
GO:0030863	cortical cytoskeleton	13	117	0.574718	0.792577	ENSMUSG00000015804;ENSMUSG00000019820;ENSMUSG00000020536;ENSMUSG00000020886;ENSMUSG00000021373;ENSMUSG00000026879;ENSMUSG00000028222;ENSMUSG00000032589;ENSMUSG00000032890;ENSMUSG00000034930;ENSMUSG00000037742;ENSMUSG00000038366;ENSMUSG00000075284
GO:0030137	COPI-coated vesicle	3	26	0.578351	0.795736	ENSMUSG00000027255;ENSMUSG00000027523;ENSMUSG00000040276
GO:0030686	90S preribosome	3	26	0.578351	0.795736	ENSMUSG00000026127;ENSMUSG00000028430;ENSMUSG00000032288
GO:0098805	whole membrane	151	1348	0.5795	0.796393	ENSMUSG00000000214;ENSMUSG00000000628;ENSMUSG00000001173;ENSMUSG00000001313;ENSMUSG00000001418;ENSMUSG00000001761;ENSMUSG00000002320;ENSMUSG00000002763;ENSMUSG00000003037;ENSMUSG00000003200;ENSMUSG00000003226;ENSMUSG00000004071;ENSMUSG00000004264;ENSMUSG00000004530;ENSMUSG00000006782;ENSMUSG00000007659;ENSMUSG00000007891;ENSMUSG00000008734;ENSMUSG00000010047;ENSMUSG00000014773;ENSMUSG00000015653;…
GO:0031300	intrinsic component of organelle membrane	28	253	0.584567	0.802426	ENSMUSG00000000959;ENSMUSG00000015653;ENSMUSG00000018169;ENSMUSG00000020111;ENSMUSG00000020283;ENSMUSG00000021474;ENSMUSG00000024403;ENSMUSG00000025940;ENSMUSG00000029219;ENSMUSG00000029468;ENSMUSG00000029518;ENSMUSG00000029570;ENSMUSG00000030376;ENSMUSG00000030530;ENSMUSG00000033272;ENSMUSG00000033684;ENSMUSG00000034118;ENSMUSG00000037089;ENSMUSG00000037771;ENSMUSG00000039474;ENSMUSG00000041241;…
GO:0009925	basal plasma membrane	5	45	0.589091	0.805068	ENSMUSG00000027111;ENSMUSG00000030382;ENSMUSG00000037295;ENSMUSG00000062209;ENSMUSG00000062312
GO:0005847	mRNA cleavage and polyadenylation specificity factor complex	2	17	0.589885	0.805068	ENSMUSG00000024400;ENSMUSG00000053536
GO:0030014	CCR4-NOT complex	2	17	0.589885	0.805068	ENSMUSG00000003135;ENSMUSG00000033955
GO:0033270	paranode region of axon	2	17	0.589885	0.805068	ENSMUSG00000039419;ENSMUSG00000047976
GO:0071437	invadopodium	2	17	0.589885	0.805068	ENSMUSG00000024236;ENSMUSG00000029581
GO:0034704	calcium channel complex	7	64	0.599147	0.816768	ENSMUSG00000010066;ENSMUSG00000020111;ENSMUSG00000020723;ENSMUSG00000020866;ENSMUSG00000028532;ENSMUSG00000038473;ENSMUSG00000061603
GO:0005791	rough endoplasmic reticulum	12	110	0.601653	0.819242	ENSMUSG00000019055;ENSMUSG00000025980;ENSMUSG00000026473;ENSMUSG00000029550;ENSMUSG00000030126;ENSMUSG00000032239;ENSMUSG00000038861;ENSMUSG00000039001;ENSMUSG00000044528;ENSMUSG00000046841;ENSMUSG00000048920;ENSMUSG00000069516
GO:0098878	neurotransmitter receptor complex	6	55	0.603413	0.820697	ENSMUSG00000001985;ENSMUSG00000020723;ENSMUSG00000020886;ENSMUSG00000026833;ENSMUSG00000042388;ENSMUSG00000050830
GO:0031045	dense core granule	3	27	0.604742	0.821562	ENSMUSG00000045573;ENSMUSG00000050711;ENSMUSG00000062661
GO:0098686	hippocampal mossy fiber to CA3 synapse	5	46	0.609205	0.822389	ENSMUSG00000003200;ENSMUSG00000022280;ENSMUSG00000028222;ENSMUSG00000032012;ENSMUSG00000032589
GO:0010008	endosome membrane	39	356	0.616521	0.822389	ENSMUSG00000001173;ENSMUSG00000003037;ENSMUSG00000003200;ENSMUSG00000004071;ENSMUSG00000004530;ENSMUSG00000015653;ENSMUSG00000020536;ENSMUSG00000020696;ENSMUSG00000021375;ENSMUSG00000022257;ENSMUSG00000022500;ENSMUSG00000022602;ENSMUSG00000025351;ENSMUSG00000025702;ENSMUSG00000028173;ENSMUSG00000028437;ENSMUSG00000029518;ENSMUSG00000029560;ENSMUSG00000030530;ENSMUSG00000034557;ENSMUSG00000038740;…
GO:0055029	nuclear DNA-directed RNA polymerase complex	11	102	0.616918	0.822389	ENSMUSG00000003680;ENSMUSG00000021018;ENSMUSG00000022545;ENSMUSG00000027395;ENSMUSG00000027651;ENSMUSG00000028106;ENSMUSG00000031783;ENSMUSG00000034269;ENSMUSG00000038489;ENSMUSG00000038697;ENSMUSG00000047371
GO:0000803	sex chromosome	4	37	0.617441	0.822389	ENSMUSG00000020661;ENSMUSG00000024805;ENSMUSG00000025358;ENSMUSG00000049932
GO:0000408	EKC/KEOPS complex	1	8	0.61829	0.822389	ENSMUSG00000039725
GO:0000801	central element	1	8	0.61829	0.822389	ENSMUSG00000024660
GO:0000808	origin recognition complex	1	8	0.61829	0.822389	ENSMUSG00000002870
GO:0005664	nuclear origin of replication recognition complex	1	8	0.61829	0.822389	ENSMUSG00000002870
GO:0005915	zonula adherens	1	8	0.61829	0.822389	ENSMUSG00000037815
GO:0016593	Cdc73/Paf1 complex	1	8	0.61829	0.822389	ENSMUSG00000034269
GO:0031209	SCAR complex	1	8	0.61829	0.822389	ENSMUSG00000028868
GO:0031904	endosome lumen	1	8	0.61829	0.822389	ENSMUSG00000025351
GO:0032541	cortical endoplasmic reticulum	1	8	0.61829	0.822389	ENSMUSG00000044700
GO:0035032	phosphatidylinositol 3-kinase complex, class III	1	8	0.61829	0.822389	ENSMUSG00000032571
GO:0044352	pinosome	1	8	0.61829	0.822389	ENSMUSG00000000957
GO:0044354	macropinosome	1	8	0.61829	0.822389	ENSMUSG00000000957
GO:0099078	BORC complex	1	8	0.61829	0.822389	ENSMUSG00000055553
GO:0034703	cation channel complex	24	221	0.621256	0.822389	ENSMUSG00000001985;ENSMUSG00000010066;ENSMUSG00000020111;ENSMUSG00000020723;ENSMUSG00000020866;ENSMUSG00000020886;ENSMUSG00000026833;ENSMUSG00000027895;ENSMUSG00000028532;ENSMUSG00000032338;ENSMUSG00000032511;ENSMUSG00000038319;ENSMUSG00000038473;ENSMUSG00000039419;ENSMUSG00000042388;ENSMUSG00000047976;ENSMUSG00000048827;ENSMUSG00000050556;ENSMUSG00000050830;ENSMUSG00000050947;ENSMUSG00000058248;…
GO:0005666	RNA polymerase III complex	2	18	0.621764	0.822389	ENSMUSG00000021018;ENSMUSG00000038489
GO:0043083	synaptic cleft	2	18	0.621764	0.822389	ENSMUSG00000015647;ENSMUSG00000025582
GO:0043194	axon initial segment	2	18	0.621764	0.822389	ENSMUSG00000027254;ENSMUSG00000053819
GO:0061827	sperm head	2	18	0.621764	0.822389	ENSMUSG00000005483;ENSMUSG00000030043
GO:0099144	anchored component of synaptic membrane	2	18	0.621764	0.822389	ENSMUSG00000017314;ENSMUSG00000020886
GO:0005802	trans-Golgi network	23	212	0.621992	0.822389	ENSMUSG00000000631;ENSMUSG00000001173;ENSMUSG00000020536;ENSMUSG00000022200;ENSMUSG00000023830;ENSMUSG00000027221;ENSMUSG00000027255;ENSMUSG00000027523;ENSMUSG00000028173;ENSMUSG00000028789;ENSMUSG00000030530;ENSMUSG00000032589;ENSMUSG00000032812;ENSMUSG00000035278;ENSMUSG00000035901;ENSMUSG00000036093;ENSMUSG00000040502;ENSMUSG00000047507;ENSMUSG00000047921;ENSMUSG00000056515;ENSMUSG00000057337;…
GO:0099738	cell cortex region	5	47	0.628737	0.828533	ENSMUSG00000027883;ENSMUSG00000030172;ENSMUSG00000032589;ENSMUSG00000032890;ENSMUSG00000033149
GO:0044215	other organism	3	28	0.630012	0.828533	ENSMUSG00000003731;ENSMUSG00000018362;ENSMUSG00000020914
GO:0044216	other organism cell	3	28	0.630012	0.828533	ENSMUSG00000003731;ENSMUSG00000018362;ENSMUSG00000020914
GO:0044217	other organism part	3	28	0.630012	0.828533	ENSMUSG00000003731;ENSMUSG00000018362;ENSMUSG00000020914
GO:0000428	DNA-directed RNA polymerase complex	11	103	0.630132	0.828533	ENSMUSG00000003680;ENSMUSG00000021018;ENSMUSG00000022545;ENSMUSG00000027395;ENSMUSG00000027651;ENSMUSG00000028106;ENSMUSG00000031783;ENSMUSG00000034269;ENSMUSG00000038489;ENSMUSG00000038697;ENSMUSG00000047371
GO:0043679	axon terminus	18	168	0.637547	0.837354	ENSMUSG00000000214;ENSMUSG00000001985;ENSMUSG00000006930;ENSMUSG00000009406;ENSMUSG00000013629;ENSMUSG00000025190;ENSMUSG00000025867;ENSMUSG00000026473;ENSMUSG00000027895;ENSMUSG00000028222;ENSMUSG00000032259;ENSMUSG00000035168;ENSMUSG00000037771;ENSMUSG00000040276;ENSMUSG00000045573;ENSMUSG00000047976;ENSMUSG00000062661;ENSMUSG00000070880
GO:0032838	plasma membrane bounded cell projection cytoplasm	22	205	0.641529	0.841652	ENSMUSG00000001642;ENSMUSG00000001985;ENSMUSG00000006930;ENSMUSG00000020821;ENSMUSG00000020886;ENSMUSG00000021318;ENSMUSG00000022391;ENSMUSG00000026605;ENSMUSG00000027254;ENSMUSG00000027329;ENSMUSG00000028173;ENSMUSG00000031921;ENSMUSG00000032536;ENSMUSG00000032571;ENSMUSG00000032589;ENSMUSG00000040396;ENSMUSG00000044948;ENSMUSG00000048402;ENSMUSG00000057667;ENSMUSG00000059248;ENSMUSG00000060708;…
GO:0098800	inner mitochondrial membrane protein complex	14	132	0.645943	0.846507	ENSMUSG00000013701;ENSMUSG00000020111;ENSMUSG00000022013;ENSMUSG00000024580;ENSMUSG00000024645;ENSMUSG00000028398;ENSMUSG00000029198;ENSMUSG00000038462;ENSMUSG00000041697;ENSMUSG00000044894;ENSMUSG00000048429;ENSMUSG00000062580;ENSMUSG00000062683;ENSMUSG00000071654
GO:0035869	ciliary transition zone	7	67	0.64844	0.848841	ENSMUSG00000001098;ENSMUSG00000017858;ENSMUSG00000036430;ENSMUSG00000036822;ENSMUSG00000046562;ENSMUSG00000063439;ENSMUSG00000069170
GO:0000242	pericentriolar material	2	19	0.65169	0.850279	ENSMUSG00000016526;ENSMUSG00000024811
GO:0001741	XY body	2	19	0.65169	0.850279	ENSMUSG00000020661;ENSMUSG00000049932
GO:0099059	integral component of presynaptic active zone membrane	2	19	0.65169	0.850279	ENSMUSG00000032012;ENSMUSG00000036957
GO:0030867	rough endoplasmic reticulum membrane	3	29	0.654139	0.852538	ENSMUSG00000019055;ENSMUSG00000032239;ENSMUSG00000038861
GO:0033116	endoplasmic reticulum-Golgi intermediate compartment membrane	4	39	0.65959	0.855671	ENSMUSG00000026317;ENSMUSG00000028789;ENSMUSG00000029550;ENSMUSG00000061455
GO:0008541	proteasome regulatory particle, lid subcomplex	1	9	0.661594	0.855671	ENSMUSG00000042541
GO:0031390	Ctf18 RFC-like complex	1	9	0.661594	0.855671	ENSMUSG00000046691
GO:0032300	mismatch repair complex	1	9	0.661594	0.855671	ENSMUSG00000005370
GO:0045240	dihydrolipoyl dehydrogenase complex	1	9	0.661594	0.855671	ENSMUSG00000020456
GO:0070578	RISC-loading complex	1	9	0.661594	0.855671	ENSMUSG00000036698
GO:0070852	cell body fiber	1	9	0.661594	0.855671	ENSMUSG00000045573
GO:0044448	cell cortex part	20	190	0.672628	0.868994	ENSMUSG00000015804;ENSMUSG00000019820;ENSMUSG00000020536;ENSMUSG00000020886;ENSMUSG00000021373;ENSMUSG00000026879;ENSMUSG00000027883;ENSMUSG00000028222;ENSMUSG00000030172;ENSMUSG00000032589;ENSMUSG00000032890;ENSMUSG00000033149;ENSMUSG00000034930;ENSMUSG00000037742;ENSMUSG00000038366;ENSMUSG00000044700;ENSMUSG00000058013;ENSMUSG00000059248;ENSMUSG00000074030;ENSMUSG00000075284
GO:0030662	coated vesicle membrane	9	88	0.678909	0.874315	ENSMUSG00000020088;ENSMUSG00000026787;ENSMUSG00000026924;ENSMUSG00000027255;ENSMUSG00000028779;ENSMUSG00000030530;ENSMUSG00000034940;ENSMUSG00000061455;ENSMUSG00000070880
GO:0030315	T-tubule	7	69	0.679226	0.874315	ENSMUSG00000018566;ENSMUSG00000020723;ENSMUSG00000032511;ENSMUSG00000038473;ENSMUSG00000053198;ENSMUSG00000053819;ENSMUSG00000061603
GO:0032391	photoreceptor connecting cilium	4	40	0.679446	0.874315	ENSMUSG00000017858;ENSMUSG00000036430;ENSMUSG00000036822;ENSMUSG00000069170
GO:0097470	ribbon synapse	2	20	0.679695	0.874315	ENSMUSG00000032589;ENSMUSG00000040276
GO:0030658	transport vesicle membrane	19	182	0.684208	0.879167	ENSMUSG00000007659;ENSMUSG00000020088;ENSMUSG00000021337;ENSMUSG00000024403;ENSMUSG00000026787;ENSMUSG00000026924;ENSMUSG00000028779;ENSMUSG00000029219;ENSMUSG00000029518;ENSMUSG00000030530;ENSMUSG00000032259;ENSMUSG00000032589;ENSMUSG00000034940;ENSMUSG00000037771;ENSMUSG00000039474;ENSMUSG00000045671;ENSMUSG00000051343;ENSMUSG00000059602;ENSMUSG00000061455
GO:0005884	actin filament	11	108	0.692448	0.887898	ENSMUSG00000001864;ENSMUSG00000003308;ENSMUSG00000019359;ENSMUSG00000022897;ENSMUSG00000024143;ENSMUSG00000027646;ENSMUSG00000041688;ENSMUSG00000042331;ENSMUSG00000058056;ENSMUSG00000066151;ENSMUSG00000075284
GO:0097733	photoreceptor cell cilium	10	99	0.698176	0.887898	ENSMUSG00000001173;ENSMUSG00000002763;ENSMUSG00000017858;ENSMUSG00000024976;ENSMUSG00000025786;ENSMUSG00000026525;ENSMUSG00000027254;ENSMUSG00000036430;ENSMUSG00000036822;ENSMUSG00000069170
GO:0099060	integral component of postsynaptic specialization membrane	10	99	0.698176	0.887898	ENSMUSG00000020723;ENSMUSG00000025161;ENSMUSG00000027950;ENSMUSG00000030600;ENSMUSG00000036957;ENSMUSG00000045045;ENSMUSG00000047085;ENSMUSG00000060534;ENSMUSG00000062209;ENSMUSG00000063434
GO:0030665	clathrin-coated vesicle membrane	4	41	0.698476	0.887898	ENSMUSG00000026787;ENSMUSG00000030530;ENSMUSG00000034940;ENSMUSG00000070880
GO:0000421	autophagosome membrane	3	31	0.698939	0.887898	ENSMUSG00000002320;ENSMUSG00000045374;ENSMUSG00000061455
GO:0000153	cytoplasmic ubiquitin ligase complex	1	10	0.699987	0.887898	ENSMUSG00000033933
GO:0030130	clathrin coat of trans-Golgi network vesicle	1	10	0.699987	0.887898	ENSMUSG00000034940
GO:0031838	haptoglobin-hemoglobin complex	1	10	0.699987	0.887898	ENSMUSG00000055609
GO:0036513	Derlin-1 retrotranslocation complex	1	10	0.699987	0.887898	ENSMUSG00000020448
GO:0051286	cell tip	1	10	0.699987	0.887898	ENSMUSG00000037771
GO:0098850	extrinsic component of synaptic vesicle membrane	1	10	0.699987	0.887898	ENSMUSG00000059602
GO:0098892	extrinsic component of postsynaptic specialization membrane	1	10	0.699987	0.887898	ENSMUSG00000018362
GO:0032587	ruffle membrane	9	90	0.704841	0.891498	ENSMUSG00000000555;ENSMUSG00000001864;ENSMUSG00000004530;ENSMUSG00000015745;ENSMUSG00000026383;ENSMUSG00000027646;ENSMUSG00000035078;ENSMUSG00000037742;ENSMUSG00000040276
GO:0005686	U2 snRNP	2	21	0.705832	0.891498	ENSMUSG00000027404;ENSMUSG00000078348
GO:0016327	apicolateral plasma membrane	2	21	0.705832	0.891498	ENSMUSG00000028402;ENSMUSG00000030516
GO:0031362	anchored component of external side of plasma membrane	2	21	0.705832	0.891498	ENSMUSG00000010047;ENSMUSG00000040972
GO:0097731	9+0 non-motile cilium	10	100	0.710217	0.896082	ENSMUSG00000001173;ENSMUSG00000002763;ENSMUSG00000017858;ENSMUSG00000024976;ENSMUSG00000025786;ENSMUSG00000026525;ENSMUSG00000027254;ENSMUSG00000036430;ENSMUSG00000036822;ENSMUSG00000069170
GO:0030285	integral component of synaptic vesicle membrane	4	42	0.71668	0.902791	ENSMUSG00000024403;ENSMUSG00000029219;ENSMUSG00000037771;ENSMUSG00000039474
GO:0032420	stereocilium	5	52	0.717057	0.902791	ENSMUSG00000002233;ENSMUSG00000025813;ENSMUSG00000028222;ENSMUSG00000036006;ENSMUSG00000069170
GO:0005890	sodium:potassium-exchanging ATPase complex	1	11	0.734025	0.913531	ENSMUSG00000032412
GO:0030123	AP-3 adaptor complex	1	11	0.734025	0.913531	ENSMUSG00000063801
GO:0030897	HOPS complex	1	11	0.734025	0.913531	ENSMUSG00000061455
GO:0031414	N-terminal protein acetyltransferase complex	1	11	0.734025	0.913531	ENSMUSG00000036282
GO:0034663	endoplasmic reticulum chaperone complex	1	11	0.734025	0.913531	ENSMUSG00000025130
GO:0071004	U2-type prespliceosome	1	11	0.734025	0.913531	ENSMUSG00000027404
GO:0071010	prespliceosome	1	11	0.734025	0.913531	ENSMUSG00000027404
GO:0097197	tetraspanin-enriched microdomain	1	11	0.734025	0.913531	ENSMUSG00000030352
GO:0098684	photoreceptor ribbon synapse	1	11	0.734025	0.913531	ENSMUSG00000040276
GO:0098833	presynaptic endocytic zone	1	11	0.734025	0.913531	ENSMUSG00000040276
GO:0030670	phagocytic vesicle membrane	4	43	0.73406	0.913531	ENSMUSG00000001173;ENSMUSG00000003037;ENSMUSG00000039844;ENSMUSG00000079316
GO:0036064	ciliary basal body	13	131	0.735759	0.914686	ENSMUSG00000003037;ENSMUSG00000017858;ENSMUSG00000020973;ENSMUSG00000021782;ENSMUSG00000026605;ENSMUSG00000030172;ENSMUSG00000036822;ENSMUSG00000047248;ENSMUSG00000058230;ENSMUSG00000063439;ENSMUSG00000063810;ENSMUSG00000064128;ENSMUSG00000075273
GO:0045178	basal part of cell	6	64	0.747457	0.926734	ENSMUSG00000027111;ENSMUSG00000030382;ENSMUSG00000033149;ENSMUSG00000037295;ENSMUSG00000062209;ENSMUSG00000062312
GO:1990351	transporter complex	33	321	0.751915	0.926734	ENSMUSG00000001985;ENSMUSG00000007041;ENSMUSG00000010066;ENSMUSG00000020111;ENSMUSG00000020219;ENSMUSG00000020283;ENSMUSG00000020723;ENSMUSG00000020866;ENSMUSG00000020886;ENSMUSG00000026833;ENSMUSG00000027895;ENSMUSG00000027950;ENSMUSG00000028532;ENSMUSG00000031075;ENSMUSG00000032338;ENSMUSG00000032412;ENSMUSG00000032511;ENSMUSG00000037242;ENSMUSG00000038319;ENSMUSG00000038473;ENSMUSG00000039419;…
GO:0030687	preribosome, large subunit precursor	2	23	0.75276	0.926734	ENSMUSG00000001305;ENSMUSG00000061024
GO:0031258	lamellipodium membrane	2	23	0.75276	0.926734	ENSMUSG00000030123;ENSMUSG00000033420
GO:0031307	integral component of mitochondrial outer membrane	2	23	0.75276	0.926734	ENSMUSG00000041241;ENSMUSG00000093904
GO:0034706	sodium channel complex	2	23	0.75276	0.926734	ENSMUSG00000001985;ENSMUSG00000032511
GO:0071782	endoplasmic reticulum tubular network	2	23	0.75276	0.926734	ENSMUSG00000001440;ENSMUSG00000044700
GO:0008305	integrin complex	3	34	0.757642	0.926734	ENSMUSG00000000555;ENSMUSG00000027111;ENSMUSG00000029163
GO:0000138	Golgi trans cisterna	1	12	0.764204	0.926734	ENSMUSG00000022885
GO:0000276	mitochondrial proton-transporting ATP synthase complex, coupling factor F(o)	1	12	0.764204	0.926734	ENSMUSG00000062683
GO:0000812	Swr1 complex	1	12	0.764204	0.926734	ENSMUSG00000020171
GO:0002177	manchette	1	12	0.764204	0.926734	ENSMUSG00000029430
GO:0005641	nuclear envelope lumen	1	12	0.764204	0.926734	ENSMUSG00000023830
GO:0017146	NMDA selective glutamate receptor complex	1	12	0.764204	0.926734	ENSMUSG00000042388
GO:0030061	mitochondrial crista	1	12	0.764204	0.926734	ENSMUSG00000025980
GO:0030479	actin cortical patch	1	12	0.764204	0.926734	ENSMUSG00000075284
GO:0032437	cuticular plate	1	12	0.764204	0.926734	ENSMUSG00000028222
GO:0044666	MLL3/4 complex	1	12	0.764204	0.926734	ENSMUSG00000018476
GO:0061645	endocytic patch	1	12	0.764204	0.926734	ENSMUSG00000075284
GO:0065010	extracellular membrane-bounded organelle	1	12	0.764204	0.926734	ENSMUSG00000028766
GO:0071556	integral component of lumenal side of endoplasmic reticulum membrane	1	12	0.764204	0.926734	ENSMUSG00000029550
GO:0098553	lumenal side of endoplasmic reticulum membrane	1	12	0.764204	0.926734	ENSMUSG00000029550
GO:0098690	glycinergic synapse	1	12	0.764204	0.926734	ENSMUSG00000027895
GO:0098845	postsynaptic endosome	1	12	0.764204	0.926734	ENSMUSG00000022602
GO:0098797	plasma membrane protein complex	56	537	0.76929	0.931949	ENSMUSG00000000149;ENSMUSG00000000305;ENSMUSG00000000555;ENSMUSG00000001985;ENSMUSG00000004530;ENSMUSG00000005533;ENSMUSG00000010066;ENSMUSG00000019820;ENSMUSG00000020611;ENSMUSG00000020723;ENSMUSG00000020866;ENSMUSG00000020886;ENSMUSG00000021277;ENSMUSG00000021303;ENSMUSG00000021756;ENSMUSG00000022791;ENSMUSG00000025880;ENSMUSG00000026833;ENSMUSG00000027111;ENSMUSG00000027164;ENSMUSG00000027523;…
GO:0031233	intrinsic component of external side of plasma membrane	2	24	0.773706	0.933484	ENSMUSG00000010047;ENSMUSG00000040972
GO:0031306	intrinsic component of mitochondrial outer membrane	2	24	0.773706	0.933484	ENSMUSG00000041241;ENSMUSG00000093904
GO:0097038	perinuclear endoplasmic reticulum	2	24	0.773706	0.933484	ENSMUSG00000020435;ENSMUSG00000035235
GO:0098945	intrinsic component of presynaptic active zone membrane	2	24	0.773706	0.933484	ENSMUSG00000032012;ENSMUSG00000036957
GO:0005777	peroxisome	14	146	0.784882	0.944243	ENSMUSG00000002763;ENSMUSG00000017453;ENSMUSG00000020087;ENSMUSG00000020283;ENSMUSG00000024601;ENSMUSG00000025464;ENSMUSG00000025980;ENSMUSG00000030541;ENSMUSG00000037523;ENSMUSG00000041241;ENSMUSG00000041939;ENSMUSG00000043487;ENSMUSG00000049090;ENSMUSG00000055782
GO:0042579	microbody	14	146	0.784882	0.944243	ENSMUSG00000002763;ENSMUSG00000017453;ENSMUSG00000020087;ENSMUSG00000020283;ENSMUSG00000024601;ENSMUSG00000025464;ENSMUSG00000025980;ENSMUSG00000030541;ENSMUSG00000037523;ENSMUSG00000041241;ENSMUSG00000041939;ENSMUSG00000043487;ENSMUSG00000049090;ENSMUSG00000055782
GO:0030134	COPII-coated ER to Golgi transport vesicle	5	57	0.789326	0.944243	ENSMUSG00000020088;ENSMUSG00000026556;ENSMUSG00000026924;ENSMUSG00000028779;ENSMUSG00000061455
GO:0000124	SAGA complex	1	13	0.790959	0.944243	ENSMUSG00000003680
GO:0008540	proteasome regulatory particle, base subcomplex	1	13	0.790959	0.944243	ENSMUSG00000026869
GO:0030688	preribosome, small subunit precursor	1	13	0.790959	0.944243	ENSMUSG00000023988
GO:0031588	nucleotide-activated protein kinase complex	1	13	0.790959	0.944243	ENSMUSG00000028893
GO:0033268	node of Ranvier	1	13	0.790959	0.944243	ENSMUSG00000039952
GO:0034362	low-density lipoprotein particle	1	13	0.790959	0.944243	ENSMUSG00000024391
GO:0034709	methylosome	1	13	0.790959	0.944243	ENSMUSG00000027404
GO:0033017	sarcoplasmic reticulum membrane	3	36	0.79138	0.944243	ENSMUSG00000038473;ENSMUSG00000053819;ENSMUSG00000061603
GO:0016528	sarcoplasm	7	79	0.806261	0.951931	ENSMUSG00000000628;ENSMUSG00000018566;ENSMUSG00000022519;ENSMUSG00000026879;ENSMUSG00000038473;ENSMUSG00000053819;ENSMUSG00000061603
GO:0098636	protein complex involved in cell adhesion	3	37	0.806728	0.951931	ENSMUSG00000000555;ENSMUSG00000027111;ENSMUSG00000029163
GO:0005801	cis-Golgi network	4	48	0.808993	0.951931	ENSMUSG00000021257;ENSMUSG00000028789;ENSMUSG00000028847;ENSMUSG00000038256
GO:0016529	sarcoplasmic reticulum	6	69	0.809079	0.951931	ENSMUSG00000000628;ENSMUSG00000018566;ENSMUSG00000022519;ENSMUSG00000038473;ENSMUSG00000053819;ENSMUSG00000061603
GO:0030057	desmosome	2	26	0.810977	0.951931	ENSMUSG00000031990;ENSMUSG00000054889
GO:0035327	transcriptionally active chromatin	2	26	0.810977	0.951931	ENSMUSG00000034259;ENSMUSG00000049470
GO:0045334	clathrin-coated endocytic vesicle	2	26	0.810977	0.951931	ENSMUSG00000022212;ENSMUSG00000029518
GO:0000786	nucleosome	11	120	0.813571	0.951931	ENSMUSG00000024241;ENSMUSG00000029177;ENSMUSG00000031540;ENSMUSG00000037894;ENSMUSG00000041126;ENSMUSG00000049932;ENSMUSG00000056895;ENSMUSG00000060032;ENSMUSG00000060639;ENSMUSG00000069310;ENSMUSG00000096210
GO:0032421	stereocilium bundle	5	59	0.81387	0.951931	ENSMUSG00000002233;ENSMUSG00000025813;ENSMUSG00000028222;ENSMUSG00000036006;ENSMUSG00000069170
GO:0034702	ion channel complex	29	294	0.813907	0.951931	ENSMUSG00000001985;ENSMUSG00000007041;ENSMUSG00000010066;ENSMUSG00000020111;ENSMUSG00000020723;ENSMUSG00000020866;ENSMUSG00000020886;ENSMUSG00000026833;ENSMUSG00000027895;ENSMUSG00000027950;ENSMUSG00000028532;ENSMUSG00000031075;ENSMUSG00000032338;ENSMUSG00000032511;ENSMUSG00000037242;ENSMUSG00000038319;ENSMUSG00000038473;ENSMUSG00000039419;ENSMUSG00000042388;ENSMUSG00000047976;ENSMUSG00000048827;…
GO:1902495	transmembrane transporter complex	31	313	0.814088	0.951931	ENSMUSG00000001985;ENSMUSG00000007041;ENSMUSG00000010066;ENSMUSG00000020111;ENSMUSG00000020723;ENSMUSG00000020866;ENSMUSG00000020886;ENSMUSG00000026833;ENSMUSG00000027895;ENSMUSG00000027950;ENSMUSG00000028532;ENSMUSG00000031075;ENSMUSG00000032338;ENSMUSG00000032412;ENSMUSG00000032511;ENSMUSG00000037242;ENSMUSG00000038319;ENSMUSG00000038473;ENSMUSG00000039419;ENSMUSG00000040505;ENSMUSG00000042388;…
GO:0005765	lysosomal membrane	17	179	0.814404	0.951931	ENSMUSG00000001418;ENSMUSG00000002320;ENSMUSG00000004071;ENSMUSG00000022125;ENSMUSG00000022257;ENSMUSG00000022500;ENSMUSG00000023830;ENSMUSG00000025351;ENSMUSG00000025702;ENSMUSG00000025737;ENSMUSG00000037260;ENSMUSG00000040502;ENSMUSG00000042447;ENSMUSG00000045374;ENSMUSG00000055553;ENSMUSG00000057342;ENSMUSG00000074811
GO:0001518	voltage-gated sodium channel complex	1	14	0.814679	0.951931	ENSMUSG00000032511
GO:0030126	COPI vesicle coat	1	14	0.814679	0.951931	ENSMUSG00000027255
GO:0031143	pseudopodium	1	14	0.814679	0.951931	ENSMUSG00000006782
GO:0033162	melanosome membrane	1	14	0.814679	0.951931	ENSMUSG00000000214
GO:0034774	secretory granule lumen	1	14	0.814679	0.951931	ENSMUSG00000045573
GO:0045009	chitosome	1	14	0.814679	0.951931	ENSMUSG00000000214
GO:0045263	proton-transporting ATP synthase complex, coupling factor F(o)	1	14	0.814679	0.951931	ENSMUSG00000062683
GO:0090533	cation-transporting ATPase complex	1	14	0.814679	0.951931	ENSMUSG00000032412
GO:0090741	pigment granule membrane	1	14	0.814679	0.951931	ENSMUSG00000000214
GO:0098852	lytic vacuole membrane	17	180	0.821219	0.958627	ENSMUSG00000001418;ENSMUSG00000002320;ENSMUSG00000004071;ENSMUSG00000022125;ENSMUSG00000022257;ENSMUSG00000022500;ENSMUSG00000023830;ENSMUSG00000025351;ENSMUSG00000025702;ENSMUSG00000025737;ENSMUSG00000037260;ENSMUSG00000040502;ENSMUSG00000042447;ENSMUSG00000045374;ENSMUSG00000055553;ENSMUSG00000057342;ENSMUSG00000074811
GO:0005868	cytoplasmic dynein complex	2	27	0.827475	0.964981	ENSMUSG00000020483;ENSMUSG00000053838
GO:0031902	late endosome membrane	10	112	0.830155	0.967155	ENSMUSG00000004071;ENSMUSG00000022257;ENSMUSG00000022500;ENSMUSG00000025351;ENSMUSG00000038740;ENSMUSG00000045374;ENSMUSG00000047507;ENSMUSG00000054364;ENSMUSG00000058486;ENSMUSG00000066278
GO:0005892	acetylcholine-gated channel complex	1	15	0.835709	0.967743	ENSMUSG00000027950
GO:0016460	myosin II complex	1	15	0.835709	0.967743	ENSMUSG00000051675
GO:0033276	transcription factor TFTC complex	1	15	0.835709	0.967743	ENSMUSG00000038697
GO:0042599	lamellar body	1	15	0.835709	0.967743	ENSMUSG00000037049
GO:0043196	varicosity	1	15	0.835709	0.967743	ENSMUSG00000033174
GO:0031312	extrinsic component of organelle membrane	5	61	0.836069	0.967743	ENSMUSG00000042628;ENSMUSG00000045374;ENSMUSG00000050132;ENSMUSG00000058486;ENSMUSG00000059602
GO:0005770	late endosome	22	231	0.836372	0.967743	ENSMUSG00000004071;ENSMUSG00000018566;ENSMUSG00000022257;ENSMUSG00000022500;ENSMUSG00000023830;ENSMUSG00000025351;ENSMUSG00000027646;ENSMUSG00000028373;ENSMUSG00000029076;ENSMUSG00000032571;ENSMUSG00000038740;ENSMUSG00000045374;ENSMUSG00000047507;ENSMUSG00000048376;ENSMUSG00000054364;ENSMUSG00000058486;ENSMUSG00000062232;ENSMUSG00000066278;ENSMUSG00000074030;ENSMUSG00000078908;ENSMUSG00000079316;…
GO:0098802	plasma membrane receptor complex	16	173	0.839502	0.970049	ENSMUSG00000000555;ENSMUSG00000001985;ENSMUSG00000020723;ENSMUSG00000020886;ENSMUSG00000021277;ENSMUSG00000021756;ENSMUSG00000026833;ENSMUSG00000027111;ENSMUSG00000027164;ENSMUSG00000027950;ENSMUSG00000028444;ENSMUSG00000029163;ENSMUSG00000042388;ENSMUSG00000047098;ENSMUSG00000050830;ENSMUSG00000061393
GO:0001750	photoreceptor outer segment	6	72	0.840001	0.970049	ENSMUSG00000001173;ENSMUSG00000002763;ENSMUSG00000024976;ENSMUSG00000025786;ENSMUSG00000026525;ENSMUSG00000027254
GO:0016459	myosin complex	5	62	0.846328	0.97451	ENSMUSG00000000631;ENSMUSG00000020483;ENSMUSG00000022272;ENSMUSG00000051675;ENSMUSG00000063605
GO:0030666	endocytic vesicle membrane	5	62	0.846328	0.97451	ENSMUSG00000001173;ENSMUSG00000001761;ENSMUSG00000003037;ENSMUSG00000039844;ENSMUSG00000079316
GO:0098563	intrinsic component of synaptic vesicle membrane	5	62	0.846328	0.97451	ENSMUSG00000024403;ENSMUSG00000029219;ENSMUSG00000029518;ENSMUSG00000037771;ENSMUSG00000039474
GO:0000788	nuclear nucleosome	3	40	0.84715	0.97451	ENSMUSG00000029177;ENSMUSG00000060639;ENSMUSG00000069310
GO:0000176	nuclear exosome (RNase complex)	1	16	0.854354	0.977729	ENSMUSG00000034259
GO:0005614	interstitial matrix	1	16	0.854354	0.977729	ENSMUSG00000050830
GO:0005685	U1 snRNP	1	16	0.854354	0.977729	ENSMUSG00000027404
GO:0032982	myosin filament	1	16	0.854354	0.977729	ENSMUSG00000051675
GO:0035098	ESC/E(Z) complex	1	16	0.854354	0.977729	ENSMUSG00000043439
GO:0099513	polymeric cytoskeletal fiber	73	717	0.854894	0.977729	ENSMUSG00000001864;ENSMUSG00000002055;ENSMUSG00000003308;ENSMUSG00000003779;ENSMUSG00000004054;ENSMUSG00000006782;ENSMUSG00000017716;ENSMUSG00000019261;ENSMUSG00000019359;ENSMUSG00000019942;ENSMUSG00000020178;ENSMUSG00000020308;ENSMUSG00000020483;ENSMUSG00000020776;ENSMUSG00000020821;ENSMUSG00000020897;ENSMUSG00000021294;ENSMUSG00000021464;ENSMUSG00000021676;ENSMUSG00000022177;ENSMUSG00000022385;…
GO:0098796	membrane protein complex	118	1134	0.857729	0.978757	ENSMUSG00000000149;ENSMUSG00000000305;ENSMUSG00000000555;ENSMUSG00000001985;ENSMUSG00000004530;ENSMUSG00000005533;ENSMUSG00000007041;ENSMUSG00000010066;ENSMUSG00000010607;ENSMUSG00000013701;ENSMUSG00000017721;ENSMUSG00000019820;ENSMUSG00000020088;ENSMUSG00000020111;ENSMUSG00000020448;ENSMUSG00000020611;ENSMUSG00000020723;ENSMUSG00000020866;ENSMUSG00000020886;ENSMUSG00000021277;ENSMUSG00000021303;…
GO:0044438	microbody part	6	74	0.858269	0.978757	ENSMUSG00000002763;ENSMUSG00000020087;ENSMUSG00000020283;ENSMUSG00000025464;ENSMUSG00000025980;ENSMUSG00000037523
GO:0044439	peroxisomal part	6	74	0.858269	0.978757	ENSMUSG00000002763;ENSMUSG00000020087;ENSMUSG00000020283;ENSMUSG00000025464;ENSMUSG00000025980;ENSMUSG00000037523
GO:1990204	oxidoreductase complex	9	106	0.862424	0.98255	ENSMUSG00000020456;ENSMUSG00000020649;ENSMUSG00000024827;ENSMUSG00000025130;ENSMUSG00000028398;ENSMUSG00000030978;ENSMUSG00000038462;ENSMUSG00000044894;ENSMUSG00000071654
GO:0005771	multivesicular body	3	42	0.869826	0.986502	ENSMUSG00000018566;ENSMUSG00000022257;ENSMUSG00000025351
GO:0043186	P granule	1	17	0.870883	0.986502	ENSMUSG00000008393
GO:0045495	pole plasm	1	17	0.870883	0.986502	ENSMUSG00000008393
GO:0060293	germ plasm	1	17	0.870883	0.986502	ENSMUSG00000008393
GO:0071006	U2-type catalytic step 1 spliceosome	1	17	0.870883	0.986502	ENSMUSG00000078676
GO:0071012	catalytic step 1 spliceosome	1	17	0.870883	0.986502	ENSMUSG00000078676
GO:0097546	ciliary base	2	31	0.881212	0.995755	ENSMUSG00000003037;ENSMUSG00000017858
GO:0005746	mitochondrial respiratory chain	6	77	0.882415	0.995755	ENSMUSG00000024248;ENSMUSG00000028398;ENSMUSG00000038462;ENSMUSG00000041697;ENSMUSG00000044894;ENSMUSG00000071654
GO:0030663	COPI-coated vesicle membrane	1	18	0.885537	0.995755	ENSMUSG00000027255
GO:0032426	stereocilium tip	1	18	0.885537	0.995755	ENSMUSG00000025813
GO:0032433	filopodium tip	1	18	0.885537	0.995755	ENSMUSG00000022272
GO:0034361	very-low-density lipoprotein particle	1	18	0.885537	0.995755	ENSMUSG00000024391
GO:0034385	triglyceride-rich plasma lipoprotein particle	1	18	0.885537	0.995755	ENSMUSG00000024391
GO:0070382	exocytic vesicle	22	241	0.885768	0.995755	ENSMUSG00000000214;ENSMUSG00000003037;ENSMUSG00000006930;ENSMUSG00000007659;ENSMUSG00000019433;ENSMUSG00000020886;ENSMUSG00000020961;ENSMUSG00000024403;ENSMUSG00000026787;ENSMUSG00000027220;ENSMUSG00000027895;ENSMUSG00000029219;ENSMUSG00000029518;ENSMUSG00000030172;ENSMUSG00000030519;ENSMUSG00000032259;ENSMUSG00000032589;ENSMUSG00000037771;ENSMUSG00000039474;ENSMUSG00000045573;ENSMUSG00000058420;…
GO:0031410	cytoplasmic vesicle	188	1790	0.886996	0.995939	ENSMUSG00000000214;ENSMUSG00000000555;ENSMUSG00000000631;ENSMUSG00000000957;ENSMUSG00000001173;ENSMUSG00000001228;ENSMUSG00000001313;ENSMUSG00000001761;ENSMUSG00000002320;ENSMUSG00000003037;ENSMUSG00000003200;ENSMUSG00000004071;ENSMUSG00000004530;ENSMUSG00000006782;ENSMUSG00000006930;ENSMUSG00000007659;ENSMUSG00000007891;ENSMUSG00000008090;ENSMUSG00000010047;ENSMUSG00000013076;ENSMUSG00000014773;…
GO:0034707	chloride channel complex	3	44	0.889476	0.995939	ENSMUSG00000007041;ENSMUSG00000031075;ENSMUSG00000037242
GO:0030672	synaptic vesicle membrane	10	121	0.891881	0.995939	ENSMUSG00000007659;ENSMUSG00000024403;ENSMUSG00000026787;ENSMUSG00000029219;ENSMUSG00000029518;ENSMUSG00000032259;ENSMUSG00000032589;ENSMUSG00000037771;ENSMUSG00000039474;ENSMUSG00000059602
GO:0099501	exocytic vesicle membrane	10	121	0.891881	0.995939	ENSMUSG00000007659;ENSMUSG00000024403;ENSMUSG00000026787;ENSMUSG00000029219;ENSMUSG00000029518;ENSMUSG00000032259;ENSMUSG00000032589;ENSMUSG00000037771;ENSMUSG00000039474;ENSMUSG00000059602
GO:0030120	vesicle coat	4	56	0.892308	0.995939	ENSMUSG00000020088;ENSMUSG00000027255;ENSMUSG00000028779;ENSMUSG00000034940
GO:0030117	membrane coat	8	100	0.892462	0.995939	ENSMUSG00000020088;ENSMUSG00000023830;ENSMUSG00000027255;ENSMUSG00000028779;ENSMUSG00000034940;ENSMUSG00000036295;ENSMUSG00000049562;ENSMUSG00000063801
GO:0048475	coated membrane	8	100	0.892462	0.995939	ENSMUSG00000020088;ENSMUSG00000023830;ENSMUSG00000027255;ENSMUSG00000028779;ENSMUSG00000034940;ENSMUSG00000036295;ENSMUSG00000049562;ENSMUSG00000063801
GO:0097708	intracellular vesicle	188	1794	0.893526	0.995939	ENSMUSG00000000214;ENSMUSG00000000555;ENSMUSG00000000631;ENSMUSG00000000957;ENSMUSG00000001173;ENSMUSG00000001228;ENSMUSG00000001313;ENSMUSG00000001761;ENSMUSG00000002320;ENSMUSG00000003037;ENSMUSG00000003200;ENSMUSG00000004071;ENSMUSG00000004530;ENSMUSG00000006782;ENSMUSG00000006930;ENSMUSG00000007659;ENSMUSG00000007891;ENSMUSG00000008090;ENSMUSG00000010047;ENSMUSG00000013076;ENSMUSG00000014773;…
GO:0005783	endoplasmic reticulum	176	1686	0.896498	0.995939	ENSMUSG00000000214;ENSMUSG00000000555;ENSMUSG00000000628;ENSMUSG00000000632;ENSMUSG00000001440;ENSMUSG00000001555;ENSMUSG00000003308;ENSMUSG00000004070;ENSMUSG00000004415;ENSMUSG00000005374;ENSMUSG00000005615;ENSMUSG00000005973;ENSMUSG00000006800;ENSMUSG00000006930;ENSMUSG00000006931;ENSMUSG00000007659;ENSMUSG00000010607;ENSMUSG00000015759;ENSMUSG00000017721;ENSMUSG00000018547;ENSMUSG00000018566;…
GO:0005811	lipid droplet	6	79	0.896506	0.995939	ENSMUSG00000020085;ENSMUSG00000027164;ENSMUSG00000036580;ENSMUSG00000046402;ENSMUSG00000046841;ENSMUSG00000052751
GO:0060076	excitatory synapse	5	68	0.897246	0.995939	ENSMUSG00000020886;ENSMUSG00000021057;ENSMUSG00000022790;ENSMUSG00000025161;ENSMUSG00000032589
GO:0016324	apical plasma membrane	32	342	0.89733	0.995939	ENSMUSG00000001436;ENSMUSG00000005699;ENSMUSG00000010047;ENSMUSG00000013076;ENSMUSG00000014773;ENSMUSG00000015202;ENSMUSG00000017716;ENSMUSG00000025812;ENSMUSG00000026556;ENSMUSG00000026923;ENSMUSG00000027030;ENSMUSG00000027523;ENSMUSG00000028402;ENSMUSG00000028444;ENSMUSG00000030516;ENSMUSG00000030583;ENSMUSG00000031075;ENSMUSG00000033722;ENSMUSG00000033952;ENSMUSG00000035403;ENSMUSG00000036006;…
GO:0008021	synaptic vesicle	20	224	0.897701	0.995939	ENSMUSG00000000214;ENSMUSG00000003037;ENSMUSG00000006930;ENSMUSG00000007659;ENSMUSG00000019433;ENSMUSG00000020886;ENSMUSG00000020961;ENSMUSG00000024403;ENSMUSG00000026787;ENSMUSG00000027895;ENSMUSG00000029219;ENSMUSG00000029518;ENSMUSG00000030172;ENSMUSG00000030519;ENSMUSG00000032259;ENSMUSG00000032589;ENSMUSG00000037771;ENSMUSG00000039474;ENSMUSG00000045573;ENSMUSG00000059602
GO:0000145	exocyst	1	19	0.898529	0.995939	ENSMUSG00000074030
GO:0060205	cytoplasmic vesicle lumen	1	19	0.898529	0.995939	ENSMUSG00000045573
GO:0000407	phagophore assembly site	2	33	0.901843	0.99722	ENSMUSG00000037204;ENSMUSG00000042628
GO:0062023	collagen-containing extracellular matrix	31	334	0.903098	0.99722	ENSMUSG00000001435;ENSMUSG00000006369;ENSMUSG00000007891;ENSMUSG00000015647;ENSMUSG00000016356;ENSMUSG00000019055;ENSMUSG00000020902;ENSMUSG00000022483;ENSMUSG00000022894;ENSMUSG00000026837;ENSMUSG00000027111;ENSMUSG00000027200;ENSMUSG00000027204;ENSMUSG00000029163;ENSMUSG00000030513;ENSMUSG00000030849;ENSMUSG00000031386;ENSMUSG00000032796;ENSMUSG00000033557;ENSMUSG00000034220;ENSMUSG00000034687;…
GO:0070469	respiratory chain	7	91	0.90317	0.99722	ENSMUSG00000024248;ENSMUSG00000028398;ENSMUSG00000035885;ENSMUSG00000038462;ENSMUSG00000041697;ENSMUSG00000044894;ENSMUSG00000071654
GO:0055037	recycling endosome	14	165	0.904868	0.99722	ENSMUSG00000003037;ENSMUSG00000020696;ENSMUSG00000027523;ENSMUSG00000029430;ENSMUSG00000035278;ENSMUSG00000037295;ENSMUSG00000040022;ENSMUSG00000040836;ENSMUSG00000041075;ENSMUSG00000044147;ENSMUSG00000044337;ENSMUSG00000047507;ENSMUSG00000051343;ENSMUSG00000051615
GO:0016323	basolateral plasma membrane	21	236	0.90556	0.99722	ENSMUSG00000000958;ENSMUSG00000001436;ENSMUSG00000003534;ENSMUSG00000019838;ENSMUSG00000020536;ENSMUSG00000021057;ENSMUSG00000021709;ENSMUSG00000026556;ENSMUSG00000027030;ENSMUSG00000027111;ENSMUSG00000030376;ENSMUSG00000030382;ENSMUSG00000030516;ENSMUSG00000037295;ENSMUSG00000039546;ENSMUSG00000039952;ENSMUSG00000044708;ENSMUSG00000049686;ENSMUSG00000054889;ENSMUSG00000062209;ENSMUSG00000062312
GO:0030119	AP-type membrane coat adaptor complex	3	46	0.906425	0.99722	ENSMUSG00000036295;ENSMUSG00000049562;ENSMUSG00000063801
GO:0098803	respiratory chain complex	6	81	0.909125	0.99722	ENSMUSG00000028398;ENSMUSG00000035885;ENSMUSG00000038462;ENSMUSG00000041697;ENSMUSG00000044894;ENSMUSG00000071654
GO:0005779	integral component of peroxisomal membrane	1	20	0.910046	0.99722	ENSMUSG00000020283
GO:0005922	connexin complex	1	20	0.910046	0.99722	ENSMUSG00000068615
GO:0016471	vacuolar proton-transporting V-type ATPase complex	1	20	0.910046	0.99722	ENSMUSG00000024403
GO:0098993	anchored component of synaptic vesicle membrane	1	20	0.910046	0.99722	ENSMUSG00000029518
GO:0101031	chaperone complex	1	20	0.910046	0.99722	ENSMUSG00000042215
GO:0031526	brush border membrane	5	70	0.910615	0.99722	ENSMUSG00000000149;ENSMUSG00000001436;ENSMUSG00000020447;ENSMUSG00000020611;ENSMUSG00000032462
GO:0030118	clathrin coat	3	47	0.913985	0.999987	ENSMUSG00000023830;ENSMUSG00000034940;ENSMUSG00000036295
GO:0044433	cytoplasmic vesicle part	77	780	0.917557	1	ENSMUSG00000000214;ENSMUSG00000001173;ENSMUSG00000001313;ENSMUSG00000001761;ENSMUSG00000003037;ENSMUSG00000003200;ENSMUSG00000004071;ENSMUSG00000004530;ENSMUSG00000007659;ENSMUSG00000015653;ENSMUSG00000018566;ENSMUSG00000020088;ENSMUSG00000020536;ENSMUSG00000020696;ENSMUSG00000021337;ENSMUSG00000021375;ENSMUSG00000022257;ENSMUSG00000022500;ENSMUSG00000022602;ENSMUSG00000024403;ENSMUSG00000025351;…
GO:0031231	intrinsic component of peroxisomal membrane	1	21	0.920257	1	ENSMUSG00000020283
GO:0031983	vesicle lumen	1	21	0.920257	1	ENSMUSG00000045573
GO:0042588	zymogen granule	1	21	0.920257	1	ENSMUSG00000025980
GO:0000502	proteasome complex	5	72	0.922434	1	ENSMUSG00000026869;ENSMUSG00000039067;ENSMUSG00000039474;ENSMUSG00000042541;ENSMUSG00000078652
GO:0005774	vacuolar membrane	21	241	0.922845	1	ENSMUSG00000001418;ENSMUSG00000002320;ENSMUSG00000004071;ENSMUSG00000022125;ENSMUSG00000022257;ENSMUSG00000022500;ENSMUSG00000023830;ENSMUSG00000024403;ENSMUSG00000025351;ENSMUSG00000025702;ENSMUSG00000025737;ENSMUSG00000029119;ENSMUSG00000037260;ENSMUSG00000040502;ENSMUSG00000042447;ENSMUSG00000045374;ENSMUSG00000055553;ENSMUSG00000057342;ENSMUSG00000061455;ENSMUSG00000070934;ENSMUSG00000074811
GO:0005790	smooth endoplasmic reticulum	2	36	0.926599	1	ENSMUSG00000000214;ENSMUSG00000061455
GO:0048787	presynaptic active zone membrane	2	36	0.926599	1	ENSMUSG00000032012;ENSMUSG00000036957
GO:1905369	endopeptidase complex	5	73	0.927807	1	ENSMUSG00000026869;ENSMUSG00000039067;ENSMUSG00000039474;ENSMUSG00000042541;ENSMUSG00000078652
GO:0031982	vesicle	199	1920	0.927948	1	ENSMUSG00000000214;ENSMUSG00000000555;ENSMUSG00000000631;ENSMUSG00000000957;ENSMUSG00000001173;ENSMUSG00000001228;ENSMUSG00000001313;ENSMUSG00000001761;ENSMUSG00000002320;ENSMUSG00000003037;ENSMUSG00000003200;ENSMUSG00000004071;ENSMUSG00000004530;ENSMUSG00000006782;ENSMUSG00000006930;ENSMUSG00000007041;ENSMUSG00000007659;ENSMUSG00000007891;ENSMUSG00000008090;ENSMUSG00000008734;ENSMUSG00000010047;…
GO:0005753	mitochondrial proton-transporting ATP synthase complex	1	22	0.929309	1	ENSMUSG00000062683
GO:0005775	vacuolar lumen	1	22	0.929309	1	ENSMUSG00000022125
GO:0001772	immunological synapse	2	37	0.933449	1	ENSMUSG00000028191;ENSMUSG00000056153
GO:0005903	brush border	10	130	0.933797	1	ENSMUSG00000000149;ENSMUSG00000000631;ENSMUSG00000001436;ENSMUSG00000003534;ENSMUSG00000019433;ENSMUSG00000020447;ENSMUSG00000020611;ENSMUSG00000025026;ENSMUSG00000030838;ENSMUSG00000032462
GO:0098862	cluster of actin-based cell projections	15	184	0.93703	1	ENSMUSG00000000149;ENSMUSG00000000631;ENSMUSG00000001436;ENSMUSG00000002233;ENSMUSG00000003534;ENSMUSG00000019433;ENSMUSG00000020447;ENSMUSG00000020611;ENSMUSG00000025026;ENSMUSG00000025813;ENSMUSG00000028222;ENSMUSG00000030838;ENSMUSG00000032462;ENSMUSG00000036006;ENSMUSG00000069170
GO:0034364	high-density lipoprotein particle	1	23	0.937334	1	ENSMUSG00000024391
GO:0045259	proton-transporting ATP synthase complex	1	23	0.937334	1	ENSMUSG00000062683
GO:0045177	apical part of cell	39	426	0.938491	1	ENSMUSG00000001436;ENSMUSG00000005699;ENSMUSG00000010047;ENSMUSG00000013076;ENSMUSG00000014773;ENSMUSG00000015202;ENSMUSG00000017716;ENSMUSG00000021256;ENSMUSG00000023988;ENSMUSG00000025812;ENSMUSG00000025813;ENSMUSG00000026556;ENSMUSG00000026923;ENSMUSG00000027030;ENSMUSG00000027523;ENSMUSG00000028402;ENSMUSG00000028444;ENSMUSG00000028643;ENSMUSG00000030516;ENSMUSG00000030583;ENSMUSG00000030838;…
GO:0005929	cilium	57	601	0.938732	1	ENSMUSG00000001098;ENSMUSG00000001173;ENSMUSG00000001761;ENSMUSG00000002763;ENSMUSG00000003037;ENSMUSG00000007867;ENSMUSG00000009030;ENSMUSG00000014303;ENSMUSG00000017858;ENSMUSG00000020308;ENSMUSG00000020776;ENSMUSG00000020973;ENSMUSG00000021318;ENSMUSG00000021466;ENSMUSG00000021782;ENSMUSG00000024976;ENSMUSG00000025786;ENSMUSG00000026525;ENSMUSG00000026605;ENSMUSG00000026885;ENSMUSG00000027254;…
GO:0031225	anchored component of membrane	15	185	0.940031	1	ENSMUSG00000010047;ENSMUSG00000017314;ENSMUSG00000020886;ENSMUSG00000026344;ENSMUSG00000026787;ENSMUSG00000028444;ENSMUSG00000028766;ENSMUSG00000029518;ENSMUSG00000030350;ENSMUSG00000031841;ENSMUSG00000034220;ENSMUSG00000040972;ENSMUSG00000048027;ENSMUSG00000050896;ENSMUSG00000058571
GO:0033177	proton-transporting two-sector ATPase complex, proton-transporting domain	1	24	0.944448	1	ENSMUSG00000062683
GO:0044432	endoplasmic reticulum part	103	1043	0.945088	1	ENSMUSG00000001440;ENSMUSG00000001555;ENSMUSG00000005615;ENSMUSG00000005973;ENSMUSG00000010607;ENSMUSG00000015759;ENSMUSG00000017721;ENSMUSG00000018547;ENSMUSG00000019055;ENSMUSG00000019189;ENSMUSG00000019961;ENSMUSG00000020023;ENSMUSG00000020435;ENSMUSG00000020448;ENSMUSG00000020576;ENSMUSG00000022519;ENSMUSG00000022964;ENSMUSG00000023908;ENSMUSG00000024245;ENSMUSG00000024357;ENSMUSG00000024736;…
GO:0005669	transcription factor TFIID complex	2	39	0.945372	1	ENSMUSG00000003680;ENSMUSG00000022545
GO:0070971	endoplasmic reticulum exit site	1	25	0.950755	1	ENSMUSG00000026924
GO:0030125	clathrin vesicle coat	1	26	0.956346	1	ENSMUSG00000034940
GO:0031430	M band	1	26	0.956346	1	ENSMUSG00000021752
GO:0097225	sperm midpiece	1	26	0.956346	1	ENSMUSG00000030043
GO:0005778	peroxisomal membrane	3	55	0.957082	1	ENSMUSG00000002763;ENSMUSG00000020283;ENSMUSG00000037523
GO:0031903	microbody membrane	3	55	0.957082	1	ENSMUSG00000002763;ENSMUSG00000020283;ENSMUSG00000037523
GO:0030176	integral component of endoplasmic reticulum membrane	10	138	0.958436	1	ENSMUSG00000017721;ENSMUSG00000029550;ENSMUSG00000030382;ENSMUSG00000037089;ENSMUSG00000039474;ENSMUSG00000041958;ENSMUSG00000047260;ENSMUSG00000048486;ENSMUSG00000048497;ENSMUSG00000075419
GO:0001917	photoreceptor inner segment	3	56	0.960748	1	ENSMUSG00000024976;ENSMUSG00000063681;ENSMUSG00000069170
GO:0099512	supramolecular fiber	91	944	0.961238	1	ENSMUSG00000001864;ENSMUSG00000002055;ENSMUSG00000003308;ENSMUSG00000003779;ENSMUSG00000004054;ENSMUSG00000006369;ENSMUSG00000006782;ENSMUSG00000017009;ENSMUSG00000017716;ENSMUSG00000019261;ENSMUSG00000019359;ENSMUSG00000019942;ENSMUSG00000020178;ENSMUSG00000020308;ENSMUSG00000020483;ENSMUSG00000020776;ENSMUSG00000020821;ENSMUSG00000020897;ENSMUSG00000021294;ENSMUSG00000021464;ENSMUSG00000021676;…
GO:0033176	proton-transporting V-type ATPase complex	1	27	0.961303	1	ENSMUSG00000024403
GO:0098688	parallel fiber to Purkinje cell synapse	1	27	0.961303	1	ENSMUSG00000025161
GO:0044437	vacuolar part	21	259	0.964871	1	ENSMUSG00000001418;ENSMUSG00000002320;ENSMUSG00000004071;ENSMUSG00000022125;ENSMUSG00000022257;ENSMUSG00000022500;ENSMUSG00000023830;ENSMUSG00000024403;ENSMUSG00000025351;ENSMUSG00000025702;ENSMUSG00000025737;ENSMUSG00000029119;ENSMUSG00000037260;ENSMUSG00000040502;ENSMUSG00000042447;ENSMUSG00000045374;ENSMUSG00000055553;ENSMUSG00000057342;ENSMUSG00000061455;ENSMUSG00000070934;ENSMUSG00000074811
GO:0099081	supramolecular polymer	91	949	0.965834	1	ENSMUSG00000001864;ENSMUSG00000002055;ENSMUSG00000003308;ENSMUSG00000003779;ENSMUSG00000004054;ENSMUSG00000006369;ENSMUSG00000006782;ENSMUSG00000017009;ENSMUSG00000017716;ENSMUSG00000019261;ENSMUSG00000019359;ENSMUSG00000019942;ENSMUSG00000020178;ENSMUSG00000020308;ENSMUSG00000020483;ENSMUSG00000020776;ENSMUSG00000020821;ENSMUSG00000020897;ENSMUSG00000021294;ENSMUSG00000021464;ENSMUSG00000021676;…
GO:0099080	supramolecular complex	91	950	0.966695	1	ENSMUSG00000001864;ENSMUSG00000002055;ENSMUSG00000003308;ENSMUSG00000003779;ENSMUSG00000004054;ENSMUSG00000006369;ENSMUSG00000006782;ENSMUSG00000017009;ENSMUSG00000017716;ENSMUSG00000019261;ENSMUSG00000019359;ENSMUSG00000019942;ENSMUSG00000020178;ENSMUSG00000020308;ENSMUSG00000020483;ENSMUSG00000020776;ENSMUSG00000020821;ENSMUSG00000020897;ENSMUSG00000021294;ENSMUSG00000021464;ENSMUSG00000021676;…
GO:0030131	clathrin adaptor complex	1	29	0.969592	1	ENSMUSG00000036295
GO:0044441	ciliary part	37	428	0.971741	1	ENSMUSG00000001098;ENSMUSG00000001173;ENSMUSG00000001761;ENSMUSG00000002763;ENSMUSG00000003037;ENSMUSG00000017858;ENSMUSG00000020776;ENSMUSG00000020973;ENSMUSG00000021318;ENSMUSG00000021782;ENSMUSG00000024976;ENSMUSG00000025786;ENSMUSG00000026525;ENSMUSG00000026605;ENSMUSG00000027254;ENSMUSG00000027329;ENSMUSG00000028792;ENSMUSG00000030043;ENSMUSG00000030172;ENSMUSG00000032259;ENSMUSG00000032571;…
GO:0042383	sarcolemma	12	167	0.97218	1	ENSMUSG00000018566;ENSMUSG00000019820;ENSMUSG00000020723;ENSMUSG00000027523;ENSMUSG00000032511;ENSMUSG00000038473;ENSMUSG00000039952;ENSMUSG00000048920;ENSMUSG00000050556;ENSMUSG00000053198;ENSMUSG00000053819;ENSMUSG00000061603
GO:1905368	peptidase complex	6	98	0.972364	1	ENSMUSG00000003680;ENSMUSG00000026869;ENSMUSG00000039067;ENSMUSG00000039474;ENSMUSG00000042541;ENSMUSG00000078652
GO:0031201	SNARE complex	2	46	0.972998	1	ENSMUSG00000025867;ENSMUSG00000061455
GO:0002080	acrosomal membrane	1	30	0.973045	1	ENSMUSG00000001313
GO:0031941	filamentous actin	1	30	0.973045	1	ENSMUSG00000042331
GO:0036379	myofilament	1	30	0.973045	1	ENSMUSG00000051675
GO:0012506	vesicle membrane	41	470	0.973545	1	ENSMUSG00000000214;ENSMUSG00000001173;ENSMUSG00000001313;ENSMUSG00000001761;ENSMUSG00000003037;ENSMUSG00000007659;ENSMUSG00000018566;ENSMUSG00000019433;ENSMUSG00000020088;ENSMUSG00000021337;ENSMUSG00000024403;ENSMUSG00000025702;ENSMUSG00000026787;ENSMUSG00000026924;ENSMUSG00000027220;ENSMUSG00000027255;ENSMUSG00000028173;ENSMUSG00000028779;ENSMUSG00000029219;ENSMUSG00000029518;ENSMUSG00000030530;…
GO:0098827	endoplasmic reticulum subcompartment	87	921	0.973971	1	ENSMUSG00000001440;ENSMUSG00000005615;ENSMUSG00000010607;ENSMUSG00000015759;ENSMUSG00000017721;ENSMUSG00000018547;ENSMUSG00000019055;ENSMUSG00000019189;ENSMUSG00000019961;ENSMUSG00000020023;ENSMUSG00000020448;ENSMUSG00000022964;ENSMUSG00000023908;ENSMUSG00000024245;ENSMUSG00000024736;ENSMUSG00000025354;ENSMUSG00000025575;ENSMUSG00000026317;ENSMUSG00000026600;ENSMUSG00000026623;ENSMUSG00000026698;…
GO:0031227	intrinsic component of endoplasmic reticulum membrane	10	146	0.974554	1	ENSMUSG00000017721;ENSMUSG00000029550;ENSMUSG00000030382;ENSMUSG00000037089;ENSMUSG00000039474;ENSMUSG00000041958;ENSMUSG00000047260;ENSMUSG00000048486;ENSMUSG00000048497;ENSMUSG00000075419
GO:0030659	cytoplasmic vesicle membrane	39	451	0.974616	1	ENSMUSG00000000214;ENSMUSG00000001173;ENSMUSG00000001313;ENSMUSG00000001761;ENSMUSG00000003037;ENSMUSG00000007659;ENSMUSG00000018566;ENSMUSG00000020088;ENSMUSG00000021337;ENSMUSG00000024403;ENSMUSG00000025702;ENSMUSG00000026787;ENSMUSG00000026924;ENSMUSG00000027220;ENSMUSG00000027255;ENSMUSG00000028173;ENSMUSG00000028779;ENSMUSG00000029219;ENSMUSG00000029518;ENSMUSG00000030530;ENSMUSG00000032259;…
GO:0005930	axoneme	7	113	0.977709	1	ENSMUSG00000021318;ENSMUSG00000026605;ENSMUSG00000027329;ENSMUSG00000032571;ENSMUSG00000044948;ENSMUSG00000048402;ENSMUSG00000059248
GO:0043195	terminal bouton	4	76	0.9784	1	ENSMUSG00000000214;ENSMUSG00000001985;ENSMUSG00000013629;ENSMUSG00000025867
GO:0042175	nuclear outer membrane-endoplasmic reticulum membrane network	88	938	0.97871	1	ENSMUSG00000003226;ENSMUSG00000005615;ENSMUSG00000010607;ENSMUSG00000015759;ENSMUSG00000017721;ENSMUSG00000018547;ENSMUSG00000019055;ENSMUSG00000019189;ENSMUSG00000019961;ENSMUSG00000020023;ENSMUSG00000020448;ENSMUSG00000021374;ENSMUSG00000022964;ENSMUSG00000023908;ENSMUSG00000024245;ENSMUSG00000024736;ENSMUSG00000025354;ENSMUSG00000025575;ENSMUSG00000026317;ENSMUSG00000026600;ENSMUSG00000026623;…
GO:0097014	ciliary plasm	7	114	0.979253	1	ENSMUSG00000021318;ENSMUSG00000026605;ENSMUSG00000027329;ENSMUSG00000032571;ENSMUSG00000044948;ENSMUSG00000048402;ENSMUSG00000059248
GO:0001669	acrosomal vesicle	9	139	0.981029	1	ENSMUSG00000001313;ENSMUSG00000022602;ENSMUSG00000023015;ENSMUSG00000026923;ENSMUSG00000027326;ENSMUSG00000027660;ENSMUSG00000032259;ENSMUSG00000036639;ENSMUSG00000037815
GO:0034358	plasma lipoprotein particle	1	33	0.981225	1	ENSMUSG00000024391
GO:1990777	lipoprotein particle	1	33	0.981225	1	ENSMUSG00000024391
GO:0005789	endoplasmic reticulum membrane	85	914	0.981511	1	ENSMUSG00000005615;ENSMUSG00000010607;ENSMUSG00000015759;ENSMUSG00000017721;ENSMUSG00000018547;ENSMUSG00000019055;ENSMUSG00000019189;ENSMUSG00000019961;ENSMUSG00000020023;ENSMUSG00000020448;ENSMUSG00000022964;ENSMUSG00000023908;ENSMUSG00000024245;ENSMUSG00000024736;ENSMUSG00000025354;ENSMUSG00000025575;ENSMUSG00000026317;ENSMUSG00000026600;ENSMUSG00000026623;ENSMUSG00000026698;ENSMUSG00000026923;…
GO:0005764	lysosome	36	432	0.983835	1	ENSMUSG00000001418;ENSMUSG00000001642;ENSMUSG00000002320;ENSMUSG00000004071;ENSMUSG00000006930;ENSMUSG00000007891;ENSMUSG00000010047;ENSMUSG00000022125;ENSMUSG00000022257;ENSMUSG00000022500;ENSMUSG00000022750;ENSMUSG00000023830;ENSMUSG00000025190;ENSMUSG00000025351;ENSMUSG00000025583;ENSMUSG00000025702;ENSMUSG00000025737;ENSMUSG00000025867;ENSMUSG00000027347;ENSMUSG00000027646;ENSMUSG00000028191;…
GO:0000323	lytic vacuole	36	433	0.984485	1	ENSMUSG00000001418;ENSMUSG00000001642;ENSMUSG00000002320;ENSMUSG00000004071;ENSMUSG00000006930;ENSMUSG00000007891;ENSMUSG00000010047;ENSMUSG00000022125;ENSMUSG00000022257;ENSMUSG00000022500;ENSMUSG00000022750;ENSMUSG00000023830;ENSMUSG00000025190;ENSMUSG00000025351;ENSMUSG00000025583;ENSMUSG00000025702;ENSMUSG00000025737;ENSMUSG00000025867;ENSMUSG00000027347;ENSMUSG00000027646;ENSMUSG00000028191;…
GO:0032994	protein-lipid complex	1	35	0.985248	1	ENSMUSG00000024391
GO:0016469	proton-transporting two-sector ATPase complex	2	52	0.985444	1	ENSMUSG00000024403;ENSMUSG00000062683
GO:0005773	vacuole	45	532	0.988288	1	ENSMUSG00000001418;ENSMUSG00000001642;ENSMUSG00000002320;ENSMUSG00000004071;ENSMUSG00000006930;ENSMUSG00000007891;ENSMUSG00000010047;ENSMUSG00000018547;ENSMUSG00000022125;ENSMUSG00000022257;ENSMUSG00000022500;ENSMUSG00000022750;ENSMUSG00000023830;ENSMUSG00000024403;ENSMUSG00000025190;ENSMUSG00000025351;ENSMUSG00000025583;ENSMUSG00000025702;ENSMUSG00000025737;ENSMUSG00000025867;ENSMUSG00000027347;…
GO:0030286	dynein complex	2	58	0.992234	1	ENSMUSG00000020483;ENSMUSG00000053838
GO:0031672	A band	1	44	0.995017	1	ENSMUSG00000021752
GO:0031674	I band	8	146	0.995147	1	ENSMUSG00000030516;ENSMUSG00000032309;ENSMUSG00000032511;ENSMUSG00000038473;ENSMUSG00000039103;ENSMUSG00000049134;ENSMUSG00000055044;ENSMUSG00000058056
GO:0030018	Z disc	7	134	0.995418	1	ENSMUSG00000032309;ENSMUSG00000032511;ENSMUSG00000038473;ENSMUSG00000039103;ENSMUSG00000049134;ENSMUSG00000055044;ENSMUSG00000058056
GO:0000795	synaptonemal complex	7	135	0.995765	1	ENSMUSG00000006931;ENSMUSG00000017146;ENSMUSG00000024660;ENSMUSG00000027323;ENSMUSG00000030867;ENSMUSG00000041147;ENSMUSG00000041408
GO:0099086	synaptonemal structure	7	135	0.995765	1	ENSMUSG00000006931;ENSMUSG00000017146;ENSMUSG00000024660;ENSMUSG00000027323;ENSMUSG00000030867;ENSMUSG00000041147;ENSMUSG00000041408
GO:0044449	contractile fiber part	13	212	0.996585	1	ENSMUSG00000017009;ENSMUSG00000021752;ENSMUSG00000024236;ENSMUSG00000030516;ENSMUSG00000032309;ENSMUSG00000032511;ENSMUSG00000038473;ENSMUSG00000039103;ENSMUSG00000039952;ENSMUSG00000049134;ENSMUSG00000051675;ENSMUSG00000055044;ENSMUSG00000058056
GO:0005747	mitochondrial respiratory chain complex I	1	48	0.996925	1	ENSMUSG00000028398
GO:0030964	NADH dehydrogenase complex	1	48	0.996925	1	ENSMUSG00000028398
GO:0045271	respiratory chain complex I	1	48	0.996925	1	ENSMUSG00000028398
GO:0043292	contractile fiber	14	234	0.998255	1	ENSMUSG00000017009;ENSMUSG00000021752;ENSMUSG00000024236;ENSMUSG00000030516;ENSMUSG00000032309;ENSMUSG00000032511;ENSMUSG00000038473;ENSMUSG00000039103;ENSMUSG00000039952;ENSMUSG00000048895;ENSMUSG00000049134;ENSMUSG00000051675;ENSMUSG00000055044;ENSMUSG00000058056
GO:0030016	myofibril	13	223	0.998378	1	ENSMUSG00000017009;ENSMUSG00000021752;ENSMUSG00000024236;ENSMUSG00000030516;ENSMUSG00000032309;ENSMUSG00000032511;ENSMUSG00000038473;ENSMUSG00000039103;ENSMUSG00000039952;ENSMUSG00000049134;ENSMUSG00000051675;ENSMUSG00000055044;ENSMUSG00000058056
GO:0036126	sperm flagellum	4	107	0.998693	1	ENSMUSG00000028792;ENSMUSG00000029430;ENSMUSG00000030043;ENSMUSG00000032259
GO:0001533	cornified envelope	1	58	0.99908	1	ENSMUSG00000054889
GO:0097729	9+2 motile cilium	4	114	0.99933	1	ENSMUSG00000028792;ENSMUSG00000029430;ENSMUSG00000030043;ENSMUSG00000032259
GO:0009986	cell surface	85	1019	0.999452	1	ENSMUSG00000000305;ENSMUSG00000000555;ENSMUSG00000004264;ENSMUSG00000005089;ENSMUSG00000006800;ENSMUSG00000008734;ENSMUSG00000010047;ENSMUSG00000017009;ENSMUSG00000018446;ENSMUSG00000018566;ENSMUSG00000020592;ENSMUSG00000020695;ENSMUSG00000020723;ENSMUSG00000021464;ENSMUSG00000021676;ENSMUSG00000021756;ENSMUSG00000021796;ENSMUSG00000023830;ENSMUSG00000024812;ENSMUSG00000025130;ENSMUSG00000025351;…
GO:0031226	intrinsic component of plasma membrane	137	1539	0.999457	1	ENSMUSG00000000305;ENSMUSG00000000555;ENSMUSG00000001436;ENSMUSG00000001985;ENSMUSG00000003534;ENSMUSG00000005089;ENSMUSG00000005958;ENSMUSG00000008090;ENSMUSG00000010047;ENSMUSG00000017314;ENSMUSG00000017756;ENSMUSG00000018566;ENSMUSG00000019558;ENSMUSG00000019647;ENSMUSG00000019838;ENSMUSG00000020178;ENSMUSG00000020447;ENSMUSG00000020723;ENSMUSG00000020886;ENSMUSG00000021277;ENSMUSG00000021451;…
GO:0005887	integral component of plasma membrane	129	1464	0.999523	1	ENSMUSG00000000305;ENSMUSG00000000555;ENSMUSG00000001436;ENSMUSG00000001985;ENSMUSG00000003534;ENSMUSG00000005089;ENSMUSG00000005958;ENSMUSG00000008090;ENSMUSG00000017756;ENSMUSG00000018566;ENSMUSG00000019558;ENSMUSG00000019647;ENSMUSG00000019838;ENSMUSG00000020178;ENSMUSG00000020447;ENSMUSG00000020723;ENSMUSG00000020886;ENSMUSG00000021277;ENSMUSG00000021451;ENSMUSG00000021464;ENSMUSG00000021466;…
GO:0030017	sarcomere	10	202	0.999527	1	ENSMUSG00000021752;ENSMUSG00000030516;ENSMUSG00000032309;ENSMUSG00000032511;ENSMUSG00000038473;ENSMUSG00000039103;ENSMUSG00000049134;ENSMUSG00000051675;ENSMUSG00000055044;ENSMUSG00000058056
GO:0098552	side of membrane	54	702	0.999543	1	ENSMUSG00000000149;ENSMUSG00000000214;ENSMUSG00000000555;ENSMUSG00000004071;ENSMUSG00000010047;ENSMUSG00000018566;ENSMUSG00000020592;ENSMUSG00000020611;ENSMUSG00000020886;ENSMUSG00000021057;ENSMUSG00000021277;ENSMUSG00000021303;ENSMUSG00000021756;ENSMUSG00000021796;ENSMUSG00000022500;ENSMUSG00000023015;ENSMUSG00000025130;ENSMUSG00000027111;ENSMUSG00000027164;ENSMUSG00000027523;ENSMUSG00000027540;…
GO:0097223	sperm part	13	241	0.999548	1	ENSMUSG00000001313;ENSMUSG00000005483;ENSMUSG00000022602;ENSMUSG00000023015;ENSMUSG00000026923;ENSMUSG00000027326;ENSMUSG00000027660;ENSMUSG00000028792;ENSMUSG00000029430;ENSMUSG00000030043;ENSMUSG00000032259;ENSMUSG00000036639;ENSMUSG00000037815
GO:0031514	motile cilium	9	200	0.99981	1	ENSMUSG00000020308;ENSMUSG00000027329;ENSMUSG00000028792;ENSMUSG00000029430;ENSMUSG00000030043;ENSMUSG00000030688;ENSMUSG00000032259;ENSMUSG00000044948;ENSMUSG00000048402
GO:0044459	plasma membrane part	277	2966	0.999933	1	ENSMUSG00000000149;ENSMUSG00000000214;ENSMUSG00000000305;ENSMUSG00000000555;ENSMUSG00000000958;ENSMUSG00000001436;ENSMUSG00000001761;ENSMUSG00000001864;ENSMUSG00000001985;ENSMUSG00000002233;ENSMUSG00000003534;ENSMUSG00000003779;ENSMUSG00000004530;ENSMUSG00000005089;ENSMUSG00000005533;ENSMUSG00000005699;ENSMUSG00000005958;ENSMUSG00000006134;ENSMUSG00000006435;ENSMUSG00000008090;ENSMUSG00000009681;…
GO:0099503	secretory vesicle	39	582	0.999951	1	ENSMUSG00000000214;ENSMUSG00000001313;ENSMUSG00000003037;ENSMUSG00000006930;ENSMUSG00000007659;ENSMUSG00000018566;ENSMUSG00000019433;ENSMUSG00000020886;ENSMUSG00000020961;ENSMUSG00000022602;ENSMUSG00000023015;ENSMUSG00000024403;ENSMUSG00000025980;ENSMUSG00000026787;ENSMUSG00000026923;ENSMUSG00000027220;ENSMUSG00000027326;ENSMUSG00000027660;ENSMUSG00000027895;ENSMUSG00000029219;ENSMUSG00000029518;…
GO:0030667	secretory granule membrane	1	91	0.999983	1	ENSMUSG00000001313
GO:0045111	intermediate filament cytoskeleton	9	245	0.999996	1	ENSMUSG00000000957;ENSMUSG00000020178;ENSMUSG00000020776;ENSMUSG00000022897;ENSMUSG00000025384;ENSMUSG00000033149;ENSMUSG00000034259;ENSMUSG00000037295;ENSMUSG00000054889
GO:0030141	secretory granule	19	391	0.999998	1	ENSMUSG00000001313;ENSMUSG00000018566;ENSMUSG00000022602;ENSMUSG00000023015;ENSMUSG00000025980;ENSMUSG00000026923;ENSMUSG00000027326;ENSMUSG00000027660;ENSMUSG00000032259;ENSMUSG00000036639;ENSMUSG00000037049;ENSMUSG00000037815;ENSMUSG00000038024;ENSMUSG00000041147;ENSMUSG00000045573;ENSMUSG00000050711;ENSMUSG00000051343;ENSMUSG00000062661;ENSMUSG00000069516
GO:0045095	keratin filament	1	114	0.999999	1	ENSMUSG00000020776
GO:0005882	intermediate filament	5	204	1	1	ENSMUSG00000020178;ENSMUSG00000020776;ENSMUSG00000022897;ENSMUSG00000037295;ENSMUSG00000054889
GO:0009897	external side of plasma membrane	27	522	1	1	ENSMUSG00000000555;ENSMUSG00000010047;ENSMUSG00000018566;ENSMUSG00000020592;ENSMUSG00000021756;ENSMUSG00000021796;ENSMUSG00000025130;ENSMUSG00000027111;ENSMUSG00000027950;ENSMUSG00000028150;ENSMUSG00000028444;ENSMUSG00000029090;ENSMUSG00000029338;ENSMUSG00000029468;ENSMUSG00000031075;ENSMUSG00000031841;ENSMUSG00000033420;ENSMUSG00000035914;ENSMUSG00000039952;ENSMUSG00000040972;ENSMUSG00000041688;…
GO:0071944	cell periphery	561	6264	1	1	ENSMUSG00000000131;ENSMUSG00000000149;ENSMUSG00000000214;ENSMUSG00000000305;ENSMUSG00000000555;ENSMUSG00000000628;ENSMUSG00000000632;ENSMUSG00000000957;ENSMUSG00000000958;ENSMUSG00000001138;ENSMUSG00000001173;ENSMUSG00000001228;ENSMUSG00000001313;ENSMUSG00000001403;ENSMUSG00000001436;ENSMUSG00000001632;ENSMUSG00000001761;ENSMUSG00000001864;ENSMUSG00000001985;ENSMUSG00000002006;ENSMUSG00000002233;…
GO:0005886	plasma membrane	540	6122	1	1	ENSMUSG00000000131;ENSMUSG00000000149;ENSMUSG00000000214;ENSMUSG00000000305;ENSMUSG00000000555;ENSMUSG00000000628;ENSMUSG00000000632;ENSMUSG00000000957;ENSMUSG00000000958;ENSMUSG00000001138;ENSMUSG00000001173;ENSMUSG00000001228;ENSMUSG00000001313;ENSMUSG00000001403;ENSMUSG00000001436;ENSMUSG00000001632;ENSMUSG00000001761;ENSMUSG00000001864;ENSMUSG00000001985;ENSMUSG00000002233;ENSMUSG00000002897;…
GO:0016020	membrane	958	10104	1	1	ENSMUSG00000000131;ENSMUSG00000000149;ENSMUSG00000000184;ENSMUSG00000000214;ENSMUSG00000000305;ENSMUSG00000000420;ENSMUSG00000000555;ENSMUSG00000000628;ENSMUSG00000000631;ENSMUSG00000000632;ENSMUSG00000000957;ENSMUSG00000000958;ENSMUSG00000000959;ENSMUSG00000001138;ENSMUSG00000001173;ENSMUSG00000001228;ENSMUSG00000001313;ENSMUSG00000001403;ENSMUSG00000001418;ENSMUSG00000001436;ENSMUSG00000001440;…
GO:0005575	cellular_component	2418	21322	1	1	ENSMUSG00000000131;ENSMUSG00000000134;ENSMUSG00000000142;ENSMUSG00000000148;ENSMUSG00000000149;ENSMUSG00000000184;ENSMUSG00000000214;ENSMUSG00000000247;ENSMUSG00000000253;ENSMUSG00000000305;ENSMUSG00000000378;ENSMUSG00000000420;ENSMUSG00000000555;ENSMUSG00000000567;ENSMUSG00000000628;ENSMUSG00000000631;ENSMUSG00000000632;ENSMUSG00000000957;ENSMUSG00000000958;ENSMUSG00000000959;ENSMUSG00000001034;…
USG00000045009;ENSMUSG00000045045;ENSMUSG00000045092;ENSMUSG00000045136;ENSMUSG00000045174;ENSMUSG00000045179;ENSMUSG00000045193;ENSMUSG00000045210;ENSMUSG00000045211;ENSMUSG00000045215;ENSMUSG00000045216;ENSMUSG00000045237;ENSMUSG00000045248;ENSMUSG00000045252;ENSMUSG00000045316;ENSMUSG00000045328;ENSMUSG00000045333;ENSMUSG00000045374;ENSMUSG00000045435;ENSMUSG00000045438;ENSMUSG00000045538;ENSM…
GO:0044425	membrane part	668	8415	1	1	ENSMUSG00000000149;ENSMUSG00000000214;ENSMUSG00000000305;ENSMUSG00000000420;ENSMUSG00000000555;ENSMUSG00000000632;ENSMUSG00000000957;ENSMUSG00000000958;ENSMUSG00000000959;ENSMUSG00000001138;ENSMUSG00000001173;ENSMUSG00000001418;ENSMUSG00000001436;ENSMUSG00000001761;ENSMUSG00000001802;ENSMUSG00000001864;ENSMUSG00000001985;ENSMUSG00000002233;ENSMUSG00000002320;ENSMUSG00000002897;ENSMUSG00000003226;…
GO:0031224	intrinsic component of membrane	508	7046	1	1	ENSMUSG00000000305;ENSMUSG00000000420;ENSMUSG00000000555;ENSMUSG00000000632;ENSMUSG00000000957;ENSMUSG00000000958;ENSMUSG00000000959;ENSMUSG00000001138;ENSMUSG00000001418;ENSMUSG00000001436;ENSMUSG00000001761;ENSMUSG00000001802;ENSMUSG00000001985;ENSMUSG00000002320;ENSMUSG00000002897;ENSMUSG00000003316;ENSMUSG00000003534;ENSMUSG00000004070;ENSMUSG00000005089;ENSMUSG00000005533;ENSMUSG00000005958;…
GO:0016021	integral component of membrane	494	6889	1	1	ENSMUSG00000000305;ENSMUSG00000000420;ENSMUSG00000000555;ENSMUSG00000000632;ENSMUSG00000000957;ENSMUSG00000000958;ENSMUSG00000000959;ENSMUSG00000001138;ENSMUSG00000001418;ENSMUSG00000001436;ENSMUSG00000001761;ENSMUSG00000001802;ENSMUSG00000001985;ENSMUSG00000002320;ENSMUSG00000002897;ENSMUSG00000003316;ENSMUSG00000003534;ENSMUSG00000004070;ENSMUSG00000005089;ENSMUSG00000005533;ENSMUSG00000005958;…
GO:0005576	extracellular region	162	2643	1	1	ENSMUSG00000000420;ENSMUSG00000000632;ENSMUSG00000000957;ENSMUSG00000001435;ENSMUSG00000001642;ENSMUSG00000002274;ENSMUSG00000002844;ENSMUSG00000003316;ENSMUSG00000003779;ENSMUSG00000004366;ENSMUSG00000004415;ENSMUSG00000006369;ENSMUSG00000006782;ENSMUSG00000006800;ENSMUSG00000007041;ENSMUSG00000007891;ENSMUSG00000008734;ENSMUSG00000013150;ENSMUSG00000015647;ENSMUSG00000016356;ENSMUSG00000017009;…
GO:0044421	extracellular region part	128	2077	1	1	ENSMUSG00000000957;ENSMUSG00000001435;ENSMUSG00000001642;ENSMUSG00000002274;ENSMUSG00000002844;ENSMUSG00000003316;ENSMUSG00000003779;ENSMUSG00000004366;ENSMUSG00000004415;ENSMUSG00000006369;ENSMUSG00000006782;ENSMUSG00000006800;ENSMUSG00000007041;ENSMUSG00000007891;ENSMUSG00000008734;ENSMUSG00000013150;ENSMUSG00000015647;ENSMUSG00000016356;ENSMUSG00000017493;ENSMUSG00000018446;ENSMUSG00000018566;…
GO:0005615	extracellular space	104	1856	1	1	ENSMUSG00000000957;ENSMUSG00000001435;ENSMUSG00000001642;ENSMUSG00000002274;ENSMUSG00000002844;ENSMUSG00000004366;ENSMUSG00000006369;ENSMUSG00000006782;ENSMUSG00000006800;ENSMUSG00000007041;ENSMUSG00000007891;ENSMUSG00000008734;ENSMUSG00000015647;ENSMUSG00000016356;ENSMUSG00000017493;ENSMUSG00000018446;ENSMUSG00000018566;ENSMUSG00000019647;ENSMUSG00000019891;ENSMUSG00000020592;ENSMUSG00000021256;…

## Sheet: Fig3F RNA MvsWTupBP
GO ID	Description	out (2419)	All (21250)	pvalue	p.adjust	Genes
GO:0044260	cellular macromolecule metabolic process	1270	7800	1.19691e-63	1.1221e-59	ENSMUSG00000000134;ENSMUSG00000000142;ENSMUSG00000000148;ENSMUSG00000000149;ENSMUSG00000000184;ENSMUSG00000000247;ENSMUSG00000000420;ENSMUSG00000000555;ENSMUSG00000000567;ENSMUSG00000000957;ENSMUSG00000001034;ENSMUSG00000001056;ENSMUSG00000001098;ENSMUSG00000001228;ENSMUSG00000001280;ENSMUSG00000001403;ENSMUSG00000001418;ENSMUSG00000001496;ENSMUSG00000001517;ENSMUSG00000001555;ENSMUSG00000001632;…
GO:0044237	cellular metabolic process	1516	10118	2.49898e-56	1.1714e-52	ENSMUSG00000000134;ENSMUSG00000000142;ENSMUSG00000000148;ENSMUSG00000000149;ENSMUSG00000000184;ENSMUSG00000000214;ENSMUSG00000000247;ENSMUSG00000000253;ENSMUSG00000000420;ENSMUSG00000000555;ENSMUSG00000000567;ENSMUSG00000000628;ENSMUSG00000000957;ENSMUSG00000000958;ENSMUSG00000000959;ENSMUSG00000001034;ENSMUSG00000001056;ENSMUSG00000001098;ENSMUSG00000001173;ENSMUSG00000001228;ENSMUSG00000001270;…
GO:0043170	macromolecule metabolic process	1404	9206	6.09244e-54	1.90389e-50	ENSMUSG00000000134;ENSMUSG00000000142;ENSMUSG00000000148;ENSMUSG00000000149;ENSMUSG00000000184;ENSMUSG00000000247;ENSMUSG00000000420;ENSMUSG00000000555;ENSMUSG00000000567;ENSMUSG00000000957;ENSMUSG00000001034;ENSMUSG00000001056;ENSMUSG00000001098;ENSMUSG00000001228;ENSMUSG00000001280;ENSMUSG00000001305;ENSMUSG00000001383;ENSMUSG00000001403;ENSMUSG00000001418;ENSMUSG00000001496;ENSMUSG00000001517;…
GO:0090304	nucleic acid metabolic process	855	4776	1.625e-53	3.80859e-50	ENSMUSG00000000134;ENSMUSG00000000142;ENSMUSG00000000247;ENSMUSG00000000567;ENSMUSG00000001034;ENSMUSG00000001056;ENSMUSG00000001228;ENSMUSG00000001280;ENSMUSG00000001305;ENSMUSG00000001383;ENSMUSG00000001418;ENSMUSG00000001496;ENSMUSG00000001517;ENSMUSG00000001632;ENSMUSG00000001761;ENSMUSG00000001910;ENSMUSG00000002068;ENSMUSG00000002297;ENSMUSG00000002307;ENSMUSG00000002393;ENSMUSG00000002524;…
GO:0006807	nitrogen compound metabolic process	1450	9693	4.27549e-51	8.01654e-48	ENSMUSG00000000134;ENSMUSG00000000142;ENSMUSG00000000148;ENSMUSG00000000149;ENSMUSG00000000184;ENSMUSG00000000214;ENSMUSG00000000247;ENSMUSG00000000253;ENSMUSG00000000420;ENSMUSG00000000555;ENSMUSG00000000567;ENSMUSG00000000628;ENSMUSG00000000957;ENSMUSG00000000958;ENSMUSG00000001034;ENSMUSG00000001056;ENSMUSG00000001098;ENSMUSG00000001228;ENSMUSG00000001280;ENSMUSG00000001305;ENSMUSG00000001383;…
GO:0009059	macromolecule biosynthetic process	823	4635	2.26962e-49	3.54629e-46	ENSMUSG00000000134;ENSMUSG00000000247;ENSMUSG00000000420;ENSMUSG00000000567;ENSMUSG00000001034;ENSMUSG00000001056;ENSMUSG00000001228;ENSMUSG00000001280;ENSMUSG00000001418;ENSMUSG00000001496;ENSMUSG00000001517;ENSMUSG00000001632;ENSMUSG00000001761;ENSMUSG00000001910;ENSMUSG00000001983;ENSMUSG00000002068;ENSMUSG00000002297;ENSMUSG00000002307;ENSMUSG00000002393;ENSMUSG00000002835;ENSMUSG00000002870;…
GO:0034645	cellular macromolecule biosynthetic process	804	4496	3.06547e-49	4.10554e-46	ENSMUSG00000000134;ENSMUSG00000000247;ENSMUSG00000000420;ENSMUSG00000000567;ENSMUSG00000001034;ENSMUSG00000001056;ENSMUSG00000001228;ENSMUSG00000001280;ENSMUSG00000001418;ENSMUSG00000001496;ENSMUSG00000001517;ENSMUSG00000001632;ENSMUSG00000001761;ENSMUSG00000001910;ENSMUSG00000001983;ENSMUSG00000002068;ENSMUSG00000002297;ENSMUSG00000002307;ENSMUSG00000002393;ENSMUSG00000002835;ENSMUSG00000002870;…
GO:0006139	nucleobase-containing compound metabolic process	910	5346	1.84639e-47	2.16374e-44	ENSMUSG00000000134;ENSMUSG00000000142;ENSMUSG00000000247;ENSMUSG00000000253;ENSMUSG00000000567;ENSMUSG00000000628;ENSMUSG00000001034;ENSMUSG00000001056;ENSMUSG00000001228;ENSMUSG00000001280;ENSMUSG00000001305;ENSMUSG00000001383;ENSMUSG00000001418;ENSMUSG00000001496;ENSMUSG00000001517;ENSMUSG00000001632;ENSMUSG00000001755;ENSMUSG00000001761;ENSMUSG00000001910;ENSMUSG00000002068;ENSMUSG00000002297;…
GO:0034641	cellular nitrogen compound metabolic process	998	6074	5.00282e-46	5.21127e-43	ENSMUSG00000000134;ENSMUSG00000000142;ENSMUSG00000000214;ENSMUSG00000000247;ENSMUSG00000000253;ENSMUSG00000000567;ENSMUSG00000000628;ENSMUSG00000000958;ENSMUSG00000001034;ENSMUSG00000001056;ENSMUSG00000001228;ENSMUSG00000001280;ENSMUSG00000001305;ENSMUSG00000001383;ENSMUSG00000001418;ENSMUSG00000001496;ENSMUSG00000001517;ENSMUSG00000001632;ENSMUSG00000001755;ENSMUSG00000001761;ENSMUSG00000001910;…
GO:0046483	heterocycle metabolic process	921	5474	7.28393e-46	6.82868e-43	ENSMUSG00000000134;ENSMUSG00000000142;ENSMUSG00000000214;ENSMUSG00000000247;ENSMUSG00000000253;ENSMUSG00000000567;ENSMUSG00000000628;ENSMUSG00000001034;ENSMUSG00000001056;ENSMUSG00000001228;ENSMUSG00000001280;ENSMUSG00000001305;ENSMUSG00000001383;ENSMUSG00000001418;ENSMUSG00000001496;ENSMUSG00000001517;ENSMUSG00000001632;ENSMUSG00000001755;ENSMUSG00000001761;ENSMUSG00000001910;ENSMUSG00000002068;…
GO:0006725	cellular aromatic compound metabolic process	928	5537	1.4943e-45	1.27355e-42	ENSMUSG00000000134;ENSMUSG00000000142;ENSMUSG00000000214;ENSMUSG00000000247;ENSMUSG00000000253;ENSMUSG00000000567;ENSMUSG00000000628;ENSMUSG00000001034;ENSMUSG00000001056;ENSMUSG00000001228;ENSMUSG00000001280;ENSMUSG00000001305;ENSMUSG00000001383;ENSMUSG00000001418;ENSMUSG00000001496;ENSMUSG00000001517;ENSMUSG00000001632;ENSMUSG00000001642;ENSMUSG00000001755;ENSMUSG00000001761;ENSMUSG00000001910;…
GO:0016070	RNA metabolic process	757	4255	9.31502e-45	7.27736e-42	ENSMUSG00000000134;ENSMUSG00000000142;ENSMUSG00000000247;ENSMUSG00000000567;ENSMUSG00000001034;ENSMUSG00000001056;ENSMUSG00000001228;ENSMUSG00000001280;ENSMUSG00000001305;ENSMUSG00000001383;ENSMUSG00000001418;ENSMUSG00000001496;ENSMUSG00000001517;ENSMUSG00000001632;ENSMUSG00000001761;ENSMUSG00000001910;ENSMUSG00000002068;ENSMUSG00000002307;ENSMUSG00000002393;ENSMUSG00000002524;ENSMUSG00000003038;…
GO:0031323	regulation of cellular metabolic process	972	5914	2.04242e-44	1.4729e-41	ENSMUSG00000000134;ENSMUSG00000000142;ENSMUSG00000000148;ENSMUSG00000000149;ENSMUSG00000000184;ENSMUSG00000000247;ENSMUSG00000000555;ENSMUSG00000000567;ENSMUSG00000000628;ENSMUSG00000000957;ENSMUSG00000000958;ENSMUSG00000001034;ENSMUSG00000001228;ENSMUSG00000001280;ENSMUSG00000001418;ENSMUSG00000001496;ENSMUSG00000001517;ENSMUSG00000001632;ENSMUSG00000001761;ENSMUSG00000001910;ENSMUSG00000001983;…
GO:0044238	primary metabolic process	1484	10232	1.10441e-43	7.39563e-41	ENSMUSG00000000134;ENSMUSG00000000142;ENSMUSG00000000148;ENSMUSG00000000149;ENSMUSG00000000184;ENSMUSG00000000214;ENSMUSG00000000247;ENSMUSG00000000253;ENSMUSG00000000420;ENSMUSG00000000555;ENSMUSG00000000567;ENSMUSG00000000628;ENSMUSG00000000957;ENSMUSG00000000958;ENSMUSG00000001034;ENSMUSG00000001056;ENSMUSG00000001098;ENSMUSG00000001173;ENSMUSG00000001228;ENSMUSG00000001280;ENSMUSG00000001305;…
GO:0080090	regulation of primary metabolic process	950	5776	3.55961e-43	2.22476e-40	ENSMUSG00000000134;ENSMUSG00000000142;ENSMUSG00000000148;ENSMUSG00000000149;ENSMUSG00000000184;ENSMUSG00000000247;ENSMUSG00000000555;ENSMUSG00000000567;ENSMUSG00000000957;ENSMUSG00000000958;ENSMUSG00000001034;ENSMUSG00000001228;ENSMUSG00000001280;ENSMUSG00000001418;ENSMUSG00000001496;ENSMUSG00000001517;ENSMUSG00000001632;ENSMUSG00000001761;ENSMUSG00000001910;ENSMUSG00000001983;ENSMUSG00000002068;…
GO:0019222	regulation of metabolic process	1025	6395	2.07626e-42	1.19468e-39	ENSMUSG00000000134;ENSMUSG00000000142;ENSMUSG00000000148;ENSMUSG00000000149;ENSMUSG00000000184;ENSMUSG00000000247;ENSMUSG00000000555;ENSMUSG00000000567;ENSMUSG00000000628;ENSMUSG00000000957;ENSMUSG00000000958;ENSMUSG00000000959;ENSMUSG00000001034;ENSMUSG00000001228;ENSMUSG00000001280;ENSMUSG00000001418;ENSMUSG00000001496;ENSMUSG00000001517;ENSMUSG00000001632;ENSMUSG00000001761;ENSMUSG00000001910;…
GO:1901360	organic cyclic compound metabolic process	939	5712	2.16635e-42	1.19468e-39	ENSMUSG00000000134;ENSMUSG00000000142;ENSMUSG00000000214;ENSMUSG00000000247;ENSMUSG00000000253;ENSMUSG00000000567;ENSMUSG00000000628;ENSMUSG00000001034;ENSMUSG00000001056;ENSMUSG00000001228;ENSMUSG00000001280;ENSMUSG00000001305;ENSMUSG00000001383;ENSMUSG00000001418;ENSMUSG00000001496;ENSMUSG00000001517;ENSMUSG00000001632;ENSMUSG00000001642;ENSMUSG00000001755;ENSMUSG00000001761;ENSMUSG00000001910;…
GO:0051171	regulation of nitrogen compound metabolic process	927	5628	4.92076e-42	2.56289e-39	ENSMUSG00000000134;ENSMUSG00000000142;ENSMUSG00000000148;ENSMUSG00000000149;ENSMUSG00000000184;ENSMUSG00000000247;ENSMUSG00000000555;ENSMUSG00000000567;ENSMUSG00000000957;ENSMUSG00000000958;ENSMUSG00000001034;ENSMUSG00000001228;ENSMUSG00000001280;ENSMUSG00000001418;ENSMUSG00000001496;ENSMUSG00000001517;ENSMUSG00000001632;ENSMUSG00000001761;ENSMUSG00000001910;ENSMUSG00000001983;ENSMUSG00000002068;…
GO:0010467	gene expression	870	5198	1.56477e-41	7.7209e-39	ENSMUSG00000000134;ENSMUSG00000000142;ENSMUSG00000000247;ENSMUSG00000000567;ENSMUSG00000000957;ENSMUSG00000001034;ENSMUSG00000001056;ENSMUSG00000001228;ENSMUSG00000001280;ENSMUSG00000001305;ENSMUSG00000001383;ENSMUSG00000001418;ENSMUSG00000001496;ENSMUSG00000001517;ENSMUSG00000001632;ENSMUSG00000001761;ENSMUSG00000001855;ENSMUSG00000001910;ENSMUSG00000001983;ENSMUSG00000002068;ENSMUSG00000002307;…
GO:0007049	cell cycle	374	1669	3.35956e-41	1.5748e-38	ENSMUSG00000000142;ENSMUSG00000000184;ENSMUSG00000000567;ENSMUSG00000001034;ENSMUSG00000001228;ENSMUSG00000001403;ENSMUSG00000001440;ENSMUSG00000001517;ENSMUSG00000001855;ENSMUSG00000002055;ENSMUSG00000002068;ENSMUSG00000002233;ENSMUSG00000002297;ENSMUSG00000002835;ENSMUSG00000002870;ENSMUSG00000003039;ENSMUSG00000003068;ENSMUSG00000003119;ENSMUSG00000003779;ENSMUSG00000004085;ENSMUSG00000004264;…
GO:0008152	metabolic process	1587	11248	4.61513e-41	2.06033e-38	ENSMUSG00000000134;ENSMUSG00000000142;ENSMUSG00000000148;ENSMUSG00000000149;ENSMUSG00000000184;ENSMUSG00000000214;ENSMUSG00000000247;ENSMUSG00000000253;ENSMUSG00000000420;ENSMUSG00000000555;ENSMUSG00000000567;ENSMUSG00000000628;ENSMUSG00000000957;ENSMUSG00000000958;ENSMUSG00000000959;ENSMUSG00000001034;ENSMUSG00000001056;ENSMUSG00000001098;ENSMUSG00000001173;ENSMUSG00000001228;ENSMUSG00000001270;…
GO:0071704	organic substance metabolic process	1528	10721	6.88916e-41	2.8282e-38	ENSMUSG00000000134;ENSMUSG00000000142;ENSMUSG00000000148;ENSMUSG00000000149;ENSMUSG00000000184;ENSMUSG00000000214;ENSMUSG00000000247;ENSMUSG00000000253;ENSMUSG00000000420;ENSMUSG00000000555;ENSMUSG00000000567;ENSMUSG00000000628;ENSMUSG00000000957;ENSMUSG00000000958;ENSMUSG00000001034;ENSMUSG00000001056;ENSMUSG00000001098;ENSMUSG00000001173;ENSMUSG00000001228;ENSMUSG00000001280;ENSMUSG00000001305;…
GO:1901576	organic substance biosynthetic process	916	5575	6.93851e-41	2.8282e-38	ENSMUSG00000000134;ENSMUSG00000000214;ENSMUSG00000000247;ENSMUSG00000000420;ENSMUSG00000000567;ENSMUSG00000000628;ENSMUSG00000001034;ENSMUSG00000001056;ENSMUSG00000001228;ENSMUSG00000001280;ENSMUSG00000001418;ENSMUSG00000001496;ENSMUSG00000001517;ENSMUSG00000001632;ENSMUSG00000001642;ENSMUSG00000001755;ENSMUSG00000001761;ENSMUSG00000001910;ENSMUSG00000001983;ENSMUSG00000002068;ENSMUSG00000002297;…
GO:0060255	regulation of macromolecule metabolic process	962	5943	1.0282e-40	4.01642e-38	ENSMUSG00000000134;ENSMUSG00000000142;ENSMUSG00000000148;ENSMUSG00000000149;ENSMUSG00000000184;ENSMUSG00000000247;ENSMUSG00000000555;ENSMUSG00000000567;ENSMUSG00000000957;ENSMUSG00000001034;ENSMUSG00000001228;ENSMUSG00000001280;ENSMUSG00000001418;ENSMUSG00000001496;ENSMUSG00000001517;ENSMUSG00000001632;ENSMUSG00000001761;ENSMUSG00000001910;ENSMUSG00000001983;ENSMUSG00000002068;ENSMUSG00000002297;…
GO:0009058	biosynthetic process	927	5668	1.16348e-40	4.36307e-38	ENSMUSG00000000134;ENSMUSG00000000214;ENSMUSG00000000247;ENSMUSG00000000420;ENSMUSG00000000567;ENSMUSG00000000628;ENSMUSG00000001034;ENSMUSG00000001056;ENSMUSG00000001228;ENSMUSG00000001280;ENSMUSG00000001418;ENSMUSG00000001496;ENSMUSG00000001517;ENSMUSG00000001632;ENSMUSG00000001642;ENSMUSG00000001755;ENSMUSG00000001761;ENSMUSG00000001910;ENSMUSG00000001983;ENSMUSG00000002068;ENSMUSG00000002297;…
GO:0044249	cellular biosynthetic process	902	5475	1.49087e-40	5.37574e-38	ENSMUSG00000000134;ENSMUSG00000000214;ENSMUSG00000000247;ENSMUSG00000000420;ENSMUSG00000000567;ENSMUSG00000000628;ENSMUSG00000001034;ENSMUSG00000001056;ENSMUSG00000001228;ENSMUSG00000001280;ENSMUSG00000001418;ENSMUSG00000001496;ENSMUSG00000001517;ENSMUSG00000001632;ENSMUSG00000001642;ENSMUSG00000001755;ENSMUSG00000001761;ENSMUSG00000001910;ENSMUSG00000001983;ENSMUSG00000002068;ENSMUSG00000002297;…
GO:2000112	regulation of cellular macromolecule biosynthetic process	653	3630	5.08417e-39	1.76534e-36	ENSMUSG00000000134;ENSMUSG00000000247;ENSMUSG00000000567;ENSMUSG00000001034;ENSMUSG00000001228;ENSMUSG00000001280;ENSMUSG00000001418;ENSMUSG00000001496;ENSMUSG00000001517;ENSMUSG00000001632;ENSMUSG00000001761;ENSMUSG00000001910;ENSMUSG00000001983;ENSMUSG00000002068;ENSMUSG00000002297;ENSMUSG00000002307;ENSMUSG00000002393;ENSMUSG00000003038;ENSMUSG00000003119;ENSMUSG00000003135;ENSMUSG00000003190;…
GO:0010556	regulation of macromolecule biosynthetic process	670	3763	1.09146e-38	3.65443e-36	ENSMUSG00000000134;ENSMUSG00000000247;ENSMUSG00000000567;ENSMUSG00000001034;ENSMUSG00000001228;ENSMUSG00000001280;ENSMUSG00000001418;ENSMUSG00000001496;ENSMUSG00000001517;ENSMUSG00000001632;ENSMUSG00000001761;ENSMUSG00000001910;ENSMUSG00000001983;ENSMUSG00000002068;ENSMUSG00000002297;ENSMUSG00000002307;ENSMUSG00000002393;ENSMUSG00000003038;ENSMUSG00000003119;ENSMUSG00000003135;ENSMUSG00000003190;…
GO:0019219	regulation of nucleobase-containing compound metabolic process	671	3794	9.21365e-38	2.97855e-35	ENSMUSG00000000134;ENSMUSG00000000142;ENSMUSG00000000247;ENSMUSG00000000567;ENSMUSG00000001034;ENSMUSG00000001228;ENSMUSG00000001280;ENSMUSG00000001418;ENSMUSG00000001496;ENSMUSG00000001517;ENSMUSG00000001632;ENSMUSG00000001761;ENSMUSG00000001910;ENSMUSG00000002068;ENSMUSG00000002297;ENSMUSG00000002307;ENSMUSG00000002393;ENSMUSG00000003038;ENSMUSG00000003119;ENSMUSG00000003190;ENSMUSG00000003233;…
GO:0044271	cellular nitrogen compound biosynthetic process	767	4525	2.39427e-37	7.48209e-35	ENSMUSG00000000134;ENSMUSG00000000247;ENSMUSG00000000567;ENSMUSG00000000628;ENSMUSG00000001034;ENSMUSG00000001056;ENSMUSG00000001228;ENSMUSG00000001280;ENSMUSG00000001418;ENSMUSG00000001496;ENSMUSG00000001517;ENSMUSG00000001632;ENSMUSG00000001755;ENSMUSG00000001761;ENSMUSG00000001910;ENSMUSG00000001983;ENSMUSG00000002068;ENSMUSG00000002307;ENSMUSG00000002393;ENSMUSG00000003038;ENSMUSG00000003119;…
GO:0048522	positive regulation of cellular process	885	5448	5.525e-37	1.67087e-34	ENSMUSG00000000134;ENSMUSG00000000142;ENSMUSG00000000148;ENSMUSG00000000184;ENSMUSG00000000247;ENSMUSG00000000305;ENSMUSG00000000555;ENSMUSG00000000567;ENSMUSG00000000628;ENSMUSG00000000631;ENSMUSG00000000957;ENSMUSG00000001034;ENSMUSG00000001228;ENSMUSG00000001280;ENSMUSG00000001313;ENSMUSG00000001403;ENSMUSG00000001418;ENSMUSG00000001435;ENSMUSG00000001482;ENSMUSG00000001496;ENSMUSG00000001517;…
GO:0031326	regulation of cellular biosynthetic process	681	3923	1.10787e-35	3.24571e-33	ENSMUSG00000000134;ENSMUSG00000000247;ENSMUSG00000000567;ENSMUSG00000001034;ENSMUSG00000001228;ENSMUSG00000001280;ENSMUSG00000001418;ENSMUSG00000001496;ENSMUSG00000001517;ENSMUSG00000001632;ENSMUSG00000001761;ENSMUSG00000001910;ENSMUSG00000001983;ENSMUSG00000002068;ENSMUSG00000002297;ENSMUSG00000002307;ENSMUSG00000002393;ENSMUSG00000003038;ENSMUSG00000003068;ENSMUSG00000003119;ENSMUSG00000003135;…
GO:0009889	regulation of biosynthetic process	691	4000	1.34823e-35	3.72444e-33	ENSMUSG00000000134;ENSMUSG00000000247;ENSMUSG00000000567;ENSMUSG00000001034;ENSMUSG00000001228;ENSMUSG00000001280;ENSMUSG00000001418;ENSMUSG00000001496;ENSMUSG00000001517;ENSMUSG00000001632;ENSMUSG00000001761;ENSMUSG00000001910;ENSMUSG00000001983;ENSMUSG00000002068;ENSMUSG00000002297;ENSMUSG00000002307;ENSMUSG00000002393;ENSMUSG00000003038;ENSMUSG00000003068;ENSMUSG00000003119;ENSMUSG00000003135;…
GO:0051252	regulation of RNA metabolic process	624	3504	1.35073e-35	3.72444e-33	ENSMUSG00000000134;ENSMUSG00000000142;ENSMUSG00000000247;ENSMUSG00000000567;ENSMUSG00000001034;ENSMUSG00000001228;ENSMUSG00000001280;ENSMUSG00000001418;ENSMUSG00000001496;ENSMUSG00000001517;ENSMUSG00000001632;ENSMUSG00000001761;ENSMUSG00000001910;ENSMUSG00000002068;ENSMUSG00000002307;ENSMUSG00000002393;ENSMUSG00000003038;ENSMUSG00000003119;ENSMUSG00000003190;ENSMUSG00000003233;ENSMUSG00000003308;…
GO:0007399	nervous system development	454	2308	3.79972e-35	1.01778e-32	ENSMUSG00000000214;ENSMUSG00000000247;ENSMUSG00000000305;ENSMUSG00000000567;ENSMUSG00000000632;ENSMUSG00000000957;ENSMUSG00000001089;ENSMUSG00000001270;ENSMUSG00000001313;ENSMUSG00000001496;ENSMUSG00000001632;ENSMUSG00000001761;ENSMUSG00000002274;ENSMUSG00000002393;ENSMUSG00000003037;ENSMUSG00000003068;ENSMUSG00000003131;ENSMUSG00000003233;ENSMUSG00000003534;ENSMUSG00000004788;ENSMUSG00000005089;…
GO:0010468	regulation of gene expression	712	4208	8.24595e-34	2.14738e-31	ENSMUSG00000000134;ENSMUSG00000000142;ENSMUSG00000000247;ENSMUSG00000000567;ENSMUSG00000000957;ENSMUSG00000001034;ENSMUSG00000001228;ENSMUSG00000001280;ENSMUSG00000001418;ENSMUSG00000001496;ENSMUSG00000001517;ENSMUSG00000001632;ENSMUSG00000001761;ENSMUSG00000001910;ENSMUSG00000001983;ENSMUSG00000002068;ENSMUSG00000002307;ENSMUSG00000002393;ENSMUSG00000003038;ENSMUSG00000003119;ENSMUSG00000003135;…
GO:0048523	negative regulation of cellular process	785	4779	2.19288e-33	5.55629e-31	ENSMUSG00000000142;ENSMUSG00000000184;ENSMUSG00000000247;ENSMUSG00000000555;ENSMUSG00000000567;ENSMUSG00000000628;ENSMUSG00000000631;ENSMUSG00000000957;ENSMUSG00000001034;ENSMUSG00000001098;ENSMUSG00000001228;ENSMUSG00000001496;ENSMUSG00000001517;ENSMUSG00000001642;ENSMUSG00000001761;ENSMUSG00000001910;ENSMUSG00000001985;ENSMUSG00000002068;ENSMUSG00000002307;ENSMUSG00000002393;ENSMUSG00000002870;…
GO:0097659	nucleic acid-templated transcription	593	3358	1.76839e-32	4.36281e-30	ENSMUSG00000000134;ENSMUSG00000000247;ENSMUSG00000000567;ENSMUSG00000001034;ENSMUSG00000001228;ENSMUSG00000001280;ENSMUSG00000001418;ENSMUSG00000001496;ENSMUSG00000001517;ENSMUSG00000001632;ENSMUSG00000001761;ENSMUSG00000001910;ENSMUSG00000002068;ENSMUSG00000002307;ENSMUSG00000002393;ENSMUSG00000003038;ENSMUSG00000003119;ENSMUSG00000003190;ENSMUSG00000003233;ENSMUSG00000003308;ENSMUSG00000003680;…
GO:0071840	cellular component organization or biogenesis	957	6173	2.68859e-32	6.46295e-30	ENSMUSG00000000142;ENSMUSG00000000148;ENSMUSG00000000149;ENSMUSG00000000184;ENSMUSG00000000247;ENSMUSG00000000305;ENSMUSG00000000378;ENSMUSG00000000555;ENSMUSG00000000567;ENSMUSG00000000628;ENSMUSG00000000631;ENSMUSG00000000632;ENSMUSG00000000957;ENSMUSG00000000959;ENSMUSG00000001056;ENSMUSG00000001098;ENSMUSG00000001173;ENSMUSG00000001228;ENSMUSG00000001305;ENSMUSG00000001313;ENSMUSG00000001403;…
GO:0048519	negative regulation of biological process	849	5319	4.23909e-32	9.93537e-30	ENSMUSG00000000134;ENSMUSG00000000142;ENSMUSG00000000184;ENSMUSG00000000247;ENSMUSG00000000555;ENSMUSG00000000567;ENSMUSG00000000628;ENSMUSG00000000631;ENSMUSG00000000957;ENSMUSG00000000959;ENSMUSG00000001034;ENSMUSG00000001098;ENSMUSG00000001228;ENSMUSG00000001496;ENSMUSG00000001517;ENSMUSG00000001642;ENSMUSG00000001761;ENSMUSG00000001910;ENSMUSG00000001985;ENSMUSG00000002068;ENSMUSG00000002307;…
GO:1903506	regulation of nucleic acid-templated transcription	577	3254	5.5323e-32	1.26501e-29	ENSMUSG00000000134;ENSMUSG00000000247;ENSMUSG00000000567;ENSMUSG00000001034;ENSMUSG00000001228;ENSMUSG00000001280;ENSMUSG00000001418;ENSMUSG00000001496;ENSMUSG00000001517;ENSMUSG00000001632;ENSMUSG00000001761;ENSMUSG00000001910;ENSMUSG00000002068;ENSMUSG00000002307;ENSMUSG00000002393;ENSMUSG00000003038;ENSMUSG00000003119;ENSMUSG00000003190;ENSMUSG00000003233;ENSMUSG00000003308;ENSMUSG00000003680;…
GO:0043412	macromolecule modification	673	3967	5.91917e-32	1.32124e-29	ENSMUSG00000000142;ENSMUSG00000000148;ENSMUSG00000000184;ENSMUSG00000000420;ENSMUSG00000000555;ENSMUSG00000000567;ENSMUSG00000001034;ENSMUSG00000001056;ENSMUSG00000001098;ENSMUSG00000001228;ENSMUSG00000001403;ENSMUSG00000001517;ENSMUSG00000001555;ENSMUSG00000001632;ENSMUSG00000002006;ENSMUSG00000002068;ENSMUSG00000002297;ENSMUSG00000002307;ENSMUSG00000002844;ENSMUSG00000003068;ENSMUSG00000003119;…
GO:0032774	RNA biosynthetic process	593	3375	7.69576e-32	1.67785e-29	ENSMUSG00000000134;ENSMUSG00000000247;ENSMUSG00000000567;ENSMUSG00000001034;ENSMUSG00000001228;ENSMUSG00000001280;ENSMUSG00000001418;ENSMUSG00000001496;ENSMUSG00000001517;ENSMUSG00000001632;ENSMUSG00000001761;ENSMUSG00000001910;ENSMUSG00000002068;ENSMUSG00000002307;ENSMUSG00000002393;ENSMUSG00000003038;ENSMUSG00000003119;ENSMUSG00000003190;ENSMUSG00000003233;ENSMUSG00000003308;ENSMUSG00000003680;…
GO:0048518	positive regulation of biological process	949	6125	8.05419e-32	1.71609e-29	ENSMUSG00000000134;ENSMUSG00000000142;ENSMUSG00000000148;ENSMUSG00000000184;ENSMUSG00000000247;ENSMUSG00000000305;ENSMUSG00000000555;ENSMUSG00000000567;ENSMUSG00000000628;ENSMUSG00000000631;ENSMUSG00000000957;ENSMUSG00000001034;ENSMUSG00000001228;ENSMUSG00000001280;ENSMUSG00000001313;ENSMUSG00000001403;ENSMUSG00000001418;ENSMUSG00000001435;ENSMUSG00000001482;ENSMUSG00000001496;ENSMUSG00000001517;…
GO:0034654	nucleobase-containing compound biosynthetic process	655	3838	9.74884e-32	2.03101e-29	ENSMUSG00000000134;ENSMUSG00000000247;ENSMUSG00000000567;ENSMUSG00000000628;ENSMUSG00000001034;ENSMUSG00000001056;ENSMUSG00000001228;ENSMUSG00000001280;ENSMUSG00000001418;ENSMUSG00000001496;ENSMUSG00000001517;ENSMUSG00000001632;ENSMUSG00000001755;ENSMUSG00000001761;ENSMUSG00000001910;ENSMUSG00000002068;ENSMUSG00000002307;ENSMUSG00000002393;ENSMUSG00000003038;ENSMUSG00000003119;ENSMUSG00000003190;…
GO:2001141	regulation of RNA biosynthetic process	577	3262	1.1129e-31	2.26815e-29	ENSMUSG00000000134;ENSMUSG00000000247;ENSMUSG00000000567;ENSMUSG00000001034;ENSMUSG00000001228;ENSMUSG00000001280;ENSMUSG00000001418;ENSMUSG00000001496;ENSMUSG00000001517;ENSMUSG00000001632;ENSMUSG00000001761;ENSMUSG00000001910;ENSMUSG00000002068;ENSMUSG00000002307;ENSMUSG00000002393;ENSMUSG00000003038;ENSMUSG00000003119;ENSMUSG00000003190;ENSMUSG00000003233;ENSMUSG00000003308;ENSMUSG00000003680;…
GO:0018130	heterocycle biosynthetic process	663	3900	1.14161e-31	2.27714e-29	ENSMUSG00000000134;ENSMUSG00000000247;ENSMUSG00000000567;ENSMUSG00000000628;ENSMUSG00000001034;ENSMUSG00000001056;ENSMUSG00000001228;ENSMUSG00000001280;ENSMUSG00000001418;ENSMUSG00000001496;ENSMUSG00000001517;ENSMUSG00000001632;ENSMUSG00000001755;ENSMUSG00000001761;ENSMUSG00000001910;ENSMUSG00000002068;ENSMUSG00000002307;ENSMUSG00000002393;ENSMUSG00000003038;ENSMUSG00000003119;ENSMUSG00000003190;…
GO:0006366	transcription by RNA polymerase II	399	2010	1.77922e-31	3.47504e-29	ENSMUSG00000000134;ENSMUSG00000000247;ENSMUSG00000000567;ENSMUSG00000001034;ENSMUSG00000001228;ENSMUSG00000001280;ENSMUSG00000001418;ENSMUSG00000001496;ENSMUSG00000001517;ENSMUSG00000001761;ENSMUSG00000002068;ENSMUSG00000002393;ENSMUSG00000003038;ENSMUSG00000003119;ENSMUSG00000003190;ENSMUSG00000003680;ENSMUSG00000003731;ENSMUSG00000004934;ENSMUSG00000005483;ENSMUSG00000005893;ENSMUSG00000005917;…
GO:0006351	transcription, DNA-templated	582	3308	2.50693e-31	4.79641e-29	ENSMUSG00000000134;ENSMUSG00000000247;ENSMUSG00000000567;ENSMUSG00000001034;ENSMUSG00000001228;ENSMUSG00000001280;ENSMUSG00000001418;ENSMUSG00000001496;ENSMUSG00000001517;ENSMUSG00000001632;ENSMUSG00000001761;ENSMUSG00000001910;ENSMUSG00000002068;ENSMUSG00000002307;ENSMUSG00000002393;ENSMUSG00000003038;ENSMUSG00000003119;ENSMUSG00000003190;ENSMUSG00000003233;ENSMUSG00000003308;ENSMUSG00000003680;…
GO:0019438	aromatic compound biosynthetic process	663	3912	2.9707e-31	5.57007e-29	ENSMUSG00000000134;ENSMUSG00000000214;ENSMUSG00000000247;ENSMUSG00000000567;ENSMUSG00000000628;ENSMUSG00000001034;ENSMUSG00000001056;ENSMUSG00000001228;ENSMUSG00000001280;ENSMUSG00000001418;ENSMUSG00000001496;ENSMUSG00000001517;ENSMUSG00000001632;ENSMUSG00000001755;ENSMUSG00000001761;ENSMUSG00000001910;ENSMUSG00000002068;ENSMUSG00000002307;ENSMUSG00000002393;ENSMUSG00000003038;ENSMUSG00000003119;…
GO:0006355	regulation of transcription, DNA-templated	566	3200	5.50119e-31	1.01125e-28	ENSMUSG00000000134;ENSMUSG00000000247;ENSMUSG00000000567;ENSMUSG00000001034;ENSMUSG00000001228;ENSMUSG00000001280;ENSMUSG00000001418;ENSMUSG00000001496;ENSMUSG00000001517;ENSMUSG00000001632;ENSMUSG00000001761;ENSMUSG00000001910;ENSMUSG00000002068;ENSMUSG00000002307;ENSMUSG00000002393;ENSMUSG00000003038;ENSMUSG00000003119;ENSMUSG00000003190;ENSMUSG00000003233;ENSMUSG00000003308;ENSMUSG00000003680;…
GO:0006357	regulation of transcription by RNA polymerase II	389	1953	5.81568e-31	1.0485e-28	ENSMUSG00000000134;ENSMUSG00000000247;ENSMUSG00000000567;ENSMUSG00000001034;ENSMUSG00000001228;ENSMUSG00000001280;ENSMUSG00000001418;ENSMUSG00000001496;ENSMUSG00000001517;ENSMUSG00000001761;ENSMUSG00000002068;ENSMUSG00000002393;ENSMUSG00000003038;ENSMUSG00000003119;ENSMUSG00000003190;ENSMUSG00000003680;ENSMUSG00000003731;ENSMUSG00000004934;ENSMUSG00000005483;ENSMUSG00000005893;ENSMUSG00000005917;…
GO:0010604	positive regulation of macromolecule metabolic process	573	3254	7.00772e-31	1.23496e-28	ENSMUSG00000000134;ENSMUSG00000000142;ENSMUSG00000000148;ENSMUSG00000000184;ENSMUSG00000000247;ENSMUSG00000000555;ENSMUSG00000000567;ENSMUSG00000000957;ENSMUSG00000001034;ENSMUSG00000001228;ENSMUSG00000001280;ENSMUSG00000001418;ENSMUSG00000001496;ENSMUSG00000001517;ENSMUSG00000001632;ENSMUSG00000001761;ENSMUSG00000002297;ENSMUSG00000002307;ENSMUSG00000003068;ENSMUSG00000003119;ENSMUSG00000003190;…
GO:0007275	multicellular organism development	828	5194	7.11335e-31	1.23496e-28	ENSMUSG00000000134;ENSMUSG00000000142;ENSMUSG00000000149;ENSMUSG00000000214;ENSMUSG00000000247;ENSMUSG00000000305;ENSMUSG00000000378;ENSMUSG00000000555;ENSMUSG00000000567;ENSMUSG00000000628;ENSMUSG00000000632;ENSMUSG00000000957;ENSMUSG00000001034;ENSMUSG00000001089;ENSMUSG00000001098;ENSMUSG00000001173;ENSMUSG00000001270;ENSMUSG00000001280;ENSMUSG00000001313;ENSMUSG00000001435;ENSMUSG00000001496;…
GO:0022402	cell cycle process	254	1085	8.89512e-31	1.51621e-28	ENSMUSG00000000142;ENSMUSG00000000184;ENSMUSG00000000567;ENSMUSG00000001403;ENSMUSG00000001440;ENSMUSG00000001517;ENSMUSG00000002055;ENSMUSG00000002068;ENSMUSG00000002233;ENSMUSG00000002297;ENSMUSG00000003068;ENSMUSG00000003779;ENSMUSG00000004085;ENSMUSG00000004264;ENSMUSG00000004895;ENSMUSG00000005370;ENSMUSG00000005699;ENSMUSG00000006398;ENSMUSG00000006585;ENSMUSG00000006715;ENSMUSG00000007080;…
GO:0016043	cellular component organization	929	6013	2.0332e-30	3.40379e-28	ENSMUSG00000000142;ENSMUSG00000000148;ENSMUSG00000000149;ENSMUSG00000000184;ENSMUSG00000000247;ENSMUSG00000000305;ENSMUSG00000000378;ENSMUSG00000000555;ENSMUSG00000000567;ENSMUSG00000000628;ENSMUSG00000000631;ENSMUSG00000000632;ENSMUSG00000000957;ENSMUSG00000000959;ENSMUSG00000001056;ENSMUSG00000001098;ENSMUSG00000001173;ENSMUSG00000001228;ENSMUSG00000001313;ENSMUSG00000001403;ENSMUSG00000001435;…
GO:0051173	positive regulation of nitrogen compound metabolic process	550	3107	4.30742e-30	7.08458e-28	ENSMUSG00000000134;ENSMUSG00000000142;ENSMUSG00000000148;ENSMUSG00000000184;ENSMUSG00000000247;ENSMUSG00000000555;ENSMUSG00000000567;ENSMUSG00000000957;ENSMUSG00000001034;ENSMUSG00000001228;ENSMUSG00000001280;ENSMUSG00000001418;ENSMUSG00000001496;ENSMUSG00000001517;ENSMUSG00000001632;ENSMUSG00000001761;ENSMUSG00000002297;ENSMUSG00000002307;ENSMUSG00000003068;ENSMUSG00000003119;ENSMUSG00000003190;…
GO:0031325	positive regulation of cellular metabolic process	568	3256	1.86306e-29	3.01141e-27	ENSMUSG00000000134;ENSMUSG00000000142;ENSMUSG00000000148;ENSMUSG00000000184;ENSMUSG00000000247;ENSMUSG00000000555;ENSMUSG00000000567;ENSMUSG00000000628;ENSMUSG00000000957;ENSMUSG00000001034;ENSMUSG00000001228;ENSMUSG00000001280;ENSMUSG00000001418;ENSMUSG00000001496;ENSMUSG00000001517;ENSMUSG00000001632;ENSMUSG00000001761;ENSMUSG00000002297;ENSMUSG00000002307;ENSMUSG00000003068;ENSMUSG00000003119;…
GO:0009893	positive regulation of metabolic process	605	3533	2.42053e-29	3.84618e-27	ENSMUSG00000000134;ENSMUSG00000000142;ENSMUSG00000000148;ENSMUSG00000000184;ENSMUSG00000000247;ENSMUSG00000000555;ENSMUSG00000000567;ENSMUSG00000000628;ENSMUSG00000000957;ENSMUSG00000001034;ENSMUSG00000001228;ENSMUSG00000001280;ENSMUSG00000001418;ENSMUSG00000001496;ENSMUSG00000001517;ENSMUSG00000001632;ENSMUSG00000001761;ENSMUSG00000002297;ENSMUSG00000002307;ENSMUSG00000003068;ENSMUSG00000003119;…
GO:0006464	cellular protein modification process	639	3790	2.94704e-29	4.52926e-27	ENSMUSG00000000142;ENSMUSG00000000148;ENSMUSG00000000184;ENSMUSG00000000420;ENSMUSG00000000555;ENSMUSG00000000567;ENSMUSG00000001034;ENSMUSG00000001098;ENSMUSG00000001228;ENSMUSG00000001403;ENSMUSG00000001517;ENSMUSG00000001555;ENSMUSG00000001632;ENSMUSG00000002006;ENSMUSG00000002068;ENSMUSG00000002297;ENSMUSG00000002307;ENSMUSG00000002844;ENSMUSG00000003068;ENSMUSG00000003119;ENSMUSG00000003226;…
GO:0036211	protein modification process	639	3790	2.94704e-29	4.52926e-27	ENSMUSG00000000142;ENSMUSG00000000148;ENSMUSG00000000184;ENSMUSG00000000420;ENSMUSG00000000555;ENSMUSG00000000567;ENSMUSG00000001034;ENSMUSG00000001098;ENSMUSG00000001228;ENSMUSG00000001403;ENSMUSG00000001517;ENSMUSG00000001555;ENSMUSG00000001632;ENSMUSG00000002006;ENSMUSG00000002068;ENSMUSG00000002297;ENSMUSG00000002307;ENSMUSG00000002844;ENSMUSG00000003068;ENSMUSG00000003119;ENSMUSG00000003226;…
GO:0048731	system development	755	4678	3.18948e-29	4.8228e-27	ENSMUSG00000000134;ENSMUSG00000000142;ENSMUSG00000000214;ENSMUSG00000000247;ENSMUSG00000000305;ENSMUSG00000000378;ENSMUSG00000000555;ENSMUSG00000000567;ENSMUSG00000000628;ENSMUSG00000000632;ENSMUSG00000000957;ENSMUSG00000001034;ENSMUSG00000001089;ENSMUSG00000001098;ENSMUSG00000001270;ENSMUSG00000001280;ENSMUSG00000001313;ENSMUSG00000001435;ENSMUSG00000001496;ENSMUSG00000001632;ENSMUSG00000001642;…
GO:1901362	organic cyclic compound biosynthetic process	670	4037	7.65006e-29	1.1384e-26	ENSMUSG00000000134;ENSMUSG00000000214;ENSMUSG00000000247;ENSMUSG00000000567;ENSMUSG00000000628;ENSMUSG00000001034;ENSMUSG00000001056;ENSMUSG00000001228;ENSMUSG00000001280;ENSMUSG00000001418;ENSMUSG00000001496;ENSMUSG00000001517;ENSMUSG00000001632;ENSMUSG00000001755;ENSMUSG00000001761;ENSMUSG00000001910;ENSMUSG00000002068;ENSMUSG00000002307;ENSMUSG00000002393;ENSMUSG00000003038;ENSMUSG00000003119;…
GO:0000278	mitotic cell cycle	199	787	1.12325e-28	1.64538e-26	ENSMUSG00000000184;ENSMUSG00000001403;ENSMUSG00000001440;ENSMUSG00000001517;ENSMUSG00000001855;ENSMUSG00000002055;ENSMUSG00000002068;ENSMUSG00000002233;ENSMUSG00000002297;ENSMUSG00000003779;ENSMUSG00000004085;ENSMUSG00000004264;ENSMUSG00000004895;ENSMUSG00000005370;ENSMUSG00000006398;ENSMUSG00000006585;ENSMUSG00000007080;ENSMUSG00000007659;ENSMUSG00000014355;ENSMUSG00000015880;ENSMUSG00000017146;…
GO:0044267	cellular protein metabolic process	780	4894	1.39195e-28	2.00762e-26	ENSMUSG00000000142;ENSMUSG00000000148;ENSMUSG00000000149;ENSMUSG00000000184;ENSMUSG00000000420;ENSMUSG00000000555;ENSMUSG00000000567;ENSMUSG00000000957;ENSMUSG00000001034;ENSMUSG00000001098;ENSMUSG00000001228;ENSMUSG00000001403;ENSMUSG00000001517;ENSMUSG00000001555;ENSMUSG00000001632;ENSMUSG00000001983;ENSMUSG00000002006;ENSMUSG00000002068;ENSMUSG00000002297;ENSMUSG00000002307;ENSMUSG00000002844;…
GO:0048856	anatomical structure development	886	5742	2.45867e-28	3.49242e-26	ENSMUSG00000000134;ENSMUSG00000000142;ENSMUSG00000000149;ENSMUSG00000000214;ENSMUSG00000000247;ENSMUSG00000000305;ENSMUSG00000000378;ENSMUSG00000000555;ENSMUSG00000000567;ENSMUSG00000000628;ENSMUSG00000000632;ENSMUSG00000000957;ENSMUSG00000001034;ENSMUSG00000001089;ENSMUSG00000001098;ENSMUSG00000001173;ENSMUSG00000001270;ENSMUSG00000001280;ENSMUSG00000001313;ENSMUSG00000001435;ENSMUSG00000001496;…
GO:0045935	positive regulation of nucleobase-containing compound metabolic process	365	1862	1.44813e-27	2.0263e-25	ENSMUSG00000000134;ENSMUSG00000000247;ENSMUSG00000000567;ENSMUSG00000001034;ENSMUSG00000001280;ENSMUSG00000001418;ENSMUSG00000001496;ENSMUSG00000001517;ENSMUSG00000001632;ENSMUSG00000001761;ENSMUSG00000002297;ENSMUSG00000002307;ENSMUSG00000003119;ENSMUSG00000003190;ENSMUSG00000003233;ENSMUSG00000003680;ENSMUSG00000003731;ENSMUSG00000005370;ENSMUSG00000005893;ENSMUSG00000005917;ENSMUSG00000006585;…
GO:0051726	regulation of cell cycle	226	972	5.90748e-27	8.1445e-25	ENSMUSG00000000142;ENSMUSG00000000184;ENSMUSG00000000567;ENSMUSG00000001403;ENSMUSG00000001517;ENSMUSG00000001855;ENSMUSG00000002055;ENSMUSG00000002068;ENSMUSG00000002297;ENSMUSG00000003068;ENSMUSG00000003119;ENSMUSG00000003779;ENSMUSG00000004085;ENSMUSG00000004264;ENSMUSG00000004895;ENSMUSG00000005370;ENSMUSG00000006398;ENSMUSG00000006585;ENSMUSG00000006715;ENSMUSG00000007041;ENSMUSG00000007659;…
GO:1903047	mitotic cell cycle process	168	632	6.45545e-27	8.771e-25	ENSMUSG00000000184;ENSMUSG00000001403;ENSMUSG00000001440;ENSMUSG00000001517;ENSMUSG00000002055;ENSMUSG00000002068;ENSMUSG00000002233;ENSMUSG00000002297;ENSMUSG00000003779;ENSMUSG00000004085;ENSMUSG00000004264;ENSMUSG00000004895;ENSMUSG00000005370;ENSMUSG00000006398;ENSMUSG00000006585;ENSMUSG00000007080;ENSMUSG00000007659;ENSMUSG00000014355;ENSMUSG00000015880;ENSMUSG00000017146;ENSMUSG00000017499;…
GO:0051254	positive regulation of RNA metabolic process	333	1667	1.43944e-26	1.92782e-24	ENSMUSG00000000134;ENSMUSG00000000247;ENSMUSG00000000567;ENSMUSG00000001034;ENSMUSG00000001280;ENSMUSG00000001418;ENSMUSG00000001496;ENSMUSG00000001517;ENSMUSG00000001632;ENSMUSG00000001761;ENSMUSG00000002307;ENSMUSG00000003119;ENSMUSG00000003190;ENSMUSG00000003233;ENSMUSG00000003680;ENSMUSG00000003731;ENSMUSG00000005893;ENSMUSG00000005917;ENSMUSG00000006705;ENSMUSG00000007670;ENSMUSG00000007817;…
GO:0032502	developmental process	933	6199	2.97132e-26	3.92339e-24	ENSMUSG00000000134;ENSMUSG00000000142;ENSMUSG00000000149;ENSMUSG00000000214;ENSMUSG00000000247;ENSMUSG00000000305;ENSMUSG00000000378;ENSMUSG00000000555;ENSMUSG00000000567;ENSMUSG00000000628;ENSMUSG00000000632;ENSMUSG00000000957;ENSMUSG00000001034;ENSMUSG00000001089;ENSMUSG00000001098;ENSMUSG00000001173;ENSMUSG00000001270;ENSMUSG00000001280;ENSMUSG00000001313;ENSMUSG00000001435;ENSMUSG00000001496;…
GO:0045934	negative regulation of nucleobase-containing compound metabolic process	306	1502	7.8118e-26	1.01716e-23	ENSMUSG00000000142;ENSMUSG00000000567;ENSMUSG00000001228;ENSMUSG00000001496;ENSMUSG00000001517;ENSMUSG00000001761;ENSMUSG00000001910;ENSMUSG00000002068;ENSMUSG00000002307;ENSMUSG00000002393;ENSMUSG00000003038;ENSMUSG00000004264;ENSMUSG00000004934;ENSMUSG00000005370;ENSMUSG00000005483;ENSMUSG00000006270;ENSMUSG00000006362;ENSMUSG00000006498;ENSMUSG00000006715;ENSMUSG00000007589;ENSMUSG00000007836;…
GO:0031324	negative regulation of cellular metabolic process	465	2609	1.14723e-25	1.47332e-23	ENSMUSG00000000142;ENSMUSG00000000567;ENSMUSG00000000628;ENSMUSG00000001228;ENSMUSG00000001496;ENSMUSG00000001517;ENSMUSG00000001761;ENSMUSG00000001910;ENSMUSG00000002068;ENSMUSG00000002307;ENSMUSG00000002393;ENSMUSG00000003038;ENSMUSG00000003190;ENSMUSG00000003316;ENSMUSG00000004264;ENSMUSG00000004530;ENSMUSG00000004934;ENSMUSG00000005370;ENSMUSG00000005483;ENSMUSG00000005533;ENSMUSG00000005699;…
GO:0022008	neurogenesis	332	1686	2.37922e-25	3.01421e-23	ENSMUSG00000000214;ENSMUSG00000000247;ENSMUSG00000000305;ENSMUSG00000000567;ENSMUSG00000000632;ENSMUSG00000000957;ENSMUSG00000001313;ENSMUSG00000001496;ENSMUSG00000001761;ENSMUSG00000002274;ENSMUSG00000002393;ENSMUSG00000003037;ENSMUSG00000003068;ENSMUSG00000003233;ENSMUSG00000003534;ENSMUSG00000004788;ENSMUSG00000005958;ENSMUSG00000006134;ENSMUSG00000006270;ENSMUSG00000006398;ENSMUSG00000006435;…
GO:0009892	negative regulation of metabolic process	513	2974	4.12824e-25	5.1603e-23	ENSMUSG00000000134;ENSMUSG00000000142;ENSMUSG00000000247;ENSMUSG00000000567;ENSMUSG00000000628;ENSMUSG00000000959;ENSMUSG00000001228;ENSMUSG00000001496;ENSMUSG00000001517;ENSMUSG00000001761;ENSMUSG00000001910;ENSMUSG00000002068;ENSMUSG00000002307;ENSMUSG00000002393;ENSMUSG00000003038;ENSMUSG00000003068;ENSMUSG00000003135;ENSMUSG00000003190;ENSMUSG00000003308;ENSMUSG00000003316;ENSMUSG00000004264;…
GO:1903508	positive regulation of nucleic acid-templated transcription	314	1571	4.61778e-25	5.69628e-23	ENSMUSG00000000134;ENSMUSG00000000247;ENSMUSG00000000567;ENSMUSG00000001034;ENSMUSG00000001280;ENSMUSG00000001418;ENSMUSG00000001496;ENSMUSG00000001517;ENSMUSG00000001632;ENSMUSG00000001761;ENSMUSG00000002307;ENSMUSG00000003119;ENSMUSG00000003190;ENSMUSG00000003233;ENSMUSG00000003680;ENSMUSG00000003731;ENSMUSG00000005893;ENSMUSG00000005917;ENSMUSG00000006705;ENSMUSG00000007817;ENSMUSG00000007880;…
GO:1902680	positive regulation of RNA biosynthetic process	314	1572	5.15712e-25	6.27896e-23	ENSMUSG00000000134;ENSMUSG00000000247;ENSMUSG00000000567;ENSMUSG00000001034;ENSMUSG00000001280;ENSMUSG00000001418;ENSMUSG00000001496;ENSMUSG00000001517;ENSMUSG00000001632;ENSMUSG00000001761;ENSMUSG00000002307;ENSMUSG00000003119;ENSMUSG00000003190;ENSMUSG00000003233;ENSMUSG00000003680;ENSMUSG00000003731;ENSMUSG00000005893;ENSMUSG00000005917;ENSMUSG00000006705;ENSMUSG00000007817;ENSMUSG00000007880;…
GO:0010557	positive regulation of macromolecule biosynthetic process	351	1831	1.19379e-24	1.43485e-22	ENSMUSG00000000134;ENSMUSG00000000247;ENSMUSG00000000567;ENSMUSG00000001034;ENSMUSG00000001280;ENSMUSG00000001418;ENSMUSG00000001496;ENSMUSG00000001517;ENSMUSG00000001632;ENSMUSG00000001761;ENSMUSG00000002297;ENSMUSG00000002307;ENSMUSG00000003119;ENSMUSG00000003190;ENSMUSG00000003233;ENSMUSG00000003680;ENSMUSG00000003731;ENSMUSG00000005893;ENSMUSG00000005917;ENSMUSG00000006585;ENSMUSG00000006705;…
GO:0010558	negative regulation of macromolecule biosynthetic process	305	1520	1.27609e-24	1.51435e-22	ENSMUSG00000000567;ENSMUSG00000001228;ENSMUSG00000001496;ENSMUSG00000001517;ENSMUSG00000001761;ENSMUSG00000001910;ENSMUSG00000002068;ENSMUSG00000002307;ENSMUSG00000002393;ENSMUSG00000003038;ENSMUSG00000004264;ENSMUSG00000004934;ENSMUSG00000005370;ENSMUSG00000005483;ENSMUSG00000006270;ENSMUSG00000006362;ENSMUSG00000006715;ENSMUSG00000007589;ENSMUSG00000007670;ENSMUSG00000007872;ENSMUSG00000007880;…
GO:0051253	negative regulation of RNA metabolic process	282	1374	2.65774e-24	3.11454e-22	ENSMUSG00000000142;ENSMUSG00000000567;ENSMUSG00000001228;ENSMUSG00000001496;ENSMUSG00000001517;ENSMUSG00000001761;ENSMUSG00000001910;ENSMUSG00000002068;ENSMUSG00000002307;ENSMUSG00000002393;ENSMUSG00000003038;ENSMUSG00000004264;ENSMUSG00000004934;ENSMUSG00000005483;ENSMUSG00000006270;ENSMUSG00000006362;ENSMUSG00000006498;ENSMUSG00000006715;ENSMUSG00000007836;ENSMUSG00000007872;ENSMUSG00000007880;…
GO:0010605	negative regulation of macromolecule metabolic process	475	2730	6.55145e-24	7.5827e-22	ENSMUSG00000000142;ENSMUSG00000000247;ENSMUSG00000000567;ENSMUSG00000001228;ENSMUSG00000001496;ENSMUSG00000001517;ENSMUSG00000001761;ENSMUSG00000001910;ENSMUSG00000002068;ENSMUSG00000002307;ENSMUSG00000002393;ENSMUSG00000003038;ENSMUSG00000003135;ENSMUSG00000003190;ENSMUSG00000003308;ENSMUSG00000003316;ENSMUSG00000004264;ENSMUSG00000004530;ENSMUSG00000004934;ENSMUSG00000005370;ENSMUSG00000005483;…
GO:0009653	anatomical structure morphogenesis	456	2596	9.26356e-24	1.0591e-21	ENSMUSG00000000142;ENSMUSG00000000149;ENSMUSG00000000214;ENSMUSG00000000247;ENSMUSG00000000305;ENSMUSG00000000378;ENSMUSG00000000555;ENSMUSG00000000567;ENSMUSG00000000628;ENSMUSG00000000957;ENSMUSG00000001034;ENSMUSG00000001089;ENSMUSG00000001098;ENSMUSG00000001280;ENSMUSG00000001313;ENSMUSG00000001435;ENSMUSG00000001496;ENSMUSG00000001632;ENSMUSG00000001761;ENSMUSG00000002233;ENSMUSG00000002274;…
GO:0051172	negative regulation of nitrogen compound metabolic process	434	2440	1.18132e-23	1.33432e-21	ENSMUSG00000000142;ENSMUSG00000000567;ENSMUSG00000001228;ENSMUSG00000001496;ENSMUSG00000001517;ENSMUSG00000001761;ENSMUSG00000001910;ENSMUSG00000002068;ENSMUSG00000002307;ENSMUSG00000002393;ENSMUSG00000003038;ENSMUSG00000003190;ENSMUSG00000003316;ENSMUSG00000004264;ENSMUSG00000004530;ENSMUSG00000004934;ENSMUSG00000005370;ENSMUSG00000005483;ENSMUSG00000005533;ENSMUSG00000005699;ENSMUSG00000006134;…
GO:0048699	generation of neurons	309	1569	1.42768e-23	1.59339e-21	ENSMUSG00000000214;ENSMUSG00000000247;ENSMUSG00000000305;ENSMUSG00000000567;ENSMUSG00000000632;ENSMUSG00000001313;ENSMUSG00000001496;ENSMUSG00000001761;ENSMUSG00000002274;ENSMUSG00000002393;ENSMUSG00000003037;ENSMUSG00000003068;ENSMUSG00000003233;ENSMUSG00000003534;ENSMUSG00000004788;ENSMUSG00000005958;ENSMUSG00000006134;ENSMUSG00000006270;ENSMUSG00000006398;ENSMUSG00000006435;ENSMUSG00000006782;…
GO:0009890	negative regulation of biosynthetic process	316	1618	1.70226e-23	1.87749e-21	ENSMUSG00000000567;ENSMUSG00000001228;ENSMUSG00000001496;ENSMUSG00000001517;ENSMUSG00000001761;ENSMUSG00000001910;ENSMUSG00000002068;ENSMUSG00000002307;ENSMUSG00000002393;ENSMUSG00000003038;ENSMUSG00000004264;ENSMUSG00000004934;ENSMUSG00000005370;ENSMUSG00000005483;ENSMUSG00000006270;ENSMUSG00000006362;ENSMUSG00000006715;ENSMUSG00000007589;ENSMUSG00000007670;ENSMUSG00000007872;ENSMUSG00000007880;…
GO:0031327	negative regulation of cellular biosynthetic process	310	1580	2.24143e-23	2.44342e-21	ENSMUSG00000000567;ENSMUSG00000001228;ENSMUSG00000001496;ENSMUSG00000001517;ENSMUSG00000001761;ENSMUSG00000001910;ENSMUSG00000002068;ENSMUSG00000002307;ENSMUSG00000002393;ENSMUSG00000003038;ENSMUSG00000004264;ENSMUSG00000004934;ENSMUSG00000005370;ENSMUSG00000005483;ENSMUSG00000006270;ENSMUSG00000006362;ENSMUSG00000006715;ENSMUSG00000007589;ENSMUSG00000007670;ENSMUSG00000007872;ENSMUSG00000007880;…
GO:0045893	positive regulation of transcription, DNA-templated	298	1500	2.44086e-23	2.63024e-21	ENSMUSG00000000134;ENSMUSG00000000247;ENSMUSG00000000567;ENSMUSG00000001034;ENSMUSG00000001280;ENSMUSG00000001418;ENSMUSG00000001496;ENSMUSG00000001517;ENSMUSG00000001632;ENSMUSG00000001761;ENSMUSG00000003119;ENSMUSG00000003190;ENSMUSG00000003233;ENSMUSG00000003731;ENSMUSG00000005893;ENSMUSG00000005917;ENSMUSG00000006705;ENSMUSG00000007817;ENSMUSG00000007880;ENSMUSG00000008496;ENSMUSG00000009406;…
GO:2000113	negative regulation of cellular macromolecule biosynthetic process	290	1451	4.01135e-23	4.27346e-21	ENSMUSG00000000567;ENSMUSG00000001228;ENSMUSG00000001496;ENSMUSG00000001517;ENSMUSG00000001761;ENSMUSG00000001910;ENSMUSG00000002068;ENSMUSG00000002307;ENSMUSG00000002393;ENSMUSG00000003038;ENSMUSG00000004264;ENSMUSG00000004934;ENSMUSG00000005370;ENSMUSG00000005483;ENSMUSG00000006270;ENSMUSG00000006362;ENSMUSG00000006715;ENSMUSG00000007589;ENSMUSG00000007670;ENSMUSG00000007872;ENSMUSG00000007880;…
GO:0007417	central nervous system development	212	954	1.13043e-22	1.19076e-20	ENSMUSG00000000214;ENSMUSG00000000247;ENSMUSG00000000567;ENSMUSG00000000632;ENSMUSG00000001270;ENSMUSG00000001496;ENSMUSG00000001761;ENSMUSG00000003131;ENSMUSG00000003233;ENSMUSG00000004788;ENSMUSG00000005089;ENSMUSG00000005893;ENSMUSG00000005917;ENSMUSG00000005958;ENSMUSG00000006134;ENSMUSG00000006270;ENSMUSG00000006435;ENSMUSG00000006782;ENSMUSG00000006930;ENSMUSG00000007872;ENSMUSG00000007880;…
GO:0031328	positive regulation of cellular biosynthetic process	359	1937	1.59122e-22	1.65752e-20	ENSMUSG00000000134;ENSMUSG00000000247;ENSMUSG00000000567;ENSMUSG00000001034;ENSMUSG00000001280;ENSMUSG00000001418;ENSMUSG00000001496;ENSMUSG00000001517;ENSMUSG00000001632;ENSMUSG00000001761;ENSMUSG00000002297;ENSMUSG00000002307;ENSMUSG00000003068;ENSMUSG00000003119;ENSMUSG00000003190;ENSMUSG00000003233;ENSMUSG00000003680;ENSMUSG00000003731;ENSMUSG00000005893;ENSMUSG00000005917;ENSMUSG00000006585;…
GO:0009987	cellular process	2066	16586	2.56141e-22	2.63882e-20	ENSMUSG00000000134;ENSMUSG00000000142;ENSMUSG00000000148;ENSMUSG00000000149;ENSMUSG00000000184;ENSMUSG00000000214;ENSMUSG00000000247;ENSMUSG00000000253;ENSMUSG00000000305;ENSMUSG00000000378;ENSMUSG00000000420;ENSMUSG00000000555;ENSMUSG00000000567;ENSMUSG00000000628;ENSMUSG00000000631;ENSMUSG00000000632;ENSMUSG00000000957;ENSMUSG00000000958;ENSMUSG00000000959;ENSMUSG00000001034;ENSMUSG00000001056;…
USG00000053134;ENSMUSG00000053166;ENSMUSG00000053198;ENSMUSG00000053293;ENSMUSG00000053414;ENSMUSG00000053536;ENSMUSG00000053617;ENSMUSG00000053754;ENSMUSG00000053801;ENSMUSG00000053819;ENSMUSG00000053838;ENSMUSG00000053950;ENSMUSG00000054008;ENSMUSG00000054364;ENSMUSG00000054469;ENSMUSG00000054604;ENSMUSG00000054667;ENSMUSG00000054676;ENSMUSG00000054715;ENSMUSG00000054717;ENSMUSG00000054720;ENSM…
GO:1903507	negative regulation of nucleic acid-templated transcription	263	1290	3.08466e-22	3.14334e-20	ENSMUSG00000000567;ENSMUSG00000001228;ENSMUSG00000001496;ENSMUSG00000001517;ENSMUSG00000001761;ENSMUSG00000001910;ENSMUSG00000002068;ENSMUSG00000002307;ENSMUSG00000002393;ENSMUSG00000003038;ENSMUSG00000004264;ENSMUSG00000004934;ENSMUSG00000005483;ENSMUSG00000006270;ENSMUSG00000006362;ENSMUSG00000006715;ENSMUSG00000007872;ENSMUSG00000007880;ENSMUSG00000008730;ENSMUSG00000014074;ENSMUSG00000014303;…
GO:1902679	negative regulation of RNA biosynthetic process	263	1291	3.45852e-22	3.48641e-20	ENSMUSG00000000567;ENSMUSG00000001228;ENSMUSG00000001496;ENSMUSG00000001517;ENSMUSG00000001761;ENSMUSG00000001910;ENSMUSG00000002068;ENSMUSG00000002307;ENSMUSG00000002393;ENSMUSG00000003038;ENSMUSG00000004264;ENSMUSG00000004934;ENSMUSG00000005483;ENSMUSG00000006270;ENSMUSG00000006362;ENSMUSG00000006715;ENSMUSG00000007872;ENSMUSG00000007880;ENSMUSG00000008730;ENSMUSG00000014074;ENSMUSG00000014303;…
GO:0010629	negative regulation of gene expression	343	1842	7.56904e-22	7.54891e-20	ENSMUSG00000000142;ENSMUSG00000000247;ENSMUSG00000000567;ENSMUSG00000001228;ENSMUSG00000001496;ENSMUSG00000001517;ENSMUSG00000001761;ENSMUSG00000001910;ENSMUSG00000002068;ENSMUSG00000002307;ENSMUSG00000002393;ENSMUSG00000003038;ENSMUSG00000003135;ENSMUSG00000003190;ENSMUSG00000003308;ENSMUSG00000003316;ENSMUSG00000004264;ENSMUSG00000004934;ENSMUSG00000005483;ENSMUSG00000006134;ENSMUSG00000006270;…
GO:0030182	neuron differentiation	279	1406	9.02408e-22	8.90534e-20	ENSMUSG00000000214;ENSMUSG00000000247;ENSMUSG00000000305;ENSMUSG00000000567;ENSMUSG00000000632;ENSMUSG00000001313;ENSMUSG00000001496;ENSMUSG00000001761;ENSMUSG00000002274;ENSMUSG00000002393;ENSMUSG00000003037;ENSMUSG00000003068;ENSMUSG00000003233;ENSMUSG00000003534;ENSMUSG00000004788;ENSMUSG00000005958;ENSMUSG00000006134;ENSMUSG00000006270;ENSMUSG00000006398;ENSMUSG00000006435;ENSMUSG00000006782;…
GO:0009891	positive regulation of biosynthetic process	362	1980	1.1786e-21	1.15098e-19	ENSMUSG00000000134;ENSMUSG00000000247;ENSMUSG00000000567;ENSMUSG00000001034;ENSMUSG00000001280;ENSMUSG00000001418;ENSMUSG00000001496;ENSMUSG00000001517;ENSMUSG00000001632;ENSMUSG00000001761;ENSMUSG00000002297;ENSMUSG00000002307;ENSMUSG00000003068;ENSMUSG00000003119;ENSMUSG00000003190;ENSMUSG00000003233;ENSMUSG00000003680;ENSMUSG00000003731;ENSMUSG00000005893;ENSMUSG00000005917;ENSMUSG00000006585;…
GO:0010628	positive regulation of gene expression	358	1952	1.196e-21	1.15593e-19	ENSMUSG00000000134;ENSMUSG00000000142;ENSMUSG00000000247;ENSMUSG00000000567;ENSMUSG00000000957;ENSMUSG00000001034;ENSMUSG00000001280;ENSMUSG00000001418;ENSMUSG00000001496;ENSMUSG00000001517;ENSMUSG00000001632;ENSMUSG00000001761;ENSMUSG00000003119;ENSMUSG00000003190;ENSMUSG00000003233;ENSMUSG00000003731;ENSMUSG00000005893;ENSMUSG00000005917;ENSMUSG00000006369;ENSMUSG00000006705;ENSMUSG00000007817;…
GO:0006996	organelle organization	576	3570	3.31914e-21	3.1752e-19	ENSMUSG00000000142;ENSMUSG00000000184;ENSMUSG00000000567;ENSMUSG00000000628;ENSMUSG00000000631;ENSMUSG00000000959;ENSMUSG00000001056;ENSMUSG00000001173;ENSMUSG00000001228;ENSMUSG00000001313;ENSMUSG00000001403;ENSMUSG00000001440;ENSMUSG00000001632;ENSMUSG00000001864;ENSMUSG00000002055;ENSMUSG00000002068;ENSMUSG00000002233;ENSMUSG00000002307;ENSMUSG00000002763;ENSMUSG00000002835;ENSMUSG00000002870;…
GO:0019538	protein metabolic process	845	5699	5.76408e-21	5.45841e-19	ENSMUSG00000000142;ENSMUSG00000000148;ENSMUSG00000000149;ENSMUSG00000000184;ENSMUSG00000000420;ENSMUSG00000000555;ENSMUSG00000000567;ENSMUSG00000000957;ENSMUSG00000001034;ENSMUSG00000001098;ENSMUSG00000001228;ENSMUSG00000001403;ENSMUSG00000001517;ENSMUSG00000001555;ENSMUSG00000001632;ENSMUSG00000001983;ENSMUSG00000002006;ENSMUSG00000002068;ENSMUSG00000002297;ENSMUSG00000002307;ENSMUSG00000002844;…
GO:0045892	negative regulation of transcription, DNA-templated	253	1252	7.38641e-21	6.88199e-19	ENSMUSG00000000567;ENSMUSG00000001228;ENSMUSG00000001496;ENSMUSG00000001517;ENSMUSG00000001761;ENSMUSG00000001910;ENSMUSG00000002068;ENSMUSG00000002307;ENSMUSG00000002393;ENSMUSG00000003038;ENSMUSG00000004264;ENSMUSG00000004934;ENSMUSG00000005483;ENSMUSG00000006270;ENSMUSG00000006362;ENSMUSG00000006715;ENSMUSG00000007872;ENSMUSG00000007880;ENSMUSG00000008730;ENSMUSG00000014074;ENSMUSG00000014303;…
GO:0000122	negative regulation of transcription by RNA polymerase II	189	841	7.4142e-21	6.88199e-19	ENSMUSG00000000567;ENSMUSG00000001228;ENSMUSG00000001496;ENSMUSG00000001517;ENSMUSG00000001761;ENSMUSG00000002068;ENSMUSG00000002393;ENSMUSG00000003038;ENSMUSG00000004934;ENSMUSG00000005483;ENSMUSG00000006270;ENSMUSG00000006362;ENSMUSG00000007872;ENSMUSG00000007880;ENSMUSG00000008730;ENSMUSG00000014074;ENSMUSG00000014303;ENSMUSG00000015605;ENSMUSG00000015846;ENSMUSG00000016477;ENSMUSG00000017491;…
GO:0007420	brain development	169	720	9.10454e-21	8.36815e-19	ENSMUSG00000000214;ENSMUSG00000000247;ENSMUSG00000000632;ENSMUSG00000001270;ENSMUSG00000001496;ENSMUSG00000001761;ENSMUSG00000003131;ENSMUSG00000003233;ENSMUSG00000005089;ENSMUSG00000005893;ENSMUSG00000005917;ENSMUSG00000005958;ENSMUSG00000006134;ENSMUSG00000006270;ENSMUSG00000006435;ENSMUSG00000006782;ENSMUSG00000006930;ENSMUSG00000007880;ENSMUSG00000009681;ENSMUSG00000014773;ENSMUSG00000015134;…
GO:0060322	head development	176	767	1.76734e-20	1.60862e-18	ENSMUSG00000000214;ENSMUSG00000000247;ENSMUSG00000000567;ENSMUSG00000000632;ENSMUSG00000000957;ENSMUSG00000001270;ENSMUSG00000001496;ENSMUSG00000001761;ENSMUSG00000003131;ENSMUSG00000003233;ENSMUSG00000005089;ENSMUSG00000005893;ENSMUSG00000005917;ENSMUSG00000005958;ENSMUSG00000006134;ENSMUSG00000006270;ENSMUSG00000006435;ENSMUSG00000006782;ENSMUSG00000006930;ENSMUSG00000007880;ENSMUSG00000009681;…
GO:0048513	animal organ development	556	3463	6.68692e-20	6.02787e-18	ENSMUSG00000000134;ENSMUSG00000000142;ENSMUSG00000000214;ENSMUSG00000000247;ENSMUSG00000000378;ENSMUSG00000000567;ENSMUSG00000000628;ENSMUSG00000000632;ENSMUSG00000000957;ENSMUSG00000001089;ENSMUSG00000001098;ENSMUSG00000001270;ENSMUSG00000001280;ENSMUSG00000001496;ENSMUSG00000001642;ENSMUSG00000001761;ENSMUSG00000002870;ENSMUSG00000003068;ENSMUSG00000003131;ENSMUSG00000003233;ENSMUSG00000003316;…
GO:0050793	regulation of developmental process	456	2712	7.54164e-20	6.73361e-18	ENSMUSG00000000134;ENSMUSG00000000142;ENSMUSG00000000149;ENSMUSG00000000247;ENSMUSG00000000305;ENSMUSG00000000555;ENSMUSG00000000567;ENSMUSG00000000628;ENSMUSG00000000632;ENSMUSG00000000957;ENSMUSG00000001034;ENSMUSG00000001280;ENSMUSG00000001313;ENSMUSG00000001496;ENSMUSG00000001517;ENSMUSG00000001761;ENSMUSG00000002068;ENSMUSG00000002233;ENSMUSG00000002274;ENSMUSG00000003038;ENSMUSG00000003068;…
GO:0051301	cell division	140	563	1.02388e-19	9.05552e-18	ENSMUSG00000000184;ENSMUSG00000001403;ENSMUSG00000002055;ENSMUSG00000002068;ENSMUSG00000002233;ENSMUSG00000003779;ENSMUSG00000005410;ENSMUSG00000005699;ENSMUSG00000006398;ENSMUSG00000006585;ENSMUSG00000007659;ENSMUSG00000011960;ENSMUSG00000014355;ENSMUSG00000014773;ENSMUSG00000016526;ENSMUSG00000017499;ENSMUSG00000017716;ENSMUSG00000019433;ENSMUSG00000019773;ENSMUSG00000019923;ENSMUSG00000019942;…
GO:0009790	embryo development	226	1098	1.08726e-19	9.52625e-18	ENSMUSG00000000142;ENSMUSG00000000149;ENSMUSG00000000214;ENSMUSG00000000247;ENSMUSG00000000378;ENSMUSG00000000555;ENSMUSG00000000567;ENSMUSG00000000957;ENSMUSG00000001034;ENSMUSG00000001089;ENSMUSG00000001173;ENSMUSG00000001280;ENSMUSG00000001632;ENSMUSG00000001761;ENSMUSG00000003233;ENSMUSG00000003308;ENSMUSG00000004085;ENSMUSG00000004268;ENSMUSG00000005470;ENSMUSG00000005893;ENSMUSG00000005917;…
GO:0051960	regulation of nervous system development	213	1016	1.46003e-19	1.26739e-17	ENSMUSG00000000247;ENSMUSG00000000305;ENSMUSG00000000567;ENSMUSG00000000632;ENSMUSG00000001313;ENSMUSG00000001761;ENSMUSG00000002274;ENSMUSG00000003068;ENSMUSG00000003233;ENSMUSG00000004788;ENSMUSG00000005958;ENSMUSG00000006134;ENSMUSG00000006270;ENSMUSG00000006398;ENSMUSG00000006435;ENSMUSG00000006930;ENSMUSG00000007872;ENSMUSG00000008734;ENSMUSG00000014773;ENSMUSG00000015599;ENSMUSG00000015605;…
GO:0070647	protein modification by small protein conjugation or removal	192	891	4.78939e-19	4.11931e-17	ENSMUSG00000001098;ENSMUSG00000001228;ENSMUSG00000001403;ENSMUSG00000002006;ENSMUSG00000002307;ENSMUSG00000003226;ENSMUSG00000003308;ENSMUSG00000004934;ENSMUSG00000004947;ENSMUSG00000006398;ENSMUSG00000006435;ENSMUSG00000009555;ENSMUSG00000014074;ENSMUSG00000014355;ENSMUSG00000015839;ENSMUSG00000017146;ENSMUSG00000018160;ENSMUSG00000018572;ENSMUSG00000018974;ENSMUSG00000019189;ENSMUSG00000019773;…
GO:0051276	chromosome organization	229	1133	6.19615e-19	5.28081e-17	ENSMUSG00000000142;ENSMUSG00000000567;ENSMUSG00000001056;ENSMUSG00000001228;ENSMUSG00000001440;ENSMUSG00000001632;ENSMUSG00000002055;ENSMUSG00000002068;ENSMUSG00000002307;ENSMUSG00000002835;ENSMUSG00000002870;ENSMUSG00000003680;ENSMUSG00000004264;ENSMUSG00000005370;ENSMUSG00000005470;ENSMUSG00000006307;ENSMUSG00000006398;ENSMUSG00000006585;ENSMUSG00000007589;ENSMUSG00000007880;ENSMUSG00000009555;…
GO:2000026	regulation of multicellular organismal development	368	2109	1.69228e-18	1.42929e-16	ENSMUSG00000000134;ENSMUSG00000000142;ENSMUSG00000000247;ENSMUSG00000000305;ENSMUSG00000000555;ENSMUSG00000000567;ENSMUSG00000000628;ENSMUSG00000000632;ENSMUSG00000000957;ENSMUSG00000001034;ENSMUSG00000001280;ENSMUSG00000001313;ENSMUSG00000001496;ENSMUSG00000001761;ENSMUSG00000002274;ENSMUSG00000003068;ENSMUSG00000003233;ENSMUSG00000003308;ENSMUSG00000003316;ENSMUSG00000004264;ENSMUSG00000004788;…
GO:0060284	regulation of cell development	214	1045	2.05962e-18	1.72401e-16	ENSMUSG00000000142;ENSMUSG00000000247;ENSMUSG00000000305;ENSMUSG00000000567;ENSMUSG00000000632;ENSMUSG00000001313;ENSMUSG00000001761;ENSMUSG00000002274;ENSMUSG00000003068;ENSMUSG00000003233;ENSMUSG00000004530;ENSMUSG00000004788;ENSMUSG00000005958;ENSMUSG00000006134;ENSMUSG00000006270;ENSMUSG00000006369;ENSMUSG00000006398;ENSMUSG00000006435;ENSMUSG00000006930;ENSMUSG00000007872;ENSMUSG00000008734;…
GO:0048869	cellular developmental process	666	4377	2.37348e-18	1.96915e-16	ENSMUSG00000000134;ENSMUSG00000000142;ENSMUSG00000000149;ENSMUSG00000000214;ENSMUSG00000000247;ENSMUSG00000000305;ENSMUSG00000000378;ENSMUSG00000000555;ENSMUSG00000000567;ENSMUSG00000000632;ENSMUSG00000000957;ENSMUSG00000001034;ENSMUSG00000001280;ENSMUSG00000001313;ENSMUSG00000001435;ENSMUSG00000001496;ENSMUSG00000001517;ENSMUSG00000001632;ENSMUSG00000001761;ENSMUSG00000002068;ENSMUSG00000002233;…
GO:0045595	regulation of cell differentiation	340	1917	3.53985e-18	2.91106e-16	ENSMUSG00000000134;ENSMUSG00000000142;ENSMUSG00000000247;ENSMUSG00000000305;ENSMUSG00000000567;ENSMUSG00000000632;ENSMUSG00000000957;ENSMUSG00000001313;ENSMUSG00000001496;ENSMUSG00000001761;ENSMUSG00000002068;ENSMUSG00000002274;ENSMUSG00000003068;ENSMUSG00000003119;ENSMUSG00000003233;ENSMUSG00000003308;ENSMUSG00000003316;ENSMUSG00000004530;ENSMUSG00000004788;ENSMUSG00000005893;ENSMUSG00000005958;…
GO:0032446	protein modification by small protein conjugation	168	766	1.50929e-17	1.2304e-15	ENSMUSG00000001098;ENSMUSG00000001228;ENSMUSG00000001403;ENSMUSG00000002006;ENSMUSG00000002307;ENSMUSG00000003226;ENSMUSG00000003308;ENSMUSG00000004934;ENSMUSG00000004947;ENSMUSG00000006398;ENSMUSG00000006435;ENSMUSG00000009555;ENSMUSG00000014074;ENSMUSG00000014355;ENSMUSG00000015839;ENSMUSG00000017146;ENSMUSG00000018160;ENSMUSG00000018572;ENSMUSG00000019189;ENSMUSG00000019773;ENSMUSG00000020114;…
GO:0010564	regulation of cell cycle process	140	594	1.5304e-17	1.23685e-15	ENSMUSG00000000142;ENSMUSG00000000184;ENSMUSG00000000567;ENSMUSG00000001403;ENSMUSG00000001517;ENSMUSG00000002055;ENSMUSG00000002068;ENSMUSG00000002297;ENSMUSG00000003779;ENSMUSG00000004264;ENSMUSG00000005370;ENSMUSG00000006398;ENSMUSG00000006585;ENSMUSG00000007659;ENSMUSG00000009555;ENSMUSG00000014355;ENSMUSG00000016526;ENSMUSG00000017146;ENSMUSG00000017499;ENSMUSG00000017550;ENSMUSG00000017716;…
GO:0050767	regulation of neurogenesis	189	907	3.67863e-17	2.94762e-15	ENSMUSG00000000247;ENSMUSG00000000305;ENSMUSG00000000567;ENSMUSG00000000632;ENSMUSG00000001313;ENSMUSG00000001761;ENSMUSG00000002274;ENSMUSG00000003068;ENSMUSG00000003233;ENSMUSG00000004788;ENSMUSG00000005958;ENSMUSG00000006134;ENSMUSG00000006270;ENSMUSG00000006398;ENSMUSG00000006435;ENSMUSG00000006930;ENSMUSG00000007872;ENSMUSG00000008734;ENSMUSG00000014773;ENSMUSG00000015599;ENSMUSG00000015605;…
GO:1901564	organonitrogen compound metabolic process	932	6589	3.89878e-17	3.09755e-15	ENSMUSG00000000142;ENSMUSG00000000148;ENSMUSG00000000149;ENSMUSG00000000184;ENSMUSG00000000214;ENSMUSG00000000253;ENSMUSG00000000420;ENSMUSG00000000555;ENSMUSG00000000567;ENSMUSG00000000628;ENSMUSG00000000957;ENSMUSG00000000958;ENSMUSG00000001034;ENSMUSG00000001098;ENSMUSG00000001228;ENSMUSG00000001403;ENSMUSG00000001517;ENSMUSG00000001555;ENSMUSG00000001632;ENSMUSG00000001642;ENSMUSG00000001755;…
GO:0030154	cell differentiation	631	4183	2.14978e-16	1.69363e-14	ENSMUSG00000000134;ENSMUSG00000000142;ENSMUSG00000000149;ENSMUSG00000000214;ENSMUSG00000000247;ENSMUSG00000000305;ENSMUSG00000000378;ENSMUSG00000000555;ENSMUSG00000000567;ENSMUSG00000000632;ENSMUSG00000000957;ENSMUSG00000001034;ENSMUSG00000001280;ENSMUSG00000001313;ENSMUSG00000001435;ENSMUSG00000001496;ENSMUSG00000001632;ENSMUSG00000001761;ENSMUSG00000002068;ENSMUSG00000002274;ENSMUSG00000002393;…
GO:0006974	cellular response to DNA damage stimulus	159	733	3.3106e-16	2.5864e-14	ENSMUSG00000000142;ENSMUSG00000000148;ENSMUSG00000001228;ENSMUSG00000001517;ENSMUSG00000002835;ENSMUSG00000003068;ENSMUSG00000003190;ENSMUSG00000004071;ENSMUSG00000004085;ENSMUSG00000004934;ENSMUSG00000005370;ENSMUSG00000007080;ENSMUSG00000007659;ENSMUSG00000008730;ENSMUSG00000009555;ENSMUSG00000014074;ENSMUSG00000016526;ENSMUSG00000016528;ENSMUSG00000017146;ENSMUSG00000017550;ENSMUSG00000019432;…
GO:0000902	cell morphogenesis	202	1012	3.45177e-16	2.67441e-14	ENSMUSG00000000149;ENSMUSG00000000247;ENSMUSG00000000305;ENSMUSG00000001313;ENSMUSG00000001435;ENSMUSG00000001496;ENSMUSG00000001761;ENSMUSG00000002233;ENSMUSG00000002274;ENSMUSG00000003037;ENSMUSG00000003068;ENSMUSG00000003233;ENSMUSG00000003534;ENSMUSG00000004530;ENSMUSG00000004788;ENSMUSG00000005958;ENSMUSG00000006134;ENSMUSG00000006270;ENSMUSG00000006369;ENSMUSG00000006782;ENSMUSG00000014601;…
GO:0016567	protein ubiquitination	156	720	7.11019e-16	5.46377e-14	ENSMUSG00000001098;ENSMUSG00000001228;ENSMUSG00000001403;ENSMUSG00000002006;ENSMUSG00000002307;ENSMUSG00000003308;ENSMUSG00000004947;ENSMUSG00000006398;ENSMUSG00000006435;ENSMUSG00000009555;ENSMUSG00000014074;ENSMUSG00000014355;ENSMUSG00000015839;ENSMUSG00000017146;ENSMUSG00000018160;ENSMUSG00000018572;ENSMUSG00000019189;ENSMUSG00000019773;ENSMUSG00000020114;ENSMUSG00000020134;ENSMUSG00000020307;…
GO:0044772	mitotic cell cycle phase transition	92	343	1.5995e-15	1.21913e-13	ENSMUSG00000000184;ENSMUSG00000001403;ENSMUSG00000001517;ENSMUSG00000002068;ENSMUSG00000002297;ENSMUSG00000004264;ENSMUSG00000005370;ENSMUSG00000006585;ENSMUSG00000007080;ENSMUSG00000014355;ENSMUSG00000017146;ENSMUSG00000017499;ENSMUSG00000017550;ENSMUSG00000017716;ENSMUSG00000019773;ENSMUSG00000019942;ENSMUSG00000020381;ENSMUSG00000020413;ENSMUSG00000020525;ENSMUSG00000020653;ENSMUSG00000020897;…
GO:0007423	sensory organ development	130	567	2.2438e-15	1.69642e-13	ENSMUSG00000000214;ENSMUSG00000000247;ENSMUSG00000000378;ENSMUSG00000000567;ENSMUSG00000001280;ENSMUSG00000002870;ENSMUSG00000003233;ENSMUSG00000003534;ENSMUSG00000005917;ENSMUSG00000005973;ENSMUSG00000006270;ENSMUSG00000006705;ENSMUSG00000007880;ENSMUSG00000008730;ENSMUSG00000009681;ENSMUSG00000014773;ENSMUSG00000015134;ENSMUSG00000015605;ENSMUSG00000015846;ENSMUSG00000016528;ENSMUSG00000017009;…
GO:0045944	positive regulation of transcription by RNA polymerase II	226	1193	2.43118e-15	1.82339e-13	ENSMUSG00000000134;ENSMUSG00000000247;ENSMUSG00000000567;ENSMUSG00000001034;ENSMUSG00000001280;ENSMUSG00000001418;ENSMUSG00000001496;ENSMUSG00000001517;ENSMUSG00000001761;ENSMUSG00000003119;ENSMUSG00000003190;ENSMUSG00000003731;ENSMUSG00000005893;ENSMUSG00000005917;ENSMUSG00000006705;ENSMUSG00000007817;ENSMUSG00000008496;ENSMUSG00000009406;ENSMUSG00000009555;ENSMUSG00000010047;ENSMUSG00000010476;…
GO:0048468	cell development	383	2322	3.14788e-15	2.34217e-13	ENSMUSG00000000142;ENSMUSG00000000214;ENSMUSG00000000247;ENSMUSG00000000305;ENSMUSG00000000378;ENSMUSG00000000567;ENSMUSG00000000632;ENSMUSG00000001313;ENSMUSG00000001435;ENSMUSG00000001496;ENSMUSG00000001761;ENSMUSG00000002274;ENSMUSG00000002393;ENSMUSG00000003037;ENSMUSG00000003068;ENSMUSG00000003233;ENSMUSG00000003534;ENSMUSG00000004530;ENSMUSG00000004788;ENSMUSG00000005958;ENSMUSG00000006134;…
GO:0030900	forebrain development	103	411	4.56979e-15	3.37337e-13	ENSMUSG00000000214;ENSMUSG00000000247;ENSMUSG00000001496;ENSMUSG00000001761;ENSMUSG00000005089;ENSMUSG00000005917;ENSMUSG00000005958;ENSMUSG00000006134;ENSMUSG00000006782;ENSMUSG00000006930;ENSMUSG00000007880;ENSMUSG00000015134;ENSMUSG00000015605;ENSMUSG00000017491;ENSMUSG00000017776;ENSMUSG00000018476;ENSMUSG00000018698;ENSMUSG00000019803;ENSMUSG00000020052;ENSMUSG00000020283;ENSMUSG00000020423;…
GO:0040007	growth	202	1039	5.78435e-15	4.23658e-13	ENSMUSG00000000148;ENSMUSG00000000247;ENSMUSG00000000305;ENSMUSG00000000378;ENSMUSG00000000567;ENSMUSG00000000957;ENSMUSG00000001313;ENSMUSG00000001761;ENSMUSG00000003068;ENSMUSG00000003534;ENSMUSG00000004788;ENSMUSG00000005089;ENSMUSG00000006134;ENSMUSG00000007659;ENSMUSG00000007817;ENSMUSG00000010047;ENSMUSG00000010066;ENSMUSG00000014773;ENSMUSG00000015605;ENSMUSG00000015846;ENSMUSG00000016356;…
GO:0051128	regulation of cellular component organization	406	2505	6.51163e-15	4.73229e-13	ENSMUSG00000000142;ENSMUSG00000000148;ENSMUSG00000000149;ENSMUSG00000000184;ENSMUSG00000000305;ENSMUSG00000000567;ENSMUSG00000000628;ENSMUSG00000000631;ENSMUSG00000000632;ENSMUSG00000000957;ENSMUSG00000001313;ENSMUSG00000001403;ENSMUSG00000001482;ENSMUSG00000002055;ENSMUSG00000002068;ENSMUSG00000002233;ENSMUSG00000002274;ENSMUSG00000002870;ENSMUSG00000003068;ENSMUSG00000003200;ENSMUSG00000003233;…
GO:0044770	cell cycle phase transition	98	385	7.37876e-15	5.32122e-13	ENSMUSG00000000184;ENSMUSG00000001403;ENSMUSG00000001517;ENSMUSG00000002068;ENSMUSG00000002297;ENSMUSG00000004264;ENSMUSG00000005370;ENSMUSG00000006585;ENSMUSG00000007080;ENSMUSG00000014355;ENSMUSG00000016526;ENSMUSG00000017146;ENSMUSG00000017499;ENSMUSG00000017550;ENSMUSG00000017716;ENSMUSG00000019773;ENSMUSG00000019942;ENSMUSG00000020381;ENSMUSG00000020413;ENSMUSG00000020525;ENSMUSG00000020653;…
GO:0048666	neuron development	217	1146	9.68563e-15	6.93151e-13	ENSMUSG00000000214;ENSMUSG00000000247;ENSMUSG00000000305;ENSMUSG00000000632;ENSMUSG00000001313;ENSMUSG00000001496;ENSMUSG00000001761;ENSMUSG00000002274;ENSMUSG00000002393;ENSMUSG00000003037;ENSMUSG00000003068;ENSMUSG00000003233;ENSMUSG00000003534;ENSMUSG00000004788;ENSMUSG00000005958;ENSMUSG00000006134;ENSMUSG00000006270;ENSMUSG00000006398;ENSMUSG00000006435;ENSMUSG00000006782;ENSMUSG00000006930;…
GO:0045664	regulation of neuron differentiation	155	735	1.02456e-14	7.27673e-13	ENSMUSG00000000305;ENSMUSG00000000567;ENSMUSG00000000632;ENSMUSG00000001313;ENSMUSG00000002274;ENSMUSG00000003068;ENSMUSG00000003233;ENSMUSG00000004788;ENSMUSG00000005958;ENSMUSG00000006134;ENSMUSG00000006398;ENSMUSG00000006435;ENSMUSG00000006930;ENSMUSG00000007872;ENSMUSG00000008734;ENSMUSG00000014773;ENSMUSG00000015605;ENSMUSG00000015839;ENSMUSG00000017491;ENSMUSG00000017776;ENSMUSG00000018160;…
GO:0023051	regulation of signaling	520	3385	1.05437e-14	7.43214e-13	ENSMUSG00000000142;ENSMUSG00000000149;ENSMUSG00000000567;ENSMUSG00000000632;ENSMUSG00000000957;ENSMUSG00000001034;ENSMUSG00000001098;ENSMUSG00000001496;ENSMUSG00000001517;ENSMUSG00000001642;ENSMUSG00000001761;ENSMUSG00000001985;ENSMUSG00000001995;ENSMUSG00000003037;ENSMUSG00000003068;ENSMUSG00000003119;ENSMUSG00000003190;ENSMUSG00000003200;ENSMUSG00000003233;ENSMUSG00000003316;ENSMUSG00000004054;…
GO:0009887	animal organ morphogenesis	194	992	1.14773e-14	8.02981e-13	ENSMUSG00000000142;ENSMUSG00000000214;ENSMUSG00000000567;ENSMUSG00000000957;ENSMUSG00000001280;ENSMUSG00000001496;ENSMUSG00000001761;ENSMUSG00000003233;ENSMUSG00000003316;ENSMUSG00000003534;ENSMUSG00000004264;ENSMUSG00000005917;ENSMUSG00000006134;ENSMUSG00000006715;ENSMUSG00000006800;ENSMUSG00000007817;ENSMUSG00000007872;ENSMUSG00000007880;ENSMUSG00000008090;ENSMUSG00000008730;ENSMUSG00000009681;…
GO:0045787	positive regulation of cell cycle	93	361	1.65255e-14	1.1476e-12	ENSMUSG00000000184;ENSMUSG00000001403;ENSMUSG00000002055;ENSMUSG00000002068;ENSMUSG00000002297;ENSMUSG00000004264;ENSMUSG00000006585;ENSMUSG00000008683;ENSMUSG00000009555;ENSMUSG00000011960;ENSMUSG00000016526;ENSMUSG00000017146;ENSMUSG00000017499;ENSMUSG00000017550;ENSMUSG00000017716;ENSMUSG00000018160;ENSMUSG00000019432;ENSMUSG00000019433;ENSMUSG00000019773;ENSMUSG00000019803;ENSMUSG00000019942;…
GO:0032989	cellular component morphogenesis	212	1120	2.10349e-14	1.45002e-12	ENSMUSG00000000149;ENSMUSG00000000247;ENSMUSG00000000305;ENSMUSG00000001313;ENSMUSG00000001435;ENSMUSG00000001496;ENSMUSG00000001761;ENSMUSG00000002233;ENSMUSG00000002274;ENSMUSG00000003037;ENSMUSG00000003068;ENSMUSG00000003233;ENSMUSG00000003534;ENSMUSG00000004530;ENSMUSG00000004788;ENSMUSG00000005958;ENSMUSG00000006134;ENSMUSG00000006270;ENSMUSG00000006369;ENSMUSG00000006782;ENSMUSG00000007659;…
GO:0010646	regulation of cell communication	515	3362	2.51608e-14	1.72177e-12	ENSMUSG00000000142;ENSMUSG00000000149;ENSMUSG00000000567;ENSMUSG00000000632;ENSMUSG00000000957;ENSMUSG00000001034;ENSMUSG00000001098;ENSMUSG00000001496;ENSMUSG00000001517;ENSMUSG00000001642;ENSMUSG00000001761;ENSMUSG00000001985;ENSMUSG00000001995;ENSMUSG00000003037;ENSMUSG00000003068;ENSMUSG00000003119;ENSMUSG00000003190;ENSMUSG00000003200;ENSMUSG00000003233;ENSMUSG00000003316;ENSMUSG00000004054;…
GO:0140014	mitotic nuclear division	75	265	3.25258e-14	2.20963e-12	ENSMUSG00000000184;ENSMUSG00000001403;ENSMUSG00000001440;ENSMUSG00000002055;ENSMUSG00000002068;ENSMUSG00000004264;ENSMUSG00000006398;ENSMUSG00000006585;ENSMUSG00000014355;ENSMUSG00000015880;ENSMUSG00000017499;ENSMUSG00000017716;ENSMUSG00000017861;ENSMUSG00000018572;ENSMUSG00000018965;ENSMUSG00000019773;ENSMUSG00000019923;ENSMUSG00000020897;ENSMUSG00000022070;ENSMUSG00000022678;ENSMUSG00000022750;…
GO:0048598	embryonic morphogenesis	135	618	3.53296e-14	2.38284e-12	ENSMUSG00000000149;ENSMUSG00000000214;ENSMUSG00000000247;ENSMUSG00000000555;ENSMUSG00000000567;ENSMUSG00000000957;ENSMUSG00000001034;ENSMUSG00000001089;ENSMUSG00000001280;ENSMUSG00000001632;ENSMUSG00000001761;ENSMUSG00000003233;ENSMUSG00000004085;ENSMUSG00000005917;ENSMUSG00000007880;ENSMUSG00000008730;ENSMUSG00000009681;ENSMUSG00000014773;ENSMUSG00000015134;ENSMUSG00000015605;ENSMUSG00000015647;…
GO:0061564	axon development	111	472	4.30637e-14	2.88373e-12	ENSMUSG00000000247;ENSMUSG00000000305;ENSMUSG00000001313;ENSMUSG00000001496;ENSMUSG00000001761;ENSMUSG00000002274;ENSMUSG00000003037;ENSMUSG00000003068;ENSMUSG00000003534;ENSMUSG00000004788;ENSMUSG00000005958;ENSMUSG00000006270;ENSMUSG00000006782;ENSMUSG00000015605;ENSMUSG00000018698;ENSMUSG00000019230;ENSMUSG00000019261;ENSMUSG00000019647;ENSMUSG00000019803;ENSMUSG00000020099;ENSMUSG00000020536;…
GO:0050794	regulation of cellular process	1490	11589	5.68769e-14	3.78171e-12	ENSMUSG00000000134;ENSMUSG00000000142;ENSMUSG00000000148;ENSMUSG00000000149;ENSMUSG00000000184;ENSMUSG00000000247;ENSMUSG00000000305;ENSMUSG00000000555;ENSMUSG00000000567;ENSMUSG00000000628;ENSMUSG00000000631;ENSMUSG00000000632;ENSMUSG00000000957;ENSMUSG00000000958;ENSMUSG00000001034;ENSMUSG00000001098;ENSMUSG00000001173;ENSMUSG00000001228;ENSMUSG00000001280;ENSMUSG00000001313;ENSMUSG00000001403;…
GO:0016477	cell migration	248	1389	1.0839e-13	7.15601e-12	ENSMUSG00000000148;ENSMUSG00000000149;ENSMUSG00000000555;ENSMUSG00000000567;ENSMUSG00000000631;ENSMUSG00000000957;ENSMUSG00000001280;ENSMUSG00000001313;ENSMUSG00000001435;ENSMUSG00000001496;ENSMUSG00000001761;ENSMUSG00000002233;ENSMUSG00000002897;ENSMUSG00000003534;ENSMUSG00000004366;ENSMUSG00000004530;ENSMUSG00000005533;ENSMUSG00000005958;ENSMUSG00000006134;ENSMUSG00000006270;ENSMUSG00000006369;…
GO:0051239	regulation of multicellular organismal process	483	3141	1.12107e-13	7.34968e-12	ENSMUSG00000000134;ENSMUSG00000000142;ENSMUSG00000000214;ENSMUSG00000000247;ENSMUSG00000000305;ENSMUSG00000000555;ENSMUSG00000000567;ENSMUSG00000000628;ENSMUSG00000000632;ENSMUSG00000000957;ENSMUSG00000001034;ENSMUSG00000001280;ENSMUSG00000001313;ENSMUSG00000001482;ENSMUSG00000001496;ENSMUSG00000001761;ENSMUSG00000002274;ENSMUSG00000002897;ENSMUSG00000003068;ENSMUSG00000003200;ENSMUSG00000003233;…
GO:0120039	plasma membrane bounded cell projection morphogenesis	137	640	1.17115e-13	7.62469e-12	ENSMUSG00000000247;ENSMUSG00000000305;ENSMUSG00000001313;ENSMUSG00000001496;ENSMUSG00000001761;ENSMUSG00000002274;ENSMUSG00000003037;ENSMUSG00000003068;ENSMUSG00000003233;ENSMUSG00000003534;ENSMUSG00000004530;ENSMUSG00000004788;ENSMUSG00000005958;ENSMUSG00000006270;ENSMUSG00000006782;ENSMUSG00000015605;ENSMUSG00000015745;ENSMUSG00000018698;ENSMUSG00000018965;ENSMUSG00000019230;ENSMUSG00000019261;…
GO:0031175	neuron projection development	194	1018	1.51631e-13	9.80372e-12	ENSMUSG00000000247;ENSMUSG00000000305;ENSMUSG00000000632;ENSMUSG00000001313;ENSMUSG00000001496;ENSMUSG00000001761;ENSMUSG00000002274;ENSMUSG00000003037;ENSMUSG00000003068;ENSMUSG00000003233;ENSMUSG00000003534;ENSMUSG00000004788;ENSMUSG00000005958;ENSMUSG00000006134;ENSMUSG00000006270;ENSMUSG00000006398;ENSMUSG00000006435;ENSMUSG00000006782;ENSMUSG00000006930;ENSMUSG00000008734;ENSMUSG00000015605;…
GO:0040011	locomotion	295	1731	1.58698e-13	1.01904e-11	ENSMUSG00000000148;ENSMUSG00000000149;ENSMUSG00000000247;ENSMUSG00000000305;ENSMUSG00000000555;ENSMUSG00000000567;ENSMUSG00000000631;ENSMUSG00000000957;ENSMUSG00000001280;ENSMUSG00000001313;ENSMUSG00000001435;ENSMUSG00000001496;ENSMUSG00000001761;ENSMUSG00000002233;ENSMUSG00000002897;ENSMUSG00000003534;ENSMUSG00000004366;ENSMUSG00000004530;ENSMUSG00000005533;ENSMUSG00000005958;ENSMUSG00000006134;…
GO:0048858	cell projection morphogenesis	137	643	1.70062e-13	1.08458e-11	ENSMUSG00000000247;ENSMUSG00000000305;ENSMUSG00000001313;ENSMUSG00000001496;ENSMUSG00000001761;ENSMUSG00000002274;ENSMUSG00000003037;ENSMUSG00000003068;ENSMUSG00000003233;ENSMUSG00000003534;ENSMUSG00000004530;ENSMUSG00000004788;ENSMUSG00000005958;ENSMUSG00000006270;ENSMUSG00000006782;ENSMUSG00000015605;ENSMUSG00000015745;ENSMUSG00000018698;ENSMUSG00000018965;ENSMUSG00000019230;ENSMUSG00000019261;…
GO:0007409	axonogenesis	102	428	1.93737e-13	1.22722e-11	ENSMUSG00000000247;ENSMUSG00000000305;ENSMUSG00000001313;ENSMUSG00000001496;ENSMUSG00000001761;ENSMUSG00000002274;ENSMUSG00000003037;ENSMUSG00000003068;ENSMUSG00000004788;ENSMUSG00000005958;ENSMUSG00000006270;ENSMUSG00000006782;ENSMUSG00000015605;ENSMUSG00000018698;ENSMUSG00000019230;ENSMUSG00000019261;ENSMUSG00000019647;ENSMUSG00000019803;ENSMUSG00000020099;ENSMUSG00000020536;ENSMUSG00000020902;…
GO:0051246	regulation of protein metabolic process	435	2783	2.16712e-13	1.36354e-11	ENSMUSG00000000142;ENSMUSG00000000148;ENSMUSG00000000149;ENSMUSG00000000184;ENSMUSG00000000555;ENSMUSG00000000567;ENSMUSG00000000957;ENSMUSG00000001034;ENSMUSG00000001228;ENSMUSG00000001517;ENSMUSG00000001983;ENSMUSG00000002068;ENSMUSG00000002297;ENSMUSG00000002307;ENSMUSG00000003068;ENSMUSG00000003119;ENSMUSG00000003135;ENSMUSG00000003190;ENSMUSG00000003233;ENSMUSG00000003316;ENSMUSG00000004054;…
GO:0000070	mitotic sister chromatid segregation	50	146	2.35877e-13	1.47423e-11	ENSMUSG00000001440;ENSMUSG00000002055;ENSMUSG00000006398;ENSMUSG00000006585;ENSMUSG00000014355;ENSMUSG00000015880;ENSMUSG00000017499;ENSMUSG00000017716;ENSMUSG00000018572;ENSMUSG00000019773;ENSMUSG00000019923;ENSMUSG00000020897;ENSMUSG00000022750;ENSMUSG00000023015;ENSMUSG00000023940;ENSMUSG00000024190;ENSMUSG00000024660;ENSMUSG00000024791;ENSMUSG00000026683;ENSMUSG00000027306;ENSMUSG00000027379;…
GO:0033554	cellular response to stress	297	1753	2.71283e-13	1.68429e-11	ENSMUSG00000000142;ENSMUSG00000000148;ENSMUSG00000000628;ENSMUSG00000001034;ENSMUSG00000001228;ENSMUSG00000001517;ENSMUSG00000001642;ENSMUSG00000002307;ENSMUSG00000002835;ENSMUSG00000003068;ENSMUSG00000003190;ENSMUSG00000003233;ENSMUSG00000004054;ENSMUSG00000004071;ENSMUSG00000004085;ENSMUSG00000004264;ENSMUSG00000004934;ENSMUSG00000005370;ENSMUSG00000005374;ENSMUSG00000005483;ENSMUSG00000005533;…
GO:0009966	regulation of signal transduction	460	2981	2.98665e-13	1.8421e-11	ENSMUSG00000000142;ENSMUSG00000000149;ENSMUSG00000000567;ENSMUSG00000000632;ENSMUSG00000000957;ENSMUSG00000001034;ENSMUSG00000001098;ENSMUSG00000001496;ENSMUSG00000001517;ENSMUSG00000001642;ENSMUSG00000001761;ENSMUSG00000001995;ENSMUSG00000003068;ENSMUSG00000003119;ENSMUSG00000003190;ENSMUSG00000003200;ENSMUSG00000003233;ENSMUSG00000003316;ENSMUSG00000004054;ENSMUSG00000004085;ENSMUSG00000004264;…
GO:0032990	cell part morphogenesis	141	675	3.69081e-13	2.26153e-11	ENSMUSG00000000247;ENSMUSG00000000305;ENSMUSG00000001313;ENSMUSG00000001496;ENSMUSG00000001761;ENSMUSG00000002274;ENSMUSG00000003037;ENSMUSG00000003068;ENSMUSG00000003233;ENSMUSG00000003534;ENSMUSG00000004530;ENSMUSG00000004788;ENSMUSG00000005958;ENSMUSG00000006270;ENSMUSG00000006782;ENSMUSG00000007659;ENSMUSG00000015605;ENSMUSG00000015745;ENSMUSG00000018698;ENSMUSG00000018965;ENSMUSG00000019230;…
GO:0048812	neuron projection morphogenesis	133	624	3.77408e-13	2.29754e-11	ENSMUSG00000000247;ENSMUSG00000000305;ENSMUSG00000001313;ENSMUSG00000001496;ENSMUSG00000001761;ENSMUSG00000002274;ENSMUSG00000003037;ENSMUSG00000003068;ENSMUSG00000003233;ENSMUSG00000003534;ENSMUSG00000004788;ENSMUSG00000005958;ENSMUSG00000006270;ENSMUSG00000006782;ENSMUSG00000015605;ENSMUSG00000018698;ENSMUSG00000018965;ENSMUSG00000019230;ENSMUSG00000019261;ENSMUSG00000019647;ENSMUSG00000019803;…
GO:0006928	movement of cell or subcellular component	319	1925	5.64257e-13	3.41285e-11	ENSMUSG00000000148;ENSMUSG00000000149;ENSMUSG00000000247;ENSMUSG00000000305;ENSMUSG00000000555;ENSMUSG00000000567;ENSMUSG00000000631;ENSMUSG00000000957;ENSMUSG00000001280;ENSMUSG00000001313;ENSMUSG00000001435;ENSMUSG00000001440;ENSMUSG00000001496;ENSMUSG00000001761;ENSMUSG00000002233;ENSMUSG00000002897;ENSMUSG00000003534;ENSMUSG00000003779;ENSMUSG00000004366;ENSMUSG00000004530;ENSMUSG00000005533;…
GO:0021537	telencephalon development	75	279	5.81267e-13	3.49319e-11	ENSMUSG00000000214;ENSMUSG00000000247;ENSMUSG00000001496;ENSMUSG00000001761;ENSMUSG00000005089;ENSMUSG00000005958;ENSMUSG00000006134;ENSMUSG00000015134;ENSMUSG00000015605;ENSMUSG00000017491;ENSMUSG00000017776;ENSMUSG00000018476;ENSMUSG00000018698;ENSMUSG00000019803;ENSMUSG00000020052;ENSMUSG00000020283;ENSMUSG00000020423;ENSMUSG00000020456;ENSMUSG00000021318;ENSMUSG00000021379;ENSMUSG00000021743;…
GO:0000819	sister chromatid segregation	56	179	6.5815e-13	3.93004e-11	ENSMUSG00000000142;ENSMUSG00000001440;ENSMUSG00000002055;ENSMUSG00000004264;ENSMUSG00000006398;ENSMUSG00000006585;ENSMUSG00000014355;ENSMUSG00000015880;ENSMUSG00000017499;ENSMUSG00000017716;ENSMUSG00000018572;ENSMUSG00000019773;ENSMUSG00000019923;ENSMUSG00000020897;ENSMUSG00000020914;ENSMUSG00000022750;ENSMUSG00000023015;ENSMUSG00000023940;ENSMUSG00000024190;ENSMUSG00000024660;ENSMUSG00000024742;…
GO:0000904	cell morphogenesis involved in differentiation	147	723	1.04731e-12	6.21424e-11	ENSMUSG00000000247;ENSMUSG00000000305;ENSMUSG00000001313;ENSMUSG00000001435;ENSMUSG00000001496;ENSMUSG00000001761;ENSMUSG00000002274;ENSMUSG00000003037;ENSMUSG00000003068;ENSMUSG00000004530;ENSMUSG00000004788;ENSMUSG00000005958;ENSMUSG00000006134;ENSMUSG00000006270;ENSMUSG00000006369;ENSMUSG00000006782;ENSMUSG00000015605;ENSMUSG00000015647;ENSMUSG00000016356;ENSMUSG00000017776;ENSMUSG00000018446;…
GO:1905114	cell surface receptor signaling pathway involved in cell-cell signaling	113	509	1.49769e-12	8.83074e-11	ENSMUSG00000000142;ENSMUSG00000000567;ENSMUSG00000000632;ENSMUSG00000001761;ENSMUSG00000002068;ENSMUSG00000003068;ENSMUSG00000003200;ENSMUSG00000003233;ENSMUSG00000004934;ENSMUSG00000006800;ENSMUSG00000008734;ENSMUSG00000013076;ENSMUSG00000017314;ENSMUSG00000018583;ENSMUSG00000020176;ENSMUSG00000020178;ENSMUSG00000020592;ENSMUSG00000020844;ENSMUSG00000020886;ENSMUSG00000021096;ENSMUSG00000021318;…
GO:0032268	regulation of cellular protein metabolic process	407	2603	1.52576e-12	8.94002e-11	ENSMUSG00000000142;ENSMUSG00000000148;ENSMUSG00000000149;ENSMUSG00000000184;ENSMUSG00000000555;ENSMUSG00000000567;ENSMUSG00000000957;ENSMUSG00000001228;ENSMUSG00000001517;ENSMUSG00000001983;ENSMUSG00000002068;ENSMUSG00000002297;ENSMUSG00000002307;ENSMUSG00000003068;ENSMUSG00000003119;ENSMUSG00000003135;ENSMUSG00000003190;ENSMUSG00000003233;ENSMUSG00000003316;ENSMUSG00000004054;ENSMUSG00000004085;…
GO:0016055	Wnt signaling pathway	94	396	2.19426e-12	1.27772e-10	ENSMUSG00000000142;ENSMUSG00000000567;ENSMUSG00000002068;ENSMUSG00000003068;ENSMUSG00000003233;ENSMUSG00000004934;ENSMUSG00000006800;ENSMUSG00000008734;ENSMUSG00000013076;ENSMUSG00000018583;ENSMUSG00000020176;ENSMUSG00000020592;ENSMUSG00000020844;ENSMUSG00000021096;ENSMUSG00000021318;ENSMUSG00000021395;ENSMUSG00000021464;ENSMUSG00000021697;ENSMUSG00000021959;ENSMUSG00000021986;ENSMUSG00000023411;…
GO:0198738	cell-cell signaling by wnt	94	398	2.98442e-12	1.7271e-10	ENSMUSG00000000142;ENSMUSG00000000567;ENSMUSG00000002068;ENSMUSG00000003068;ENSMUSG00000003233;ENSMUSG00000004934;ENSMUSG00000006800;ENSMUSG00000008734;ENSMUSG00000013076;ENSMUSG00000018583;ENSMUSG00000020176;ENSMUSG00000020592;ENSMUSG00000020844;ENSMUSG00000021096;ENSMUSG00000021318;ENSMUSG00000021395;ENSMUSG00000021464;ENSMUSG00000021697;ENSMUSG00000021959;ENSMUSG00000021986;ENSMUSG00000023411;…
GO:0007346	regulation of mitotic cell cycle	110	496	3.19009e-12	1.83479e-10	ENSMUSG00000000184;ENSMUSG00000001403;ENSMUSG00000002068;ENSMUSG00000002297;ENSMUSG00000004085;ENSMUSG00000004264;ENSMUSG00000004895;ENSMUSG00000005370;ENSMUSG00000006585;ENSMUSG00000007659;ENSMUSG00000014355;ENSMUSG00000017146;ENSMUSG00000017499;ENSMUSG00000017550;ENSMUSG00000017716;ENSMUSG00000018965;ENSMUSG00000019773;ENSMUSG00000019923;ENSMUSG00000019942;ENSMUSG00000020052;ENSMUSG00000020381;…
GO:0009968	negative regulation of signal transduction	209	1157	3.66328e-12	2.0941e-10	ENSMUSG00000000142;ENSMUSG00000000567;ENSMUSG00000000957;ENSMUSG00000001034;ENSMUSG00000001098;ENSMUSG00000001496;ENSMUSG00000001517;ENSMUSG00000003068;ENSMUSG00000003190;ENSMUSG00000003316;ENSMUSG00000004264;ENSMUSG00000004934;ENSMUSG00000005533;ENSMUSG00000005981;ENSMUSG00000006369;ENSMUSG00000006435;ENSMUSG00000006800;ENSMUSG00000007659;ENSMUSG00000008090;ENSMUSG00000010047;ENSMUSG00000014303;…
GO:0048667	cell morphogenesis involved in neuron differentiation	121	570	5.92072e-12	3.36404e-10	ENSMUSG00000000247;ENSMUSG00000000305;ENSMUSG00000001313;ENSMUSG00000001496;ENSMUSG00000001761;ENSMUSG00000002274;ENSMUSG00000003037;ENSMUSG00000003068;ENSMUSG00000004788;ENSMUSG00000005958;ENSMUSG00000006270;ENSMUSG00000006782;ENSMUSG00000015605;ENSMUSG00000018698;ENSMUSG00000018965;ENSMUSG00000019230;ENSMUSG00000019261;ENSMUSG00000019647;ENSMUSG00000019803;ENSMUSG00000020099;ENSMUSG00000020536;…
GO:0006396	RNA processing	161	833	6.31108e-12	3.56424e-10	ENSMUSG00000001056;ENSMUSG00000001305;ENSMUSG00000001383;ENSMUSG00000002524;ENSMUSG00000003119;ENSMUSG00000003660;ENSMUSG00000004268;ENSMUSG00000004356;ENSMUSG00000006498;ENSMUSG00000007670;ENSMUSG00000009555;ENSMUSG00000010554;ENSMUSG00000011960;ENSMUSG00000018433;ENSMUSG00000018446;ENSMUSG00000018501;ENSMUSG00000018974;ENSMUSG00000019432;ENSMUSG00000020075;ENSMUSG00000020850;ENSMUSG00000020929;…
GO:0045786	negative regulation of cell cycle	102	452	6.67444e-12	3.74688e-10	ENSMUSG00000001517;ENSMUSG00000003068;ENSMUSG00000004085;ENSMUSG00000004895;ENSMUSG00000005370;ENSMUSG00000006585;ENSMUSG00000006715;ENSMUSG00000007659;ENSMUSG00000009555;ENSMUSG00000017146;ENSMUSG00000017499;ENSMUSG00000017716;ENSMUSG00000019432;ENSMUSG00000019773;ENSMUSG00000019923;ENSMUSG00000019942;ENSMUSG00000020381;ENSMUSG00000020413;ENSMUSG00000020423;ENSMUSG00000020897;ENSMUSG00000020914;…
GO:0009792	embryo development ending in birth or egg hatching	146	734	7.0707e-12	3.9457e-10	ENSMUSG00000000142;ENSMUSG00000000149;ENSMUSG00000000247;ENSMUSG00000000378;ENSMUSG00000000567;ENSMUSG00000000957;ENSMUSG00000001089;ENSMUSG00000001173;ENSMUSG00000001280;ENSMUSG00000001632;ENSMUSG00000001761;ENSMUSG00000003233;ENSMUSG00000003308;ENSMUSG00000004268;ENSMUSG00000005470;ENSMUSG00000005973;ENSMUSG00000006800;ENSMUSG00000007659;ENSMUSG00000007817;ENSMUSG00000007880;ENSMUSG00000014773;…
GO:0023057	negative regulation of signaling	228	1300	7.42882e-12	4.12102e-10	ENSMUSG00000000142;ENSMUSG00000000567;ENSMUSG00000000957;ENSMUSG00000001034;ENSMUSG00000001098;ENSMUSG00000001496;ENSMUSG00000001517;ENSMUSG00000001985;ENSMUSG00000003068;ENSMUSG00000003190;ENSMUSG00000003316;ENSMUSG00000004264;ENSMUSG00000004934;ENSMUSG00000005533;ENSMUSG00000005981;ENSMUSG00000006369;ENSMUSG00000006435;ENSMUSG00000006800;ENSMUSG00000007659;ENSMUSG00000008090;ENSMUSG00000010047;…
GO:0098813	nuclear chromosome segregation	69	259	7.66441e-12	4.2267e-10	ENSMUSG00000000142;ENSMUSG00000001440;ENSMUSG00000002055;ENSMUSG00000002068;ENSMUSG00000004264;ENSMUSG00000006398;ENSMUSG00000006585;ENSMUSG00000014355;ENSMUSG00000015880;ENSMUSG00000017499;ENSMUSG00000017716;ENSMUSG00000018572;ENSMUSG00000019773;ENSMUSG00000019923;ENSMUSG00000020628;ENSMUSG00000020897;ENSMUSG00000020914;ENSMUSG00000022545;ENSMUSG00000022750;ENSMUSG00000023015;ENSMUSG00000023940;…
GO:0010648	negative regulation of cell communication	227	1296	9.46794e-12	5.19076e-10	ENSMUSG00000000142;ENSMUSG00000000567;ENSMUSG00000000957;ENSMUSG00000001034;ENSMUSG00000001098;ENSMUSG00000001496;ENSMUSG00000001517;ENSMUSG00000001985;ENSMUSG00000003068;ENSMUSG00000003190;ENSMUSG00000003316;ENSMUSG00000004264;ENSMUSG00000004934;ENSMUSG00000005533;ENSMUSG00000005981;ENSMUSG00000006369;ENSMUSG00000006435;ENSMUSG00000006800;ENSMUSG00000007659;ENSMUSG00000008090;ENSMUSG00000010047;…
GO:0007411	axon guidance	61	217	1.08959e-11	5.93893e-10	ENSMUSG00000000247;ENSMUSG00000000305;ENSMUSG00000001496;ENSMUSG00000001761;ENSMUSG00000005958;ENSMUSG00000006270;ENSMUSG00000018698;ENSMUSG00000019230;ENSMUSG00000019647;ENSMUSG00000020099;ENSMUSG00000020902;ENSMUSG00000021318;ENSMUSG00000021451;ENSMUSG00000021466;ENSMUSG00000021743;ENSMUSG00000021819;ENSMUSG00000021848;ENSMUSG00000022687;ENSMUSG00000022995;ENSMUSG00000024515;ENSMUSG00000025020;…
GO:0001654	eye development	87	365	1.14684e-11	6.21482e-10	ENSMUSG00000000214;ENSMUSG00000000247;ENSMUSG00000000567;ENSMUSG00000001280;ENSMUSG00000005973;ENSMUSG00000006270;ENSMUSG00000006705;ENSMUSG00000007880;ENSMUSG00000008730;ENSMUSG00000014773;ENSMUSG00000015134;ENSMUSG00000015605;ENSMUSG00000015846;ENSMUSG00000017491;ENSMUSG00000018160;ENSMUSG00000018698;ENSMUSG00000019803;ENSMUSG00000020160;ENSMUSG00000021264;ENSMUSG00000021318;ENSMUSG00000023391;…
GO:0048880	sensory system development	88	372	1.34775e-11	7.2616e-10	ENSMUSG00000000214;ENSMUSG00000000247;ENSMUSG00000000567;ENSMUSG00000001280;ENSMUSG00000005973;ENSMUSG00000006270;ENSMUSG00000006705;ENSMUSG00000007880;ENSMUSG00000008730;ENSMUSG00000014773;ENSMUSG00000015134;ENSMUSG00000015605;ENSMUSG00000015846;ENSMUSG00000017491;ENSMUSG00000018160;ENSMUSG00000018698;ENSMUSG00000019803;ENSMUSG00000020160;ENSMUSG00000021264;ENSMUSG00000021318;ENSMUSG00000023391;…
GO:0007059	chromosome segregation	78	314	1.54541e-11	8.27897e-10	ENSMUSG00000000142;ENSMUSG00000001440;ENSMUSG00000002055;ENSMUSG00000002068;ENSMUSG00000004264;ENSMUSG00000006398;ENSMUSG00000006585;ENSMUSG00000014355;ENSMUSG00000015880;ENSMUSG00000016319;ENSMUSG00000017146;ENSMUSG00000017499;ENSMUSG00000017716;ENSMUSG00000018572;ENSMUSG00000019773;ENSMUSG00000019923;ENSMUSG00000020628;ENSMUSG00000020897;ENSMUSG00000020914;ENSMUSG00000022545;ENSMUSG00000022678;…
GO:0097485	neuron projection guidance	61	219	1.66295e-11	8.81204e-10	ENSMUSG00000000247;ENSMUSG00000000305;ENSMUSG00000001496;ENSMUSG00000001761;ENSMUSG00000005958;ENSMUSG00000006270;ENSMUSG00000018698;ENSMUSG00000019230;ENSMUSG00000019647;ENSMUSG00000020099;ENSMUSG00000020902;ENSMUSG00000021318;ENSMUSG00000021451;ENSMUSG00000021466;ENSMUSG00000021743;ENSMUSG00000021819;ENSMUSG00000021848;ENSMUSG00000022687;ENSMUSG00000022995;ENSMUSG00000024515;ENSMUSG00000025020;…
GO:0030111	regulation of Wnt signaling pathway	72	280	1.66371e-11	8.81204e-10	ENSMUSG00000000142;ENSMUSG00000000567;ENSMUSG00000003068;ENSMUSG00000006800;ENSMUSG00000008734;ENSMUSG00000018583;ENSMUSG00000020176;ENSMUSG00000020844;ENSMUSG00000021096;ENSMUSG00000021318;ENSMUSG00000021395;ENSMUSG00000021464;ENSMUSG00000021697;ENSMUSG00000021959;ENSMUSG00000021986;ENSMUSG00000023411;ENSMUSG00000023972;ENSMUSG00000024182;ENSMUSG00000024286;ENSMUSG00000024811;ENSMUSG00000025162;…
GO:1901990	regulation of mitotic cell cycle phase transition	67	252	1.69427e-11	8.92346e-10	ENSMUSG00000000184;ENSMUSG00000001403;ENSMUSG00000002068;ENSMUSG00000002297;ENSMUSG00000004264;ENSMUSG00000005370;ENSMUSG00000006585;ENSMUSG00000017146;ENSMUSG00000017499;ENSMUSG00000017550;ENSMUSG00000017716;ENSMUSG00000019773;ENSMUSG00000019942;ENSMUSG00000020381;ENSMUSG00000020413;ENSMUSG00000020897;ENSMUSG00000021127;ENSMUSG00000022750;ENSMUSG00000023067;ENSMUSG00000023092;ENSMUSG00000024190;…
GO:0043009	chordate embryonic development	142	716	1.73014e-11	9.06147e-10	ENSMUSG00000000142;ENSMUSG00000000149;ENSMUSG00000000247;ENSMUSG00000000378;ENSMUSG00000000567;ENSMUSG00000000957;ENSMUSG00000001089;ENSMUSG00000001173;ENSMUSG00000001280;ENSMUSG00000001632;ENSMUSG00000001761;ENSMUSG00000003233;ENSMUSG00000003308;ENSMUSG00000004268;ENSMUSG00000005470;ENSMUSG00000005973;ENSMUSG00000006800;ENSMUSG00000007659;ENSMUSG00000007817;ENSMUSG00000007880;ENSMUSG00000014773;…
GO:0150063	visual system development	87	368	1.82311e-11	9.49539e-10	ENSMUSG00000000214;ENSMUSG00000000247;ENSMUSG00000000567;ENSMUSG00000001280;ENSMUSG00000005973;ENSMUSG00000006270;ENSMUSG00000006705;ENSMUSG00000007880;ENSMUSG00000008730;ENSMUSG00000014773;ENSMUSG00000015134;ENSMUSG00000015605;ENSMUSG00000015846;ENSMUSG00000017491;ENSMUSG00000018160;ENSMUSG00000018698;ENSMUSG00000019803;ENSMUSG00000020160;ENSMUSG00000021264;ENSMUSG00000021318;ENSMUSG00000023391;…
GO:0060070	canonical Wnt signaling pathway	71	275	1.87818e-11	9.72814e-10	ENSMUSG00000000142;ENSMUSG00000000567;ENSMUSG00000003068;ENSMUSG00000003233;ENSMUSG00000006800;ENSMUSG00000008734;ENSMUSG00000018583;ENSMUSG00000020592;ENSMUSG00000021096;ENSMUSG00000021318;ENSMUSG00000021464;ENSMUSG00000021959;ENSMUSG00000021986;ENSMUSG00000023972;ENSMUSG00000024182;ENSMUSG00000024286;ENSMUSG00000024811;ENSMUSG00000024913;ENSMUSG00000025162;ENSMUSG00000025239;ENSMUSG00000026883;…
GO:0035295	tube development	196	1087	2.13315e-11	1.09881e-09	ENSMUSG00000000247;ENSMUSG00000000378;ENSMUSG00000000555;ENSMUSG00000000567;ENSMUSG00000000628;ENSMUSG00000000957;ENSMUSG00000001034;ENSMUSG00000001089;ENSMUSG00000001098;ENSMUSG00000001280;ENSMUSG00000001435;ENSMUSG00000001496;ENSMUSG00000001632;ENSMUSG00000001642;ENSMUSG00000001761;ENSMUSG00000003233;ENSMUSG00000003534;ENSMUSG00000004264;ENSMUSG00000005958;ENSMUSG00000006134;ENSMUSG00000006705;…
GO:0016071	mRNA metabolic process	128	631	3.73477e-11	1.91331e-09	ENSMUSG00000000142;ENSMUSG00000001280;ENSMUSG00000001383;ENSMUSG00000002524;ENSMUSG00000003119;ENSMUSG00000003660;ENSMUSG00000006498;ENSMUSG00000007670;ENSMUSG00000007836;ENSMUSG00000008393;ENSMUSG00000009555;ENSMUSG00000010554;ENSMUSG00000011960;ENSMUSG00000015605;ENSMUSG00000016528;ENSMUSG00000018160;ENSMUSG00000018446;ENSMUSG00000018974;ENSMUSG00000019432;ENSMUSG00000020423;ENSMUSG00000020495;…
GO:0009888	tissue development	304	1879	3.83517e-11	1.95406e-09	ENSMUSG00000000142;ENSMUSG00000000247;ENSMUSG00000000378;ENSMUSG00000000555;ENSMUSG00000000567;ENSMUSG00000000957;ENSMUSG00000001089;ENSMUSG00000001435;ENSMUSG00000001496;ENSMUSG00000001632;ENSMUSG00000001761;ENSMUSG00000002233;ENSMUSG00000003233;ENSMUSG00000003308;ENSMUSG00000003316;ENSMUSG00000003534;ENSMUSG00000004264;ENSMUSG00000004530;ENSMUSG00000006270;ENSMUSG00000006435;ENSMUSG00000006800;…
GO:0060429	epithelium development	200	1124	4.4143e-11	2.23697e-09	ENSMUSG00000000142;ENSMUSG00000000247;ENSMUSG00000000378;ENSMUSG00000000555;ENSMUSG00000000567;ENSMUSG00000000957;ENSMUSG00000001089;ENSMUSG00000001435;ENSMUSG00000001496;ENSMUSG00000001632;ENSMUSG00000001761;ENSMUSG00000002233;ENSMUSG00000003233;ENSMUSG00000003308;ENSMUSG00000003534;ENSMUSG00000004264;ENSMUSG00000007872;ENSMUSG00000007880;ENSMUSG00000014773;ENSMUSG00000015134;ENSMUSG00000015605;…
GO:0000280	nuclear division	92	405	4.94517e-11	2.49253e-09	ENSMUSG00000000184;ENSMUSG00000001403;ENSMUSG00000001440;ENSMUSG00000002055;ENSMUSG00000002068;ENSMUSG00000004264;ENSMUSG00000006398;ENSMUSG00000006585;ENSMUSG00000014355;ENSMUSG00000015880;ENSMUSG00000017499;ENSMUSG00000017716;ENSMUSG00000017861;ENSMUSG00000018572;ENSMUSG00000018965;ENSMUSG00000019773;ENSMUSG00000019923;ENSMUSG00000020897;ENSMUSG00000020914;ENSMUSG00000021395;ENSMUSG00000022070;…
GO:1901987	regulation of cell cycle phase transition	72	287	5.71797e-11	2.86663e-09	ENSMUSG00000000184;ENSMUSG00000001403;ENSMUSG00000002068;ENSMUSG00000002297;ENSMUSG00000004264;ENSMUSG00000005370;ENSMUSG00000006585;ENSMUSG00000016526;ENSMUSG00000017146;ENSMUSG00000017499;ENSMUSG00000017550;ENSMUSG00000017716;ENSMUSG00000019773;ENSMUSG00000019942;ENSMUSG00000020381;ENSMUSG00000020413;ENSMUSG00000020897;ENSMUSG00000021127;ENSMUSG00000022750;ENSMUSG00000023067;ENSMUSG00000023092;…
GO:0048870	cell motility	256	1532	6.41594e-11	3.18251e-09	ENSMUSG00000000148;ENSMUSG00000000149;ENSMUSG00000000555;ENSMUSG00000000567;ENSMUSG00000000631;ENSMUSG00000000957;ENSMUSG00000001280;ENSMUSG00000001313;ENSMUSG00000001435;ENSMUSG00000001496;ENSMUSG00000001761;ENSMUSG00000002233;ENSMUSG00000002897;ENSMUSG00000003534;ENSMUSG00000004366;ENSMUSG00000004530;ENSMUSG00000005533;ENSMUSG00000005958;ENSMUSG00000006134;ENSMUSG00000006270;ENSMUSG00000006369;…
GO:0051674	localization of cell	256	1532	6.41594e-11	3.18251e-09	ENSMUSG00000000148;ENSMUSG00000000149;ENSMUSG00000000555;ENSMUSG00000000567;ENSMUSG00000000631;ENSMUSG00000000957;ENSMUSG00000001280;ENSMUSG00000001313;ENSMUSG00000001435;ENSMUSG00000001496;ENSMUSG00000001761;ENSMUSG00000002233;ENSMUSG00000002897;ENSMUSG00000003534;ENSMUSG00000004366;ENSMUSG00000004530;ENSMUSG00000005533;ENSMUSG00000005958;ENSMUSG00000006134;ENSMUSG00000006270;ENSMUSG00000006369;…
GO:0090068	positive regulation of cell cycle process	65	248	6.60656e-11	3.25981e-09	ENSMUSG00000000184;ENSMUSG00000001403;ENSMUSG00000002055;ENSMUSG00000002068;ENSMUSG00000002297;ENSMUSG00000004264;ENSMUSG00000006585;ENSMUSG00000016526;ENSMUSG00000017146;ENSMUSG00000017499;ENSMUSG00000017550;ENSMUSG00000017716;ENSMUSG00000018160;ENSMUSG00000019433;ENSMUSG00000019773;ENSMUSG00000019942;ENSMUSG00000020897;ENSMUSG00000023015;ENSMUSG00000023067;ENSMUSG00000024050;ENSMUSG00000024236;…
GO:0006259	DNA metabolic process	169	913	6.90946e-11	3.39142e-09	ENSMUSG00000000142;ENSMUSG00000001056;ENSMUSG00000001228;ENSMUSG00000001517;ENSMUSG00000002068;ENSMUSG00000002297;ENSMUSG00000002835;ENSMUSG00000002870;ENSMUSG00000005370;ENSMUSG00000005410;ENSMUSG00000006585;ENSMUSG00000006715;ENSMUSG00000007080;ENSMUSG00000007589;ENSMUSG00000007872;ENSMUSG00000009555;ENSMUSG00000014074;ENSMUSG00000014426;ENSMUSG00000015697;ENSMUSG00000017146;ENSMUSG00000017499;…
GO:0035239	tube morphogenesis	163	872	7.06138e-11	3.44794e-09	ENSMUSG00000000247;ENSMUSG00000000378;ENSMUSG00000000555;ENSMUSG00000000567;ENSMUSG00000000628;ENSMUSG00000000957;ENSMUSG00000001034;ENSMUSG00000001089;ENSMUSG00000001098;ENSMUSG00000001280;ENSMUSG00000001435;ENSMUSG00000001496;ENSMUSG00000001632;ENSMUSG00000001761;ENSMUSG00000003233;ENSMUSG00000003534;ENSMUSG00000004264;ENSMUSG00000005958;ENSMUSG00000006705;ENSMUSG00000007817;ENSMUSG00000007880;…
GO:0050789	regulation of biological process	1544	12281	7.52695e-11	3.65623e-09	ENSMUSG00000000134;ENSMUSG00000000142;ENSMUSG00000000148;ENSMUSG00000000149;ENSMUSG00000000184;ENSMUSG00000000214;ENSMUSG00000000247;ENSMUSG00000000305;ENSMUSG00000000555;ENSMUSG00000000567;ENSMUSG00000000628;ENSMUSG00000000631;ENSMUSG00000000632;ENSMUSG00000000957;ENSMUSG00000000958;ENSMUSG00000000959;ENSMUSG00000001034;ENSMUSG00000001098;ENSMUSG00000001173;ENSMUSG00000001228;ENSMUSG00000001280;…
GO:0006260	DNA replication	63	239	9.99333e-11	4.82925e-09	ENSMUSG00000002068;ENSMUSG00000002297;ENSMUSG00000002835;ENSMUSG00000002870;ENSMUSG00000005370;ENSMUSG00000005410;ENSMUSG00000006585;ENSMUSG00000006715;ENSMUSG00000007080;ENSMUSG00000007872;ENSMUSG00000009555;ENSMUSG00000017499;ENSMUSG00000017550;ENSMUSG00000019773;ENSMUSG00000019942;ENSMUSG00000020413;ENSMUSG00000020649;ENSMUSG00000020697;ENSMUSG00000021668;ENSMUSG00000022673;ENSMUSG00000022945;…
GO:0031399	regulation of protein modification process	295	1828	1.04143e-10	5.0069e-09	ENSMUSG00000000142;ENSMUSG00000000148;ENSMUSG00000000184;ENSMUSG00000000555;ENSMUSG00000000567;ENSMUSG00000001517;ENSMUSG00000002068;ENSMUSG00000002297;ENSMUSG00000002307;ENSMUSG00000003068;ENSMUSG00000003119;ENSMUSG00000003233;ENSMUSG00000004054;ENSMUSG00000004085;ENSMUSG00000004264;ENSMUSG00000004530;ENSMUSG00000004934;ENSMUSG00000005533;ENSMUSG00000005699;ENSMUSG00000006134;ENSMUSG00000006307;…
GO:0002009	morphogenesis of an epithelium	107	505	1.13121e-10	5.41077e-09	ENSMUSG00000000247;ENSMUSG00000000378;ENSMUSG00000000555;ENSMUSG00000000567;ENSMUSG00000000957;ENSMUSG00000001089;ENSMUSG00000001496;ENSMUSG00000001632;ENSMUSG00000001761;ENSMUSG00000002233;ENSMUSG00000003233;ENSMUSG00000003534;ENSMUSG00000004264;ENSMUSG00000007880;ENSMUSG00000014773;ENSMUSG00000015134;ENSMUSG00000015605;ENSMUSG00000015647;ENSMUSG00000015846;ENSMUSG00000016619;ENSMUSG00000017009;…
GO:0000086	G2/M transition of mitotic cell cycle	39	115	1.38009e-10	6.56769e-09	ENSMUSG00000001517;ENSMUSG00000005370;ENSMUSG00000017146;ENSMUSG00000017499;ENSMUSG00000017716;ENSMUSG00000019773;ENSMUSG00000019942;ENSMUSG00000020381;ENSMUSG00000020413;ENSMUSG00000020525;ENSMUSG00000020897;ENSMUSG00000023067;ENSMUSG00000023092;ENSMUSG00000024286;ENSMUSG00000025358;ENSMUSG00000025612;ENSMUSG00000026605;ENSMUSG00000027425;ENSMUSG00000027715;ENSMUSG00000029516;ENSMUSG00000030838;…
GO:0040008	regulation of growth	137	703	1.39435e-10	6.60206e-09	ENSMUSG00000000148;ENSMUSG00000000305;ENSMUSG00000000957;ENSMUSG00000001313;ENSMUSG00000001761;ENSMUSG00000003068;ENSMUSG00000003534;ENSMUSG00000004788;ENSMUSG00000006134;ENSMUSG00000007659;ENSMUSG00000010047;ENSMUSG00000010066;ENSMUSG00000014773;ENSMUSG00000015605;ENSMUSG00000017493;ENSMUSG00000017776;ENSMUSG00000019432;ENSMUSG00000019647;ENSMUSG00000019942;ENSMUSG00000020160;ENSMUSG00000020171;…
GO:0006796	phosphate-containing compound metabolic process	460	3102	1.43882e-10	6.77836e-09	ENSMUSG00000000142;ENSMUSG00000000148;ENSMUSG00000000184;ENSMUSG00000000253;ENSMUSG00000000555;ENSMUSG00000000567;ENSMUSG00000000628;ENSMUSG00000001034;ENSMUSG00000001173;ENSMUSG00000001270;ENSMUSG00000001496;ENSMUSG00000001517;ENSMUSG00000001755;ENSMUSG00000002068;ENSMUSG00000002297;ENSMUSG00000002307;ENSMUSG00000003068;ENSMUSG00000003119;ENSMUSG00000003226;ENSMUSG00000003233;ENSMUSG00000003534;…
GO:0043010	camera-type eye development	75	312	1.97107e-10	9.23938e-09	ENSMUSG00000000214;ENSMUSG00000000247;ENSMUSG00000000567;ENSMUSG00000001280;ENSMUSG00000005973;ENSMUSG00000006270;ENSMUSG00000006705;ENSMUSG00000007880;ENSMUSG00000008730;ENSMUSG00000014773;ENSMUSG00000015134;ENSMUSG00000015605;ENSMUSG00000015846;ENSMUSG00000018160;ENSMUSG00000018698;ENSMUSG00000019803;ENSMUSG00000020160;ENSMUSG00000021264;ENSMUSG00000021318;ENSMUSG00000023391;ENSMUSG00000024098;…
GO:0016310	phosphorylation	352	2274	2.43473e-10	1.1356e-08	ENSMUSG00000000142;ENSMUSG00000000148;ENSMUSG00000000184;ENSMUSG00000000555;ENSMUSG00000000567;ENSMUSG00000000628;ENSMUSG00000001034;ENSMUSG00000001270;ENSMUSG00000001517;ENSMUSG00000001755;ENSMUSG00000002068;ENSMUSG00000002297;ENSMUSG00000002307;ENSMUSG00000003068;ENSMUSG00000003119;ENSMUSG00000003226;ENSMUSG00000003233;ENSMUSG00000003534;ENSMUSG00000004054;ENSMUSG00000004085;ENSMUSG00000004264;…
GO:0006793	phosphorus metabolic process	461	3124	2.78518e-10	1.29263e-08	ENSMUSG00000000142;ENSMUSG00000000148;ENSMUSG00000000184;ENSMUSG00000000253;ENSMUSG00000000555;ENSMUSG00000000567;ENSMUSG00000000628;ENSMUSG00000001034;ENSMUSG00000001173;ENSMUSG00000001270;ENSMUSG00000001496;ENSMUSG00000001517;ENSMUSG00000001755;ENSMUSG00000002068;ENSMUSG00000002297;ENSMUSG00000002307;ENSMUSG00000003068;ENSMUSG00000003119;ENSMUSG00000003226;ENSMUSG00000003233;ENSMUSG00000003534;…
GO:0022604	regulation of cell morphogenesis	105	501	3.25218e-10	1.50193e-08	ENSMUSG00000000149;ENSMUSG00000000305;ENSMUSG00000001313;ENSMUSG00000002233;ENSMUSG00000002274;ENSMUSG00000003068;ENSMUSG00000003233;ENSMUSG00000004530;ENSMUSG00000004788;ENSMUSG00000005958;ENSMUSG00000006134;ENSMUSG00000006369;ENSMUSG00000014601;ENSMUSG00000015605;ENSMUSG00000015745;ENSMUSG00000017144;ENSMUSG00000017776;ENSMUSG00000018446;ENSMUSG00000018965;ENSMUSG00000019647;ENSMUSG00000019803;…
GO:0070848	response to growth factor	131	672	3.49025e-10	1.60397e-08	ENSMUSG00000000214;ENSMUSG00000000567;ENSMUSG00000001034;ENSMUSG00000001496;ENSMUSG00000003068;ENSMUSG00000003316;ENSMUSG00000006134;ENSMUSG00000006800;ENSMUSG00000006930;ENSMUSG00000008090;ENSMUSG00000009406;ENSMUSG00000010047;ENSMUSG00000013629;ENSMUSG00000014773;ENSMUSG00000016528;ENSMUSG00000017776;ENSMUSG00000018160;ENSMUSG00000018698;ENSMUSG00000019433;ENSMUSG00000019647;ENSMUSG00000020052;…
GO:0021953	central nervous system neuron differentiation	53	191	4.04733e-10	1.85091e-08	ENSMUSG00000001496;ENSMUSG00000001761;ENSMUSG00000003233;ENSMUSG00000005958;ENSMUSG00000006134;ENSMUSG00000017776;ENSMUSG00000018698;ENSMUSG00000019803;ENSMUSG00000020052;ENSMUSG00000020423;ENSMUSG00000020456;ENSMUSG00000021318;ENSMUSG00000021379;ENSMUSG00000021466;ENSMUSG00000021743;ENSMUSG00000022528;ENSMUSG00000023391;ENSMUSG00000025162;ENSMUSG00000025223;ENSMUSG00000026317;ENSMUSG00000026890;…
GO:0048285	organelle fission	97	452	4.10314e-10	1.86733e-08	ENSMUSG00000000184;ENSMUSG00000001403;ENSMUSG00000001440;ENSMUSG00000002055;ENSMUSG00000002068;ENSMUSG00000004264;ENSMUSG00000006398;ENSMUSG00000006585;ENSMUSG00000014355;ENSMUSG00000015880;ENSMUSG00000017499;ENSMUSG00000017716;ENSMUSG00000017861;ENSMUSG00000018572;ENSMUSG00000018965;ENSMUSG00000019773;ENSMUSG00000019923;ENSMUSG00000020897;ENSMUSG00000020914;ENSMUSG00000021395;ENSMUSG00000022070;…
GO:0060562	epithelial tube morphogenesis	79	341	4.29257e-10	1.9441e-08	ENSMUSG00000000247;ENSMUSG00000000378;ENSMUSG00000000567;ENSMUSG00000000957;ENSMUSG00000001089;ENSMUSG00000001496;ENSMUSG00000001632;ENSMUSG00000001761;ENSMUSG00000003233;ENSMUSG00000003534;ENSMUSG00000004264;ENSMUSG00000007880;ENSMUSG00000014773;ENSMUSG00000015605;ENSMUSG00000015647;ENSMUSG00000016619;ENSMUSG00000017009;ENSMUSG00000017858;ENSMUSG00000018160;ENSMUSG00000018698;ENSMUSG00000020611;…
GO:0048589	developmental growth	139	728	4.33614e-10	1.95439e-08	ENSMUSG00000000247;ENSMUSG00000000305;ENSMUSG00000000378;ENSMUSG00000000567;ENSMUSG00000001313;ENSMUSG00000001761;ENSMUSG00000003068;ENSMUSG00000003534;ENSMUSG00000004788;ENSMUSG00000005089;ENSMUSG00000007817;ENSMUSG00000010066;ENSMUSG00000014773;ENSMUSG00000015605;ENSMUSG00000015846;ENSMUSG00000016356;ENSMUSG00000017491;ENSMUSG00000018160;ENSMUSG00000018678;ENSMUSG00000018698;ENSMUSG00000019432;…
GO:0065007	biological regulation	1609	12930	5.42918e-10	2.43534e-08	ENSMUSG00000000134;ENSMUSG00000000142;ENSMUSG00000000148;ENSMUSG00000000149;ENSMUSG00000000184;ENSMUSG00000000214;ENSMUSG00000000247;ENSMUSG00000000305;ENSMUSG00000000555;ENSMUSG00000000567;ENSMUSG00000000628;ENSMUSG00000000631;ENSMUSG00000000632;ENSMUSG00000000957;ENSMUSG00000000958;ENSMUSG00000000959;ENSMUSG00000001034;ENSMUSG00000001056;ENSMUSG00000001098;ENSMUSG00000001173;ENSMUSG00000001228;…
GO:0071363	cellular response to growth factor stimulus	126	645	6.65291e-10	2.97005e-08	ENSMUSG00000000214;ENSMUSG00000000567;ENSMUSG00000001034;ENSMUSG00000001496;ENSMUSG00000003068;ENSMUSG00000003316;ENSMUSG00000006134;ENSMUSG00000006800;ENSMUSG00000006930;ENSMUSG00000008090;ENSMUSG00000010047;ENSMUSG00000013629;ENSMUSG00000014773;ENSMUSG00000016528;ENSMUSG00000017776;ENSMUSG00000018160;ENSMUSG00000018698;ENSMUSG00000019433;ENSMUSG00000019647;ENSMUSG00000020108;ENSMUSG00000020176;…
GO:0009314	response to radiation	94	437	6.72757e-10	2.98915e-08	ENSMUSG00000000148;ENSMUSG00000000184;ENSMUSG00000000214;ENSMUSG00000002393;ENSMUSG00000003068;ENSMUSG00000004085;ENSMUSG00000005089;ENSMUSG00000005370;ENSMUSG00000007659;ENSMUSG00000009406;ENSMUSG00000010047;ENSMUSG00000014074;ENSMUSG00000014426;ENSMUSG00000017146;ENSMUSG00000020381;ENSMUSG00000020413;ENSMUSG00000020661;ENSMUSG00000020897;ENSMUSG00000021215;ENSMUSG00000021264;ENSMUSG00000021668;…
GO:0021543	pallium development	53	194	7.49227e-10	3.31321e-08	ENSMUSG00000000214;ENSMUSG00000000247;ENSMUSG00000001496;ENSMUSG00000001761;ENSMUSG00000006134;ENSMUSG00000015605;ENSMUSG00000017776;ENSMUSG00000018476;ENSMUSG00000019803;ENSMUSG00000020052;ENSMUSG00000020283;ENSMUSG00000020423;ENSMUSG00000020456;ENSMUSG00000021318;ENSMUSG00000021379;ENSMUSG00000021743;ENSMUSG00000022678;ENSMUSG00000022962;ENSMUSG00000023391;ENSMUSG00000026883;ENSMUSG00000026890;…
GO:0048729	tissue morphogenesis	124	633	7.61831e-10	3.35313e-08	ENSMUSG00000000247;ENSMUSG00000000378;ENSMUSG00000000555;ENSMUSG00000000567;ENSMUSG00000000957;ENSMUSG00000001089;ENSMUSG00000001496;ENSMUSG00000001632;ENSMUSG00000001761;ENSMUSG00000002233;ENSMUSG00000003233;ENSMUSG00000003534;ENSMUSG00000004264;ENSMUSG00000007880;ENSMUSG00000014773;ENSMUSG00000015134;ENSMUSG00000015605;ENSMUSG00000015647;ENSMUSG00000015846;ENSMUSG00000016356;ENSMUSG00000016619;…
GO:0072359	circulatory system development	195	1126	8.08581e-10	3.54227e-08	ENSMUSG00000000142;ENSMUSG00000000214;ENSMUSG00000000378;ENSMUSG00000000555;ENSMUSG00000000567;ENSMUSG00000000628;ENSMUSG00000000957;ENSMUSG00000001034;ENSMUSG00000001089;ENSMUSG00000001098;ENSMUSG00000001280;ENSMUSG00000001435;ENSMUSG00000001632;ENSMUSG00000001761;ENSMUSG00000003068;ENSMUSG00000003233;ENSMUSG00000005958;ENSMUSG00000006134;ENSMUSG00000006705;ENSMUSG00000007817;ENSMUSG00000007872;…
GO:0007093	mitotic cell cycle checkpoint	40	127	9.98213e-10	4.35267e-08	ENSMUSG00000004085;ENSMUSG00000004895;ENSMUSG00000005370;ENSMUSG00000006585;ENSMUSG00000007659;ENSMUSG00000017146;ENSMUSG00000017499;ENSMUSG00000017716;ENSMUSG00000019923;ENSMUSG00000019942;ENSMUSG00000020381;ENSMUSG00000020413;ENSMUSG00000020897;ENSMUSG00000020914;ENSMUSG00000022750;ENSMUSG00000023067;ENSMUSG00000024190;ENSMUSG00000027379;ENSMUSG00000027510;ENSMUSG00000027845;ENSMUSG00000028884;…
GO:0007166	cell surface receptor signaling pathway	383	2542	1.07945e-09	4.68511e-08	ENSMUSG00000000142;ENSMUSG00000000555;ENSMUSG00000000567;ENSMUSG00000000632;ENSMUSG00000000957;ENSMUSG00000001034;ENSMUSG00000001098;ENSMUSG00000001496;ENSMUSG00000001761;ENSMUSG00000001985;ENSMUSG00000002068;ENSMUSG00000002897;ENSMUSG00000003068;ENSMUSG00000003200;ENSMUSG00000003233;ENSMUSG00000003316;ENSMUSG00000003534;ENSMUSG00000004071;ENSMUSG00000004508;ENSMUSG00000004788;ENSMUSG00000004934;…
GO:0006412	translation	123	630	1.10516e-09	4.77458e-08	ENSMUSG00000001983;ENSMUSG00000003135;ENSMUSG00000003970;ENSMUSG00000004788;ENSMUSG00000005981;ENSMUSG00000006435;ENSMUSG00000007670;ENSMUSG00000007892;ENSMUSG00000008683;ENSMUSG00000010554;ENSMUSG00000013822;ENSMUSG00000015846;ENSMUSG00000019432;ENSMUSG00000020091;ENSMUSG00000020423;ENSMUSG00000020929;ENSMUSG00000021127;ENSMUSG00000021707;ENSMUSG00000021838;ENSMUSG00000021905;ENSMUSG00000021967;…
GO:0008219	cell death	330	2134	1.11105e-09	4.77802e-08	ENSMUSG00000000142;ENSMUSG00000000148;ENSMUSG00000000184;ENSMUSG00000000555;ENSMUSG00000000567;ENSMUSG00000000628;ENSMUSG00000000631;ENSMUSG00000001034;ENSMUSG00000001435;ENSMUSG00000001642;ENSMUSG00000001761;ENSMUSG00000002307;ENSMUSG00000002524;ENSMUSG00000002870;ENSMUSG00000003039;ENSMUSG00000003068;ENSMUSG00000003190;ENSMUSG00000004054;ENSMUSG00000004071;ENSMUSG00000004085;ENSMUSG00000004264;…
GO:0000075	cell cycle checkpoint	49	176	1.61994e-09	6.93469e-08	ENSMUSG00000004085;ENSMUSG00000004895;ENSMUSG00000005370;ENSMUSG00000006585;ENSMUSG00000007659;ENSMUSG00000017146;ENSMUSG00000017499;ENSMUSG00000017716;ENSMUSG00000019432;ENSMUSG00000019923;ENSMUSG00000019942;ENSMUSG00000020381;ENSMUSG00000020413;ENSMUSG00000020897;ENSMUSG00000020914;ENSMUSG00000022750;ENSMUSG00000023067;ENSMUSG00000024190;ENSMUSG00000027379;ENSMUSG00000027490;ENSMUSG00000027510;…
GO:0044839	cell cycle G2/M phase transition	41	134	1.63969e-09	6.98731e-08	ENSMUSG00000001517;ENSMUSG00000005370;ENSMUSG00000016526;ENSMUSG00000017146;ENSMUSG00000017499;ENSMUSG00000017550;ENSMUSG00000017716;ENSMUSG00000019773;ENSMUSG00000019942;ENSMUSG00000020381;ENSMUSG00000020413;ENSMUSG00000020525;ENSMUSG00000020897;ENSMUSG00000023067;ENSMUSG00000023092;ENSMUSG00000024286;ENSMUSG00000025358;ENSMUSG00000025612;ENSMUSG00000026605;ENSMUSG00000027425;ENSMUSG00000027715;…
GO:0120036	plasma membrane bounded cell projection organization	239	1457	1.72122e-09	7.30154e-08	ENSMUSG00000000247;ENSMUSG00000000305;ENSMUSG00000000632;ENSMUSG00000001173;ENSMUSG00000001313;ENSMUSG00000001482;ENSMUSG00000001496;ENSMUSG00000001761;ENSMUSG00000001864;ENSMUSG00000002274;ENSMUSG00000003037;ENSMUSG00000003068;ENSMUSG00000003233;ENSMUSG00000003534;ENSMUSG00000004530;ENSMUSG00000004788;ENSMUSG00000005958;ENSMUSG00000006134;ENSMUSG00000006270;ENSMUSG00000006398;ENSMUSG00000006435;…
GO:0090596	sensory organ morphogenesis	66	273	1.85575e-09	7.83676e-08	ENSMUSG00000000214;ENSMUSG00000000567;ENSMUSG00000001280;ENSMUSG00000003233;ENSMUSG00000005917;ENSMUSG00000007880;ENSMUSG00000008730;ENSMUSG00000009681;ENSMUSG00000014773;ENSMUSG00000015134;ENSMUSG00000017491;ENSMUSG00000018698;ENSMUSG00000020160;ENSMUSG00000020902;ENSMUSG00000021264;ENSMUSG00000021318;ENSMUSG00000021464;ENSMUSG00000022483;ENSMUSG00000023972;ENSMUSG00000024176;ENSMUSG00000024238;…
GO:0007051	spindle organization	47	166	1.90162e-09	7.99423e-08	ENSMUSG00000001440;ENSMUSG00000002055;ENSMUSG00000006398;ENSMUSG00000017716;ENSMUSG00000017861;ENSMUSG00000018501;ENSMUSG00000019773;ENSMUSG00000020897;ENSMUSG00000021572;ENSMUSG00000022070;ENSMUSG00000022177;ENSMUSG00000023015;ENSMUSG00000024096;ENSMUSG00000024301;ENSMUSG00000025162;ENSMUSG00000026683;ENSMUSG00000026857;ENSMUSG00000027469;ENSMUSG00000027475;ENSMUSG00000027496;ENSMUSG00000027883;…
GO:0010721	negative regulation of cell development	82	370	1.91309e-09	7.99423e-08	ENSMUSG00000000247;ENSMUSG00000000567;ENSMUSG00000004530;ENSMUSG00000006270;ENSMUSG00000006369;ENSMUSG00000007872;ENSMUSG00000014773;ENSMUSG00000018160;ENSMUSG00000018965;ENSMUSG00000019647;ENSMUSG00000019803;ENSMUSG00000020052;ENSMUSG00000020160;ENSMUSG00000020902;ENSMUSG00000021264;ENSMUSG00000021318;ENSMUSG00000021379;ENSMUSG00000021451;ENSMUSG00000021743;ENSMUSG00000021796;ENSMUSG00000022528;…
GO:0010769	regulation of cell morphogenesis involved in differentiation	74	321	1.91862e-09	7.99423e-08	ENSMUSG00000000305;ENSMUSG00000001313;ENSMUSG00000002274;ENSMUSG00000003068;ENSMUSG00000004530;ENSMUSG00000004788;ENSMUSG00000005958;ENSMUSG00000006134;ENSMUSG00000006369;ENSMUSG00000015605;ENSMUSG00000017776;ENSMUSG00000018446;ENSMUSG00000018965;ENSMUSG00000019647;ENSMUSG00000019803;ENSMUSG00000020902;ENSMUSG00000021057;ENSMUSG00000021365;ENSMUSG00000021451;ENSMUSG00000021743;ENSMUSG00000021819;…
GO:0043043	peptide biosynthetic process	125	649	1.92822e-09	7.99871e-08	ENSMUSG00000001983;ENSMUSG00000003135;ENSMUSG00000003970;ENSMUSG00000004788;ENSMUSG00000005981;ENSMUSG00000006435;ENSMUSG00000007670;ENSMUSG00000007892;ENSMUSG00000008683;ENSMUSG00000010554;ENSMUSG00000013822;ENSMUSG00000015839;ENSMUSG00000015846;ENSMUSG00000019432;ENSMUSG00000020091;ENSMUSG00000020423;ENSMUSG00000020929;ENSMUSG00000021127;ENSMUSG00000021707;ENSMUSG00000021838;ENSMUSG00000021905;…
GO:0071478	cellular response to radiation	46	162	2.54433e-09	1.0508e-07	ENSMUSG00000000184;ENSMUSG00000003068;ENSMUSG00000004085;ENSMUSG00000007659;ENSMUSG00000009406;ENSMUSG00000010047;ENSMUSG00000014074;ENSMUSG00000020413;ENSMUSG00000020897;ENSMUSG00000021215;ENSMUSG00000021264;ENSMUSG00000021668;ENSMUSG00000022033;ENSMUSG00000022160;ENSMUSG00000022521;ENSMUSG00000022545;ENSMUSG00000023067;ENSMUSG00000023411;ENSMUSG00000024740;ENSMUSG00000026525;ENSMUSG00000027323;…
GO:0006325	chromatin organization	140	754	2.55834e-09	1.05195e-07	ENSMUSG00000000567;ENSMUSG00000001228;ENSMUSG00000001632;ENSMUSG00000002307;ENSMUSG00000002835;ENSMUSG00000002870;ENSMUSG00000003680;ENSMUSG00000005470;ENSMUSG00000006307;ENSMUSG00000007880;ENSMUSG00000009555;ENSMUSG00000013822;ENSMUSG00000014074;ENSMUSG00000015697;ENSMUSG00000017146;ENSMUSG00000018476;ENSMUSG00000018974;ENSMUSG00000019261;ENSMUSG00000019942;ENSMUSG00000020171;ENSMUSG00000020232;…
GO:0022603	regulation of anatomical structure morphogenesis	182	1051	3.08208e-09	1.26177e-07	ENSMUSG00000000149;ENSMUSG00000000305;ENSMUSG00000000555;ENSMUSG00000000567;ENSMUSG00000000628;ENSMUSG00000001034;ENSMUSG00000001280;ENSMUSG00000001313;ENSMUSG00000001761;ENSMUSG00000002233;ENSMUSG00000002274;ENSMUSG00000003068;ENSMUSG00000003233;ENSMUSG00000004264;ENSMUSG00000004530;ENSMUSG00000004788;ENSMUSG00000005958;ENSMUSG00000006134;ENSMUSG00000006369;ENSMUSG00000006800;ENSMUSG00000009681;…
GO:0009411	response to UV	41	137	3.40349e-09	1.38129e-07	ENSMUSG00000003068;ENSMUSG00000005370;ENSMUSG00000010047;ENSMUSG00000014074;ENSMUSG00000014426;ENSMUSG00000020413;ENSMUSG00000020897;ENSMUSG00000021264;ENSMUSG00000021668;ENSMUSG00000021694;ENSMUSG00000022033;ENSMUSG00000022160;ENSMUSG00000022521;ENSMUSG00000022545;ENSMUSG00000023067;ENSMUSG00000023411;ENSMUSG00000024740;ENSMUSG00000026082;ENSMUSG00000028560;ENSMUSG00000029076;ENSMUSG00000031652;…
GO:1901991	negative regulation of mitotic cell cycle phase transition	41	137	3.40349e-09	1.38129e-07	ENSMUSG00000005370;ENSMUSG00000006585;ENSMUSG00000017146;ENSMUSG00000017499;ENSMUSG00000017716;ENSMUSG00000019773;ENSMUSG00000019942;ENSMUSG00000020381;ENSMUSG00000020413;ENSMUSG00000020897;ENSMUSG00000021127;ENSMUSG00000022750;ENSMUSG00000023067;ENSMUSG00000023092;ENSMUSG00000024190;ENSMUSG00000026176;ENSMUSG00000027379;ENSMUSG00000027510;ENSMUSG00000028884;ENSMUSG00000029910;ENSMUSG00000030867;…
GO:0048593	camera-type eye morphogenesis	36	112	3.66147e-09	1.47958e-07	ENSMUSG00000000214;ENSMUSG00000000567;ENSMUSG00000001280;ENSMUSG00000007880;ENSMUSG00000008730;ENSMUSG00000014773;ENSMUSG00000015134;ENSMUSG00000018698;ENSMUSG00000020160;ENSMUSG00000021264;ENSMUSG00000021318;ENSMUSG00000024176;ENSMUSG00000024238;ENSMUSG00000024913;ENSMUSG00000025352;ENSMUSG00000026565;ENSMUSG00000027109;ENSMUSG00000028222;ENSMUSG00000028664;ENSMUSG00000028977;ENSMUSG00000032012;…
GO:0051094	positive regulation of developmental process	243	1499	3.73969e-09	1.5047e-07	ENSMUSG00000000142;ENSMUSG00000000305;ENSMUSG00000000555;ENSMUSG00000000567;ENSMUSG00000000628;ENSMUSG00000000957;ENSMUSG00000001280;ENSMUSG00000001313;ENSMUSG00000001761;ENSMUSG00000002068;ENSMUSG00000002274;ENSMUSG00000003068;ENSMUSG00000003233;ENSMUSG00000004530;ENSMUSG00000004788;ENSMUSG00000005370;ENSMUSG00000005893;ENSMUSG00000005958;ENSMUSG00000006134;ENSMUSG00000006398;ENSMUSG00000006435;…
GO:0012501	programmed cell death	307	1983	4.14737e-09	1.6616e-07	ENSMUSG00000000148;ENSMUSG00000000184;ENSMUSG00000000555;ENSMUSG00000000567;ENSMUSG00000000628;ENSMUSG00000000631;ENSMUSG00000001034;ENSMUSG00000001435;ENSMUSG00000001642;ENSMUSG00000001761;ENSMUSG00000002524;ENSMUSG00000002870;ENSMUSG00000003039;ENSMUSG00000003068;ENSMUSG00000003190;ENSMUSG00000004054;ENSMUSG00000004071;ENSMUSG00000004085;ENSMUSG00000004264;ENSMUSG00000004934;ENSMUSG00000005370;…
GO:0045596	negative regulation of cell differentiation	151	836	4.23485e-09	1.68944e-07	ENSMUSG00000000142;ENSMUSG00000000247;ENSMUSG00000000567;ENSMUSG00000001496;ENSMUSG00000001761;ENSMUSG00000003119;ENSMUSG00000004530;ENSMUSG00000006270;ENSMUSG00000006369;ENSMUSG00000006498;ENSMUSG00000007872;ENSMUSG00000014773;ENSMUSG00000015804;ENSMUSG00000015839;ENSMUSG00000017491;ENSMUSG00000018160;ENSMUSG00000018965;ENSMUSG00000019647;ENSMUSG00000019803;ENSMUSG00000020052;ENSMUSG00000020160;…
GO:0071495	cellular response to endogenous stimulus	214	1289	4.80091e-09	1.90714e-07	ENSMUSG00000000214;ENSMUSG00000000567;ENSMUSG00000001034;ENSMUSG00000001280;ENSMUSG00000001496;ENSMUSG00000001642;ENSMUSG00000001674;ENSMUSG00000002307;ENSMUSG00000002393;ENSMUSG00000003037;ENSMUSG00000003068;ENSMUSG00000003316;ENSMUSG00000004264;ENSMUSG00000005533;ENSMUSG00000005893;ENSMUSG00000006134;ENSMUSG00000006435;ENSMUSG00000006800;ENSMUSG00000007659;ENSMUSG00000007880;ENSMUSG00000008090;…
GO:0048646	anatomical structure formation involved in morphogenesis	191	1123	5.24307e-09	2.074e-07	ENSMUSG00000000142;ENSMUSG00000000247;ENSMUSG00000000555;ENSMUSG00000000567;ENSMUSG00000000628;ENSMUSG00000000957;ENSMUSG00000001034;ENSMUSG00000001089;ENSMUSG00000001098;ENSMUSG00000001280;ENSMUSG00000001435;ENSMUSG00000001496;ENSMUSG00000001632;ENSMUSG00000001761;ENSMUSG00000003233;ENSMUSG00000005958;ENSMUSG00000006705;ENSMUSG00000007880;ENSMUSG00000008730;ENSMUSG00000013076;ENSMUSG00000014773;…
GO:0050768	negative regulation of neurogenesis	72	316	5.36587e-09	2.11366e-07	ENSMUSG00000000247;ENSMUSG00000000567;ENSMUSG00000006270;ENSMUSG00000007872;ENSMUSG00000014773;ENSMUSG00000018160;ENSMUSG00000018965;ENSMUSG00000019647;ENSMUSG00000019803;ENSMUSG00000020052;ENSMUSG00000020160;ENSMUSG00000020902;ENSMUSG00000021318;ENSMUSG00000021379;ENSMUSG00000021451;ENSMUSG00000021743;ENSMUSG00000021796;ENSMUSG00000022528;ENSMUSG00000023391;ENSMUSG00000023411;ENSMUSG00000024176;…
GO:0006281	DNA repair	94	455	5.87085e-09	2.3029e-07	ENSMUSG00000000142;ENSMUSG00000001228;ENSMUSG00000001517;ENSMUSG00000002835;ENSMUSG00000005370;ENSMUSG00000007080;ENSMUSG00000009555;ENSMUSG00000014074;ENSMUSG00000017146;ENSMUSG00000020381;ENSMUSG00000020413;ENSMUSG00000020697;ENSMUSG00000021264;ENSMUSG00000021668;ENSMUSG00000021694;ENSMUSG00000022545;ENSMUSG00000022945;ENSMUSG00000024740;ENSMUSG00000024742;ENSMUSG00000024791;ENSMUSG00000025358;…
GO:0060828	regulation of canonical Wnt signaling pathway	56	222	6.11218e-09	2.38757e-07	ENSMUSG00000000142;ENSMUSG00000000567;ENSMUSG00000003068;ENSMUSG00000006800;ENSMUSG00000008734;ENSMUSG00000018583;ENSMUSG00000021096;ENSMUSG00000021318;ENSMUSG00000021464;ENSMUSG00000021959;ENSMUSG00000021986;ENSMUSG00000023972;ENSMUSG00000024182;ENSMUSG00000024286;ENSMUSG00000024811;ENSMUSG00000025162;ENSMUSG00000025239;ENSMUSG00000026883;ENSMUSG00000026923;ENSMUSG00000027253;ENSMUSG00000027573;…
GO:0034470	ncRNA processing	75	336	6.7052e-09	2.60835e-07	ENSMUSG00000001056;ENSMUSG00000001305;ENSMUSG00000004268;ENSMUSG00000004356;ENSMUSG00000010554;ENSMUSG00000018433;ENSMUSG00000020075;ENSMUSG00000021023;ENSMUSG00000021550;ENSMUSG00000021891;ENSMUSG00000021905;ENSMUSG00000022160;ENSMUSG00000022313;ENSMUSG00000023156;ENSMUSG00000023988;ENSMUSG00000024251;ENSMUSG00000024570;ENSMUSG00000025290;ENSMUSG00000026127;ENSMUSG00000026234;ENSMUSG00000026248;…
GO:0071559	response to transforming growth factor beta	56	223	7.26946e-09	2.81616e-07	ENSMUSG00000000567;ENSMUSG00000001034;ENSMUSG00000001496;ENSMUSG00000003068;ENSMUSG00000003316;ENSMUSG00000006134;ENSMUSG00000010047;ENSMUSG00000017776;ENSMUSG00000019433;ENSMUSG00000021096;ENSMUSG00000021127;ENSMUSG00000021540;ENSMUSG00000021796;ENSMUSG00000021962;ENSMUSG00000022521;ENSMUSG00000024098;ENSMUSG00000024238;ENSMUSG00000024515;ENSMUSG00000025190;ENSMUSG00000025880;ENSMUSG00000026383;…
GO:0051961	negative regulation of nervous system development	75	337	7.67993e-09	2.96293e-07	ENSMUSG00000000247;ENSMUSG00000000567;ENSMUSG00000006270;ENSMUSG00000007872;ENSMUSG00000014773;ENSMUSG00000018160;ENSMUSG00000018965;ENSMUSG00000019647;ENSMUSG00000019803;ENSMUSG00000020052;ENSMUSG00000020160;ENSMUSG00000020902;ENSMUSG00000021318;ENSMUSG00000021379;ENSMUSG00000021451;ENSMUSG00000021743;ENSMUSG00000021796;ENSMUSG00000022528;ENSMUSG00000023391;ENSMUSG00000023411;ENSMUSG00000023915;…
GO:0044085	cellular component biogenesis	437	3009	7.80802e-09	3.00001e-07	ENSMUSG00000000305;ENSMUSG00000000555;ENSMUSG00000000567;ENSMUSG00000000957;ENSMUSG00000000959;ENSMUSG00000001056;ENSMUSG00000001098;ENSMUSG00000001173;ENSMUSG00000001305;ENSMUSG00000001313;ENSMUSG00000001403;ENSMUSG00000001440;ENSMUSG00000001482;ENSMUSG00000001864;ENSMUSG00000001910;ENSMUSG00000002055;ENSMUSG00000002233;ENSMUSG00000002307;ENSMUSG00000002835;ENSMUSG00000002870;ENSMUSG00000003037;…
GO:0009719	response to endogenous stimulus	255	1602	8.33797e-09	3.19055e-07	ENSMUSG00000000214;ENSMUSG00000000567;ENSMUSG00000000957;ENSMUSG00000001034;ENSMUSG00000001280;ENSMUSG00000001496;ENSMUSG00000001642;ENSMUSG00000001674;ENSMUSG00000002307;ENSMUSG00000002393;ENSMUSG00000003037;ENSMUSG00000003068;ENSMUSG00000003316;ENSMUSG00000004264;ENSMUSG00000004366;ENSMUSG00000004788;ENSMUSG00000005533;ENSMUSG00000005893;ENSMUSG00000006134;ENSMUSG00000006435;ENSMUSG00000006800;…
GO:0048663	neuron fate commitment	28	77	9.24185e-09	3.52205e-07	ENSMUSG00000001496;ENSMUSG00000014773;ENSMUSG00000020052;ENSMUSG00000021318;ENSMUSG00000021743;ENSMUSG00000022528;ENSMUSG00000023391;ENSMUSG00000024420;ENSMUSG00000024515;ENSMUSG00000026586;ENSMUSG00000026890;ENSMUSG00000026923;ENSMUSG00000028977;ENSMUSG00000035033;ENSMUSG00000035946;ENSMUSG00000038146;ENSMUSG00000039191;ENSMUSG00000041911;ENSMUSG00000042258;ENSMUSG00000042372;ENSMUSG00000043439;…
GO:0030030	cell projection organization	240	1492	9.48265e-09	3.59918e-07	ENSMUSG00000000247;ENSMUSG00000000305;ENSMUSG00000000632;ENSMUSG00000001173;ENSMUSG00000001313;ENSMUSG00000001482;ENSMUSG00000001496;ENSMUSG00000001761;ENSMUSG00000001864;ENSMUSG00000002274;ENSMUSG00000003037;ENSMUSG00000003068;ENSMUSG00000003233;ENSMUSG00000003534;ENSMUSG00000004530;ENSMUSG00000004788;ENSMUSG00000005958;ENSMUSG00000006134;ENSMUSG00000006270;ENSMUSG00000006398;ENSMUSG00000006435;…
GO:0001764	neuron migration	45	163	9.83862e-09	3.70439e-07	ENSMUSG00000001496;ENSMUSG00000006134;ENSMUSG00000006270;ENSMUSG00000015605;ENSMUSG00000017776;ENSMUSG00000018698;ENSMUSG00000019647;ENSMUSG00000020052;ENSMUSG00000020108;ENSMUSG00000020283;ENSMUSG00000020902;ENSMUSG00000021743;ENSMUSG00000022305;ENSMUSG00000022678;ENSMUSG00000026883;ENSMUSG00000026890;ENSMUSG00000028577;ENSMUSG00000029207;ENSMUSG00000030551;ENSMUSG00000031010;ENSMUSG00000031785;…
GO:0071560	cellular response to transforming growth factor beta stimulus	55	219	9.83887e-09	3.70439e-07	ENSMUSG00000000567;ENSMUSG00000001034;ENSMUSG00000001496;ENSMUSG00000003068;ENSMUSG00000003316;ENSMUSG00000006134;ENSMUSG00000010047;ENSMUSG00000017776;ENSMUSG00000019433;ENSMUSG00000021096;ENSMUSG00000021127;ENSMUSG00000021540;ENSMUSG00000021796;ENSMUSG00000021962;ENSMUSG00000022521;ENSMUSG00000024098;ENSMUSG00000024238;ENSMUSG00000024515;ENSMUSG00000025190;ENSMUSG00000025880;ENSMUSG00000026383;…
GO:0007010	cytoskeleton organization	213	1293	1.00502e-08	3.76881e-07	ENSMUSG00000000567;ENSMUSG00000000631;ENSMUSG00000001313;ENSMUSG00000001440;ENSMUSG00000001864;ENSMUSG00000002055;ENSMUSG00000002233;ENSMUSG00000003779;ENSMUSG00000004085;ENSMUSG00000004530;ENSMUSG00000005699;ENSMUSG00000006398;ENSMUSG00000006435;ENSMUSG00000006782;ENSMUSG00000009681;ENSMUSG00000009772;ENSMUSG00000013076;ENSMUSG00000014601;ENSMUSG00000015605;ENSMUSG00000015711;ENSMUSG00000017009;…
GO:0045597	positive regulation of cell differentiation	183	1075	1.04405e-08	3.8996e-07	ENSMUSG00000000142;ENSMUSG00000000305;ENSMUSG00000000567;ENSMUSG00000000957;ENSMUSG00000001313;ENSMUSG00000001761;ENSMUSG00000002068;ENSMUSG00000002274;ENSMUSG00000003068;ENSMUSG00000003233;ENSMUSG00000004788;ENSMUSG00000005893;ENSMUSG00000006134;ENSMUSG00000006435;ENSMUSG00000006930;ENSMUSG00000007041;ENSMUSG00000007817;ENSMUSG00000008734;ENSMUSG00000015599;ENSMUSG00000015605;ENSMUSG00000015839;…
GO:0019220	regulation of phosphate metabolic process	274	1750	1.09236e-08	4.06386e-07	ENSMUSG00000000142;ENSMUSG00000000148;ENSMUSG00000000184;ENSMUSG00000000555;ENSMUSG00000000567;ENSMUSG00000001517;ENSMUSG00000002068;ENSMUSG00000002297;ENSMUSG00000002307;ENSMUSG00000003068;ENSMUSG00000003119;ENSMUSG00000003226;ENSMUSG00000003233;ENSMUSG00000004054;ENSMUSG00000004085;ENSMUSG00000004264;ENSMUSG00000004530;ENSMUSG00000005533;ENSMUSG00000005699;ENSMUSG00000006134;ENSMUSG00000006362;…
GO:0051174	regulation of phosphorus metabolic process	274	1751	1.15415e-08	4.27674e-07	ENSMUSG00000000142;ENSMUSG00000000148;ENSMUSG00000000184;ENSMUSG00000000555;ENSMUSG00000000567;ENSMUSG00000001517;ENSMUSG00000002068;ENSMUSG00000002297;ENSMUSG00000002307;ENSMUSG00000003068;ENSMUSG00000003119;ENSMUSG00000003226;ENSMUSG00000003233;ENSMUSG00000004054;ENSMUSG00000004085;ENSMUSG00000004264;ENSMUSG00000004530;ENSMUSG00000005533;ENSMUSG00000005699;ENSMUSG00000006134;ENSMUSG00000006362;…
GO:0045930	negative regulation of mitotic cell cycle	57	232	1.25043e-08	4.61527e-07	ENSMUSG00000004085;ENSMUSG00000004895;ENSMUSG00000005370;ENSMUSG00000006585;ENSMUSG00000007659;ENSMUSG00000017146;ENSMUSG00000017499;ENSMUSG00000017716;ENSMUSG00000019773;ENSMUSG00000019923;ENSMUSG00000019942;ENSMUSG00000020381;ENSMUSG00000020413;ENSMUSG00000020423;ENSMUSG00000020897;ENSMUSG00000020914;ENSMUSG00000021127;ENSMUSG00000022043;ENSMUSG00000022750;ENSMUSG00000023067;ENSMUSG00000023092;…
GO:0006915	apoptotic process	299	1943	1.26218e-08	4.64039e-07	ENSMUSG00000000148;ENSMUSG00000000184;ENSMUSG00000000555;ENSMUSG00000000567;ENSMUSG00000000628;ENSMUSG00000000631;ENSMUSG00000001034;ENSMUSG00000001435;ENSMUSG00000001642;ENSMUSG00000001761;ENSMUSG00000002524;ENSMUSG00000002870;ENSMUSG00000003039;ENSMUSG00000003068;ENSMUSG00000003190;ENSMUSG00000004054;ENSMUSG00000004071;ENSMUSG00000004085;ENSMUSG00000004264;ENSMUSG00000004934;ENSMUSG00000005370;…
GO:0021872	forebrain generation of neurons	26	69	1.31327e-08	4.80933e-07	ENSMUSG00000001496;ENSMUSG00000019803;ENSMUSG00000020052;ENSMUSG00000020456;ENSMUSG00000021318;ENSMUSG00000021743;ENSMUSG00000022528;ENSMUSG00000023391;ENSMUSG00000026890;ENSMUSG00000027985;ENSMUSG00000029546;ENSMUSG00000029755;ENSMUSG00000032259;ENSMUSG00000033952;ENSMUSG00000035033;ENSMUSG00000035277;ENSMUSG00000035946;ENSMUSG00000041911;ENSMUSG00000044894;ENSMUSG00000048001;ENSMUSG00000048251;…
GO:0007507	heart development	115	603	1.52326e-08	5.55662e-07	ENSMUSG00000000142;ENSMUSG00000000214;ENSMUSG00000000378;ENSMUSG00000000567;ENSMUSG00000001089;ENSMUSG00000001098;ENSMUSG00000001761;ENSMUSG00000003233;ENSMUSG00000006134;ENSMUSG00000007817;ENSMUSG00000007872;ENSMUSG00000007880;ENSMUSG00000008090;ENSMUSG00000013629;ENSMUSG00000014773;ENSMUSG00000015605;ENSMUSG00000015755;ENSMUSG00000015846;ENSMUSG00000017491;ENSMUSG00000017858;ENSMUSG00000018160;…
GO:0048583	regulation of response to stimulus	559	4006	1.55489e-08	5.65005e-07	ENSMUSG00000000142;ENSMUSG00000000149;ENSMUSG00000000567;ENSMUSG00000000632;ENSMUSG00000000957;ENSMUSG00000001034;ENSMUSG00000001098;ENSMUSG00000001496;ENSMUSG00000001517;ENSMUSG00000001642;ENSMUSG00000001761;ENSMUSG00000001995;ENSMUSG00000002897;ENSMUSG00000003068;ENSMUSG00000003119;ENSMUSG00000003190;ENSMUSG00000003200;ENSMUSG00000003233;ENSMUSG00000003316;ENSMUSG00000003731;ENSMUSG00000004054;…
GO:0061351	neural precursor cell proliferation	46	171	1.63628e-08	5.92283e-07	ENSMUSG00000000247;ENSMUSG00000001761;ENSMUSG00000006270;ENSMUSG00000018698;ENSMUSG00000019803;ENSMUSG00000020052;ENSMUSG00000020423;ENSMUSG00000021318;ENSMUSG00000021379;ENSMUSG00000022322;ENSMUSG00000022678;ENSMUSG00000023015;ENSMUSG00000026923;ENSMUSG00000027985;ENSMUSG00000029478;ENSMUSG00000030093;ENSMUSG00000030852;ENSMUSG00000030978;ENSMUSG00000031785;ENSMUSG00000032259;ENSMUSG00000032562;…
GO:0045665	negative regulation of neuron differentiation	58	240	1.77239e-08	6.39085e-07	ENSMUSG00000000567;ENSMUSG00000007872;ENSMUSG00000014773;ENSMUSG00000018160;ENSMUSG00000018965;ENSMUSG00000019647;ENSMUSG00000019803;ENSMUSG00000020052;ENSMUSG00000020160;ENSMUSG00000020902;ENSMUSG00000021318;ENSMUSG00000021379;ENSMUSG00000021451;ENSMUSG00000021743;ENSMUSG00000022528;ENSMUSG00000023391;ENSMUSG00000023411;ENSMUSG00000024176;ENSMUSG00000024294;ENSMUSG00000025020;ENSMUSG00000025352;…
GO:0021915	neural tube development	47	177	1.78903e-08	6.42611e-07	ENSMUSG00000000247;ENSMUSG00000001089;ENSMUSG00000001632;ENSMUSG00000001761;ENSMUSG00000003233;ENSMUSG00000007880;ENSMUSG00000016619;ENSMUSG00000017009;ENSMUSG00000017858;ENSMUSG00000021127;ENSMUSG00000021318;ENSMUSG00000021466;ENSMUSG00000022528;ENSMUSG00000022995;ENSMUSG00000023972;ENSMUSG00000024294;ENSMUSG00000026556;ENSMUSG00000026842;ENSMUSG00000026923;ENSMUSG00000027164;ENSMUSG00000028191;…
GO:0007167	enzyme linked receptor protein signaling pathway	152	861	1.80571e-08	6.46128e-07	ENSMUSG00000000567;ENSMUSG00000001496;ENSMUSG00000003068;ENSMUSG00000003316;ENSMUSG00000003534;ENSMUSG00000004508;ENSMUSG00000005533;ENSMUSG00000005958;ENSMUSG00000006134;ENSMUSG00000006435;ENSMUSG00000006800;ENSMUSG00000006930;ENSMUSG00000008090;ENSMUSG00000009681;ENSMUSG00000014773;ENSMUSG00000016528;ENSMUSG00000017493;ENSMUSG00000017776;ENSMUSG00000019433;ENSMUSG00000019647;ENSMUSG00000020042;…
GO:0021987	cerebral cortex development	37	124	2.12633e-08	7.57961e-07	ENSMUSG00000000214;ENSMUSG00000000247;ENSMUSG00000001496;ENSMUSG00000001761;ENSMUSG00000006134;ENSMUSG00000017776;ENSMUSG00000019803;ENSMUSG00000020052;ENSMUSG00000020283;ENSMUSG00000021318;ENSMUSG00000022678;ENSMUSG00000022962;ENSMUSG00000026883;ENSMUSG00000026890;ENSMUSG00000027239;ENSMUSG00000028747;ENSMUSG00000029563;ENSMUSG00000030852;ENSMUSG00000031785;ENSMUSG00000033952;ENSMUSG00000035033;…
GO:1901988	negative regulation of cell cycle phase transition	43	156	2.18505e-08	7.75942e-07	ENSMUSG00000005370;ENSMUSG00000006585;ENSMUSG00000017146;ENSMUSG00000017499;ENSMUSG00000017716;ENSMUSG00000019773;ENSMUSG00000019942;ENSMUSG00000020381;ENSMUSG00000020413;ENSMUSG00000020897;ENSMUSG00000021127;ENSMUSG00000022750;ENSMUSG00000023067;ENSMUSG00000023092;ENSMUSG00000024190;ENSMUSG00000026176;ENSMUSG00000027379;ENSMUSG00000027510;ENSMUSG00000028884;ENSMUSG00000029910;ENSMUSG00000030867;…
GO:0051093	negative regulation of developmental process	185	1105	3.04584e-08	1.07754e-06	ENSMUSG00000000142;ENSMUSG00000000247;ENSMUSG00000000567;ENSMUSG00000001496;ENSMUSG00000001517;ENSMUSG00000001761;ENSMUSG00000003068;ENSMUSG00000003119;ENSMUSG00000003190;ENSMUSG00000004264;ENSMUSG00000004530;ENSMUSG00000006270;ENSMUSG00000006369;ENSMUSG00000006498;ENSMUSG00000007872;ENSMUSG00000009681;ENSMUSG00000014773;ENSMUSG00000015804;ENSMUSG00000015839;ENSMUSG00000017491;ENSMUSG00000018160;…
GO:0006417	regulation of translation	72	330	3.59334e-08	1.26645e-06	ENSMUSG00000001983;ENSMUSG00000003135;ENSMUSG00000005981;ENSMUSG00000006435;ENSMUSG00000007670;ENSMUSG00000007892;ENSMUSG00000010554;ENSMUSG00000015846;ENSMUSG00000019432;ENSMUSG00000020091;ENSMUSG00000020423;ENSMUSG00000021127;ENSMUSG00000021707;ENSMUSG00000021838;ENSMUSG00000021905;ENSMUSG00000022160;ENSMUSG00000022412;ENSMUSG00000024613;ENSMUSG00000025571;ENSMUSG00000026185;ENSMUSG00000026234;…
GO:0000910	cytokinesis	42	153	3.60807e-08	1.26688e-06	ENSMUSG00000002233;ENSMUSG00000003779;ENSMUSG00000006585;ENSMUSG00000007659;ENSMUSG00000017499;ENSMUSG00000017716;ENSMUSG00000019433;ENSMUSG00000020897;ENSMUSG00000021375;ENSMUSG00000023015;ENSMUSG00000024236;ENSMUSG00000024660;ENSMUSG00000027306;ENSMUSG00000027475;ENSMUSG00000027496;ENSMUSG00000027699;ENSMUSG00000029177;ENSMUSG00000029516;ENSMUSG00000029518;ENSMUSG00000030867;ENSMUSG00000032254;…
GO:0050770	regulation of axonogenesis	49	193	4.26567e-08	1.48916e-06	ENSMUSG00000000305;ENSMUSG00000001313;ENSMUSG00000002274;ENSMUSG00000003068;ENSMUSG00000004788;ENSMUSG00000005958;ENSMUSG00000015605;ENSMUSG00000019647;ENSMUSG00000020902;ENSMUSG00000021451;ENSMUSG00000021743;ENSMUSG00000021819;ENSMUSG00000025020;ENSMUSG00000026833;ENSMUSG00000026842;ENSMUSG00000026965;ENSMUSG00000027200;ENSMUSG00000027253;ENSMUSG00000027660;ENSMUSG00000028664;ENSMUSG00000029674;…
GO:0006261	DNA-dependent DNA replication	37	127	4.2729e-08	1.48916e-06	ENSMUSG00000002068;ENSMUSG00000002870;ENSMUSG00000005370;ENSMUSG00000005410;ENSMUSG00000006585;ENSMUSG00000006715;ENSMUSG00000007080;ENSMUSG00000009555;ENSMUSG00000017499;ENSMUSG00000017550;ENSMUSG00000019773;ENSMUSG00000020697;ENSMUSG00000022673;ENSMUSG00000024050;ENSMUSG00000024742;ENSMUSG00000025209;ENSMUSG00000025358;ENSMUSG00000026355;ENSMUSG00000026669;ENSMUSG00000027323;ENSMUSG00000029730;…
GO:0048592	eye morphogenesis	42	154	4.42091e-08	1.53504e-06	ENSMUSG00000000214;ENSMUSG00000000567;ENSMUSG00000001280;ENSMUSG00000007880;ENSMUSG00000008730;ENSMUSG00000014773;ENSMUSG00000015134;ENSMUSG00000017491;ENSMUSG00000018698;ENSMUSG00000020160;ENSMUSG00000021264;ENSMUSG00000021318;ENSMUSG00000024176;ENSMUSG00000024238;ENSMUSG00000024913;ENSMUSG00000025352;ENSMUSG00000026565;ENSMUSG00000026837;ENSMUSG00000027109;ENSMUSG00000027204;ENSMUSG00000028222;…
GO:0045165	cell fate commitment	60	258	4.53265e-08	1.56803e-06	ENSMUSG00000000567;ENSMUSG00000001496;ENSMUSG00000001761;ENSMUSG00000014773;ENSMUSG00000018476;ENSMUSG00000019803;ENSMUSG00000020052;ENSMUSG00000021318;ENSMUSG00000021464;ENSMUSG00000021466;ENSMUSG00000021540;ENSMUSG00000021743;ENSMUSG00000021796;ENSMUSG00000021959;ENSMUSG00000022053;ENSMUSG00000022528;ENSMUSG00000023391;ENSMUSG00000024176;ENSMUSG00000024420;ENSMUSG00000024515;ENSMUSG00000026586;…
GO:2001020	regulation of response to DNA damage stimulus	51	205	4.65089e-08	1.60302e-06	ENSMUSG00000000142;ENSMUSG00000001517;ENSMUSG00000003190;ENSMUSG00000004934;ENSMUSG00000007659;ENSMUSG00000009555;ENSMUSG00000014074;ENSMUSG00000016526;ENSMUSG00000017146;ENSMUSG00000017550;ENSMUSG00000019432;ENSMUSG00000019773;ENSMUSG00000020381;ENSMUSG00000021694;ENSMUSG00000022545;ENSMUSG00000022897;ENSMUSG00000025578;ENSMUSG00000026842;ENSMUSG00000027323;ENSMUSG00000027660;ENSMUSG00000028560;…
GO:0009967	positive regulation of signal transduction	240	1520	4.82499e-08	1.65693e-06	ENSMUSG00000000567;ENSMUSG00000001642;ENSMUSG00000001761;ENSMUSG00000003068;ENSMUSG00000003233;ENSMUSG00000004054;ENSMUSG00000004085;ENSMUSG00000004264;ENSMUSG00000004934;ENSMUSG00000006134;ENSMUSG00000006435;ENSMUSG00000006498;ENSMUSG00000006800;ENSMUSG00000006930;ENSMUSG00000007817;ENSMUSG00000008734;ENSMUSG00000009030;ENSMUSG00000010047;ENSMUSG00000014426;ENSMUSG00000014773;ENSMUSG00000015134;…
GO:0006468	protein phosphorylation	289	1896	5.74397e-08	1.96532e-06	ENSMUSG00000000142;ENSMUSG00000000148;ENSMUSG00000000184;ENSMUSG00000000555;ENSMUSG00000000567;ENSMUSG00000001034;ENSMUSG00000001517;ENSMUSG00000002068;ENSMUSG00000002297;ENSMUSG00000002307;ENSMUSG00000003068;ENSMUSG00000003119;ENSMUSG00000003233;ENSMUSG00000003534;ENSMUSG00000004054;ENSMUSG00000004085;ENSMUSG00000004264;ENSMUSG00000004530;ENSMUSG00000005533;ENSMUSG00000005699;ENSMUSG00000005893;…
GO:0042325	regulation of phosphorylation	244	1556	6.67883e-08	2.27687e-06	ENSMUSG00000000142;ENSMUSG00000000148;ENSMUSG00000000184;ENSMUSG00000000555;ENSMUSG00000000567;ENSMUSG00000001517;ENSMUSG00000002068;ENSMUSG00000002297;ENSMUSG00000002307;ENSMUSG00000003068;ENSMUSG00000003119;ENSMUSG00000003226;ENSMUSG00000003233;ENSMUSG00000004054;ENSMUSG00000004085;ENSMUSG00000004264;ENSMUSG00000004530;ENSMUSG00000005533;ENSMUSG00000005699;ENSMUSG00000006134;ENSMUSG00000006362;…
GO:0035556	intracellular signal transduction	383	2633	6.98209e-08	2.37164e-06	ENSMUSG00000000149;ENSMUSG00000000567;ENSMUSG00000000632;ENSMUSG00000001034;ENSMUSG00000001313;ENSMUSG00000001440;ENSMUSG00000001482;ENSMUSG00000001517;ENSMUSG00000001642;ENSMUSG00000001761;ENSMUSG00000001995;ENSMUSG00000002233;ENSMUSG00000003037;ENSMUSG00000003068;ENSMUSG00000003119;ENSMUSG00000003190;ENSMUSG00000003233;ENSMUSG00000004054;ENSMUSG00000004071;ENSMUSG00000004085;ENSMUSG00000004264;…
GO:0007267	cell-cell signaling	222	1392	7.21915e-08	2.4433e-06	ENSMUSG00000000142;ENSMUSG00000000214;ENSMUSG00000000567;ENSMUSG00000000632;ENSMUSG00000001761;ENSMUSG00000001985;ENSMUSG00000002068;ENSMUSG00000003037;ENSMUSG00000003068;ENSMUSG00000003200;ENSMUSG00000003233;ENSMUSG00000004934;ENSMUSG00000006398;ENSMUSG00000006435;ENSMUSG00000006800;ENSMUSG00000006930;ENSMUSG00000007659;ENSMUSG00000008734;ENSMUSG00000009681;ENSMUSG00000010066;ENSMUSG00000010505;…
GO:0048585	negative regulation of response to stimulus	244	1560	8.31477e-08	2.80399e-06	ENSMUSG00000000142;ENSMUSG00000000567;ENSMUSG00000000957;ENSMUSG00000001034;ENSMUSG00000001098;ENSMUSG00000001496;ENSMUSG00000001517;ENSMUSG00000003068;ENSMUSG00000003190;ENSMUSG00000003316;ENSMUSG00000004264;ENSMUSG00000004934;ENSMUSG00000005533;ENSMUSG00000005981;ENSMUSG00000006369;ENSMUSG00000006435;ENSMUSG00000006800;ENSMUSG00000007659;ENSMUSG00000008090;ENSMUSG00000009681;ENSMUSG00000010047;…
GO:0035148	tube formation	42	158	9.73135e-08	3.26994e-06	ENSMUSG00000000247;ENSMUSG00000000567;ENSMUSG00000001089;ENSMUSG00000001632;ENSMUSG00000003233;ENSMUSG00000007880;ENSMUSG00000016619;ENSMUSG00000017009;ENSMUSG00000017858;ENSMUSG00000021466;ENSMUSG00000022995;ENSMUSG00000023972;ENSMUSG00000024176;ENSMUSG00000024294;ENSMUSG00000026556;ENSMUSG00000026842;ENSMUSG00000026883;ENSMUSG00000026923;ENSMUSG00000027164;ENSMUSG00000027381;ENSMUSG00000028191;…
GO:0000281	mitotic cytokinesis	24	66	1.04428e-07	3.49647e-06	ENSMUSG00000002233;ENSMUSG00000003779;ENSMUSG00000006585;ENSMUSG00000017716;ENSMUSG00000023015;ENSMUSG00000024660;ENSMUSG00000027306;ENSMUSG00000027699;ENSMUSG00000029177;ENSMUSG00000029516;ENSMUSG00000029518;ENSMUSG00000030867;ENSMUSG00000032254;ENSMUSG00000032609;ENSMUSG00000032733;ENSMUSG00000034311;ENSMUSG00000034930;ENSMUSG00000035342;ENSMUSG00000037725;ENSMUSG00000041147;ENSMUSG00000041809;…
GO:0007178	transmembrane receptor protein serine/threonine kinase signaling pathway	70	326	1.07029e-07	3.57081e-06	ENSMUSG00000001496;ENSMUSG00000003068;ENSMUSG00000003316;ENSMUSG00000019433;ENSMUSG00000020042;ENSMUSG00000020387;ENSMUSG00000020802;ENSMUSG00000021096;ENSMUSG00000021464;ENSMUSG00000021540;ENSMUSG00000021796;ENSMUSG00000021962;ENSMUSG00000022521;ENSMUSG00000022528;ENSMUSG00000024098;ENSMUSG00000024238;ENSMUSG00000024515;ENSMUSG00000025190;ENSMUSG00000025352;ENSMUSG00000025427;ENSMUSG00000025880;…
GO:0048048	embryonic eye morphogenesis	16	33	1.31703e-07	4.37844e-06	ENSMUSG00000000214;ENSMUSG00000001280;ENSMUSG00000007880;ENSMUSG00000008730;ENSMUSG00000015134;ENSMUSG00000017491;ENSMUSG00000024238;ENSMUSG00000027109;ENSMUSG00000027204;ENSMUSG00000032327;ENSMUSG00000038805;ENSMUSG00000039910;ENSMUSG00000060572;ENSMUSG00000061436;ENSMUSG00000063632;ENSMUSG00000066043
GO:0008283	cell proliferation	306	2046	1.42388e-07	4.71691e-06	ENSMUSG00000000142;ENSMUSG00000000148;ENSMUSG00000000184;ENSMUSG00000000247;ENSMUSG00000000567;ENSMUSG00000000957;ENSMUSG00000001228;ENSMUSG00000001280;ENSMUSG00000001435;ENSMUSG00000001517;ENSMUSG00000001632;ENSMUSG00000001642;ENSMUSG00000001761;ENSMUSG00000001910;ENSMUSG00000002068;ENSMUSG00000003068;ENSMUSG00000003534;ENSMUSG00000004054;ENSMUSG00000004264;ENSMUSG00000004508;ENSMUSG00000005533;…
GO:0010975	regulation of neuron projection development	107	573	1.46258e-07	4.82805e-06	ENSMUSG00000000305;ENSMUSG00000000632;ENSMUSG00000001313;ENSMUSG00000002274;ENSMUSG00000003068;ENSMUSG00000003233;ENSMUSG00000004788;ENSMUSG00000005958;ENSMUSG00000006134;ENSMUSG00000006398;ENSMUSG00000006435;ENSMUSG00000006930;ENSMUSG00000008734;ENSMUSG00000015605;ENSMUSG00000015839;ENSMUSG00000017776;ENSMUSG00000018965;ENSMUSG00000019647;ENSMUSG00000019803;ENSMUSG00000020224;ENSMUSG00000020886;…
GO:0071214	cellular response to abiotic stimulus	66	304	1.59524e-07	5.22916e-06	ENSMUSG00000000184;ENSMUSG00000000567;ENSMUSG00000001642;ENSMUSG00000003068;ENSMUSG00000004085;ENSMUSG00000007659;ENSMUSG00000009406;ENSMUSG00000010047;ENSMUSG00000014074;ENSMUSG00000018566;ENSMUSG00000020052;ENSMUSG00000020111;ENSMUSG00000020413;ENSMUSG00000020897;ENSMUSG00000021127;ENSMUSG00000021215;ENSMUSG00000021264;ENSMUSG00000021668;ENSMUSG00000021754;ENSMUSG00000022033;ENSMUSG00000022160;…
GO:0104004	cellular response to environmental stimulus	66	304	1.59524e-07	5.22916e-06	ENSMUSG00000000184;ENSMUSG00000000567;ENSMUSG00000001642;ENSMUSG00000003068;ENSMUSG00000004085;ENSMUSG00000007659;ENSMUSG00000009406;ENSMUSG00000010047;ENSMUSG00000014074;ENSMUSG00000018566;ENSMUSG00000020052;ENSMUSG00000020111;ENSMUSG00000020413;ENSMUSG00000020897;ENSMUSG00000021127;ENSMUSG00000021215;ENSMUSG00000021264;ENSMUSG00000021668;ENSMUSG00000021754;ENSMUSG00000022033;ENSMUSG00000022160;…
GO:0016049	cell growth	95	493	1.64838e-07	5.38451e-06	ENSMUSG00000000148;ENSMUSG00000000247;ENSMUSG00000000305;ENSMUSG00000000567;ENSMUSG00000000957;ENSMUSG00000001313;ENSMUSG00000001761;ENSMUSG00000003068;ENSMUSG00000003534;ENSMUSG00000004788;ENSMUSG00000006134;ENSMUSG00000010047;ENSMUSG00000015605;ENSMUSG00000017493;ENSMUSG00000017776;ENSMUSG00000019432;ENSMUSG00000019647;ENSMUSG00000020224;ENSMUSG00000020387;ENSMUSG00000020902;ENSMUSG00000021264;…
GO:0048732	gland development	96	500	1.69437e-07	5.51554e-06	ENSMUSG00000000567;ENSMUSG00000000628;ENSMUSG00000001280;ENSMUSG00000001496;ENSMUSG00000001761;ENSMUSG00000003068;ENSMUSG00000003534;ENSMUSG00000004264;ENSMUSG00000005958;ENSMUSG00000006134;ENSMUSG00000006435;ENSMUSG00000006800;ENSMUSG00000013629;ENSMUSG00000015134;ENSMUSG00000015605;ENSMUSG00000015647;ENSMUSG00000015846;ENSMUSG00000017491;ENSMUSG00000018160;ENSMUSG00000019432;ENSMUSG00000020052;…
GO:0001838	embryonic epithelial tube formation	38	139	1.78034e-07	5.77533e-06	ENSMUSG00000000247;ENSMUSG00000000567;ENSMUSG00000001089;ENSMUSG00000001632;ENSMUSG00000003233;ENSMUSG00000007880;ENSMUSG00000016619;ENSMUSG00000017009;ENSMUSG00000017858;ENSMUSG00000021466;ENSMUSG00000022995;ENSMUSG00000023972;ENSMUSG00000024176;ENSMUSG00000024294;ENSMUSG00000026556;ENSMUSG00000026842;ENSMUSG00000027164;ENSMUSG00000028191;ENSMUSG00000029009;ENSMUSG00000029381;ENSMUSG00000030796;…
GO:0010212	response to ionizing radiation	41	156	1.92514e-07	6.22353e-06	ENSMUSG00000000148;ENSMUSG00000000184;ENSMUSG00000003068;ENSMUSG00000004085;ENSMUSG00000007659;ENSMUSG00000009406;ENSMUSG00000014074;ENSMUSG00000017146;ENSMUSG00000020381;ENSMUSG00000020413;ENSMUSG00000020661;ENSMUSG00000021215;ENSMUSG00000021694;ENSMUSG00000023067;ENSMUSG00000027323;ENSMUSG00000027699;ENSMUSG00000028702;ENSMUSG00000029110;ENSMUSG00000030346;ENSMUSG00000030609;ENSMUSG00000030978;…
GO:0034660	ncRNA metabolic process	89	455	2.0297e-07	6.53897e-06	ENSMUSG00000001056;ENSMUSG00000001305;ENSMUSG00000004268;ENSMUSG00000004356;ENSMUSG00000007670;ENSMUSG00000010554;ENSMUSG00000018433;ENSMUSG00000020075;ENSMUSG00000021023;ENSMUSG00000021395;ENSMUSG00000021550;ENSMUSG00000021891;ENSMUSG00000021905;ENSMUSG00000022160;ENSMUSG00000022313;ENSMUSG00000023156;ENSMUSG00000023988;ENSMUSG00000024251;ENSMUSG00000024570;ENSMUSG00000024613;ENSMUSG00000025290;…
GO:0021879	forebrain neuron differentiation	22	59	2.11131e-07	6.77862e-06	ENSMUSG00000001496;ENSMUSG00000020052;ENSMUSG00000020456;ENSMUSG00000021743;ENSMUSG00000022528;ENSMUSG00000023391;ENSMUSG00000026890;ENSMUSG00000029546;ENSMUSG00000029755;ENSMUSG00000032259;ENSMUSG00000035033;ENSMUSG00000035277;ENSMUSG00000035946;ENSMUSG00000041911;ENSMUSG00000044894;ENSMUSG00000048001;ENSMUSG00000048251;ENSMUSG00000056854;ENSMUSG00000062209;ENSMUSG00000062232;ENSMUSG00000096014;…
GO:0035019	somatic stem cell population maintenance	19	46	2.15564e-07	6.89733e-06	ENSMUSG00000000567;ENSMUSG00000019803;ENSMUSG00000022528;ENSMUSG00000024063;ENSMUSG00000024913;ENSMUSG00000025223;ENSMUSG00000026556;ENSMUSG00000030093;ENSMUSG00000038256;ENSMUSG00000039191;ENSMUSG00000039410;ENSMUSG00000045817;ENSMUSG00000049717;ENSMUSG00000053110;ENSMUSG00000056758;ENSMUSG00000063382;ENSMUSG00000071757;ENSMUSG00000074637;ENSMUSG00000076431
GO:0031400	negative regulation of protein modification process	112	613	2.3988e-07	7.64924e-06	ENSMUSG00000001517;ENSMUSG00000004530;ENSMUSG00000005533;ENSMUSG00000005699;ENSMUSG00000006134;ENSMUSG00000006369;ENSMUSG00000007589;ENSMUSG00000010047;ENSMUSG00000013646;ENSMUSG00000015202;ENSMUSG00000017146;ENSMUSG00000018501;ENSMUSG00000018648;ENSMUSG00000019647;ENSMUSG00000019773;ENSMUSG00000020108;ENSMUSG00000020178;ENSMUSG00000020232;ENSMUSG00000020601;ENSMUSG00000020844;ENSMUSG00000021326;…
GO:0016570	histone modification	88	451	2.65486e-07	8.43704e-06	ENSMUSG00000001228;ENSMUSG00000001632;ENSMUSG00000003680;ENSMUSG00000006307;ENSMUSG00000009555;ENSMUSG00000014074;ENSMUSG00000015697;ENSMUSG00000017146;ENSMUSG00000018476;ENSMUSG00000018974;ENSMUSG00000019942;ENSMUSG00000020171;ENSMUSG00000020387;ENSMUSG00000020897;ENSMUSG00000021221;ENSMUSG00000021488;ENSMUSG00000022521;ENSMUSG00000024384;ENSMUSG00000024515;ENSMUSG00000024740;ENSMUSG00000024764;…
GO:0048863	stem cell differentiation	49	204	2.68593e-07	8.50694e-06	ENSMUSG00000000567;ENSMUSG00000001761;ENSMUSG00000003119;ENSMUSG00000004530;ENSMUSG00000015605;ENSMUSG00000015647;ENSMUSG00000015839;ENSMUSG00000019647;ENSMUSG00000020052;ENSMUSG00000021451;ENSMUSG00000021796;ENSMUSG00000022528;ENSMUSG00000024063;ENSMUSG00000024176;ENSMUSG00000024515;ENSMUSG00000024613;ENSMUSG00000026923;ENSMUSG00000027200;ENSMUSG00000028779;ENSMUSG00000029249;ENSMUSG00000029655;…
GO:0010941	regulation of cell death	267	1760	2.9593e-07	9.34123e-06	ENSMUSG00000000142;ENSMUSG00000000184;ENSMUSG00000000555;ENSMUSG00000000567;ENSMUSG00000000631;ENSMUSG00000001034;ENSMUSG00000001435;ENSMUSG00000001642;ENSMUSG00000001761;ENSMUSG00000002307;ENSMUSG00000003190;ENSMUSG00000004054;ENSMUSG00000004085;ENSMUSG00000004264;ENSMUSG00000004934;ENSMUSG00000005533;ENSMUSG00000005981;ENSMUSG00000006435;ENSMUSG00000007659;ENSMUSG00000007872;ENSMUSG00000009112;…
GO:0003007	heart morphogenesis	57	253	3.03121e-07	9.53611e-06	ENSMUSG00000000142;ENSMUSG00000000567;ENSMUSG00000001761;ENSMUSG00000003233;ENSMUSG00000006134;ENSMUSG00000007817;ENSMUSG00000008090;ENSMUSG00000014773;ENSMUSG00000015605;ENSMUSG00000015846;ENSMUSG00000017491;ENSMUSG00000017858;ENSMUSG00000018160;ENSMUSG00000021466;ENSMUSG00000021796;ENSMUSG00000022483;ENSMUSG00000022528;ENSMUSG00000024014;ENSMUSG00000024241;ENSMUSG00000024294;ENSMUSG00000024515;…
GO:0040012	regulation of locomotion	165	994	3.06867e-07	9.62167e-06	ENSMUSG00000000149;ENSMUSG00000000555;ENSMUSG00000000567;ENSMUSG00000000957;ENSMUSG00000001280;ENSMUSG00000001313;ENSMUSG00000001435;ENSMUSG00000001496;ENSMUSG00000001761;ENSMUSG00000002233;ENSMUSG00000004366;ENSMUSG00000004530;ENSMUSG00000005533;ENSMUSG00000006134;ENSMUSG00000006369;ENSMUSG00000009681;ENSMUSG00000010047;ENSMUSG00000013076;ENSMUSG00000015605;ENSMUSG00000015647;ENSMUSG00000015839;…
GO:0061640	cytoskeleton-dependent cytokinesis	28	89	3.19675e-07	9.98984e-06	ENSMUSG00000002233;ENSMUSG00000003779;ENSMUSG00000006585;ENSMUSG00000017716;ENSMUSG00000020897;ENSMUSG00000023015;ENSMUSG00000024660;ENSMUSG00000027306;ENSMUSG00000027699;ENSMUSG00000029177;ENSMUSG00000029516;ENSMUSG00000029518;ENSMUSG00000030867;ENSMUSG00000032254;ENSMUSG00000032609;ENSMUSG00000032733;ENSMUSG00000034311;ENSMUSG00000034930;ENSMUSG00000035342;ENSMUSG00000037725;ENSMUSG00000039754;…
GO:1901566	organonitrogen compound biosynthetic process	254	1662	3.22654e-07	1.00495e-05	ENSMUSG00000000214;ENSMUSG00000000420;ENSMUSG00000000628;ENSMUSG00000001755;ENSMUSG00000001983;ENSMUSG00000003135;ENSMUSG00000003970;ENSMUSG00000004788;ENSMUSG00000005615;ENSMUSG00000005981;ENSMUSG00000006362;ENSMUSG00000006435;ENSMUSG00000007659;ENSMUSG00000007670;ENSMUSG00000007892;ENSMUSG00000008683;ENSMUSG00000010045;ENSMUSG00000010554;ENSMUSG00000010607;ENSMUSG00000011179;ENSMUSG00000013629;…
GO:0006518	peptide metabolic process	136	786	3.37785e-07	1.04859e-05	ENSMUSG00000001983;ENSMUSG00000003135;ENSMUSG00000003970;ENSMUSG00000004788;ENSMUSG00000005981;ENSMUSG00000006435;ENSMUSG00000006930;ENSMUSG00000007670;ENSMUSG00000007892;ENSMUSG00000008683;ENSMUSG00000010554;ENSMUSG00000013822;ENSMUSG00000015839;ENSMUSG00000015846;ENSMUSG00000019432;ENSMUSG00000020091;ENSMUSG00000020423;ENSMUSG00000020929;ENSMUSG00000021127;ENSMUSG00000021707;ENSMUSG00000021838;…
GO:0023056	positive regulation of signaling	262	1725	3.50187e-07	1.0835e-05	ENSMUSG00000000567;ENSMUSG00000001642;ENSMUSG00000001761;ENSMUSG00000003068;ENSMUSG00000003233;ENSMUSG00000004054;ENSMUSG00000004085;ENSMUSG00000004264;ENSMUSG00000004934;ENSMUSG00000006134;ENSMUSG00000006435;ENSMUSG00000006498;ENSMUSG00000006800;ENSMUSG00000006930;ENSMUSG00000007659;ENSMUSG00000007817;ENSMUSG00000008734;ENSMUSG00000009030;ENSMUSG00000010047;ENSMUSG00000014426;ENSMUSG00000014773;…
GO:0048562	embryonic organ morphogenesis	65	304	3.53357e-07	1.08971e-05	ENSMUSG00000000214;ENSMUSG00000000567;ENSMUSG00000000957;ENSMUSG00000001280;ENSMUSG00000001761;ENSMUSG00000003233;ENSMUSG00000005917;ENSMUSG00000007880;ENSMUSG00000008730;ENSMUSG00000009681;ENSMUSG00000014773;ENSMUSG00000015134;ENSMUSG00000015605;ENSMUSG00000017491;ENSMUSG00000017858;ENSMUSG00000018698;ENSMUSG00000020902;ENSMUSG00000021318;ENSMUSG00000021464;ENSMUSG00000022483;ENSMUSG00000022528;…
GO:0016331	morphogenesis of embryonic epithelium	42	165	3.55237e-07	1.09192e-05	ENSMUSG00000000247;ENSMUSG00000000567;ENSMUSG00000001089;ENSMUSG00000001632;ENSMUSG00000003233;ENSMUSG00000007880;ENSMUSG00000015134;ENSMUSG00000015647;ENSMUSG00000016619;ENSMUSG00000017009;ENSMUSG00000017858;ENSMUSG00000021466;ENSMUSG00000022995;ENSMUSG00000023972;ENSMUSG00000024176;ENSMUSG00000024294;ENSMUSG00000026383;ENSMUSG00000026556;ENSMUSG00000026842;ENSMUSG00000027164;ENSMUSG00000028191;…
GO:0018193	peptidyl-amino acid modification	193	1204	3.79843e-07	1.16374e-05	ENSMUSG00000000420;ENSMUSG00000000555;ENSMUSG00000001034;ENSMUSG00000001555;ENSMUSG00000001632;ENSMUSG00000003226;ENSMUSG00000003534;ENSMUSG00000003680;ENSMUSG00000004934;ENSMUSG00000005533;ENSMUSG00000005958;ENSMUSG00000006307;ENSMUSG00000006435;ENSMUSG00000006931;ENSMUSG00000008734;ENSMUSG00000010047;ENSMUSG00000013629;ENSMUSG00000013646;ENSMUSG00000015202;ENSMUSG00000015599;ENSMUSG00000015697;…
GO:0008593	regulation of Notch signaling pathway	26	80	4.10254e-07	1.24874e-05	ENSMUSG00000000957;ENSMUSG00000001098;ENSMUSG00000006435;ENSMUSG00000007817;ENSMUSG00000014773;ENSMUSG00000018169;ENSMUSG00000020052;ENSMUSG00000020536;ENSMUSG00000021756;ENSMUSG00000022528;ENSMUSG00000023391;ENSMUSG00000026923;ENSMUSG00000028445;ENSMUSG00000029570;ENSMUSG00000035011;ENSMUSG00000035946;ENSMUSG00000036208;ENSMUSG00000036450;ENSMUSG00000039191;ENSMUSG00000040025;ENSMUSG00000040289;…
GO:0010389	regulation of G2/M transition of mitotic cell cycle	26	80	4.10254e-07	1.24874e-05	ENSMUSG00000005370;ENSMUSG00000017146;ENSMUSG00000017499;ENSMUSG00000019773;ENSMUSG00000019942;ENSMUSG00000020381;ENSMUSG00000020413;ENSMUSG00000020897;ENSMUSG00000023092;ENSMUSG00000025358;ENSMUSG00000026605;ENSMUSG00000031393;ENSMUSG00000032113;ENSMUSG00000032555;ENSMUSG00000033713;ENSMUSG00000037474;ENSMUSG00000040945;ENSMUSG00000041431;ENSMUSG00000041498;ENSMUSG00000042489;ENSMUSG00000046010;…
GO:0001558	regulation of cell growth	82	416	4.35421e-07	1.32106e-05	ENSMUSG00000000148;ENSMUSG00000000305;ENSMUSG00000000957;ENSMUSG00000001313;ENSMUSG00000003068;ENSMUSG00000003534;ENSMUSG00000004788;ENSMUSG00000006134;ENSMUSG00000010047;ENSMUSG00000015605;ENSMUSG00000017493;ENSMUSG00000017776;ENSMUSG00000019432;ENSMUSG00000019647;ENSMUSG00000020902;ENSMUSG00000021264;ENSMUSG00000021294;ENSMUSG00000021303;ENSMUSG00000021451;ENSMUSG00000021978;ENSMUSG00000022212;…
GO:0003279	cardiac septum development	32	111	4.44529e-07	1.34434e-05	ENSMUSG00000001089;ENSMUSG00000001761;ENSMUSG00000003233;ENSMUSG00000008090;ENSMUSG00000017491;ENSMUSG00000021796;ENSMUSG00000022528;ENSMUSG00000023972;ENSMUSG00000024515;ENSMUSG00000025880;ENSMUSG00000026556;ENSMUSG00000026923;ENSMUSG00000027878;ENSMUSG00000030123;ENSMUSG00000031987;ENSMUSG00000032327;ENSMUSG00000035247;ENSMUSG00000036867;ENSMUSG00000037992;ENSMUSG00000039191;ENSMUSG00000039910;…
GO:0051962	positive regulation of nervous system development	113	628	4.71074e-07	1.42004e-05	ENSMUSG00000000305;ENSMUSG00000001313;ENSMUSG00000001761;ENSMUSG00000002274;ENSMUSG00000003068;ENSMUSG00000003233;ENSMUSG00000004788;ENSMUSG00000005958;ENSMUSG00000006134;ENSMUSG00000006398;ENSMUSG00000006435;ENSMUSG00000006930;ENSMUSG00000008734;ENSMUSG00000015599;ENSMUSG00000015605;ENSMUSG00000015839;ENSMUSG00000017491;ENSMUSG00000018698;ENSMUSG00000019647;ENSMUSG00000020052;ENSMUSG00000020224;…
GO:0007264	small GTPase mediated signal transduction	93	491	4.94804e-07	1.48679e-05	ENSMUSG00000000149;ENSMUSG00000001313;ENSMUSG00000001440;ENSMUSG00000001517;ENSMUSG00000001995;ENSMUSG00000002233;ENSMUSG00000003037;ENSMUSG00000004562;ENSMUSG00000009681;ENSMUSG00000015697;ENSMUSG00000017144;ENSMUSG00000017776;ENSMUSG00000020611;ENSMUSG00000020902;ENSMUSG00000021215;ENSMUSG00000021990;ENSMUSG00000022075;ENSMUSG00000023067;ENSMUSG00000024096;ENSMUSG00000024143;ENSMUSG00000024241;…
GO:0009451	RNA modification	39	150	5.117e-07	1.53265e-05	ENSMUSG00000001056;ENSMUSG00000004268;ENSMUSG00000010554;ENSMUSG00000020659;ENSMUSG00000021550;ENSMUSG00000021891;ENSMUSG00000021905;ENSMUSG00000022160;ENSMUSG00000024251;ENSMUSG00000026662;ENSMUSG00000027324;ENSMUSG00000028010;ENSMUSG00000029507;ENSMUSG00000029557;ENSMUSG00000029726;ENSMUSG00000030942;ENSMUSG00000031960;ENSMUSG00000032565;ENSMUSG00000034442;ENSMUSG00000037085;ENSMUSG00000038046;…
GO:0001841	neural tube formation	33	117	5.14965e-07	1.53751e-05	ENSMUSG00000000247;ENSMUSG00000001089;ENSMUSG00000001632;ENSMUSG00000003233;ENSMUSG00000007880;ENSMUSG00000016619;ENSMUSG00000017009;ENSMUSG00000017858;ENSMUSG00000021466;ENSMUSG00000022995;ENSMUSG00000023972;ENSMUSG00000024294;ENSMUSG00000026556;ENSMUSG00000026842;ENSMUSG00000027164;ENSMUSG00000028191;ENSMUSG00000029009;ENSMUSG00000029381;ENSMUSG00000030796;ENSMUSG00000035247;ENSMUSG00000036180;…
[truncated: 9,062 more rows]

## Sheet: Fig3F RNA MvsWTupMF
GO ID	Description	out (2441)	All (21232)	pvalue	p.adjust	Genes
[truncated: 2,030 more rows]
