# Supplementary material for: Distinct roles of Fto and Mettl3 in controlling development of the cerebral cortex through transcriptional and translational regulations
Source: Cell Death Dis. 2021 Jul 14;12(7):700. doi: 10.1038/s41419-021-03992-2 (PMC8280107; doi:10.1038/s41419-021-03992-2)
Supplement: Supplementary file 8 — Supplementary Table S7 [file 41419_2021_3992_MOESM8_ESM.xlsx]

## Sheet: Fig3G RNA MvsWTdownCC
GO ID	Description	out (1727)	All (21322)	pvalue	p.adjust	Genes
GO:0097458	neuron part	396	1933	3.4962e-74	4.08706e-71	ENSMUSG00000000223;ENSMUSG00000000308;ENSMUSG00000000326;ENSMUSG00000000416;ENSMUSG00000000486;ENSMUSG00000000560;ENSMUSG00000000838;ENSMUSG00000000861;ENSMUSG00000001175;ENSMUSG00000001986;ENSMUSG00000002103;ENSMUSG00000002546;ENSMUSG00000002997;ENSMUSG00000003269;ENSMUSG00000003279;ENSMUSG00000003380;ENSMUSG00000003657;ENSMUSG00000003863;ENSMUSG00000003974;ENSMUSG00000004113;ENSMUSG00000004771;…
GO:0045202	synapse	306	1341	3.03362e-67	1.77315e-64	ENSMUSG00000000223;ENSMUSG00000000276;ENSMUSG00000000326;ENSMUSG00000000416;ENSMUSG00000000486;ENSMUSG00000000560;ENSMUSG00000000861;ENSMUSG00000001175;ENSMUSG00000001986;ENSMUSG00000002997;ENSMUSG00000003269;ENSMUSG00000003279;ENSMUSG00000003380;ENSMUSG00000003657;ENSMUSG00000003863;ENSMUSG00000003974;ENSMUSG00000004113;ENSMUSG00000004771;ENSMUSG00000004843;ENSMUSG00000004892;ENSMUSG00000004961;…
GO:0044456	synapse part	263	1084	4.85301e-63	1.89105e-60	ENSMUSG00000000223;ENSMUSG00000000326;ENSMUSG00000000416;ENSMUSG00000000486;ENSMUSG00000000560;ENSMUSG00000000861;ENSMUSG00000001175;ENSMUSG00000001986;ENSMUSG00000002997;ENSMUSG00000003269;ENSMUSG00000003279;ENSMUSG00000003380;ENSMUSG00000003657;ENSMUSG00000003863;ENSMUSG00000003974;ENSMUSG00000004113;ENSMUSG00000004771;ENSMUSG00000004843;ENSMUSG00000004961;ENSMUSG00000004980;ENSMUSG00000005360;…
GO:0043005	neuron projection	299	1486	7.2123e-53	2.10779e-50	ENSMUSG00000000223;ENSMUSG00000000326;ENSMUSG00000000416;ENSMUSG00000000560;ENSMUSG00000000838;ENSMUSG00000001175;ENSMUSG00000001986;ENSMUSG00000002103;ENSMUSG00000002997;ENSMUSG00000003269;ENSMUSG00000003657;ENSMUSG00000003974;ENSMUSG00000004113;ENSMUSG00000004771;ENSMUSG00000004892;ENSMUSG00000004961;ENSMUSG00000004980;ENSMUSG00000005360;ENSMUSG00000005610;ENSMUSG00000006304;ENSMUSG00000006699;…
GO:0120025	plasma membrane bounded cell projection	381	2260	6.31592e-48	1.47666e-45	ENSMUSG00000000223;ENSMUSG00000000326;ENSMUSG00000000416;ENSMUSG00000000560;ENSMUSG00000000838;ENSMUSG00000001175;ENSMUSG00000001986;ENSMUSG00000002103;ENSMUSG00000002997;ENSMUSG00000003269;ENSMUSG00000003657;ENSMUSG00000003974;ENSMUSG00000004032;ENSMUSG00000004113;ENSMUSG00000004626;ENSMUSG00000004771;ENSMUSG00000004892;ENSMUSG00000004961;ENSMUSG00000004980;ENSMUSG00000005237;ENSMUSG00000005360;…
GO:0042995	cell projection	384	2328	5.85947e-46	1.14162e-43	ENSMUSG00000000223;ENSMUSG00000000326;ENSMUSG00000000416;ENSMUSG00000000560;ENSMUSG00000000838;ENSMUSG00000001175;ENSMUSG00000001986;ENSMUSG00000002103;ENSMUSG00000002997;ENSMUSG00000003269;ENSMUSG00000003657;ENSMUSG00000003974;ENSMUSG00000004032;ENSMUSG00000004113;ENSMUSG00000004626;ENSMUSG00000004771;ENSMUSG00000004892;ENSMUSG00000004961;ENSMUSG00000004980;ENSMUSG00000005237;ENSMUSG00000005360;…
GO:0098978	glutamatergic synapse	141	472	1.43189e-44	2.39126e-42	ENSMUSG00000000223;ENSMUSG00000000276;ENSMUSG00000000416;ENSMUSG00000001986;ENSMUSG00000002997;ENSMUSG00000003279;ENSMUSG00000003863;ENSMUSG00000003974;ENSMUSG00000004113;ENSMUSG00000004771;ENSMUSG00000004843;ENSMUSG00000004892;ENSMUSG00000004980;ENSMUSG00000005125;ENSMUSG00000006304;ENSMUSG00000007207;ENSMUSG00000007617;ENSMUSG00000007783;ENSMUSG00000013033;ENSMUSG00000015476;ENSMUSG00000015766;…
GO:0098794	postsynapse	180	723	2.2835e-44	3.33677e-42	ENSMUSG00000000223;ENSMUSG00000000326;ENSMUSG00000000416;ENSMUSG00000000560;ENSMUSG00000000861;ENSMUSG00000001986;ENSMUSG00000002997;ENSMUSG00000003269;ENSMUSG00000003279;ENSMUSG00000003974;ENSMUSG00000004771;ENSMUSG00000004843;ENSMUSG00000004980;ENSMUSG00000005360;ENSMUSG00000005583;ENSMUSG00000006304;ENSMUSG00000006699;ENSMUSG00000007207;ENSMUSG00000007617;ENSMUSG00000007783;ENSMUSG00000010086;…
GO:0044463	cell projection part	291	1573	1.08656e-43	1.27019e-41	ENSMUSG00000000223;ENSMUSG00000000326;ENSMUSG00000000416;ENSMUSG00000000560;ENSMUSG00000000838;ENSMUSG00000001175;ENSMUSG00000001986;ENSMUSG00000002997;ENSMUSG00000003269;ENSMUSG00000003657;ENSMUSG00000003974;ENSMUSG00000004032;ENSMUSG00000004113;ENSMUSG00000004892;ENSMUSG00000004980;ENSMUSG00000005237;ENSMUSG00000005360;ENSMUSG00000006304;ENSMUSG00000006699;ENSMUSG00000006740;ENSMUSG00000007617;…
GO:0120038	plasma membrane bounded cell projection part	291	1573	1.08656e-43	1.27019e-41	ENSMUSG00000000223;ENSMUSG00000000326;ENSMUSG00000000416;ENSMUSG00000000560;ENSMUSG00000000838;ENSMUSG00000001175;ENSMUSG00000001986;ENSMUSG00000002997;ENSMUSG00000003269;ENSMUSG00000003657;ENSMUSG00000003974;ENSMUSG00000004032;ENSMUSG00000004113;ENSMUSG00000004892;ENSMUSG00000004980;ENSMUSG00000005237;ENSMUSG00000005360;ENSMUSG00000006304;ENSMUSG00000006699;ENSMUSG00000006740;ENSMUSG00000007617;…
GO:0030424	axon	175	724	2.9155e-41	3.09838e-39	ENSMUSG00000000326;ENSMUSG00000000560;ENSMUSG00000000838;ENSMUSG00000001175;ENSMUSG00000001986;ENSMUSG00000003269;ENSMUSG00000003974;ENSMUSG00000004113;ENSMUSG00000004771;ENSMUSG00000004961;ENSMUSG00000005610;ENSMUSG00000006304;ENSMUSG00000006740;ENSMUSG00000007207;ENSMUSG00000007617;ENSMUSG00000007783;ENSMUSG00000008475;ENSMUSG00000011751;ENSMUSG00000013033;ENSMUSG00000015222;ENSMUSG00000015291;…
GO:0036477	somatodendritic compartment	213	1035	1.14468e-38	1.11511e-36	ENSMUSG00000000223;ENSMUSG00000000308;ENSMUSG00000000326;ENSMUSG00000000416;ENSMUSG00000000560;ENSMUSG00000000838;ENSMUSG00000001986;ENSMUSG00000002546;ENSMUSG00000002997;ENSMUSG00000003657;ENSMUSG00000003974;ENSMUSG00000004113;ENSMUSG00000004892;ENSMUSG00000004961;ENSMUSG00000004980;ENSMUSG00000005360;ENSMUSG00000006304;ENSMUSG00000006699;ENSMUSG00000007617;ENSMUSG00000007783;ENSMUSG00000009292;…
GO:0098793	presynapse	147	576	1.46491e-37	1.31729e-35	ENSMUSG00000000416;ENSMUSG00000000486;ENSMUSG00000000560;ENSMUSG00000001175;ENSMUSG00000001986;ENSMUSG00000003380;ENSMUSG00000003657;ENSMUSG00000003863;ENSMUSG00000003974;ENSMUSG00000004113;ENSMUSG00000004961;ENSMUSG00000006304;ENSMUSG00000007021;ENSMUSG00000007207;ENSMUSG00000008892;ENSMUSG00000010086;ENSMUSG00000013033;ENSMUSG00000015968;ENSMUSG00000017412;ENSMUSG00000019302;ENSMUSG00000019478;…
GO:0005622	intracellular	1350	13998	1.93951e-32	1.61949e-30	ENSMUSG00000000037;ENSMUSG00000000056;ENSMUSG00000000058;ENSMUSG00000000078;ENSMUSG00000000276;ENSMUSG00000000308;ENSMUSG00000000317;ENSMUSG00000000326;ENSMUSG00000000355;ENSMUSG00000000416;ENSMUSG00000000486;ENSMUSG00000000560;ENSMUSG00000000563;ENSMUSG00000000581;ENSMUSG00000000605;ENSMUSG00000000838;ENSMUSG00000000861;ENSMUSG00000001175;ENSMUSG00000001248;ENSMUSG00000001366;ENSMUSG00000001441;…
GO:0044297	cell body	165	769	3.79165e-32	2.95496e-30	ENSMUSG00000000223;ENSMUSG00000000308;ENSMUSG00000000326;ENSMUSG00000000560;ENSMUSG00000000838;ENSMUSG00000001986;ENSMUSG00000002546;ENSMUSG00000002997;ENSMUSG00000004113;ENSMUSG00000004961;ENSMUSG00000004980;ENSMUSG00000005360;ENSMUSG00000006304;ENSMUSG00000006423;ENSMUSG00000007617;ENSMUSG00000007739;ENSMUSG00000009292;ENSMUSG00000009731;ENSMUSG00000010086;ENSMUSG00000011751;ENSMUSG00000014226;…
GO:0005737	cytoplasm	1104	10758	4.50206e-32	3.28932e-30	ENSMUSG00000000058;ENSMUSG00000000078;ENSMUSG00000000276;ENSMUSG00000000308;ENSMUSG00000000326;ENSMUSG00000000355;ENSMUSG00000000416;ENSMUSG00000000486;ENSMUSG00000000560;ENSMUSG00000000563;ENSMUSG00000000581;ENSMUSG00000000605;ENSMUSG00000000838;ENSMUSG00000000861;ENSMUSG00000001175;ENSMUSG00000001248;ENSMUSG00000001366;ENSMUSG00000001441;ENSMUSG00000001467;ENSMUSG00000001552;ENSMUSG00000001833;…
GO:0033267	axon part	120	464	2.38086e-31	1.63719e-29	ENSMUSG00000000838;ENSMUSG00000001175;ENSMUSG00000001986;ENSMUSG00000003269;ENSMUSG00000004113;ENSMUSG00000006304;ENSMUSG00000006740;ENSMUSG00000008475;ENSMUSG00000011751;ENSMUSG00000013033;ENSMUSG00000015222;ENSMUSG00000015766;ENSMUSG00000016256;ENSMUSG00000018012;ENSMUSG00000018395;ENSMUSG00000018411;ENSMUSG00000018507;ENSMUSG00000018820;ENSMUSG00000019890;ENSMUSG00000020198;ENSMUSG00000020315;…
GO:0043226	organelle	1226	12413	1.72298e-30	1.11898e-28	ENSMUSG00000000037;ENSMUSG00000000056;ENSMUSG00000000058;ENSMUSG00000000078;ENSMUSG00000000223;ENSMUSG00000000276;ENSMUSG00000000308;ENSMUSG00000000317;ENSMUSG00000000326;ENSMUSG00000000355;ENSMUSG00000000416;ENSMUSG00000000486;ENSMUSG00000000560;ENSMUSG00000000563;ENSMUSG00000000581;ENSMUSG00000000605;ENSMUSG00000000838;ENSMUSG00000000861;ENSMUSG00000001175;ENSMUSG00000001248;ENSMUSG00000001441;…
GO:0044424	intracellular part	1328	13789	1.87785e-30	1.15537e-28	ENSMUSG00000000037;ENSMUSG00000000056;ENSMUSG00000000058;ENSMUSG00000000078;ENSMUSG00000000276;ENSMUSG00000000308;ENSMUSG00000000317;ENSMUSG00000000326;ENSMUSG00000000355;ENSMUSG00000000416;ENSMUSG00000000486;ENSMUSG00000000560;ENSMUSG00000000563;ENSMUSG00000000581;ENSMUSG00000000605;ENSMUSG00000000838;ENSMUSG00000000861;ENSMUSG00000001175;ENSMUSG00000001248;ENSMUSG00000001366;ENSMUSG00000001441;…
GO:0097060	synaptic membrane	120	485	2.04141e-29	1.19321e-27	ENSMUSG00000000223;ENSMUSG00000000326;ENSMUSG00000000560;ENSMUSG00000001986;ENSMUSG00000003269;ENSMUSG00000003279;ENSMUSG00000003657;ENSMUSG00000003974;ENSMUSG00000007207;ENSMUSG00000007617;ENSMUSG00000010086;ENSMUSG00000010803;ENSMUSG00000013033;ENSMUSG00000015476;ENSMUSG00000015968;ENSMUSG00000019790;ENSMUSG00000019943;ENSMUSG00000020102;ENSMUSG00000020368;ENSMUSG00000020431;ENSMUSG00000020436;…
GO:0044444	cytoplasmic part	903	8445	7.15849e-29	3.98489e-27	ENSMUSG00000000058;ENSMUSG00000000078;ENSMUSG00000000276;ENSMUSG00000000308;ENSMUSG00000000326;ENSMUSG00000000355;ENSMUSG00000000416;ENSMUSG00000000486;ENSMUSG00000000560;ENSMUSG00000000563;ENSMUSG00000000605;ENSMUSG00000000838;ENSMUSG00000001175;ENSMUSG00000001248;ENSMUSG00000001441;ENSMUSG00000001467;ENSMUSG00000001552;ENSMUSG00000001833;ENSMUSG00000001998;ENSMUSG00000002015;ENSMUSG00000002083;…
GO:0043025	neuronal cell body	147	684	9.29735e-29	4.94027e-27	ENSMUSG00000000223;ENSMUSG00000000308;ENSMUSG00000000560;ENSMUSG00000000838;ENSMUSG00000001986;ENSMUSG00000002546;ENSMUSG00000002997;ENSMUSG00000004113;ENSMUSG00000004961;ENSMUSG00000004980;ENSMUSG00000005360;ENSMUSG00000006304;ENSMUSG00000007617;ENSMUSG00000009292;ENSMUSG00000009731;ENSMUSG00000011751;ENSMUSG00000015222;ENSMUSG00000015291;ENSMUSG00000015968;ENSMUSG00000018012;ENSMUSG00000018395;…
GO:0030425	dendrite	153	736	2.96178e-28	1.50536e-26	ENSMUSG00000000223;ENSMUSG00000000326;ENSMUSG00000000416;ENSMUSG00000000560;ENSMUSG00000001986;ENSMUSG00000002997;ENSMUSG00000003657;ENSMUSG00000003974;ENSMUSG00000004113;ENSMUSG00000004892;ENSMUSG00000005360;ENSMUSG00000006304;ENSMUSG00000006699;ENSMUSG00000007617;ENSMUSG00000007783;ENSMUSG00000009731;ENSMUSG00000010803;ENSMUSG00000015222;ENSMUSG00000015968;ENSMUSG00000018411;ENSMUSG00000018820;…
GO:0097447	dendritic tree	153	738	4.02821e-28	1.90458e-26	ENSMUSG00000000223;ENSMUSG00000000326;ENSMUSG00000000416;ENSMUSG00000000560;ENSMUSG00000001986;ENSMUSG00000002997;ENSMUSG00000003657;ENSMUSG00000003974;ENSMUSG00000004113;ENSMUSG00000004892;ENSMUSG00000005360;ENSMUSG00000006304;ENSMUSG00000006699;ENSMUSG00000007617;ENSMUSG00000007783;ENSMUSG00000009731;ENSMUSG00000010803;ENSMUSG00000015222;ENSMUSG00000015968;ENSMUSG00000018411;ENSMUSG00000018820;…
GO:0098984	neuron to neuron synapse	107	413	4.0731e-28	1.90458e-26	ENSMUSG00000000223;ENSMUSG00000000861;ENSMUSG00000001986;ENSMUSG00000003279;ENSMUSG00000003974;ENSMUSG00000004843;ENSMUSG00000007207;ENSMUSG00000007617;ENSMUSG00000010086;ENSMUSG00000013033;ENSMUSG00000015222;ENSMUSG00000015766;ENSMUSG00000015829;ENSMUSG00000018411;ENSMUSG00000019790;ENSMUSG00000020102;ENSMUSG00000020152;ENSMUSG00000020315;ENSMUSG00000020431;ENSMUSG00000020458;ENSMUSG00000020599;…
GO:0150034	distal axon	98	366	4.9e-27	2.20311e-25	ENSMUSG00000000838;ENSMUSG00000001175;ENSMUSG00000001986;ENSMUSG00000003269;ENSMUSG00000004113;ENSMUSG00000006304;ENSMUSG00000006740;ENSMUSG00000008475;ENSMUSG00000013033;ENSMUSG00000015222;ENSMUSG00000015766;ENSMUSG00000016256;ENSMUSG00000018012;ENSMUSG00000018411;ENSMUSG00000018507;ENSMUSG00000018820;ENSMUSG00000019890;ENSMUSG00000020198;ENSMUSG00000020849;ENSMUSG00000021068;ENSMUSG00000021270;…
GO:0099572	postsynaptic specialization	104	423	2.21754e-25	9.60113e-24	ENSMUSG00000000223;ENSMUSG00000000560;ENSMUSG00000000861;ENSMUSG00000001986;ENSMUSG00000003269;ENSMUSG00000003279;ENSMUSG00000003974;ENSMUSG00000004843;ENSMUSG00000007207;ENSMUSG00000007617;ENSMUSG00000010086;ENSMUSG00000010803;ENSMUSG00000013033;ENSMUSG00000015222;ENSMUSG00000015766;ENSMUSG00000018411;ENSMUSG00000020102;ENSMUSG00000020152;ENSMUSG00000020315;ENSMUSG00000020431;ENSMUSG00000020436;…
GO:0098590	plasma membrane region	209	1254	8.58736e-25	3.58522e-23	ENSMUSG00000000058;ENSMUSG00000000223;ENSMUSG00000000326;ENSMUSG00000000560;ENSMUSG00000001552;ENSMUSG00000001986;ENSMUSG00000003269;ENSMUSG00000003279;ENSMUSG00000003657;ENSMUSG00000003974;ENSMUSG00000004626;ENSMUSG00000004771;ENSMUSG00000005360;ENSMUSG00000006304;ENSMUSG00000006567;ENSMUSG00000006699;ENSMUSG00000006906;ENSMUSG00000007207;ENSMUSG00000007617;ENSMUSG00000007655;ENSMUSG00000008859;…
GO:0032279	asymmetric synapse	97	390	3.82319e-24	1.54114e-22	ENSMUSG00000000223;ENSMUSG00000000861;ENSMUSG00000001986;ENSMUSG00000003279;ENSMUSG00000003974;ENSMUSG00000004843;ENSMUSG00000007207;ENSMUSG00000007617;ENSMUSG00000010086;ENSMUSG00000013033;ENSMUSG00000015222;ENSMUSG00000015766;ENSMUSG00000018411;ENSMUSG00000020102;ENSMUSG00000020152;ENSMUSG00000020315;ENSMUSG00000020431;ENSMUSG00000020458;ENSMUSG00000020599;ENSMUSG00000020734;ENSMUSG00000020827;…
GO:0030426	growth cone	68	211	4.25753e-24	1.65902e-22	ENSMUSG00000000838;ENSMUSG00000001175;ENSMUSG00000003269;ENSMUSG00000006304;ENSMUSG00000006740;ENSMUSG00000008475;ENSMUSG00000013033;ENSMUSG00000015222;ENSMUSG00000015766;ENSMUSG00000016256;ENSMUSG00000018012;ENSMUSG00000018411;ENSMUSG00000018507;ENSMUSG00000018820;ENSMUSG00000020849;ENSMUSG00000021068;ENSMUSG00000021270;ENSMUSG00000021288;ENSMUSG00000022037;ENSMUSG00000022044;ENSMUSG00000022048;…
GO:0043229	intracellular organelle	1176	12104	5.95138e-24	2.24425e-22	ENSMUSG00000000037;ENSMUSG00000000056;ENSMUSG00000000058;ENSMUSG00000000078;ENSMUSG00000000276;ENSMUSG00000000308;ENSMUSG00000000317;ENSMUSG00000000326;ENSMUSG00000000355;ENSMUSG00000000416;ENSMUSG00000000486;ENSMUSG00000000560;ENSMUSG00000000563;ENSMUSG00000000581;ENSMUSG00000000605;ENSMUSG00000000838;ENSMUSG00000000861;ENSMUSG00000001175;ENSMUSG00000001248;ENSMUSG00000001441;ENSMUSG00000001467;…
GO:0014069	postsynaptic density	96	386	6.63581e-24	2.42414e-22	ENSMUSG00000000223;ENSMUSG00000000861;ENSMUSG00000001986;ENSMUSG00000003279;ENSMUSG00000003974;ENSMUSG00000004843;ENSMUSG00000007207;ENSMUSG00000007617;ENSMUSG00000010086;ENSMUSG00000013033;ENSMUSG00000015222;ENSMUSG00000015766;ENSMUSG00000018411;ENSMUSG00000020102;ENSMUSG00000020152;ENSMUSG00000020315;ENSMUSG00000020431;ENSMUSG00000020458;ENSMUSG00000020599;ENSMUSG00000020734;ENSMUSG00000020827;…
GO:0030427	site of polarized growth	68	214	1.06052e-23	3.75683e-22	ENSMUSG00000000838;ENSMUSG00000001175;ENSMUSG00000003269;ENSMUSG00000006304;ENSMUSG00000006740;ENSMUSG00000008475;ENSMUSG00000013033;ENSMUSG00000015222;ENSMUSG00000015766;ENSMUSG00000016256;ENSMUSG00000018012;ENSMUSG00000018411;ENSMUSG00000018507;ENSMUSG00000018820;ENSMUSG00000020849;ENSMUSG00000021068;ENSMUSG00000021270;ENSMUSG00000021288;ENSMUSG00000022037;ENSMUSG00000022044;ENSMUSG00000022048;…
GO:0099240	intrinsic component of synaptic membrane	70	228	2.22388e-23	7.64622e-22	ENSMUSG00000000560;ENSMUSG00000001986;ENSMUSG00000003974;ENSMUSG00000007207;ENSMUSG00000010803;ENSMUSG00000013033;ENSMUSG00000015476;ENSMUSG00000015968;ENSMUSG00000019943;ENSMUSG00000020102;ENSMUSG00000020368;ENSMUSG00000020431;ENSMUSG00000020436;ENSMUSG00000020458;ENSMUSG00000020838;ENSMUSG00000021719;ENSMUSG00000021721;ENSMUSG00000022494;ENSMUSG00000023192;ENSMUSG00000024109;ENSMUSG00000024743;…
GO:0044422	organelle part	889	8571	3.38754e-23	1.13144e-21	ENSMUSG00000000037;ENSMUSG00000000056;ENSMUSG00000000058;ENSMUSG00000000078;ENSMUSG00000000308;ENSMUSG00000000355;ENSMUSG00000000486;ENSMUSG00000000560;ENSMUSG00000000563;ENSMUSG00000000581;ENSMUSG00000000605;ENSMUSG00000000838;ENSMUSG00000000861;ENSMUSG00000001175;ENSMUSG00000001248;ENSMUSG00000001467;ENSMUSG00000001552;ENSMUSG00000001833;ENSMUSG00000001962;ENSMUSG00000001986;ENSMUSG00000001998;…
GO:0045211	postsynaptic membrane	89	352	8.97047e-23	2.91291e-21	ENSMUSG00000000223;ENSMUSG00000000326;ENSMUSG00000000560;ENSMUSG00000001986;ENSMUSG00000003269;ENSMUSG00000003279;ENSMUSG00000003974;ENSMUSG00000007617;ENSMUSG00000010086;ENSMUSG00000010803;ENSMUSG00000015476;ENSMUSG00000020102;ENSMUSG00000020368;ENSMUSG00000020431;ENSMUSG00000020436;ENSMUSG00000020458;ENSMUSG00000020599;ENSMUSG00000020734;ENSMUSG00000020827;ENSMUSG00000020838;ENSMUSG00000021719;…
GO:0099699	integral component of synaptic membrane	64	210	2.68673e-21	8.48862e-20	ENSMUSG00000000560;ENSMUSG00000001986;ENSMUSG00000003974;ENSMUSG00000007207;ENSMUSG00000010803;ENSMUSG00000013033;ENSMUSG00000015476;ENSMUSG00000015968;ENSMUSG00000019943;ENSMUSG00000020102;ENSMUSG00000020368;ENSMUSG00000020431;ENSMUSG00000020436;ENSMUSG00000020458;ENSMUSG00000020838;ENSMUSG00000021721;ENSMUSG00000022494;ENSMUSG00000023192;ENSMUSG00000024109;ENSMUSG00000024743;ENSMUSG00000024873;…
GO:0012505	endomembrane system	455	3816	4.92661e-20	1.51558e-18	ENSMUSG00000000058;ENSMUSG00000000416;ENSMUSG00000000486;ENSMUSG00000000560;ENSMUSG00000000605;ENSMUSG00000001175;ENSMUSG00000001248;ENSMUSG00000001467;ENSMUSG00000001998;ENSMUSG00000002015;ENSMUSG00000002083;ENSMUSG00000002190;ENSMUSG00000002319;ENSMUSG00000002332;ENSMUSG00000002504;ENSMUSG00000002546;ENSMUSG00000003271;ENSMUSG00000003380;ENSMUSG00000003746;ENSMUSG00000003863;ENSMUSG00000003948;…
GO:0097708	intracellular vesicle	253	1794	1.8536e-19	5.55603e-18	ENSMUSG00000000058;ENSMUSG00000000416;ENSMUSG00000000486;ENSMUSG00000000560;ENSMUSG00000000605;ENSMUSG00000001175;ENSMUSG00000002015;ENSMUSG00000002103;ENSMUSG00000002546;ENSMUSG00000003380;ENSMUSG00000003863;ENSMUSG00000003948;ENSMUSG00000004626;ENSMUSG00000004771;ENSMUSG00000004843;ENSMUSG00000004961;ENSMUSG00000005125;ENSMUSG00000006304;ENSMUSG00000006567;ENSMUSG00000006699;ENSMUSG00000006711;…
GO:0031410	cytoplasmic vesicle	252	1790	2.78678e-19	8.14435e-18	ENSMUSG00000000058;ENSMUSG00000000416;ENSMUSG00000000486;ENSMUSG00000000560;ENSMUSG00000000605;ENSMUSG00000001175;ENSMUSG00000002015;ENSMUSG00000002103;ENSMUSG00000002546;ENSMUSG00000003380;ENSMUSG00000003863;ENSMUSG00000003948;ENSMUSG00000004626;ENSMUSG00000004771;ENSMUSG00000004843;ENSMUSG00000004961;ENSMUSG00000005125;ENSMUSG00000006304;ENSMUSG00000006567;ENSMUSG00000006699;ENSMUSG00000006711;…
GO:0031982	vesicle	265	1920	4.16787e-19	1.18835e-17	ENSMUSG00000000058;ENSMUSG00000000416;ENSMUSG00000000486;ENSMUSG00000000560;ENSMUSG00000000605;ENSMUSG00000001175;ENSMUSG00000002015;ENSMUSG00000002103;ENSMUSG00000002546;ENSMUSG00000003380;ENSMUSG00000003863;ENSMUSG00000003948;ENSMUSG00000004626;ENSMUSG00000004771;ENSMUSG00000004843;ENSMUSG00000004961;ENSMUSG00000004980;ENSMUSG00000005125;ENSMUSG00000006304;ENSMUSG00000006567;ENSMUSG00000006699;…
GO:0034703	cation channel complex	62	221	1.17377e-18	3.26698e-17	ENSMUSG00000001175;ENSMUSG00000001986;ENSMUSG00000004110;ENSMUSG00000004113;ENSMUSG00000007207;ENSMUSG00000007783;ENSMUSG00000009731;ENSMUSG00000015766;ENSMUSG00000015968;ENSMUSG00000016346;ENSMUSG00000017412;ENSMUSG00000020635;ENSMUSG00000020734;ENSMUSG00000020894;ENSMUSG00000021730;ENSMUSG00000022342;ENSMUSG00000022416;ENSMUSG00000022494;ENSMUSG00000023033;ENSMUSG00000024873;ENSMUSG00000025221;…
GO:0043227	membrane-bounded organelle	1070	11085	2.12821e-18	5.78577e-17	ENSMUSG00000000037;ENSMUSG00000000056;ENSMUSG00000000058;ENSMUSG00000000078;ENSMUSG00000000276;ENSMUSG00000000308;ENSMUSG00000000317;ENSMUSG00000000326;ENSMUSG00000000416;ENSMUSG00000000486;ENSMUSG00000000560;ENSMUSG00000000563;ENSMUSG00000000581;ENSMUSG00000000605;ENSMUSG00000000838;ENSMUSG00000000861;ENSMUSG00000001175;ENSMUSG00000001248;ENSMUSG00000001441;ENSMUSG00000001467;ENSMUSG00000001472;…
GO:0034702	ion channel complex	72	294	7.72378e-18	2.05207e-16	ENSMUSG00000000560;ENSMUSG00000001175;ENSMUSG00000001986;ENSMUSG00000004110;ENSMUSG00000004113;ENSMUSG00000007207;ENSMUSG00000007783;ENSMUSG00000009731;ENSMUSG00000010803;ENSMUSG00000015766;ENSMUSG00000015968;ENSMUSG00000016346;ENSMUSG00000017412;ENSMUSG00000019790;ENSMUSG00000020436;ENSMUSG00000020635;ENSMUSG00000020734;ENSMUSG00000020894;ENSMUSG00000021730;ENSMUSG00000022342;ENSMUSG00000022416;…
GO:0098796	membrane protein complex	176	1134	1.19028e-17	3.09208e-16	ENSMUSG00000000560;ENSMUSG00000000563;ENSMUSG00000001175;ENSMUSG00000001552;ENSMUSG00000001986;ENSMUSG00000001998;ENSMUSG00000002015;ENSMUSG00000002379;ENSMUSG00000004110;ENSMUSG00000004113;ENSMUSG00000004843;ENSMUSG00000006276;ENSMUSG00000007207;ENSMUSG00000007655;ENSMUSG00000007783;ENSMUSG00000008892;ENSMUSG00000009731;ENSMUSG00000009863;ENSMUSG00000010803;ENSMUSG00000015766;ENSMUSG00000015968;…
GO:0030133	transport vesicle	81	362	2.19369e-17	5.47929e-16	ENSMUSG00000000058;ENSMUSG00000000416;ENSMUSG00000000486;ENSMUSG00000000560;ENSMUSG00000001175;ENSMUSG00000003380;ENSMUSG00000004771;ENSMUSG00000004961;ENSMUSG00000007021;ENSMUSG00000007207;ENSMUSG00000008892;ENSMUSG00000010086;ENSMUSG00000019302;ENSMUSG00000019478;ENSMUSG00000019790;ENSMUSG00000019852;ENSMUSG00000019890;ENSMUSG00000020386;ENSMUSG00000020486;ENSMUSG00000020894;ENSMUSG00000020986;…
GO:1902495	transmembrane transporter complex	74	313	2.20296e-17	5.47929e-16	ENSMUSG00000000560;ENSMUSG00000001175;ENSMUSG00000001986;ENSMUSG00000004110;ENSMUSG00000004113;ENSMUSG00000007207;ENSMUSG00000007783;ENSMUSG00000009731;ENSMUSG00000010803;ENSMUSG00000015766;ENSMUSG00000015968;ENSMUSG00000016346;ENSMUSG00000017412;ENSMUSG00000019790;ENSMUSG00000020436;ENSMUSG00000020635;ENSMUSG00000020734;ENSMUSG00000020894;ENSMUSG00000021730;ENSMUSG00000022342;ENSMUSG00000022416;…
GO:0044464	cell part	1530	17373	3.77669e-17	9.19782e-16	ENSMUSG00000000037;ENSMUSG00000000056;ENSMUSG00000000058;ENSMUSG00000000078;ENSMUSG00000000223;ENSMUSG00000000276;ENSMUSG00000000308;ENSMUSG00000000317;ENSMUSG00000000326;ENSMUSG00000000355;ENSMUSG00000000416;ENSMUSG00000000486;ENSMUSG00000000560;ENSMUSG00000000563;ENSMUSG00000000581;ENSMUSG00000000605;ENSMUSG00000000838;ENSMUSG00000000861;ENSMUSG00000001175;ENSMUSG00000001248;ENSMUSG00000001366;…
GO:0030054	cell junction	170	1095	4.38803e-17	1.04686e-15	ENSMUSG00000000058;ENSMUSG00000000223;ENSMUSG00000000560;ENSMUSG00000001552;ENSMUSG00000001986;ENSMUSG00000002658;ENSMUSG00000003269;ENSMUSG00000003279;ENSMUSG00000003380;ENSMUSG00000003657;ENSMUSG00000004961;ENSMUSG00000005125;ENSMUSG00000006219;ENSMUSG00000006304;ENSMUSG00000006567;ENSMUSG00000006699;ENSMUSG00000007021;ENSMUSG00000007038;ENSMUSG00000007207;ENSMUSG00000007617;ENSMUSG00000007655;…
GO:1990351	transporter complex	74	321	9.67629e-17	2.26232e-15	ENSMUSG00000000560;ENSMUSG00000001175;ENSMUSG00000001986;ENSMUSG00000004110;ENSMUSG00000004113;ENSMUSG00000007207;ENSMUSG00000007783;ENSMUSG00000009731;ENSMUSG00000010803;ENSMUSG00000015766;ENSMUSG00000015968;ENSMUSG00000016346;ENSMUSG00000017412;ENSMUSG00000019790;ENSMUSG00000020436;ENSMUSG00000020635;ENSMUSG00000020734;ENSMUSG00000020894;ENSMUSG00000021730;ENSMUSG00000022342;ENSMUSG00000022416;…
GO:0070382	exocytic vesicle	62	241	1.20375e-16	2.75917e-15	ENSMUSG00000000416;ENSMUSG00000000486;ENSMUSG00000000560;ENSMUSG00000001175;ENSMUSG00000003380;ENSMUSG00000004961;ENSMUSG00000007021;ENSMUSG00000007207;ENSMUSG00000008892;ENSMUSG00000010086;ENSMUSG00000019302;ENSMUSG00000019478;ENSMUSG00000019790;ENSMUSG00000020486;ENSMUSG00000020894;ENSMUSG00000021071;ENSMUSG00000021567;ENSMUSG00000021596;ENSMUSG00000022789;ENSMUSG00000024261;ENSMUSG00000024381;…
GO:0098936	intrinsic component of postsynaptic membrane	50	168	1.82494e-16	4.1026e-15	ENSMUSG00000000560;ENSMUSG00000001986;ENSMUSG00000003974;ENSMUSG00000010803;ENSMUSG00000015476;ENSMUSG00000020102;ENSMUSG00000020368;ENSMUSG00000020431;ENSMUSG00000020436;ENSMUSG00000020458;ENSMUSG00000020838;ENSMUSG00000021719;ENSMUSG00000022494;ENSMUSG00000023192;ENSMUSG00000024873;ENSMUSG00000025370;ENSMUSG00000025810;ENSMUSG00000025892;ENSMUSG00000026235;ENSMUSG00000026959;ENSMUSG00000028184;…
GO:0005623	cell	1531	17439	3.07206e-16	6.77593e-15	ENSMUSG00000000037;ENSMUSG00000000056;ENSMUSG00000000058;ENSMUSG00000000078;ENSMUSG00000000223;ENSMUSG00000000276;ENSMUSG00000000308;ENSMUSG00000000317;ENSMUSG00000000326;ENSMUSG00000000355;ENSMUSG00000000416;ENSMUSG00000000486;ENSMUSG00000000560;ENSMUSG00000000563;ENSMUSG00000000581;ENSMUSG00000000605;ENSMUSG00000000838;ENSMUSG00000000861;ENSMUSG00000001175;ENSMUSG00000001248;ENSMUSG00000001366;…
GO:0044446	intracellular organelle part	825	8244	6.2731e-16	1.35801e-14	ENSMUSG00000000037;ENSMUSG00000000056;ENSMUSG00000000058;ENSMUSG00000000078;ENSMUSG00000000308;ENSMUSG00000000355;ENSMUSG00000000486;ENSMUSG00000000560;ENSMUSG00000000563;ENSMUSG00000000581;ENSMUSG00000000605;ENSMUSG00000000838;ENSMUSG00000000861;ENSMUSG00000001175;ENSMUSG00000001248;ENSMUSG00000001467;ENSMUSG00000001552;ENSMUSG00000001833;ENSMUSG00000001962;ENSMUSG00000001998;ENSMUSG00000002015;…
GO:0008021	synaptic vesicle	57	224	3.45615e-15	7.3459e-14	ENSMUSG00000000416;ENSMUSG00000000486;ENSMUSG00000000560;ENSMUSG00000001175;ENSMUSG00000003380;ENSMUSG00000004961;ENSMUSG00000007021;ENSMUSG00000007207;ENSMUSG00000008892;ENSMUSG00000010086;ENSMUSG00000019302;ENSMUSG00000019478;ENSMUSG00000019790;ENSMUSG00000020486;ENSMUSG00000020894;ENSMUSG00000021071;ENSMUSG00000021596;ENSMUSG00000022789;ENSMUSG00000024381;ENSMUSG00000024479;ENSMUSG00000024743;…
GO:0005856	cytoskeleton	271	2123	4.4457e-15	9.2804e-14	ENSMUSG00000000056;ENSMUSG00000000416;ENSMUSG00000000486;ENSMUSG00000001175;ENSMUSG00000001552;ENSMUSG00000001833;ENSMUSG00000002546;ENSMUSG00000002997;ENSMUSG00000003657;ENSMUSG00000004187;ENSMUSG00000004677;ENSMUSG00000004771;ENSMUSG00000005125;ENSMUSG00000005237;ENSMUSG00000006095;ENSMUSG00000006219;ENSMUSG00000006304;ENSMUSG00000006699;ENSMUSG00000006717;ENSMUSG00000006740;ENSMUSG00000007207;…
GO:0042734	presynaptic membrane	51	187	4.81686e-15	9.8788e-14	ENSMUSG00000001986;ENSMUSG00000003974;ENSMUSG00000007207;ENSMUSG00000013033;ENSMUSG00000015968;ENSMUSG00000019790;ENSMUSG00000019943;ENSMUSG00000020368;ENSMUSG00000020838;ENSMUSG00000021719;ENSMUSG00000021721;ENSMUSG00000022789;ENSMUSG00000023192;ENSMUSG00000024109;ENSMUSG00000024743;ENSMUSG00000025370;ENSMUSG00000025964;ENSMUSG00000026235;ENSMUSG00000026824;ENSMUSG00000026959;ENSMUSG00000027273;…
GO:0098805	whole membrane	191	1348	5.85333e-15	1.17975e-13	ENSMUSG00000000058;ENSMUSG00000000560;ENSMUSG00000000605;ENSMUSG00000001175;ENSMUSG00000002103;ENSMUSG00000002997;ENSMUSG00000003948;ENSMUSG00000004626;ENSMUSG00000004771;ENSMUSG00000004843;ENSMUSG00000004961;ENSMUSG00000005125;ENSMUSG00000006711;ENSMUSG00000007021;ENSMUSG00000007038;ENSMUSG00000007207;ENSMUSG00000007655;ENSMUSG00000007783;ENSMUSG00000008892;ENSMUSG00000009292;ENSMUSG00000010057;…
GO:0031090	organelle membrane	300	2422	6.00994e-15	1.19078e-13	ENSMUSG00000000058;ENSMUSG00000000308;ENSMUSG00000000560;ENSMUSG00000000563;ENSMUSG00000000605;ENSMUSG00000001175;ENSMUSG00000001467;ENSMUSG00000002015;ENSMUSG00000002103;ENSMUSG00000002319;ENSMUSG00000002332;ENSMUSG00000002379;ENSMUSG00000002546;ENSMUSG00000003528;ENSMUSG00000003746;ENSMUSG00000003948;ENSMUSG00000004626;ENSMUSG00000004771;ENSMUSG00000004843;ENSMUSG00000004961;ENSMUSG00000005125;…
GO:0098588	bounding membrane of organelle	213	1563	8.66311e-15	1.68786e-13	ENSMUSG00000000058;ENSMUSG00000000560;ENSMUSG00000000605;ENSMUSG00000001175;ENSMUSG00000002015;ENSMUSG00000002103;ENSMUSG00000002546;ENSMUSG00000003746;ENSMUSG00000003948;ENSMUSG00000004626;ENSMUSG00000004771;ENSMUSG00000004843;ENSMUSG00000004961;ENSMUSG00000005125;ENSMUSG00000006567;ENSMUSG00000006699;ENSMUSG00000006711;ENSMUSG00000007021;ENSMUSG00000007038;ENSMUSG00000007207;ENSMUSG00000007655;…
GO:0099055	integral component of postsynaptic membrane	46	159	9.5043e-15	1.8214e-13	ENSMUSG00000000560;ENSMUSG00000001986;ENSMUSG00000003974;ENSMUSG00000010803;ENSMUSG00000015476;ENSMUSG00000020102;ENSMUSG00000020368;ENSMUSG00000020431;ENSMUSG00000020436;ENSMUSG00000020458;ENSMUSG00000020838;ENSMUSG00000022494;ENSMUSG00000023192;ENSMUSG00000024873;ENSMUSG00000025370;ENSMUSG00000025810;ENSMUSG00000025892;ENSMUSG00000026235;ENSMUSG00000026959;ENSMUSG00000028184;ENSMUSG00000028289;…
GO:0044433	cytoplasmic vesicle part	125	780	8.28927e-14	1.56293e-12	ENSMUSG00000000058;ENSMUSG00000000560;ENSMUSG00000000605;ENSMUSG00000001175;ENSMUSG00000003948;ENSMUSG00000004626;ENSMUSG00000004771;ENSMUSG00000004843;ENSMUSG00000004961;ENSMUSG00000005125;ENSMUSG00000006711;ENSMUSG00000007021;ENSMUSG00000007207;ENSMUSG00000007655;ENSMUSG00000008859;ENSMUSG00000009292;ENSMUSG00000010803;ENSMUSG00000013495;ENSMUSG00000013921;ENSMUSG00000016493;ENSMUSG00000018340;…
GO:0015630	microtubule cytoskeleton	170	1189	9.65535e-14	1.7916e-12	ENSMUSG00000000486;ENSMUSG00000001175;ENSMUSG00000002546;ENSMUSG00000002997;ENSMUSG00000004187;ENSMUSG00000004771;ENSMUSG00000005125;ENSMUSG00000005237;ENSMUSG00000006095;ENSMUSG00000006699;ENSMUSG00000006717;ENSMUSG00000006740;ENSMUSG00000007739;ENSMUSG00000009630;ENSMUSG00000011589;ENSMUSG00000012429;ENSMUSG00000014075;ENSMUSG00000014232;ENSMUSG00000015222;ENSMUSG00000018372;ENSMUSG00000018395;…
GO:0043231	intracellular membrane-bounded organelle	986	10395	2.70319e-13	4.93755e-12	ENSMUSG00000000037;ENSMUSG00000000056;ENSMUSG00000000058;ENSMUSG00000000078;ENSMUSG00000000276;ENSMUSG00000000308;ENSMUSG00000000317;ENSMUSG00000000326;ENSMUSG00000000563;ENSMUSG00000000581;ENSMUSG00000000605;ENSMUSG00000000838;ENSMUSG00000000861;ENSMUSG00000001175;ENSMUSG00000001248;ENSMUSG00000001441;ENSMUSG00000001467;ENSMUSG00000001472;ENSMUSG00000001552;ENSMUSG00000001962;ENSMUSG00000001988;…
GO:0044309	neuron spine	51	208	4.66006e-13	8.38095e-12	ENSMUSG00000000326;ENSMUSG00000000416;ENSMUSG00000001986;ENSMUSG00000002997;ENSMUSG00000003974;ENSMUSG00000005360;ENSMUSG00000006304;ENSMUSG00000006699;ENSMUSG00000007617;ENSMUSG00000019899;ENSMUSG00000019943;ENSMUSG00000020368;ENSMUSG00000020704;ENSMUSG00000021719;ENSMUSG00000022494;ENSMUSG00000022957;ENSMUSG00000024873;ENSMUSG00000025555;ENSMUSG00000025892;ENSMUSG00000025979;ENSMUSG00000026235;…
GO:0043197	dendritic spine	50	204	8.00921e-13	1.4186e-11	ENSMUSG00000000326;ENSMUSG00000000416;ENSMUSG00000001986;ENSMUSG00000002997;ENSMUSG00000003974;ENSMUSG00000005360;ENSMUSG00000006304;ENSMUSG00000006699;ENSMUSG00000007617;ENSMUSG00000019899;ENSMUSG00000019943;ENSMUSG00000020368;ENSMUSG00000020704;ENSMUSG00000021719;ENSMUSG00000022494;ENSMUSG00000022957;ENSMUSG00000024873;ENSMUSG00000025555;ENSMUSG00000025892;ENSMUSG00000025979;ENSMUSG00000026235;…
GO:0044459	plasma membrane part	342	2966	1.11496e-12	1.94536e-11	ENSMUSG00000000058;ENSMUSG00000000223;ENSMUSG00000000326;ENSMUSG00000000560;ENSMUSG00000000605;ENSMUSG00000001175;ENSMUSG00000001248;ENSMUSG00000001552;ENSMUSG00000001986;ENSMUSG00000002015;ENSMUSG00000002799;ENSMUSG00000003269;ENSMUSG00000003279;ENSMUSG00000003657;ENSMUSG00000003974;ENSMUSG00000004110;ENSMUSG00000004113;ENSMUSG00000004626;ENSMUSG00000004771;ENSMUSG00000005360;ENSMUSG00000006276;…
GO:0005874	microtubule	76	405	3.48782e-12	5.99598e-11	ENSMUSG00000002546;ENSMUSG00000004187;ENSMUSG00000004771;ENSMUSG00000005125;ENSMUSG00000005237;ENSMUSG00000006095;ENSMUSG00000006740;ENSMUSG00000007739;ENSMUSG00000011589;ENSMUSG00000015222;ENSMUSG00000018395;ENSMUSG00000018411;ENSMUSG00000019873;ENSMUSG00000020181;ENSMUSG00000021068;ENSMUSG00000021234;ENSMUSG00000022048;ENSMUSG00000022114;ENSMUSG00000022262;ENSMUSG00000022340;ENSMUSG00000022629;…
GO:0098889	intrinsic component of presynaptic membrane	35	116	3.84541e-12	6.51491e-11	ENSMUSG00000001986;ENSMUSG00000003974;ENSMUSG00000007207;ENSMUSG00000013033;ENSMUSG00000015968;ENSMUSG00000019943;ENSMUSG00000020368;ENSMUSG00000020838;ENSMUSG00000021719;ENSMUSG00000021721;ENSMUSG00000024109;ENSMUSG00000024743;ENSMUSG00000025370;ENSMUSG00000025964;ENSMUSG00000026235;ENSMUSG00000026824;ENSMUSG00000026959;ENSMUSG00000027273;ENSMUSG00000028399;ENSMUSG00000029503;ENSMUSG00000030307;…
GO:0031252	cell leading edge	77	421	9.44244e-12	1.57689e-10	ENSMUSG00000000560;ENSMUSG00000003269;ENSMUSG00000004626;ENSMUSG00000006304;ENSMUSG00000006699;ENSMUSG00000008475;ENSMUSG00000010803;ENSMUSG00000015222;ENSMUSG00000015766;ENSMUSG00000015968;ENSMUSG00000018001;ENSMUSG00000018012;ENSMUSG00000018411;ENSMUSG00000018507;ENSMUSG00000019889;ENSMUSG00000019943;ENSMUSG00000019966;ENSMUSG00000020152;ENSMUSG00000020315;ENSMUSG00000020436;ENSMUSG00000020669;…
GO:0099568	cytoplasmic region	89	520	1.00444e-11	1.65378e-10	ENSMUSG00000000416;ENSMUSG00000000486;ENSMUSG00000001833;ENSMUSG00000003657;ENSMUSG00000003863;ENSMUSG00000004677;ENSMUSG00000004980;ENSMUSG00000005237;ENSMUSG00000006356;ENSMUSG00000006699;ENSMUSG00000006740;ENSMUSG00000007655;ENSMUSG00000011751;ENSMUSG00000014075;ENSMUSG00000014232;ENSMUSG00000015222;ENSMUSG00000015733;ENSMUSG00000015766;ENSMUSG00000015932;ENSMUSG00000016256;ENSMUSG00000018395;…
GO:0099503	secretory vesicle	96	582	1.34164e-11	2.1783e-10	ENSMUSG00000000058;ENSMUSG00000000416;ENSMUSG00000000486;ENSMUSG00000000560;ENSMUSG00000001175;ENSMUSG00000003380;ENSMUSG00000003863;ENSMUSG00000004626;ENSMUSG00000004961;ENSMUSG00000006304;ENSMUSG00000006699;ENSMUSG00000007021;ENSMUSG00000007207;ENSMUSG00000007655;ENSMUSG00000008892;ENSMUSG00000010086;ENSMUSG00000016493;ENSMUSG00000019302;ENSMUSG00000019478;ENSMUSG00000019790;ENSMUSG00000019998;…
GO:0044430	cytoskeletal part	211	1666	1.67331e-11	2.67958e-10	ENSMUSG00000000056;ENSMUSG00000000486;ENSMUSG00000001175;ENSMUSG00000001552;ENSMUSG00000001833;ENSMUSG00000002546;ENSMUSG00000002997;ENSMUSG00000003657;ENSMUSG00000004187;ENSMUSG00000004677;ENSMUSG00000004771;ENSMUSG00000005125;ENSMUSG00000005237;ENSMUSG00000006095;ENSMUSG00000006219;ENSMUSG00000006304;ENSMUSG00000006699;ENSMUSG00000006717;ENSMUSG00000006740;ENSMUSG00000007207;ENSMUSG00000007739;…
GO:0098797	plasma membrane protein complex	90	537	2.47317e-11	3.90694e-10	ENSMUSG00000001175;ENSMUSG00000001552;ENSMUSG00000001986;ENSMUSG00000004110;ENSMUSG00000004113;ENSMUSG00000006276;ENSMUSG00000007207;ENSMUSG00000007783;ENSMUSG00000009731;ENSMUSG00000015766;ENSMUSG00000015968;ENSMUSG00000016346;ENSMUSG00000017412;ENSMUSG00000019790;ENSMUSG00000020734;ENSMUSG00000020894;ENSMUSG00000021730;ENSMUSG00000022342;ENSMUSG00000022416;ENSMUSG00000022494;ENSMUSG00000022636;…
GO:0032991	protein-containing complex	553	5393	3.31877e-11	5.17286e-10	ENSMUSG00000000058;ENSMUSG00000000355;ENSMUSG00000000486;ENSMUSG00000000560;ENSMUSG00000000563;ENSMUSG00000000581;ENSMUSG00000000838;ENSMUSG00000001175;ENSMUSG00000001366;ENSMUSG00000001552;ENSMUSG00000001833;ENSMUSG00000001986;ENSMUSG00000001998;ENSMUSG00000002015;ENSMUSG00000002107;ENSMUSG00000002319;ENSMUSG00000002379;ENSMUSG00000002477;ENSMUSG00000002546;ENSMUSG00000002658;ENSMUSG00000002997;…
GO:0099634	postsynaptic specialization membrane	36	132	4.89691e-11	7.53222e-10	ENSMUSG00000000560;ENSMUSG00000001986;ENSMUSG00000003269;ENSMUSG00000010803;ENSMUSG00000020102;ENSMUSG00000020431;ENSMUSG00000020436;ENSMUSG00000020458;ENSMUSG00000020599;ENSMUSG00000020734;ENSMUSG00000021719;ENSMUSG00000022494;ENSMUSG00000024873;ENSMUSG00000025658;ENSMUSG00000025892;ENSMUSG00000026959;ENSMUSG00000028289;ENSMUSG00000029211;ENSMUSG00000032452;ENSMUSG00000035653;ENSMUSG00000040373;…
GO:0005887	integral component of plasma membrane	186	1464	2.3966e-10	3.63848e-09	ENSMUSG00000000058;ENSMUSG00000000560;ENSMUSG00000000605;ENSMUSG00000001175;ENSMUSG00000001986;ENSMUSG00000002015;ENSMUSG00000002799;ENSMUSG00000003974;ENSMUSG00000005360;ENSMUSG00000007207;ENSMUSG00000007655;ENSMUSG00000007783;ENSMUSG00000009292;ENSMUSG00000009731;ENSMUSG00000010064;ENSMUSG00000010803;ENSMUSG00000013033;ENSMUSG00000015243;ENSMUSG00000015476;ENSMUSG00000015766;ENSMUSG00000015968;…
GO:0030659	cytoplasmic vesicle membrane	77	451	2.858e-10	4.28333e-09	ENSMUSG00000000058;ENSMUSG00000000560;ENSMUSG00000001175;ENSMUSG00000004626;ENSMUSG00000004771;ENSMUSG00000004961;ENSMUSG00000007021;ENSMUSG00000007207;ENSMUSG00000007655;ENSMUSG00000008859;ENSMUSG00000009292;ENSMUSG00000010803;ENSMUSG00000016493;ENSMUSG00000019302;ENSMUSG00000019478;ENSMUSG00000019790;ENSMUSG00000019852;ENSMUSG00000020297;ENSMUSG00000020386;ENSMUSG00000020436;ENSMUSG00000020894;…
GO:0099512	supramolecular fiber	132	944	3.05952e-10	4.52731e-09	ENSMUSG00000000056;ENSMUSG00000001552;ENSMUSG00000002546;ENSMUSG00000004187;ENSMUSG00000004677;ENSMUSG00000004771;ENSMUSG00000005125;ENSMUSG00000005237;ENSMUSG00000005583;ENSMUSG00000006095;ENSMUSG00000006304;ENSMUSG00000006740;ENSMUSG00000007617;ENSMUSG00000007739;ENSMUSG00000008136;ENSMUSG00000011589;ENSMUSG00000015222;ENSMUSG00000015968;ENSMUSG00000016382;ENSMUSG00000018012;ENSMUSG00000018395;…
GO:0048471	perinuclear region of cytoplasm	111	750	3.16037e-10	4.56971e-09	ENSMUSG00000000058;ENSMUSG00000000838;ENSMUSG00000002015;ENSMUSG00000002546;ENSMUSG00000002799;ENSMUSG00000002997;ENSMUSG00000004677;ENSMUSG00000004771;ENSMUSG00000004961;ENSMUSG00000005125;ENSMUSG00000006567;ENSMUSG00000006651;ENSMUSG00000006740;ENSMUSG00000007655;ENSMUSG00000007908;ENSMUSG00000015243;ENSMUSG00000018012;ENSMUSG00000018326;ENSMUSG00000018340;ENSMUSG00000019302;ENSMUSG00000019478;…
GO:0031226	intrinsic component of plasma membrane	193	1539	3.16635e-10	4.56971e-09	ENSMUSG00000000058;ENSMUSG00000000560;ENSMUSG00000000605;ENSMUSG00000001175;ENSMUSG00000001986;ENSMUSG00000002015;ENSMUSG00000002799;ENSMUSG00000003974;ENSMUSG00000005360;ENSMUSG00000007207;ENSMUSG00000007655;ENSMUSG00000007783;ENSMUSG00000009292;ENSMUSG00000009731;ENSMUSG00000010064;ENSMUSG00000010803;ENSMUSG00000013033;ENSMUSG00000015243;ENSMUSG00000015476;ENSMUSG00000015766;ENSMUSG00000015968;…
GO:0012506	vesicle membrane	79	470	3.59788e-10	5.12917e-09	ENSMUSG00000000058;ENSMUSG00000000560;ENSMUSG00000001175;ENSMUSG00000004626;ENSMUSG00000004771;ENSMUSG00000004961;ENSMUSG00000007021;ENSMUSG00000007207;ENSMUSG00000007655;ENSMUSG00000008859;ENSMUSG00000009292;ENSMUSG00000010803;ENSMUSG00000016493;ENSMUSG00000019302;ENSMUSG00000019478;ENSMUSG00000019790;ENSMUSG00000019852;ENSMUSG00000020297;ENSMUSG00000020386;ENSMUSG00000020436;ENSMUSG00000020894;…
GO:0099081	supramolecular polymer	132	949	4.34027e-10	6.11299e-09	ENSMUSG00000000056;ENSMUSG00000001552;ENSMUSG00000002546;ENSMUSG00000004187;ENSMUSG00000004677;ENSMUSG00000004771;ENSMUSG00000005125;ENSMUSG00000005237;ENSMUSG00000005583;ENSMUSG00000006095;ENSMUSG00000006304;ENSMUSG00000006740;ENSMUSG00000007617;ENSMUSG00000007739;ENSMUSG00000008136;ENSMUSG00000011589;ENSMUSG00000015222;ENSMUSG00000015968;ENSMUSG00000016382;ENSMUSG00000018012;ENSMUSG00000018395;…
GO:0098685	Schaffer collateral - CA1 synapse	30	104	4.44666e-10	6.11547e-09	ENSMUSG00000004113;ENSMUSG00000004771;ENSMUSG00000006699;ENSMUSG00000015829;ENSMUSG00000019790;ENSMUSG00000020102;ENSMUSG00000020431;ENSMUSG00000022055;ENSMUSG00000024109;ENSMUSG00000025855;ENSMUSG00000026235;ENSMUSG00000027303;ENSMUSG00000028161;ENSMUSG00000028289;ENSMUSG00000028399;ENSMUSG00000028488;ENSMUSG00000028969;ENSMUSG00000029053;ENSMUSG00000029071;ENSMUSG00000030102;ENSMUSG00000031012;…
GO:0099056	integral component of presynaptic membrane	30	104	4.44666e-10	6.11547e-09	ENSMUSG00000001986;ENSMUSG00000003974;ENSMUSG00000007207;ENSMUSG00000013033;ENSMUSG00000015968;ENSMUSG00000019943;ENSMUSG00000020368;ENSMUSG00000020838;ENSMUSG00000021721;ENSMUSG00000024109;ENSMUSG00000024743;ENSMUSG00000025370;ENSMUSG00000025964;ENSMUSG00000026235;ENSMUSG00000026824;ENSMUSG00000026959;ENSMUSG00000028399;ENSMUSG00000029503;ENSMUSG00000030307;ENSMUSG00000030806;ENSMUSG00000031517;…
GO:0099080	supramolecular complex	132	950	4.65227e-10	6.32384e-09	ENSMUSG00000000056;ENSMUSG00000001552;ENSMUSG00000002546;ENSMUSG00000004187;ENSMUSG00000004677;ENSMUSG00000004771;ENSMUSG00000005125;ENSMUSG00000005237;ENSMUSG00000005583;ENSMUSG00000006095;ENSMUSG00000006304;ENSMUSG00000006740;ENSMUSG00000007617;ENSMUSG00000007739;ENSMUSG00000008136;ENSMUSG00000011589;ENSMUSG00000015222;ENSMUSG00000015968;ENSMUSG00000016382;ENSMUSG00000018012;ENSMUSG00000018395;…
GO:0032838	plasma membrane bounded cell projection cytoplasm	45	205	5.5152e-10	7.41065e-09	ENSMUSG00000004980;ENSMUSG00000005237;ENSMUSG00000006740;ENSMUSG00000014075;ENSMUSG00000014232;ENSMUSG00000015222;ENSMUSG00000018395;ENSMUSG00000018411;ENSMUSG00000020198;ENSMUSG00000020368;ENSMUSG00000021363;ENSMUSG00000021936;ENSMUSG00000022055;ENSMUSG00000022262;ENSMUSG00000022340;ENSMUSG00000023966;ENSMUSG00000025035;ENSMUSG00000025920;ENSMUSG00000026131;ENSMUSG00000026426;ENSMUSG00000026585;…
GO:0098982	GABA-ergic synapse	28	93	5.67484e-10	7.5385e-09	ENSMUSG00000000560;ENSMUSG00000004892;ENSMUSG00000010803;ENSMUSG00000019943;ENSMUSG00000020436;ENSMUSG00000021721;ENSMUSG00000024109;ENSMUSG00000024743;ENSMUSG00000028020;ENSMUSG00000029211;ENSMUSG00000029212;ENSMUSG00000030102;ENSMUSG00000030307;ENSMUSG00000033910;ENSMUSG00000034912;ENSMUSG00000035653;ENSMUSG00000036790;ENSMUSG00000039809;ENSMUSG00000040003;ENSMUSG00000044288;ENSMUSG00000048304;…
GO:0044306	neuron projection terminus	42	187	9.83171e-10	1.29138e-08	ENSMUSG00000001986;ENSMUSG00000004113;ENSMUSG00000006304;ENSMUSG00000019890;ENSMUSG00000020198;ENSMUSG00000020894;ENSMUSG00000021730;ENSMUSG00000022048;ENSMUSG00000022957;ENSMUSG00000024256;ENSMUSG00000024261;ENSMUSG00000024381;ENSMUSG00000024743;ENSMUSG00000025889;ENSMUSG00000025892;ENSMUSG00000026235;ENSMUSG00000026904;ENSMUSG00000026959;ENSMUSG00000027568;ENSMUSG00000027820;ENSMUSG00000028051;…
GO:0098839	postsynaptic density membrane	27	92	2.15194e-09	2.79513e-08	ENSMUSG00000001986;ENSMUSG00000020102;ENSMUSG00000020431;ENSMUSG00000020458;ENSMUSG00000020599;ENSMUSG00000020734;ENSMUSG00000021719;ENSMUSG00000022494;ENSMUSG00000024873;ENSMUSG00000025658;ENSMUSG00000025892;ENSMUSG00000026959;ENSMUSG00000028289;ENSMUSG00000032452;ENSMUSG00000035653;ENSMUSG00000040373;ENSMUSG00000040407;ENSMUSG00000040537;ENSMUSG00000044667;ENSMUSG00000048304;ENSMUSG00000049583;…
GO:0098948	intrinsic component of postsynaptic specialization membrane	29	105	2.64053e-09	3.39206e-08	ENSMUSG00000000560;ENSMUSG00000001986;ENSMUSG00000010803;ENSMUSG00000020102;ENSMUSG00000020431;ENSMUSG00000020436;ENSMUSG00000020458;ENSMUSG00000021719;ENSMUSG00000022494;ENSMUSG00000024873;ENSMUSG00000025892;ENSMUSG00000026959;ENSMUSG00000028289;ENSMUSG00000029211;ENSMUSG00000032452;ENSMUSG00000035653;ENSMUSG00000040537;ENSMUSG00000044667;ENSMUSG00000048304;ENSMUSG00000052572;ENSMUSG00000053141;…
GO:0043198	dendritic shaft	22	66	4.73483e-09	6.01632e-08	ENSMUSG00000001986;ENSMUSG00000002997;ENSMUSG00000004113;ENSMUSG00000006304;ENSMUSG00000007617;ENSMUSG00000015222;ENSMUSG00000021719;ENSMUSG00000021730;ENSMUSG00000024873;ENSMUSG00000025920;ENSMUSG00000026235;ENSMUSG00000026514;ENSMUSG00000027568;ENSMUSG00000030098;ENSMUSG00000039671;ENSMUSG00000042249;ENSMUSG00000049583;ENSMUSG00000051331;ENSMUSG00000054640;ENSMUSG00000056755;ENSMUSG00000063887;…
GO:0005768	endosome	112	797	5.41854e-09	6.81105e-08	ENSMUSG00000000605;ENSMUSG00000003948;ENSMUSG00000004771;ENSMUSG00000004843;ENSMUSG00000004961;ENSMUSG00000005125;ENSMUSG00000006304;ENSMUSG00000006567;ENSMUSG00000006711;ENSMUSG00000006906;ENSMUSG00000007655;ENSMUSG00000008475;ENSMUSG00000010086;ENSMUSG00000013495;ENSMUSG00000013921;ENSMUSG00000018340;ENSMUSG00000018820;ENSMUSG00000019210;ENSMUSG00000019478;ENSMUSG00000019785;ENSMUSG00000019998;…
GO:0030672	synaptic vesicle membrane	31	121	5.54357e-09	6.82151e-08	ENSMUSG00000000560;ENSMUSG00000001175;ENSMUSG00000004961;ENSMUSG00000007021;ENSMUSG00000007207;ENSMUSG00000019302;ENSMUSG00000019478;ENSMUSG00000020894;ENSMUSG00000021596;ENSMUSG00000022789;ENSMUSG00000024381;ENSMUSG00000024479;ENSMUSG00000024743;ENSMUSG00000025889;ENSMUSG00000026150;ENSMUSG00000027522;ENSMUSG00000028488;ENSMUSG00000028879;ENSMUSG00000034799;ENSMUSG00000035640;ENSMUSG00000036438;…
GO:0099501	exocytic vesicle membrane	31	121	5.54357e-09	6.82151e-08	ENSMUSG00000000560;ENSMUSG00000001175;ENSMUSG00000004961;ENSMUSG00000007021;ENSMUSG00000007207;ENSMUSG00000019302;ENSMUSG00000019478;ENSMUSG00000020894;ENSMUSG00000021596;ENSMUSG00000022789;ENSMUSG00000024381;ENSMUSG00000024479;ENSMUSG00000024743;ENSMUSG00000025889;ENSMUSG00000026150;ENSMUSG00000027522;ENSMUSG00000028488;ENSMUSG00000028879;ENSMUSG00000034799;ENSMUSG00000035640;ENSMUSG00000036438;…
GO:0098686	hippocampal mossy fiber to CA3 synapse	18	46	6.43438e-09	7.8352e-08	ENSMUSG00000015829;ENSMUSG00000019790;ENSMUSG00000020102;ENSMUSG00000020431;ENSMUSG00000022285;ENSMUSG00000024479;ENSMUSG00000024743;ENSMUSG00000025855;ENSMUSG00000026959;ENSMUSG00000028289;ENSMUSG00000028399;ENSMUSG00000028488;ENSMUSG00000037541;ENSMUSG00000039166;ENSMUSG00000051412;ENSMUSG00000056073;ENSMUSG00000063063;ENSMUSG00000071862
GO:0005829	cytosol	383	3640	7.13814e-09	8.60257e-08	ENSMUSG00000000058;ENSMUSG00000000078;ENSMUSG00000000276;ENSMUSG00000000326;ENSMUSG00000000355;ENSMUSG00000000838;ENSMUSG00000001175;ENSMUSG00000001441;ENSMUSG00000001552;ENSMUSG00000002477;ENSMUSG00000002997;ENSMUSG00000003271;ENSMUSG00000003657;ENSMUSG00000003746;ENSMUSG00000003847;ENSMUSG00000004032;ENSMUSG00000004035;ENSMUSG00000004626;ENSMUSG00000004677;ENSMUSG00000004843;ENSMUSG00000004980;…
GO:0034705	potassium channel complex	26	91	7.95561e-09	9.39404e-08	ENSMUSG00000001175;ENSMUSG00000007207;ENSMUSG00000009731;ENSMUSG00000016346;ENSMUSG00000020894;ENSMUSG00000021730;ENSMUSG00000022342;ENSMUSG00000025221;ENSMUSG00000025892;ENSMUSG00000026824;ENSMUSG00000027273;ENSMUSG00000027827;ENSMUSG00000028033;ENSMUSG00000028631;ENSMUSG00000031576;ENSMUSG00000033998;ENSMUSG00000035681;ENSMUSG00000036438;ENSMUSG00000037624;ENSMUSG00000038077;ENSMUSG00000040407;…
GO:0120111	neuron projection cytoplasm	26	91	7.95561e-09	9.39404e-08	ENSMUSG00000004980;ENSMUSG00000006740;ENSMUSG00000015222;ENSMUSG00000018395;ENSMUSG00000020198;ENSMUSG00000020368;ENSMUSG00000021936;ENSMUSG00000022055;ENSMUSG00000022340;ENSMUSG00000025920;ENSMUSG00000026131;ENSMUSG00000026426;ENSMUSG00000027827;ENSMUSG00000029223;ENSMUSG00000029757;ENSMUSG00000030105;ENSMUSG00000030161;ENSMUSG00000031157;ENSMUSG00000031292;ENSMUSG00000033352;ENSMUSG00000042757;…
GO:0005794	Golgi apparatus	173	1405	1.11156e-08	1.29941e-07	ENSMUSG00000000058;ENSMUSG00000000605;ENSMUSG00000001998;ENSMUSG00000002015;ENSMUSG00000002546;ENSMUSG00000003380;ENSMUSG00000003746;ENSMUSG00000003948;ENSMUSG00000004771;ENSMUSG00000004846;ENSMUSG00000005148;ENSMUSG00000006567;ENSMUSG00000006699;ENSMUSG00000007655;ENSMUSG00000008658;ENSMUSG00000008855;ENSMUSG00000011831;ENSMUSG00000012429;ENSMUSG00000013921;ENSMUSG00000014353;ENSMUSG00000015243;…
GO:0099060	integral component of postsynaptic specialization membrane	27	99	1.24552e-08	1.44159e-07	ENSMUSG00000000560;ENSMUSG00000001986;ENSMUSG00000010803;ENSMUSG00000020102;ENSMUSG00000020431;ENSMUSG00000020436;ENSMUSG00000020458;ENSMUSG00000022494;ENSMUSG00000024873;ENSMUSG00000025892;ENSMUSG00000026959;ENSMUSG00000028289;ENSMUSG00000029211;ENSMUSG00000032452;ENSMUSG00000035653;ENSMUSG00000040537;ENSMUSG00000044667;ENSMUSG00000048304;ENSMUSG00000053141;ENSMUSG00000053550;ENSMUSG00000055078;…
GO:0008076	voltage-gated potassium channel complex	24	81	1.35126e-08	1.54865e-07	ENSMUSG00000001175;ENSMUSG00000007207;ENSMUSG00000009731;ENSMUSG00000016346;ENSMUSG00000020894;ENSMUSG00000021730;ENSMUSG00000022342;ENSMUSG00000025221;ENSMUSG00000026824;ENSMUSG00000027273;ENSMUSG00000027827;ENSMUSG00000028033;ENSMUSG00000028631;ENSMUSG00000031576;ENSMUSG00000033998;ENSMUSG00000035681;ENSMUSG00000036438;ENSMUSG00000037624;ENSMUSG00000038077;ENSMUSG00000040407;ENSMUSG00000041695;…
GO:0030658	transport vesicle membrane	39	182	1.55401e-08	1.76373e-07	ENSMUSG00000000560;ENSMUSG00000001175;ENSMUSG00000004961;ENSMUSG00000007021;ENSMUSG00000007207;ENSMUSG00000019302;ENSMUSG00000019478;ENSMUSG00000019852;ENSMUSG00000020386;ENSMUSG00000020894;ENSMUSG00000020986;ENSMUSG00000021596;ENSMUSG00000022789;ENSMUSG00000024381;ENSMUSG00000024479;ENSMUSG00000024743;ENSMUSG00000025889;ENSMUSG00000026150;ENSMUSG00000026335;ENSMUSG00000027522;ENSMUSG00000028488;…
GO:0043679	axon terminus	36	168	5.48497e-08	6.16532e-07	ENSMUSG00000001986;ENSMUSG00000004113;ENSMUSG00000006304;ENSMUSG00000019890;ENSMUSG00000020198;ENSMUSG00000021730;ENSMUSG00000022048;ENSMUSG00000022957;ENSMUSG00000024256;ENSMUSG00000024381;ENSMUSG00000024743;ENSMUSG00000025889;ENSMUSG00000025892;ENSMUSG00000026235;ENSMUSG00000026904;ENSMUSG00000026959;ENSMUSG00000027568;ENSMUSG00000028051;ENSMUSG00000029361;ENSMUSG00000029503;ENSMUSG00000029819;…
GO:0048786	presynaptic active zone	23	82	8.35314e-08	9.29983e-07	ENSMUSG00000003863;ENSMUSG00000003974;ENSMUSG00000007207;ENSMUSG00000015968;ENSMUSG00000019943;ENSMUSG00000020368;ENSMUSG00000024109;ENSMUSG00000026458;ENSMUSG00000027273;ENSMUSG00000028005;ENSMUSG00000029503;ENSMUSG00000030805;ENSMUSG00000030806;ENSMUSG00000031517;ENSMUSG00000034799;ENSMUSG00000035226;ENSMUSG00000037217;ENSMUSG00000037541;ENSMUSG00000040118;ENSMUSG00000055254;ENSMUSG00000056755;…
GO:0008328	ionotropic glutamate receptor complex	18	53	8.51397e-08	9.38947e-07	ENSMUSG00000001986;ENSMUSG00000007783;ENSMUSG00000015766;ENSMUSG00000020734;ENSMUSG00000022494;ENSMUSG00000024873;ENSMUSG00000025892;ENSMUSG00000026514;ENSMUSG00000026959;ENSMUSG00000037541;ENSMUSG00000038738;ENSMUSG00000040373;ENSMUSG00000052572;ENSMUSG00000053550;ENSMUSG00000056073;ENSMUSG00000059003;ENSMUSG00000059456;ENSMUSG00000063887
GO:0099513	polymeric cytoskeletal fiber	99	717	1.01576e-07	1.10974e-06	ENSMUSG00000000056;ENSMUSG00000001552;ENSMUSG00000002546;ENSMUSG00000004187;ENSMUSG00000004677;ENSMUSG00000004771;ENSMUSG00000005125;ENSMUSG00000005237;ENSMUSG00000006095;ENSMUSG00000006304;ENSMUSG00000006740;ENSMUSG00000007739;ENSMUSG00000011589;ENSMUSG00000015222;ENSMUSG00000016382;ENSMUSG00000018012;ENSMUSG00000018395;ENSMUSG00000018411;ENSMUSG00000019873;ENSMUSG00000020142;ENSMUSG00000020181;…
GO:0098878	neurotransmitter receptor complex	18	55	1.62287e-07	1.7566e-06	ENSMUSG00000001986;ENSMUSG00000007783;ENSMUSG00000015766;ENSMUSG00000020734;ENSMUSG00000022494;ENSMUSG00000024873;ENSMUSG00000025892;ENSMUSG00000026514;ENSMUSG00000026959;ENSMUSG00000037541;ENSMUSG00000038738;ENSMUSG00000040373;ENSMUSG00000052572;ENSMUSG00000053550;ENSMUSG00000056073;ENSMUSG00000059003;ENSMUSG00000059456;ENSMUSG00000063887
GO:0043228	non-membrane-bounded organelle	430	4278	1.88724e-07	2.02402e-06	ENSMUSG00000000037;ENSMUSG00000000056;ENSMUSG00000000058;ENSMUSG00000000078;ENSMUSG00000000355;ENSMUSG00000000416;ENSMUSG00000000486;ENSMUSG00000000581;ENSMUSG00000000838;ENSMUSG00000001175;ENSMUSG00000001552;ENSMUSG00000001833;ENSMUSG00000002015;ENSMUSG00000002319;ENSMUSG00000002546;ENSMUSG00000002997;ENSMUSG00000003279;ENSMUSG00000003423;ENSMUSG00000003657;ENSMUSG00000004187;ENSMUSG00000004677;…
GO:0019897	extrinsic component of plasma membrane	37	185	2.3239e-07	2.46283e-06	ENSMUSG00000000058;ENSMUSG00000001248;ENSMUSG00000001552;ENSMUSG00000003269;ENSMUSG00000016763;ENSMUSG00000017400;ENSMUSG00000018001;ENSMUSG00000019790;ENSMUSG00000024302;ENSMUSG00000025555;ENSMUSG00000025658;ENSMUSG00000027273;ENSMUSG00000027827;ENSMUSG00000029713;ENSMUSG00000030536;ENSMUSG00000030592;ENSMUSG00000030605;ENSMUSG00000031357;ENSMUSG00000031748;ENSMUSG00000032899;ENSMUSG00000036510;…
GO:0043232	intracellular non-membrane-bounded organelle	428	4263	2.33853e-07	2.46283e-06	ENSMUSG00000000037;ENSMUSG00000000056;ENSMUSG00000000058;ENSMUSG00000000078;ENSMUSG00000000355;ENSMUSG00000000416;ENSMUSG00000000486;ENSMUSG00000000581;ENSMUSG00000000838;ENSMUSG00000001175;ENSMUSG00000001552;ENSMUSG00000001833;ENSMUSG00000002015;ENSMUSG00000002319;ENSMUSG00000002546;ENSMUSG00000002997;ENSMUSG00000003423;ENSMUSG00000003657;ENSMUSG00000004187;ENSMUSG00000004677;ENSMUSG00000004771;…
GO:0099146	intrinsic component of postsynaptic density membrane	21	74	2.43265e-07	2.53908e-06	ENSMUSG00000001986;ENSMUSG00000020102;ENSMUSG00000020431;ENSMUSG00000020458;ENSMUSG00000021719;ENSMUSG00000022494;ENSMUSG00000024873;ENSMUSG00000025892;ENSMUSG00000026959;ENSMUSG00000028289;ENSMUSG00000032452;ENSMUSG00000035653;ENSMUSG00000040537;ENSMUSG00000044667;ENSMUSG00000048304;ENSMUSG00000052572;ENSMUSG00000053141;ENSMUSG00000059003;ENSMUSG00000068748;ENSMUSG00000071862;ENSMUSG00000075478
GO:0060076	excitatory synapse	20	68	2.46277e-07	2.54776e-06	ENSMUSG00000001986;ENSMUSG00000003657;ENSMUSG00000007617;ENSMUSG00000020102;ENSMUSG00000024109;ENSMUSG00000026341;ENSMUSG00000026824;ENSMUSG00000026959;ENSMUSG00000034799;ENSMUSG00000038738;ENSMUSG00000039361;ENSMUSG00000053550;ENSMUSG00000055254;ENSMUSG00000059003;ENSMUSG00000059974;ENSMUSG00000060780;ENSMUSG00000063063;ENSMUSG00000063887;ENSMUSG00000067889;ENSMUSG00000071862
GO:0031984	organelle subcompartment	173	1477	3.46859e-07	3.55683e-06	ENSMUSG00000000058;ENSMUSG00000000605;ENSMUSG00000001248;ENSMUSG00000001467;ENSMUSG00000001998;ENSMUSG00000002015;ENSMUSG00000002190;ENSMUSG00000002546;ENSMUSG00000003746;ENSMUSG00000004565;ENSMUSG00000004771;ENSMUSG00000004846;ENSMUSG00000006567;ENSMUSG00000006699;ENSMUSG00000007655;ENSMUSG00000007783;ENSMUSG00000007908;ENSMUSG00000008206;ENSMUSG00000008658;ENSMUSG00000009905;ENSMUSG00000013921;…
GO:0043204	perikaryon	35	173	3.65609e-07	3.71649e-06	ENSMUSG00000000223;ENSMUSG00000000308;ENSMUSG00000000838;ENSMUSG00000001986;ENSMUSG00000004980;ENSMUSG00000006304;ENSMUSG00000009292;ENSMUSG00000021719;ENSMUSG00000021936;ENSMUSG00000022240;ENSMUSG00000022454;ENSMUSG00000024256;ENSMUSG00000024713;ENSMUSG00000026235;ENSMUSG00000026335;ENSMUSG00000027419;ENSMUSG00000027568;ENSMUSG00000027827;ENSMUSG00000027834;ENSMUSG00000028969;ENSMUSG00000029291;…
GO:0016020	membrane	916	10104	5.35153e-07	5.39305e-06	ENSMUSG00000000058;ENSMUSG00000000223;ENSMUSG00000000276;ENSMUSG00000000308;ENSMUSG00000000326;ENSMUSG00000000355;ENSMUSG00000000402;ENSMUSG00000000560;ENSMUSG00000000563;ENSMUSG00000000605;ENSMUSG00000001175;ENSMUSG00000001248;ENSMUSG00000001467;ENSMUSG00000001552;ENSMUSG00000001986;ENSMUSG00000001998;ENSMUSG00000002015;ENSMUSG00000002103;ENSMUSG00000002190;ENSMUSG00000002319;ENSMUSG00000002332;…
GO:0031256	leading edge membrane	35	177	6.46662e-07	6.4611e-06	ENSMUSG00000000560;ENSMUSG00000006304;ENSMUSG00000006699;ENSMUSG00000010803;ENSMUSG00000015222;ENSMUSG00000015766;ENSMUSG00000015968;ENSMUSG00000018411;ENSMUSG00000019889;ENSMUSG00000019943;ENSMUSG00000020315;ENSMUSG00000020436;ENSMUSG00000020669;ENSMUSG00000021730;ENSMUSG00000021987;ENSMUSG00000022114;ENSMUSG00000022494;ENSMUSG00000024044;ENSMUSG00000026959;ENSMUSG00000027002;ENSMUSG00000028172;…
GO:0043209	myelin sheath	39	210	8.19623e-07	8.11982e-06	ENSMUSG00000000308;ENSMUSG00000000563;ENSMUSG00000001175;ENSMUSG00000005125;ENSMUSG00000006699;ENSMUSG00000008859;ENSMUSG00000015291;ENSMUSG00000017781;ENSMUSG00000018217;ENSMUSG00000020368;ENSMUSG00000020458;ENSMUSG00000020486;ENSMUSG00000020932;ENSMUSG00000021218;ENSMUSG00000021270;ENSMUSG00000022048;ENSMUSG00000022055;ENSMUSG00000022110;ENSMUSG00000022658;ENSMUSG00000024099;ENSMUSG00000025068;…
GO:0099061	integral component of postsynaptic density membrane	19	68	1.17063e-06	1.14997e-05	ENSMUSG00000001986;ENSMUSG00000020102;ENSMUSG00000020431;ENSMUSG00000020458;ENSMUSG00000022494;ENSMUSG00000024873;ENSMUSG00000025892;ENSMUSG00000026959;ENSMUSG00000028289;ENSMUSG00000032452;ENSMUSG00000035653;ENSMUSG00000040537;ENSMUSG00000044667;ENSMUSG00000048304;ENSMUSG00000053141;ENSMUSG00000059003;ENSMUSG00000068748;ENSMUSG00000071862;ENSMUSG00000075478
GO:0010008	endosome membrane	56	356	1.19073e-06	1.15997e-05	ENSMUSG00000000605;ENSMUSG00000003948;ENSMUSG00000004771;ENSMUSG00000004843;ENSMUSG00000004961;ENSMUSG00000005125;ENSMUSG00000006711;ENSMUSG00000013495;ENSMUSG00000013921;ENSMUSG00000018340;ENSMUSG00000018820;ENSMUSG00000019478;ENSMUSG00000019785;ENSMUSG00000020122;ENSMUSG00000020198;ENSMUSG00000020297;ENSMUSG00000020585;ENSMUSG00000020838;ENSMUSG00000022108;ENSMUSG00000024544;ENSMUSG00000026235;…
GO:0042383	sarcolemma	33	167	1.35765e-06	1.31165e-05	ENSMUSG00000000058;ENSMUSG00000007655;ENSMUSG00000015968;ENSMUSG00000017400;ENSMUSG00000018340;ENSMUSG00000019899;ENSMUSG00000021816;ENSMUSG00000023175;ENSMUSG00000024302;ENSMUSG00000024381;ENSMUSG00000026131;ENSMUSG00000026576;ENSMUSG00000026824;ENSMUSG00000028161;ENSMUSG00000029156;ENSMUSG00000029361;ENSMUSG00000029862;ENSMUSG00000030592;ENSMUSG00000030805;ENSMUSG00000032355;ENSMUSG00000032826;…
GO:0098791	Golgi subcompartment	95	720	1.44245e-06	1.38215e-05	ENSMUSG00000000058;ENSMUSG00000001998;ENSMUSG00000002015;ENSMUSG00000002546;ENSMUSG00000003746;ENSMUSG00000004771;ENSMUSG00000004846;ENSMUSG00000006567;ENSMUSG00000006699;ENSMUSG00000007655;ENSMUSG00000008658;ENSMUSG00000013921;ENSMUSG00000014353;ENSMUSG00000018999;ENSMUSG00000019785;ENSMUSG00000020122;ENSMUSG00000020149;ENSMUSG00000020198;ENSMUSG00000020297;ENSMUSG00000020386;ENSMUSG00000020894;…
GO:0032589	neuron projection membrane	19	69	1.49365e-06	1.41958e-05	ENSMUSG00000000560;ENSMUSG00000010803;ENSMUSG00000015968;ENSMUSG00000018411;ENSMUSG00000019943;ENSMUSG00000020315;ENSMUSG00000020436;ENSMUSG00000021730;ENSMUSG00000022494;ENSMUSG00000024044;ENSMUSG00000026959;ENSMUSG00000028172;ENSMUSG00000029211;ENSMUSG00000030161;ENSMUSG00000032011;ENSMUSG00000035681;ENSMUSG00000052516;ENSMUSG00000053550;ENSMUSG00000055078
GO:0043195	terminal bouton	20	76	1.74305e-06	1.64325e-05	ENSMUSG00000001986;ENSMUSG00000020198;ENSMUSG00000022048;ENSMUSG00000024256;ENSMUSG00000025889;ENSMUSG00000025892;ENSMUSG00000026959;ENSMUSG00000027568;ENSMUSG00000029503;ENSMUSG00000029819;ENSMUSG00000031214;ENSMUSG00000032532;ENSMUSG00000033615;ENSMUSG00000034799;ENSMUSG00000035681;ENSMUSG00000055254;ENSMUSG00000056073;ENSMUSG00000056755;ENSMUSG00000057230;ENSMUSG00000059003
GO:0019898	extrinsic component of membrane	51	317	1.79984e-06	1.68321e-05	ENSMUSG00000000058;ENSMUSG00000001248;ENSMUSG00000001552;ENSMUSG00000003269;ENSMUSG00000010086;ENSMUSG00000016763;ENSMUSG00000017400;ENSMUSG00000018001;ENSMUSG00000019790;ENSMUSG00000020986;ENSMUSG00000021219;ENSMUSG00000024302;ENSMUSG00000024381;ENSMUSG00000025555;ENSMUSG00000025658;ENSMUSG00000026643;ENSMUSG00000027273;ENSMUSG00000027384;ENSMUSG00000027827;ENSMUSG00000029713;ENSMUSG00000030536;…
GO:0032590	dendrite membrane	15	46	1.82941e-06	1.69728e-05	ENSMUSG00000000560;ENSMUSG00000010803;ENSMUSG00000015968;ENSMUSG00000019943;ENSMUSG00000020436;ENSMUSG00000021730;ENSMUSG00000022494;ENSMUSG00000026959;ENSMUSG00000028172;ENSMUSG00000029211;ENSMUSG00000030161;ENSMUSG00000032011;ENSMUSG00000035681;ENSMUSG00000053550;ENSMUSG00000055078
GO:0044431	Golgi apparatus part	100	775	2.09926e-06	1.93231e-05	ENSMUSG00000000058;ENSMUSG00000001998;ENSMUSG00000002015;ENSMUSG00000002546;ENSMUSG00000003746;ENSMUSG00000004771;ENSMUSG00000004846;ENSMUSG00000006567;ENSMUSG00000006699;ENSMUSG00000007655;ENSMUSG00000008658;ENSMUSG00000013921;ENSMUSG00000014353;ENSMUSG00000018999;ENSMUSG00000019785;ENSMUSG00000019997;ENSMUSG00000020122;ENSMUSG00000020149;ENSMUSG00000020198;ENSMUSG00000020297;ENSMUSG00000020386;…
GO:0048787	presynaptic active zone membrane	13	36	2.42032e-06	2.21044e-05	ENSMUSG00000007207;ENSMUSG00000015968;ENSMUSG00000019943;ENSMUSG00000020368;ENSMUSG00000024109;ENSMUSG00000027273;ENSMUSG00000029503;ENSMUSG00000030805;ENSMUSG00000030806;ENSMUSG00000031517;ENSMUSG00000040118;ENSMUSG00000056755;ENSMUSG00000059857
GO:0044441	ciliary part	63	428	2.66301e-06	2.41322e-05	ENSMUSG00000002997;ENSMUSG00000004032;ENSMUSG00000005237;ENSMUSG00000006740;ENSMUSG00000014075;ENSMUSG00000014232;ENSMUSG00000018395;ENSMUSG00000018411;ENSMUSG00000019889;ENSMUSG00000019986;ENSMUSG00000020462;ENSMUSG00000020486;ENSMUSG00000020990;ENSMUSG00000021068;ENSMUSG00000021270;ENSMUSG00000021363;ENSMUSG00000021537;ENSMUSG00000021983;ENSMUSG00000022262;ENSMUSG00000022621;ENSMUSG00000023966;…
GO:0005802	trans-Golgi network	38	212	2.75627e-06	2.47853e-05	ENSMUSG00000001998;ENSMUSG00000004771;ENSMUSG00000004846;ENSMUSG00000006567;ENSMUSG00000008658;ENSMUSG00000013921;ENSMUSG00000019785;ENSMUSG00000020198;ENSMUSG00000020297;ENSMUSG00000020894;ENSMUSG00000020993;ENSMUSG00000024566;ENSMUSG00000024713;ENSMUSG00000026335;ENSMUSG00000027273;ENSMUSG00000027522;ENSMUSG00000027820;ENSMUSG00000029126;ENSMUSG00000030704;ENSMUSG00000030805;ENSMUSG00000030872;…
GO:0005783	endoplasmic reticulum	188	1686	2.86099e-06	2.55305e-05	ENSMUSG00000000058;ENSMUSG00000000605;ENSMUSG00000001248;ENSMUSG00000001467;ENSMUSG00000002015;ENSMUSG00000002083;ENSMUSG00000002190;ENSMUSG00000002332;ENSMUSG00000003271;ENSMUSG00000003746;ENSMUSG00000004035;ENSMUSG00000004565;ENSMUSG00000004846;ENSMUSG00000006567;ENSMUSG00000007655;ENSMUSG00000007783;ENSMUSG00000007908;ENSMUSG00000008206;ENSMUSG00000008892;ENSMUSG00000009905;ENSMUSG00000015222;…
GO:0044440	endosomal part	57	376	3.14735e-06	2.78731e-05	ENSMUSG00000000605;ENSMUSG00000003948;ENSMUSG00000004771;ENSMUSG00000004843;ENSMUSG00000004961;ENSMUSG00000005125;ENSMUSG00000006711;ENSMUSG00000013495;ENSMUSG00000013921;ENSMUSG00000018340;ENSMUSG00000018820;ENSMUSG00000019478;ENSMUSG00000019785;ENSMUSG00000020122;ENSMUSG00000020198;ENSMUSG00000020297;ENSMUSG00000020585;ENSMUSG00000020838;ENSMUSG00000022108;ENSMUSG00000024544;ENSMUSG00000026235;…
GO:0030027	lamellipodium	34	189	8.32943e-06	7.32113e-05	ENSMUSG00000004626;ENSMUSG00000006304;ENSMUSG00000006699;ENSMUSG00000008475;ENSMUSG00000018012;ENSMUSG00000018507;ENSMUSG00000019966;ENSMUSG00000020152;ENSMUSG00000021338;ENSMUSG00000022957;ENSMUSG00000023800;ENSMUSG00000024290;ENSMUSG00000024501;ENSMUSG00000025085;ENSMUSG00000026341;ENSMUSG00000027002;ENSMUSG00000027273;ENSMUSG00000027500;ENSMUSG00000028969;ENSMUSG00000029148;ENSMUSG00000029291;…
GO:0030667	secretory granule membrane	21	91	9.31458e-06	8.12593e-05	ENSMUSG00000000058;ENSMUSG00000004626;ENSMUSG00000004961;ENSMUSG00000007655;ENSMUSG00000016493;ENSMUSG00000019790;ENSMUSG00000020894;ENSMUSG00000023175;ENSMUSG00000024261;ENSMUSG00000025473;ENSMUSG00000025889;ENSMUSG00000026335;ENSMUSG00000030102;ENSMUSG00000032181;ENSMUSG00000036817;ENSMUSG00000037428;ENSMUSG00000037685;ENSMUSG00000051412;ENSMUSG00000054423;ENSMUSG00000062995;ENSMUSG00000072770
GO:0044437	vacuolar part	42	259	1.16541e-05	0.000100916	ENSMUSG00000002103;ENSMUSG00000003948;ENSMUSG00000007038;ENSMUSG00000009292;ENSMUSG00000010057;ENSMUSG00000013495;ENSMUSG00000018171;ENSMUSG00000018340;ENSMUSG00000019302;ENSMUSG00000020057;ENSMUSG00000020297;ENSMUSG00000020585;ENSMUSG00000020932;ENSMUSG00000022622;ENSMUSG00000024131;ENSMUSG00000024743;ENSMUSG00000026426;ENSMUSG00000027015;ENSMUSG00000027366;ENSMUSG00000027411;ENSMUSG00000027438;…
GO:0017146	NMDA selective glutamate receptor complex	7	12	1.24309e-05	0.000106851	ENSMUSG00000015766;ENSMUSG00000020734;ENSMUSG00000026959;ENSMUSG00000038738;ENSMUSG00000059003;ENSMUSG00000059456;ENSMUSG00000063887
GO:0097449	astrocyte projection	8	16	1.29792e-05	0.000110749	ENSMUSG00000003974;ENSMUSG00000020932;ENSMUSG00000021116;ENSMUSG00000024261;ENSMUSG00000028756;ENSMUSG00000031760;ENSMUSG00000037624;ENSMUSG00000049583
GO:0030017	sarcomere	35	202	1.44254e-05	0.000122197	ENSMUSG00000001552;ENSMUSG00000005583;ENSMUSG00000007617;ENSMUSG00000008136;ENSMUSG00000015968;ENSMUSG00000019907;ENSMUSG00000020315;ENSMUSG00000020635;ENSMUSG00000021024;ENSMUSG00000021816;ENSMUSG00000024381;ENSMUSG00000026131;ENSMUSG00000028161;ENSMUSG00000029361;ENSMUSG00000030077;ENSMUSG00000030592;ENSMUSG00000030774;ENSMUSG00000031312;ENSMUSG00000031590;ENSMUSG00000031636;ENSMUSG00000032186;…
GO:0099535	synapse-associated extracellular matrix	5	6	1.94041e-05	0.00016319	ENSMUSG00000004892;ENSMUSG00000015829;ENSMUSG00000028364;ENSMUSG00000029309;ENSMUSG00000068748
GO:0030018	Z disc	26	134	2.41536e-05	0.000201683	ENSMUSG00000001552;ENSMUSG00000007617;ENSMUSG00000008136;ENSMUSG00000015968;ENSMUSG00000019907;ENSMUSG00000020635;ENSMUSG00000021816;ENSMUSG00000024381;ENSMUSG00000026131;ENSMUSG00000028161;ENSMUSG00000029361;ENSMUSG00000030592;ENSMUSG00000030774;ENSMUSG00000031312;ENSMUSG00000031590;ENSMUSG00000031636;ENSMUSG00000032826;ENSMUSG00000042249;ENSMUSG00000049281;ENSMUSG00000051331;ENSMUSG00000054640;…
GO:0031234	extrinsic component of cytoplasmic side of plasma membrane	21	97	2.62948e-05	0.000218005	ENSMUSG00000000058;ENSMUSG00000001248;ENSMUSG00000017400;ENSMUSG00000018001;ENSMUSG00000024302;ENSMUSG00000025555;ENSMUSG00000027273;ENSMUSG00000027827;ENSMUSG00000029713;ENSMUSG00000030536;ENSMUSG00000030592;ENSMUSG00000031357;ENSMUSG00000031748;ENSMUSG00000032899;ENSMUSG00000037681;ENSMUSG00000040287;ENSMUSG00000057614;ENSMUSG00000059456;ENSMUSG00000071658;ENSMUSG00000073609;ENSMUSG00000074259
GO:0014704	intercalated disc	15	56	2.68057e-05	0.000220675	ENSMUSG00000001552;ENSMUSG00000011751;ENSMUSG00000018340;ENSMUSG00000022865;ENSMUSG00000026576;ENSMUSG00000030774;ENSMUSG00000031137;ENSMUSG00000032826;ENSMUSG00000041695;ENSMUSG00000044393;ENSMUSG00000054640;ENSMUSG00000057738;ENSMUSG00000064329;ENSMUSG00000069601;ENSMUSG00000075318
GO:0097386	glial cell projection	10	27	2.76608e-05	0.000226122	ENSMUSG00000003974;ENSMUSG00000018411;ENSMUSG00000020932;ENSMUSG00000021116;ENSMUSG00000024261;ENSMUSG00000028756;ENSMUSG00000028822;ENSMUSG00000031760;ENSMUSG00000037624;ENSMUSG00000049583
GO:0034704	calcium channel complex	16	64	3.71032e-05	0.000301206	ENSMUSG00000004110;ENSMUSG00000004113;ENSMUSG00000015968;ENSMUSG00000017412;ENSMUSG00000020635;ENSMUSG00000022416;ENSMUSG00000027748;ENSMUSG00000030592;ENSMUSG00000033486;ENSMUSG00000036438;ENSMUSG00000040118;ENSMUSG00000040287;ENSMUSG00000041710;ENSMUSG00000049676;ENSMUSG00000051331;ENSMUSG00000057378
GO:0005929	cilium	77	601	3.92688e-05	0.000316588	ENSMUSG00000002997;ENSMUSG00000004032;ENSMUSG00000005237;ENSMUSG00000006740;ENSMUSG00000007655;ENSMUSG00000007739;ENSMUSG00000014075;ENSMUSG00000014232;ENSMUSG00000018395;ENSMUSG00000018411;ENSMUSG00000019889;ENSMUSG00000019986;ENSMUSG00000020462;ENSMUSG00000020486;ENSMUSG00000020793;ENSMUSG00000020990;ENSMUSG00000021068;ENSMUSG00000021114;ENSMUSG00000021270;ENSMUSG00000021363;ENSMUSG00000021537;…
GO:0044449	contractile fiber part	35	212	4.12902e-05	0.000330605	ENSMUSG00000001552;ENSMUSG00000005583;ENSMUSG00000007617;ENSMUSG00000008136;ENSMUSG00000015968;ENSMUSG00000019907;ENSMUSG00000020315;ENSMUSG00000020635;ENSMUSG00000021024;ENSMUSG00000021816;ENSMUSG00000024381;ENSMUSG00000026131;ENSMUSG00000028161;ENSMUSG00000029361;ENSMUSG00000030077;ENSMUSG00000030592;ENSMUSG00000030774;ENSMUSG00000031312;ENSMUSG00000031590;ENSMUSG00000031636;ENSMUSG00000032186;…
GO:0034706	sodium channel complex	9	23	4.21389e-05	0.000335104	ENSMUSG00000023033;ENSMUSG00000025892;ENSMUSG00000038260;ENSMUSG00000049281;ENSMUSG00000056073;ENSMUSG00000057182;ENSMUSG00000064329;ENSMUSG00000075316;ENSMUSG00000075318
GO:0070032	synaptobrevin 2-SNAP-25-syntaxin-1a-complexin I complex	4	4	4.29013e-05	0.000338862	ENSMUSG00000007207;ENSMUSG00000020894;ENSMUSG00000027273;ENSMUSG00000033615
GO:0005765	lysosomal membrane	31	179	4.38653e-05	0.000344151	ENSMUSG00000002103;ENSMUSG00000003948;ENSMUSG00000007038;ENSMUSG00000009292;ENSMUSG00000010057;ENSMUSG00000013495;ENSMUSG00000018340;ENSMUSG00000020057;ENSMUSG00000020585;ENSMUSG00000020932;ENSMUSG00000024743;ENSMUSG00000026426;ENSMUSG00000027015;ENSMUSG00000027366;ENSMUSG00000027411;ENSMUSG00000027900;ENSMUSG00000029617;ENSMUSG00000030105;ENSMUSG00000030534;ENSMUSG00000032741;ENSMUSG00000036469;…
GO:0031967	organelle envelope	129	1134	4.58833e-05	0.000357584	ENSMUSG00000000058;ENSMUSG00000000308;ENSMUSG00000000563;ENSMUSG00000001175;ENSMUSG00000002083;ENSMUSG00000002190;ENSMUSG00000002319;ENSMUSG00000002332;ENSMUSG00000002379;ENSMUSG00000003528;ENSMUSG00000005360;ENSMUSG00000005980;ENSMUSG00000007207;ENSMUSG00000007783;ENSMUSG00000008206;ENSMUSG00000008892;ENSMUSG00000009863;ENSMUSG00000014226;ENSMUSG00000015970;ENSMUSG00000018042;ENSMUSG00000018068;…
GO:0031975	envelope	129	1135	4.776e-05	0.000369744	ENSMUSG00000000058;ENSMUSG00000000308;ENSMUSG00000000563;ENSMUSG00000001175;ENSMUSG00000002083;ENSMUSG00000002190;ENSMUSG00000002319;ENSMUSG00000002332;ENSMUSG00000002379;ENSMUSG00000003528;ENSMUSG00000005360;ENSMUSG00000005980;ENSMUSG00000007207;ENSMUSG00000007783;ENSMUSG00000008206;ENSMUSG00000008892;ENSMUSG00000009863;ENSMUSG00000014226;ENSMUSG00000015970;ENSMUSG00000018042;ENSMUSG00000018068;…
GO:0098852	lytic vacuole membrane	31	180	4.8951e-05	0.000376472	ENSMUSG00000002103;ENSMUSG00000003948;ENSMUSG00000007038;ENSMUSG00000009292;ENSMUSG00000010057;ENSMUSG00000013495;ENSMUSG00000018340;ENSMUSG00000020057;ENSMUSG00000020585;ENSMUSG00000020932;ENSMUSG00000024743;ENSMUSG00000026426;ENSMUSG00000027015;ENSMUSG00000027366;ENSMUSG00000027411;ENSMUSG00000027900;ENSMUSG00000029617;ENSMUSG00000030105;ENSMUSG00000030534;ENSMUSG00000032741;ENSMUSG00000036469;…
GO:0005774	vacuolar membrane	38	241	5.57747e-05	0.000426148	ENSMUSG00000002103;ENSMUSG00000003948;ENSMUSG00000007038;ENSMUSG00000009292;ENSMUSG00000010057;ENSMUSG00000013495;ENSMUSG00000018171;ENSMUSG00000018340;ENSMUSG00000019302;ENSMUSG00000020057;ENSMUSG00000020585;ENSMUSG00000020932;ENSMUSG00000024131;ENSMUSG00000024743;ENSMUSG00000026426;ENSMUSG00000027015;ENSMUSG00000027366;ENSMUSG00000027411;ENSMUSG00000027438;ENSMUSG00000027900;ENSMUSG00000029617;…
GO:0005815	microtubule organizing center	89	727	5.61448e-05	0.00042619	ENSMUSG00000000486;ENSMUSG00000002997;ENSMUSG00000004771;ENSMUSG00000005125;ENSMUSG00000006699;ENSMUSG00000006740;ENSMUSG00000007739;ENSMUSG00000011589;ENSMUSG00000012429;ENSMUSG00000014075;ENSMUSG00000014232;ENSMUSG00000018372;ENSMUSG00000018395;ENSMUSG00000019907;ENSMUSG00000019986;ENSMUSG00000020142;ENSMUSG00000020640;ENSMUSG00000021068;ENSMUSG00000021114;ENSMUSG00000021363;ENSMUSG00000021537;…
GO:0098945	intrinsic component of presynaptic active zone membrane	9	24	6.25864e-05	0.000472023	ENSMUSG00000015968;ENSMUSG00000019943;ENSMUSG00000020368;ENSMUSG00000024109;ENSMUSG00000029503;ENSMUSG00000031517;ENSMUSG00000040118;ENSMUSG00000056755;ENSMUSG00000059857
GO:0030118	clathrin coat	13	47	6.34073e-05	0.000475148	ENSMUSG00000006276;ENSMUSG00000028033;ENSMUSG00000028524;ENSMUSG00000028923;ENSMUSG00000030534;ENSMUSG00000039361;ENSMUSG00000040701;ENSMUSG00000041236;ENSMUSG00000041685;ENSMUSG00000047547;ENSMUSG00000057230;ENSMUSG00000059834;ENSMUSG00000070000
GO:0043292	contractile fiber	37	234	6.534e-05	0.000486512	ENSMUSG00000001552;ENSMUSG00000005583;ENSMUSG00000007617;ENSMUSG00000008136;ENSMUSG00000015968;ENSMUSG00000019907;ENSMUSG00000020315;ENSMUSG00000020635;ENSMUSG00000021024;ENSMUSG00000021816;ENSMUSG00000024381;ENSMUSG00000026131;ENSMUSG00000026385;ENSMUSG00000027447;ENSMUSG00000028161;ENSMUSG00000029361;ENSMUSG00000030077;ENSMUSG00000030592;ENSMUSG00000030774;ENSMUSG00000031312;ENSMUSG00000031590;…
GO:1904115	axon cytoplasm	14	55	9.07831e-05	0.00066746	ENSMUSG00000006740;ENSMUSG00000018395;ENSMUSG00000020198;ENSMUSG00000022055;ENSMUSG00000022340;ENSMUSG00000026131;ENSMUSG00000026426;ENSMUSG00000029223;ENSMUSG00000029757;ENSMUSG00000030105;ENSMUSG00000042757;ENSMUSG00000052572;ENSMUSG00000062444;ENSMUSG00000074657
GO:0097440	apical dendrite	9	25	9.07837e-05	0.00066746	ENSMUSG00000006304;ENSMUSG00000015222;ENSMUSG00000021730;ENSMUSG00000022037;ENSMUSG00000022957;ENSMUSG00000026904;ENSMUSG00000031012;ENSMUSG00000059456;ENSMUSG00000074657
GO:0031253	cell projection membrane	48	338	9.77728e-05	0.000709992	ENSMUSG00000000560;ENSMUSG00000006304;ENSMUSG00000006699;ENSMUSG00000010803;ENSMUSG00000015222;ENSMUSG00000015766;ENSMUSG00000015968;ENSMUSG00000018411;ENSMUSG00000019943;ENSMUSG00000020315;ENSMUSG00000020436;ENSMUSG00000020669;ENSMUSG00000021270;ENSMUSG00000021730;ENSMUSG00000021987;ENSMUSG00000022099;ENSMUSG00000022114;ENSMUSG00000022494;ENSMUSG00000024044;ENSMUSG00000024131;ENSMUSG00000025235;…
GO:0044304	main axon	17	76	9.77833e-05	0.000709992	ENSMUSG00000011751;ENSMUSG00000015222;ENSMUSG00000018411;ENSMUSG00000020315;ENSMUSG00000024044;ENSMUSG00000024381;ENSMUSG00000027827;ENSMUSG00000032011;ENSMUSG00000032532;ENSMUSG00000035681;ENSMUSG00000052516;ENSMUSG00000052572;ENSMUSG00000057738;ENSMUSG00000062591;ENSMUSG00000064329;ENSMUSG00000069601;ENSMUSG00000075318
GO:0030315	T-tubule	16	69	9.87114e-05	0.000712306	ENSMUSG00000015968;ENSMUSG00000021816;ENSMUSG00000024381;ENSMUSG00000026824;ENSMUSG00000029361;ENSMUSG00000030592;ENSMUSG00000032826;ENSMUSG00000039166;ENSMUSG00000040118;ENSMUSG00000040287;ENSMUSG00000041695;ENSMUSG00000051331;ENSMUSG00000054640;ENSMUSG00000064329;ENSMUSG00000069601;ENSMUSG00000075318
GO:0098589	membrane region	54	395	0.000103616	0.000743114	ENSMUSG00000000058;ENSMUSG00000002997;ENSMUSG00000007655;ENSMUSG00000013921;ENSMUSG00000015243;ENSMUSG00000015829;ENSMUSG00000016493;ENSMUSG00000018411;ENSMUSG00000019943;ENSMUSG00000020122;ENSMUSG00000020431;ENSMUSG00000020838;ENSMUSG00000022505;ENSMUSG00000022865;ENSMUSG00000023175;ENSMUSG00000024479;ENSMUSG00000026527;ENSMUSG00000026576;ENSMUSG00000027273;ENSMUSG00000027568;ENSMUSG00000027748;…
GO:0098562	cytoplasmic side of membrane	30	179	0.000107228	0.000764327	ENSMUSG00000000058;ENSMUSG00000001248;ENSMUSG00000001552;ENSMUSG00000017400;ENSMUSG00000018001;ENSMUSG00000018411;ENSMUSG00000019188;ENSMUSG00000019943;ENSMUSG00000020932;ENSMUSG00000024302;ENSMUSG00000025555;ENSMUSG00000027273;ENSMUSG00000027366;ENSMUSG00000027568;ENSMUSG00000027827;ENSMUSG00000028161;ENSMUSG00000029713;ENSMUSG00000030536;ENSMUSG00000030592;ENSMUSG00000031357;ENSMUSG00000031748;…
GO:0031674	I band	26	146	0.000109414	0.000775181	ENSMUSG00000001552;ENSMUSG00000007617;ENSMUSG00000008136;ENSMUSG00000015968;ENSMUSG00000019907;ENSMUSG00000020635;ENSMUSG00000021816;ENSMUSG00000024381;ENSMUSG00000026131;ENSMUSG00000028161;ENSMUSG00000029361;ENSMUSG00000030592;ENSMUSG00000030774;ENSMUSG00000031312;ENSMUSG00000031590;ENSMUSG00000031636;ENSMUSG00000032826;ENSMUSG00000042249;ENSMUSG00000049281;ENSMUSG00000051331;ENSMUSG00000054640;…
GO:0044291	cell-cell contact zone	17	77	0.000116134	0.000817836	ENSMUSG00000001552;ENSMUSG00000011751;ENSMUSG00000018340;ENSMUSG00000022865;ENSMUSG00000026576;ENSMUSG00000030774;ENSMUSG00000031137;ENSMUSG00000032826;ENSMUSG00000041695;ENSMUSG00000044393;ENSMUSG00000054640;ENSMUSG00000054793;ENSMUSG00000055421;ENSMUSG00000057738;ENSMUSG00000064329;ENSMUSG00000069601;ENSMUSG00000075318
GO:0030016	myofibril	35	223	0.000118109	0.000826763	ENSMUSG00000001552;ENSMUSG00000005583;ENSMUSG00000007617;ENSMUSG00000008136;ENSMUSG00000015968;ENSMUSG00000019907;ENSMUSG00000020315;ENSMUSG00000020635;ENSMUSG00000021024;ENSMUSG00000021816;ENSMUSG00000024381;ENSMUSG00000026131;ENSMUSG00000028161;ENSMUSG00000029361;ENSMUSG00000030077;ENSMUSG00000030592;ENSMUSG00000030774;ENSMUSG00000031312;ENSMUSG00000031590;ENSMUSG00000031636;ENSMUSG00000032186;…
GO:0045121	membrane raft	52	379	0.000125795	0.000875322	ENSMUSG00000000058;ENSMUSG00000002997;ENSMUSG00000007655;ENSMUSG00000013921;ENSMUSG00000015243;ENSMUSG00000015829;ENSMUSG00000018411;ENSMUSG00000019943;ENSMUSG00000020122;ENSMUSG00000020431;ENSMUSG00000020838;ENSMUSG00000022505;ENSMUSG00000022865;ENSMUSG00000023175;ENSMUSG00000024479;ENSMUSG00000026527;ENSMUSG00000026576;ENSMUSG00000027273;ENSMUSG00000027568;ENSMUSG00000027748;ENSMUSG00000027820;…
GO:0098857	membrane microdomain	52	380	0.000134525	0.000930528	ENSMUSG00000000058;ENSMUSG00000002997;ENSMUSG00000007655;ENSMUSG00000013921;ENSMUSG00000015243;ENSMUSG00000015829;ENSMUSG00000018411;ENSMUSG00000019943;ENSMUSG00000020122;ENSMUSG00000020431;ENSMUSG00000020838;ENSMUSG00000022505;ENSMUSG00000022865;ENSMUSG00000023175;ENSMUSG00000024479;ENSMUSG00000026527;ENSMUSG00000026576;ENSMUSG00000027273;ENSMUSG00000027568;ENSMUSG00000027748;ENSMUSG00000027820;…
GO:0000139	Golgi membrane	71	566	0.000148559	0.00102156	ENSMUSG00000000058;ENSMUSG00000002015;ENSMUSG00000002546;ENSMUSG00000003746;ENSMUSG00000006567;ENSMUSG00000006699;ENSMUSG00000007655;ENSMUSG00000013921;ENSMUSG00000014353;ENSMUSG00000018999;ENSMUSG00000020122;ENSMUSG00000020149;ENSMUSG00000020198;ENSMUSG00000020297;ENSMUSG00000020386;ENSMUSG00000020986;ENSMUSG00000021087;ENSMUSG00000021360;ENSMUSG00000021504;ENSMUSG00000021969;ENSMUSG00000022108;…
GO:0009898	cytoplasmic side of plasma membrane	27	157	0.000149534	0.00102225	ENSMUSG00000000058;ENSMUSG00000001248;ENSMUSG00000001552;ENSMUSG00000017400;ENSMUSG00000018001;ENSMUSG00000018411;ENSMUSG00000019943;ENSMUSG00000024302;ENSMUSG00000025555;ENSMUSG00000027273;ENSMUSG00000027568;ENSMUSG00000027827;ENSMUSG00000028161;ENSMUSG00000029713;ENSMUSG00000030536;ENSMUSG00000030592;ENSMUSG00000031357;ENSMUSG00000031748;ENSMUSG00000032899;ENSMUSG00000037681;ENSMUSG00000040287;…
GO:0032127	dense core granule membrane	5	8	0.000157612	0.00107121	ENSMUSG00000004961;ENSMUSG00000019790;ENSMUSG00000024261;ENSMUSG00000025473;ENSMUSG00000054423
GO:0016323	basolateral plasma membrane	36	236	0.000170692	0.00115341	ENSMUSG00000005360;ENSMUSG00000006567;ENSMUSG00000007655;ENSMUSG00000009376;ENSMUSG00000010064;ENSMUSG00000016493;ENSMUSG00000019943;ENSMUSG00000020122;ENSMUSG00000021270;ENSMUSG00000021567;ENSMUSG00000021730;ENSMUSG00000021733;ENSMUSG00000022865;ENSMUSG00000026576;ENSMUSG00000026904;ENSMUSG00000027130;ENSMUSG00000027748;ENSMUSG00000028631;ENSMUSG00000029428;ENSMUSG00000030805;ENSMUSG00000031012;…
GO:0005875	microtubule associated complex	25	142	0.000177166	0.00119027	ENSMUSG00000005237;ENSMUSG00000006740;ENSMUSG00000014075;ENSMUSG00000015222;ENSMUSG00000018395;ENSMUSG00000020849;ENSMUSG00000021288;ENSMUSG00000022262;ENSMUSG00000022629;ENSMUSG00000025410;ENSMUSG00000026494;ENSMUSG00000026585;ENSMUSG00000027012;ENSMUSG00000028447;ENSMUSG00000028613;ENSMUSG00000029757;ENSMUSG00000031176;ENSMUSG00000033987;ENSMUSG00000038011;ENSMUSG00000041144;ENSMUSG00000041362;…
GO:0098688	parallel fiber to Purkinje cell synapse	9	27	0.000179527	0.00119924	ENSMUSG00000001986;ENSMUSG00000003657;ENSMUSG00000020102;ENSMUSG00000026824;ENSMUSG00000026959;ENSMUSG00000039361;ENSMUSG00000059003;ENSMUSG00000063063;ENSMUSG00000067889
GO:0070044	synaptobrevin 2-SNAP-25-syntaxin-1a complex	4	5	0.000200636	0.00131328	ENSMUSG00000007207;ENSMUSG00000020894;ENSMUSG00000027273;ENSMUSG00000027438
GO:0098966	perisynaptic extracellular matrix	4	5	0.000200636	0.00131328	ENSMUSG00000004892;ENSMUSG00000015829;ENSMUSG00000028364;ENSMUSG00000068748
GO:0099012	neuronal dense core vesicle membrane	4	5	0.000200636	0.00131328	ENSMUSG00000004961;ENSMUSG00000019790;ENSMUSG00000024261;ENSMUSG00000054423
GO:0005773	vacuole	67	532	0.000201093	0.00131328	ENSMUSG00000002083;ENSMUSG00000002103;ENSMUSG00000003948;ENSMUSG00000004626;ENSMUSG00000004843;ENSMUSG00000006699;ENSMUSG00000007038;ENSMUSG00000009292;ENSMUSG00000010057;ENSMUSG00000013495;ENSMUSG00000016256;ENSMUSG00000018171;ENSMUSG00000018340;ENSMUSG00000019302;ENSMUSG00000019998;ENSMUSG00000020057;ENSMUSG00000020297;ENSMUSG00000020585;ENSMUSG00000020894;ENSMUSG00000020932;ENSMUSG00000022285;…
GO:0031201	SNARE complex	12	46	0.000221879	0.00144098	ENSMUSG00000007207;ENSMUSG00000019790;ENSMUSG00000020848;ENSMUSG00000020894;ENSMUSG00000027273;ENSMUSG00000027438;ENSMUSG00000027522;ENSMUSG00000028879;ENSMUSG00000030805;ENSMUSG00000030806;ENSMUSG00000033615;ENSMUSG00000051412
GO:0098803	respiratory chain complex	17	81	0.000223137	0.00144114	ENSMUSG00000002379;ENSMUSG00000009863;ENSMUSG00000021520;ENSMUSG00000021764;ENSMUSG00000022354;ENSMUSG00000022820;ENSMUSG00000024099;ENSMUSG00000031231;ENSMUSG00000059734;ENSMUSG00000064341;ENSMUSG00000064345;ENSMUSG00000064351;ENSMUSG00000064358;ENSMUSG00000064360;ENSMUSG00000064363;ENSMUSG00000064367;ENSMUSG00000064370
GO:0005819	spindle	47	341	0.000233445	0.00149944	ENSMUSG00000000486;ENSMUSG00000001175;ENSMUSG00000002546;ENSMUSG00000004771;ENSMUSG00000006699;ENSMUSG00000006717;ENSMUSG00000009630;ENSMUSG00000014075;ENSMUSG00000018372;ENSMUSG00000018395;ENSMUSG00000021068;ENSMUSG00000021363;ENSMUSG00000021701;ENSMUSG00000024137;ENSMUSG00000024277;ENSMUSG00000024426;ENSMUSG00000024474;ENSMUSG00000025035;ENSMUSG00000025420;ENSMUSG00000026426;ENSMUSG00000026585;…
GO:0032839	dendrite cytoplasm	11	40	0.000243573	0.00154748	ENSMUSG00000015222;ENSMUSG00000020368;ENSMUSG00000021936;ENSMUSG00000025920;ENSMUSG00000027827;ENSMUSG00000030161;ENSMUSG00000031292;ENSMUSG00000033352;ENSMUSG00000056073;ENSMUSG00000074657;ENSMUSG00000078485
GO:0044295	axonal growth cone	11	40	0.000243573	0.00154748	ENSMUSG00000006740;ENSMUSG00000018411;ENSMUSG00000018507;ENSMUSG00000021068;ENSMUSG00000021270;ENSMUSG00000024109;ENSMUSG00000026235;ENSMUSG00000027273;ENSMUSG00000031517;ENSMUSG00000041362;ENSMUSG00000041936
GO:0099243	extrinsic component of synaptic membrane	8	23	0.000295491	0.00186719	ENSMUSG00000003269;ENSMUSG00000019790;ENSMUSG00000025555;ENSMUSG00000025658;ENSMUSG00000039361;ENSMUSG00000040003;ENSMUSG00000040407;ENSMUSG00000063063
GO:0070469	respiratory chain	18	91	0.000321552	0.00200999	ENSMUSG00000002379;ENSMUSG00000009863;ENSMUSG00000021520;ENSMUSG00000021764;ENSMUSG00000022354;ENSMUSG00000022820;ENSMUSG00000024099;ENSMUSG00000031231;ENSMUSG00000059734;ENSMUSG00000064341;ENSMUSG00000064345;ENSMUSG00000064351;ENSMUSG00000064358;ENSMUSG00000064360;ENSMUSG00000064363;ENSMUSG00000064367;ENSMUSG00000064368;ENSMUSG00000064370
GO:0043083	synaptic cleft	7	18	0.000323249	0.00200999	ENSMUSG00000001986;ENSMUSG00000019899;ENSMUSG00000026959;ENSMUSG00000029309;ENSMUSG00000033569;ENSMUSG00000036510;ENSMUSG00000041936
GO:0043194	axon initial segment	7	18	0.000323249	0.00200999	ENSMUSG00000011751;ENSMUSG00000015222;ENSMUSG00000024381;ENSMUSG00000032532;ENSMUSG00000064329;ENSMUSG00000069601;ENSMUSG00000075318
GO:0043203	axon hillock	5	9	0.000330902	0.00204669	ENSMUSG00000011751;ENSMUSG00000015222;ENSMUSG00000021721;ENSMUSG00000029053;ENSMUSG00000032532
GO:0005938	cell cortex	45	328	0.000347231	0.00213638	ENSMUSG00000000416;ENSMUSG00000000486;ENSMUSG00000001833;ENSMUSG00000003657;ENSMUSG00000003863;ENSMUSG00000004677;ENSMUSG00000006356;ENSMUSG00000006699;ENSMUSG00000007655;ENSMUSG00000011751;ENSMUSG00000015733;ENSMUSG00000015766;ENSMUSG00000015932;ENSMUSG00000016256;ENSMUSG00000019997;ENSMUSG00000020152;ENSMUSG00000020189;ENSMUSG00000020315;ENSMUSG00000020486;ENSMUSG00000021357;ENSMUSG00000022099;…
GO:0098563	intrinsic component of synaptic vesicle membrane	14	62	0.0003548	0.00217153	ENSMUSG00000000560;ENSMUSG00000007207;ENSMUSG00000019302;ENSMUSG00000019478;ENSMUSG00000020894;ENSMUSG00000024479;ENSMUSG00000027522;ENSMUSG00000028879;ENSMUSG00000037217;ENSMUSG00000037685;ENSMUSG00000040722;ENSMUSG00000047187;ENSMUSG00000051412;ENSMUSG00000079477
GO:0005813	centrosome	64	513	0.000357626	0.00217742	ENSMUSG00000002997;ENSMUSG00000004771;ENSMUSG00000005125;ENSMUSG00000007739;ENSMUSG00000011589;ENSMUSG00000012429;ENSMUSG00000014075;ENSMUSG00000014232;ENSMUSG00000018372;ENSMUSG00000018395;ENSMUSG00000019907;ENSMUSG00000019986;ENSMUSG00000020142;ENSMUSG00000020640;ENSMUSG00000021068;ENSMUSG00000021114;ENSMUSG00000021363;ENSMUSG00000021537;ENSMUSG00000021597;ENSMUSG00000021701;ENSMUSG00000022018;…
GO:0031594	neuromuscular junction	18	93	0.00042459	0.00257174	ENSMUSG00000007021;ENSMUSG00000016382;ENSMUSG00000019790;ENSMUSG00000019899;ENSMUSG00000022055;ENSMUSG00000022865;ENSMUSG00000026235;ENSMUSG00000028289;ENSMUSG00000028969;ENSMUSG00000029838;ENSMUSG00000030691;ENSMUSG00000030806;ENSMUSG00000034799;ENSMUSG00000052572;ENSMUSG00000061689;ENSMUSG00000062991;ENSMUSG00000069601;ENSMUSG00000072235
GO:0043235	receptor complex	50	379	0.000429157	0.002586	ENSMUSG00000000560;ENSMUSG00000001986;ENSMUSG00000007783;ENSMUSG00000007888;ENSMUSG00000010803;ENSMUSG00000015766;ENSMUSG00000019790;ENSMUSG00000020122;ENSMUSG00000020436;ENSMUSG00000020734;ENSMUSG00000022494;ENSMUSG00000022636;ENSMUSG00000024799;ENSMUSG00000024873;ENSMUSG00000025892;ENSMUSG00000026235;ENSMUSG00000026514;ENSMUSG00000026616;ENSMUSG00000026836;ENSMUSG00000026959;ENSMUSG00000027303;…
GO:0005635	nuclear envelope	58	458	0.000453843	0.00272073	ENSMUSG00000000058;ENSMUSG00000002190;ENSMUSG00000002319;ENSMUSG00000005980;ENSMUSG00000007207;ENSMUSG00000008206;ENSMUSG00000014226;ENSMUSG00000018068;ENSMUSG00000020074;ENSMUSG00000020122;ENSMUSG00000020189;ENSMUSG00000020458;ENSMUSG00000020978;ENSMUSG00000021537;ENSMUSG00000021987;ENSMUSG00000022051;ENSMUSG00000022338;ENSMUSG00000022820;ENSMUSG00000022855;ENSMUSG00000022957;ENSMUSG00000024109;…
GO:0001518	voltage-gated sodium channel complex	6	14	0.000475457	0.00282559	ENSMUSG00000023033;ENSMUSG00000049281;ENSMUSG00000057182;ENSMUSG00000064329;ENSMUSG00000075316;ENSMUSG00000075318
GO:0099059	integral component of presynaptic active zone membrane	7	19	0.000476169	0.00282559	ENSMUSG00000015968;ENSMUSG00000019943;ENSMUSG00000020368;ENSMUSG00000024109;ENSMUSG00000029503;ENSMUSG00000031517;ENSMUSG00000056755
GO:0005770	late endosome	34	231	0.000498725	0.00294449	ENSMUSG00000000605;ENSMUSG00000003948;ENSMUSG00000004771;ENSMUSG00000004843;ENSMUSG00000006567;ENSMUSG00000018340;ENSMUSG00000019998;ENSMUSG00000020122;ENSMUSG00000020297;ENSMUSG00000020585;ENSMUSG00000025241;ENSMUSG00000026426;ENSMUSG00000027366;ENSMUSG00000027411;ENSMUSG00000027447;ENSMUSG00000028559;ENSMUSG00000029126;ENSMUSG00000029617;ENSMUSG00000030105;ENSMUSG00000030534;ENSMUSG00000031696;…
GO:0061825	podosome core	3	3	0.000530517	0.00311646	ENSMUSG00000006304;ENSMUSG00000020152;ENSMUSG00000026341
GO:0005764	lysosome	55	432	0.000552422	0.00322891	ENSMUSG00000002083;ENSMUSG00000002103;ENSMUSG00000003948;ENSMUSG00000004626;ENSMUSG00000004843;ENSMUSG00000007038;ENSMUSG00000009292;ENSMUSG00000010057;ENSMUSG00000013495;ENSMUSG00000016256;ENSMUSG00000018340;ENSMUSG00000019998;ENSMUSG00000020057;ENSMUSG00000020297;ENSMUSG00000020585;ENSMUSG00000020932;ENSMUSG00000022285;ENSMUSG00000024743;ENSMUSG00000025241;ENSMUSG00000025473;ENSMUSG00000026426;…
GO:0099544	perisynaptic space	4	6	0.000563101	0.00327495	ENSMUSG00000004892;ENSMUSG00000015829;ENSMUSG00000028364;ENSMUSG00000068748
GO:0000323	lytic vacuole	55	433	0.000584152	0.00338057	ENSMUSG00000002083;ENSMUSG00000002103;ENSMUSG00000003948;ENSMUSG00000004626;ENSMUSG00000004843;ENSMUSG00000007038;ENSMUSG00000009292;ENSMUSG00000010057;ENSMUSG00000013495;ENSMUSG00000016256;ENSMUSG00000018340;ENSMUSG00000019998;ENSMUSG00000020057;ENSMUSG00000020297;ENSMUSG00000020585;ENSMUSG00000020932;ENSMUSG00000022285;ENSMUSG00000024743;ENSMUSG00000025241;ENSMUSG00000025473;ENSMUSG00000026426;…
GO:0005891	voltage-gated calcium channel complex	11	44	0.000598159	0.00344457	ENSMUSG00000004110;ENSMUSG00000004113;ENSMUSG00000015968;ENSMUSG00000017412;ENSMUSG00000022416;ENSMUSG00000030592;ENSMUSG00000033486;ENSMUSG00000040118;ENSMUSG00000040287;ENSMUSG00000049676;ENSMUSG00000051331
GO:0030286	dynein complex	13	58	0.000615233	0.00352195	ENSMUSG00000005237;ENSMUSG00000014075;ENSMUSG00000022262;ENSMUSG00000025410;ENSMUSG00000027012;ENSMUSG00000029757;ENSMUSG00000031176;ENSMUSG00000033987;ENSMUSG00000038011;ENSMUSG00000041144;ENSMUSG00000042523;ENSMUSG00000047459;ENSMUSG00000096141
GO:0005885	Arp2/3 protein complex	5	10	0.000617621	0.00352195	ENSMUSG00000006304;ENSMUSG00000008475;ENSMUSG00000020152;ENSMUSG00000026341;ENSMUSG00000029465
GO:0031902	late endosome membrane	20	112	0.000626365	0.00355447	ENSMUSG00000000605;ENSMUSG00000003948;ENSMUSG00000004843;ENSMUSG00000018340;ENSMUSG00000020297;ENSMUSG00000020585;ENSMUSG00000026426;ENSMUSG00000027366;ENSMUSG00000027411;ENSMUSG00000028559;ENSMUSG00000029126;ENSMUSG00000030105;ENSMUSG00000030534;ENSMUSG00000036469;ENSMUSG00000036503;ENSMUSG00000041236;ENSMUSG00000051412;ENSMUSG00000057375;ENSMUSG00000079477;ENSMUSG00000115987
GO:0031227	intrinsic component of endoplasmic reticulum membrane	24	146	0.000668451	0.00377497	ENSMUSG00000001248;ENSMUSG00000007783;ENSMUSG00000018820;ENSMUSG00000018999;ENSMUSG00000019188;ENSMUSG00000020368;ENSMUSG00000020458;ENSMUSG00000020484;ENSMUSG00000021843;ENSMUSG00000022337;ENSMUSG00000024799;ENSMUSG00000027366;ENSMUSG00000030102;ENSMUSG00000030104;ENSMUSG00000031708;ENSMUSG00000037071;ENSMUSG00000037681;ENSMUSG00000041220;ENSMUSG00000045294;ENSMUSG00000052428;ENSMUSG00000067212;…
GO:0044448	cell cortex part	29	190	0.000692022	0.0038893	ENSMUSG00000000486;ENSMUSG00000001833;ENSMUSG00000003657;ENSMUSG00000003863;ENSMUSG00000011751;ENSMUSG00000015733;ENSMUSG00000015932;ENSMUSG00000016256;ENSMUSG00000020152;ENSMUSG00000020189;ENSMUSG00000020315;ENSMUSG00000020486;ENSMUSG00000021357;ENSMUSG00000022099;ENSMUSG00000027748;ENSMUSG00000028005;ENSMUSG00000029053;ENSMUSG00000033763;ENSMUSG00000034799;ENSMUSG00000035226;ENSMUSG00000043251;…
GO:0005930	axoneme	20	113	0.000704188	0.00393874	ENSMUSG00000005237;ENSMUSG00000014075;ENSMUSG00000014232;ENSMUSG00000018395;ENSMUSG00000018411;ENSMUSG00000021363;ENSMUSG00000022262;ENSMUSG00000023966;ENSMUSG00000025035;ENSMUSG00000026585;ENSMUSG00000027676;ENSMUSG00000030276;ENSMUSG00000038011;ENSMUSG00000040220;ENSMUSG00000041144;ENSMUSG00000042523;ENSMUSG00000047459;ENSMUSG00000062591;ENSMUSG00000066643;ENSMUSG00000096141
GO:0055037	recycling endosome	26	165	0.000788797	0.004378	ENSMUSG00000004771;ENSMUSG00000004961;ENSMUSG00000005125;ENSMUSG00000013921;ENSMUSG00000018820;ENSMUSG00000019478;ENSMUSG00000019998;ENSMUSG00000021596;ENSMUSG00000022957;ENSMUSG00000027411;ENSMUSG00000027692;ENSMUSG00000028879;ENSMUSG00000029126;ENSMUSG00000029757;ENSMUSG00000030534;ENSMUSG00000030691;ENSMUSG00000031441;ENSMUSG00000032826;ENSMUSG00000033998;ENSMUSG00000035805;ENSMUSG00000040569;…
GO:0097014	ciliary plasm	20	114	0.000790211	0.004378	ENSMUSG00000005237;ENSMUSG00000014075;ENSMUSG00000014232;ENSMUSG00000018395;ENSMUSG00000018411;ENSMUSG00000021363;ENSMUSG00000022262;ENSMUSG00000023966;ENSMUSG00000025035;ENSMUSG00000026585;ENSMUSG00000027676;ENSMUSG00000030276;ENSMUSG00000038011;ENSMUSG00000040220;ENSMUSG00000041144;ENSMUSG00000042523;ENSMUSG00000047459;ENSMUSG00000062591;ENSMUSG00000066643;ENSMUSG00000096141
GO:0005789	endoplasmic reticulum membrane	101	914	0.000825452	0.00455167	ENSMUSG00000000605;ENSMUSG00000001248;ENSMUSG00000001467;ENSMUSG00000002015;ENSMUSG00000002190;ENSMUSG00000004565;ENSMUSG00000004846;ENSMUSG00000007655;ENSMUSG00000007783;ENSMUSG00000007908;ENSMUSG00000008206;ENSMUSG00000009905;ENSMUSG00000018042;ENSMUSG00000018820;ENSMUSG00000018999;ENSMUSG00000019188;ENSMUSG00000019802;ENSMUSG00000019873;ENSMUSG00000019877;ENSMUSG00000019970;ENSMUSG00000020122;…
GO:0030141	secretory granule	50	391	0.000871997	0.00478575	ENSMUSG00000000058;ENSMUSG00000003863;ENSMUSG00000004626;ENSMUSG00000004961;ENSMUSG00000006304;ENSMUSG00000006699;ENSMUSG00000007207;ENSMUSG00000007655;ENSMUSG00000016493;ENSMUSG00000019478;ENSMUSG00000019790;ENSMUSG00000019998;ENSMUSG00000020427;ENSMUSG00000020894;ENSMUSG00000022037;ENSMUSG00000022622;ENSMUSG00000022865;ENSMUSG00000023175;ENSMUSG00000023951;ENSMUSG00000024261;ENSMUSG00000024517;…
GO:0042175	nuclear outer membrane-endoplasmic reticulum membrane network	103	938	0.000910947	0.00497615	ENSMUSG00000000605;ENSMUSG00000001248;ENSMUSG00000001467;ENSMUSG00000002015;ENSMUSG00000002190;ENSMUSG00000004565;ENSMUSG00000004846;ENSMUSG00000007655;ENSMUSG00000007783;ENSMUSG00000007908;ENSMUSG00000008206;ENSMUSG00000009905;ENSMUSG00000018042;ENSMUSG00000018820;ENSMUSG00000018999;ENSMUSG00000019188;ENSMUSG00000019802;ENSMUSG00000019873;ENSMUSG00000019877;ENSMUSG00000019970;ENSMUSG00000020122;…
GO:0005858	axonemal dynein complex	7	21	0.000951427	0.00514916	ENSMUSG00000005237;ENSMUSG00000022262;ENSMUSG00000038011;ENSMUSG00000041144;ENSMUSG00000042523;ENSMUSG00000047459;ENSMUSG00000096141
GO:1902710	GABA receptor complex	7	21	0.000951427	0.00514916	ENSMUSG00000000560;ENSMUSG00000010803;ENSMUSG00000020436;ENSMUSG00000029211;ENSMUSG00000029212;ENSMUSG00000039809;ENSMUSG00000055078
GO:0031045	dense core granule	8	27	0.000998787	0.00538056	ENSMUSG00000004961;ENSMUSG00000019790;ENSMUSG00000024261;ENSMUSG00000024743;ENSMUSG00000025473;ENSMUSG00000041268;ENSMUSG00000046230;ENSMUSG00000054423
GO:0030117	membrane coat	18	100	0.00104071	0.00555519	ENSMUSG00000001998;ENSMUSG00000006276;ENSMUSG00000020198;ENSMUSG00000020386;ENSMUSG00000020986;ENSMUSG00000028033;ENSMUSG00000028524;ENSMUSG00000028923;ENSMUSG00000030534;ENSMUSG00000039361;ENSMUSG00000040701;ENSMUSG00000041236;ENSMUSG00000041685;ENSMUSG00000047547;ENSMUSG00000057230;ENSMUSG00000059834;ENSMUSG00000062444;ENSMUSG00000070000
GO:0048475	coated membrane	18	100	0.00104071	0.00555519	ENSMUSG00000001998;ENSMUSG00000006276;ENSMUSG00000020198;ENSMUSG00000020386;ENSMUSG00000020986;ENSMUSG00000028033;ENSMUSG00000028524;ENSMUSG00000028923;ENSMUSG00000030534;ENSMUSG00000039361;ENSMUSG00000040701;ENSMUSG00000041236;ENSMUSG00000041685;ENSMUSG00000047547;ENSMUSG00000057230;ENSMUSG00000059834;ENSMUSG00000062444;ENSMUSG00000070000
GO:0030897	HOPS complex	5	11	0.00105688	0.00556526	ENSMUSG00000027411;ENSMUSG00000031667;ENSMUSG00000037234;ENSMUSG00000041236;ENSMUSG00000052566
GO:0098833	presynaptic endocytic zone	5	11	0.00105688	0.00556526	ENSMUSG00000022789;ENSMUSG00000022957;ENSMUSG00000039361;ENSMUSG00000041685;ENSMUSG00000047547
GO:0098992	neuronal dense core vesicle	5	11	0.00105688	0.00556526	ENSMUSG00000004961;ENSMUSG00000019790;ENSMUSG00000024261;ENSMUSG00000041268;ENSMUSG00000054423
GO:0098827	endoplasmic reticulum subcompartment	101	921	0.00106242	0.00556937	ENSMUSG00000000605;ENSMUSG00000001248;ENSMUSG00000001467;ENSMUSG00000002015;ENSMUSG00000002190;ENSMUSG00000004565;ENSMUSG00000004846;ENSMUSG00000007655;ENSMUSG00000007783;ENSMUSG00000007908;ENSMUSG00000008206;ENSMUSG00000009905;ENSMUSG00000018042;ENSMUSG00000018820;ENSMUSG00000018999;ENSMUSG00000019188;ENSMUSG00000019802;ENSMUSG00000019873;ENSMUSG00000019877;ENSMUSG00000019970;ENSMUSG00000020122;…
GO:0098890	extrinsic component of postsynaptic membrane	6	16	0.00110068	0.00574419	ENSMUSG00000003269;ENSMUSG00000025555;ENSMUSG00000025658;ENSMUSG00000040003;ENSMUSG00000040407;ENSMUSG00000063063
GO:0005746	mitochondrial respiratory chain	15	77	0.00115935	0.00602348	ENSMUSG00000002379;ENSMUSG00000009863;ENSMUSG00000021520;ENSMUSG00000021764;ENSMUSG00000022354;ENSMUSG00000022820;ENSMUSG00000024099;ENSMUSG00000031231;ENSMUSG00000059734;ENSMUSG00000064341;ENSMUSG00000064345;ENSMUSG00000064351;ENSMUSG00000064360;ENSMUSG00000064363;ENSMUSG00000064367
GO:0097441	basal dendrite	4	7	0.00122943	0.00635933	ENSMUSG00000015222;ENSMUSG00000021936;ENSMUSG00000026904;ENSMUSG00000028488
GO:0031300	intrinsic component of organelle membrane	35	253	0.00128934	0.00660797	ENSMUSG00000000560;ENSMUSG00000004961;ENSMUSG00000007207;ENSMUSG00000018999;ENSMUSG00000019302;ENSMUSG00000019478;ENSMUSG00000019809;ENSMUSG00000020894;ENSMUSG00000021969;ENSMUSG00000022108;ENSMUSG00000024261;ENSMUSG00000024479;ENSMUSG00000024713;ENSMUSG00000025777;ENSMUSG00000026150;ENSMUSG00000026568;ENSMUSG00000027522;ENSMUSG00000028293;ENSMUSG00000028756;ENSMUSG00000028879;ENSMUSG00000029503;…
GO:0005911	cell-cell junction	57	468	0.00129299	0.00660797	ENSMUSG00000001552;ENSMUSG00000003269;ENSMUSG00000003657;ENSMUSG00000005125;ENSMUSG00000006567;ENSMUSG00000006699;ENSMUSG00000011751;ENSMUSG00000018001;ENSMUSG00000018217;ENSMUSG00000018340;ENSMUSG00000019874;ENSMUSG00000019889;ENSMUSG00000019986;ENSMUSG00000021493;ENSMUSG00000022197;ENSMUSG00000022865;ENSMUSG00000024044;ENSMUSG00000024109;ENSMUSG00000026341;ENSMUSG00000026504;ENSMUSG00000026576;…
GO:0005747	mitochondrial respiratory chain complex I	11	48	0.00130577	0.00660797	ENSMUSG00000002379;ENSMUSG00000021764;ENSMUSG00000022354;ENSMUSG00000022820;ENSMUSG00000024099;ENSMUSG00000059734;ENSMUSG00000064341;ENSMUSG00000064345;ENSMUSG00000064360;ENSMUSG00000064363;ENSMUSG00000064367
GO:0030964	NADH dehydrogenase complex	11	48	0.00130577	0.00660797	ENSMUSG00000002379;ENSMUSG00000021764;ENSMUSG00000022354;ENSMUSG00000022820;ENSMUSG00000024099;ENSMUSG00000059734;ENSMUSG00000064341;ENSMUSG00000064345;ENSMUSG00000064360;ENSMUSG00000064363;ENSMUSG00000064367
GO:0045271	respiratory chain complex I	11	48	0.00130577	0.00660797	ENSMUSG00000002379;ENSMUSG00000021764;ENSMUSG00000022354;ENSMUSG00000022820;ENSMUSG00000024099;ENSMUSG00000059734;ENSMUSG00000064341;ENSMUSG00000064345;ENSMUSG00000064360;ENSMUSG00000064363;ENSMUSG00000064367
GO:0044425	membrane part	740	8415	0.00152044	0.00766119	ENSMUSG00000000058;ENSMUSG00000000223;ENSMUSG00000000276;ENSMUSG00000000308;ENSMUSG00000000326;ENSMUSG00000000560;ENSMUSG00000000563;ENSMUSG00000000605;ENSMUSG00000001175;ENSMUSG00000001248;ENSMUSG00000001467;ENSMUSG00000001552;ENSMUSG00000001986;ENSMUSG00000001998;ENSMUSG00000002015;ENSMUSG00000002103;ENSMUSG00000002190;ENSMUSG00000002379;ENSMUSG00000002799;ENSMUSG00000002997;ENSMUSG00000003269;…
GO:0005634	nucleus	617	6925	0.00153304	0.00769151	ENSMUSG00000000037;ENSMUSG00000000056;ENSMUSG00000000058;ENSMUSG00000000078;ENSMUSG00000000276;ENSMUSG00000000317;ENSMUSG00000000563;ENSMUSG00000000581;ENSMUSG00000000838;ENSMUSG00000000861;ENSMUSG00000001175;ENSMUSG00000001441;ENSMUSG00000001472;ENSMUSG00000001552;ENSMUSG00000001962;ENSMUSG00000001988;ENSMUSG00000002107;ENSMUSG00000002190;ENSMUSG00000002266;ENSMUSG00000002319;ENSMUSG00000002477;…
GO:0030285	integral component of synaptic vesicle membrane	10	42	0.00157309	0.00783121	ENSMUSG00000000560;ENSMUSG00000007207;ENSMUSG00000019302;ENSMUSG00000020894;ENSMUSG00000024479;ENSMUSG00000027522;ENSMUSG00000028879;ENSMUSG00000037685;ENSMUSG00000040722;ENSMUSG00000051412
GO:0015629	actin cytoskeleton	57	472	0.00157428	0.00783121	ENSMUSG00000000416;ENSMUSG00000001552;ENSMUSG00000003657;ENSMUSG00000004677;ENSMUSG00000006219;ENSMUSG00000006304;ENSMUSG00000007207;ENSMUSG00000008475;ENSMUSG00000009739;ENSMUSG00000011751;ENSMUSG00000015222;ENSMUSG00000015733;ENSMUSG00000015932;ENSMUSG00000016382;ENSMUSG00000018012;ENSMUSG00000019907;ENSMUSG00000020152;ENSMUSG00000020315;ENSMUSG00000021338;ENSMUSG00000021493;ENSMUSG00000021936;…
GO:0098802	plasma membrane receptor complex	26	173	0.00159721	0.0079116	ENSMUSG00000001986;ENSMUSG00000007783;ENSMUSG00000015766;ENSMUSG00000019790;ENSMUSG00000020734;ENSMUSG00000022494;ENSMUSG00000022636;ENSMUSG00000024873;ENSMUSG00000025892;ENSMUSG00000026514;ENSMUSG00000026836;ENSMUSG00000026959;ENSMUSG00000029716;ENSMUSG00000034353;ENSMUSG00000037541;ENSMUSG00000038738;ENSMUSG00000039809;ENSMUSG00000040373;ENSMUSG00000041046;ENSMUSG00000052572;ENSMUSG00000053550;…
GO:0032281	AMPA glutamate receptor complex	8	29	0.00166928	0.00823371	ENSMUSG00000001986;ENSMUSG00000007783;ENSMUSG00000022494;ENSMUSG00000024873;ENSMUSG00000025892;ENSMUSG00000026514;ENSMUSG00000040373;ENSMUSG00000053550
GO:0098845	postsynaptic endosome	5	12	0.00169136	0.00827279	ENSMUSG00000004771;ENSMUSG00000019478;ENSMUSG00000028879;ENSMUSG00000029126;ENSMUSG00000037126
GO:0099026	anchored component of presynaptic membrane	5	12	0.00169136	0.00827279	ENSMUSG00000021719;ENSMUSG00000027273;ENSMUSG00000040118;ENSMUSG00000055022;ENSMUSG00000059857
GO:0031966	mitochondrial membrane	73	640	0.00183998	0.00896223	ENSMUSG00000000308;ENSMUSG00000000563;ENSMUSG00000001175;ENSMUSG00000002332;ENSMUSG00000002379;ENSMUSG00000003528;ENSMUSG00000005360;ENSMUSG00000007783;ENSMUSG00000008892;ENSMUSG00000009863;ENSMUSG00000015970;ENSMUSG00000018042;ENSMUSG00000018322;ENSMUSG00000021520;ENSMUSG00000021764;ENSMUSG00000022037;ENSMUSG00000022051;ENSMUSG00000022354;ENSMUSG00000022789;ENSMUSG00000022820;ENSMUSG00000022890;…
GO:0030136	clathrin-coated vesicle	19	114	0.00196882	0.00954998	ENSMUSG00000002015;ENSMUSG00000019785;ENSMUSG00000020894;ENSMUSG00000028524;ENSMUSG00000028923;ENSMUSG00000029071;ENSMUSG00000030534;ENSMUSG00000030872;ENSMUSG00000033419;ENSMUSG00000039361;ENSMUSG00000040701;ENSMUSG00000041236;ENSMUSG00000041685;ENSMUSG00000047547;ENSMUSG00000057230;ENSMUSG00000062444;ENSMUSG00000068747;ENSMUSG00000070000;ENSMUSG00000073725
GO:0044307	dendritic branch	3	4	0.00199337	0.00955018	ENSMUSG00000015222;ENSMUSG00000026959;ENSMUSG00000040407
GO:0070033	synaptobrevin 2-SNAP-25-syntaxin-1a-complexin II complex	3	4	0.00199337	0.00955018	ENSMUSG00000007207;ENSMUSG00000020894;ENSMUSG00000027273
GO:0097418	neurofibrillary tangle	3	4	0.00199337	0.00955018	ENSMUSG00000018411;ENSMUSG00000022037;ENSMUSG00000039361
GO:0031941	filamentous actin	8	30	0.00211671	0.0100998	ENSMUSG00000006304;ENSMUSG00000018012;ENSMUSG00000021338;ENSMUSG00000024501;ENSMUSG00000027002;ENSMUSG00000029121;ENSMUSG00000029465;ENSMUSG00000058587
GO:0031965	nuclear membrane	39	299	0.00213436	0.0101426	ENSMUSG00000000058;ENSMUSG00000002319;ENSMUSG00000007207;ENSMUSG00000008206;ENSMUSG00000018068;ENSMUSG00000020122;ENSMUSG00000020189;ENSMUSG00000020978;ENSMUSG00000022820;ENSMUSG00000022855;ENSMUSG00000024109;ENSMUSG00000024799;ENSMUSG00000025068;ENSMUSG00000025889;ENSMUSG00000025920;ENSMUSG00000026767;ENSMUSG00000027447;ENSMUSG00000028639;ENSMUSG00000029014;ENSMUSG00000029361;ENSMUSG00000029503;…
GO:0030132	clathrin coat of coated pit	6	18	0.00221622	0.0104047	ENSMUSG00000006276;ENSMUSG00000028524;ENSMUSG00000039361;ENSMUSG00000041685;ENSMUSG00000047547;ENSMUSG00000070000
GO:0030673	axolemma	6	18	0.00221622	0.0104047	ENSMUSG00000018411;ENSMUSG00000020315;ENSMUSG00000024044;ENSMUSG00000032011;ENSMUSG00000035681;ENSMUSG00000052516
GO:0099144	anchored component of synaptic membrane	6	18	0.00221622	0.0104047	ENSMUSG00000021719;ENSMUSG00000027273;ENSMUSG00000040118;ENSMUSG00000052572;ENSMUSG00000055022;ENSMUSG00000059857
GO:0005769	early endosome	42	329	0.00222697	0.0104133	ENSMUSG00000000605;ENSMUSG00000006711;ENSMUSG00000013921;ENSMUSG00000019478;ENSMUSG00000019785;ENSMUSG00000019998;ENSMUSG00000020122;ENSMUSG00000020149;ENSMUSG00000020297;ENSMUSG00000024544;ENSMUSG00000025810;ENSMUSG00000026235;ENSMUSG00000026339;ENSMUSG00000026721;ENSMUSG00000027411;ENSMUSG00000027820;ENSMUSG00000028488;ENSMUSG00000028879;ENSMUSG00000029060;ENSMUSG00000029126;ENSMUSG00000030534;…
GO:0019773	proteasome core complex, alpha-subunit complex	4	8	0.00230126	0.0106331	ENSMUSG00000015671;ENSMUSG00000021024;ENSMUSG00000027566;ENSMUSG00000060073
GO:0036156	inner dynein arm	4	8	0.00230126	0.0106331	ENSMUSG00000005237;ENSMUSG00000038011;ENSMUSG00000041144;ENSMUSG00000096141
GO:0098835	presynaptic endocytic zone membrane	4	8	0.00230126	0.0106331	ENSMUSG00000022789;ENSMUSG00000039361;ENSMUSG00000041685;ENSMUSG00000047547
GO:0035869	ciliary transition zone	13	67	0.00250261	0.0115179	ENSMUSG00000018395;ENSMUSG00000020462;ENSMUSG00000020990;ENSMUSG00000021363;ENSMUSG00000021537;ENSMUSG00000025035;ENSMUSG00000025235;ENSMUSG00000025505;ENSMUSG00000026585;ENSMUSG00000038079;ENSMUSG00000038593;ENSMUSG00000039765;ENSMUSG00000074818
GO:0031301	integral component of organelle membrane	31	225	0.00251371	0.0115236	ENSMUSG00000000560;ENSMUSG00000004961;ENSMUSG00000007207;ENSMUSG00000018999;ENSMUSG00000019302;ENSMUSG00000019809;ENSMUSG00000020894;ENSMUSG00000021969;ENSMUSG00000022108;ENSMUSG00000024261;ENSMUSG00000024479;ENSMUSG00000024713;ENSMUSG00000025777;ENSMUSG00000026150;ENSMUSG00000026568;ENSMUSG00000027522;ENSMUSG00000028293;ENSMUSG00000028756;ENSMUSG00000028879;ENSMUSG00000029503;ENSMUSG00000030086;…
GO:0005766	primary lysosome	5	13	0.00256618	0.0116218	ENSMUSG00000004626;ENSMUSG00000019998;ENSMUSG00000029361;ENSMUSG00000051412;ENSMUSG00000057729
GO:0033268	node of Ranvier	5	13	0.00256618	0.0116218	ENSMUSG00000011751;ENSMUSG00000024381;ENSMUSG00000064329;ENSMUSG00000069601;ENSMUSG00000075318
GO:0042582	azurophil granule	5	13	0.00256618	0.0116218	ENSMUSG00000004626;ENSMUSG00000019998;ENSMUSG00000029361;ENSMUSG00000051412;ENSMUSG00000057729
GO:0071944	cell periphery	559	6264	0.00257489	0.0116218	ENSMUSG00000000058;ENSMUSG00000000223;ENSMUSG00000000326;ENSMUSG00000000355;ENSMUSG00000000416;ENSMUSG00000000486;ENSMUSG00000000560;ENSMUSG00000000605;ENSMUSG00000001175;ENSMUSG00000001248;ENSMUSG00000001467;ENSMUSG00000001552;ENSMUSG00000001833;ENSMUSG00000001986;ENSMUSG00000002015;ENSMUSG00000002504;ENSMUSG00000002799;ENSMUSG00000002997;ENSMUSG00000003269;ENSMUSG00000003279;ENSMUSG00000003380;…
GO:0062023	collagen-containing extracellular matrix	42	334	0.00294564	0.0132441	ENSMUSG00000000402;ENSMUSG00000004846;ENSMUSG00000004892;ENSMUSG00000015829;ENSMUSG00000016256;ENSMUSG00000018340;ENSMUSG00000019899;ENSMUSG00000020674;ENSMUSG00000021270;ENSMUSG00000021732;ENSMUSG00000022037;ENSMUSG00000022665;ENSMUSG00000023951;ENSMUSG00000024299;ENSMUSG00000024330;ENSMUSG00000024598;ENSMUSG00000025068;ENSMUSG00000027447;ENSMUSG00000027570;ENSMUSG00000027966;ENSMUSG00000028047;…
GO:1902711	GABA-A receptor complex	6	19	0.00301932	0.0135233	ENSMUSG00000000560;ENSMUSG00000010803;ENSMUSG00000020436;ENSMUSG00000029211;ENSMUSG00000029212;ENSMUSG00000055078
GO:0005905	clathrin-coated pit	12	61	0.00320625	0.0143057	ENSMUSG00000006276;ENSMUSG00000022789;ENSMUSG00000022957;ENSMUSG00000024426;ENSMUSG00000028524;ENSMUSG00000030691;ENSMUSG00000039361;ENSMUSG00000041685;ENSMUSG00000047547;ENSMUSG00000057230;ENSMUSG00000068747;ENSMUSG00000070000
GO:0030119	AP-type membrane coat adaptor complex	10	46	0.00324045	0.0144034	ENSMUSG00000001998;ENSMUSG00000020198;ENSMUSG00000028524;ENSMUSG00000030534;ENSMUSG00000039361;ENSMUSG00000040701;ENSMUSG00000041236;ENSMUSG00000041685;ENSMUSG00000062444;ENSMUSG00000070000
GO:0044432	endoplasmic reticulum part	109	1043	0.00339525	0.0150343	ENSMUSG00000000605;ENSMUSG00000001248;ENSMUSG00000001467;ENSMUSG00000002015;ENSMUSG00000002190;ENSMUSG00000004565;ENSMUSG00000004846;ENSMUSG00000007655;ENSMUSG00000007783;ENSMUSG00000007908;ENSMUSG00000008206;ENSMUSG00000009905;ENSMUSG00000016552;ENSMUSG00000018042;ENSMUSG00000018820;ENSMUSG00000018999;ENSMUSG00000019188;ENSMUSG00000019802;ENSMUSG00000019873;ENSMUSG00000019877;ENSMUSG00000019970;…
GO:0030176	integral component of endoplasmic reticulum membrane	21	138	0.00368245	0.0162445	ENSMUSG00000007783;ENSMUSG00000018820;ENSMUSG00000018999;ENSMUSG00000019188;ENSMUSG00000020368;ENSMUSG00000020458;ENSMUSG00000020484;ENSMUSG00000021843;ENSMUSG00000022337;ENSMUSG00000024799;ENSMUSG00000027366;ENSMUSG00000030102;ENSMUSG00000030104;ENSMUSG00000031708;ENSMUSG00000037071;ENSMUSG00000041220;ENSMUSG00000045294;ENSMUSG00000052428;ENSMUSG00000067212;ENSMUSG00000071657;ENSMUSG00000075701
GO:0030125	clathrin vesicle coat	7	26	0.00376155	0.016531	ENSMUSG00000028524;ENSMUSG00000028923;ENSMUSG00000039361;ENSMUSG00000040701;ENSMUSG00000041685;ENSMUSG00000047547;ENSMUSG00000070000
GO:0071439	clathrin complex	4	9	0.00387754	0.0169136	ENSMUSG00000030534;ENSMUSG00000041236;ENSMUSG00000057230;ENSMUSG00000059834
GO:0099025	anchored component of postsynaptic membrane	4	9	0.00387754	0.0169136	ENSMUSG00000021719;ENSMUSG00000040118;ENSMUSG00000052572;ENSMUSG00000055022
GO:0090723	growth cone part	6	20	0.00402119	0.017475	ENSMUSG00000006304;ENSMUSG00000018507;ENSMUSG00000018820;ENSMUSG00000020849;ENSMUSG00000029465;ENSMUSG00000074657
GO:0005740	mitochondrial envelope	76	693	0.00417445	0.0180738	ENSMUSG00000000308;ENSMUSG00000000563;ENSMUSG00000001175;ENSMUSG00000002083;ENSMUSG00000002332;ENSMUSG00000002379;ENSMUSG00000003528;ENSMUSG00000005360;ENSMUSG00000007783;ENSMUSG00000008892;ENSMUSG00000009863;ENSMUSG00000015970;ENSMUSG00000018042;ENSMUSG00000018322;ENSMUSG00000021520;ENSMUSG00000021764;ENSMUSG00000022037;ENSMUSG00000022051;ENSMUSG00000022354;ENSMUSG00000022789;ENSMUSG00000022820;…
GO:0031012	extracellular matrix	52	444	0.00460644	0.0198326	ENSMUSG00000000402;ENSMUSG00000004846;ENSMUSG00000004892;ENSMUSG00000015829;ENSMUSG00000016256;ENSMUSG00000018340;ENSMUSG00000019899;ENSMUSG00000019997;ENSMUSG00000020674;ENSMUSG00000021270;ENSMUSG00000021732;ENSMUSG00000022037;ENSMUSG00000022665;ENSMUSG00000023951;ENSMUSG00000024299;ENSMUSG00000024330;ENSMUSG00000024598;ENSMUSG00000025068;ENSMUSG00000026141;ENSMUSG00000027195;ENSMUSG00000027447;…
GO:0000322	storage vacuole	3	5	0.00468246	0.0198326	ENSMUSG00000006699;ENSMUSG00000020894;ENSMUSG00000030805
GO:0005955	calcineurin complex	3	5	0.00468246	0.0198326	ENSMUSG00000021816;ENSMUSG00000028161;ENSMUSG00000030102
GO:0008091	spectrin	3	5	0.00468246	0.0198326	ENSMUSG00000011751;ENSMUSG00000020315;ENSMUSG00000067889
GO:0070695	FHF complex	3	5	0.00468246	0.0198326	ENSMUSG00000031667;ENSMUSG00000037234;ENSMUSG00000052566
GO:0097450	astrocyte end-foot	3	5	0.00468246	0.0198326	ENSMUSG00000020932;ENSMUSG00000021116;ENSMUSG00000031760
GO:0098800	inner mitochondrial membrane protein complex	20	132	0.00475302	0.0200588	ENSMUSG00000000563;ENSMUSG00000002379;ENSMUSG00000009863;ENSMUSG00000021520;ENSMUSG00000021764;ENSMUSG00000022354;ENSMUSG00000022820;ENSMUSG00000022890;ENSMUSG00000024099;ENSMUSG00000030086;ENSMUSG00000050856;ENSMUSG00000059734;ENSMUSG00000064341;ENSMUSG00000064345;ENSMUSG00000064351;ENSMUSG00000064357;ENSMUSG00000064360;ENSMUSG00000064363;ENSMUSG00000064367;ENSMUSG00000079508
GO:1990204	oxidoreductase complex	17	106	0.00496008	0.0208573	ENSMUSG00000002379;ENSMUSG00000009863;ENSMUSG00000021520;ENSMUSG00000021764;ENSMUSG00000022354;ENSMUSG00000022820;ENSMUSG00000023019;ENSMUSG00000024099;ENSMUSG00000025815;ENSMUSG00000059734;ENSMUSG00000064341;ENSMUSG00000064345;ENSMUSG00000064351;ENSMUSG00000064360;ENSMUSG00000064363;ENSMUSG00000064367;ENSMUSG00000064370
GO:0005883	neurofilament	4	10	0.00605082	0.0251723	ENSMUSG00000022054;ENSMUSG00000022055;ENSMUSG00000025810;ENSMUSG00000037541
GO:0036056	filtration diaphragm	4	10	0.00605082	0.0251723	ENSMUSG00000024109;ENSMUSG00000028161;ENSMUSG00000030536;ENSMUSG00000040003
GO:0036057	slit diaphragm	4	10	0.00605082	0.0251723	ENSMUSG00000024109;ENSMUSG00000028161;ENSMUSG00000030536;ENSMUSG00000040003
GO:0008074	guanylate cyclase complex, soluble	2	2	0.00655689	0.0268947	ENSMUSG00000028005;ENSMUSG00000033910
GO:0070381	endosome to plasma membrane transport vesicle	2	2	0.00655689	0.0268947	ENSMUSG00000030704;ENSMUSG00000039361
GO:0098674	extrinsic component of neuronal dense core vesicle membrane	2	2	0.00655689	0.0268947	ENSMUSG00000019790;ENSMUSG00000054423
GO:0098922	extrinsic component of dense core granule membrane	2	2	0.00655689	0.0268947	ENSMUSG00000019790;ENSMUSG00000054423
GO:0044455	mitochondrial membrane part	30	231	0.0068985	0.028197	ENSMUSG00000000308;ENSMUSG00000000563;ENSMUSG00000002379;ENSMUSG00000009863;ENSMUSG00000021520;ENSMUSG00000021764;ENSMUSG00000022354;ENSMUSG00000022820;ENSMUSG00000022890;ENSMUSG00000024099;ENSMUSG00000025777;ENSMUSG00000026150;ENSMUSG00000026568;ENSMUSG00000027384;ENSMUSG00000028756;ENSMUSG00000030086;ENSMUSG00000031231;ENSMUSG00000039065;ENSMUSG00000044288;ENSMUSG00000050856;ENSMUSG00000059734;…
GO:0032156	septin cytoskeleton	5	16	0.00709589	0.0289028	ENSMUSG00000000486;ENSMUSG00000001833;ENSMUSG00000020486;ENSMUSG00000050379;ENSMUSG00000072647
GO:0001726	ruffle	24	174	0.00712921	0.0289377	ENSMUSG00000003269;ENSMUSG00000006304;ENSMUSG00000015222;ENSMUSG00000015766;ENSMUSG00000018001;ENSMUSG00000020669;ENSMUSG00000021493;ENSMUSG00000021987;ENSMUSG00000022114;ENSMUSG00000024290;ENSMUSG00000026341;ENSMUSG00000027002;ENSMUSG00000030279;ENSMUSG00000030536;ENSMUSG00000030774;ENSMUSG00000031292;ENSMUSG00000032366;ENSMUSG00000033763;ENSMUSG00000037126;ENSMUSG00000040268;ENSMUSG00000040274;…
GO:0019866	organelle inner membrane	55	490	0.00858479	0.0347253	ENSMUSG00000000058;ENSMUSG00000000308;ENSMUSG00000000563;ENSMUSG00000002332;ENSMUSG00000002379;ENSMUSG00000003528;ENSMUSG00000005360;ENSMUSG00000008892;ENSMUSG00000009863;ENSMUSG00000015970;ENSMUSG00000018042;ENSMUSG00000021520;ENSMUSG00000021764;ENSMUSG00000022037;ENSMUSG00000022354;ENSMUSG00000022820;ENSMUSG00000022890;ENSMUSG00000024099;ENSMUSG00000024131;ENSMUSG00000024208;ENSMUSG00000024799;…
GO:0098837	postsynaptic recycling endosome	3	6	0.00880182	0.0354804	ENSMUSG00000004771;ENSMUSG00000019478;ENSMUSG00000028879
GO:0030123	AP-3 adaptor complex	4	11	0.0089045	0.035771	ENSMUSG00000020198;ENSMUSG00000030534;ENSMUSG00000041236;ENSMUSG00000062444
GO:0016514	SWI/SNF complex	5	17	0.00939199	0.0373444	ENSMUSG00000024921;ENSMUSG00000029712;ENSMUSG00000036568;ENSMUSG00000057649;ENSMUSG00000070808
GO:0033270	paranode region of axon	5	17	0.00939199	0.0373444	ENSMUSG00000011751;ENSMUSG00000024044;ENSMUSG00000057738;ENSMUSG00000069601;ENSMUSG00000075318
GO:0044292	dendrite terminus	5	17	0.00939199	0.0373444	ENSMUSG00000015222;ENSMUSG00000021270;ENSMUSG00000026527;ENSMUSG00000031292;ENSMUSG00000042249
GO:0044420	extracellular matrix component	9	46	0.0104557	0.0414328	ENSMUSG00000004892;ENSMUSG00000015829;ENSMUSG00000024299;ENSMUSG00000024598;ENSMUSG00000027966;ENSMUSG00000028364;ENSMUSG00000029309;ENSMUSG00000032332;ENSMUSG00000068748
GO:0005876	spindle microtubule	10	54	0.010556	0.0415744	ENSMUSG00000004771;ENSMUSG00000018395;ENSMUSG00000025035;ENSMUSG00000026585;ENSMUSG00000031176;ENSMUSG00000031536;ENSMUSG00000033392;ENSMUSG00000036438;ENSMUSG00000045007;ENSMUSG00000067276
GO:0033177	proton-transporting two-sector ATPase complex, proton-transporting domain	6	24	0.0105625	0.0415744	ENSMUSG00000000563;ENSMUSG00000019302;ENSMUSG00000022890;ENSMUSG00000033379;ENSMUSG00000050856;ENSMUSG00000064357
GO:0005886	plasma membrane	538	6122	0.0108156	0.0424277	ENSMUSG00000000058;ENSMUSG00000000223;ENSMUSG00000000326;ENSMUSG00000000355;ENSMUSG00000000560;ENSMUSG00000000605;ENSMUSG00000001175;ENSMUSG00000001248;ENSMUSG00000001467;ENSMUSG00000001552;ENSMUSG00000001986;ENSMUSG00000002015;ENSMUSG00000002504;ENSMUSG00000002799;ENSMUSG00000002997;ENSMUSG00000003269;ENSMUSG00000003279;ENSMUSG00000003380;ENSMUSG00000003657;ENSMUSG00000003974;ENSMUSG00000004110;…
GO:0070161	anchoring junction	38	320	0.0112537	0.0439986	ENSMUSG00000000058;ENSMUSG00000001552;ENSMUSG00000003269;ENSMUSG00000005125;ENSMUSG00000006219;ENSMUSG00000006304;ENSMUSG00000007655;ENSMUSG00000011751;ENSMUSG00000018001;ENSMUSG00000018340;ENSMUSG00000019986;ENSMUSG00000021493;ENSMUSG00000022865;ENSMUSG00000024277;ENSMUSG00000024426;ENSMUSG00000024789;ENSMUSG00000025810;ENSMUSG00000026131;ENSMUSG00000026341;ENSMUSG00000026571;ENSMUSG00000026657;…
GO:0099023	tethering complex	11	63	0.0116682	0.0454669	ENSMUSG00000021357;ENSMUSG00000027411;ENSMUSG00000027742;ENSMUSG00000031667;ENSMUSG00000033382;ENSMUSG00000037234;ENSMUSG00000041236;ENSMUSG00000043251;ENSMUSG00000052566;ENSMUSG00000053799;ENSMUSG00000079317
GO:0099738	cell cortex region	9	47	0.0120265	0.0467077	ENSMUSG00000003863;ENSMUSG00000016256;ENSMUSG00000028005;ENSMUSG00000029053;ENSMUSG00000034799;ENSMUSG00000035226;ENSMUSG00000047547;ENSMUSG00000057614;ENSMUSG00000063063
GO:0031901	early endosome membrane	17	116	0.0121198	0.0469141	ENSMUSG00000000605;ENSMUSG00000006711;ENSMUSG00000013921;ENSMUSG00000019478;ENSMUSG00000019785;ENSMUSG00000020122;ENSMUSG00000020297;ENSMUSG00000024544;ENSMUSG00000026235;ENSMUSG00000028879;ENSMUSG00000029126;ENSMUSG00000030534;ENSMUSG00000030872;ENSMUSG00000036469;ENSMUSG00000037224;ENSMUSG00000050373;ENSMUSG00000055254
GO:0030175	filopodium	16	107	0.0122072	0.0470966	ENSMUSG00000015222;ENSMUSG00000019966;ENSMUSG00000022865;ENSMUSG00000023800;ENSMUSG00000025555;ENSMUSG00000026235;ENSMUSG00000027273;ENSMUSG00000028969;ENSMUSG00000029291;ENSMUSG00000031137;ENSMUSG00000031517;ENSMUSG00000041362;ENSMUSG00000049670;ENSMUSG00000058835;ENSMUSG00000063887;ENSMUSG00000068748
GO:0071556	integral component of lumenal side of endoplasmic reticulum membrane	4	12	0.0125111	0.0479522	ENSMUSG00000019188;ENSMUSG00000020368;ENSMUSG00000027366;ENSMUSG00000067212
GO:0098553	lumenal side of endoplasmic reticulum membrane	4	12	0.0125111	0.0479522	ENSMUSG00000019188;ENSMUSG00000020368;ENSMUSG00000027366;ENSMUSG00000067212
GO:0005741	mitochondrial outer membrane	23	175	0.0144331	0.0546078	ENSMUSG00000007783;ENSMUSG00000008892;ENSMUSG00000018042;ENSMUSG00000018322;ENSMUSG00000022051;ENSMUSG00000022789;ENSMUSG00000024981;ENSMUSG00000025037;ENSMUSG00000025777;ENSMUSG00000025889;ENSMUSG00000026150;ENSMUSG00000026235;ENSMUSG00000028165;ENSMUSG00000028412;ENSMUSG00000028756;ENSMUSG00000029361;ENSMUSG00000031278;ENSMUSG00000031760;ENSMUSG00000033460;ENSMUSG00000037972;ENSMUSG00000044288;…
GO:0014731	spectrin-associated cytoskeleton	3	7	0.0144811	0.0546078	ENSMUSG00000022099;ENSMUSG00000067889;ENSMUSG00000069601
GO:0016272	prefoldin complex	3	7	0.0144811	0.0546078	ENSMUSG00000006412;ENSMUSG00000031197;ENSMUSG00000052033
GO:0070820	tertiary granule	3	7	0.0144811	0.0546078	ENSMUSG00000004626;ENSMUSG00000019998;ENSMUSG00000025473
GO:1990635	proximal dendrite	3	7	0.0144811	0.0546078	ENSMUSG00000015222;ENSMUSG00000024713;ENSMUSG00000027827
GO:0031225	anchored component of membrane	24	185	0.0146949	0.0552358	ENSMUSG00000004892;ENSMUSG00000015568;ENSMUSG00000019478;ENSMUSG00000021719;ENSMUSG00000027273;ENSMUSG00000028039;ENSMUSG00000029436;ENSMUSG00000030075;ENSMUSG00000032011;ENSMUSG00000034912;ENSMUSG00000037217;ENSMUSG00000040118;ENSMUSG00000045287;ENSMUSG00000045733;ENSMUSG00000047139;ENSMUSG00000047187;ENSMUSG00000052572;ENSMUSG00000055022;ENSMUSG00000059857;ENSMUSG00000059974;ENSMUSG00000061080;…
GO:0000242	pericentriolar material	5	19	0.0154135	0.0575669	ENSMUSG00000021068;ENSMUSG00000025235;ENSMUSG00000031644;ENSMUSG00000037234;ENSMUSG00000045007
GO:0098831	presynaptic active zone cytoplasmic component	5	19	0.0154135	0.0575669	ENSMUSG00000003863;ENSMUSG00000028005;ENSMUSG00000034799;ENSMUSG00000035226;ENSMUSG00000063063
GO:0030665	clathrin-coated vesicle membrane	8	41	0.0156344	0.058206	ENSMUSG00000028524;ENSMUSG00000028923;ENSMUSG00000039361;ENSMUSG00000040701;ENSMUSG00000041685;ENSMUSG00000047547;ENSMUSG00000062444;ENSMUSG00000070000
GO:0005743	mitochondrial inner membrane	48	433	0.0164855	0.0611796	ENSMUSG00000000308;ENSMUSG00000000563;ENSMUSG00000002332;ENSMUSG00000002379;ENSMUSG00000003528;ENSMUSG00000005360;ENSMUSG00000008892;ENSMUSG00000009863;ENSMUSG00000015970;ENSMUSG00000018042;ENSMUSG00000021520;ENSMUSG00000021764;ENSMUSG00000022037;ENSMUSG00000022354;ENSMUSG00000022820;ENSMUSG00000022890;ENSMUSG00000024099;ENSMUSG00000024131;ENSMUSG00000024208;ENSMUSG00000024981;ENSMUSG00000025889;…
GO:0030122	AP-2 adaptor complex	4	13	0.016931	0.0624365	ENSMUSG00000028524;ENSMUSG00000039361;ENSMUSG00000041685;ENSMUSG00000070000
GO:0031105	septin complex	4	13	0.016931	0.0624365	ENSMUSG00000000486;ENSMUSG00000001833;ENSMUSG00000020486;ENSMUSG00000050379
GO:0005739	mitochondrion	168	1778	0.0179561	0.065724	ENSMUSG00000000308;ENSMUSG00000000326;ENSMUSG00000000563;ENSMUSG00000001175;ENSMUSG00000002015;ENSMUSG00000002083;ENSMUSG00000002332;ENSMUSG00000002379;ENSMUSG00000003528;ENSMUSG00000003623;ENSMUSG00000004096;ENSMUSG00000004771;ENSMUSG00000005360;ENSMUSG00000006412;ENSMUSG00000006717;ENSMUSG00000007655;ENSMUSG00000007783;ENSMUSG00000008892;ENSMUSG00000009863;ENSMUSG00000014554;ENSMUSG00000015247;…
GO:0005771	multivesicular body	8	42	0.0179808	0.065724	ENSMUSG00000004771;ENSMUSG00000004843;ENSMUSG00000020122;ENSMUSG00000020297;ENSMUSG00000027447;ENSMUSG00000029126;ENSMUSG00000036622;ENSMUSG00000049313
GO:0016939	kinesin II complex	2	3	0.0186096	0.065724	ENSMUSG00000018395;ENSMUSG00000026585
GO:0042025	host cell nucleus	2	3	0.0186096	0.065724	ENSMUSG00000000838;ENSMUSG00000031601
GO:0044094	host cell nuclear part	2	3	0.0186096	0.065724	ENSMUSG00000000838;ENSMUSG00000031601
GO:0061830	concave side of sperm head	2	3	0.0186096	0.065724	ENSMUSG00000006304;ENSMUSG00000026341
GO:0072534	perineuronal net	2	3	0.0186096	0.065724	ENSMUSG00000015829;ENSMUSG00000068748
GO:0090725	peripheral region of growth cone	2	3	0.0186096	0.065724	ENSMUSG00000006304;ENSMUSG00000029465
GO:0097442	CA3 pyramidal cell dendrite	2	3	0.0186096	0.065724	ENSMUSG00000015222;ENSMUSG00000026904
GO:0098675	intrinsic component of neuronal dense core vesicle membrane	2	3	0.0186096	0.065724	ENSMUSG00000004961;ENSMUSG00000024261
GO:0098956	intrinsic component of dense core granule membrane	2	3	0.0186096	0.065724	ENSMUSG00000004961;ENSMUSG00000024261
GO:0099066	integral component of neuronal dense core vesicle membrane	2	3	0.0186096	0.065724	ENSMUSG00000004961;ENSMUSG00000024261
GO:0099073	mitochondrion-derived vesicle	2	3	0.0186096	0.065724	ENSMUSG00000022789;ENSMUSG00000031696
GO:1990742	microvesicle	2	3	0.0186096	0.065724	ENSMUSG00000003863;ENSMUSG00000024261
GO:0031082	BLOC complex	5	20	0.019211	0.0674404	ENSMUSG00000014418;ENSMUSG00000025188;ENSMUSG00000027273;ENSMUSG00000028879;ENSMUSG00000034560
GO:0044232	organelle membrane contact site	5	20	0.019211	0.0674404	ENSMUSG00000001248;ENSMUSG00000020368;ENSMUSG00000031278;ENSMUSG00000037681;ENSMUSG00000074259
GO:0032994	protein-lipid complex	7	35	0.020323	0.0711307	ENSMUSG00000015568;ENSMUSG00000019809;ENSMUSG00000022037;ENSMUSG00000023913;ENSMUSG00000024381;ENSMUSG00000049313;ENSMUSG00000075701
GO:0030139	endocytic vesicle	23	181	0.0208077	0.0726095	ENSMUSG00000004626;ENSMUSG00000004771;ENSMUSG00000006699;ENSMUSG00000006740;ENSMUSG00000008859;ENSMUSG00000015243;ENSMUSG00000019998;ENSMUSG00000020122;ENSMUSG00000022957;ENSMUSG00000024109;ENSMUSG00000024743;ENSMUSG00000025473;ENSMUSG00000028524;ENSMUSG00000028879;ENSMUSG00000030805;ENSMUSG00000039361;ENSMUSG00000041685;ENSMUSG00000043463;ENSMUSG00000051412;ENSMUSG00000067212;ENSMUSG00000070000;…
GO:0034464	BBSome	3	8	0.021789	0.0755827	ENSMUSG00000025235;ENSMUSG00000031755;ENSMUSG00000084957
GO:0097648	G protein-coupled receptor complex	3	8	0.021789	0.0755827	ENSMUSG00000034353;ENSMUSG00000039809;ENSMUSG00000041046
GO:0005912	adherens junction	35	304	0.0222013	0.0761144	ENSMUSG00000000058;ENSMUSG00000001552;ENSMUSG00000003269;ENSMUSG00000005125;ENSMUSG00000006219;ENSMUSG00000006304;ENSMUSG00000007655;ENSMUSG00000011751;ENSMUSG00000018001;ENSMUSG00000018340;ENSMUSG00000019986;ENSMUSG00000021493;ENSMUSG00000022865;ENSMUSG00000024277;ENSMUSG00000024426;ENSMUSG00000024789;ENSMUSG00000025810;ENSMUSG00000026131;ENSMUSG00000026341;ENSMUSG00000026571;ENSMUSG00000026657;…
GO:0030128	clathrin coat of endocytic vesicle	4	14	0.0222123	0.0761144	ENSMUSG00000028524;ENSMUSG00000039361;ENSMUSG00000041685;ENSMUSG00000070000
GO:0034774	secretory granule lumen	4	14	0.0222123	0.0761144	ENSMUSG00000024517;ENSMUSG00000027419;ENSMUSG00000027834;ENSMUSG00000057729
GO:0045263	proton-transporting ATP synthase complex, coupling factor F(o)	4	14	0.0222123	0.0761144	ENSMUSG00000000563;ENSMUSG00000022890;ENSMUSG00000050856;ENSMUSG00000064357
GO:0042470	melanosome	14	96	0.022333	0.0761144	ENSMUSG00000007739;ENSMUSG00000018326;ENSMUSG00000018340;ENSMUSG00000018507;ENSMUSG00000019302;ENSMUSG00000020142;ENSMUSG00000020149;ENSMUSG00000020368;ENSMUSG00000020849;ENSMUSG00000021270;ENSMUSG00000022285;ENSMUSG00000023175;ENSMUSG00000047187;ENSMUSG00000079477
GO:0048770	pigment granule	14	96	0.022333	0.0761144	ENSMUSG00000007739;ENSMUSG00000018326;ENSMUSG00000018340;ENSMUSG00000018507;ENSMUSG00000019302;ENSMUSG00000020142;ENSMUSG00000020149;ENSMUSG00000020368;ENSMUSG00000020849;ENSMUSG00000021270;ENSMUSG00000022285;ENSMUSG00000023175;ENSMUSG00000047187;ENSMUSG00000079477
GO:0099092	postsynaptic density, intracellular component	6	28	0.0224143	0.0761697	ENSMUSG00000003279;ENSMUSG00000027692;ENSMUSG00000029361;ENSMUSG00000031292;ENSMUSG00000037126;ENSMUSG00000063063
GO:0016469	proton-transporting two-sector ATPase complex	9	52	0.0226194	0.076422	ENSMUSG00000000563;ENSMUSG00000019210;ENSMUSG00000019302;ENSMUSG00000021114;ENSMUSG00000022890;ENSMUSG00000033379;ENSMUSG00000033793;ENSMUSG00000050856;ENSMUSG00000064357
GO:0032420	stereocilium	9	52	0.0226194	0.076422	ENSMUSG00000003657;ENSMUSG00000015766;ENSMUSG00000016382;ENSMUSG00000021733;ENSMUSG00000030691;ENSMUSG00000031755;ENSMUSG00000049670;ENSMUSG00000062252;ENSMUSG00000074818
GO:0034707	chloride channel complex	8	44	0.0234107	0.0787375	ENSMUSG00000000560;ENSMUSG00000010803;ENSMUSG00000020436;ENSMUSG00000028020;ENSMUSG00000029211;ENSMUSG00000029212;ENSMUSG00000029862;ENSMUSG00000055078
GO:0005790	smooth endoplasmic reticulum	7	36	0.0235173	0.0787375	ENSMUSG00000015222;ENSMUSG00000020368;ENSMUSG00000021087;ENSMUSG00000030102;ENSMUSG00000030592;ENSMUSG00000041695;ENSMUSG00000057378
GO:0051233	spindle midzone	7	36	0.0235173	0.0787375	ENSMUSG00000006699;ENSMUSG00000024277;ENSMUSG00000026426;ENSMUSG00000029166;ENSMUSG00000030105;ENSMUSG00000057897;ENSMUSG00000058070
GO:0031983	vesicle lumen	5	21	0.0235741	0.0787375	ENSMUSG00000020122;ENSMUSG00000024517;ENSMUSG00000027419;ENSMUSG00000027834;ENSMUSG00000057729
GO:0098858	actin-based cell projection	27	224	0.0244974	0.0815881	ENSMUSG00000003657;ENSMUSG00000015222;ENSMUSG00000015766;ENSMUSG00000016382;ENSMUSG00000019210;ENSMUSG00000019966;ENSMUSG00000021733;ENSMUSG00000022865;ENSMUSG00000023800;ENSMUSG00000025555;ENSMUSG00000026235;ENSMUSG00000027273;ENSMUSG00000028969;ENSMUSG00000029291;ENSMUSG00000030691;ENSMUSG00000031137;ENSMUSG00000031517;ENSMUSG00000031755;ENSMUSG00000035429;ENSMUSG00000041362;ENSMUSG00000047139;…
GO:0016528	sarcoplasm	12	79	0.0247018	0.0820352	ENSMUSG00000004035;ENSMUSG00000005583;ENSMUSG00000020635;ENSMUSG00000028773;ENSMUSG00000029361;ENSMUSG00000030102;ENSMUSG00000030592;ENSMUSG00000039166;ENSMUSG00000040118;ENSMUSG00000057378;ENSMUSG00000057897;ENSMUSG00000069601
GO:0044305	calyx of Held	6	29	0.0263811	0.0873641	ENSMUSG00000022957;ENSMUSG00000029361;ENSMUSG00000033615;ENSMUSG00000034156;ENSMUSG00000034799;ENSMUSG00000037624
GO:0044428	nuclear part	379	4289	0.0265583	0.0877024	ENSMUSG00000000037;ENSMUSG00000000056;ENSMUSG00000000058;ENSMUSG00000000078;ENSMUSG00000000563;ENSMUSG00000000581;ENSMUSG00000000838;ENSMUSG00000000861;ENSMUSG00000001175;ENSMUSG00000001552;ENSMUSG00000001962;ENSMUSG00000002190;ENSMUSG00000002319;ENSMUSG00000002477;ENSMUSG00000002658;ENSMUSG00000003423;ENSMUSG00000003847;ENSMUSG00000004096;ENSMUSG00000004698;ENSMUSG00000004980;ENSMUSG00000005148;…
GO:0005884	actin filament	15	108	0.0275505	0.0907227	ENSMUSG00000004677;ENSMUSG00000006304;ENSMUSG00000016382;ENSMUSG00000018012;ENSMUSG00000021338;ENSMUSG00000022099;ENSMUSG00000024501;ENSMUSG00000026341;ENSMUSG00000027002;ENSMUSG00000029121;ENSMUSG00000029465;ENSMUSG00000030774;ENSMUSG00000032366;ENSMUSG00000058587;ENSMUSG00000071072
GO:0045177	apical part of cell	46	426	0.0279047	0.0916308	ENSMUSG00000004626;ENSMUSG00000006567;ENSMUSG00000006699;ENSMUSG00000007617;ENSMUSG00000007655;ENSMUSG00000015968;ENSMUSG00000018340;ENSMUSG00000019210;ENSMUSG00000019943;ENSMUSG00000020122;ENSMUSG00000021068;ENSMUSG00000021270;ENSMUSG00000021733;ENSMUSG00000022197;ENSMUSG00000022505;ENSMUSG00000023912;ENSMUSG00000024479;ENSMUSG00000024935;ENSMUSG00000026576;ENSMUSG00000026836;ENSMUSG00000027692;…
GO:0035861	site of double-strand break	9	54	0.0283121	0.0921903	ENSMUSG00000006304;ENSMUSG00000008475;ENSMUSG00000020152;ENSMUSG00000021597;ENSMUSG00000024317;ENSMUSG00000026341;ENSMUSG00000029465;ENSMUSG00000036097;ENSMUSG00000047617
GO:0030669	clathrin-coated endocytic vesicle membrane	4	15	0.0283905	0.0921903	ENSMUSG00000028524;ENSMUSG00000039361;ENSMUSG00000041685;ENSMUSG00000070000
GO:0033290	eukaryotic 48S preinitiation complex	4	15	0.0283905	0.0921903	ENSMUSG00000016554;ENSMUSG00000021116;ENSMUSG00000022336;ENSMUSG00000027170
GO:0099571	postsynaptic cytoskeleton	4	15	0.0283905	0.0921903	ENSMUSG00000000416;ENSMUSG00000022055;ENSMUSG00000022957;ENSMUSG00000067889
GO:0005775	vacuolar lumen	5	22	0.0285281	0.0923804	ENSMUSG00000002103;ENSMUSG00000007038;ENSMUSG00000020297;ENSMUSG00000029126;ENSMUSG00000057729
GO:0032587	ruffle membrane	13	90	0.029006	0.0936686	ENSMUSG00000006304;ENSMUSG00000015222;ENSMUSG00000015766;ENSMUSG00000020669;ENSMUSG00000021987;ENSMUSG00000022114;ENSMUSG00000030279;ENSMUSG00000031292;ENSMUSG00000032366;ENSMUSG00000033763;ENSMUSG00000037126;ENSMUSG00000040268;ENSMUSG00000068748
GO:0030135	coated vesicle	24	197	0.029093	0.0936908	ENSMUSG00000002015;ENSMUSG00000002546;ENSMUSG00000019785;ENSMUSG00000020386;ENSMUSG00000020894;ENSMUSG00000020986;ENSMUSG00000028524;ENSMUSG00000028923;ENSMUSG00000029071;ENSMUSG00000029407;ENSMUSG00000030534;ENSMUSG00000030872;ENSMUSG00000033419;ENSMUSG00000039361;ENSMUSG00000040701;ENSMUSG00000041236;ENSMUSG00000041685;ENSMUSG00000047547;ENSMUSG00000057230;ENSMUSG00000061313;ENSMUSG00000062444;…
GO:0036157	outer dynein arm	3	9	0.0307447	0.098333	ENSMUSG00000022262;ENSMUSG00000042523;ENSMUSG00000047459
GO:0098888	extrinsic component of presynaptic membrane	3	9	0.0307447	0.098333	ENSMUSG00000019790;ENSMUSG00000039361;ENSMUSG00000063063
GO:0002080	acrosomal membrane	6	30	0.0307869	0.098333	ENSMUSG00000000058;ENSMUSG00000007655;ENSMUSG00000016493;ENSMUSG00000023175;ENSMUSG00000036817;ENSMUSG00000072770
GO:0034399	nuclear periphery	18	139	0.0319408	0.101741	ENSMUSG00000000056;ENSMUSG00000002319;ENSMUSG00000004980;ENSMUSG00000011751;ENSMUSG00000015222;ENSMUSG00000018411;ENSMUSG00000021024;ENSMUSG00000024287;ENSMUSG00000024789;ENSMUSG00000028729;ENSMUSG00000029053;ENSMUSG00000029176;ENSMUSG00000030806;ENSMUSG00000031012;ENSMUSG00000037236;ENSMUSG00000038331;ENSMUSG00000066800;ENSMUSG00000099083
GO:0016328	lateral plasma membrane	10	64	0.0322363	0.102006	ENSMUSG00000001552;ENSMUSG00000021567;ENSMUSG00000029071;ENSMUSG00000029126;ENSMUSG00000030536;ENSMUSG00000031137;ENSMUSG00000039166;ENSMUSG00000044393;ENSMUSG00000057738;ENSMUSG00000069601
GO:0019867	outer membrane	24	199	0.0322858	0.102006	ENSMUSG00000007783;ENSMUSG00000008892;ENSMUSG00000018042;ENSMUSG00000018322;ENSMUSG00000022051;ENSMUSG00000022789;ENSMUSG00000024981;ENSMUSG00000025037;ENSMUSG00000025777;ENSMUSG00000025889;ENSMUSG00000026150;ENSMUSG00000026235;ENSMUSG00000028165;ENSMUSG00000028412;ENSMUSG00000028756;ENSMUSG00000029361;ENSMUSG00000031278;ENSMUSG00000031760;ENSMUSG00000033460;ENSMUSG00000037972;ENSMUSG00000044288;…
GO:0031968	organelle outer membrane	24	199	0.0322858	0.102006	ENSMUSG00000007783;ENSMUSG00000008892;ENSMUSG00000018042;ENSMUSG00000018322;ENSMUSG00000022051;ENSMUSG00000022789;ENSMUSG00000024981;ENSMUSG00000025037;ENSMUSG00000025777;ENSMUSG00000025889;ENSMUSG00000026150;ENSMUSG00000026235;ENSMUSG00000028165;ENSMUSG00000028412;ENSMUSG00000028756;ENSMUSG00000029361;ENSMUSG00000031278;ENSMUSG00000031760;ENSMUSG00000033460;ENSMUSG00000037972;ENSMUSG00000044288;…
GO:0030687	preribosome, large subunit precursor	5	23	0.0340935	0.107427	ENSMUSG00000026019;ENSMUSG00000028729;ENSMUSG00000057421;ENSMUSG00000060739;ENSMUSG00000061032
GO:0030120	vesicle coat	9	56	0.0349406	0.108652	ENSMUSG00000020386;ENSMUSG00000020986;ENSMUSG00000028524;ENSMUSG00000028923;ENSMUSG00000039361;ENSMUSG00000040701;ENSMUSG00000041685;ENSMUSG00000047547;ENSMUSG00000070000
GO:0044447	axoneme part	7	39	0.0351253	0.108652	ENSMUSG00000005237;ENSMUSG00000022262;ENSMUSG00000038011;ENSMUSG00000041144;ENSMUSG00000042523;ENSMUSG00000047459;ENSMUSG00000096141
GO:0005593	FACIT collagen trimer	2	4	0.0352259	0.108652	ENSMUSG00000027570;ENSMUSG00000032332
GO:0033503	HULC complex	2	4	0.0352259	0.108652	ENSMUSG00000020390;ENSMUSG00000028309
GO:0071598	neuronal ribonucleoprotein granule	2	4	0.0352259	0.108652	ENSMUSG00000004980;ENSMUSG00000031157
GO:0071664	catenin-TCF7L2 complex	2	4	0.0352259	0.108652	ENSMUSG00000001552;ENSMUSG00000053477
GO:1903440	amylin receptor complex	2	4	0.0352259	0.108652	ENSMUSG00000034353;ENSMUSG00000041046
GO:1990769	proximal neuron projection	2	4	0.0352259	0.108652	ENSMUSG00000004961;ENSMUSG00000015222
GO:0032809	neuronal cell body membrane	6	31	0.0356465	0.109372	ENSMUSG00000019943;ENSMUSG00000028172;ENSMUSG00000032011;ENSMUSG00000035681;ENSMUSG00000055078;ENSMUSG00000064115
GO:0097546	ciliary base	6	31	0.0356465	0.109372	ENSMUSG00000002997;ENSMUSG00000014075;ENSMUSG00000014232;ENSMUSG00000020462;ENSMUSG00000028218;ENSMUSG00000031157
GO:0055038	recycling endosome membrane	10	66	0.0388513	0.118893	ENSMUSG00000004771;ENSMUSG00000004961;ENSMUSG00000005125;ENSMUSG00000013921;ENSMUSG00000018820;ENSMUSG00000019478;ENSMUSG00000028879;ENSMUSG00000029126;ENSMUSG00000040569;ENSMUSG00000040722
GO:0032391	photoreceptor connecting cilium	7	40	0.0397087	0.1212	ENSMUSG00000018395;ENSMUSG00000021363;ENSMUSG00000021537;ENSMUSG00000025035;ENSMUSG00000025235;ENSMUSG00000026585;ENSMUSG00000074818
GO:0097038	perinuclear endoplasmic reticulum	5	24	0.0402858	0.122641	ENSMUSG00000002015;ENSMUSG00000022037;ENSMUSG00000026385;ENSMUSG00000028165;ENSMUSG00000042359
GO:0044450	microtubule organizing center part	21	173	0.0405493	0.123122	ENSMUSG00000018395;ENSMUSG00000021068;ENSMUSG00000021537;ENSMUSG00000021701;ENSMUSG00000022064;ENSMUSG00000023764;ENSMUSG00000024290;ENSMUSG00000025235;ENSMUSG00000026504;ENSMUSG00000028218;ENSMUSG00000031644;ENSMUSG00000034579;ENSMUSG00000036825;ENSMUSG00000037234;ENSMUSG00000038126;ENSMUSG00000038241;ENSMUSG00000040586;ENSMUSG00000042156;ENSMUSG00000045007;ENSMUSG00000059834;ENSMUSG00000060771
GO:0032588	trans-Golgi network membrane	6	32	0.0409723	0.123878	ENSMUSG00000006567;ENSMUSG00000013921;ENSMUSG00000020297;ENSMUSG00000029126;ENSMUSG00000036469;ENSMUSG00000040722
GO:0044224	juxtaparanode region of axon	3	10	0.0413279	0.123878	ENSMUSG00000024044;ENSMUSG00000027827;ENSMUSG00000052572
GO:0044294	dendritic growth cone	3	10	0.0413279	0.123878	ENSMUSG00000015222;ENSMUSG00000021270;ENSMUSG00000031292
GO:0097539	ciliary transition fiber	3	10	0.0413279	0.123878	ENSMUSG00000021068;ENSMUSG00000042156;ENSMUSG00000059834
GO:0098892	extrinsic component of postsynaptic specialization membrane	3	10	0.0413279	0.123878	ENSMUSG00000003269;ENSMUSG00000025658;ENSMUSG00000040407
GO:0016234	inclusion body	11	76	0.0418397	0.124913	ENSMUSG00000018411;ENSMUSG00000021597;ENSMUSG00000021832;ENSMUSG00000022037;ENSMUSG00000025889;ENSMUSG00000029130;ENSMUSG00000029617;ENSMUSG00000030104;ENSMUSG00000031760;ENSMUSG00000039361;ENSMUSG00000079037
GO:0097729	9+2 motile cilium	15	114	0.041887	0.124913	ENSMUSG00000004032;ENSMUSG00000020486;ENSMUSG00000021270;ENSMUSG00000022262;ENSMUSG00000022621;ENSMUSG00000023966;ENSMUSG00000024430;ENSMUSG00000027676;ENSMUSG00000028172;ENSMUSG00000028845;ENSMUSG00000037994;ENSMUSG00000040220;ENSMUSG00000042249;ENSMUSG00000049676;ENSMUSG00000050379
GO:0098862	cluster of actin-based cell projections	22	184	0.0423756	0.126049	ENSMUSG00000003657;ENSMUSG00000015733;ENSMUSG00000015766;ENSMUSG00000016382;ENSMUSG00000021270;ENSMUSG00000021733;ENSMUSG00000022789;ENSMUSG00000024131;ENSMUSG00000026062;ENSMUSG00000026341;ENSMUSG00000026354;ENSMUSG00000027015;ENSMUSG00000027820;ENSMUSG00000028337;ENSMUSG00000028519;ENSMUSG00000030691;ENSMUSG00000031755;ENSMUSG00000033998;ENSMUSG00000037541;ENSMUSG00000049670;ENSMUSG00000062252;…
GO:0071437	invadopodium	4	17	0.0435185	0.12912	ENSMUSG00000006304;ENSMUSG00000020152;ENSMUSG00000029291;ENSMUSG00000030774
GO:0005871	kinesin complex	8	50	0.0463543	0.137185	ENSMUSG00000006740;ENSMUSG00000018395;ENSMUSG00000020849;ENSMUSG00000021288;ENSMUSG00000022629;ENSMUSG00000026494;ENSMUSG00000026585;ENSMUSG00000074657
GO:0032421	stereocilium bundle	9	59	0.0467636	0.13773	ENSMUSG00000003657;ENSMUSG00000015766;ENSMUSG00000016382;ENSMUSG00000021733;ENSMUSG00000030691;ENSMUSG00000031755;ENSMUSG00000049670;ENSMUSG00000062252;ENSMUSG00000074818
GO:0044298	cell body membrane	6	33	0.0467741	0.13773	ENSMUSG00000019943;ENSMUSG00000028172;ENSMUSG00000032011;ENSMUSG00000035681;ENSMUSG00000055078;ENSMUSG00000064115
GO:0016529	sarcoplasmic reticulum	10	69	0.0504336	0.148133	ENSMUSG00000004035;ENSMUSG00000020635;ENSMUSG00000029361;ENSMUSG00000030102;ENSMUSG00000030592;ENSMUSG00000039166;ENSMUSG00000040118;ENSMUSG00000057378;ENSMUSG00000057897;ENSMUSG00000069601
GO:0036464	cytoplasmic ribonucleoprotein granule	23	198	0.0508376	0.148945	ENSMUSG00000000838;ENSMUSG00000004980;ENSMUSG00000015671;ENSMUSG00000018411;ENSMUSG00000021024;ENSMUSG00000021116;ENSMUSG00000024290;ENSMUSG00000025920;ENSMUSG00000028639;ENSMUSG00000028842;ENSMUSG00000029757;ENSMUSG00000030536;ENSMUSG00000030846;ENSMUSG00000031157;ENSMUSG00000031601;ENSMUSG00000032101;ENSMUSG00000051965;ENSMUSG00000054582;ENSMUSG00000055116;ENSMUSG00000072235;ENSMUSG00000074657;…
GO:0005814	centriole	16	127	0.0511028	0.149348	ENSMUSG00000018395;ENSMUSG00000021068;ENSMUSG00000021537;ENSMUSG00000021701;ENSMUSG00000023764;ENSMUSG00000024290;ENSMUSG00000025235;ENSMUSG00000026504;ENSMUSG00000028218;ENSMUSG00000034579;ENSMUSG00000038126;ENSMUSG00000038241;ENSMUSG00000040586;ENSMUSG00000042156;ENSMUSG00000059834;ENSMUSG00000060771
GO:0032426	stereocilium tip	4	18	0.0524804	0.152063	ENSMUSG00000015766;ENSMUSG00000049670;ENSMUSG00000062252;ENSMUSG00000074818
GO:0043202	lysosomal lumen	4	18	0.0524804	0.152063	ENSMUSG00000002103;ENSMUSG00000007038;ENSMUSG00000020297;ENSMUSG00000029126
GO:0070993	translation preinitiation complex	4	18	0.0524804	0.152063	ENSMUSG00000016554;ENSMUSG00000021116;ENSMUSG00000022336;ENSMUSG00000027170
GO:0045335	phagocytic vesicle	13	98	0.0525523	0.152063	ENSMUSG00000004626;ENSMUSG00000004771;ENSMUSG00000006699;ENSMUSG00000006740;ENSMUSG00000015243;ENSMUSG00000024743;ENSMUSG00000025473;ENSMUSG00000028879;ENSMUSG00000030805;ENSMUSG00000043463;ENSMUSG00000051412;ENSMUSG00000067212;ENSMUSG00000079477
GO:0099091	postsynaptic specialization, intracellular component	6	34	0.0530592	0.153151	ENSMUSG00000003279;ENSMUSG00000027692;ENSMUSG00000029361;ENSMUSG00000031292;ENSMUSG00000037126;ENSMUSG00000063063
GO:0005689	U12-type spliceosomal complex	5	26	0.0545894	0.156794	ENSMUSG00000002477;ENSMUSG00000021431;ENSMUSG00000022635;ENSMUSG00000025982;ENSMUSG00000028639
GO:0045334	clathrin-coated endocytic vesicle	5	26	0.0545894	0.156794	ENSMUSG00000028524;ENSMUSG00000039361;ENSMUSG00000041685;ENSMUSG00000070000;ENSMUSG00000073725
GO:0005881	cytoplasmic microtubule	10	70	0.0547557	0.156886	ENSMUSG00000021234;ENSMUSG00000024277;ENSMUSG00000025035;ENSMUSG00000029166;ENSMUSG00000031176;ENSMUSG00000032024;ENSMUSG00000033392;ENSMUSG00000045007;ENSMUSG00000072235;ENSMUSG00000075701
GO:0032983	kainate selective glutamate receptor complex	2	5	0.0555882	0.157343	ENSMUSG00000025892;ENSMUSG00000056073
GO:0048476	Holliday junction resolvase complex	2	5	0.0555882	0.157343	ENSMUSG00000024906;ENSMUSG00000073436
GO:0070390	transcription export complex 2	2	5	0.0555882	0.157343	ENSMUSG00000021537;ENSMUSG00000022338
GO:0099029	anchored component of presynaptic active zone membrane	2	5	0.0555882	0.157343	ENSMUSG00000040118;ENSMUSG00000059857
GO:1903439	calcitonin family receptor complex	2	5	0.0555882	0.157343	ENSMUSG00000034353;ENSMUSG00000041046
GO:0031514	motile cilium	23	200	0.0557679	0.15747	ENSMUSG00000004032;ENSMUSG00000005237;ENSMUSG00000018395;ENSMUSG00000020462;ENSMUSG00000020486;ENSMUSG00000021270;ENSMUSG00000021363;ENSMUSG00000022262;ENSMUSG00000022621;ENSMUSG00000023966;ENSMUSG00000024430;ENSMUSG00000025235;ENSMUSG00000027676;ENSMUSG00000028041;ENSMUSG00000028172;ENSMUSG00000028845;ENSMUSG00000031755;ENSMUSG00000037994;ENSMUSG00000040220;ENSMUSG00000042249;ENSMUSG00000049676;…
GO:0031312	extrinsic component of organelle membrane	9	61	0.0559671	0.157652	ENSMUSG00000019790;ENSMUSG00000024381;ENSMUSG00000027384;ENSMUSG00000037126;ENSMUSG00000037217;ENSMUSG00000038301;ENSMUSG00000048731;ENSMUSG00000054423;ENSMUSG00000079477
GO:0005604	basement membrane	13	99	0.0562102	0.157956	ENSMUSG00000000402;ENSMUSG00000019899;ENSMUSG00000022665;ENSMUSG00000023951;ENSMUSG00000025068;ENSMUSG00000027447;ENSMUSG00000028339;ENSMUSG00000028364;ENSMUSG00000029838;ENSMUSG00000031012;ENSMUSG00000031954;ENSMUSG00000037016;ENSMUSG00000041936
GO:0030666	endocytic vesicle membrane	9	62	0.0609787	0.170945	ENSMUSG00000024743;ENSMUSG00000028524;ENSMUSG00000039361;ENSMUSG00000041685;ENSMUSG00000043463;ENSMUSG00000051412;ENSMUSG00000067212;ENSMUSG00000070000;ENSMUSG00000079477
GO:0005839	proteasome core complex	4	19	0.0623649	0.173996	ENSMUSG00000015671;ENSMUSG00000021024;ENSMUSG00000027566;ENSMUSG00000060073
GO:0060205	cytoplasmic vesicle lumen	4	19	0.0623649	0.173996	ENSMUSG00000024517;ENSMUSG00000027419;ENSMUSG00000027834;ENSMUSG00000057729
GO:0005868	cytoplasmic dynein complex	5	27	0.0627075	0.174536	ENSMUSG00000014075;ENSMUSG00000027012;ENSMUSG00000029757;ENSMUSG00000031176;ENSMUSG00000047459
GO:0005795	Golgi stack	17	141	0.063821	0.177213	ENSMUSG00000002015;ENSMUSG00000002546;ENSMUSG00000013921;ENSMUSG00000020297;ENSMUSG00000020386;ENSMUSG00000021504;ENSMUSG00000024713;ENSMUSG00000025979;ENSMUSG00000027522;ENSMUSG00000029126;ENSMUSG00000029407;ENSMUSG00000039372;ENSMUSG00000040407;ENSMUSG00000049313;ENSMUSG00000057375;ENSMUSG00000062995;ENSMUSG00000068747
GO:0031981	nuclear lumen	332	3805	0.0641819	0.177793	ENSMUSG00000000037;ENSMUSG00000000056;ENSMUSG00000000078;ENSMUSG00000000563;ENSMUSG00000000581;ENSMUSG00000000838;ENSMUSG00000000861;ENSMUSG00000001175;ENSMUSG00000001962;ENSMUSG00000002319;ENSMUSG00000002658;ENSMUSG00000003423;ENSMUSG00000003847;ENSMUSG00000004096;ENSMUSG00000004698;ENSMUSG00000004980;ENSMUSG00000005148;ENSMUSG00000005583;ENSMUSG00000006219;ENSMUSG00000006906;ENSMUSG00000007739;…
GO:0000276	mitochondrial proton-transporting ATP synthase complex, coupling factor F(o)	3	12	0.0671451	0.182967	ENSMUSG00000000563;ENSMUSG00000022890;ENSMUSG00000050856
GO:0005641	nuclear envelope lumen	3	12	0.0671451	0.182967	ENSMUSG00000014226;ENSMUSG00000020074;ENSMUSG00000049313
GO:0005940	septin ring	3	12	0.0671451	0.182967	ENSMUSG00000000486;ENSMUSG00000020486;ENSMUSG00000050379
GO:0031313	extrinsic component of endosome membrane	3	12	0.0671451	0.182967	ENSMUSG00000037126;ENSMUSG00000038301;ENSMUSG00000048731
GO:0032437	cuticular plate	3	12	0.0671451	0.182967	ENSMUSG00000003657;ENSMUSG00000020315;ENSMUSG00000057738
GO:0045275	respiratory chain complex III	3	12	0.0671451	0.182967	ENSMUSG00000021520;ENSMUSG00000064351;ENSMUSG00000064370
GO:1990454	L-type voltage-gated calcium channel complex	3	12	0.0671451	0.182967	ENSMUSG00000015968;ENSMUSG00000040118;ENSMUSG00000051331
GO:0031091	platelet alpha granule	4	20	0.0731533	0.193629	ENSMUSG00000020427;ENSMUSG00000025889;ENSMUSG00000030534;ENSMUSG00000051412
GO:0098993	anchored component of synaptic vesicle membrane	4	20	0.0731533	0.193629	ENSMUSG00000019478;ENSMUSG00000037217;ENSMUSG00000047187;ENSMUSG00000079477
GO:0030496	midbody	20	176	0.0776842	0.193629	ENSMUSG00000000486;ENSMUSG00000006699;ENSMUSG00000008859;ENSMUSG00000012429;ENSMUSG00000015291;ENSMUSG00000021357;ENSMUSG00000021363;ENSMUSG00000025035;ENSMUSG00000026426;ENSMUSG00000028447;ENSMUSG00000029121;ENSMUSG00000029166;ENSMUSG00000030105;ENSMUSG00000030536;ENSMUSG00000048731;ENSMUSG00000050379;ENSMUSG00000052712;ENSMUSG00000057614;ENSMUSG00000058407;ENSMUSG00000096054
GO:0005850	eukaryotic translation initiation factor 2 complex	2	6	0.0789813	0.193629	ENSMUSG00000021116;ENSMUSG00000074656
GO:0005851	eukaryotic translation initiation factor 2B complex	2	6	0.0789813	0.193629	ENSMUSG00000021116;ENSMUSG00000028683
GO:0031094	platelet dense tubular network	2	6	0.0789813	0.193629	ENSMUSG00000022099;ENSMUSG00000030102
GO:0032059	bleb	2	6	0.0789813	0.193629	ENSMUSG00000024290;ENSMUSG00000032366
GO:0033647	host intracellular organelle	2	6	0.0789813	0.193629	ENSMUSG00000000838;ENSMUSG00000031601
GO:0033648	host intracellular membrane-bounded organelle	2	6	0.0789813	0.193629	ENSMUSG00000000838;ENSMUSG00000031601
GO:0038037	G protein-coupled receptor dimeric complex	2	6	0.0789813	0.193629	ENSMUSG00000039809;ENSMUSG00000041046
GO:0071458	integral component of cytoplasmic side of endoplasmic reticulum membrane	2	6	0.0789813	0.193629	ENSMUSG00000019188;ENSMUSG00000027366
GO:0090724	central region of growth cone	2	6	0.0789813	0.193629	ENSMUSG00000020849;ENSMUSG00000074657
GO:0097227	sperm annulus	2	6	0.0789813	0.193629	ENSMUSG00000020486;ENSMUSG00000050379
GO:0098843	postsynaptic endocytic zone	2	6	0.0789813	0.193629	ENSMUSG00000025468;ENSMUSG00000047547
GO:0099030	anchored component of postsynaptic specialization membrane	2	6	0.0789813	0.193629	ENSMUSG00000021719;ENSMUSG00000052572
GO:0099031	anchored component of postsynaptic density membrane	2	6	0.0789813	0.193629	ENSMUSG00000021719;ENSMUSG00000052572
GO:0099147	extrinsic component of postsynaptic density membrane	2	6	0.0789813	0.193629	ENSMUSG00000025658;ENSMUSG00000040407
GO:0030131	clathrin adaptor complex	5	29	0.0808598	0.193629	ENSMUSG00000028524;ENSMUSG00000039361;ENSMUSG00000040701;ENSMUSG00000041685;ENSMUSG00000070000
GO:1990752	microtubule end	5	29	0.0808598	0.193629	ENSMUSG00000020181;ENSMUSG00000021068;ENSMUSG00000024277;ENSMUSG00000026131;ENSMUSG00000029166
GO:0002095	caveolar macromolecular signaling complex	1	1	0.0809962	0.193629	ENSMUSG00000051331
GO:0005592	collagen type XI trimer	1	1	0.0809962	0.193629	ENSMUSG00000027966
GO:0005595	collagen type XII trimer	1	1	0.0809962	0.193629	ENSMUSG00000032332
GO:0016014	dystrobrevin complex	1	1	0.0809962	0.193629	ENSMUSG00000024302
GO:0030934	anchoring collagen complex	1	1	0.0809962	0.193629	ENSMUSG00000032332
GO:0031207	Sec62/Sec63 complex	1	1	0.0809962	0.193629	ENSMUSG00000019802
GO:0032173	septin collar	1	1	0.0809962	0.193629	ENSMUSG00000050379
GO:0032419	extrinsic component of lysosome membrane	1	1	0.0809962	0.193629	ENSMUSG00000079477
GO:0034693	U11/U12 snRNP	1	1	0.0809962	0.193629	ENSMUSG00000025982
GO:0035805	egg coat	1	1	0.0809962	0.193629	ENSMUSG00000074340
GO:0043509	activin A complex	1	1	0.0809962	0.193629	ENSMUSG00000041324
GO:0044207	translation initiation ternary complex	1	1	0.0809962	0.193629	ENSMUSG00000021116
GO:0044289	contact site	1	1	0.0809962	0.193629	ENSMUSG00000000308
GO:0048180	activin complex	1	1	0.0809962	0.193629	ENSMUSG00000041324
GO:0055120	striated muscle dense body	1	1	0.0809962	0.193629	ENSMUSG00000031590
GO:0060987	lipid tube	1	1	0.0809962	0.193629	ENSMUSG00000024381
GO:0061826	podosome ring	1	1	0.0809962	0.193629	ENSMUSG00000006304
GO:0061834	actin filament branch point	1	1	0.0809962	0.193629	ENSMUSG00000006304
GO:0061835	ventral surface of cell	1	1	0.0809962	0.193629	ENSMUSG00000006304
GO:0061850	growth cone leading edge	1	1	0.0809962	0.193629	ENSMUSG00000029465
GO:0070860	RNA polymerase I core factor complex	1	1	0.0809962	0.193629	ENSMUSG00000059669
GO:0071665	gamma-catenin-TCF7L2 complex	1	1	0.0809962	0.193629	ENSMUSG00000001552
GO:0075341	host cell PML body	1	1	0.0809962	0.193629	ENSMUSG00000031601
GO:0097132	cyclin D2-CDK6 complex	1	1	0.0809962	0.193629	ENSMUSG00000040274
GO:0097229	sperm end piece	1	1	0.0809962	0.193629	ENSMUSG00000024430
GO:0097489	multivesicular body, internal vesicle lumen	1	1	0.0809962	0.193629	ENSMUSG00000020122
GO:0098595	perivitelline space	1	1	0.0809962	0.193629	ENSMUSG00000074340
GO:0098846	podocyte foot	1	1	0.0809962	0.193629	ENSMUSG00000031012
GO:0098875	epididymosome	1	1	0.0809962	0.193629	ENSMUSG00000003863
GO:0098894	extrinsic component of presynaptic endocytic zone membrane	1	1	0.0809962	0.193629	ENSMUSG00000039361
GO:0098965	extracellular matrix of synaptic cleft	1	1	0.0809962	0.193629	ENSMUSG00000029309
GO:0099020	perinuclear endoplasmic reticulum lumen	1	1	0.0809962	0.193629	ENSMUSG00000022037
GO:0099182	presynaptic intermediate filament cytoskeleton	1	1	0.0809962	0.193629	ENSMUSG00000022055
GO:0099189	postsynaptic spectrin-associated cytoskeleton	1	1	0.0809962	0.193629	ENSMUSG00000067889
GO:0099631	postsynaptic endocytic zone cytoplasmic component	1	1	0.0809962	0.193629	ENSMUSG00000047547
GO:0120043	stereocilium shaft	1	1	0.0809962	0.193629	ENSMUSG00000030691
GO:0150002	distal dendrite	1	1	0.0809962	0.193629	ENSMUSG00000015222
GO:0150014	apical distal dendrite	1	1	0.0809962	0.193629	ENSMUSG00000015222
GO:1990421	subtelomeric heterochromatin	1	1	0.0809962	0.193629	ENSMUSG00000031229
GO:1990674	Golgi cis cisterna membrane	1	1	0.0809962	0.193629	ENSMUSG00000020297
GO:1990707	nuclear subtelomeric heterochromatin	1	1	0.0809962	0.193629	ENSMUSG00000031229
GO:0035770	ribonucleoprotein granule	23	209	0.0821524	0.194929	ENSMUSG00000000838;ENSMUSG00000004980;ENSMUSG00000015671;ENSMUSG00000018411;ENSMUSG00000021024;ENSMUSG00000021116;ENSMUSG00000024290;ENSMUSG00000025920;ENSMUSG00000028639;ENSMUSG00000028842;ENSMUSG00000029757;ENSMUSG00000030536;ENSMUSG00000030846;ENSMUSG00000031157;ENSMUSG00000031601;ENSMUSG00000032101;ENSMUSG00000051965;ENSMUSG00000054582;ENSMUSG00000055116;ENSMUSG00000072235;ENSMUSG00000074657;…
GO:0000124	SAGA complex	3	13	0.0822094	0.194929	ENSMUSG00000022338;ENSMUSG00000030714;ENSMUSG00000047242
GO:0034362	low-density lipoprotein particle	3	13	0.0822094	0.194929	ENSMUSG00000023913;ENSMUSG00000049313;ENSMUSG00000075701
GO:1990124	messenger ribonucleoprotein complex	3	13	0.0822094	0.194929	ENSMUSG00000000838;ENSMUSG00000025920;ENSMUSG00000028639
GO:0008287	protein serine/threonine phosphatase complex	7	47	0.0825404	0.194929	ENSMUSG00000009630;ENSMUSG00000014956;ENSMUSG00000017843;ENSMUSG00000019907;ENSMUSG00000021816;ENSMUSG00000028161;ENSMUSG00000030102
GO:1903293	phosphatase complex	7	47	0.0825404	0.194929	ENSMUSG00000009630;ENSMUSG00000014956;ENSMUSG00000017843;ENSMUSG00000019907;ENSMUSG00000021816;ENSMUSG00000028161;ENSMUSG00000030102
GO:0090734	site of DNA damage	9	66	0.0838184	0.197548	ENSMUSG00000006304;ENSMUSG00000008475;ENSMUSG00000020152;ENSMUSG00000021597;ENSMUSG00000024317;ENSMUSG00000026341;ENSMUSG00000029465;ENSMUSG00000036097;ENSMUSG00000047617
GO:0016324	apical plasma membrane	35	342	0.0902542	0.212288	ENSMUSG00000004626;ENSMUSG00000007655;ENSMUSG00000015968;ENSMUSG00000018340;ENSMUSG00000019210;ENSMUSG00000019943;ENSMUSG00000020122;ENSMUSG00000021270;ENSMUSG00000021733;ENSMUSG00000022505;ENSMUSG00000024479;ENSMUSG00000024935;ENSMUSG00000026576;ENSMUSG00000027692;ENSMUSG00000027900;ENSMUSG00000029053;ENSMUSG00000029503;ENSMUSG00000030342;ENSMUSG00000030805;ENSMUSG00000031007;ENSMUSG00000032011;…
GO:0030990	intraciliary transport particle	5	30	0.0908744	0.21289	ENSMUSG00000014232;ENSMUSG00000022621;ENSMUSG00000027778;ENSMUSG00000028576;ENSMUSG00000066643
GO:0034451	centriolar satellite	5	30	0.0908744	0.21289	ENSMUSG00000022064;ENSMUSG00000025235;ENSMUSG00000026504;ENSMUSG00000036825;ENSMUSG00000037234
GO:0005669	transcription factor TFIID complex	6	39	0.0918069	0.214645	ENSMUSG00000002658;ENSMUSG00000031314;ENSMUSG00000033543;ENSMUSG00000033813;ENSMUSG00000038954;ENSMUSG00000047242
GO:1902494	catalytic complex	125	1379	0.0969894	0.2253	ENSMUSG00000001366;ENSMUSG00000002379;ENSMUSG00000002477;ENSMUSG00000002658;ENSMUSG00000004096;ENSMUSG00000004698;ENSMUSG00000004980;ENSMUSG00000005237;ENSMUSG00000007850;ENSMUSG00000008855;ENSMUSG00000009630;ENSMUSG00000009863;ENSMUSG00000014075;ENSMUSG00000014226;ENSMUSG00000014956;ENSMUSG00000015671;ENSMUSG00000017843;ENSMUSG00000019777;ENSMUSG00000019907;ENSMUSG00000020390;ENSMUSG00000020719;…
GO:0000922	spindle pole	18	160	0.0972306	0.2253	ENSMUSG00000001175;ENSMUSG00000002546;ENSMUSG00000004771;ENSMUSG00000009630;ENSMUSG00000014075;ENSMUSG00000018372;ENSMUSG00000021068;ENSMUSG00000021701;ENSMUSG00000024474;ENSMUSG00000025420;ENSMUSG00000028243;ENSMUSG00000029757;ENSMUSG00000031201;ENSMUSG00000036438;ENSMUSG00000038241;ENSMUSG00000047844;ENSMUSG00000056763;ENSMUSG00000058070
GO:0005753	mitochondrial proton-transporting ATP synthase complex	4	22	0.0973281	0.2253	ENSMUSG00000000563;ENSMUSG00000022890;ENSMUSG00000050856;ENSMUSG00000064357
GO:0030992	intraciliary transport particle B	4	22	0.0973281	0.2253	ENSMUSG00000014232;ENSMUSG00000022621;ENSMUSG00000027778;ENSMUSG00000028576
GO:0042629	mast cell granule	4	22	0.0973281	0.2253	ENSMUSG00000022285;ENSMUSG00000028341;ENSMUSG00000034579;ENSMUSG00000040751
GO:1905368	peptidase complex	12	98	0.0978204	0.225943	ENSMUSG00000015671;ENSMUSG00000021024;ENSMUSG00000021737;ENSMUSG00000021832;ENSMUSG00000022338;ENSMUSG00000024516;ENSMUSG00000026914;ENSMUSG00000027566;ENSMUSG00000030714;ENSMUSG00000047242;ENSMUSG00000047879;ENSMUSG00000060073
GO:0030662	coated vesicle membrane	11	88	0.0982556	0.225943	ENSMUSG00000020386;ENSMUSG00000020986;ENSMUSG00000028524;ENSMUSG00000028923;ENSMUSG00000029407;ENSMUSG00000039361;ENSMUSG00000040701;ENSMUSG00000041685;ENSMUSG00000047547;ENSMUSG00000062444;ENSMUSG00000070000
GO:0032591	dendritic spine membrane	3	14	0.0985722	0.225943	ENSMUSG00000019943;ENSMUSG00000022494;ENSMUSG00000053550
GO:0042581	specific granule	3	14	0.0985722	0.225943	ENSMUSG00000004626;ENSMUSG00000025473;ENSMUSG00000030805
GO:0044327	dendritic spine head	3	14	0.0985722	0.225943	ENSMUSG00000021719;ENSMUSG00000061718;ENSMUSG00000096054
GO:0005913	cell-cell adherens junction	12	99	0.10356	0.236466	ENSMUSG00000001552;ENSMUSG00000005125;ENSMUSG00000021493;ENSMUSG00000022865;ENSMUSG00000026341;ENSMUSG00000033060;ENSMUSG00000036510;ENSMUSG00000036825;ENSMUSG00000039385;ENSMUSG00000040452;ENSMUSG00000057738;ENSMUSG00000063063
GO:0005811	lipid droplet	10	79	0.104559	0.236466	ENSMUSG00000000058;ENSMUSG00000002015;ENSMUSG00000007655;ENSMUSG00000018042;ENSMUSG00000024526;ENSMUSG00000031278;ENSMUSG00000033105;ENSMUSG00000043421;ENSMUSG00000054766;ENSMUSG00000079477
GO:0000347	THO complex	2	7	0.104781	0.236466	ENSMUSG00000024287;ENSMUSG00000034274
GO:0000445	THO complex part of transcription export complex	2	7	0.104781	0.236466	ENSMUSG00000024287;ENSMUSG00000034274
GO:0005828	kinetochore microtubule	2	7	0.104781	0.236466	ENSMUSG00000004771;ENSMUSG00000033392
GO:0042583	chromaffin granule	2	7	0.104781	0.236466	ENSMUSG00000022037;ENSMUSG00000037685
GO:0070419	nonhomologous end joining complex	2	7	0.104781	0.236466	ENSMUSG00000021615;ENSMUSG00000047617
GO:0070937	CRD-mediated mRNA stability complex	2	7	0.104781	0.236466	ENSMUSG00000028639;ENSMUSG00000068823
GO:0005791	rough endoplasmic reticulum	13	110	0.107913	0.243064	ENSMUSG00000002015;ENSMUSG00000004846;ENSMUSG00000008892;ENSMUSG00000015222;ENSMUSG00000019188;ENSMUSG00000019802;ENSMUSG00000020368;ENSMUSG00000025889;ENSMUSG00000031760;ENSMUSG00000041695;ENSMUSG00000055254;ENSMUSG00000056755;ENSMUSG00000078622
GO:0036064	ciliary basal body	15	131	0.109141	0.245358	ENSMUSG00000019986;ENSMUSG00000021537;ENSMUSG00000025035;ENSMUSG00000025235;ENSMUSG00000026585;ENSMUSG00000027778;ENSMUSG00000028218;ENSMUSG00000031292;ENSMUSG00000031755;ENSMUSG00000036825;ENSMUSG00000040220;ENSMUSG00000040586;ENSMUSG00000042156;ENSMUSG00000057265;ENSMUSG00000066643
GO:0045259	proton-transporting ATP synthase complex	4	23	0.110641	0.248251	ENSMUSG00000000563;ENSMUSG00000022890;ENSMUSG00000050856;ENSMUSG00000064357
GO:0070069	cytochrome complex	5	32	0.112703	0.252394	ENSMUSG00000021520;ENSMUSG00000031231;ENSMUSG00000064351;ENSMUSG00000064358;ENSMUSG00000064370
GO:0000346	transcription export complex	3	15	0.116118	0.258555	ENSMUSG00000024287;ENSMUSG00000034274;ENSMUSG00000078427
GO:0005852	eukaryotic translation initiation factor 3 complex	3	15	0.116118	0.258555	ENSMUSG00000016554;ENSMUSG00000022336;ENSMUSG00000027170
GO:0031083	BLOC-1 complex	3	15	0.116118	0.258555	ENSMUSG00000027273;ENSMUSG00000028879;ENSMUSG00000034560
GO:0030684	preribosome	9	71	0.118676	0.26375	ENSMUSG00000021243;ENSMUSG00000026019;ENSMUSG00000028729;ENSMUSG00000028907;ENSMUSG00000036693;ENSMUSG00000057421;ENSMUSG00000060739;ENSMUSG00000061032;ENSMUSG00000079480
GO:0097223	sperm part	25	241	0.120488	0.267268	ENSMUSG00000000058;ENSMUSG00000003863;ENSMUSG00000004032;ENSMUSG00000006304;ENSMUSG00000007207;ENSMUSG00000007655;ENSMUSG00000016493;ENSMUSG00000020486;ENSMUSG00000021270;ENSMUSG00000022621;ENSMUSG00000022622;ENSMUSG00000022865;ENSMUSG00000023175;ENSMUSG00000024430;ENSMUSG00000026341;ENSMUSG00000028041;ENSMUSG00000028172;ENSMUSG00000028845;ENSMUSG00000036817;ENSMUSG00000037994;ENSMUSG00000040220;…
GO:0072686	mitotic spindle	12	102	0.121947	0.269993	ENSMUSG00000002546;ENSMUSG00000006699;ENSMUSG00000021068;ENSMUSG00000021363;ENSMUSG00000024426;ENSMUSG00000024474;ENSMUSG00000027630;ENSMUSG00000031176;ENSMUSG00000040811;ENSMUSG00000041215;ENSMUSG00000042807;ENSMUSG00000058070
GO:0002102	podosome	5	33	0.124476	0.274035	ENSMUSG00000006304;ENSMUSG00000020152;ENSMUSG00000021936;ENSMUSG00000025473;ENSMUSG00000026341
GO:0034358	plasma lipoprotein particle	5	33	0.124476	0.274035	ENSMUSG00000015568;ENSMUSG00000022037;ENSMUSG00000023913;ENSMUSG00000049313;ENSMUSG00000075701
GO:1990777	lipoprotein particle	5	33	0.124476	0.274035	ENSMUSG00000015568;ENSMUSG00000022037;ENSMUSG00000023913;ENSMUSG00000049313;ENSMUSG00000075701
GO:0046658	anchored component of plasma membrane	9	72	0.126471	0.277903	ENSMUSG00000021719;ENSMUSG00000027273;ENSMUSG00000032011;ENSMUSG00000040118;ENSMUSG00000045287;ENSMUSG00000047139;ENSMUSG00000052572;ENSMUSG00000055022;ENSMUSG00000059857
GO:0005654	nucleoplasm	251	2901	0.128188	0.281148	ENSMUSG00000000563;ENSMUSG00000000838;ENSMUSG00000000861;ENSMUSG00000001175;ENSMUSG00000001962;ENSMUSG00000002658;ENSMUSG00000003847;ENSMUSG00000004096;ENSMUSG00000004698;ENSMUSG00000004980;ENSMUSG00000005148;ENSMUSG00000005583;ENSMUSG00000006906;ENSMUSG00000007739;ENSMUSG00000007850;ENSMUSG00000008200;ENSMUSG00000008658;ENSMUSG00000008855;ENSMUSG00000009739;ENSMUSG00000009741;ENSMUSG00000009863;…
GO:0000808	origin recognition complex	2	8	0.132446	0.283051	ENSMUSG00000026761;ENSMUSG00000040044
GO:0002199	zona pellucida receptor complex	2	8	0.132446	0.283051	ENSMUSG00000007739;ENSMUSG00000025613
GO:0005664	nuclear origin of replication recognition complex	2	8	0.132446	0.283051	ENSMUSG00000026761;ENSMUSG00000040044
GO:0005869	dynactin complex	2	8	0.132446	0.283051	ENSMUSG00000025410;ENSMUSG00000028447
GO:0005952	cAMP-dependent protein kinase complex	2	8	0.132446	0.283051	ENSMUSG00000002997;ENSMUSG00000025855
GO:0008290	F-actin capping protein complex	2	8	0.132446	0.283051	ENSMUSG00000015733;ENSMUSG00000030000
GO:0030314	junctional membrane complex	2	8	0.132446	0.283051	ENSMUSG00000030592;ENSMUSG00000057378
GO:0031209	SCAR complex	2	8	0.132446	0.283051	ENSMUSG00000027002;ENSMUSG00000058835
GO:0031371	ubiquitin conjugating enzyme complex	2	8	0.132446	0.283051	ENSMUSG00000020390;ENSMUSG00000028309
GO:0032584	growth cone membrane	2	8	0.132446	0.283051	ENSMUSG00000018507;ENSMUSG00000018820
GO:0070531	BRCA1-A complex	2	8	0.132446	0.283051	ENSMUSG00000025878;ENSMUSG00000031201
GO:0071541	eukaryotic translation initiation factor 3 complex, eIF3m	2	8	0.132446	0.283051	ENSMUSG00000016554;ENSMUSG00000027170
GO:0072357	PTW/PP1 phosphatase complex	2	8	0.132446	0.283051	ENSMUSG00000014956;ENSMUSG00000019907
GO:0099569	presynaptic cytoskeleton	2	8	0.132446	0.283051	ENSMUSG00000022055;ENSMUSG00000035226
GO:0005614	interstitial matrix	3	16	0.134724	0.28635	ENSMUSG00000022665;ENSMUSG00000028364;ENSMUSG00000052512
GO:0005652	nuclear lamina	3	16	0.134724	0.28635	ENSMUSG00000000056;ENSMUSG00000030806;ENSMUSG00000031012
GO:0005685	U1 snRNP	3	16	0.134724	0.28635	ENSMUSG00000002477;ENSMUSG00000029823;ENSMUSG00000063511
GO:0005925	focal adhesion	18	168	0.135711	0.287924	ENSMUSG00000000058;ENSMUSG00000006219;ENSMUSG00000006304;ENSMUSG00000007655;ENSMUSG00000018340;ENSMUSG00000021493;ENSMUSG00000024277;ENSMUSG00000024426;ENSMUSG00000024789;ENSMUSG00000025810;ENSMUSG00000026131;ENSMUSG00000026571;ENSMUSG00000029267;ENSMUSG00000030536;ENSMUSG00000035852;ENSMUSG00000047414;ENSMUSG00000059456;ENSMUSG00000074305
GO:0030055	cell-substrate junction	19	179	0.136548	0.289175	ENSMUSG00000000058;ENSMUSG00000006219;ENSMUSG00000006304;ENSMUSG00000007655;ENSMUSG00000018340;ENSMUSG00000021493;ENSMUSG00000024277;ENSMUSG00000024426;ENSMUSG00000024789;ENSMUSG00000025810;ENSMUSG00000026131;ENSMUSG00000026341;ENSMUSG00000026571;ENSMUSG00000029267;ENSMUSG00000030536;ENSMUSG00000035852;ENSMUSG00000047414;ENSMUSG00000059456;ENSMUSG00000074305
GO:0031672	A band	6	44	0.142285	0.295454	ENSMUSG00000008136;ENSMUSG00000019907;ENSMUSG00000020315;ENSMUSG00000026131;ENSMUSG00000032826;ENSMUSG00000061462
GO:0044438	microbody part	9	74	0.142851	0.295454	ENSMUSG00000006517;ENSMUSG00000007655;ENSMUSG00000019809;ENSMUSG00000021670;ENSMUSG00000024743;ENSMUSG00000026781;ENSMUSG00000028127;ENSMUSG00000031278;ENSMUSG00000047866
GO:0044439	peroxisomal part	9	74	0.142851	0.295454	ENSMUSG00000006517;ENSMUSG00000007655;ENSMUSG00000019809;ENSMUSG00000021670;ENSMUSG00000024743;ENSMUSG00000026781;ENSMUSG00000028127;ENSMUSG00000031278;ENSMUSG00000047866
GO:0030863	cortical cytoskeleton	13	117	0.151913	0.295454	ENSMUSG00000003657;ENSMUSG00000011751;ENSMUSG00000015733;ENSMUSG00000015932;ENSMUSG00000020152;ENSMUSG00000020315;ENSMUSG00000022099;ENSMUSG00000027748;ENSMUSG00000033763;ENSMUSG00000035226;ENSMUSG00000057738;ENSMUSG00000062190;ENSMUSG00000067889
GO:0009925	basal plasma membrane	6	45	0.15366	0.295454	ENSMUSG00000007655;ENSMUSG00000009376;ENSMUSG00000020122;ENSMUSG00000028631;ENSMUSG00000057182;ENSMUSG00000069601
GO:0016282	eukaryotic 43S preinitiation complex	3	17	0.154268	0.295454	ENSMUSG00000016554;ENSMUSG00000022336;ENSMUSG00000027170
GO:0033646	host intracellular part	3	17	0.154268	0.295454	ENSMUSG00000000838;ENSMUSG00000028268;ENSMUSG00000031601
GO:0043656	intracellular region of host	3	17	0.154268	0.295454	ENSMUSG00000000838;ENSMUSG00000028268;ENSMUSG00000031601
GO:0005778	peroxisomal membrane	7	55	0.154502	0.295454	ENSMUSG00000007655;ENSMUSG00000019809;ENSMUSG00000021670;ENSMUSG00000024743;ENSMUSG00000026781;ENSMUSG00000028127;ENSMUSG00000031278
GO:0031903	microbody membrane	7	55	0.154502	0.295454	ENSMUSG00000007655;ENSMUSG00000019809;ENSMUSG00000021670;ENSMUSG00000024743;ENSMUSG00000026781;ENSMUSG00000028127;ENSMUSG00000031278
GO:0030057	desmosome	4	26	0.154929	0.295454	ENSMUSG00000001552;ENSMUSG00000040606;ENSMUSG00000044393;ENSMUSG00000059898
GO:0031430	M band	4	26	0.154929	0.295454	ENSMUSG00000008136;ENSMUSG00000020315;ENSMUSG00000032826;ENSMUSG00000061462
GO:0070461	SAGA-type complex	4	26	0.154929	0.295454	ENSMUSG00000022338;ENSMUSG00000030714;ENSMUSG00000038954;ENSMUSG00000047242
GO:0044429	mitochondrial part	84	929	0.15507	0.295454	ENSMUSG00000000308;ENSMUSG00000000563;ENSMUSG00000001175;ENSMUSG00000002083;ENSMUSG00000002332;ENSMUSG00000002379;ENSMUSG00000003528;ENSMUSG00000005360;ENSMUSG00000007783;ENSMUSG00000008892;ENSMUSG00000009863;ENSMUSG00000015970;ENSMUSG00000018042;ENSMUSG00000018322;ENSMUSG00000021520;ENSMUSG00000021764;ENSMUSG00000022037;ENSMUSG00000022051;ENSMUSG00000022186;ENSMUSG00000022354;ENSMUSG00000022789;…
GO:0000308	cytoplasmic cyclin-dependent protein kinase holoenzyme complex	1	2	0.155435	0.295454	ENSMUSG00000028926
GO:0000802	transverse filament	1	2	0.155435	0.295454	ENSMUSG00000036928
GO:0005668	RNA polymerase transcription factor SL1 complex	1	2	0.155435	0.295454	ENSMUSG00000059669
GO:0005854	nascent polypeptide-associated complex	1	2	0.155435	0.295454	ENSMUSG00000061315
GO:0005862	muscle thin filament tropomyosin	1	2	0.155435	0.295454	ENSMUSG00000032366
GO:0016935	glycine-gated chloride channel complex	1	2	0.155435	0.295454	ENSMUSG00000028020
GO:0019034	viral replication complex	1	2	0.155435	0.295454	ENSMUSG00000000838
GO:0019185	snRNA-activating protein complex	1	2	0.155435	0.295454	ENSMUSG00000021113
GO:0030692	Noc4p-Nop14p complex	1	2	0.155435	0.295454	ENSMUSG00000036693
GO:0031085	BLOC-3 complex	1	2	0.155435	0.295454	ENSMUSG00000025188
GO:0031673	H zone	1	2	0.155435	0.295454	ENSMUSG00000026131
GO:0032010	phagolysosome	1	2	0.155435	0.295454	ENSMUSG00000025473
GO:0032116	SMC loading complex	1	2	0.155435	0.295454	ENSMUSG00000031858
GO:0032311	angiogenin-PRI complex	1	2	0.155435	0.295454	ENSMUSG00000038650
GO:0032398	MHC class Ib protein complex	1	2	0.155435	0.295454	ENSMUSG00000067212
GO:0032807	DNA ligase IV complex	1	2	0.155435	0.295454	ENSMUSG00000021615
GO:0034680	integrin alpha10-beta1 complex	1	2	0.155435	0.295454	ENSMUSG00000090210
GO:0035577	azurophil granule membrane	1	2	0.155435	0.295454	ENSMUSG00000051412
GO:0035578	azurophil granule lumen	1	2	0.155435	0.295454	ENSMUSG00000057729
GO:0036502	Derlin-1-VIMP complex	1	2	0.155435	0.295454	ENSMUSG00000075701
GO:0038039	G protein-coupled receptor heterodimeric complex	1	2	0.155435	0.295454	ENSMUSG00000039809
GO:0042568	insulin-like growth factor binary complex	1	2	0.155435	0.295454	ENSMUSG00000020427
GO:0043512	inhibin A complex	1	2	0.155435	0.295454	ENSMUSG00000041324
GO:0043614	multi-eIF complex	1	2	0.155435	0.295454	ENSMUSG00000021116
GO:0061828	apical tubulobulbar complex	1	2	0.155435	0.295454	ENSMUSG00000026341
GO:0061831	apical ectoplasmic specialization	1	2	0.155435	0.295454	ENSMUSG00000026341
GO:0061832	basal ectoplasmic specialization	1	2	0.155435	0.295454	ENSMUSG00000026341
GO:0071065	alpha9-beta1 integrin-vascular cell adhesion molecule-1 complex	1	2	0.155435	0.295454	ENSMUSG00000025473
GO:0071133	alpha9-beta1 integrin-ADAM8 complex	1	2	0.155435	0.295454	ENSMUSG00000025473
GO:0071540	eukaryotic translation initiation factor 3 complex, eIF3e	1	2	0.155435	0.295454	ENSMUSG00000022336
GO:0071819	DUBm complex	1	2	0.155435	0.295454	ENSMUSG00000022338
GO:0090537	CERF complex	1	2	0.155435	0.295454	ENSMUSG00000031099
GO:0090651	apical cytoplasm	1	2	0.155435	0.295454	ENSMUSG00000038301
GO:0090694	Scc2-Scc4 cohesin loading complex	1	2	0.155435	0.295454	ENSMUSG00000031858
GO:0097226	sperm mitochondrial sheath	1	2	0.155435	0.295454	ENSMUSG00000021270
GO:0098683	cochlear hair cell ribbon synapse	1	2	0.155435	0.295454	ENSMUSG00000015968
GO:0098830	presynaptic endosome	1	2	0.155435	0.295454	ENSMUSG00000020198
GO:0098985	asymmetric, glutamatergic, excitatory synapse	1	2	0.155435	0.295454	ENSMUSG00000053550
GO:0098999	extrinsic component of postsynaptic endosome membrane	1	2	0.155435	0.295454	ENSMUSG00000037126
GO:0106003	amyloid-beta complex	1	2	0.155435	0.295454	ENSMUSG00000024290
GO:0150001	primary dendrite	1	2	0.155435	0.295454	ENSMUSG00000015222
GO:0150056	amylin receptor complex 1	1	2	0.155435	0.295454	ENSMUSG00000034353
GO:0150058	amylin receptor complex 3	1	2	0.155435	0.295454	ENSMUSG00000041046
GO:1902737	dendritic filopodium	1	2	0.155435	0.295454	ENSMUSG00000015222
GO:1990072	TRAPPIII protein complex	1	2	0.155435	0.295454	ENSMUSG00000033382
GO:1990112	RQC complex	1	2	0.155435	0.295454	ENSMUSG00000020982
GO:1990257	piccolo-bassoon transport vesicle	1	2	0.155435	0.295454	ENSMUSG00000029757
GO:1990406	CGRP receptor complex	1	2	0.155435	0.295454	ENSMUSG00000034353
GO:1990425	ryanodine receptor complex	1	2	0.155435	0.295454	ENSMUSG00000030592
GO:0036126	sperm flagellum	12	107	0.156387	0.296781	ENSMUSG00000004032;ENSMUSG00000020486;ENSMUSG00000021270;ENSMUSG00000022621;ENSMUSG00000024430;ENSMUSG00000028172;ENSMUSG00000028845;ENSMUSG00000037994;ENSMUSG00000040220;ENSMUSG00000042249;ENSMUSG00000049676;ENSMUSG00000050379
GO:0005924	cell-substrate adherens junction	18	172	0.157818	0.29901	ENSMUSG00000000058;ENSMUSG00000006219;ENSMUSG00000006304;ENSMUSG00000007655;ENSMUSG00000018340;ENSMUSG00000021493;ENSMUSG00000024277;ENSMUSG00000024426;ENSMUSG00000024789;ENSMUSG00000025810;ENSMUSG00000026131;ENSMUSG00000026571;ENSMUSG00000029267;ENSMUSG00000030536;ENSMUSG00000035852;ENSMUSG00000047414;ENSMUSG00000059456;ENSMUSG00000074305
GO:0002116	semaphorin receptor complex	2	9	0.161503	0.303045	ENSMUSG00000029765;ENSMUSG00000031398
GO:0005832	chaperonin-containing T-complex	2	9	0.161503	0.303045	ENSMUSG00000007739;ENSMUSG00000025613
GO:0034098	VCP-NPL4-UFD1 AAA ATPase complex	2	9	0.161503	0.303045	ENSMUSG00000007655;ENSMUSG00000071655
GO:0044322	endoplasmic reticulum quality control compartment	2	9	0.161503	0.303045	ENSMUSG00000020368;ENSMUSG00000030104
GO:0061617	MICOS complex	2	9	0.161503	0.303045	ENSMUSG00000030086;ENSMUSG00000079508
GO:0097542	ciliary tip	2	9	0.161503	0.303045	ENSMUSG00000014232;ENSMUSG00000031292
GO:0033017	sarcoplasmic reticulum membrane	5	36	0.162925	0.305224	ENSMUSG00000020635;ENSMUSG00000029361;ENSMUSG00000030592;ENSMUSG00000057378;ENSMUSG00000057897
GO:0001917	photoreceptor inner segment	7	56	0.165072	0.307981	ENSMUSG00000021363;ENSMUSG00000025235;ENSMUSG00000027900;ENSMUSG00000029361;ENSMUSG00000037541;ENSMUSG00000067889;ENSMUSG00000074818
GO:0005637	nuclear inner membrane	7	56	0.165072	0.307981	ENSMUSG00000000058;ENSMUSG00000024799;ENSMUSG00000029503;ENSMUSG00000030102;ENSMUSG00000036503;ENSMUSG00000036817;ENSMUSG00000054434
GO:0030864	cortical actin cytoskeleton	10	87	0.165187	0.307981	ENSMUSG00000003657;ENSMUSG00000011751;ENSMUSG00000015733;ENSMUSG00000015932;ENSMUSG00000020152;ENSMUSG00000020315;ENSMUSG00000033763;ENSMUSG00000057738;ENSMUSG00000062190;ENSMUSG00000067889
GO:0005903	brush border	14	130	0.167548	0.311885	ENSMUSG00000015733;ENSMUSG00000015766;ENSMUSG00000021270;ENSMUSG00000022789;ENSMUSG00000024131;ENSMUSG00000026062;ENSMUSG00000026341;ENSMUSG00000026354;ENSMUSG00000027015;ENSMUSG00000027820;ENSMUSG00000028337;ENSMUSG00000028519;ENSMUSG00000033998;ENSMUSG00000037541
GO:0033176	proton-transporting V-type ATPase complex	4	27	0.170967	0.317743	ENSMUSG00000019302;ENSMUSG00000021114;ENSMUSG00000033379;ENSMUSG00000033793
GO:0009986	cell surface	91	1019	0.173799	0.322494	ENSMUSG00000000058;ENSMUSG00000005360;ENSMUSG00000006304;ENSMUSG00000007038;ENSMUSG00000007655;ENSMUSG00000007888;ENSMUSG00000008859;ENSMUSG00000013766;ENSMUSG00000015243;ENSMUSG00000015568;ENSMUSG00000015829;ENSMUSG00000015968;ENSMUSG00000016256;ENSMUSG00000016493;ENSMUSG00000016763;ENSMUSG00000018507;ENSMUSG00000019889;ENSMUSG00000020122;ENSMUSG00000021270;ENSMUSG00000021730;ENSMUSG00000021732;…
GO:0032433	filopodium tip	3	18	0.174626	0.323515	ENSMUSG00000049670;ENSMUSG00000058835;ENSMUSG00000063887
GO:0000118	histone deacetylase complex	7	57	0.175952	0.325456	ENSMUSG00000004698;ENSMUSG00000008855;ENSMUSG00000019777;ENSMUSG00000022096;ENSMUSG00000027630;ENSMUSG00000038331;ENSMUSG00000062906
GO:0001772	immunological synapse	5	37	0.176687	0.325777	ENSMUSG00000019943;ENSMUSG00000019998;ENSMUSG00000022636;ENSMUSG00000032336;ENSMUSG00000037706
GO:0099522	region of cytosol	5	37	0.176687	0.325777	ENSMUSG00000004980;ENSMUSG00000007617;ENSMUSG00000019790;ENSMUSG00000021071;ENSMUSG00000028488
GO:0097733	photoreceptor cell cilium	11	99	0.176962	0.325777	ENSMUSG00000018395;ENSMUSG00000019889;ENSMUSG00000021363;ENSMUSG00000021537;ENSMUSG00000021983;ENSMUSG00000025035;ENSMUSG00000025235;ENSMUSG00000026585;ENSMUSG00000037541;ENSMUSG00000056043;ENSMUSG00000074818
GO:0005681	spliceosomal complex	20	198	0.180403	0.33159	ENSMUSG00000002477;ENSMUSG00000004096;ENSMUSG00000004980;ENSMUSG00000007850;ENSMUSG00000020719;ENSMUSG00000021431;ENSMUSG00000022635;ENSMUSG00000024474;ENSMUSG00000025982;ENSMUSG00000027881;ENSMUSG00000028639;ENSMUSG00000028945;ENSMUSG00000029701;ENSMUSG00000029823;ENSMUSG00000031134;ENSMUSG00000031590;ENSMUSG00000032580;ENSMUSG00000032621;ENSMUSG00000063511;ENSMUSG00000063800
GO:0016607	nuclear speck	37	391	0.181698	0.333446	ENSMUSG00000004096;ENSMUSG00000005583;ENSMUSG00000008200;ENSMUSG00000008855;ENSMUSG00000010608;ENSMUSG00000017412;ENSMUSG00000018411;ENSMUSG00000019302;ENSMUSG00000019970;ENSMUSG00000020412;ENSMUSG00000020572;ENSMUSG00000021338;ENSMUSG00000021500;ENSMUSG00000022051;ENSMUSG00000022185;ENSMUSG00000024287;ENSMUSG00000024474;ENSMUSG00000025982;ENSMUSG00000026826;ENSMUSG00000027829;ENSMUSG00000029823;…
GO:0097731	9+0 non-motile cilium	11	100	0.185301	0.339524	ENSMUSG00000018395;ENSMUSG00000019889;ENSMUSG00000021363;ENSMUSG00000021537;ENSMUSG00000021983;ENSMUSG00000025035;ENSMUSG00000025235;ENSMUSG00000026585;ENSMUSG00000037541;ENSMUSG00000056043;ENSMUSG00000074818
GO:0016342	catenin complex	4	28	0.18755	0.343109	ENSMUSG00000001552;ENSMUSG00000036510;ENSMUSG00000039385;ENSMUSG00000040452
GO:0000153	cytoplasmic ubiquitin ligase complex	2	10	0.191547	0.343433	ENSMUSG00000022663;ENSMUSG00000079658
GO:0000813	ESCRT I complex	2	10	0.191547	0.343433	ENSMUSG00000086228;ENSMUSG00000115987
GO:0030056	hemidesmosome	2	10	0.191547	0.343433	ENSMUSG00000026131;ENSMUSG00000026341
GO:0030130	clathrin coat of trans-Golgi network vesicle	2	10	0.191547	0.343433	ENSMUSG00000040701;ENSMUSG00000047547
GO:0031597	cytosolic proteasome complex	2	10	0.191547	0.343433	ENSMUSG00000021832;ENSMUSG00000026914
GO:0032585	multivesicular body membrane	2	10	0.191547	0.343433	ENSMUSG00000020297;ENSMUSG00000029126
GO:0033179	proton-transporting V-type ATPase, V0 domain	2	10	0.191547	0.343433	ENSMUSG00000019302;ENSMUSG00000033379
GO:0034992	microtubule organizing center attachment site	2	10	0.191547	0.343433	ENSMUSG00000036817;ENSMUSG00000096054
GO:0034993	meiotic nuclear membrane microtubule tethering complex	2	10	0.191547	0.343433	ENSMUSG00000036817;ENSMUSG00000096054
GO:0036513	Derlin-1 retrotranslocation complex	2	10	0.191547	0.343433	ENSMUSG00000019188;ENSMUSG00000075701
GO:0098850	extrinsic component of synaptic vesicle membrane	2	10	0.191547	0.343433	ENSMUSG00000024381;ENSMUSG00000037217
GO:0106083	nuclear membrane protein complex	2	10	0.191547	0.343433	ENSMUSG00000036817;ENSMUSG00000096054
GO:0106094	nuclear membrane microtubule tethering complex	2	10	0.191547	0.343433	ENSMUSG00000036817;ENSMUSG00000096054
GO:0031985	Golgi cisterna	12	112	0.195253	0.349228	ENSMUSG00000002015;ENSMUSG00000002546;ENSMUSG00000020297;ENSMUSG00000020386;ENSMUSG00000021504;ENSMUSG00000024713;ENSMUSG00000025979;ENSMUSG00000027522;ENSMUSG00000029126;ENSMUSG00000049313;ENSMUSG00000057375;ENSMUSG00000068747
GO:0000145	exocyst	3	19	0.195675	0.349228	ENSMUSG00000021357;ENSMUSG00000043251;ENSMUSG00000053799
GO:0033643	host cell part	3	19	0.195675	0.349228	ENSMUSG00000000838;ENSMUSG00000028268;ENSMUSG00000031601
GO:0032154	cleavage furrow	7	59	0.198588	0.353886	ENSMUSG00000004771;ENSMUSG00000006906;ENSMUSG00000008859;ENSMUSG00000011589;ENSMUSG00000028447;ENSMUSG00000037126;ENSMUSG00000050379
GO:0005777	peroxisome	15	146	0.203489	0.361518	ENSMUSG00000003623;ENSMUSG00000006517;ENSMUSG00000007655;ENSMUSG00000019809;ENSMUSG00000021670;ENSMUSG00000022789;ENSMUSG00000024743;ENSMUSG00000025950;ENSMUSG00000026150;ENSMUSG00000026781;ENSMUSG00000028127;ENSMUSG00000031278;ENSMUSG00000047866;ENSMUSG00000058258;ENSMUSG00000107283
GO:0042579	microbody	15	146	0.203489	0.361518	ENSMUSG00000003623;ENSMUSG00000006517;ENSMUSG00000007655;ENSMUSG00000019809;ENSMUSG00000021670;ENSMUSG00000022789;ENSMUSG00000024743;ENSMUSG00000025950;ENSMUSG00000026150;ENSMUSG00000026781;ENSMUSG00000028127;ENSMUSG00000031278;ENSMUSG00000047866;ENSMUSG00000058258;ENSMUSG00000107283
GO:0032580	Golgi cisterna membrane	8	71	0.215037	0.366497	ENSMUSG00000002015;ENSMUSG00000002546;ENSMUSG00000020297;ENSMUSG00000020386;ENSMUSG00000021504;ENSMUSG00000025979;ENSMUSG00000029126;ENSMUSG00000068747
GO:0016471	vacuolar proton-transporting V-type ATPase complex	3	20	0.217296	0.366497	ENSMUSG00000019302;ENSMUSG00000033379;ENSMUSG00000033793
GO:0045277	respiratory chain complex IV	3	20	0.217296	0.366497	ENSMUSG00000031231;ENSMUSG00000064351;ENSMUSG00000064358
GO:0097470	ribbon synapse	3	20	0.217296	0.366497	ENSMUSG00000015968;ENSMUSG00000018395;ENSMUSG00000028488
GO:0101031	chaperone complex	3	20	0.217296	0.366497	ENSMUSG00000007739;ENSMUSG00000025613;ENSMUSG00000071072
GO:0070013	intracellular organelle lumen	363	4322	0.218148	0.366497	ENSMUSG00000000037;ENSMUSG00000000056;ENSMUSG00000000078;ENSMUSG00000000563;ENSMUSG00000000581;ENSMUSG00000000838;ENSMUSG00000000861;ENSMUSG00000001175;ENSMUSG00000001962;ENSMUSG00000002103;ENSMUSG00000002319;ENSMUSG00000002658;ENSMUSG00000003423;ENSMUSG00000003847;ENSMUSG00000004096;ENSMUSG00000004698;ENSMUSG00000004846;ENSMUSG00000004980;ENSMUSG00000005148;ENSMUSG00000005583;ENSMUSG00000006219;…
GO:0031974	membrane-enclosed lumen	363	4323	0.219649	0.366497	ENSMUSG00000000037;ENSMUSG00000000056;ENSMUSG00000000078;ENSMUSG00000000563;ENSMUSG00000000581;ENSMUSG00000000838;ENSMUSG00000000861;ENSMUSG00000001175;ENSMUSG00000001962;ENSMUSG00000002103;ENSMUSG00000002319;ENSMUSG00000002658;ENSMUSG00000003423;ENSMUSG00000003847;ENSMUSG00000004096;ENSMUSG00000004698;ENSMUSG00000004846;ENSMUSG00000004980;ENSMUSG00000005148;ENSMUSG00000005583;ENSMUSG00000006219;…
GO:0043233	organelle lumen	363	4323	0.219649	0.366497	ENSMUSG00000000037;ENSMUSG00000000056;ENSMUSG00000000078;ENSMUSG00000000563;ENSMUSG00000000581;ENSMUSG00000000838;ENSMUSG00000000861;ENSMUSG00000001175;ENSMUSG00000001962;ENSMUSG00000002103;ENSMUSG00000002319;ENSMUSG00000002658;ENSMUSG00000003423;ENSMUSG00000003847;ENSMUSG00000004096;ENSMUSG00000004698;ENSMUSG00000004846;ENSMUSG00000004980;ENSMUSG00000005148;ENSMUSG00000005583;ENSMUSG00000006219;…
GO:0001527	microfibril	2	11	0.222227	0.366497	ENSMUSG00000024299;ENSMUSG00000024598
GO:0005750	mitochondrial respiratory chain complex III	2	11	0.222227	0.366497	ENSMUSG00000021520;ENSMUSG00000064351
GO:0005890	sodium:potassium-exchanging ATPase complex	2	11	0.222227	0.366497	ENSMUSG00000026576;ENSMUSG00000041329
GO:0005916	fascia adherens	2	11	0.222227	0.366497	ENSMUSG00000001552;ENSMUSG00000057738
GO:0019908	nuclear cyclin-dependent protein kinase holoenzyme complex	2	11	0.222227	0.366497	ENSMUSG00000021548;ENSMUSG00000026349
GO:0030008	TRAPP complex	2	11	0.222227	0.366497	ENSMUSG00000033382;ENSMUSG00000079317
GO:0035253	ciliary rootlet	2	11	0.222227	0.366497	ENSMUSG00000006740;ENSMUSG00000074657
GO:0035686	sperm fibrous sheath	2	11	0.222227	0.366497	ENSMUSG00000004032;ENSMUSG00000024430
GO:0098871	postsynaptic actin cytoskeleton	2	11	0.222227	0.366497	ENSMUSG00000000416;ENSMUSG00000022957
GO:0005594	collagen type IX trimer	1	3	0.223848	0.366497	ENSMUSG00000027570
GO:0005656	nuclear pre-replicative complex	1	3	0.223848	0.366497	ENSMUSG00000040044
GO:0005945	6-phosphofructokinase complex	1	3	0.223848	0.366497	ENSMUSG00000021196
GO:0005958	DNA-dependent protein kinase-DNA ligase 4 complex	1	3	0.223848	0.366497	ENSMUSG00000021615
GO:0009331	glycerol-3-phosphate dehydrogenase complex	1	3	0.223848	0.366497	ENSMUSG00000023019
GO:0014802	terminal cisterna	1	3	0.223848	0.366497	ENSMUSG00000030592
GO:0016533	protein kinase 5 complex	1	3	0.223848	0.366497	ENSMUSG00000028969
GO:0019907	cyclin-dependent protein kinase activating kinase holoenzyme complex	1	3	0.223848	0.366497	ENSMUSG00000021548
GO:0030312	external encapsulating structure	1	3	0.223848	0.366497	ENSMUSG00000074340
GO:0030689	Noc complex	1	3	0.223848	0.366497	ENSMUSG00000036693
GO:0031084	BLOC-2 complex	1	3	0.223848	0.366497	ENSMUSG00000014418
GO:0031088	platelet dense granule membrane	1	3	0.223848	0.366497	ENSMUSG00000030102
GO:0031092	platelet alpha granule membrane	1	3	0.223848	0.366497	ENSMUSG00000025889
GO:0031095	platelet dense tubular network membrane	1	3	0.223848	0.366497	ENSMUSG00000022099
GO:0031205	endoplasmic reticulum Sec complex	1	3	0.223848	0.366497	ENSMUSG00000019802
GO:0031933	telomeric heterochromatin	1	3	0.223848	0.366497	ENSMUSG00000031229
GO:0032937	SREBP-SCAP-Insig complex	1	3	0.223848	0.366497	ENSMUSG00000045294
GO:0033165	interphotoreceptor matrix	1	3	0.223848	0.366497	ENSMUSG00000035270
GO:0036194	muscle cell projection	1	3	0.223848	0.366497	ENSMUSG00000006304
GO:0036195	muscle cell projection membrane	1	3	0.223848	0.366497	ENSMUSG00000006304
GO:0036284	tubulobulbar complex	1	3	0.223848	0.366497	ENSMUSG00000026341
GO:0036387	pre-replicative complex	1	3	0.223848	0.366497	ENSMUSG00000040044
GO:0043291	RAVE complex	1	3	0.223848	0.366497	ENSMUSG00000041268
GO:0043511	inhibin complex	1	3	0.223848	0.366497	ENSMUSG00000041324
GO:0043564	Ku70:Ku80 complex	1	3	0.223848	0.366497	ENSMUSG00000047617
GO:0045298	tubulin complex	1	3	0.223848	0.366497	ENSMUSG00000018411
GO:0070369	beta-catenin-TCF7L2 complex	1	3	0.223848	0.366497	ENSMUSG00000053477
GO:0070985	transcription factor TFIIK complex	1	3	0.223848	0.366497	ENSMUSG00000021548
GO:0090443	FAR/SIN/STRIPAK complex	1	3	0.223848	0.366497	ENSMUSG00000020954
GO:0097058	CRLF-CLCF1 complex	1	3	0.223848	0.366497	ENSMUSG00000007888
GO:0097451	glial limiting end-foot	1	3	0.223848	0.366497	ENSMUSG00000021116
GO:0098855	HCN channel complex	1	3	0.223848	0.366497	ENSMUSG00000021730
GO:0099053	activating signal cointegrator 1 complex	1	3	0.223848	0.366497	ENSMUSG00000020412
GO:0099154	serotonergic synapse	1	3	0.223848	0.366497	ENSMUSG00000020838
GO:0099160	postsynaptic intermediate filament cytoskeleton	1	3	0.223848	0.366497	ENSMUSG00000022055
GO:0150005	enzyme activator complex	1	3	0.223848	0.366497	ENSMUSG00000021548
GO:1902937	inward rectifier potassium channel complex	1	3	0.223848	0.366497	ENSMUSG00000033998
GO:1903143	adrenomedullin receptor complex	1	3	0.223848	0.366497	ENSMUSG00000041046
GO:1990879	CST complex	1	3	0.223848	0.366497	ENSMUSG00000020898
GO:0000502	proteasome complex	8	72	0.226108	0.369679	ENSMUSG00000015671;ENSMUSG00000021024;ENSMUSG00000021737;ENSMUSG00000021832;ENSMUSG00000026914;ENSMUSG00000027566;ENSMUSG00000047879;ENSMUSG00000060073
GO:0031224	intrinsic component of membrane	585	7046	0.230371	0.376122	ENSMUSG00000000058;ENSMUSG00000000276;ENSMUSG00000000326;ENSMUSG00000000560;ENSMUSG00000000563;ENSMUSG00000000605;ENSMUSG00000001175;ENSMUSG00000001248;ENSMUSG00000001467;ENSMUSG00000001986;ENSMUSG00000002015;ENSMUSG00000002103;ENSMUSG00000002190;ENSMUSG00000002799;ENSMUSG00000003380;ENSMUSG00000003528;ENSMUSG00000003746;ENSMUSG00000003948;ENSMUSG00000003974;ENSMUSG00000004110;ENSMUSG00000004113;…
GO:0016604	nuclear body	66	744	0.234139	0.381742	ENSMUSG00000000861;ENSMUSG00000004096;ENSMUSG00000004980;ENSMUSG00000005583;ENSMUSG00000008200;ENSMUSG00000008855;ENSMUSG00000009739;ENSMUSG00000010086;ENSMUSG00000010608;ENSMUSG00000011751;ENSMUSG00000017412;ENSMUSG00000018411;ENSMUSG00000019302;ENSMUSG00000019970;ENSMUSG00000020412;ENSMUSG00000020572;ENSMUSG00000020978;ENSMUSG00000021338;ENSMUSG00000021500;ENSMUSG00000021892;ENSMUSG00000022051;…
GO:0060170	ciliary membrane	7	62	0.234489	0.381779	ENSMUSG00000025235;ENSMUSG00000031012;ENSMUSG00000031755;ENSMUSG00000036555;ENSMUSG00000037541;ENSMUSG00000047139;ENSMUSG00000047547
GO:0005730	nucleolus	79	899	0.236387	0.384335	ENSMUSG00000000056;ENSMUSG00000000078;ENSMUSG00000000581;ENSMUSG00000000838;ENSMUSG00000003423;ENSMUSG00000006219;ENSMUSG00000014956;ENSMUSG00000015222;ENSMUSG00000017412;ENSMUSG00000017724;ENSMUSG00000018171;ENSMUSG00000020315;ENSMUSG00000020719;ENSMUSG00000021068;ENSMUSG00000021113;ENSMUSG00000021243;ENSMUSG00000021500;ENSMUSG00000021537;ENSMUSG00000021557;ENSMUSG00000022018;ENSMUSG00000022185;…
GO:0032592	integral component of mitochondrial membrane	8	73	0.237379	0.384877	ENSMUSG00000025777;ENSMUSG00000026150;ENSMUSG00000026568;ENSMUSG00000028756;ENSMUSG00000030086;ENSMUSG00000044288;ENSMUSG00000064370;ENSMUSG00000079508
GO:1905369	endopeptidase complex	8	73	0.237379	0.384877	ENSMUSG00000015671;ENSMUSG00000021024;ENSMUSG00000021737;ENSMUSG00000021832;ENSMUSG00000026914;ENSMUSG00000027566;ENSMUSG00000047879;ENSMUSG00000060073
GO:0035371	microtubule plus-end	3	21	0.239376	0.387041	ENSMUSG00000024277;ENSMUSG00000026131;ENSMUSG00000029166
GO:0099523	presynaptic cytosol	3	21	0.239376	0.387041	ENSMUSG00000019790;ENSMUSG00000021071;ENSMUSG00000028488
GO:0000421	autophagosome membrane	4	31	0.239991	0.387499	ENSMUSG00000018171;ENSMUSG00000030161;ENSMUSG00000054409;ENSMUSG00000079477
GO:0010494	cytoplasmic stress granule	7	63	0.246907	0.398117	ENSMUSG00000021116;ENSMUSG00000024290;ENSMUSG00000025920;ENSMUSG00000028639;ENSMUSG00000030846;ENSMUSG00000031157;ENSMUSG00000054582
GO:0098798	mitochondrial protein complex	25	267	0.252512	0.404981	ENSMUSG00000000563;ENSMUSG00000002379;ENSMUSG00000009863;ENSMUSG00000021520;ENSMUSG00000021764;ENSMUSG00000022354;ENSMUSG00000022820;ENSMUSG00000022890;ENSMUSG00000024099;ENSMUSG00000028756;ENSMUSG00000030086;ENSMUSG00000032459;ENSMUSG00000037531;ENSMUSG00000050856;ENSMUSG00000059734;ENSMUSG00000062981;ENSMUSG00000064341;ENSMUSG00000064345;ENSMUSG00000064351;ENSMUSG00000064357;ENSMUSG00000064360;…
GO:0000137	Golgi cis cisterna	2	12	0.253243	0.404981	ENSMUSG00000002546;ENSMUSG00000020297
GO:0017101	aminoacyl-tRNA synthetase multienzyme complex	2	12	0.253243	0.404981	ENSMUSG00000018848;ENSMUSG00000028029
GO:0036038	MKS complex	2	12	0.253243	0.404981	ENSMUSG00000038593;ENSMUSG00000039765
GO:0036128	CatSper complex	2	12	0.253243	0.404981	ENSMUSG00000033486;ENSMUSG00000049676
GO:0042589	zymogen granule membrane	2	12	0.253243	0.404981	ENSMUSG00000004626;ENSMUSG00000020894
GO:0098573	intrinsic component of mitochondrial membrane	8	75	0.260468	0.415966	ENSMUSG00000025777;ENSMUSG00000026150;ENSMUSG00000026568;ENSMUSG00000028756;ENSMUSG00000030086;ENSMUSG00000044288;ENSMUSG00000064370;ENSMUSG00000079508
GO:0005782	peroxisomal matrix	3	22	0.261805	0.416961	ENSMUSG00000006517;ENSMUSG00000028127;ENSMUSG00000047866
GO:0031907	microbody lumen	3	22	0.261805	0.416961	ENSMUSG00000006517;ENSMUSG00000028127;ENSMUSG00000047866
GO:0030670	phagocytic vesicle membrane	5	43	0.266872	0.424454	ENSMUSG00000024743;ENSMUSG00000043463;ENSMUSG00000051412;ENSMUSG00000067212;ENSMUSG00000079477
GO:0000407	phagophore assembly site	4	33	0.276616	0.433607	ENSMUSG00000018171;ENSMUSG00000028879;ENSMUSG00000033382;ENSMUSG00000079477
GO:0005639	integral component of nuclear inner membrane	2	13	0.28434	0.433607	ENSMUSG00000029503;ENSMUSG00000036817
GO:0012510	trans-Golgi network transport vesicle membrane	2	13	0.28434	0.433607	ENSMUSG00000040701;ENSMUSG00000047547
GO:0030688	preribosome, small subunit precursor	2	13	0.28434	0.433607	ENSMUSG00000036693;ENSMUSG00000061032
GO:0031229	intrinsic component of nuclear inner membrane	2	13	0.28434	0.433607	ENSMUSG00000029503;ENSMUSG00000036817
GO:0044233	Mitochondria-associated ER Membrane	2	13	0.28434	0.433607	ENSMUSG00000020368;ENSMUSG00000031278
GO:0044615	nuclear pore nuclear basket	2	13	0.28434	0.433607	ENSMUSG00000021537;ENSMUSG00000022338
GO:0036452	ESCRT complex	3	23	0.284479	0.433607	ENSMUSG00000004843;ENSMUSG00000086228;ENSMUSG00000115987
GO:0060077	inhibitory synapse	3	23	0.284479	0.433607	ENSMUSG00000000560;ENSMUSG00000020436;ENSMUSG00000024109
GO:0071782	endoplasmic reticulum tubular network	3	23	0.284479	0.433607	ENSMUSG00000018820;ENSMUSG00000020189;ENSMUSG00000020458
GO:0097228	sperm principal piece	3	23	0.284479	0.433607	ENSMUSG00000024430;ENSMUSG00000037994;ENSMUSG00000049676
GO:0000220	vacuolar proton-transporting V-type ATPase, V0 domain	1	4	0.286722	0.433607	ENSMUSG00000019302
GO:0000221	vacuolar proton-transporting V-type ATPase, V1 domain	1	4	0.286722	0.433607	ENSMUSG00000033793
GO:0000243	commitment complex	1	4	0.286722	0.433607	ENSMUSG00000002477
GO:0000306	extrinsic component of vacuolar membrane	1	4	0.286722	0.433607	ENSMUSG00000079477
GO:0005749	mitochondrial respiratory chain complex II, succinate dehydrogenase complex (ubiquinone)	1	4	0.286722	0.433607	ENSMUSG00000009863
GO:0005968	Rab-protein geranylgeranyltransferase complex	1	4	0.286722	0.433607	ENSMUSG00000040472
GO:0030478	actin cap	1	4	0.286722	0.433607	ENSMUSG00000020152
GO:0030906	retromer, cargo-selective complex	1	4	0.286722	0.433607	ENSMUSG00000031696
GO:0031021	interphase microtubule organizing center	1	4	0.286722	0.433607	ENSMUSG00000014075
GO:0033269	internode region of axon	1	4	0.286722	0.433607	ENSMUSG00000062591
GO:0035658	Mon1-Ccz1 complex	1	4	0.286722	0.433607	ENSMUSG00000029617
GO:0042567	insulin-like growth factor ternary complex	1	4	0.286722	0.433607	ENSMUSG00000020427
GO:0042827	platelet dense granule	1	4	0.286722	0.433607	ENSMUSG00000030102
GO:0043159	acrosomal matrix	1	4	0.286722	0.433607	ENSMUSG00000022622
GO:0044530	supraspliceosomal complex	1	4	0.286722	0.433607	ENSMUSG00000031134
GO:0045257	succinate dehydrogenase complex (ubiquinone)	1	4	0.286722	0.433607	ENSMUSG00000009863
GO:0045273	respiratory chain complex II	1	4	0.286722	0.433607	ENSMUSG00000009863
GO:0045281	succinate dehydrogenase complex	1	4	0.286722	0.433607	ENSMUSG00000009863
GO:0045283	fumarate reductase complex	1	4	0.286722	0.433607	ENSMUSG00000009863
GO:0061851	leading edge of lamellipodium	1	4	0.286722	0.433607	ENSMUSG00000026341
GO:0097443	sorting endosome	1	4	0.286722	0.433607	ENSMUSG00000025810
GO:0097487	multivesicular body, internal vesicle	1	4	0.286722	0.433607	ENSMUSG00000020122
GO:0098574	cytoplasmic side of lysosomal membrane	1	4	0.286722	0.433607	ENSMUSG00000020932
GO:0098895	postsynaptic endosome membrane	1	4	0.286722	0.433607	ENSMUSG00000037126
GO:1901588	dendritic microtubule	1	4	0.286722	0.433607	ENSMUSG00000070866
GO:1905103	integral component of lysosomal membrane	1	4	0.286722	0.433607	ENSMUSG00000036622
GO:1990696	USH2 complex	1	4	0.286722	0.433607	ENSMUSG00000074818
GO:0030660	Golgi-associated vesicle membrane	7	67	0.29837	0.450638	ENSMUSG00000020386;ENSMUSG00000020986;ENSMUSG00000022108;ENSMUSG00000027366;ENSMUSG00000029407;ENSMUSG00000040701;ENSMUSG00000047547
GO:0071011	precatalytic spliceosome	5	45	0.298993	0.450997	ENSMUSG00000002477;ENSMUSG00000024474;ENSMUSG00000025982;ENSMUSG00000027881;ENSMUSG00000063800
GO:1990904	ribonucleoprotein complex	75	870	0.300243	0.452299	ENSMUSG00000000355;ENSMUSG00000000838;ENSMUSG00000002107;ENSMUSG00000002477;ENSMUSG00000003423;ENSMUSG00000004096;ENSMUSG00000004980;ENSMUSG00000007850;ENSMUSG00000015671;ENSMUSG00000016554;ENSMUSG00000018411;ENSMUSG00000019235;ENSMUSG00000020368;ENSMUSG00000020719;ENSMUSG00000021024;ENSMUSG00000021116;ENSMUSG00000021243;ENSMUSG00000021431;ENSMUSG00000022336;ENSMUSG00000022433;ENSMUSG00000022635;…
GO:0005838	proteasome regulatory particle	3	24	0.307303	0.461152	ENSMUSG00000021737;ENSMUSG00000021832;ENSMUSG00000026914
GO:0018995	host	3	24	0.307303	0.461152	ENSMUSG00000000838;ENSMUSG00000028268;ENSMUSG00000031601
GO:0043657	host cell	3	24	0.307303	0.461152	ENSMUSG00000000838;ENSMUSG00000028268;ENSMUSG00000031601
GO:0032155	cell division site part	7	68	0.311591	0.466987	ENSMUSG00000004771;ENSMUSG00000006906;ENSMUSG00000008859;ENSMUSG00000011589;ENSMUSG00000028447;ENSMUSG00000037126;ENSMUSG00000050379
GO:0033391	chromatoid body	2	14	0.315301	0.468941	ENSMUSG00000032101;ENSMUSG00000055116
GO:0043240	Fanconi anaemia nuclear complex	2	14	0.315301	0.468941	ENSMUSG00000028453;ENSMUSG00000092118
GO:0044453	nuclear membrane part	2	14	0.315301	0.468941	ENSMUSG00000029503;ENSMUSG00000036817
GO:0090533	cation-transporting ATPase complex	2	14	0.315301	0.468941	ENSMUSG00000026576;ENSMUSG00000041329
GO:0098554	cytoplasmic side of endoplasmic reticulum membrane	2	14	0.315301	0.468941	ENSMUSG00000019188;ENSMUSG00000027366
GO:0098981	cholinergic synapse	2	14	0.315301	0.468941	ENSMUSG00000022055;ENSMUSG00000061689
GO:0016021	integral component of membrane	567	6889	0.323026	0.479819	ENSMUSG00000000058;ENSMUSG00000000276;ENSMUSG00000000326;ENSMUSG00000000560;ENSMUSG00000000563;ENSMUSG00000000605;ENSMUSG00000001175;ENSMUSG00000001248;ENSMUSG00000001467;ENSMUSG00000001986;ENSMUSG00000002015;ENSMUSG00000002103;ENSMUSG00000002190;ENSMUSG00000002799;ENSMUSG00000003380;ENSMUSG00000003528;ENSMUSG00000003746;ENSMUSG00000003948;ENSMUSG00000003974;ENSMUSG00000004110;ENSMUSG00000004113;…
GO:0070971	endoplasmic reticulum exit site	3	25	0.330187	0.489833	ENSMUSG00000020386;ENSMUSG00000020986;ENSMUSG00000022757
GO:0005834	heterotrimeric G-protein complex	4	36	0.332943	0.492672	ENSMUSG00000029713;ENSMUSG00000031748;ENSMUSG00000057614;ENSMUSG00000071658
GO:1905360	GTPase complex	4	36	0.332943	0.492672	ENSMUSG00000029713;ENSMUSG00000031748;ENSMUSG00000057614;ENSMUSG00000071658
GO:0000015	phosphopyruvate hydratase complex	1	5	0.344506	0.493635	ENSMUSG00000060600
GO:0000120	RNA polymerase I transcription factor complex	1	5	0.344506	0.493635	ENSMUSG00000059669
GO:0000798	nuclear cohesin complex	1	5	0.344506	0.493635	ENSMUSG00000036928
GO:0002081	outer acrosomal membrane	1	5	0.344506	0.493635	ENSMUSG00000036817
GO:0002141	stereocilia ankle link	1	5	0.344506	0.493635	ENSMUSG00000074818
GO:0002142	stereocilia ankle link complex	1	5	0.344506	0.493635	ENSMUSG00000074818
GO:0005638	lamin filament	1	5	0.344506	0.493635	ENSMUSG00000000056
GO:0005672	transcription factor TFIIA complex	1	5	0.344506	0.493635	ENSMUSG00000033543
GO:0016942	insulin-like growth factor binding protein complex	1	5	0.344506	0.493635	ENSMUSG00000020427
GO:0030124	AP-4 adaptor complex	1	5	0.344506	0.493635	ENSMUSG00000001998
GO:0034991	nuclear meiotic cohesin complex	1	5	0.344506	0.493635	ENSMUSG00000036928
GO:0035339	SPOTS complex	1	5	0.344506	0.493635	ENSMUSG00000021468
GO:0036454	growth factor complex	1	5	0.344506	0.493635	ENSMUSG00000020427
GO:0042584	chromaffin granule membrane	1	5	0.344506	0.493635	ENSMUSG00000037685
GO:0044194	cytolytic granule	1	5	0.344506	0.493635	ENSMUSG00000004626
GO:0044316	cone cell pedicle	1	5	0.344506	0.493635	ENSMUSG00000028051
GO:0048788	cytoskeleton of presynaptic active zone	1	5	0.344506	0.493635	ENSMUSG00000035226
GO:0061574	ASAP complex	1	5	0.344506	0.493635	ENSMUSG00000022185
GO:0061673	mitotic spindle astral microtubule	1	5	0.344506	0.493635	ENSMUSG00000031176
GO:0070449	elongin complex	1	5	0.344506	0.493635	ENSMUSG00000079658
GO:0071204	histone pre-mRNA 3'end processing complex	1	5	0.344506	0.493635	ENSMUSG00000028639
GO:0097255	R2TP complex	1	5	0.344506	0.493635	ENSMUSG00000003423
GO:0097422	tubular endosome	1	5	0.344506	0.493635	ENSMUSG00000031696
GO:0098826	endoplasmic reticulum tubular network membrane	1	5	0.344506	0.493635	ENSMUSG00000020458
GO:0016363	nuclear matrix	10	105	0.344573	0.493635	ENSMUSG00000004980;ENSMUSG00000011751;ENSMUSG00000021024;ENSMUSG00000024287;ENSMUSG00000024789;ENSMUSG00000029053;ENSMUSG00000031012;ENSMUSG00000037236;ENSMUSG00000038331;ENSMUSG00000066800
GO:0043230	extracellular organelle	10	105	0.344573	0.493635	ENSMUSG00000003863;ENSMUSG00000004771;ENSMUSG00000004980;ENSMUSG00000019478;ENSMUSG00000024261;ENSMUSG00000028041;ENSMUSG00000028268;ENSMUSG00000030342;ENSMUSG00000031134;ENSMUSG00000037706
GO:0030127	COPII vesicle coat	2	15	0.345945	0.494388	ENSMUSG00000020386;ENSMUSG00000020986
GO:0033276	transcription factor TFTC complex	2	15	0.345945	0.494388	ENSMUSG00000038954;ENSMUSG00000047242
GO:0005801	cis-Golgi network	5	48	0.34815	0.496932	ENSMUSG00000002546;ENSMUSG00000019997;ENSMUSG00000020993;ENSMUSG00000037234;ENSMUSG00000040407
GO:1903561	extracellular vesicle	9	94	0.351154	0.500608	ENSMUSG00000003863;ENSMUSG00000004771;ENSMUSG00000004980;ENSMUSG00000019478;ENSMUSG00000024261;ENSMUSG00000028041;ENSMUSG00000030342;ENSMUSG00000031134;ENSMUSG00000037706
GO:0097225	sperm midpiece	3	26	0.353046	0.502693	ENSMUSG00000022621;ENSMUSG00000028172;ENSMUSG00000042249
GO:0005798	Golgi-associated vesicle	12	130	0.362079	0.514927	ENSMUSG00000002546;ENSMUSG00000020386;ENSMUSG00000020986;ENSMUSG00000022108;ENSMUSG00000022622;ENSMUSG00000027366;ENSMUSG00000029407;ENSMUSG00000040701;ENSMUSG00000041236;ENSMUSG00000047547;ENSMUSG00000061313;ENSMUSG00000068747
GO:0008023	transcription elongation factor complex	5	49	0.364664	0.517973	ENSMUSG00000026349;ENSMUSG00000027829;ENSMUSG00000028496;ENSMUSG00000054051;ENSMUSG00000079658
GO:0016235	aggresome	4	38	0.370826	0.526087	ENSMUSG00000022037;ENSMUSG00000029130;ENSMUSG00000029617;ENSMUSG00000030104
GO:0012507	ER to Golgi transport vesicle membrane	3	27	0.375806	0.531019	ENSMUSG00000020386;ENSMUSG00000020986;ENSMUSG00000029407
GO:0005671	Ada2/Gcn5/Ada3 transcription activator complex	2	16	0.376119	0.531019	ENSMUSG00000030714;ENSMUSG00000041215
GO:0035098	ESC/E(Z) complex	2	16	0.376119	0.531019	ENSMUSG00000019777;ENSMUSG00000029267
GO:0098533	ATPase dependent transmembrane transport complex	2	16	0.376119	0.531019	ENSMUSG00000026576;ENSMUSG00000041329
GO:0032153	cell division site	7	73	0.378931	0.534343	ENSMUSG00000004771;ENSMUSG00000006906;ENSMUSG00000008859;ENSMUSG00000011589;ENSMUSG00000028447;ENSMUSG00000037126;ENSMUSG00000050379
GO:0005901	caveola	9	97	0.386427	0.542172	ENSMUSG00000000058;ENSMUSG00000007655;ENSMUSG00000026576;ENSMUSG00000027748;ENSMUSG00000028613;ENSMUSG00000029361;ENSMUSG00000035805;ENSMUSG00000051331;ENSMUSG00000063142
GO:0033116	endoplasmic reticulum-Golgi intermediate compartment membrane	4	39	0.389728	0.542172	ENSMUSG00000002015;ENSMUSG00000002546;ENSMUSG00000018171;ENSMUSG00000047187
GO:0002079	inner acrosomal membrane	1	6	0.397611	0.542172	ENSMUSG00000016493
GO:0002139	stereocilia coupling link	1	6	0.397611	0.542172	ENSMUSG00000074818
GO:0008385	IkappaB kinase complex	1	6	0.397611	0.542172	ENSMUSG00000025199
GO:0016012	sarcoglycan complex	1	6	0.397611	0.542172	ENSMUSG00000029156
GO:0030015	CCR4-NOT core complex	1	6	0.397611	0.542172	ENSMUSG00000031601
GO:0030121	AP-1 adaptor complex	1	6	0.397611	0.542172	ENSMUSG00000040701
GO:0030868	smooth endoplasmic reticulum membrane	1	6	0.397611	0.542172	ENSMUSG00000030102
GO:0030891	VCB complex	1	6	0.397611	0.542172	ENSMUSG00000079658
GO:0031261	DNA replication preinitiation complex	1	6	0.397611	0.542172	ENSMUSG00000040044
GO:0031264	death-inducing signaling complex	1	6	0.397611	0.542172	ENSMUSG00000031628
GO:0031467	Cul7-RING ubiquitin ligase complex	1	6	0.397611	0.542172	ENSMUSG00000036309
GO:0033263	CORVET complex	1	6	0.397611	0.542172	ENSMUSG00000027411
GO:0034715	pICln-Sm protein complex	1	6	0.397611	0.542172	ENSMUSG00000002477
GO:0035749	myelin sheath adaxonal region	1	6	0.397611	0.542172	ENSMUSG00000030805
GO:0043219	lateral loop	1	6	0.397611	0.542172	ENSMUSG00000030805
GO:0044326	dendritic spine neck	1	6	0.397611	0.542172	ENSMUSG00000061718
GO:0070545	PeBoW complex	1	6	0.397611	0.542172	ENSMUSG00000026019
GO:0070552	BRISC complex	1	6	0.397611	0.542172	ENSMUSG00000031201
GO:0097425	smooth endoplasmic reticulum part	1	6	0.397611	0.542172	ENSMUSG00000030102
GO:0097427	microtubule bundle	1	6	0.397611	0.542172	ENSMUSG00000024426
GO:1990075	periciliary membrane compartment	1	6	0.397611	0.542172	ENSMUSG00000026585
GO:1990130	GATOR1 complex	1	6	0.397611	0.542172	ENSMUSG00000010057
GO:1990712	HFE-transferrin receptor complex	1	6	0.397611	0.542172	ENSMUSG00000029716
GO:0005865	striated muscle thin filament	3	28	0.398397	0.542172	ENSMUSG00000032186;ENSMUSG00000032366;ENSMUSG00000058587
GO:0044215	other organism	3	28	0.398397	0.542172	ENSMUSG00000000838;ENSMUSG00000028268;ENSMUSG00000031601
GO:0044216	other organism cell	3	28	0.398397	0.542172	ENSMUSG00000000838;ENSMUSG00000028268;ENSMUSG00000031601
GO:0044217	other organism part	3	28	0.398397	0.542172	ENSMUSG00000000838;ENSMUSG00000028268;ENSMUSG00000031601
GO:0097431	mitotic spindle pole	3	28	0.398397	0.542172	ENSMUSG00000021068;ENSMUSG00000024474;ENSMUSG00000058070
GO:0044853	plasma membrane raft	11	122	0.401353	0.54556	ENSMUSG00000000058;ENSMUSG00000007655;ENSMUSG00000026576;ENSMUSG00000027748;ENSMUSG00000028613;ENSMUSG00000029361;ENSMUSG00000030000;ENSMUSG00000035805;ENSMUSG00000051331;ENSMUSG00000057729;ENSMUSG00000063142
GO:0031616	spindle pole centrosome	2	17	0.4057	0.550117	ENSMUSG00000028243;ENSMUSG00000038241
GO:0043034	costamere	2	17	0.4057	0.550117	ENSMUSG00000007617;ENSMUSG00000032826
GO:0000932	P-body	7	75	0.406117	0.550117	ENSMUSG00000015671;ENSMUSG00000021024;ENSMUSG00000028842;ENSMUSG00000031601;ENSMUSG00000051965;ENSMUSG00000074657;ENSMUSG00000096054
GO:0000307	cyclin-dependent protein kinase holoenzyme complex	4	40	0.408547	0.552767	ENSMUSG00000021548;ENSMUSG00000026349;ENSMUSG00000028926;ENSMUSG00000040274
GO:0044451	nucleoplasm part	90	1083	0.413975	0.559464	ENSMUSG00000000861;ENSMUSG00000002658;ENSMUSG00000004096;ENSMUSG00000004698;ENSMUSG00000004980;ENSMUSG00000005583;ENSMUSG00000008200;ENSMUSG00000008855;ENSMUSG00000009739;ENSMUSG00000010086;ENSMUSG00000010608;ENSMUSG00000011751;ENSMUSG00000017412;ENSMUSG00000018411;ENSMUSG00000019302;ENSMUSG00000019777;ENSMUSG00000019970;ENSMUSG00000020412;ENSMUSG00000020572;ENSMUSG00000020978;ENSMUSG00000021338;…
GO:0045178	basal part of cell	6	64	0.41756	0.563658	ENSMUSG00000007655;ENSMUSG00000009376;ENSMUSG00000020122;ENSMUSG00000028631;ENSMUSG00000057182;ENSMUSG00000069601
GO:0022624	proteasome accessory complex	3	29	0.420756	0.566404	ENSMUSG00000021737;ENSMUSG00000021832;ENSMUSG00000026914
GO:0030140	trans-Golgi network transport vesicle	3	29	0.420756	0.566404	ENSMUSG00000040701;ENSMUSG00000047547;ENSMUSG00000068747
GO:0005581	collagen trimer	8	88	0.421048	0.566404	ENSMUSG00000024330;ENSMUSG00000026141;ENSMUSG00000027570;ENSMUSG00000027966;ENSMUSG00000028339;ENSMUSG00000032332;ENSMUSG00000034164;ENSMUSG00000046318
GO:0031305	integral component of mitochondrial inner membrane	4	41	0.427244	0.574079	ENSMUSG00000026568;ENSMUSG00000030086;ENSMUSG00000064370;ENSMUSG00000079508
GO:0005923	bicellular tight junction	12	137	0.43268	0.57928	ENSMUSG00000003269;ENSMUSG00000006567;ENSMUSG00000018001;ENSMUSG00000018217;ENSMUSG00000022865;ENSMUSG00000026657;ENSMUSG00000029053;ENSMUSG00000032024;ENSMUSG00000040003;ENSMUSG00000052539;ENSMUSG00000068876;ENSMUSG00000069601
GO:1904949	ATPase complex	9	101	0.433685	0.57928	ENSMUSG00000019777;ENSMUSG00000024921;ENSMUSG00000026576;ENSMUSG00000029712;ENSMUSG00000031099;ENSMUSG00000036568;ENSMUSG00000041329;ENSMUSG00000057649;ENSMUSG00000070808
GO:0000159	protein phosphatase type 2A complex	2	18	0.434584	0.57928	ENSMUSG00000009630;ENSMUSG00000017843
GO:0033178	proton-transporting two-sector ATPase complex, catalytic domain	2	18	0.434584	0.57928	ENSMUSG00000019210;ENSMUSG00000033793
GO:0034361	very-low-density lipoprotein particle	2	18	0.434584	0.57928	ENSMUSG00000015568;ENSMUSG00000075701
GO:0034385	triglyceride-rich plasma lipoprotein particle	2	18	0.434584	0.57928	ENSMUSG00000015568;ENSMUSG00000075701
GO:0061827	sperm head	2	18	0.434584	0.57928	ENSMUSG00000006304;ENSMUSG00000026341
GO:0036379	myofilament	3	30	0.442826	0.579845	ENSMUSG00000032186;ENSMUSG00000032366;ENSMUSG00000058587
GO:0031304	intrinsic component of mitochondrial inner membrane	4	42	0.445785	0.579845	ENSMUSG00000026568;ENSMUSG00000030086;ENSMUSG00000064370;ENSMUSG00000079508
GO:0000235	astral microtubule	1	7	0.446416	0.579845	ENSMUSG00000031176
GO:0005784	Sec61 translocon complex	1	7	0.446416	0.579845	ENSMUSG00000002015
GO:0005787	signal peptidase complex	1	7	0.446416	0.579845	ENSMUSG00000024516
GO:0008024	cyclin/CDK positive transcription elongation factor complex	1	7	0.446416	0.579845	ENSMUSG00000026349
GO:0016011	dystroglycan complex	1	7	0.446416	0.579845	ENSMUSG00000029156
GO:0016589	NURF complex	1	7	0.446416	0.579845	ENSMUSG00000031099
GO:0030870	Mre11 complex	1	7	0.446416	0.579845	ENSMUSG00000020380
GO:0030893	meiotic cohesin complex	1	7	0.446416	0.579845	ENSMUSG00000036928
GO:0030915	Smc5-Smc6 complex	1	7	0.446416	0.579845	ENSMUSG00000030750
GO:0030991	intraciliary transport particle A	1	7	0.446416	0.579845	ENSMUSG00000066643
GO:0031166	integral component of vacuolar membrane	1	7	0.446416	0.579845	ENSMUSG00000036622
GO:0031310	intrinsic component of vacuolar membrane	1	7	0.446416	0.579845	ENSMUSG00000036622
GO:0032280	symmetric synapse	1	7	0.446416	0.579845	ENSMUSG00000027568
GO:0034366	spherical high-density lipoprotein particle	1	7	0.446416	0.579845	ENSMUSG00000022037
GO:0045179	apical cortex	1	7	0.446416	0.579845	ENSMUSG00000029053
GO:0045252	oxoglutarate dehydrogenase complex	1	7	0.446416	0.579845	ENSMUSG00000025815
GO:0048179	activin receptor complex	1	7	0.446416	0.579845	ENSMUSG00000026836
GO:0070765	gamma-secretase complex	1	7	0.446416	0.579845	ENSMUSG00000032375
GO:0071256	translocon complex	1	7	0.446416	0.579845	ENSMUSG00000002015
GO:0097433	dense body	1	7	0.446416	0.579845	ENSMUSG00000022340
GO:0106068	SUMO ligase complex	1	7	0.446416	0.579845	ENSMUSG00000030750
GO:0016591	RNA polymerase II, holoenzyme	7	79	0.460199	0.596346	ENSMUSG00000002658;ENSMUSG00000021548;ENSMUSG00000031314;ENSMUSG00000033543;ENSMUSG00000033813;ENSMUSG00000038954;ENSMUSG00000047242
GO:0017053	transcriptional repressor complex	7	79	0.460199	0.596346	ENSMUSG00000000581;ENSMUSG00000018326;ENSMUSG00000019777;ENSMUSG00000027630;ENSMUSG00000028337;ENSMUSG00000048118;ENSMUSG00000063568
GO:0044445	cytosolic part	22	262	0.462321	0.596346	ENSMUSG00000000355;ENSMUSG00000004980;ENSMUSG00000007617;ENSMUSG00000007739;ENSMUSG00000014418;ENSMUSG00000019790;ENSMUSG00000021071;ENSMUSG00000021196;ENSMUSG00000021832;ENSMUSG00000025188;ENSMUSG00000025199;ENSMUSG00000025613;ENSMUSG00000026427;ENSMUSG00000026914;ENSMUSG00000027273;ENSMUSG00000028005;ENSMUSG00000028488;ENSMUSG00000028879;ENSMUSG00000033910;ENSMUSG00000034560;ENSMUSG00000058546;…
GO:0001741	XY body	2	19	0.462691	0.596346	ENSMUSG00000000037;ENSMUSG00000020390
GO:0016010	dystrophin-associated glycoprotein complex	2	19	0.462691	0.596346	ENSMUSG00000024302;ENSMUSG00000029156
GO:0032039	integrator complex	2	19	0.462691	0.596346	ENSMUSG00000018068;ENSMUSG00000035967
GO:0090665	glycoprotein complex	2	19	0.462691	0.596346	ENSMUSG00000024302;ENSMUSG00000029156
GO:0000314	organellar small ribosomal subunit	3	31	0.464559	0.597436	ENSMUSG00000032459;ENSMUSG00000062981;ENSMUSG00000068921
GO:0005763	mitochondrial small ribosomal subunit	3	31	0.464559	0.597436	ENSMUSG00000032459;ENSMUSG00000062981;ENSMUSG00000068921
GO:0070603	SWI/SNF superfamily-type complex	7	80	0.473572	0.608358	ENSMUSG00000019777;ENSMUSG00000024921;ENSMUSG00000029712;ENSMUSG00000031099;ENSMUSG00000036568;ENSMUSG00000057649;ENSMUSG00000070808
GO:0000152	nuclear ubiquitin ligase complex	4	44	0.482264	0.618165	ENSMUSG00000025050;ENSMUSG00000029176;ENSMUSG00000029472;ENSMUSG00000031201
GO:0071005	U2-type precatalytic spliceosome	4	44	0.482264	0.618165	ENSMUSG00000002477;ENSMUSG00000024474;ENSMUSG00000025982;ENSMUSG00000063800
GO:0005793	endoplasmic reticulum-Golgi intermediate compartment	8	93	0.483562	0.61915	ENSMUSG00000002015;ENSMUSG00000002546;ENSMUSG00000003746;ENSMUSG00000018171;ENSMUSG00000021987;ENSMUSG00000047187;ENSMUSG00000061313;ENSMUSG00000079317
GO:1902554	serine/threonine protein kinase complex	7	81	0.486859	0.619518	ENSMUSG00000021548;ENSMUSG00000025199;ENSMUSG00000026349;ENSMUSG00000026836;ENSMUSG00000028926;ENSMUSG00000028969;ENSMUSG00000040274
GO:0032806	carboxy-terminal domain protein kinase complex	2	20	0.489957	0.619518	ENSMUSG00000021548;ENSMUSG00000026349
GO:0000408	EKC/KEOPS complex	1	8	0.491269	0.619518	ENSMUSG00000091931
GO:0000506	glycosylphosphatidylinositol-N-acetylglucosaminyltransferase (GPI-GnT) complex	1	8	0.491269	0.619518	ENSMUSG00000022940
GO:0005818	aster	1	8	0.491269	0.619518	ENSMUSG00000031176
GO:0020005	symbiont-containing vacuole membrane	1	8	0.491269	0.619518	ENSMUSG00000028268
GO:0031618	nuclear pericentric heterochromatin	1	8	0.491269	0.619518	ENSMUSG00000031229
GO:0032541	cortical endoplasmic reticulum	1	8	0.491269	0.619518	ENSMUSG00000020189
GO:0036449	microtubule minus-end	1	8	0.491269	0.619518	ENSMUSG00000021068
GO:0042587	glycogen granule	1	8	0.491269	0.619518	ENSMUSG00000014956
GO:0044352	pinosome	1	8	0.491269	0.619518	ENSMUSG00000021338
GO:0044354	macropinosome	1	8	0.491269	0.619518	ENSMUSG00000021338
GO:0070761	pre-snoRNP complex	1	8	0.491269	0.619518	ENSMUSG00000003423
GO:0097208	alveolar lamellar body	1	8	0.491269	0.619518	ENSMUSG00000079477
GO:0030134	COPII-coated ER to Golgi transport vesicle	5	57	0.494919	0.623448	ENSMUSG00000002546;ENSMUSG00000020386;ENSMUSG00000020986;ENSMUSG00000029407;ENSMUSG00000061313
GO:0070160	tight junction	12	144	0.502947	0.63288	ENSMUSG00000003269;ENSMUSG00000006567;ENSMUSG00000018001;ENSMUSG00000018217;ENSMUSG00000022865;ENSMUSG00000026657;ENSMUSG00000029053;ENSMUSG00000032024;ENSMUSG00000040003;ENSMUSG00000052539;ENSMUSG00000068876;ENSMUSG00000069601
GO:0005921	gap junction	3	33	0.506838	0.63709	ENSMUSG00000003657;ENSMUSG00000037362;ENSMUSG00000042303
GO:0071013	catalytic step 2 spliceosome	8	95	0.508109	0.638002	ENSMUSG00000002477;ENSMUSG00000004096;ENSMUSG00000004980;ENSMUSG00000007850;ENSMUSG00000020719;ENSMUSG00000025982;ENSMUSG00000031134;ENSMUSG00000031590
GO:0043296	apical junction complex	13	157	0.509074	0.638527	ENSMUSG00000003269;ENSMUSG00000006567;ENSMUSG00000018001;ENSMUSG00000018217;ENSMUSG00000022865;ENSMUSG00000026657;ENSMUSG00000029053;ENSMUSG00000032024;ENSMUSG00000040003;ENSMUSG00000048285;ENSMUSG00000052539;ENSMUSG00000068876;ENSMUSG00000069601
GO:0032432	actin filament bundle	7	83	0.513124	0.642918	ENSMUSG00000006219;ENSMUSG00000016382;ENSMUSG00000021493;ENSMUSG00000025085;ENSMUSG00000029053;ENSMUSG00000032366;ENSMUSG00000037736
GO:0005686	U2 snRNP	2	21	0.516334	0.644177	ENSMUSG00000002477;ENSMUSG00000025982
GO:0016327	apicolateral plasma membrane	2	21	0.516334	0.644177	ENSMUSG00000001552;ENSMUSG00000022865
GO:0031362	anchored component of external side of plasma membrane	2	21	0.516334	0.644177	ENSMUSG00000032011;ENSMUSG00000047139
GO:0042588	zymogen granule	2	21	0.516334	0.644177	ENSMUSG00000004626;ENSMUSG00000020894
GO:0097730	non-motile cilium	11	134	0.527191	0.6517	ENSMUSG00000018395;ENSMUSG00000019889;ENSMUSG00000021363;ENSMUSG00000021537;ENSMUSG00000021983;ENSMUSG00000025035;ENSMUSG00000025235;ENSMUSG00000026585;ENSMUSG00000037541;ENSMUSG00000056043;ENSMUSG00000074818
GO:1902911	protein kinase complex	8	97	0.532271	0.6517	ENSMUSG00000021548;ENSMUSG00000025199;ENSMUSG00000026349;ENSMUSG00000026836;ENSMUSG00000028926;ENSMUSG00000028944;ENSMUSG00000028969;ENSMUSG00000040274
GO:0000815	ESCRT III complex	1	9	0.53249	0.6517	ENSMUSG00000004843
GO:0008541	proteasome regulatory particle, lid subcomplex	1	9	0.53249	0.6517	ENSMUSG00000026914
GO:0017059	serine C-palmitoyltransferase complex	1	9	0.53249	0.6517	ENSMUSG00000021468
GO:0030877	beta-catenin destruction complex	1	9	0.53249	0.6517	ENSMUSG00000014226
GO:0031211	endoplasmic reticulum palmitoyltransferase complex	1	9	0.53249	0.6517	ENSMUSG00000021468
GO:0032593	insulin-responsive compartment	1	9	0.53249	0.6517	ENSMUSG00000019478
GO:0035748	myelin sheath abaxonal region	1	9	0.53249	0.6517	ENSMUSG00000029053
GO:0044214	spanning component of plasma membrane	1	9	0.53249	0.6517	ENSMUSG00000038260
GO:0044300	cerebellar mossy fiber	1	9	0.53249	0.6517	ENSMUSG00000024381
GO:0045240	dihydrolipoyl dehydrogenase complex	1	9	0.53249	0.6517	ENSMUSG00000025815
GO:0070578	RISC-loading complex	1	9	0.53249	0.6517	ENSMUSG00000028842
GO:0070852	cell body fiber	1	9	0.53249	0.6517	ENSMUSG00000011751
GO:0071203	WASH complex	1	9	0.53249	0.6517	ENSMUSG00000034560
GO:0089717	spanning component of membrane	1	9	0.53249	0.6517	ENSMUSG00000038260
GO:0120103	centriolar subdistal appendage	1	9	0.53249	0.6517	ENSMUSG00000021068
GO:1905961	protein-cysteine S-palmitoyltransferase complex	1	9	0.53249	0.6517	ENSMUSG00000021468
GO:0001750	photoreceptor outer segment	6	72	0.532956	0.6517	ENSMUSG00000019889;ENSMUSG00000021363;ENSMUSG00000021983;ENSMUSG00000025235;ENSMUSG00000037541;ENSMUSG00000056043
GO:0042641	actomyosin	7	85	0.538899	0.657592	ENSMUSG00000006219;ENSMUSG00000007207;ENSMUSG00000021493;ENSMUSG00000025085;ENSMUSG00000029053;ENSMUSG00000032366;ENSMUSG00000037736
GO:0070062	extracellular exosome	7	85	0.538899	0.657592	ENSMUSG00000004771;ENSMUSG00000004980;ENSMUSG00000019478;ENSMUSG00000028041;ENSMUSG00000030342;ENSMUSG00000031134;ENSMUSG00000037706
GO:0030904	retromer complex	2	22	0.541787	0.659738	ENSMUSG00000031696;ENSMUSG00000079477
GO:0035145	exon-exon junction complex	2	22	0.541787	0.659738	ENSMUSG00000022185;ENSMUSG00000036572
GO:0032040	small-subunit processome	3	35	0.547306	0.665766	ENSMUSG00000021243;ENSMUSG00000028907;ENSMUSG00000036693
GO:0031519	PcG protein complex	4	48	0.55205	0.670839	ENSMUSG00000019777;ENSMUSG00000025050;ENSMUSG00000029267;ENSMUSG00000036309
GO:0001725	stress fiber	6	74	0.560357	0.67952	ENSMUSG00000006219;ENSMUSG00000021493;ENSMUSG00000025085;ENSMUSG00000029053;ENSMUSG00000032366;ENSMUSG00000037736
GO:0097517	contractile actin filament bundle	6	74	0.560357	0.67952	ENSMUSG00000006219;ENSMUSG00000021493;ENSMUSG00000025085;ENSMUSG00000029053;ENSMUSG00000032366;ENSMUSG00000037736
GO:0005680	anaphase-promoting complex	2	23	0.566292	0.681067	ENSMUSG00000029176;ENSMUSG00000029472
GO:0005796	Golgi lumen	2	23	0.566292	0.681067	ENSMUSG00000041936;ENSMUSG00000051022
GO:0005797	Golgi medial cisterna	2	23	0.566292	0.681067	ENSMUSG00000024713;ENSMUSG00000057375
GO:0031258	lamellipodium membrane	2	23	0.566292	0.681067	ENSMUSG00000006699;ENSMUSG00000027002
GO:0031307	integral component of mitochondrial outer membrane	2	23	0.566292	0.681067	ENSMUSG00000025777;ENSMUSG00000028756
GO:0005687	U4 snRNP	1	10	0.570372	0.681067	ENSMUSG00000002477
GO:0005742	mitochondrial outer membrane translocase complex	1	10	0.570372	0.681067	ENSMUSG00000028756
GO:0008250	oligosaccharyltransferase complex	1	10	0.570372	0.681067	ENSMUSG00000039530
GO:0016442	RISC complex	1	10	0.570372	0.681067	ENSMUSG00000028842
GO:0020003	symbiont-containing vacuole	1	10	0.570372	0.681067	ENSMUSG00000028268
GO:0031332	RNAi effector complex	1	10	0.570372	0.681067	ENSMUSG00000028842
GO:0032009	early phagosome	1	10	0.570372	0.681067	ENSMUSG00000024743
GO:0033180	proton-transporting V-type ATPase, V1 domain	1	10	0.570372	0.681067	ENSMUSG00000033793
GO:0035068	micro-ribonucleoprotein complex	1	10	0.570372	0.681067	ENSMUSG00000028842
GO:1990909	Wnt signalosome	1	10	0.570372	0.681067	ENSMUSG00000029071
GO:0001669	acrosomal vesicle	11	139	0.577274	0.688605	ENSMUSG00000000058;ENSMUSG00000003863;ENSMUSG00000007207;ENSMUSG00000007655;ENSMUSG00000016493;ENSMUSG00000022622;ENSMUSG00000022865;ENSMUSG00000023175;ENSMUSG00000028041;ENSMUSG00000036817;ENSMUSG00000072770
GO:0031233	intrinsic component of external side of plasma membrane	2	24	0.589836	0.701443	ENSMUSG00000032011;ENSMUSG00000047139
GO:0031306	intrinsic component of mitochondrial outer membrane	2	24	0.589836	0.701443	ENSMUSG00000025777;ENSMUSG00000028756
GO:0031528	microvillus membrane	2	24	0.589836	0.701443	ENSMUSG00000035429;ENSMUSG00000047139
GO:0019005	SCF ubiquitin ligase complex	5	64	0.599901	0.708171	ENSMUSG00000001366;ENSMUSG00000014226;ENSMUSG00000025738;ENSMUSG00000036309;ENSMUSG00000068250
GO:0000782	telomere cap complex	1	11	0.605187	0.708171	ENSMUSG00000020898
GO:0000783	nuclear telomere cap complex	1	11	0.605187	0.708171	ENSMUSG00000020898
GO:0005583	fibrillar collagen trimer	1	11	0.605187	0.708171	ENSMUSG00000027966
GO:0017119	Golgi transport complex	1	11	0.605187	0.708171	ENSMUSG00000027742
GO:0031010	ISWI-type complex	1	11	0.605187	0.708171	ENSMUSG00000031099
GO:0032797	SMN complex	1	11	0.605187	0.708171	ENSMUSG00000000838
GO:0042612	MHC class I protein complex	1	11	0.605187	0.708171	ENSMUSG00000067212
GO:0071004	U2-type prespliceosome	1	11	0.605187	0.708171	ENSMUSG00000029823
GO:0071010	prespliceosome	1	11	0.605187	0.708171	ENSMUSG00000029823
GO:0072546	ER membrane protein complex	1	11	0.605187	0.708171	ENSMUSG00000022337
GO:0097197	tetraspanin-enriched microdomain	1	11	0.605187	0.708171	ENSMUSG00000037706
GO:0097524	sperm plasma membrane	1	11	0.605187	0.708171	ENSMUSG00000021270
GO:0098643	banded collagen fibril	1	11	0.605187	0.708171	ENSMUSG00000027966
GO:0098684	photoreceptor ribbon synapse	1	11	0.605187	0.708171	ENSMUSG00000028488
GO:1990907	beta-catenin-TCF complex	1	11	0.605187	0.708171	ENSMUSG00000053477
GO:0046930	pore complex	2	25	0.612415	0.715571	ENSMUSG00000008892;ENSMUSG00000024411
GO:0000784	nuclear chromosome, telomeric region	6	78	0.612735	0.715571	ENSMUSG00000014956;ENSMUSG00000020898;ENSMUSG00000024287;ENSMUSG00000026761;ENSMUSG00000031229;ENSMUSG00000034274
GO:0005640	nuclear outer membrane	2	26	0.634029	0.73026	ENSMUSG00000025889;ENSMUSG00000096054
GO:0030686	90S preribosome	2	26	0.634029	0.73026	ENSMUSG00000026019;ENSMUSG00000036693
GO:0090543	Flemming body	2	26	0.634029	0.73026	ENSMUSG00000008859;ENSMUSG00000021357
GO:0099524	postsynaptic cytosol	2	26	0.634029	0.73026	ENSMUSG00000004980;ENSMUSG00000007617
GO:0000151	ubiquitin ligase complex	21	274	0.637114	0.73026	ENSMUSG00000001366;ENSMUSG00000014226;ENSMUSG00000020390;ENSMUSG00000022663;ENSMUSG00000025050;ENSMUSG00000025738;ENSMUSG00000026571;ENSMUSG00000028309;ENSMUSG00000029060;ENSMUSG00000029176;ENSMUSG00000029472;ENSMUSG00000030685;ENSMUSG00000031201;ENSMUSG00000032002;ENSMUSG00000036309;ENSMUSG00000038506;ENSMUSG00000052752;ENSMUSG00000057522;ENSMUSG00000068250;ENSMUSG00000078578;ENSMUSG00000079658
GO:0000138	Golgi trans cisterna	1	12	0.637182	0.73026	ENSMUSG00000057375
GO:0000164	protein phosphatase type 1 complex	1	12	0.637182	0.73026	ENSMUSG00000014956
GO:0002177	manchette	1	12	0.637182	0.73026	ENSMUSG00000026915
GO:0002178	palmitoyltransferase complex	1	12	0.637182	0.73026	ENSMUSG00000021468
GO:0005751	mitochondrial respiratory chain complex IV	1	12	0.637182	0.73026	ENSMUSG00000064351
GO:0008278	cohesin complex	1	12	0.637182	0.73026	ENSMUSG00000036928
GO:0030061	mitochondrial crista	1	12	0.637182	0.73026	ENSMUSG00000039065
GO:0030479	actin cortical patch	1	12	0.637182	0.73026	ENSMUSG00000015733
GO:0031932	TORC2 complex	1	12	0.637182	0.73026	ENSMUSG00000028756
GO:0042627	chylomicron	1	12	0.637182	0.73026	ENSMUSG00000015568
GO:0045239	tricarboxylic acid cycle enzyme complex	1	12	0.637182	0.73026	ENSMUSG00000025815
GO:0061645	endocytic patch	1	12	0.637182	0.73026	ENSMUSG00000015733
GO:0065010	extracellular membrane-bounded organelle	1	12	0.637182	0.73026	ENSMUSG00000028268
GO:0098690	glycinergic synapse	1	12	0.637182	0.73026	ENSMUSG00000028020
GO:0005720	nuclear heterochromatin	3	41	0.656107	0.751214	ENSMUSG00000020427;ENSMUSG00000031229;ENSMUSG00000036036
GO:0030173	integral component of Golgi membrane	4	55	0.660879	0.755808	ENSMUSG00000018999;ENSMUSG00000021969;ENSMUSG00000024713;ENSMUSG00000028293
GO:0000123	histone acetyltransferase complex	6	82	0.661438	0.755808	ENSMUSG00000022338;ENSMUSG00000030714;ENSMUSG00000037315;ENSMUSG00000038954;ENSMUSG00000041215;ENSMUSG00000047242
GO:0005675	transcription factor TFIIH holo complex	1	13	0.666585	0.755808	ENSMUSG00000021548
GO:0005767	secondary lysosome	1	13	0.666585	0.755808	ENSMUSG00000025473
GO:0008540	proteasome regulatory particle, base subcomplex	1	13	0.666585	0.755808	ENSMUSG00000021832
GO:0030914	STAGA complex	1	13	0.666585	0.755808	ENSMUSG00000038954
GO:0031588	nucleotide-activated protein kinase complex	1	13	0.666585	0.755808	ENSMUSG00000028944
GO:0034709	methylosome	1	13	0.666585	0.755808	ENSMUSG00000002477
GO:0042405	nuclear inclusion body	1	13	0.666585	0.755808	ENSMUSG00000021597
GO:0072687	meiotic spindle	1	13	0.666585	0.755808	ENSMUSG00000000486
GO:0031526	brush border membrane	5	70	0.67921	0.769377	ENSMUSG00000021270;ENSMUSG00000024131;ENSMUSG00000027015;ENSMUSG00000033998;ENSMUSG00000037541
GO:0031228	intrinsic component of Golgi membrane	4	57	0.688446	0.776654	ENSMUSG00000018999;ENSMUSG00000021969;ENSMUSG00000024713;ENSMUSG00000028293
GO:0097525	spliceosomal snRNP complex	4	57	0.688446	0.776654	ENSMUSG00000002477;ENSMUSG00000025982;ENSMUSG00000029823;ENSMUSG00000063511
GO:0030867	rough endoplasmic reticulum membrane	2	29	0.69319	0.776654	ENSMUSG00000002015;ENSMUSG00000019802
GO:0016580	Sin3 complex	1	14	0.693607	0.776654	ENSMUSG00000019777
GO:0030430	host cell cytoplasm	1	14	0.693607	0.776654	ENSMUSG00000028268
GO:0031143	pseudopodium	1	14	0.693607	0.776654	ENSMUSG00000051412
GO:0031314	extrinsic component of mitochondrial inner membrane	1	14	0.693607	0.776654	ENSMUSG00000027384
GO:0033162	melanosome membrane	1	14	0.693607	0.776654	ENSMUSG00000079477
GO:0033655	host cell cytoplasm part	1	14	0.693607	0.776654	ENSMUSG00000028268
GO:0045009	chitosome	1	14	0.693607	0.776654	ENSMUSG00000079477
GO:0071565	nBAF complex	1	14	0.693607	0.776654	ENSMUSG00000029712
GO:0090741	pigment granule membrane	1	14	0.693607	0.776654	ENSMUSG00000079477
GO:0045171	intercellular bridge	4	58	0.70162	0.784874	ENSMUSG00000004032;ENSMUSG00000004035;ENSMUSG00000024287;ENSMUSG00000027890
GO:0005776	autophagosome	6	87	0.716641	0.796072	ENSMUSG00000018171;ENSMUSG00000025241;ENSMUSG00000030161;ENSMUSG00000036622;ENSMUSG00000054409;ENSMUSG00000079477
GO:0005682	U5 snRNP	1	15	0.71844	0.796072	ENSMUSG00000002477
GO:0005892	acetylcholine-gated channel complex	1	15	0.71844	0.796072	ENSMUSG00000019790
GO:0016460	myosin II complex	1	15	0.71844	0.796072	ENSMUSG00000037736
GO:0035102	PRC1 complex	1	15	0.71844	0.796072	ENSMUSG00000025050
GO:0038201	TOR complex	1	15	0.71844	0.796072	ENSMUSG00000028756
GO:0042101	T cell receptor complex	1	15	0.71844	0.796072	ENSMUSG00000022636
GO:0042599	lamellar body	1	15	0.71844	0.796072	ENSMUSG00000079477
GO:0043196	varicosity	1	15	0.71844	0.796072	ENSMUSG00000024381
GO:1990023	mitotic spindle midzone	1	15	0.71844	0.796072	ENSMUSG00000058070
GO:0044665	MLL1/2 complex	2	31	0.728074	0.80446	ENSMUSG00000031314;ENSMUSG00000057421
GO:0071007	U2-type catalytic step 2 spliceosome	2	31	0.728074	0.80446	ENSMUSG00000002477;ENSMUSG00000004096
GO:0071339	MLL1 complex	2	31	0.728074	0.80446	ENSMUSG00000031314;ENSMUSG00000057421
GO:0055029	nuclear DNA-directed RNA polymerase complex	7	102	0.729044	0.804771	ENSMUSG00000002658;ENSMUSG00000021548;ENSMUSG00000031314;ENSMUSG00000033543;ENSMUSG00000033813;ENSMUSG00000038954;ENSMUSG00000047242
GO:0000428	DNA-directed RNA polymerase complex	7	103	0.738325	0.812884	ENSMUSG00000002658;ENSMUSG00000021548;ENSMUSG00000031314;ENSMUSG00000033543;ENSMUSG00000033813;ENSMUSG00000038954;ENSMUSG00000047242
GO:0016581	NuRD complex	1	16	0.741261	0.812884	ENSMUSG00000019777
GO:0034719	SMN-Sm protein complex	1	16	0.741261	0.812884	ENSMUSG00000002477
GO:0035859	Seh1-associated complex	1	16	0.741261	0.812884	ENSMUSG00000010057
GO:0090545	CHD-type complex	1	16	0.741261	0.812884	ENSMUSG00000019777
GO:0098644	complex of collagen trimers	1	16	0.741261	0.812884	ENSMUSG00000027966
GO:0098799	outer mitochondrial membrane protein complex	1	16	0.741261	0.812884	ENSMUSG00000028756
GO:0031970	organelle envelope lumen	7	104	0.747381	0.818827	ENSMUSG00000014226;ENSMUSG00000020074;ENSMUSG00000024208;ENSMUSG00000025889;ENSMUSG00000028756;ENSMUSG00000048731;ENSMUSG00000049313
GO:0016459	myosin complex	4	62	0.75026	0.820444	ENSMUSG00000004677;ENSMUSG00000025885;ENSMUSG00000037736;ENSMUSG00000068876
GO:0030532	small nuclear ribonucleoprotein complex	4	62	0.75026	0.820444	ENSMUSG00000002477;ENSMUSG00000025982;ENSMUSG00000029823;ENSMUSG00000063511
GO:0001650	fibrillar center	9	132	0.751219	0.820725	ENSMUSG00000000078;ENSMUSG00000006219;ENSMUSG00000021500;ENSMUSG00000022246;ENSMUSG00000027016;ENSMUSG00000029407;ENSMUSG00000038187;ENSMUSG00000058886;ENSMUSG00000063568
GO:0005684	U2-type spliceosomal complex	6	91	0.756088	0.825273	ENSMUSG00000002477;ENSMUSG00000004096;ENSMUSG00000024474;ENSMUSG00000025982;ENSMUSG00000029823;ENSMUSG00000063800
GO:0015935	small ribosomal subunit	5	77	0.757489	0.82603	ENSMUSG00000000355;ENSMUSG00000026427;ENSMUSG00000032459;ENSMUSG00000062981;ENSMUSG00000068921
GO:0000800	lateral element	1	17	0.762234	0.828885	ENSMUSG00000036928
GO:0030014	CCR4-NOT complex	1	17	0.762234	0.828885	ENSMUSG00000031601
GO:0070822	Sin3-type complex	1	17	0.762234	0.828885	ENSMUSG00000019777
GO:0030880	RNA polymerase complex	7	106	0.76482	0.830924	ENSMUSG00000002658;ENSMUSG00000021548;ENSMUSG00000031314;ENSMUSG00000033543;ENSMUSG00000033813;ENSMUSG00000038954;ENSMUSG00000047242
GO:0031248	protein acetyltransferase complex	6	93	0.77424	0.839597	ENSMUSG00000022338;ENSMUSG00000030714;ENSMUSG00000037315;ENSMUSG00000038954;ENSMUSG00000041215;ENSMUSG00000047242
GO:1902493	acetyltransferase complex	6	93	0.77424	0.839597	ENSMUSG00000022338;ENSMUSG00000030714;ENSMUSG00000037315;ENSMUSG00000038954;ENSMUSG00000041215;ENSMUSG00000047242
GO:0034045	phagophore assembly site membrane	1	18	0.781507	0.845909	ENSMUSG00000079477
GO:0043218	compact myelin	1	18	0.781507	0.845909	ENSMUSG00000018217
GO:0005667	transcription factor complex	28	392	0.783789	0.847595	ENSMUSG00000002658;ENSMUSG00000003847;ENSMUSG00000004698;ENSMUSG00000005148;ENSMUSG00000015501;ENSMUSG00000021113;ENSMUSG00000021548;ENSMUSG00000025917;ENSMUSG00000026077;ENSMUSG00000026826;ENSMUSG00000028266;ENSMUSG00000028341;ENSMUSG00000031314;ENSMUSG00000033543;ENSMUSG00000033813;ENSMUSG00000038331;ENSMUSG00000038954;ENSMUSG00000039706;ENSMUSG00000042750;ENSMUSG00000047242;ENSMUSG00000053477;…
GO:0031463	Cul3-RING ubiquitin ligase complex	2	35	0.787789	0.850346	ENSMUSG00000030685;ENSMUSG00000057522
GO:1990391	DNA repair complex	2	35	0.787789	0.850346	ENSMUSG00000021615;ENSMUSG00000047617
GO:0016605	PML body	6	96	0.799537	0.862231	ENSMUSG00000011751;ENSMUSG00000022336;ENSMUSG00000022855;ENSMUSG00000031229;ENSMUSG00000032355;ENSMUSG00000055116
GO:0008180	COP9 signalosome	2	36	0.800788	0.862785	ENSMUSG00000019373;ENSMUSG00000025917
GO:0015030	Cajal body	3	52	0.803814	0.865248	ENSMUSG00000004980;ENSMUSG00000021500;ENSMUSG00000031590
GO:0005844	polysome	4	68	0.811464	0.872678	ENSMUSG00000000838;ENSMUSG00000021024;ENSMUSG00000024423;ENSMUSG00000031197
GO:0000803	sex chromosome	2	37	0.813076	0.872999	ENSMUSG00000000037;ENSMUSG00000020390
GO:0098552	side of membrane	51	702	0.81358	0.872999	ENSMUSG00000000058;ENSMUSG00000001248;ENSMUSG00000001552;ENSMUSG00000007888;ENSMUSG00000015243;ENSMUSG00000016763;ENSMUSG00000017400;ENSMUSG00000018001;ENSMUSG00000018411;ENSMUSG00000019188;ENSMUSG00000019943;ENSMUSG00000020368;ENSMUSG00000020932;ENSMUSG00000022636;ENSMUSG00000024302;ENSMUSG00000024411;ENSMUSG00000024459;ENSMUSG00000025555;ENSMUSG00000026824;ENSMUSG00000027273;ENSMUSG00000027366;…
GO:0031461	cullin-RING ubiquitin ligase complex	10	155	0.814915	0.872999	ENSMUSG00000001366;ENSMUSG00000014226;ENSMUSG00000025738;ENSMUSG00000026571;ENSMUSG00000029176;ENSMUSG00000029472;ENSMUSG00000030685;ENSMUSG00000036309;ENSMUSG00000057522;ENSMUSG00000068250
GO:0000930	gamma-tubulin complex	1	20	0.815496	0.872999	ENSMUSG00000045007
GO:0005779	integral component of peroxisomal membrane	1	20	0.815496	0.872999	ENSMUSG00000019809
GO:0000781	chromosome, telomeric region	7	113	0.818907	0.875848	ENSMUSG00000004980;ENSMUSG00000014956;ENSMUSG00000020898;ENSMUSG00000024287;ENSMUSG00000026761;ENSMUSG00000031229;ENSMUSG00000034274
GO:0005697	telomerase holoenzyme complex	1	21	0.830454	0.885767	ENSMUSG00000071072
GO:0031231	intrinsic component of peroxisomal membrane	1	21	0.830454	0.885767	ENSMUSG00000019809
GO:0045120	pronucleus	1	21	0.830454	0.885767	ENSMUSG00000031314
GO:0061695	transferase complex, transferring phosphorus-containing groups	16	242	0.834303	0.889062	ENSMUSG00000002658;ENSMUSG00000021196;ENSMUSG00000021548;ENSMUSG00000025199;ENSMUSG00000026349;ENSMUSG00000026836;ENSMUSG00000028926;ENSMUSG00000028944;ENSMUSG00000028969;ENSMUSG00000031314;ENSMUSG00000033543;ENSMUSG00000033813;ENSMUSG00000038954;ENSMUSG00000039936;ENSMUSG00000040274;ENSMUSG00000047242
GO:0000776	kinetochore	8	131	0.841814	0.896249	ENSMUSG00000019907;ENSMUSG00000025410;ENSMUSG00000028447;ENSMUSG00000029757;ENSMUSG00000031176;ENSMUSG00000031954;ENSMUSG00000050379;ENSMUSG00000050668
GO:0005788	endoplasmic reticulum lumen	7	118	0.851224	0.905442	ENSMUSG00000004846;ENSMUSG00000016552;ENSMUSG00000021830;ENSMUSG00000022037;ENSMUSG00000024713;ENSMUSG00000027419;ENSMUSG00000049107
GO:0120114	Sm-like protein family complex	4	73	0.852574	0.906054	ENSMUSG00000002477;ENSMUSG00000025982;ENSMUSG00000029823;ENSMUSG00000063511
GO:0034364	high-density lipoprotein particle	1	23	0.856833	0.908927	ENSMUSG00000022037
GO:0042611	MHC protein complex	1	23	0.856833	0.908927	ENSMUSG00000067212
GO:0000775	chromosome, centromeric region	12	192	0.861086	0.912611	ENSMUSG00000009630;ENSMUSG00000017843;ENSMUSG00000019907;ENSMUSG00000025410;ENSMUSG00000028447;ENSMUSG00000029757;ENSMUSG00000031176;ENSMUSG00000031229;ENSMUSG00000031954;ENSMUSG00000036928;ENSMUSG00000050379;ENSMUSG00000050668
GO:0044452	nucleolar part	11	180	0.871287	0.922585	ENSMUSG00000000078;ENSMUSG00000006219;ENSMUSG00000021500;ENSMUSG00000022246;ENSMUSG00000026019;ENSMUSG00000027016;ENSMUSG00000029407;ENSMUSG00000038187;ENSMUSG00000058886;ENSMUSG00000059669;ENSMUSG00000063568
GO:1902562	H4 histone acetyltransferase complex	2	43	0.873504	0.924096	ENSMUSG00000030714;ENSMUSG00000041215
GO:0000780	condensed nuclear chromosome, centromeric region	1	25	0.879109	0.929185	ENSMUSG00000031229
GO:0001673	male germ cell nucleus	1	26	0.888912	0.935639	ENSMUSG00000036928
GO:0035327	transcriptionally active chromatin	1	26	0.888912	0.935639	ENSMUSG00000028927
GO:0090568	nuclear transcriptional repressor complex	1	26	0.888912	0.935639	ENSMUSG00000019777
GO:0022627	cytosolic small ribosomal subunit	2	45	0.889263	0.935639	ENSMUSG00000000355;ENSMUSG00000026427
GO:0000779	condensed chromosome, centromeric region	6	110	0.889543	0.935639	ENSMUSG00000028447;ENSMUSG00000029757;ENSMUSG00000031176;ENSMUSG00000031229;ENSMUSG00000031954;ENSMUSG00000050379
GO:0044798	nuclear transcription factor complex	12	199	0.890017	0.935639	ENSMUSG00000002658;ENSMUSG00000003847;ENSMUSG00000021113;ENSMUSG00000021548;ENSMUSG00000031314;ENSMUSG00000033543;ENSMUSG00000033813;ENSMUSG00000038954;ENSMUSG00000047242;ENSMUSG00000053477;ENSMUSG00000058756;ENSMUSG00000059669
GO:0000792	heterochromatin	5	96	0.897264	0.942409	ENSMUSG00000020390;ENSMUSG00000020427;ENSMUSG00000028309;ENSMUSG00000031229;ENSMUSG00000036036
GO:0005942	phosphatidylinositol 3-kinase complex	1	28	0.906199	0.95094	ENSMUSG00000039936
GO:0000777	condensed chromosome kinetochore	5	99	0.911302	0.955437	ENSMUSG00000028447;ENSMUSG00000029757;ENSMUSG00000031176;ENSMUSG00000031954;ENSMUSG00000050379
GO:0005721	pericentric heterochromatin	1	29	0.913807	0.957204	ENSMUSG00000031229
GO:0090575	RNA polymerase II transcription factor complex	9	162	0.915669	0.958297	ENSMUSG00000002658;ENSMUSG00000021548;ENSMUSG00000031314;ENSMUSG00000033543;ENSMUSG00000033813;ENSMUSG00000038954;ENSMUSG00000047242;ENSMUSG00000053477;ENSMUSG00000058756
GO:1902555	endoribonuclease complex	1	30	0.920798	0.961941	ENSMUSG00000028842
GO:1905348	endonuclease complex	1	30	0.920798	0.961941	ENSMUSG00000028842
GO:0005719	nuclear euchromatin	1	31	0.927222	0.966924	ENSMUSG00000031134
GO:0043073	germ cell nucleus	1	31	0.927222	0.966924	ENSMUSG00000036928
GO:1990234	transferase complex	51	759	0.934584	0.973733	ENSMUSG00000001366;ENSMUSG00000002477;ENSMUSG00000002658;ENSMUSG00000014226;ENSMUSG00000019777;ENSMUSG00000020390;ENSMUSG00000021196;ENSMUSG00000021468;ENSMUSG00000021548;ENSMUSG00000022338;ENSMUSG00000022663;ENSMUSG00000022940;ENSMUSG00000025050;ENSMUSG00000025199;ENSMUSG00000025738;ENSMUSG00000025815;ENSMUSG00000026349;ENSMUSG00000026571;ENSMUSG00000026836;ENSMUSG00000028309;ENSMUSG00000028926;…
GO:0098687	chromosomal region	18	303	0.937745	0.975258	ENSMUSG00000004980;ENSMUSG00000009630;ENSMUSG00000014956;ENSMUSG00000017843;ENSMUSG00000019907;ENSMUSG00000020898;ENSMUSG00000024287;ENSMUSG00000025410;ENSMUSG00000026761;ENSMUSG00000028447;ENSMUSG00000029757;ENSMUSG00000031176;ENSMUSG00000031229;ENSMUSG00000031954;ENSMUSG00000034274;ENSMUSG00000036928;ENSMUSG00000050379;ENSMUSG00000050668
GO:0046540	U4/U6 x U5 tri-snRNP complex	1	33	0.93855	0.975258	ENSMUSG00000002477
GO:0097526	spliceosomal tri-snRNP complex	1	33	0.93855	0.975258	ENSMUSG00000002477
GO:0005643	nuclear pore	3	73	0.941825	0.977792	ENSMUSG00000021537;ENSMUSG00000022338;ENSMUSG00000022855
GO:0008305	integrin complex	1	34	0.943535	0.97783	ENSMUSG00000090210
GO:0080008	Cul4-RING E3 ubiquitin ligase complex	1	34	0.943535	0.97783	ENSMUSG00000026571
GO:0005758	mitochondrial intermembrane space	4	92	0.946529	0.980064	ENSMUSG00000024208;ENSMUSG00000025889;ENSMUSG00000028756;ENSMUSG00000048731
GO:0000313	organellar ribosome	4	94	0.95224	0.982497	ENSMUSG00000032459;ENSMUSG00000037531;ENSMUSG00000062981;ENSMUSG00000068921
GO:0005761	mitochondrial ribosome	4	94	0.95224	0.982497	ENSMUSG00000032459;ENSMUSG00000037531;ENSMUSG00000062981;ENSMUSG00000068921
GO:0005902	microvillus	4	94	0.95224	0.982497	ENSMUSG00000019210;ENSMUSG00000031755;ENSMUSG00000035429;ENSMUSG00000047139
GO:0035097	histone methyltransferase complex	4	94	0.95224	0.982497	ENSMUSG00000019777;ENSMUSG00000029267;ENSMUSG00000031314;ENSMUSG00000057421
GO:0098636	protein complex involved in cell adhesion	1	37	0.956193	0.985705	ENSMUSG00000090210
GO:0000315	organellar large ribosomal subunit	2	61	0.963293	0.991276	ENSMUSG00000037531;ENSMUSG00000062981
GO:0005762	mitochondrial large ribosomal subunit	2	61	0.963293	0.991276	ENSMUSG00000037531;ENSMUSG00000062981
GO:0000785	chromatin	37	594	0.965658	0.99233	ENSMUSG00000000037;ENSMUSG00000002319;ENSMUSG00000004980;ENSMUSG00000005583;ENSMUSG00000019777;ENSMUSG00000020390;ENSMUSG00000020427;ENSMUSG00000020644;ENSMUSG00000021597;ENSMUSG00000021701;ENSMUSG00000022096;ENSMUSG00000023055;ENSMUSG00000024921;ENSMUSG00000025917;ENSMUSG00000026872;ENSMUSG00000028309;ENSMUSG00000028693;ENSMUSG00000028756;ENSMUSG00000028927;ENSMUSG00000029712;ENSMUSG00000031099;…
GO:0000788	nuclear nucleosome	1	40	0.966015	0.99233	ENSMUSG00000078851
GO:0000790	nuclear chromatin	24	411	0.967917	0.993411	ENSMUSG00000000037;ENSMUSG00000002319;ENSMUSG00000005583;ENSMUSG00000019777;ENSMUSG00000020390;ENSMUSG00000020427;ENSMUSG00000023055;ENSMUSG00000024921;ENSMUSG00000026872;ENSMUSG00000028693;ENSMUSG00000029712;ENSMUSG00000031099;ENSMUSG00000031134;ENSMUSG00000031229;ENSMUSG00000031314;ENSMUSG00000036036;ENSMUSG00000036568;ENSMUSG00000038331;ENSMUSG00000051177;ENSMUSG00000053477;ENSMUSG00000057649;…
GO:0000791	euchromatin	1	41	0.968773	0.993417	ENSMUSG00000031134
GO:0034708	methyltransferase complex	5	121	0.971987	0.99584	ENSMUSG00000002477;ENSMUSG00000019777;ENSMUSG00000029267;ENSMUSG00000031314;ENSMUSG00000057421
GO:0009295	nucleoid	1	45	0.977741	0.999847	ENSMUSG00000024208
GO:0042645	mitochondrial nucleoid	1	45	0.977741	0.999847	ENSMUSG00000024208
GO:0005657	replication fork	2	69	0.979295	0.999847	ENSMUSG00000020390;ENSMUSG00000022508
GO:0044421	extracellular region part	145	2077	0.97932	0.999847	ENSMUSG00000000402;ENSMUSG00000003863;ENSMUSG00000004032;ENSMUSG00000004035;ENSMUSG00000004771;ENSMUSG00000004846;ENSMUSG00000004892;ENSMUSG00000004980;ENSMUSG00000007888;ENSMUSG00000015568;ENSMUSG00000015829;ENSMUSG00000016256;ENSMUSG00000016763;ENSMUSG00000018340;ENSMUSG00000019478;ENSMUSG00000019872;ENSMUSG00000019899;ENSMUSG00000019966;ENSMUSG00000019997;ENSMUSG00000020427;ENSMUSG00000020572;…
GO:0045111	intermediate filament cytoskeleton	12	245	0.981375	1	ENSMUSG00000000056;ENSMUSG00000001552;ENSMUSG00000020142;ENSMUSG00000020932;ENSMUSG00000021338;ENSMUSG00000022054;ENSMUSG00000022055;ENSMUSG00000024921;ENSMUSG00000025613;ENSMUSG00000025810;ENSMUSG00000026131;ENSMUSG00000037541
GO:0005840	ribosome	12	249	0.984316	1	ENSMUSG00000000355;ENSMUSG00000019235;ENSMUSG00000020368;ENSMUSG00000025889;ENSMUSG00000026427;ENSMUSG00000031760;ENSMUSG00000032459;ENSMUSG00000037531;ENSMUSG00000058546;ENSMUSG00000062981;ENSMUSG00000063884;ENSMUSG00000068921
GO:0005576	extracellular region	186	2643	0.986396	1	ENSMUSG00000000402;ENSMUSG00000001986;ENSMUSG00000003863;ENSMUSG00000004032;ENSMUSG00000004035;ENSMUSG00000004771;ENSMUSG00000004846;ENSMUSG00000004892;ENSMUSG00000004980;ENSMUSG00000005980;ENSMUSG00000007888;ENSMUSG00000015568;ENSMUSG00000015829;ENSMUSG00000016256;ENSMUSG00000016493;ENSMUSG00000016763;ENSMUSG00000018340;ENSMUSG00000019478;ENSMUSG00000019872;ENSMUSG00000019890;ENSMUSG00000019899;…
GO:0005882	intermediate filament	9	204	0.986913	1	ENSMUSG00000000056;ENSMUSG00000001552;ENSMUSG00000020142;ENSMUSG00000020932;ENSMUSG00000022054;ENSMUSG00000022055;ENSMUSG00000025810;ENSMUSG00000026131;ENSMUSG00000037541
GO:0001533	cornified envelope	1	58	0.992597	1	ENSMUSG00000040606
GO:0044427	chromosomal part	64	1049	0.99503	1	ENSMUSG00000000037;ENSMUSG00000002319;ENSMUSG00000004980;ENSMUSG00000005583;ENSMUSG00000006304;ENSMUSG00000008475;ENSMUSG00000009630;ENSMUSG00000014956;ENSMUSG00000017843;ENSMUSG00000019777;ENSMUSG00000019907;ENSMUSG00000020152;ENSMUSG00000020390;ENSMUSG00000020427;ENSMUSG00000020644;ENSMUSG00000020898;ENSMUSG00000021597;ENSMUSG00000021701;ENSMUSG00000022096;ENSMUSG00000022508;ENSMUSG00000023055;…
GO:0005694	chromosome	71	1157	0.996094	1	ENSMUSG00000000037;ENSMUSG00000002319;ENSMUSG00000004980;ENSMUSG00000005583;ENSMUSG00000006304;ENSMUSG00000008475;ENSMUSG00000009630;ENSMUSG00000014956;ENSMUSG00000017843;ENSMUSG00000019777;ENSMUSG00000019907;ENSMUSG00000020152;ENSMUSG00000020390;ENSMUSG00000020427;ENSMUSG00000020644;ENSMUSG00000020898;ENSMUSG00000021156;ENSMUSG00000021597;ENSMUSG00000021701;ENSMUSG00000022096;ENSMUSG00000022508;…
GO:0022626	cytosolic ribosome	3	118	0.997004	1	ENSMUSG00000000355;ENSMUSG00000026427;ENSMUSG00000058546
GO:0022625	cytosolic large ribosomal subunit	1	69	0.997085	1	ENSMUSG00000058546
GO:0000786	nucleosome	3	120	0.997393	1	ENSMUSG00000021597;ENSMUSG00000038080;ENSMUSG00000078851
GO:0005615	extracellular space	120	1856	0.997595	1	ENSMUSG00000004771;ENSMUSG00000004846;ENSMUSG00000004892;ENSMUSG00000004980;ENSMUSG00000007888;ENSMUSG00000015568;ENSMUSG00000016256;ENSMUSG00000016763;ENSMUSG00000019478;ENSMUSG00000019872;ENSMUSG00000019899;ENSMUSG00000019966;ENSMUSG00000019997;ENSMUSG00000020427;ENSMUSG00000020572;ENSMUSG00000020674;ENSMUSG00000021732;ENSMUSG00000021765;ENSMUSG00000021943;ENSMUSG00000022037;ENSMUSG00000022064;…
GO:0044391	ribosomal subunit	7	205	0.99809	1	ENSMUSG00000000355;ENSMUSG00000026427;ENSMUSG00000032459;ENSMUSG00000037531;ENSMUSG00000058546;ENSMUSG00000062981;ENSMUSG00000068921
GO:0044815	DNA packaging complex	3	128	0.998513	1	ENSMUSG00000021597;ENSMUSG00000038080;ENSMUSG00000078851
GO:0000794	condensed nuclear chromosome	6	192	0.998669	1	ENSMUSG00000026585;ENSMUSG00000028842;ENSMUSG00000031229;ENSMUSG00000031536;ENSMUSG00000036928;ENSMUSG00000037217
GO:0015934	large ribosomal subunit	3	133	0.998956	1	ENSMUSG00000037531;ENSMUSG00000058546;ENSMUSG00000062981
GO:0000793	condensed chromosome	12	307	0.998987	1	ENSMUSG00000026585;ENSMUSG00000028447;ENSMUSG00000028842;ENSMUSG00000029757;ENSMUSG00000030750;ENSMUSG00000031176;ENSMUSG00000031229;ENSMUSG00000031536;ENSMUSG00000031954;ENSMUSG00000036928;ENSMUSG00000037217;ENSMUSG00000050379
GO:0000795	synaptonemal complex	3	135	0.999095	1	ENSMUSG00000031536;ENSMUSG00000036928;ENSMUSG00000037217
GO:0099086	synaptonemal structure	3	135	0.999095	1	ENSMUSG00000031536;ENSMUSG00000036928;ENSMUSG00000037217
GO:0000228	nuclear chromosome	36	712	0.999498	1	ENSMUSG00000000037;ENSMUSG00000002319;ENSMUSG00000005583;ENSMUSG00000014956;ENSMUSG00000019777;ENSMUSG00000020390;ENSMUSG00000020427;ENSMUSG00000020898;ENSMUSG00000023055;ENSMUSG00000024287;ENSMUSG00000024474;ENSMUSG00000024921;ENSMUSG00000026585;ENSMUSG00000026761;ENSMUSG00000026872;ENSMUSG00000028693;ENSMUSG00000028842;ENSMUSG00000029712;ENSMUSG00000031099;ENSMUSG00000031134;ENSMUSG00000031229;…
GO:0044454	nuclear chromosome part	33	678	0.99969	1	ENSMUSG00000000037;ENSMUSG00000002319;ENSMUSG00000005583;ENSMUSG00000014956;ENSMUSG00000019777;ENSMUSG00000020390;ENSMUSG00000020427;ENSMUSG00000020898;ENSMUSG00000023055;ENSMUSG00000024287;ENSMUSG00000024921;ENSMUSG00000026761;ENSMUSG00000026872;ENSMUSG00000028693;ENSMUSG00000029712;ENSMUSG00000031099;ENSMUSG00000031134;ENSMUSG00000031229;ENSMUSG00000031314;ENSMUSG00000031536;ENSMUSG00000034274;…
GO:0032993	protein-DNA complex	6	220	0.999766	1	ENSMUSG00000001552;ENSMUSG00000020898;ENSMUSG00000021597;ENSMUSG00000038080;ENSMUSG00000040044;ENSMUSG00000078851
GO:0005759	mitochondrial matrix	11	330	0.999888	1	ENSMUSG00000022186;ENSMUSG00000024208;ENSMUSG00000025889;ENSMUSG00000028107;ENSMUSG00000029208;ENSMUSG00000030861;ENSMUSG00000032459;ENSMUSG00000037531;ENSMUSG00000062981;ENSMUSG00000068921;ENSMUSG00000079480
GO:0009897	external side of plasma membrane	20	522	0.999977	1	ENSMUSG00000007888;ENSMUSG00000015243;ENSMUSG00000016763;ENSMUSG00000022636;ENSMUSG00000024411;ENSMUSG00000024459;ENSMUSG00000026824;ENSMUSG00000028020;ENSMUSG00000029716;ENSMUSG00000030342;ENSMUSG00000030605;ENSMUSG00000031007;ENSMUSG00000032011;ENSMUSG00000044667;ENSMUSG00000045287;ENSMUSG00000047139;ENSMUSG00000062991;ENSMUSG00000063887;ENSMUSG00000067212;ENSMUSG00000079018
GO:0005575	cellular_component	1727	21322	1	1	ENSMUSG00000000037;ENSMUSG00000000056;ENSMUSG00000000058;ENSMUSG00000000078;ENSMUSG00000000223;ENSMUSG00000000276;ENSMUSG00000000308;ENSMUSG00000000317;ENSMUSG00000000326;ENSMUSG00000000355;ENSMUSG00000000402;ENSMUSG00000000416;ENSMUSG00000000486;ENSMUSG00000000560;ENSMUSG00000000563;ENSMUSG00000000581;ENSMUSG00000000605;ENSMUSG00000000838;ENSMUSG00000000861;ENSMUSG00000001175;ENSMUSG00000001248;…
USG00000116594;ENSMUSG00000117284;ENSMUSG00000117286

## Sheet: Fig3G RNA MvsWTdownBP
GO ID	Description	out (1732)	All (21250)	pvalue	p.adjust	Genes
GO:0120036	plasma membrane bounded cell projection organization	265	1457	9.24053e-38	7.8295e-34	ENSMUSG00000000838;ENSMUSG00000000861;ENSMUSG00000002546;ENSMUSG00000003269;ENSMUSG00000004771;ENSMUSG00000005148;ENSMUSG00000005583;ENSMUSG00000005610;ENSMUSG00000006304;ENSMUSG00000006699;ENSMUSG00000006711;ENSMUSG00000007038;ENSMUSG00000007617;ENSMUSG00000007655;ENSMUSG00000008475;ENSMUSG00000008859;ENSMUSG00000008892;ENSMUSG00000009292;ENSMUSG00000011751;ENSMUSG00000014075;ENSMUSG00000014232;…
GO:0030030	cell projection organization	268	1492	3.2038e-37	1.35729e-33	ENSMUSG00000000838;ENSMUSG00000000861;ENSMUSG00000002546;ENSMUSG00000003269;ENSMUSG00000004771;ENSMUSG00000005148;ENSMUSG00000005583;ENSMUSG00000005610;ENSMUSG00000006304;ENSMUSG00000006699;ENSMUSG00000006711;ENSMUSG00000007038;ENSMUSG00000007617;ENSMUSG00000007655;ENSMUSG00000008475;ENSMUSG00000008859;ENSMUSG00000008892;ENSMUSG00000009292;ENSMUSG00000011751;ENSMUSG00000014075;ENSMUSG00000014232;…
GO:0007399	nervous system development	356	2308	3.22122e-35	9.09779e-32	ENSMUSG00000000223;ENSMUSG00000000416;ENSMUSG00000000560;ENSMUSG00000000838;ENSMUSG00000000861;ENSMUSG00000002210;ENSMUSG00000002546;ENSMUSG00000002799;ENSMUSG00000003269;ENSMUSG00000003410;ENSMUSG00000003948;ENSMUSG00000004771;ENSMUSG00000004846;ENSMUSG00000004892;ENSMUSG00000005125;ENSMUSG00000005360;ENSMUSG00000005583;ENSMUSG00000005610;ENSMUSG00000006095;ENSMUSG00000006699;ENSMUSG00000006711;…
GO:0031175	neuron projection development	201	1018	1.97601e-33	4.18568e-30	ENSMUSG00000000838;ENSMUSG00000000861;ENSMUSG00000002546;ENSMUSG00000003269;ENSMUSG00000004771;ENSMUSG00000005583;ENSMUSG00000005610;ENSMUSG00000006699;ENSMUSG00000006711;ENSMUSG00000007038;ENSMUSG00000011751;ENSMUSG00000014554;ENSMUSG00000015222;ENSMUSG00000015291;ENSMUSG00000015829;ENSMUSG00000016256;ENSMUSG00000017724;ENSMUSG00000017781;ENSMUSG00000018012;ENSMUSG00000018217;ENSMUSG00000018395;…
GO:0048666	neuron development	216	1146	6.99719e-33	1.18574e-29	ENSMUSG00000000838;ENSMUSG00000000861;ENSMUSG00000002546;ENSMUSG00000003269;ENSMUSG00000004771;ENSMUSG00000005360;ENSMUSG00000005583;ENSMUSG00000005610;ENSMUSG00000006699;ENSMUSG00000006711;ENSMUSG00000007038;ENSMUSG00000011751;ENSMUSG00000014554;ENSMUSG00000015222;ENSMUSG00000015291;ENSMUSG00000015829;ENSMUSG00000016256;ENSMUSG00000017724;ENSMUSG00000017781;ENSMUSG00000018012;ENSMUSG00000018217;…
GO:0051179	localization	703	5979	1.7168e-31	2.42441e-28	ENSMUSG00000000037;ENSMUSG00000000058;ENSMUSG00000000326;ENSMUSG00000000486;ENSMUSG00000000560;ENSMUSG00000000563;ENSMUSG00000000605;ENSMUSG00000000838;ENSMUSG00000001175;ENSMUSG00000001248;ENSMUSG00000001467;ENSMUSG00000001552;ENSMUSG00000001986;ENSMUSG00000001998;ENSMUSG00000002015;ENSMUSG00000002083;ENSMUSG00000002319;ENSMUSG00000002546;ENSMUSG00000003279;ENSMUSG00000003423;ENSMUSG00000003528;…
GO:0030182	neuron differentiation	243	1406	6.22074e-31	7.52976e-28	ENSMUSG00000000838;ENSMUSG00000000861;ENSMUSG00000002546;ENSMUSG00000002799;ENSMUSG00000003269;ENSMUSG00000003948;ENSMUSG00000004771;ENSMUSG00000005360;ENSMUSG00000005583;ENSMUSG00000005610;ENSMUSG00000006699;ENSMUSG00000006711;ENSMUSG00000007038;ENSMUSG00000007655;ENSMUSG00000008855;ENSMUSG00000010086;ENSMUSG00000011751;ENSMUSG00000013089;ENSMUSG00000014554;ENSMUSG00000015222;ENSMUSG00000015291;…
GO:0022008	neurogenesis	273	1686	5.36967e-30	5.08528e-27	ENSMUSG00000000838;ENSMUSG00000000861;ENSMUSG00000002546;ENSMUSG00000002799;ENSMUSG00000003269;ENSMUSG00000003948;ENSMUSG00000004771;ENSMUSG00000005125;ENSMUSG00000005360;ENSMUSG00000005583;ENSMUSG00000005610;ENSMUSG00000006699;ENSMUSG00000006711;ENSMUSG00000007038;ENSMUSG00000007655;ENSMUSG00000008855;ENSMUSG00000010086;ENSMUSG00000011751;ENSMUSG00000013089;ENSMUSG00000014554;ENSMUSG00000015222;…
GO:0099536	synaptic signaling	151	692	5.40158e-30	5.08528e-27	ENSMUSG00000000058;ENSMUSG00000000276;ENSMUSG00000000560;ENSMUSG00000002997;ENSMUSG00000003279;ENSMUSG00000003657;ENSMUSG00000003863;ENSMUSG00000003974;ENSMUSG00000004113;ENSMUSG00000004771;ENSMUSG00000004961;ENSMUSG00000005360;ENSMUSG00000005583;ENSMUSG00000006740;ENSMUSG00000007207;ENSMUSG00000007617;ENSMUSG00000008892;ENSMUSG00000010803;ENSMUSG00000013089;ENSMUSG00000015829;ENSMUSG00000015968;…
GO:0071840	cellular component organization or biogenesis	714	6173	8.56906e-30	7.26057e-27	ENSMUSG00000000037;ENSMUSG00000000058;ENSMUSG00000000223;ENSMUSG00000000355;ENSMUSG00000000402;ENSMUSG00000000416;ENSMUSG00000000486;ENSMUSG00000000560;ENSMUSG00000000581;ENSMUSG00000000838;ENSMUSG00000000861;ENSMUSG00000001248;ENSMUSG00000001552;ENSMUSG00000001774;ENSMUSG00000002020;ENSMUSG00000002083;ENSMUSG00000002103;ENSMUSG00000002107;ENSMUSG00000002190;ENSMUSG00000002319;ENSMUSG00000002379;…
GO:0099537	trans-synaptic signaling	149	683	1.36718e-29	1.0531e-26	ENSMUSG00000000058;ENSMUSG00000000276;ENSMUSG00000000560;ENSMUSG00000002997;ENSMUSG00000003279;ENSMUSG00000003657;ENSMUSG00000003863;ENSMUSG00000003974;ENSMUSG00000004113;ENSMUSG00000004771;ENSMUSG00000004961;ENSMUSG00000005360;ENSMUSG00000005583;ENSMUSG00000006740;ENSMUSG00000007207;ENSMUSG00000007617;ENSMUSG00000008892;ENSMUSG00000010803;ENSMUSG00000013089;ENSMUSG00000015829;ENSMUSG00000015968;…
GO:0048699	generation of neurons	258	1569	2.36167e-29	1.66754e-26	ENSMUSG00000000838;ENSMUSG00000000861;ENSMUSG00000002546;ENSMUSG00000002799;ENSMUSG00000003269;ENSMUSG00000003948;ENSMUSG00000004771;ENSMUSG00000005360;ENSMUSG00000005583;ENSMUSG00000005610;ENSMUSG00000006699;ENSMUSG00000006711;ENSMUSG00000007038;ENSMUSG00000007655;ENSMUSG00000008855;ENSMUSG00000010086;ENSMUSG00000011751;ENSMUSG00000013089;ENSMUSG00000014554;ENSMUSG00000015222;ENSMUSG00000015291;…
GO:0016043	cellular component organization	695	6013	1.3182e-28	8.59165e-26	ENSMUSG00000000037;ENSMUSG00000000058;ENSMUSG00000000223;ENSMUSG00000000355;ENSMUSG00000000402;ENSMUSG00000000416;ENSMUSG00000000486;ENSMUSG00000000560;ENSMUSG00000000838;ENSMUSG00000000861;ENSMUSG00000001248;ENSMUSG00000001552;ENSMUSG00000001774;ENSMUSG00000002020;ENSMUSG00000002083;ENSMUSG00000002103;ENSMUSG00000002107;ENSMUSG00000002190;ENSMUSG00000002319;ENSMUSG00000002379;ENSMUSG00000002477;…
GO:0007268	chemical synaptic transmission	145	675	4.51244e-28	2.54893e-25	ENSMUSG00000000058;ENSMUSG00000000276;ENSMUSG00000000560;ENSMUSG00000002997;ENSMUSG00000003279;ENSMUSG00000003657;ENSMUSG00000003863;ENSMUSG00000003974;ENSMUSG00000004113;ENSMUSG00000004771;ENSMUSG00000004961;ENSMUSG00000005360;ENSMUSG00000005583;ENSMUSG00000006740;ENSMUSG00000007207;ENSMUSG00000007617;ENSMUSG00000008892;ENSMUSG00000010803;ENSMUSG00000013089;ENSMUSG00000015829;ENSMUSG00000015968;…
GO:0098916	anterograde trans-synaptic signaling	145	675	4.51244e-28	2.54893e-25	ENSMUSG00000000058;ENSMUSG00000000276;ENSMUSG00000000560;ENSMUSG00000002997;ENSMUSG00000003279;ENSMUSG00000003657;ENSMUSG00000003863;ENSMUSG00000003974;ENSMUSG00000004113;ENSMUSG00000004771;ENSMUSG00000004961;ENSMUSG00000005360;ENSMUSG00000005583;ENSMUSG00000006740;ENSMUSG00000007207;ENSMUSG00000007617;ENSMUSG00000008892;ENSMUSG00000010803;ENSMUSG00000013089;ENSMUSG00000015829;ENSMUSG00000015968;…
GO:0006810	transport	552	4498	1.07536e-27	5.69471e-25	ENSMUSG00000000058;ENSMUSG00000000326;ENSMUSG00000000486;ENSMUSG00000000560;ENSMUSG00000000563;ENSMUSG00000000605;ENSMUSG00000000838;ENSMUSG00000001175;ENSMUSG00000001248;ENSMUSG00000001467;ENSMUSG00000001552;ENSMUSG00000001986;ENSMUSG00000001998;ENSMUSG00000002015;ENSMUSG00000002083;ENSMUSG00000002319;ENSMUSG00000002546;ENSMUSG00000003528;ENSMUSG00000003623;ENSMUSG00000003863;ENSMUSG00000004035;…
GO:0051234	establishment of localization	562	4625	3.55593e-27	1.77232e-24	ENSMUSG00000000058;ENSMUSG00000000326;ENSMUSG00000000486;ENSMUSG00000000560;ENSMUSG00000000563;ENSMUSG00000000605;ENSMUSG00000000838;ENSMUSG00000001175;ENSMUSG00000001248;ENSMUSG00000001467;ENSMUSG00000001552;ENSMUSG00000001986;ENSMUSG00000001998;ENSMUSG00000002015;ENSMUSG00000002083;ENSMUSG00000002319;ENSMUSG00000002546;ENSMUSG00000003423;ENSMUSG00000003528;ENSMUSG00000003623;ENSMUSG00000003863;…
GO:0048812	neuron projection morphogenesis	136	624	5.12695e-27	2.41337e-24	ENSMUSG00000000861;ENSMUSG00000002546;ENSMUSG00000004771;ENSMUSG00000005610;ENSMUSG00000006699;ENSMUSG00000011751;ENSMUSG00000015222;ENSMUSG00000015291;ENSMUSG00000015829;ENSMUSG00000017724;ENSMUSG00000017781;ENSMUSG00000018395;ENSMUSG00000018411;ENSMUSG00000018507;ENSMUSG00000018820;ENSMUSG00000019790;ENSMUSG00000019899;ENSMUSG00000019970;ENSMUSG00000020122;ENSMUSG00000020152;ENSMUSG00000020431;…
GO:0120035	regulation of plasma membrane bounded cell projection organization	152	745	7.04974e-27	3.14381e-24	ENSMUSG00000000838;ENSMUSG00000000861;ENSMUSG00000002546;ENSMUSG00000003269;ENSMUSG00000004771;ENSMUSG00000005148;ENSMUSG00000005583;ENSMUSG00000005610;ENSMUSG00000006304;ENSMUSG00000006699;ENSMUSG00000006711;ENSMUSG00000007038;ENSMUSG00000007617;ENSMUSG00000007655;ENSMUSG00000008859;ENSMUSG00000008892;ENSMUSG00000009292;ENSMUSG00000014075;ENSMUSG00000014554;ENSMUSG00000015222;ENSMUSG00000015291;…
GO:0031344	regulation of cell projection organization	153	755	1.00446e-26	4.14747e-24	ENSMUSG00000000838;ENSMUSG00000000861;ENSMUSG00000002546;ENSMUSG00000003269;ENSMUSG00000004771;ENSMUSG00000005148;ENSMUSG00000005583;ENSMUSG00000005610;ENSMUSG00000006304;ENSMUSG00000006699;ENSMUSG00000006711;ENSMUSG00000007038;ENSMUSG00000007617;ENSMUSG00000007655;ENSMUSG00000008859;ENSMUSG00000008892;ENSMUSG00000009292;ENSMUSG00000014075;ENSMUSG00000014554;ENSMUSG00000015222;ENSMUSG00000015291;…
GO:0032879	regulation of localization	381	2786	1.02793e-26	4.14747e-24	ENSMUSG00000000058;ENSMUSG00000000326;ENSMUSG00000000486;ENSMUSG00000000838;ENSMUSG00000001175;ENSMUSG00000001467;ENSMUSG00000001552;ENSMUSG00000002015;ENSMUSG00000002083;ENSMUSG00000003948;ENSMUSG00000004035;ENSMUSG00000004110;ENSMUSG00000004113;ENSMUSG00000004626;ENSMUSG00000004698;ENSMUSG00000004771;ENSMUSG00000004961;ENSMUSG00000005583;ENSMUSG00000006304;ENSMUSG00000006699;ENSMUSG00000006740;…
GO:0050808	synapse organization	109	442	1.90306e-26	7.32939e-24	ENSMUSG00000000223;ENSMUSG00000000416;ENSMUSG00000000560;ENSMUSG00000003279;ENSMUSG00000004843;ENSMUSG00000004892;ENSMUSG00000005125;ENSMUSG00000005583;ENSMUSG00000006699;ENSMUSG00000007617;ENSMUSG00000010803;ENSMUSG00000013033;ENSMUSG00000013089;ENSMUSG00000015829;ENSMUSG00000016382;ENSMUSG00000017412;ENSMUSG00000018411;ENSMUSG00000020152;ENSMUSG00000020436;ENSMUSG00000020704;ENSMUSG00000021721;…
GO:0120039	plasma membrane bounded cell projection morphogenesis	136	640	6.8961e-26	2.54046e-23	ENSMUSG00000000861;ENSMUSG00000002546;ENSMUSG00000004771;ENSMUSG00000005610;ENSMUSG00000006699;ENSMUSG00000011751;ENSMUSG00000015222;ENSMUSG00000015291;ENSMUSG00000015829;ENSMUSG00000017724;ENSMUSG00000017781;ENSMUSG00000018395;ENSMUSG00000018411;ENSMUSG00000018507;ENSMUSG00000018820;ENSMUSG00000019790;ENSMUSG00000019899;ENSMUSG00000019970;ENSMUSG00000020122;ENSMUSG00000020152;ENSMUSG00000020431;…
GO:0048858	cell projection morphogenesis	136	643	1.10895e-25	3.80261e-23	ENSMUSG00000000861;ENSMUSG00000002546;ENSMUSG00000004771;ENSMUSG00000005610;ENSMUSG00000006699;ENSMUSG00000011751;ENSMUSG00000015222;ENSMUSG00000015291;ENSMUSG00000015829;ENSMUSG00000017724;ENSMUSG00000017781;ENSMUSG00000018395;ENSMUSG00000018411;ENSMUSG00000018507;ENSMUSG00000018820;ENSMUSG00000019790;ENSMUSG00000019899;ENSMUSG00000019970;ENSMUSG00000020122;ENSMUSG00000020152;ENSMUSG00000020431;…
GO:0048667	cell morphogenesis involved in neuron differentiation	126	570	1.12198e-25	3.80261e-23	ENSMUSG00000000861;ENSMUSG00000002546;ENSMUSG00000004771;ENSMUSG00000005360;ENSMUSG00000005583;ENSMUSG00000005610;ENSMUSG00000006699;ENSMUSG00000011751;ENSMUSG00000015222;ENSMUSG00000015291;ENSMUSG00000015829;ENSMUSG00000017724;ENSMUSG00000017781;ENSMUSG00000018395;ENSMUSG00000018411;ENSMUSG00000018507;ENSMUSG00000018820;ENSMUSG00000019790;ENSMUSG00000019899;ENSMUSG00000019970;ENSMUSG00000020152;…
GO:0045664	regulation of neuron differentiation	148	735	1.42524e-25	4.64465e-23	ENSMUSG00000000838;ENSMUSG00000000861;ENSMUSG00000002546;ENSMUSG00000003269;ENSMUSG00000003948;ENSMUSG00000004771;ENSMUSG00000005583;ENSMUSG00000005610;ENSMUSG00000006711;ENSMUSG00000007038;ENSMUSG00000007655;ENSMUSG00000010086;ENSMUSG00000013089;ENSMUSG00000014554;ENSMUSG00000015222;ENSMUSG00000015291;ENSMUSG00000015829;ENSMUSG00000016256;ENSMUSG00000018012;ENSMUSG00000018217;ENSMUSG00000018411;…
GO:0010975	regulation of neuron projection development	125	573	6.24442e-25	1.95959e-22	ENSMUSG00000000838;ENSMUSG00000000861;ENSMUSG00000002546;ENSMUSG00000003269;ENSMUSG00000004771;ENSMUSG00000005583;ENSMUSG00000005610;ENSMUSG00000006711;ENSMUSG00000007038;ENSMUSG00000014554;ENSMUSG00000015222;ENSMUSG00000015291;ENSMUSG00000015829;ENSMUSG00000016256;ENSMUSG00000018217;ENSMUSG00000018411;ENSMUSG00000018507;ENSMUSG00000018820;ENSMUSG00000019777;ENSMUSG00000019970;ENSMUSG00000020152;…
GO:0051641	cellular localization	351	2557	1.00573e-24	3.04341e-22	ENSMUSG00000000037;ENSMUSG00000000058;ENSMUSG00000000486;ENSMUSG00000001175;ENSMUSG00000001552;ENSMUSG00000001998;ENSMUSG00000002015;ENSMUSG00000002083;ENSMUSG00000002319;ENSMUSG00000002546;ENSMUSG00000003423;ENSMUSG00000003863;ENSMUSG00000004035;ENSMUSG00000004113;ENSMUSG00000004626;ENSMUSG00000004771;ENSMUSG00000004843;ENSMUSG00000004961;ENSMUSG00000004980;ENSMUSG00000005148;ENSMUSG00000005583;…
GO:0032990	cell part morphogenesis	138	675	1.50546e-24	4.39853e-22	ENSMUSG00000000861;ENSMUSG00000002546;ENSMUSG00000004771;ENSMUSG00000005610;ENSMUSG00000006699;ENSMUSG00000011751;ENSMUSG00000015222;ENSMUSG00000015291;ENSMUSG00000015829;ENSMUSG00000017724;ENSMUSG00000017781;ENSMUSG00000018395;ENSMUSG00000018411;ENSMUSG00000018507;ENSMUSG00000018820;ENSMUSG00000019790;ENSMUSG00000019899;ENSMUSG00000019970;ENSMUSG00000020122;ENSMUSG00000020152;ENSMUSG00000020431;…
GO:0099177	regulation of trans-synaptic signaling	112	487	2.03219e-24	5.73959e-22	ENSMUSG00000000276;ENSMUSG00000002997;ENSMUSG00000003657;ENSMUSG00000003863;ENSMUSG00000003974;ENSMUSG00000004113;ENSMUSG00000004771;ENSMUSG00000005360;ENSMUSG00000005583;ENSMUSG00000006740;ENSMUSG00000007207;ENSMUSG00000007617;ENSMUSG00000015829;ENSMUSG00000015968;ENSMUSG00000017412;ENSMUSG00000018411;ENSMUSG00000019790;ENSMUSG00000019899;ENSMUSG00000020122;ENSMUSG00000020431;ENSMUSG00000020734;…
GO:0051128	regulation of cellular component organization	344	2505	3.18154e-24	8.69587e-22	ENSMUSG00000000058;ENSMUSG00000000416;ENSMUSG00000000838;ENSMUSG00000000861;ENSMUSG00000001774;ENSMUSG00000002083;ENSMUSG00000002546;ENSMUSG00000002833;ENSMUSG00000003269;ENSMUSG00000003423;ENSMUSG00000004771;ENSMUSG00000004843;ENSMUSG00000004980;ENSMUSG00000005148;ENSMUSG00000005583;ENSMUSG00000005610;ENSMUSG00000006219;ENSMUSG00000006304;ENSMUSG00000006412;ENSMUSG00000006699;ENSMUSG00000006711;…
GO:0051960	regulation of nervous system development	180	1016	4.02134e-24	1.06478e-21	ENSMUSG00000000838;ENSMUSG00000000861;ENSMUSG00000002546;ENSMUSG00000003269;ENSMUSG00000003948;ENSMUSG00000004771;ENSMUSG00000005583;ENSMUSG00000005610;ENSMUSG00000006711;ENSMUSG00000007038;ENSMUSG00000007655;ENSMUSG00000010086;ENSMUSG00000013033;ENSMUSG00000013089;ENSMUSG00000014554;ENSMUSG00000015222;ENSMUSG00000015291;ENSMUSG00000015829;ENSMUSG00000016256;ENSMUSG00000018012;ENSMUSG00000018217;…
GO:0050804	modulation of chemical synaptic transmission	111	486	6.00868e-24	1.54277e-21	ENSMUSG00000000276;ENSMUSG00000002997;ENSMUSG00000003657;ENSMUSG00000003863;ENSMUSG00000003974;ENSMUSG00000004113;ENSMUSG00000004771;ENSMUSG00000005360;ENSMUSG00000005583;ENSMUSG00000006740;ENSMUSG00000007207;ENSMUSG00000007617;ENSMUSG00000015829;ENSMUSG00000015968;ENSMUSG00000017412;ENSMUSG00000018411;ENSMUSG00000019790;ENSMUSG00000019899;ENSMUSG00000020122;ENSMUSG00000020431;ENSMUSG00000020734;…
GO:0065008	regulation of biological quality	473	3852	4.43135e-23	1.10432e-20	ENSMUSG00000000326;ENSMUSG00000000416;ENSMUSG00000000560;ENSMUSG00000000838;ENSMUSG00000000861;ENSMUSG00000001175;ENSMUSG00000001552;ENSMUSG00000001986;ENSMUSG00000002015;ENSMUSG00000002083;ENSMUSG00000003423;ENSMUSG00000003657;ENSMUSG00000003863;ENSMUSG00000004035;ENSMUSG00000004113;ENSMUSG00000004698;ENSMUSG00000004771;ENSMUSG00000004843;ENSMUSG00000004846;ENSMUSG00000004961;ENSMUSG00000004980;…
GO:0050767	regulation of neurogenesis	164	907	5.69808e-23	1.37942e-20	ENSMUSG00000000838;ENSMUSG00000000861;ENSMUSG00000002546;ENSMUSG00000003269;ENSMUSG00000003948;ENSMUSG00000004771;ENSMUSG00000005583;ENSMUSG00000005610;ENSMUSG00000006711;ENSMUSG00000007038;ENSMUSG00000007655;ENSMUSG00000010086;ENSMUSG00000013089;ENSMUSG00000014554;ENSMUSG00000015222;ENSMUSG00000015291;ENSMUSG00000015829;ENSMUSG00000016256;ENSMUSG00000018012;ENSMUSG00000018217;ENSMUSG00000018411;…
GO:0044085	cellular component biogenesis	390	3009	7.98336e-23	1.87897e-20	ENSMUSG00000000058;ENSMUSG00000000355;ENSMUSG00000000486;ENSMUSG00000000560;ENSMUSG00000000581;ENSMUSG00000000838;ENSMUSG00000001552;ENSMUSG00000002083;ENSMUSG00000002107;ENSMUSG00000002190;ENSMUSG00000002319;ENSMUSG00000002379;ENSMUSG00000002477;ENSMUSG00000002546;ENSMUSG00000003279;ENSMUSG00000003423;ENSMUSG00000004771;ENSMUSG00000004843;ENSMUSG00000004846;ENSMUSG00000005148;ENSMUSG00000005583;…
GO:0051049	regulation of transport	277	1909	8.67287e-23	1.98609e-20	ENSMUSG00000000326;ENSMUSG00000000486;ENSMUSG00000000838;ENSMUSG00000001175;ENSMUSG00000001467;ENSMUSG00000001552;ENSMUSG00000002015;ENSMUSG00000002083;ENSMUSG00000004035;ENSMUSG00000004110;ENSMUSG00000004113;ENSMUSG00000004626;ENSMUSG00000004698;ENSMUSG00000004771;ENSMUSG00000004961;ENSMUSG00000005583;ENSMUSG00000006304;ENSMUSG00000006699;ENSMUSG00000006740;ENSMUSG00000007021;ENSMUSG00000007207;…
GO:0007267	cell-cell signaling	220	1392	1.168e-22	2.60434e-20	ENSMUSG00000000058;ENSMUSG00000000276;ENSMUSG00000000560;ENSMUSG00000002997;ENSMUSG00000003279;ENSMUSG00000003657;ENSMUSG00000003863;ENSMUSG00000003974;ENSMUSG00000004113;ENSMUSG00000004771;ENSMUSG00000004961;ENSMUSG00000005148;ENSMUSG00000005360;ENSMUSG00000005583;ENSMUSG00000006740;ENSMUSG00000007207;ENSMUSG00000007617;ENSMUSG00000007655;ENSMUSG00000007682;ENSMUSG00000008892;ENSMUSG00000009292;…
GO:0000904	cell morphogenesis involved in differentiation	140	723	1.54015e-22	3.34607e-20	ENSMUSG00000000861;ENSMUSG00000002546;ENSMUSG00000004771;ENSMUSG00000004846;ENSMUSG00000005360;ENSMUSG00000005583;ENSMUSG00000005610;ENSMUSG00000006304;ENSMUSG00000006699;ENSMUSG00000009376;ENSMUSG00000011751;ENSMUSG00000015222;ENSMUSG00000015291;ENSMUSG00000015829;ENSMUSG00000017724;ENSMUSG00000017781;ENSMUSG00000018012;ENSMUSG00000018395;ENSMUSG00000018411;ENSMUSG00000018507;ENSMUSG00000018820;…
GO:0022607	cellular component assembly	367	2801	3.39794e-22	7.19769e-20	ENSMUSG00000000058;ENSMUSG00000000355;ENSMUSG00000000486;ENSMUSG00000000560;ENSMUSG00000000838;ENSMUSG00000001552;ENSMUSG00000002083;ENSMUSG00000002107;ENSMUSG00000002190;ENSMUSG00000002319;ENSMUSG00000002379;ENSMUSG00000002477;ENSMUSG00000002546;ENSMUSG00000003279;ENSMUSG00000003423;ENSMUSG00000004771;ENSMUSG00000004843;ENSMUSG00000004846;ENSMUSG00000005148;ENSMUSG00000005583;ENSMUSG00000006219;…
GO:0048468	cell development	317	2322	8.6565e-22	1.78894e-19	ENSMUSG00000000058;ENSMUSG00000000838;ENSMUSG00000000861;ENSMUSG00000002546;ENSMUSG00000003269;ENSMUSG00000003948;ENSMUSG00000004771;ENSMUSG00000004846;ENSMUSG00000005125;ENSMUSG00000005148;ENSMUSG00000005360;ENSMUSG00000005583;ENSMUSG00000005610;ENSMUSG00000006304;ENSMUSG00000006699;ENSMUSG00000006711;ENSMUSG00000007038;ENSMUSG00000007617;ENSMUSG00000007655;ENSMUSG00000008136;ENSMUSG00000009376;…
GO:0000902	cell morphogenesis	172	1012	4.43915e-21	8.95545e-19	ENSMUSG00000000861;ENSMUSG00000002546;ENSMUSG00000004771;ENSMUSG00000004846;ENSMUSG00000005360;ENSMUSG00000005583;ENSMUSG00000005610;ENSMUSG00000006219;ENSMUSG00000006304;ENSMUSG00000006699;ENSMUSG00000009376;ENSMUSG00000011751;ENSMUSG00000015222;ENSMUSG00000015291;ENSMUSG00000015766;ENSMUSG00000015829;ENSMUSG00000017724;ENSMUSG00000017781;ENSMUSG00000018012;ENSMUSG00000018395;ENSMUSG00000018411;…
GO:0060284	regulation of cell development	175	1045	9.77655e-21	1.92644e-18	ENSMUSG00000000838;ENSMUSG00000000861;ENSMUSG00000002546;ENSMUSG00000003269;ENSMUSG00000003948;ENSMUSG00000004771;ENSMUSG00000005583;ENSMUSG00000005610;ENSMUSG00000006304;ENSMUSG00000006699;ENSMUSG00000006711;ENSMUSG00000007038;ENSMUSG00000007655;ENSMUSG00000010086;ENSMUSG00000013089;ENSMUSG00000014554;ENSMUSG00000015222;ENSMUSG00000015291;ENSMUSG00000015829;ENSMUSG00000016256;ENSMUSG00000018012;…
GO:0050803	regulation of synapse structure or activity	72	267	3.22358e-20	6.20759e-18	ENSMUSG00000000416;ENSMUSG00000004843;ENSMUSG00000005583;ENSMUSG00000006699;ENSMUSG00000007617;ENSMUSG00000013033;ENSMUSG00000013089;ENSMUSG00000020152;ENSMUSG00000020704;ENSMUSG00000022285;ENSMUSG00000022340;ENSMUSG00000022514;ENSMUSG00000022789;ENSMUSG00000022957;ENSMUSG00000024109;ENSMUSG00000025555;ENSMUSG00000025889;ENSMUSG00000025920;ENSMUSG00000026235;ENSMUSG00000026341;ENSMUSG00000026959;…
GO:0006811	ion transport	239	1631	3.67393e-20	6.91761e-18	ENSMUSG00000000560;ENSMUSG00000000563;ENSMUSG00000000605;ENSMUSG00000001175;ENSMUSG00000001986;ENSMUSG00000002083;ENSMUSG00000003528;ENSMUSG00000003623;ENSMUSG00000004035;ENSMUSG00000004110;ENSMUSG00000004113;ENSMUSG00000004961;ENSMUSG00000005360;ENSMUSG00000005553;ENSMUSG00000005583;ENSMUSG00000006567;ENSMUSG00000006740;ENSMUSG00000007617;ENSMUSG00000007655;ENSMUSG00000007783;ENSMUSG00000008892;…
GO:0098655	cation transmembrane transport	147	829	7.72264e-20	1.42248e-17	ENSMUSG00000000563;ENSMUSG00000000605;ENSMUSG00000001175;ENSMUSG00000002083;ENSMUSG00000004035;ENSMUSG00000004110;ENSMUSG00000004113;ENSMUSG00000005360;ENSMUSG00000005553;ENSMUSG00000005583;ENSMUSG00000006567;ENSMUSG00000006740;ENSMUSG00000007617;ENSMUSG00000007655;ENSMUSG00000009292;ENSMUSG00000009731;ENSMUSG00000010064;ENSMUSG00000013495;ENSMUSG00000015968;ENSMUSG00000016346;ENSMUSG00000017400;…
GO:0042391	regulation of membrane potential	98	450	1.04122e-19	1.87707e-17	ENSMUSG00000000560;ENSMUSG00000000838;ENSMUSG00000001552;ENSMUSG00000001986;ENSMUSG00000005583;ENSMUSG00000006740;ENSMUSG00000007207;ENSMUSG00000007655;ENSMUSG00000010803;ENSMUSG00000015968;ENSMUSG00000017412;ENSMUSG00000018411;ENSMUSG00000020436;ENSMUSG00000020635;ENSMUSG00000020704;ENSMUSG00000020734;ENSMUSG00000020849;ENSMUSG00000021719;ENSMUSG00000021730;ENSMUSG00000022051;ENSMUSG00000022416;…
GO:0061564	axon development	101	472	1.06836e-19	1.88588e-17	ENSMUSG00000000861;ENSMUSG00000002546;ENSMUSG00000004771;ENSMUSG00000005610;ENSMUSG00000011751;ENSMUSG00000015222;ENSMUSG00000015291;ENSMUSG00000015829;ENSMUSG00000017724;ENSMUSG00000017781;ENSMUSG00000018395;ENSMUSG00000018411;ENSMUSG00000018507;ENSMUSG00000018820;ENSMUSG00000019790;ENSMUSG00000019899;ENSMUSG00000020431;ENSMUSG00000020458;ENSMUSG00000020635;ENSMUSG00000021068;ENSMUSG00000021270;…
GO:0034220	ion transmembrane transport	177	1090	1.60307e-19	2.77199e-17	ENSMUSG00000000560;ENSMUSG00000000563;ENSMUSG00000000605;ENSMUSG00000001175;ENSMUSG00000001986;ENSMUSG00000002083;ENSMUSG00000003528;ENSMUSG00000004035;ENSMUSG00000004110;ENSMUSG00000004113;ENSMUSG00000005360;ENSMUSG00000005553;ENSMUSG00000005583;ENSMUSG00000006567;ENSMUSG00000006740;ENSMUSG00000007617;ENSMUSG00000007655;ENSMUSG00000008892;ENSMUSG00000009292;ENSMUSG00000009731;ENSMUSG00000010064;…
GO:0006812	cation transport	184	1158	3.06411e-19	5.19243e-17	ENSMUSG00000000563;ENSMUSG00000000605;ENSMUSG00000001175;ENSMUSG00000002083;ENSMUSG00000004035;ENSMUSG00000004110;ENSMUSG00000004113;ENSMUSG00000004961;ENSMUSG00000005360;ENSMUSG00000005553;ENSMUSG00000005583;ENSMUSG00000006567;ENSMUSG00000006740;ENSMUSG00000007617;ENSMUSG00000007655;ENSMUSG00000009292;ENSMUSG00000009731;ENSMUSG00000010064;ENSMUSG00000011751;ENSMUSG00000013495;ENSMUSG00000015968;…
GO:0050807	regulation of synapse organization	69	258	3.23269e-19	5.3707e-17	ENSMUSG00000000416;ENSMUSG00000004843;ENSMUSG00000005583;ENSMUSG00000006699;ENSMUSG00000007617;ENSMUSG00000013033;ENSMUSG00000013089;ENSMUSG00000020152;ENSMUSG00000020704;ENSMUSG00000022285;ENSMUSG00000022514;ENSMUSG00000022789;ENSMUSG00000022957;ENSMUSG00000024109;ENSMUSG00000025555;ENSMUSG00000025889;ENSMUSG00000025920;ENSMUSG00000026235;ENSMUSG00000026341;ENSMUSG00000026959;ENSMUSG00000028064;…
GO:0032989	cellular component morphogenesis	179	1120	5.35353e-19	8.72317e-17	ENSMUSG00000000861;ENSMUSG00000002546;ENSMUSG00000004771;ENSMUSG00000004846;ENSMUSG00000005360;ENSMUSG00000005583;ENSMUSG00000005610;ENSMUSG00000006219;ENSMUSG00000006304;ENSMUSG00000006699;ENSMUSG00000009376;ENSMUSG00000011751;ENSMUSG00000015222;ENSMUSG00000015291;ENSMUSG00000015766;ENSMUSG00000015829;ENSMUSG00000017724;ENSMUSG00000017781;ENSMUSG00000018012;ENSMUSG00000018395;ENSMUSG00000018411;…
GO:0051649	establishment of localization in cell	263	1898	7.88499e-19	1.26056e-16	ENSMUSG00000000486;ENSMUSG00000001175;ENSMUSG00000001552;ENSMUSG00000001998;ENSMUSG00000002015;ENSMUSG00000002083;ENSMUSG00000002319;ENSMUSG00000002546;ENSMUSG00000003863;ENSMUSG00000004035;ENSMUSG00000004113;ENSMUSG00000004626;ENSMUSG00000004771;ENSMUSG00000004843;ENSMUSG00000004961;ENSMUSG00000004980;ENSMUSG00000005583;ENSMUSG00000006304;ENSMUSG00000006699;ENSMUSG00000006740;ENSMUSG00000007207;…
GO:0033036	macromolecule localization	360	2883	3.31537e-18	5.20206e-16	ENSMUSG00000000037;ENSMUSG00000000058;ENSMUSG00000001248;ENSMUSG00000001467;ENSMUSG00000001552;ENSMUSG00000001998;ENSMUSG00000002015;ENSMUSG00000002083;ENSMUSG00000002319;ENSMUSG00000002546;ENSMUSG00000003279;ENSMUSG00000003423;ENSMUSG00000003623;ENSMUSG00000003948;ENSMUSG00000004626;ENSMUSG00000004698;ENSMUSG00000004771;ENSMUSG00000004843;ENSMUSG00000004846;ENSMUSG00000004980;ENSMUSG00000005148;…
GO:0051962	positive regulation of nervous system development	118	628	4.45399e-18	6.86157e-16	ENSMUSG00000000861;ENSMUSG00000002546;ENSMUSG00000003948;ENSMUSG00000004771;ENSMUSG00000005583;ENSMUSG00000005610;ENSMUSG00000007038;ENSMUSG00000010086;ENSMUSG00000013033;ENSMUSG00000013089;ENSMUSG00000015291;ENSMUSG00000018411;ENSMUSG00000018507;ENSMUSG00000018820;ENSMUSG00000019777;ENSMUSG00000019970;ENSMUSG00000020152;ENSMUSG00000020458;ENSMUSG00000020635;ENSMUSG00000020640;ENSMUSG00000020644;…
GO:0008104	protein localization	325	2534	4.5964e-18	6.95452e-16	ENSMUSG00000000037;ENSMUSG00000000058;ENSMUSG00000001467;ENSMUSG00000001552;ENSMUSG00000001998;ENSMUSG00000002015;ENSMUSG00000002083;ENSMUSG00000002319;ENSMUSG00000002546;ENSMUSG00000003279;ENSMUSG00000003423;ENSMUSG00000003948;ENSMUSG00000004626;ENSMUSG00000004698;ENSMUSG00000004771;ENSMUSG00000004843;ENSMUSG00000004846;ENSMUSG00000004980;ENSMUSG00000005148;ENSMUSG00000006010;ENSMUSG00000006304;…
GO:0098660	inorganic ion transmembrane transport	141	818	5.96498e-18	8.86688e-16	ENSMUSG00000000560;ENSMUSG00000000563;ENSMUSG00000000605;ENSMUSG00000001175;ENSMUSG00000002083;ENSMUSG00000004035;ENSMUSG00000004110;ENSMUSG00000004113;ENSMUSG00000005360;ENSMUSG00000005553;ENSMUSG00000006567;ENSMUSG00000006740;ENSMUSG00000007655;ENSMUSG00000009292;ENSMUSG00000009731;ENSMUSG00000010803;ENSMUSG00000013495;ENSMUSG00000015968;ENSMUSG00000016346;ENSMUSG00000017400;ENSMUSG00000017412;…
GO:0010769	regulation of cell morphogenesis involved in differentiation	76	321	1.05398e-17	1.53972e-15	ENSMUSG00000000861;ENSMUSG00000002546;ENSMUSG00000004771;ENSMUSG00000005610;ENSMUSG00000006304;ENSMUSG00000006699;ENSMUSG00000015222;ENSMUSG00000015291;ENSMUSG00000015829;ENSMUSG00000018012;ENSMUSG00000018411;ENSMUSG00000018507;ENSMUSG00000018820;ENSMUSG00000019970;ENSMUSG00000020152;ENSMUSG00000020458;ENSMUSG00000021068;ENSMUSG00000021301;ENSMUSG00000021338;ENSMUSG00000022048;ENSMUSG00000022055;…
GO:0050806	positive regulation of synaptic transmission	58	205	1.32345e-17	1.90061e-15	ENSMUSG00000003657;ENSMUSG00000004113;ENSMUSG00000005360;ENSMUSG00000006740;ENSMUSG00000007207;ENSMUSG00000015829;ENSMUSG00000015968;ENSMUSG00000017412;ENSMUSG00000019899;ENSMUSG00000020122;ENSMUSG00000020431;ENSMUSG00000020734;ENSMUSG00000020894;ENSMUSG00000020932;ENSMUSG00000021259;ENSMUSG00000021701;ENSMUSG00000022789;ENSMUSG00000024109;ENSMUSG00000024256;ENSMUSG00000024743;ENSMUSG00000025889;…
GO:0007409	axonogenesis	90	428	3.56558e-17	5.03519e-15	ENSMUSG00000000861;ENSMUSG00000002546;ENSMUSG00000004771;ENSMUSG00000005610;ENSMUSG00000011751;ENSMUSG00000015222;ENSMUSG00000015291;ENSMUSG00000015829;ENSMUSG00000017724;ENSMUSG00000017781;ENSMUSG00000018395;ENSMUSG00000018411;ENSMUSG00000018507;ENSMUSG00000018820;ENSMUSG00000019790;ENSMUSG00000019899;ENSMUSG00000020431;ENSMUSG00000020458;ENSMUSG00000021068;ENSMUSG00000021270;ENSMUSG00000021983;…
GO:0044087	regulation of cellular component biogenesis	153	938	3.81853e-17	5.304e-15	ENSMUSG00000000838;ENSMUSG00000002083;ENSMUSG00000003423;ENSMUSG00000004843;ENSMUSG00000005148;ENSMUSG00000005583;ENSMUSG00000006219;ENSMUSG00000006304;ENSMUSG00000006699;ENSMUSG00000007207;ENSMUSG00000007655;ENSMUSG00000008475;ENSMUSG00000008859;ENSMUSG00000008892;ENSMUSG00000009292;ENSMUSG00000009376;ENSMUSG00000010057;ENSMUSG00000011751;ENSMUSG00000013033;ENSMUSG00000013921;ENSMUSG00000014075;…
GO:0099173	postsynapse organization	55	193	6.42811e-17	8.78474e-15	ENSMUSG00000003279;ENSMUSG00000004843;ENSMUSG00000005125;ENSMUSG00000006699;ENSMUSG00000007617;ENSMUSG00000013089;ENSMUSG00000020152;ENSMUSG00000021721;ENSMUSG00000022055;ENSMUSG00000022240;ENSMUSG00000022514;ENSMUSG00000022789;ENSMUSG00000024109;ENSMUSG00000025555;ENSMUSG00000025658;ENSMUSG00000025810;ENSMUSG00000025920;ENSMUSG00000026235;ENSMUSG00000026341;ENSMUSG00000026959;ENSMUSG00000028020;…
GO:0098662	inorganic cation transmembrane transport	128	735	9.59964e-17	1.29108e-14	ENSMUSG00000000563;ENSMUSG00000000605;ENSMUSG00000001175;ENSMUSG00000002083;ENSMUSG00000004035;ENSMUSG00000004110;ENSMUSG00000004113;ENSMUSG00000005360;ENSMUSG00000005553;ENSMUSG00000006567;ENSMUSG00000006740;ENSMUSG00000007655;ENSMUSG00000009292;ENSMUSG00000009731;ENSMUSG00000013495;ENSMUSG00000015968;ENSMUSG00000016346;ENSMUSG00000017400;ENSMUSG00000017412;ENSMUSG00000017765;ENSMUSG00000018340;…
GO:0051130	positive regulation of cellular component organization	188	1268	1.93902e-16	2.56709e-14	ENSMUSG00000000838;ENSMUSG00000000861;ENSMUSG00000002083;ENSMUSG00000002546;ENSMUSG00000003423;ENSMUSG00000004771;ENSMUSG00000004980;ENSMUSG00000005610;ENSMUSG00000006304;ENSMUSG00000006412;ENSMUSG00000006699;ENSMUSG00000006740;ENSMUSG00000007038;ENSMUSG00000007655;ENSMUSG00000007739;ENSMUSG00000008475;ENSMUSG00000008859;ENSMUSG00000009376;ENSMUSG00000013033;ENSMUSG00000013921;ENSMUSG00000015291;…
GO:0007275	multicellular organism development	567	5194	2.52975e-16	3.29762e-14	ENSMUSG00000000058;ENSMUSG00000000223;ENSMUSG00000000402;ENSMUSG00000000416;ENSMUSG00000000560;ENSMUSG00000000838;ENSMUSG00000000861;ENSMUSG00000001552;ENSMUSG00000002083;ENSMUSG00000002103;ENSMUSG00000002190;ENSMUSG00000002210;ENSMUSG00000002546;ENSMUSG00000002799;ENSMUSG00000003269;ENSMUSG00000003271;ENSMUSG00000003410;ENSMUSG00000003948;ENSMUSG00000003949;ENSMUSG00000004565;ENSMUSG00000004698;…
GO:0048731	system development	520	4678	3.02717e-16	3.88624e-14	ENSMUSG00000000058;ENSMUSG00000000223;ENSMUSG00000000416;ENSMUSG00000000560;ENSMUSG00000000838;ENSMUSG00000000861;ENSMUSG00000001552;ENSMUSG00000002103;ENSMUSG00000002210;ENSMUSG00000002546;ENSMUSG00000002799;ENSMUSG00000003269;ENSMUSG00000003410;ENSMUSG00000003948;ENSMUSG00000003949;ENSMUSG00000004565;ENSMUSG00000004698;ENSMUSG00000004771;ENSMUSG00000004846;ENSMUSG00000004892;ENSMUSG00000005125;…
GO:0099003	vesicle-mediated transport in synapse	60	231	3.07524e-16	3.88903e-14	ENSMUSG00000003863;ENSMUSG00000004113;ENSMUSG00000004771;ENSMUSG00000004961;ENSMUSG00000007207;ENSMUSG00000015222;ENSMUSG00000015968;ENSMUSG00000017412;ENSMUSG00000019790;ENSMUSG00000020198;ENSMUSG00000020368;ENSMUSG00000020431;ENSMUSG00000020848;ENSMUSG00000020894;ENSMUSG00000021071;ENSMUSG00000021721;ENSMUSG00000021816;ENSMUSG00000022048;ENSMUSG00000022789;ENSMUSG00000022957;ENSMUSG00000024261;…
GO:0043269	regulation of ion transport	123	708	4.77078e-16	5.94453e-14	ENSMUSG00000001175;ENSMUSG00000004035;ENSMUSG00000004110;ENSMUSG00000004113;ENSMUSG00000004961;ENSMUSG00000005583;ENSMUSG00000006740;ENSMUSG00000007617;ENSMUSG00000007655;ENSMUSG00000009731;ENSMUSG00000010064;ENSMUSG00000011751;ENSMUSG00000015968;ENSMUSG00000017400;ENSMUSG00000017412;ENSMUSG00000018507;ENSMUSG00000019699;ENSMUSG00000019943;ENSMUSG00000019970;ENSMUSG00000020458;ENSMUSG00000020577;…
GO:0010976	positive regulation of neuron projection development	76	347	1.0504e-15	1.28986e-13	ENSMUSG00000000861;ENSMUSG00000002546;ENSMUSG00000004771;ENSMUSG00000005610;ENSMUSG00000007038;ENSMUSG00000015291;ENSMUSG00000018411;ENSMUSG00000018507;ENSMUSG00000018820;ENSMUSG00000019970;ENSMUSG00000020152;ENSMUSG00000020635;ENSMUSG00000020640;ENSMUSG00000021068;ENSMUSG00000021983;ENSMUSG00000022055;ENSMUSG00000022789;ENSMUSG00000022860;ENSMUSG00000022957;ENSMUSG00000023951;ENSMUSG00000024256;…
GO:0007610	behavior	120	693	1.42034e-15	1.70175e-13	ENSMUSG00000000326;ENSMUSG00000001988;ENSMUSG00000002997;ENSMUSG00000004113;ENSMUSG00000005360;ENSMUSG00000005583;ENSMUSG00000007617;ENSMUSG00000008892;ENSMUSG00000011751;ENSMUSG00000013089;ENSMUSG00000015766;ENSMUSG00000015829;ENSMUSG00000017412;ENSMUSG00000018411;ENSMUSG00000019777;ENSMUSG00000019890;ENSMUSG00000019970;ENSMUSG00000020122;ENSMUSG00000020152;ENSMUSG00000020431;ENSMUSG00000020436;…
GO:0031346	positive regulation of cell projection organization	90	453	1.42599e-15	1.70175e-13	ENSMUSG00000000861;ENSMUSG00000002546;ENSMUSG00000004771;ENSMUSG00000005610;ENSMUSG00000006304;ENSMUSG00000006699;ENSMUSG00000007038;ENSMUSG00000008859;ENSMUSG00000015291;ENSMUSG00000015766;ENSMUSG00000018411;ENSMUSG00000018507;ENSMUSG00000018820;ENSMUSG00000019970;ENSMUSG00000020152;ENSMUSG00000020181;ENSMUSG00000020635;ENSMUSG00000020640;ENSMUSG00000021068;ENSMUSG00000021270;ENSMUSG00000021338;…
GO:0051050	positive regulation of transport	160	1039	1.47051e-15	1.73051e-13	ENSMUSG00000000838;ENSMUSG00000001552;ENSMUSG00000002015;ENSMUSG00000002083;ENSMUSG00000004035;ENSMUSG00000004113;ENSMUSG00000004626;ENSMUSG00000006304;ENSMUSG00000006699;ENSMUSG00000006740;ENSMUSG00000007021;ENSMUSG00000007207;ENSMUSG00000007617;ENSMUSG00000007655;ENSMUSG00000009292;ENSMUSG00000010064;ENSMUSG00000013921;ENSMUSG00000015222;ENSMUSG00000015243;ENSMUSG00000015568;ENSMUSG00000015968;…
GO:0030001	metal ion transport	139	860	2.5064e-15	2.90914e-13	ENSMUSG00000001175;ENSMUSG00000002083;ENSMUSG00000004035;ENSMUSG00000004110;ENSMUSG00000004113;ENSMUSG00000005360;ENSMUSG00000005553;ENSMUSG00000006567;ENSMUSG00000006740;ENSMUSG00000007617;ENSMUSG00000007655;ENSMUSG00000009292;ENSMUSG00000009731;ENSMUSG00000010064;ENSMUSG00000011751;ENSMUSG00000013495;ENSMUSG00000015968;ENSMUSG00000016346;ENSMUSG00000017400;ENSMUSG00000017412;ENSMUSG00000017765;…
GO:0006928	movement of cell or subcellular component	253	1925	2.96932e-15	3.38363e-13	ENSMUSG00000001552;ENSMUSG00000004187;ENSMUSG00000004677;ENSMUSG00000004698;ENSMUSG00000004771;ENSMUSG00000005237;ENSMUSG00000005583;ENSMUSG00000006304;ENSMUSG00000006699;ENSMUSG00000006711;ENSMUSG00000006740;ENSMUSG00000007655;ENSMUSG00000008475;ENSMUSG00000008855;ENSMUSG00000009292;ENSMUSG00000009376;ENSMUSG00000014075;ENSMUSG00000014232;ENSMUSG00000015222;ENSMUSG00000015766;ENSMUSG00000015829;…
GO:0045666	positive regulation of neuron differentiation	88	443	2.99507e-15	3.38363e-13	ENSMUSG00000000861;ENSMUSG00000002546;ENSMUSG00000003948;ENSMUSG00000004771;ENSMUSG00000005583;ENSMUSG00000005610;ENSMUSG00000007038;ENSMUSG00000010086;ENSMUSG00000013089;ENSMUSG00000015291;ENSMUSG00000018411;ENSMUSG00000018507;ENSMUSG00000018820;ENSMUSG00000019970;ENSMUSG00000020152;ENSMUSG00000020635;ENSMUSG00000020640;ENSMUSG00000021068;ENSMUSG00000021219;ENSMUSG00000021983;ENSMUSG00000022055;…
GO:0050769	positive regulation of neurogenesis	103	561	3.16413e-15	3.52759e-13	ENSMUSG00000000861;ENSMUSG00000002546;ENSMUSG00000003948;ENSMUSG00000004771;ENSMUSG00000005583;ENSMUSG00000005610;ENSMUSG00000007038;ENSMUSG00000010086;ENSMUSG00000013089;ENSMUSG00000015291;ENSMUSG00000018411;ENSMUSG00000018507;ENSMUSG00000018820;ENSMUSG00000019777;ENSMUSG00000019970;ENSMUSG00000020152;ENSMUSG00000020458;ENSMUSG00000020635;ENSMUSG00000020640;ENSMUSG00000020644;ENSMUSG00000020932;…
GO:0055085	transmembrane transport	209	1511	6.48131e-15	7.13196e-13	ENSMUSG00000000560;ENSMUSG00000000563;ENSMUSG00000000605;ENSMUSG00000001175;ENSMUSG00000001986;ENSMUSG00000002083;ENSMUSG00000003528;ENSMUSG00000004035;ENSMUSG00000004110;ENSMUSG00000004113;ENSMUSG00000005360;ENSMUSG00000005553;ENSMUSG00000005583;ENSMUSG00000006567;ENSMUSG00000006740;ENSMUSG00000007617;ENSMUSG00000007655;ENSMUSG00000008892;ENSMUSG00000009292;ENSMUSG00000009731;ENSMUSG00000010064;…
GO:0035418	protein localization to synapse	33	86	7.95919e-15	8.64593e-13	ENSMUSG00000003279;ENSMUSG00000004771;ENSMUSG00000006740;ENSMUSG00000007617;ENSMUSG00000018411;ENSMUSG00000020704;ENSMUSG00000020734;ENSMUSG00000020894;ENSMUSG00000021288;ENSMUSG00000024109;ENSMUSG00000025920;ENSMUSG00000026514;ENSMUSG00000026959;ENSMUSG00000027273;ENSMUSG00000027692;ENSMUSG00000028969;ENSMUSG00000029053;ENSMUSG00000029126;ENSMUSG00000030098;ENSMUSG00000030805;ENSMUSG00000030806;…
GO:0007416	synapse assembly	49	177	1.10831e-14	1.1887e-12	ENSMUSG00000000560;ENSMUSG00000005583;ENSMUSG00000010803;ENSMUSG00000013033;ENSMUSG00000018411;ENSMUSG00000020436;ENSMUSG00000020704;ENSMUSG00000022514;ENSMUSG00000024109;ENSMUSG00000025370;ENSMUSG00000025555;ENSMUSG00000025889;ENSMUSG00000025920;ENSMUSG00000026341;ENSMUSG00000026959;ENSMUSG00000028064;ENSMUSG00000028184;ENSMUSG00000028289;ENSMUSG00000028399;ENSMUSG00000028969;ENSMUSG00000029071;…
GO:0010720	positive regulation of cell development	111	639	1.38181e-14	1.46351e-12	ENSMUSG00000000861;ENSMUSG00000002546;ENSMUSG00000003948;ENSMUSG00000004771;ENSMUSG00000005583;ENSMUSG00000005610;ENSMUSG00000006304;ENSMUSG00000006699;ENSMUSG00000007038;ENSMUSG00000010086;ENSMUSG00000013089;ENSMUSG00000015291;ENSMUSG00000018012;ENSMUSG00000018411;ENSMUSG00000018507;ENSMUSG00000018820;ENSMUSG00000019777;ENSMUSG00000019970;ENSMUSG00000020152;ENSMUSG00000020458;ENSMUSG00000020635;…
GO:0034765	regulation of ion transmembrane transport	90	471	1.63771e-14	1.71312e-12	ENSMUSG00000001175;ENSMUSG00000004035;ENSMUSG00000004110;ENSMUSG00000004113;ENSMUSG00000005583;ENSMUSG00000006740;ENSMUSG00000007617;ENSMUSG00000007655;ENSMUSG00000009731;ENSMUSG00000015968;ENSMUSG00000017400;ENSMUSG00000017412;ENSMUSG00000020577;ENSMUSG00000020599;ENSMUSG00000020635;ENSMUSG00000020704;ENSMUSG00000020793;ENSMUSG00000020827;ENSMUSG00000020849;ENSMUSG00000020894;ENSMUSG00000021301;…
GO:0099504	synaptic vesicle cycle	54	211	1.83768e-14	1.89886e-12	ENSMUSG00000003863;ENSMUSG00000004113;ENSMUSG00000004961;ENSMUSG00000007207;ENSMUSG00000015968;ENSMUSG00000016382;ENSMUSG00000017412;ENSMUSG00000019790;ENSMUSG00000020198;ENSMUSG00000020368;ENSMUSG00000020431;ENSMUSG00000020848;ENSMUSG00000020894;ENSMUSG00000021071;ENSMUSG00000021721;ENSMUSG00000021816;ENSMUSG00000022789;ENSMUSG00000022957;ENSMUSG00000024109;ENSMUSG00000024261;ENSMUSG00000024290;…
GO:0016192	vesicle-mediated transport	206	1498	1.89762e-14	1.93717e-12	ENSMUSG00000000058;ENSMUSG00000000486;ENSMUSG00000000838;ENSMUSG00000001998;ENSMUSG00000002015;ENSMUSG00000002546;ENSMUSG00000003863;ENSMUSG00000004113;ENSMUSG00000004626;ENSMUSG00000004771;ENSMUSG00000004843;ENSMUSG00000004961;ENSMUSG00000006276;ENSMUSG00000006699;ENSMUSG00000006740;ENSMUSG00000007021;ENSMUSG00000007207;ENSMUSG00000007655;ENSMUSG00000008859;ENSMUSG00000011831;ENSMUSG00000013495;…
GO:0060341	regulation of cellular localization	145	936	2.13899e-14	2.15758e-12	ENSMUSG00000000058;ENSMUSG00000001175;ENSMUSG00000001552;ENSMUSG00000002015;ENSMUSG00000002083;ENSMUSG00000004035;ENSMUSG00000004113;ENSMUSG00000004626;ENSMUSG00000004771;ENSMUSG00000005583;ENSMUSG00000006304;ENSMUSG00000006699;ENSMUSG00000006740;ENSMUSG00000007207;ENSMUSG00000007655;ENSMUSG00000007739;ENSMUSG00000013921;ENSMUSG00000014075;ENSMUSG00000015222;ENSMUSG00000015291;ENSMUSG00000015968;…
GO:0048856	anatomical structure development	602	5742	8.94375e-14	8.91534e-12	ENSMUSG00000000058;ENSMUSG00000000223;ENSMUSG00000000402;ENSMUSG00000000416;ENSMUSG00000000560;ENSMUSG00000000838;ENSMUSG00000000861;ENSMUSG00000001552;ENSMUSG00000002083;ENSMUSG00000002103;ENSMUSG00000002190;ENSMUSG00000002210;ENSMUSG00000002546;ENSMUSG00000002799;ENSMUSG00000003269;ENSMUSG00000003271;ENSMUSG00000003410;ENSMUSG00000003423;ENSMUSG00000003948;ENSMUSG00000003949;ENSMUSG00000004565;…
GO:0034613	cellular protein localization	220	1666	1.6071e-13	1.58337e-11	ENSMUSG00000000037;ENSMUSG00000000058;ENSMUSG00000001552;ENSMUSG00000001998;ENSMUSG00000002015;ENSMUSG00000002083;ENSMUSG00000002319;ENSMUSG00000003423;ENSMUSG00000004771;ENSMUSG00000004980;ENSMUSG00000005148;ENSMUSG00000006304;ENSMUSG00000006699;ENSMUSG00000006740;ENSMUSG00000007207;ENSMUSG00000007655;ENSMUSG00000007739;ENSMUSG00000011751;ENSMUSG00000013089;ENSMUSG00000013921;ENSMUSG00000015222;…
GO:0016358	dendrite development	60	263	1.68727e-13	1.64325e-11	ENSMUSG00000000838;ENSMUSG00000000861;ENSMUSG00000003269;ENSMUSG00000005583;ENSMUSG00000005610;ENSMUSG00000006699;ENSMUSG00000006711;ENSMUSG00000015222;ENSMUSG00000019777;ENSMUSG00000019970;ENSMUSG00000020152;ENSMUSG00000020827;ENSMUSG00000021301;ENSMUSG00000021701;ENSMUSG00000021936;ENSMUSG00000022240;ENSMUSG00000022789;ENSMUSG00000022957;ENSMUSG00000025235;ENSMUSG00000025555;ENSMUSG00000025810;…
GO:0051640	organelle localization	100	572	1.95724e-13	1.88451e-11	ENSMUSG00000000058;ENSMUSG00000000486;ENSMUSG00000002546;ENSMUSG00000003863;ENSMUSG00000004113;ENSMUSG00000004626;ENSMUSG00000004771;ENSMUSG00000004843;ENSMUSG00000004961;ENSMUSG00000006699;ENSMUSG00000006740;ENSMUSG00000007207;ENSMUSG00000015222;ENSMUSG00000015968;ENSMUSG00000017412;ENSMUSG00000018411;ENSMUSG00000019790;ENSMUSG00000019998;ENSMUSG00000020149;ENSMUSG00000020152;ENSMUSG00000020198;…
GO:0022604	regulation of cell morphogenesis	91	501	2.58217e-13	2.45828e-11	ENSMUSG00000000861;ENSMUSG00000002546;ENSMUSG00000004771;ENSMUSG00000005610;ENSMUSG00000006219;ENSMUSG00000006304;ENSMUSG00000006699;ENSMUSG00000015222;ENSMUSG00000015291;ENSMUSG00000015766;ENSMUSG00000015829;ENSMUSG00000018012;ENSMUSG00000018395;ENSMUSG00000018411;ENSMUSG00000018507;ENSMUSG00000018820;ENSMUSG00000019970;ENSMUSG00000020152;ENSMUSG00000020458;ENSMUSG00000020640;ENSMUSG00000021068;…
GO:0070727	cellular macromolecule localization	220	1676	2.97668e-13	2.80237e-11	ENSMUSG00000000037;ENSMUSG00000000058;ENSMUSG00000001552;ENSMUSG00000001998;ENSMUSG00000002015;ENSMUSG00000002083;ENSMUSG00000002319;ENSMUSG00000003423;ENSMUSG00000004771;ENSMUSG00000004980;ENSMUSG00000005148;ENSMUSG00000006304;ENSMUSG00000006699;ENSMUSG00000006740;ENSMUSG00000007207;ENSMUSG00000007655;ENSMUSG00000007739;ENSMUSG00000011751;ENSMUSG00000013089;ENSMUSG00000013921;ENSMUSG00000015222;…
GO:0010770	positive regulation of cell morphogenesis involved in differentiation	46	173	3.57291e-13	3.32674e-11	ENSMUSG00000000861;ENSMUSG00000002546;ENSMUSG00000004771;ENSMUSG00000005610;ENSMUSG00000006304;ENSMUSG00000006699;ENSMUSG00000015291;ENSMUSG00000018012;ENSMUSG00000018411;ENSMUSG00000018507;ENSMUSG00000018820;ENSMUSG00000019970;ENSMUSG00000020152;ENSMUSG00000021068;ENSMUSG00000021338;ENSMUSG00000022055;ENSMUSG00000022099;ENSMUSG00000022789;ENSMUSG00000022860;ENSMUSG00000023951;ENSMUSG00000025810;…
GO:0015672	monovalent inorganic cation transport	92	512	3.6436e-13	3.35568e-11	ENSMUSG00000000563;ENSMUSG00000000605;ENSMUSG00000005360;ENSMUSG00000005553;ENSMUSG00000006740;ENSMUSG00000007655;ENSMUSG00000009292;ENSMUSG00000009731;ENSMUSG00000010064;ENSMUSG00000011751;ENSMUSG00000013495;ENSMUSG00000015968;ENSMUSG00000016346;ENSMUSG00000017765;ENSMUSG00000019210;ENSMUSG00000019302;ENSMUSG00000019699;ENSMUSG00000019894;ENSMUSG00000019970;ENSMUSG00000020704;ENSMUSG00000020793;…
GO:0046907	intracellular transport	200	1489	4.78363e-13	4.35825e-11	ENSMUSG00000001552;ENSMUSG00000001998;ENSMUSG00000002015;ENSMUSG00000002319;ENSMUSG00000002546;ENSMUSG00000003863;ENSMUSG00000004113;ENSMUSG00000004626;ENSMUSG00000004771;ENSMUSG00000004843;ENSMUSG00000004961;ENSMUSG00000004980;ENSMUSG00000006304;ENSMUSG00000006699;ENSMUSG00000006740;ENSMUSG00000007207;ENSMUSG00000011831;ENSMUSG00000014075;ENSMUSG00000014232;ENSMUSG00000014353;ENSMUSG00000015222;…
GO:0051668	localization within membrane	46	175	5.60361e-13	5.051e-11	ENSMUSG00000004771;ENSMUSG00000008859;ENSMUSG00000013089;ENSMUSG00000019998;ENSMUSG00000020149;ENSMUSG00000020198;ENSMUSG00000020894;ENSMUSG00000020986;ENSMUSG00000021721;ENSMUSG00000024109;ENSMUSG00000024873;ENSMUSG00000025468;ENSMUSG00000026514;ENSMUSG00000027273;ENSMUSG00000027692;ENSMUSG00000028020;ENSMUSG00000028969;ENSMUSG00000029053;ENSMUSG00000029071;ENSMUSG00000029126;ENSMUSG00000029838;…
GO:0034762	regulation of transmembrane transport	97	561	8.95053e-13	7.98293e-11	ENSMUSG00000001175;ENSMUSG00000004035;ENSMUSG00000004110;ENSMUSG00000004113;ENSMUSG00000005583;ENSMUSG00000006740;ENSMUSG00000007617;ENSMUSG00000007655;ENSMUSG00000009731;ENSMUSG00000013921;ENSMUSG00000015968;ENSMUSG00000017400;ENSMUSG00000017412;ENSMUSG00000020189;ENSMUSG00000020577;ENSMUSG00000020599;ENSMUSG00000020635;ENSMUSG00000020704;ENSMUSG00000020793;ENSMUSG00000020827;ENSMUSG00000020849;…
GO:0032502	developmental process	636	6199	9.31346e-13	8.2201e-11	ENSMUSG00000000058;ENSMUSG00000000223;ENSMUSG00000000326;ENSMUSG00000000402;ENSMUSG00000000416;ENSMUSG00000000560;ENSMUSG00000000838;ENSMUSG00000000861;ENSMUSG00000001366;ENSMUSG00000001552;ENSMUSG00000002083;ENSMUSG00000002103;ENSMUSG00000002190;ENSMUSG00000002210;ENSMUSG00000002546;ENSMUSG00000002799;ENSMUSG00000003269;ENSMUSG00000003271;ENSMUSG00000003410;ENSMUSG00000003423;ENSMUSG00000003948;…
GO:0051129	negative regulation of cellular component organization	117	732	9.76008e-13	8.52548e-11	ENSMUSG00000000861;ENSMUSG00000003269;ENSMUSG00000003423;ENSMUSG00000006304;ENSMUSG00000006711;ENSMUSG00000007655;ENSMUSG00000009376;ENSMUSG00000011751;ENSMUSG00000013921;ENSMUSG00000014554;ENSMUSG00000015222;ENSMUSG00000015291;ENSMUSG00000015733;ENSMUSG00000015766;ENSMUSG00000015829;ENSMUSG00000016256;ENSMUSG00000018217;ENSMUSG00000018411;ENSMUSG00000019777;ENSMUSG00000019970;ENSMUSG00000020181;…
GO:0010646	regulation of cell communication	381	3362	1.08624e-12	9.39153e-11	ENSMUSG00000000058;ENSMUSG00000000276;ENSMUSG00000000838;ENSMUSG00000001175;ENSMUSG00000001366;ENSMUSG00000002015;ENSMUSG00000002083;ENSMUSG00000002799;ENSMUSG00000002997;ENSMUSG00000003269;ENSMUSG00000003423;ENSMUSG00000003657;ENSMUSG00000003847;ENSMUSG00000003863;ENSMUSG00000003974;ENSMUSG00000004035;ENSMUSG00000004113;ENSMUSG00000004677;ENSMUSG00000004771;ENSMUSG00000005360;ENSMUSG00000005583;…
GO:0050770	regulation of axonogenesis	48	193	1.61648e-12	1.38348e-10	ENSMUSG00000000861;ENSMUSG00000002546;ENSMUSG00000004771;ENSMUSG00000005610;ENSMUSG00000015222;ENSMUSG00000015291;ENSMUSG00000015829;ENSMUSG00000018411;ENSMUSG00000018507;ENSMUSG00000018820;ENSMUSG00000020458;ENSMUSG00000021068;ENSMUSG00000022048;ENSMUSG00000022055;ENSMUSG00000022860;ENSMUSG00000023951;ENSMUSG00000025810;ENSMUSG00000026235;ENSMUSG00000026341;ENSMUSG00000026872;ENSMUSG00000026959;…
GO:0023051	regulation of signaling	382	3385	1.82088e-12	1.54283e-10	ENSMUSG00000000058;ENSMUSG00000000276;ENSMUSG00000000838;ENSMUSG00000001175;ENSMUSG00000001366;ENSMUSG00000001986;ENSMUSG00000002015;ENSMUSG00000002083;ENSMUSG00000002799;ENSMUSG00000002997;ENSMUSG00000003269;ENSMUSG00000003423;ENSMUSG00000003657;ENSMUSG00000003847;ENSMUSG00000003863;ENSMUSG00000003974;ENSMUSG00000004035;ENSMUSG00000004113;ENSMUSG00000004677;ENSMUSG00000004771;ENSMUSG00000005360;…
GO:0048813	dendrite morphogenesis	43	162	2.22526e-12	1.8668e-10	ENSMUSG00000006699;ENSMUSG00000015222;ENSMUSG00000019970;ENSMUSG00000020152;ENSMUSG00000020827;ENSMUSG00000021301;ENSMUSG00000021936;ENSMUSG00000022240;ENSMUSG00000022789;ENSMUSG00000025555;ENSMUSG00000025810;ENSMUSG00000025920;ENSMUSG00000026235;ENSMUSG00000026341;ENSMUSG00000026959;ENSMUSG00000027692;ENSMUSG00000027797;ENSMUSG00000028161;ENSMUSG00000028399;ENSMUSG00000028613;ENSMUSG00000028969;…
GO:0010977	negative regulation of neuron projection development	43	163	2.78766e-12	2.31567e-10	ENSMUSG00000000861;ENSMUSG00000003269;ENSMUSG00000006711;ENSMUSG00000014554;ENSMUSG00000015222;ENSMUSG00000015291;ENSMUSG00000015829;ENSMUSG00000016256;ENSMUSG00000018217;ENSMUSG00000019777;ENSMUSG00000020458;ENSMUSG00000020932;ENSMUSG00000021701;ENSMUSG00000024501;ENSMUSG00000025810;ENSMUSG00000026235;ENSMUSG00000026341;ENSMUSG00000027012;ENSMUSG00000027500;ENSMUSG00000028064;ENSMUSG00000028161;…
GO:0001505	regulation of neurotransmitter levels	70	356	3.50229e-12	2.88106e-10	ENSMUSG00000000326;ENSMUSG00000000560;ENSMUSG00000003863;ENSMUSG00000004113;ENSMUSG00000004961;ENSMUSG00000005360;ENSMUSG00000005583;ENSMUSG00000007021;ENSMUSG00000007207;ENSMUSG00000007655;ENSMUSG00000015968;ENSMUSG00000015970;ENSMUSG00000017412;ENSMUSG00000019790;ENSMUSG00000020431;ENSMUSG00000020484;ENSMUSG00000020838;ENSMUSG00000020848;ENSMUSG00000020894;ENSMUSG00000020932;ENSMUSG00000021071;…
GO:0031345	negative regulation of cell projection organization	48	200	6.47775e-12	5.2775e-10	ENSMUSG00000000861;ENSMUSG00000003269;ENSMUSG00000006711;ENSMUSG00000014554;ENSMUSG00000015222;ENSMUSG00000015291;ENSMUSG00000015829;ENSMUSG00000016256;ENSMUSG00000018217;ENSMUSG00000019777;ENSMUSG00000020458;ENSMUSG00000020932;ENSMUSG00000021363;ENSMUSG00000021701;ENSMUSG00000022114;ENSMUSG00000024109;ENSMUSG00000024501;ENSMUSG00000025810;ENSMUSG00000026235;ENSMUSG00000026341;ENSMUSG00000027012;…
GO:0007017	microtubule-based process	117	757	9.29818e-12	7.50318e-10	ENSMUSG00000000486;ENSMUSG00000001774;ENSMUSG00000002546;ENSMUSG00000004187;ENSMUSG00000004771;ENSMUSG00000004843;ENSMUSG00000005237;ENSMUSG00000006699;ENSMUSG00000006740;ENSMUSG00000007655;ENSMUSG00000009376;ENSMUSG00000011589;ENSMUSG00000013921;ENSMUSG00000014075;ENSMUSG00000014232;ENSMUSG00000015222;ENSMUSG00000018395;ENSMUSG00000018411;ENSMUSG00000019907;ENSMUSG00000019970;ENSMUSG00000020149;…
GO:0050890	cognition	64	318	1.03442e-11	8.26855e-10	ENSMUSG00000000326;ENSMUSG00000002997;ENSMUSG00000004843;ENSMUSG00000005583;ENSMUSG00000008892;ENSMUSG00000015829;ENSMUSG00000018411;ENSMUSG00000019890;ENSMUSG00000019970;ENSMUSG00000020122;ENSMUSG00000020142;ENSMUSG00000020152;ENSMUSG00000020431;ENSMUSG00000020838;ENSMUSG00000021670;ENSMUSG00000021701;ENSMUSG00000022489;ENSMUSG00000024109;ENSMUSG00000024261;ENSMUSG00000025855;ENSMUSG00000026385;…
GO:0007215	glutamate receptor signaling pathway	31	96	1.06067e-11	8.39909e-10	ENSMUSG00000001986;ENSMUSG00000003974;ENSMUSG00000005583;ENSMUSG00000007617;ENSMUSG00000020599;ENSMUSG00000020734;ENSMUSG00000020827;ENSMUSG00000022494;ENSMUSG00000023192;ENSMUSG00000024109;ENSMUSG00000024873;ENSMUSG00000025892;ENSMUSG00000026514;ENSMUSG00000026959;ENSMUSG00000028756;ENSMUSG00000033981;ENSMUSG00000034799;ENSMUSG00000036902;ENSMUSG00000037541;ENSMUSG00000038738;ENSMUSG00000040373;…
GO:0060078	regulation of postsynaptic membrane potential	40	150	1.10381e-11	8.65983e-10	ENSMUSG00000000560;ENSMUSG00000001986;ENSMUSG00000005583;ENSMUSG00000007207;ENSMUSG00000010803;ENSMUSG00000020436;ENSMUSG00000020734;ENSMUSG00000021719;ENSMUSG00000024109;ENSMUSG00000024256;ENSMUSG00000025889;ENSMUSG00000025892;ENSMUSG00000026527;ENSMUSG00000026959;ENSMUSG00000027568;ENSMUSG00000028020;ENSMUSG00000028161;ENSMUSG00000028969;ENSMUSG00000029053;ENSMUSG00000029071;ENSMUSG00000029211;…
GO:0090066	regulation of anatomical structure size	92	545	1.3842e-11	1.07599e-09	ENSMUSG00000000861;ENSMUSG00000004771;ENSMUSG00000004846;ENSMUSG00000005610;ENSMUSG00000006304;ENSMUSG00000007655;ENSMUSG00000008475;ENSMUSG00000011751;ENSMUSG00000015222;ENSMUSG00000015291;ENSMUSG00000015733;ENSMUSG00000015766;ENSMUSG00000015829;ENSMUSG00000015932;ENSMUSG00000017765;ENSMUSG00000018012;ENSMUSG00000018411;ENSMUSG00000018507;ENSMUSG00000018820;ENSMUSG00000019699;ENSMUSG00000019890;…
GO:0043933	protein-containing complex subunit organization	242	1966	1.5742e-11	1.21257e-09	ENSMUSG00000000058;ENSMUSG00000000355;ENSMUSG00000001552;ENSMUSG00000002083;ENSMUSG00000002107;ENSMUSG00000002190;ENSMUSG00000002319;ENSMUSG00000002379;ENSMUSG00000002477;ENSMUSG00000002546;ENSMUSG00000003423;ENSMUSG00000004846;ENSMUSG00000006219;ENSMUSG00000006304;ENSMUSG00000006717;ENSMUSG00000006740;ENSMUSG00000007207;ENSMUSG00000007617;ENSMUSG00000007655;ENSMUSG00000008475;ENSMUSG00000009292;…
GO:0006996	organelle organization	394	3570	1.69788e-11	1.29604e-09	ENSMUSG00000000037;ENSMUSG00000000058;ENSMUSG00000000355;ENSMUSG00000000486;ENSMUSG00000000838;ENSMUSG00000001774;ENSMUSG00000002083;ENSMUSG00000002103;ENSMUSG00000002319;ENSMUSG00000002379;ENSMUSG00000002546;ENSMUSG00000003279;ENSMUSG00000003423;ENSMUSG00000004698;ENSMUSG00000004771;ENSMUSG00000004843;ENSMUSG00000004980;ENSMUSG00000005583;ENSMUSG00000006304;ENSMUSG00000006412;ENSMUSG00000006699;…
GO:0007611	learning or memory	59	286	2.32475e-11	1.75872e-09	ENSMUSG00000000326;ENSMUSG00000002997;ENSMUSG00000005583;ENSMUSG00000008892;ENSMUSG00000015829;ENSMUSG00000018411;ENSMUSG00000019890;ENSMUSG00000019970;ENSMUSG00000020122;ENSMUSG00000020152;ENSMUSG00000020431;ENSMUSG00000020838;ENSMUSG00000021670;ENSMUSG00000021701;ENSMUSG00000022489;ENSMUSG00000024109;ENSMUSG00000024261;ENSMUSG00000025855;ENSMUSG00000026385;ENSMUSG00000026959;ENSMUSG00000027273;…
GO:0072657	protein localization to membrane	91	542	2.42218e-11	1.81621e-09	ENSMUSG00000001552;ENSMUSG00000002083;ENSMUSG00000004771;ENSMUSG00000006304;ENSMUSG00000006740;ENSMUSG00000007207;ENSMUSG00000011751;ENSMUSG00000013089;ENSMUSG00000013921;ENSMUSG00000015291;ENSMUSG00000017400;ENSMUSG00000018820;ENSMUSG00000019802;ENSMUSG00000019809;ENSMUSG00000019998;ENSMUSG00000020122;ENSMUSG00000020198;ENSMUSG00000020315;ENSMUSG00000020734;ENSMUSG00000020894;ENSMUSG00000020986;…
GO:0030031	cell projection assembly	85	492	2.46893e-11	1.83502e-09	ENSMUSG00000000838;ENSMUSG00000005148;ENSMUSG00000006304;ENSMUSG00000006699;ENSMUSG00000007655;ENSMUSG00000008859;ENSMUSG00000008892;ENSMUSG00000009292;ENSMUSG00000014075;ENSMUSG00000014232;ENSMUSG00000015766;ENSMUSG00000018012;ENSMUSG00000018217;ENSMUSG00000018395;ENSMUSG00000020152;ENSMUSG00000020390;ENSMUSG00000020669;ENSMUSG00000020990;ENSMUSG00000021114;ENSMUSG00000021270;ENSMUSG00000021338;…
GO:0050773	regulation of dendrite development	43	174	2.89751e-11	2.11643e-09	ENSMUSG00000000838;ENSMUSG00000000861;ENSMUSG00000003269;ENSMUSG00000005583;ENSMUSG00000005610;ENSMUSG00000006711;ENSMUSG00000019777;ENSMUSG00000019970;ENSMUSG00000020152;ENSMUSG00000021301;ENSMUSG00000021701;ENSMUSG00000022789;ENSMUSG00000022957;ENSMUSG00000025920;ENSMUSG00000026235;ENSMUSG00000026341;ENSMUSG00000026959;ENSMUSG00000027692;ENSMUSG00000028161;ENSMUSG00000028399;ENSMUSG00000028613;…
GO:0097479	synaptic vesicle localization	43	174	2.89751e-11	2.11643e-09	ENSMUSG00000003863;ENSMUSG00000004113;ENSMUSG00000004961;ENSMUSG00000007207;ENSMUSG00000015222;ENSMUSG00000015968;ENSMUSG00000017412;ENSMUSG00000019790;ENSMUSG00000020198;ENSMUSG00000020431;ENSMUSG00000020848;ENSMUSG00000020894;ENSMUSG00000021071;ENSMUSG00000021721;ENSMUSG00000022048;ENSMUSG00000022789;ENSMUSG00000024109;ENSMUSG00000024261;ENSMUSG00000024743;ENSMUSG00000024873;ENSMUSG00000025889;…
GO:0065003	protein-containing complex assembly	219	1748	3.31756e-11	2.40254e-09	ENSMUSG00000000058;ENSMUSG00000000355;ENSMUSG00000001552;ENSMUSG00000002083;ENSMUSG00000002107;ENSMUSG00000002190;ENSMUSG00000002319;ENSMUSG00000002379;ENSMUSG00000002477;ENSMUSG00000002546;ENSMUSG00000003423;ENSMUSG00000006219;ENSMUSG00000006304;ENSMUSG00000006717;ENSMUSG00000007207;ENSMUSG00000007617;ENSMUSG00000007655;ENSMUSG00000008475;ENSMUSG00000009292;ENSMUSG00000009376;ENSMUSG00000009731;…
GO:0048167	regulation of synaptic plasticity	47	202	3.41345e-11	2.45103e-09	ENSMUSG00000003657;ENSMUSG00000003863;ENSMUSG00000004771;ENSMUSG00000005583;ENSMUSG00000015829;ENSMUSG00000018411;ENSMUSG00000020431;ENSMUSG00000020734;ENSMUSG00000020894;ENSMUSG00000020932;ENSMUSG00000021259;ENSMUSG00000021701;ENSMUSG00000022494;ENSMUSG00000024261;ENSMUSG00000024743;ENSMUSG00000025889;ENSMUSG00000025920;ENSMUSG00000026235;ENSMUSG00000026385;ENSMUSG00000026904;ENSMUSG00000026959;…
GO:0060291	long-term synaptic potentiation	31	100	3.48588e-11	2.482e-09	ENSMUSG00000003657;ENSMUSG00000015829;ENSMUSG00000020431;ENSMUSG00000020734;ENSMUSG00000020894;ENSMUSG00000020932;ENSMUSG00000021259;ENSMUSG00000021701;ENSMUSG00000025889;ENSMUSG00000026235;ENSMUSG00000026385;ENSMUSG00000027273;ENSMUSG00000027820;ENSMUSG00000029053;ENSMUSG00000029126;ENSMUSG00000029361;ENSMUSG00000029838;ENSMUSG00000030805;ENSMUSG00000032336;ENSMUSG00000034799;ENSMUSG00000037541;…
GO:0120031	plasma membrane bounded cell projection assembly	83	482	5.03746e-11	3.55686e-09	ENSMUSG00000000838;ENSMUSG00000005148;ENSMUSG00000006304;ENSMUSG00000006699;ENSMUSG00000007655;ENSMUSG00000008859;ENSMUSG00000008892;ENSMUSG00000009292;ENSMUSG00000014075;ENSMUSG00000014232;ENSMUSG00000015766;ENSMUSG00000018217;ENSMUSG00000018395;ENSMUSG00000020152;ENSMUSG00000020390;ENSMUSG00000020669;ENSMUSG00000020990;ENSMUSG00000021114;ENSMUSG00000021270;ENSMUSG00000021338;ENSMUSG00000021363;…
GO:1990778	protein localization to cell periphery	65	338	5.64493e-11	3.95285e-09	ENSMUSG00000001552;ENSMUSG00000004771;ENSMUSG00000006740;ENSMUSG00000011751;ENSMUSG00000013921;ENSMUSG00000017400;ENSMUSG00000018820;ENSMUSG00000019998;ENSMUSG00000020122;ENSMUSG00000020315;ENSMUSG00000020734;ENSMUSG00000020894;ENSMUSG00000020986;ENSMUSG00000021567;ENSMUSG00000022505;ENSMUSG00000023175;ENSMUSG00000024044;ENSMUSG00000024109;ENSMUSG00000024290;ENSMUSG00000025035;ENSMUSG00000025245;…
GO:0060627	regulation of vesicle-mediated transport	90	543	6.32145e-11	4.3903e-09	ENSMUSG00000000486;ENSMUSG00000000838;ENSMUSG00000004113;ENSMUSG00000004626;ENSMUSG00000004771;ENSMUSG00000004961;ENSMUSG00000006740;ENSMUSG00000007207;ENSMUSG00000007655;ENSMUSG00000008859;ENSMUSG00000013921;ENSMUSG00000015222;ENSMUSG00000015968;ENSMUSG00000017412;ENSMUSG00000018395;ENSMUSG00000019478;ENSMUSG00000019790;ENSMUSG00000020386;ENSMUSG00000020431;ENSMUSG00000020486;ENSMUSG00000020848;…
GO:0051648	vesicle localization	55	263	6.37485e-11	4.39139e-09	ENSMUSG00000003863;ENSMUSG00000004113;ENSMUSG00000004771;ENSMUSG00000004961;ENSMUSG00000006740;ENSMUSG00000007207;ENSMUSG00000015222;ENSMUSG00000015968;ENSMUSG00000017412;ENSMUSG00000019790;ENSMUSG00000020149;ENSMUSG00000020198;ENSMUSG00000020386;ENSMUSG00000020431;ENSMUSG00000020848;ENSMUSG00000020894;ENSMUSG00000021071;ENSMUSG00000021721;ENSMUSG00000022048;ENSMUSG00000022340;ENSMUSG00000022757;…
GO:0097120	receptor localization to synapse	25	70	8.92395e-11	6.09779e-09	ENSMUSG00000004771;ENSMUSG00000019998;ENSMUSG00000020894;ENSMUSG00000024109;ENSMUSG00000024873;ENSMUSG00000026514;ENSMUSG00000027273;ENSMUSG00000027692;ENSMUSG00000029053;ENSMUSG00000029126;ENSMUSG00000030098;ENSMUSG00000030805;ENSMUSG00000030806;ENSMUSG00000031696;ENSMUSG00000032336;ENSMUSG00000033615;ENSMUSG00000040003;ENSMUSG00000040373;ENSMUSG00000040537;ENSMUSG00000046709;ENSMUSG00000052572;…
GO:1904062	regulation of cation transmembrane transport	65	342	9.52438e-11	6.456e-09	ENSMUSG00000001175;ENSMUSG00000004035;ENSMUSG00000005583;ENSMUSG00000006740;ENSMUSG00000007617;ENSMUSG00000007655;ENSMUSG00000015968;ENSMUSG00000017400;ENSMUSG00000017412;ENSMUSG00000020577;ENSMUSG00000020599;ENSMUSG00000020635;ENSMUSG00000020704;ENSMUSG00000020793;ENSMUSG00000020827;ENSMUSG00000020849;ENSMUSG00000020894;ENSMUSG00000021301;ENSMUSG00000021730;ENSMUSG00000022494;ENSMUSG00000024109;…
GO:0071804	cellular potassium ion transport	47	208	9.97687e-11	6.65622e-09	ENSMUSG00000005360;ENSMUSG00000005553;ENSMUSG00000007655;ENSMUSG00000009731;ENSMUSG00000013495;ENSMUSG00000015968;ENSMUSG00000016346;ENSMUSG00000017765;ENSMUSG00000020793;ENSMUSG00000020849;ENSMUSG00000020894;ENSMUSG00000021730;ENSMUSG00000021987;ENSMUSG00000022342;ENSMUSG00000024381;ENSMUSG00000024597;ENSMUSG00000025221;ENSMUSG00000026062;ENSMUSG00000026527;ENSMUSG00000026576;ENSMUSG00000026824;…
GO:0071805	potassium ion transmembrane transport	47	208	9.97687e-11	6.65622e-09	ENSMUSG00000005360;ENSMUSG00000005553;ENSMUSG00000007655;ENSMUSG00000009731;ENSMUSG00000013495;ENSMUSG00000015968;ENSMUSG00000016346;ENSMUSG00000017765;ENSMUSG00000020793;ENSMUSG00000020849;ENSMUSG00000020894;ENSMUSG00000021730;ENSMUSG00000021987;ENSMUSG00000022342;ENSMUSG00000024381;ENSMUSG00000024597;ENSMUSG00000025221;ENSMUSG00000026062;ENSMUSG00000026527;ENSMUSG00000026576;ENSMUSG00000026824;…
GO:0048518	positive regulation of biological process	616	6125	1.30133e-10	8.61422e-09	ENSMUSG00000000058;ENSMUSG00000000078;ENSMUSG00000000326;ENSMUSG00000000402;ENSMUSG00000000838;ENSMUSG00000000861;ENSMUSG00000001175;ENSMUSG00000001552;ENSMUSG00000001988;ENSMUSG00000002015;ENSMUSG00000002083;ENSMUSG00000002546;ENSMUSG00000002658;ENSMUSG00000002799;ENSMUSG00000002833;ENSMUSG00000003271;ENSMUSG00000003423;ENSMUSG00000003657;ENSMUSG00000003847;ENSMUSG00000003948;ENSMUSG00000003949;…
GO:0043254	regulation of protein complex assembly	77	442	1.44119e-10	9.46607e-09	ENSMUSG00000002083;ENSMUSG00000003423;ENSMUSG00000006219;ENSMUSG00000006304;ENSMUSG00000007207;ENSMUSG00000007655;ENSMUSG00000008475;ENSMUSG00000009376;ENSMUSG00000011751;ENSMUSG00000013921;ENSMUSG00000015222;ENSMUSG00000015733;ENSMUSG00000015766;ENSMUSG00000018012;ENSMUSG00000018411;ENSMUSG00000019790;ENSMUSG00000019970;ENSMUSG00000020152;ENSMUSG00000020181;ENSMUSG00000020238;ENSMUSG00000020315;…
GO:0032412	regulation of ion transmembrane transporter activity	52	247	1.63249e-10	1.064e-08	ENSMUSG00000001175;ENSMUSG00000004035;ENSMUSG00000005583;ENSMUSG00000006740;ENSMUSG00000007617;ENSMUSG00000007655;ENSMUSG00000015968;ENSMUSG00000017400;ENSMUSG00000017412;ENSMUSG00000020599;ENSMUSG00000020635;ENSMUSG00000020704;ENSMUSG00000020793;ENSMUSG00000020827;ENSMUSG00000020849;ENSMUSG00000020894;ENSMUSG00000021301;ENSMUSG00000021730;ENSMUSG00000022494;ENSMUSG00000024109;ENSMUSG00000024873;…
GO:0006813	potassium ion transport	51	240	1.71944e-10	1.11212e-08	ENSMUSG00000005360;ENSMUSG00000005553;ENSMUSG00000006740;ENSMUSG00000007655;ENSMUSG00000009731;ENSMUSG00000013495;ENSMUSG00000015968;ENSMUSG00000016346;ENSMUSG00000017765;ENSMUSG00000020793;ENSMUSG00000020849;ENSMUSG00000020894;ENSMUSG00000021730;ENSMUSG00000021987;ENSMUSG00000022342;ENSMUSG00000024256;ENSMUSG00000024381;ENSMUSG00000024597;ENSMUSG00000025221;ENSMUSG00000026062;ENSMUSG00000026527;…
GO:0048489	synaptic vesicle transport	40	163	1.77039e-10	1.12623e-08	ENSMUSG00000003863;ENSMUSG00000004113;ENSMUSG00000004961;ENSMUSG00000007207;ENSMUSG00000015222;ENSMUSG00000015968;ENSMUSG00000017412;ENSMUSG00000019790;ENSMUSG00000020198;ENSMUSG00000020431;ENSMUSG00000020848;ENSMUSG00000020894;ENSMUSG00000021071;ENSMUSG00000021721;ENSMUSG00000022048;ENSMUSG00000022789;ENSMUSG00000024261;ENSMUSG00000024743;ENSMUSG00000024873;ENSMUSG00000025889;ENSMUSG00000027273;…
GO:0097480	establishment of synaptic vesicle localization	40	163	1.77039e-10	1.12623e-08	ENSMUSG00000003863;ENSMUSG00000004113;ENSMUSG00000004961;ENSMUSG00000007207;ENSMUSG00000015222;ENSMUSG00000015968;ENSMUSG00000017412;ENSMUSG00000019790;ENSMUSG00000020198;ENSMUSG00000020431;ENSMUSG00000020848;ENSMUSG00000020894;ENSMUSG00000021071;ENSMUSG00000021721;ENSMUSG00000022048;ENSMUSG00000022789;ENSMUSG00000024261;ENSMUSG00000024743;ENSMUSG00000024873;ENSMUSG00000025889;ENSMUSG00000027273;…
GO:0006836	neurotransmitter transport	57	285	1.79374e-10	1.12623e-08	ENSMUSG00000000560;ENSMUSG00000003863;ENSMUSG00000004113;ENSMUSG00000004961;ENSMUSG00000005360;ENSMUSG00000005583;ENSMUSG00000007021;ENSMUSG00000007207;ENSMUSG00000015968;ENSMUSG00000017412;ENSMUSG00000019790;ENSMUSG00000019894;ENSMUSG00000020431;ENSMUSG00000020484;ENSMUSG00000020838;ENSMUSG00000020848;ENSMUSG00000020894;ENSMUSG00000020932;ENSMUSG00000021071;ENSMUSG00000021721;ENSMUSG00000022285;…
GO:0022898	regulation of transmembrane transporter activity	53	255	1.79441e-10	1.12623e-08	ENSMUSG00000001175;ENSMUSG00000004035;ENSMUSG00000005583;ENSMUSG00000006740;ENSMUSG00000007617;ENSMUSG00000007655;ENSMUSG00000015968;ENSMUSG00000017400;ENSMUSG00000017412;ENSMUSG00000020599;ENSMUSG00000020635;ENSMUSG00000020704;ENSMUSG00000020793;ENSMUSG00000020827;ENSMUSG00000020849;ENSMUSG00000020894;ENSMUSG00000021301;ENSMUSG00000021730;ENSMUSG00000022494;ENSMUSG00000024109;ENSMUSG00000024873;…
GO:0045595	regulation of cell differentiation	232	1917	2.26996e-10	1.41422e-08	ENSMUSG00000000838;ENSMUSG00000000861;ENSMUSG00000002546;ENSMUSG00000003269;ENSMUSG00000003271;ENSMUSG00000003948;ENSMUSG00000004771;ENSMUSG00000005148;ENSMUSG00000005583;ENSMUSG00000005610;ENSMUSG00000006304;ENSMUSG00000006699;ENSMUSG00000006711;ENSMUSG00000007038;ENSMUSG00000007655;ENSMUSG00000008658;ENSMUSG00000008855;ENSMUSG00000010086;ENSMUSG00000013089;ENSMUSG00000014554;ENSMUSG00000015222;…
GO:1990138	neuron projection extension	43	185	2.39994e-10	1.48428e-08	ENSMUSG00000000861;ENSMUSG00000004771;ENSMUSG00000005610;ENSMUSG00000015222;ENSMUSG00000015291;ENSMUSG00000015829;ENSMUSG00000018411;ENSMUSG00000018507;ENSMUSG00000018820;ENSMUSG00000020458;ENSMUSG00000020640;ENSMUSG00000021270;ENSMUSG00000022048;ENSMUSG00000022636;ENSMUSG00000023951;ENSMUSG00000024261;ENSMUSG00000024423;ENSMUSG00000025810;ENSMUSG00000026341;ENSMUSG00000026452;ENSMUSG00000027797;…
GO:0035249	synaptic transmission, glutamatergic	29	96	2.97522e-10	1.82674e-08	ENSMUSG00000003974;ENSMUSG00000005583;ENSMUSG00000007617;ENSMUSG00000015829;ENSMUSG00000017412;ENSMUSG00000020122;ENSMUSG00000023192;ENSMUSG00000024109;ENSMUSG00000024256;ENSMUSG00000024873;ENSMUSG00000025892;ENSMUSG00000026514;ENSMUSG00000026959;ENSMUSG00000027438;ENSMUSG00000028969;ENSMUSG00000031214;ENSMUSG00000034799;ENSMUSG00000036510;ENSMUSG00000037541;ENSMUSG00000038738;ENSMUSG00000040373;…
GO:0040011	locomotion	213	1731	3.26821e-10	1.9922e-08	ENSMUSG00000000058;ENSMUSG00000001552;ENSMUSG00000004698;ENSMUSG00000004771;ENSMUSG00000004843;ENSMUSG00000005583;ENSMUSG00000006304;ENSMUSG00000006699;ENSMUSG00000006711;ENSMUSG00000007655;ENSMUSG00000008475;ENSMUSG00000008855;ENSMUSG00000009292;ENSMUSG00000009376;ENSMUSG00000015766;ENSMUSG00000015829;ENSMUSG00000016495;ENSMUSG00000017724;ENSMUSG00000018012;ENSMUSG00000018340;ENSMUSG00000018395;…
GO:0009987	cellular process	1451	16586	3.51641e-10	2.12818e-08	ENSMUSG00000000037;ENSMUSG00000000058;ENSMUSG00000000078;ENSMUSG00000000223;ENSMUSG00000000276;ENSMUSG00000000308;ENSMUSG00000000317;ENSMUSG00000000326;ENSMUSG00000000355;ENSMUSG00000000402;ENSMUSG00000000416;ENSMUSG00000000486;ENSMUSG00000000560;ENSMUSG00000000563;ENSMUSG00000000581;ENSMUSG00000000838;ENSMUSG00000000861;ENSMUSG00000001175;ENSMUSG00000001248;ENSMUSG00000001366;ENSMUSG00000001441;…
GO:0044093	positive regulation of molecular function	206	1664	3.95492e-10	2.3766e-08	ENSMUSG00000000058;ENSMUSG00000000838;ENSMUSG00000001175;ENSMUSG00000001552;ENSMUSG00000002015;ENSMUSG00000002083;ENSMUSG00000002658;ENSMUSG00000003423;ENSMUSG00000003948;ENSMUSG00000004035;ENSMUSG00000004677;ENSMUSG00000004980;ENSMUSG00000005583;ENSMUSG00000006699;ENSMUSG00000006740;ENSMUSG00000007021;ENSMUSG00000007655;ENSMUSG00000007739;ENSMUSG00000008855;ENSMUSG00000009376;ENSMUSG00000009630;…
GO:0032409	regulation of transporter activity	54	268	4.04823e-10	2.41554e-08	ENSMUSG00000001175;ENSMUSG00000004035;ENSMUSG00000005583;ENSMUSG00000006740;ENSMUSG00000007021;ENSMUSG00000007617;ENSMUSG00000007655;ENSMUSG00000015968;ENSMUSG00000017400;ENSMUSG00000017412;ENSMUSG00000020599;ENSMUSG00000020635;ENSMUSG00000020704;ENSMUSG00000020793;ENSMUSG00000020827;ENSMUSG00000020849;ENSMUSG00000020894;ENSMUSG00000021301;ENSMUSG00000021730;ENSMUSG00000022494;ENSMUSG00000024109;…
GO:0045597	positive regulation of cell differentiation	146	1075	4.1536e-10	2.46108e-08	ENSMUSG00000000861;ENSMUSG00000002546;ENSMUSG00000003271;ENSMUSG00000003948;ENSMUSG00000004771;ENSMUSG00000005148;ENSMUSG00000005583;ENSMUSG00000005610;ENSMUSG00000006304;ENSMUSG00000006699;ENSMUSG00000007038;ENSMUSG00000010086;ENSMUSG00000013089;ENSMUSG00000015291;ENSMUSG00000015568;ENSMUSG00000016493;ENSMUSG00000018012;ENSMUSG00000018411;ENSMUSG00000018507;ENSMUSG00000018820;ENSMUSG00000019777;…
GO:0051650	establishment of vesicle localization	51	246	4.33312e-10	2.54962e-08	ENSMUSG00000003863;ENSMUSG00000004113;ENSMUSG00000004771;ENSMUSG00000004961;ENSMUSG00000006740;ENSMUSG00000007207;ENSMUSG00000015222;ENSMUSG00000015968;ENSMUSG00000017412;ENSMUSG00000019790;ENSMUSG00000020149;ENSMUSG00000020198;ENSMUSG00000020386;ENSMUSG00000020431;ENSMUSG00000020848;ENSMUSG00000020894;ENSMUSG00000021071;ENSMUSG00000021721;ENSMUSG00000022048;ENSMUSG00000022340;ENSMUSG00000022757;…
GO:0099175	regulation of postsynapse organization	33	122	4.60524e-10	2.69105e-08	ENSMUSG00000004843;ENSMUSG00000007617;ENSMUSG00000020152;ENSMUSG00000022514;ENSMUSG00000022789;ENSMUSG00000024109;ENSMUSG00000025920;ENSMUSG00000026235;ENSMUSG00000026341;ENSMUSG00000026959;ENSMUSG00000028289;ENSMUSG00000028399;ENSMUSG00000028613;ENSMUSG00000028945;ENSMUSG00000028969;ENSMUSG00000029838;ENSMUSG00000030098;ENSMUSG00000031012;ENSMUSG00000031292;ENSMUSG00000031696;ENSMUSG00000034684;…
GO:0048522	positive regulation of cellular process	553	5448	5.37587e-10	3.11984e-08	ENSMUSG00000000058;ENSMUSG00000000078;ENSMUSG00000000326;ENSMUSG00000000838;ENSMUSG00000000861;ENSMUSG00000001175;ENSMUSG00000001552;ENSMUSG00000001988;ENSMUSG00000002015;ENSMUSG00000002083;ENSMUSG00000002546;ENSMUSG00000002658;ENSMUSG00000002799;ENSMUSG00000002833;ENSMUSG00000003271;ENSMUSG00000003423;ENSMUSG00000003657;ENSMUSG00000003847;ENSMUSG00000003948;ENSMUSG00000003949;ENSMUSG00000003992;…
GO:0007018	microtubule-based movement	54	271	6.20089e-10	3.57416e-08	ENSMUSG00000004187;ENSMUSG00000005237;ENSMUSG00000006699;ENSMUSG00000006740;ENSMUSG00000014075;ENSMUSG00000014232;ENSMUSG00000015222;ENSMUSG00000018395;ENSMUSG00000018411;ENSMUSG00000020149;ENSMUSG00000020152;ENSMUSG00000020198;ENSMUSG00000021363;ENSMUSG00000021843;ENSMUSG00000022055;ENSMUSG00000022262;ENSMUSG00000022340;ENSMUSG00000022629;ENSMUSG00000023966;ENSMUSG00000024873;ENSMUSG00000025035;…
GO:0051656	establishment of organelle localization	77	456	6.43439e-10	3.68369e-08	ENSMUSG00000000486;ENSMUSG00000003863;ENSMUSG00000004113;ENSMUSG00000004626;ENSMUSG00000004771;ENSMUSG00000004843;ENSMUSG00000004961;ENSMUSG00000006699;ENSMUSG00000006740;ENSMUSG00000007207;ENSMUSG00000015222;ENSMUSG00000015968;ENSMUSG00000017412;ENSMUSG00000018411;ENSMUSG00000019790;ENSMUSG00000020149;ENSMUSG00000020152;ENSMUSG00000020198;ENSMUSG00000020386;ENSMUSG00000020390;ENSMUSG00000020431;…
GO:0060560	developmental growth involved in morphogenesis	51	250	7.85548e-10	4.46708e-08	ENSMUSG00000000861;ENSMUSG00000004771;ENSMUSG00000005610;ENSMUSG00000015222;ENSMUSG00000015291;ENSMUSG00000015829;ENSMUSG00000018411;ENSMUSG00000018507;ENSMUSG00000018820;ENSMUSG00000020458;ENSMUSG00000020640;ENSMUSG00000021068;ENSMUSG00000021270;ENSMUSG00000021732;ENSMUSG00000022048;ENSMUSG00000022114;ENSMUSG00000022636;ENSMUSG00000023951;ENSMUSG00000024261;ENSMUSG00000024423;ENSMUSG00000025810;…
GO:0007417	central nervous system development	132	954	9.14225e-10	5.16415e-08	ENSMUSG00000000223;ENSMUSG00000000416;ENSMUSG00000002210;ENSMUSG00000004892;ENSMUSG00000006740;ENSMUSG00000008475;ENSMUSG00000010064;ENSMUSG00000011751;ENSMUSG00000014232;ENSMUSG00000015222;ENSMUSG00000015829;ENSMUSG00000018012;ENSMUSG00000018395;ENSMUSG00000019699;ENSMUSG00000019777;ENSMUSG00000019874;ENSMUSG00000019943;ENSMUSG00000020122;ENSMUSG00000020431;ENSMUSG00000020458;ENSMUSG00000020486;…
GO:0017156	calcium ion regulated exocytosis	39	165	9.67658e-10	5.39406e-08	ENSMUSG00000003863;ENSMUSG00000004113;ENSMUSG00000004961;ENSMUSG00000007207;ENSMUSG00000015968;ENSMUSG00000017412;ENSMUSG00000019790;ENSMUSG00000020431;ENSMUSG00000020848;ENSMUSG00000020894;ENSMUSG00000021071;ENSMUSG00000021721;ENSMUSG00000021816;ENSMUSG00000022416;ENSMUSG00000022789;ENSMUSG00000024261;ENSMUSG00000024743;ENSMUSG00000025889;ENSMUSG00000027273;ENSMUSG00000027438;ENSMUSG00000028969;…
GO:2001257	regulation of cation channel activity	39	165	9.67658e-10	5.39406e-08	ENSMUSG00000001175;ENSMUSG00000004035;ENSMUSG00000005583;ENSMUSG00000006740;ENSMUSG00000007617;ENSMUSG00000007655;ENSMUSG00000017400;ENSMUSG00000017412;ENSMUSG00000020599;ENSMUSG00000020635;ENSMUSG00000020704;ENSMUSG00000020793;ENSMUSG00000020827;ENSMUSG00000020894;ENSMUSG00000021730;ENSMUSG00000022494;ENSMUSG00000024109;ENSMUSG00000024873;ENSMUSG00000025068;ENSMUSG00000026514;ENSMUSG00000027568;…
GO:0050768	negative regulation of neurogenesis	59	316	1.41481e-09	7.77429e-08	ENSMUSG00000000861;ENSMUSG00000003269;ENSMUSG00000006711;ENSMUSG00000007655;ENSMUSG00000014554;ENSMUSG00000015222;ENSMUSG00000015291;ENSMUSG00000015829;ENSMUSG00000016256;ENSMUSG00000018217;ENSMUSG00000019777;ENSMUSG00000020458;ENSMUSG00000020644;ENSMUSG00000020838;ENSMUSG00000020932;ENSMUSG00000021701;ENSMUSG00000024256;ENSMUSG00000024261;ENSMUSG00000024501;ENSMUSG00000025810;ENSMUSG00000026235;…
GO:0006887	exocytosis	64	356	1.41783e-09	7.77429e-08	ENSMUSG00000000486;ENSMUSG00000003863;ENSMUSG00000004113;ENSMUSG00000004626;ENSMUSG00000004771;ENSMUSG00000004961;ENSMUSG00000007021;ENSMUSG00000007207;ENSMUSG00000008859;ENSMUSG00000015968;ENSMUSG00000017412;ENSMUSG00000019790;ENSMUSG00000020431;ENSMUSG00000020486;ENSMUSG00000020848;ENSMUSG00000020894;ENSMUSG00000021071;ENSMUSG00000021357;ENSMUSG00000021567;ENSMUSG00000021721;ENSMUSG00000021816;…
GO:0007269	neurotransmitter secretion	40	174	1.42218e-09	7.77429e-08	ENSMUSG00000003863;ENSMUSG00000004113;ENSMUSG00000004961;ENSMUSG00000005583;ENSMUSG00000007207;ENSMUSG00000015968;ENSMUSG00000017412;ENSMUSG00000019790;ENSMUSG00000020431;ENSMUSG00000020484;ENSMUSG00000020848;ENSMUSG00000020894;ENSMUSG00000021071;ENSMUSG00000021721;ENSMUSG00000022789;ENSMUSG00000024109;ENSMUSG00000024261;ENSMUSG00000024743;ENSMUSG00000025889;ENSMUSG00000026452;ENSMUSG00000027273;…
GO:0023061	signal release	81	498	1.43805e-09	7.81066e-08	ENSMUSG00000003863;ENSMUSG00000004113;ENSMUSG00000004961;ENSMUSG00000005583;ENSMUSG00000006740;ENSMUSG00000007207;ENSMUSG00000007682;ENSMUSG00000009292;ENSMUSG00000015968;ENSMUSG00000017412;ENSMUSG00000019790;ENSMUSG00000020122;ENSMUSG00000020149;ENSMUSG00000020427;ENSMUSG00000020431;ENSMUSG00000020484;ENSMUSG00000020635;ENSMUSG00000020848;ENSMUSG00000020894;ENSMUSG00000021071;ENSMUSG00000021670;…
GO:0045665	negative regulation of neuron differentiation	49	240	1.63251e-09	8.81036e-08	ENSMUSG00000000861;ENSMUSG00000003269;ENSMUSG00000006711;ENSMUSG00000007655;ENSMUSG00000014554;ENSMUSG00000015222;ENSMUSG00000015291;ENSMUSG00000015829;ENSMUSG00000016256;ENSMUSG00000018217;ENSMUSG00000019777;ENSMUSG00000020458;ENSMUSG00000020644;ENSMUSG00000020838;ENSMUSG00000020932;ENSMUSG00000021701;ENSMUSG00000024501;ENSMUSG00000025810;ENSMUSG00000026235;ENSMUSG00000026341;ENSMUSG00000027012;…
GO:0033043	regulation of organelle organization	160	1233	1.67981e-09	9.00824e-08	ENSMUSG00000000058;ENSMUSG00000000838;ENSMUSG00000001774;ENSMUSG00000002083;ENSMUSG00000003423;ENSMUSG00000004843;ENSMUSG00000004980;ENSMUSG00000005583;ENSMUSG00000006304;ENSMUSG00000006412;ENSMUSG00000006699;ENSMUSG00000006740;ENSMUSG00000007655;ENSMUSG00000007739;ENSMUSG00000008475;ENSMUSG00000008892;ENSMUSG00000009292;ENSMUSG00000009376;ENSMUSG00000010057;ENSMUSG00000011589;ENSMUSG00000011751;…
GO:0099643	signal release from synapse	40	175	1.70051e-09	9.06191e-08	ENSMUSG00000003863;ENSMUSG00000004113;ENSMUSG00000004961;ENSMUSG00000005583;ENSMUSG00000007207;ENSMUSG00000015968;ENSMUSG00000017412;ENSMUSG00000019790;ENSMUSG00000020431;ENSMUSG00000020484;ENSMUSG00000020848;ENSMUSG00000020894;ENSMUSG00000021071;ENSMUSG00000021721;ENSMUSG00000022789;ENSMUSG00000024109;ENSMUSG00000024261;ENSMUSG00000024743;ENSMUSG00000025889;ENSMUSG00000026452;ENSMUSG00000027273;…
GO:0032940	secretion by cell	137	1011	1.72476e-09	9.13369e-08	ENSMUSG00000000486;ENSMUSG00000001467;ENSMUSG00000003863;ENSMUSG00000004113;ENSMUSG00000004626;ENSMUSG00000004698;ENSMUSG00000004771;ENSMUSG00000004961;ENSMUSG00000005583;ENSMUSG00000006740;ENSMUSG00000007021;ENSMUSG00000007207;ENSMUSG00000007682;ENSMUSG00000008859;ENSMUSG00000009292;ENSMUSG00000015243;ENSMUSG00000015568;ENSMUSG00000015968;ENSMUSG00000017412;ENSMUSG00000019790;ENSMUSG00000019842;…
GO:0032535	regulation of cellular component size	68	391	1.8467e-09	9.71867e-08	ENSMUSG00000000861;ENSMUSG00000004771;ENSMUSG00000005610;ENSMUSG00000006304;ENSMUSG00000008475;ENSMUSG00000011751;ENSMUSG00000015222;ENSMUSG00000015291;ENSMUSG00000015733;ENSMUSG00000015766;ENSMUSG00000015829;ENSMUSG00000015932;ENSMUSG00000017765;ENSMUSG00000018012;ENSMUSG00000018411;ENSMUSG00000018507;ENSMUSG00000018820;ENSMUSG00000019699;ENSMUSG00000020152;ENSMUSG00000020315;ENSMUSG00000020458;…
GO:0032880	regulation of protein localization	136	1003	1.90615e-09	9.96963e-08	ENSMUSG00000000058;ENSMUSG00000001467;ENSMUSG00000001552;ENSMUSG00000002015;ENSMUSG00000002083;ENSMUSG00000003948;ENSMUSG00000004698;ENSMUSG00000004771;ENSMUSG00000006304;ENSMUSG00000006699;ENSMUSG00000006740;ENSMUSG00000007739;ENSMUSG00000009292;ENSMUSG00000013921;ENSMUSG00000015222;ENSMUSG00000015291;ENSMUSG00000015568;ENSMUSG00000015968;ENSMUSG00000017400;ENSMUSG00000017412;ENSMUSG00000018395;…
GO:0030534	adult behavior	39	169	2.02265e-09	1.0514e-07	ENSMUSG00000007617;ENSMUSG00000011751;ENSMUSG00000015766;ENSMUSG00000017412;ENSMUSG00000018411;ENSMUSG00000019777;ENSMUSG00000020436;ENSMUSG00000020644;ENSMUSG00000021557;ENSMUSG00000022111;ENSMUSG00000022307;ENSMUSG00000024109;ENSMUSG00000025235;ENSMUSG00000025889;ENSMUSG00000026235;ENSMUSG00000026826;ENSMUSG00000026959;ENSMUSG00000027568;ENSMUSG00000028020;ENSMUSG00000028341;ENSMUSG00000028519;…
GO:0043270	positive regulation of ion transport	58	311	2.03552e-09	1.05164e-07	ENSMUSG00000004035;ENSMUSG00000006740;ENSMUSG00000007617;ENSMUSG00000007655;ENSMUSG00000010064;ENSMUSG00000015968;ENSMUSG00000017400;ENSMUSG00000017412;ENSMUSG00000018507;ENSMUSG00000019699;ENSMUSG00000019943;ENSMUSG00000019970;ENSMUSG00000020458;ENSMUSG00000020599;ENSMUSG00000020623;ENSMUSG00000020704;ENSMUSG00000020793;ENSMUSG00000020838;ENSMUSG00000021730;ENSMUSG00000021983;ENSMUSG00000022048;…
GO:0099560	synaptic membrane adhesion	15	30	2.09792e-09	1.07731e-07	ENSMUSG00000022514;ENSMUSG00000024109;ENSMUSG00000025370;ENSMUSG00000028399;ENSMUSG00000029309;ENSMUSG00000032076;ENSMUSG00000034912;ENSMUSG00000035653;ENSMUSG00000036422;ENSMUSG00000036790;ENSMUSG00000040003;ENSMUSG00000048304;ENSMUSG00000059857;ENSMUSG00000063887;ENSMUSG00000075478
GO:0051094	positive regulation of developmental process	186	1499	2.61233e-09	1.33339e-07	ENSMUSG00000000861;ENSMUSG00000001552;ENSMUSG00000002546;ENSMUSG00000003271;ENSMUSG00000003948;ENSMUSG00000004698;ENSMUSG00000004771;ENSMUSG00000005148;ENSMUSG00000005583;ENSMUSG00000005610;ENSMUSG00000006304;ENSMUSG00000006699;ENSMUSG00000007038;ENSMUSG00000010086;ENSMUSG00000011751;ENSMUSG00000013033;ENSMUSG00000013089;ENSMUSG00000015291;ENSMUSG00000015568;ENSMUSG00000016493;ENSMUSG00000018012;…
GO:0051963	regulation of synapse assembly	31	117	2.66637e-09	1.35282e-07	ENSMUSG00000005583;ENSMUSG00000013033;ENSMUSG00000020704;ENSMUSG00000022514;ENSMUSG00000024109;ENSMUSG00000025555;ENSMUSG00000025889;ENSMUSG00000025920;ENSMUSG00000026341;ENSMUSG00000026959;ENSMUSG00000028064;ENSMUSG00000028184;ENSMUSG00000028289;ENSMUSG00000028399;ENSMUSG00000032452;ENSMUSG00000033569;ENSMUSG00000034648;ENSMUSG00000034912;ENSMUSG00000035653;ENSMUSG00000036790;ENSMUSG00000041936;…
GO:2000026	regulation of multicellular organismal development	245	2109	3.27097e-09	1.6497e-07	ENSMUSG00000000838;ENSMUSG00000000861;ENSMUSG00000001552;ENSMUSG00000002546;ENSMUSG00000003269;ENSMUSG00000003271;ENSMUSG00000003948;ENSMUSG00000004698;ENSMUSG00000004771;ENSMUSG00000005148;ENSMUSG00000005583;ENSMUSG00000005610;ENSMUSG00000006699;ENSMUSG00000006711;ENSMUSG00000007038;ENSMUSG00000007655;ENSMUSG00000008658;ENSMUSG00000008855;ENSMUSG00000010086;ENSMUSG00000013033;ENSMUSG00000013089;…
GO:0036465	synaptic vesicle recycling	23	70	3.29317e-09	1.65022e-07	ENSMUSG00000004961;ENSMUSG00000020198;ENSMUSG00000020368;ENSMUSG00000020894;ENSMUSG00000021816;ENSMUSG00000022789;ENSMUSG00000022957;ENSMUSG00000024290;ENSMUSG00000024381;ENSMUSG00000024743;ENSMUSG00000025889;ENSMUSG00000026150;ENSMUSG00000027438;ENSMUSG00000028488;ENSMUSG00000028969;ENSMUSG00000030806;ENSMUSG00000031214;ENSMUSG00000039361;ENSMUSG00000040722;ENSMUSG00000041685;ENSMUSG00000047139;…
GO:0030154	cell differentiation	436	4183	3.31095e-09	1.65022e-07	ENSMUSG00000000058;ENSMUSG00000000402;ENSMUSG00000000838;ENSMUSG00000000861;ENSMUSG00000001366;ENSMUSG00000002190;ENSMUSG00000002546;ENSMUSG00000002799;ENSMUSG00000003269;ENSMUSG00000003271;ENSMUSG00000003410;ENSMUSG00000003423;ENSMUSG00000003948;ENSMUSG00000003949;ENSMUSG00000004771;ENSMUSG00000004846;ENSMUSG00000005125;ENSMUSG00000005148;ENSMUSG00000005360;ENSMUSG00000005583;ENSMUSG00000005610;…
GO:0016079	synaptic vesicle exocytosis	33	131	3.35122e-09	1.66052e-07	ENSMUSG00000003863;ENSMUSG00000004113;ENSMUSG00000004961;ENSMUSG00000007207;ENSMUSG00000015968;ENSMUSG00000017412;ENSMUSG00000019790;ENSMUSG00000020431;ENSMUSG00000020848;ENSMUSG00000020894;ENSMUSG00000021071;ENSMUSG00000021721;ENSMUSG00000022789;ENSMUSG00000024261;ENSMUSG00000024743;ENSMUSG00000025889;ENSMUSG00000027273;ENSMUSG00000027438;ENSMUSG00000028969;ENSMUSG00000029071;ENSMUSG00000029503;…
GO:0034622	cellular protein-containing complex assembly	136	1012	3.39659e-09	1.67321e-07	ENSMUSG00000000355;ENSMUSG00000002107;ENSMUSG00000002319;ENSMUSG00000002379;ENSMUSG00000002477;ENSMUSG00000002546;ENSMUSG00000003423;ENSMUSG00000006304;ENSMUSG00000007207;ENSMUSG00000007655;ENSMUSG00000008475;ENSMUSG00000009376;ENSMUSG00000011751;ENSMUSG00000013921;ENSMUSG00000015222;ENSMUSG00000015733;ENSMUSG00000015766;ENSMUSG00000016554;ENSMUSG00000018012;ENSMUSG00000018411;ENSMUSG00000019790;…
GO:0098693	regulation of synaptic vesicle cycle	34	138	3.6207e-09	1.77331e-07	ENSMUSG00000004113;ENSMUSG00000007207;ENSMUSG00000015968;ENSMUSG00000016382;ENSMUSG00000017412;ENSMUSG00000019790;ENSMUSG00000020431;ENSMUSG00000020894;ENSMUSG00000021721;ENSMUSG00000021816;ENSMUSG00000022789;ENSMUSG00000024109;ENSMUSG00000024261;ENSMUSG00000024290;ENSMUSG00000024743;ENSMUSG00000025855;ENSMUSG00000026150;ENSMUSG00000027438;ENSMUSG00000028969;ENSMUSG00000029071;ENSMUSG00000029503;…
GO:0051965	positive regulation of synapse assembly	24	76	3.71673e-09	1.80988e-07	ENSMUSG00000013033;ENSMUSG00000020704;ENSMUSG00000022514;ENSMUSG00000024109;ENSMUSG00000025920;ENSMUSG00000026341;ENSMUSG00000028064;ENSMUSG00000028184;ENSMUSG00000028399;ENSMUSG00000032452;ENSMUSG00000033569;ENSMUSG00000034648;ENSMUSG00000036790;ENSMUSG00000041936;ENSMUSG00000042589;ENSMUSG00000047414;ENSMUSG00000048304;ENSMUSG00000055254;ENSMUSG00000059146;ENSMUSG00000060780;ENSMUSG00000063887;…
GO:1903539	protein localization to postsynaptic membrane	20	55	4.69842e-09	2.27484e-07	ENSMUSG00000004771;ENSMUSG00000020734;ENSMUSG00000020894;ENSMUSG00000026514;ENSMUSG00000026959;ENSMUSG00000027273;ENSMUSG00000027692;ENSMUSG00000029053;ENSMUSG00000029126;ENSMUSG00000030098;ENSMUSG00000030805;ENSMUSG00000030806;ENSMUSG00000031696;ENSMUSG00000033615;ENSMUSG00000040003;ENSMUSG00000040537;ENSMUSG00000046709;ENSMUSG00000052572;ENSMUSG00000059003;ENSMUSG00000061751
GO:0071702	organic substance transport	284	2533	5.39804e-09	2.58413e-07	ENSMUSG00000001248;ENSMUSG00000001467;ENSMUSG00000001552;ENSMUSG00000001998;ENSMUSG00000002015;ENSMUSG00000002319;ENSMUSG00000002546;ENSMUSG00000003528;ENSMUSG00000003623;ENSMUSG00000004626;ENSMUSG00000004698;ENSMUSG00000004771;ENSMUSG00000004843;ENSMUSG00000004961;ENSMUSG00000004980;ENSMUSG00000005360;ENSMUSG00000006304;ENSMUSG00000006699;ENSMUSG00000006740;ENSMUSG00000007207;ENSMUSG00000007655;…
GO:0007010	cytoskeleton organization	164	1293	5.39822e-09	2.58413e-07	ENSMUSG00000000486;ENSMUSG00000001774;ENSMUSG00000002546;ENSMUSG00000004771;ENSMUSG00000004843;ENSMUSG00000005583;ENSMUSG00000006304;ENSMUSG00000006412;ENSMUSG00000006699;ENSMUSG00000007655;ENSMUSG00000008475;ENSMUSG00000008859;ENSMUSG00000009292;ENSMUSG00000009376;ENSMUSG00000011589;ENSMUSG00000011751;ENSMUSG00000013921;ENSMUSG00000014232;ENSMUSG00000015222;ENSMUSG00000015733;ENSMUSG00000015766;…
GO:0007420	brain development	104	720	6.19246e-09	2.94241e-07	ENSMUSG00000000416;ENSMUSG00000002210;ENSMUSG00000004892;ENSMUSG00000006740;ENSMUSG00000008475;ENSMUSG00000010064;ENSMUSG00000015829;ENSMUSG00000018012;ENSMUSG00000018395;ENSMUSG00000019699;ENSMUSG00000019874;ENSMUSG00000019943;ENSMUSG00000020122;ENSMUSG00000020431;ENSMUSG00000020458;ENSMUSG00000020486;ENSMUSG00000020644;ENSMUSG00000020838;ENSMUSG00000020849;ENSMUSG00000021068;ENSMUSG00000021557;…
GO:0051239	regulation of multicellular organismal process	340	3141	6.21611e-09	2.94241e-07	ENSMUSG00000000326;ENSMUSG00000000838;ENSMUSG00000000861;ENSMUSG00000001467;ENSMUSG00000001552;ENSMUSG00000002546;ENSMUSG00000003269;ENSMUSG00000003271;ENSMUSG00000003948;ENSMUSG00000003974;ENSMUSG00000004113;ENSMUSG00000004698;ENSMUSG00000004771;ENSMUSG00000005148;ENSMUSG00000005583;ENSMUSG00000005610;ENSMUSG00000006699;ENSMUSG00000006711;ENSMUSG00000006717;ENSMUSG00000007038;ENSMUSG00000007207;…
GO:0044089	positive regulation of cellular component biogenesis	82	523	6.53815e-09	3.07765e-07	ENSMUSG00000002083;ENSMUSG00000003423;ENSMUSG00000006304;ENSMUSG00000006699;ENSMUSG00000007655;ENSMUSG00000008475;ENSMUSG00000008859;ENSMUSG00000009376;ENSMUSG00000013033;ENSMUSG00000015766;ENSMUSG00000018012;ENSMUSG00000018411;ENSMUSG00000019997;ENSMUSG00000020152;ENSMUSG00000020181;ENSMUSG00000020704;ENSMUSG00000021068;ENSMUSG00000021270;ENSMUSG00000021338;ENSMUSG00000021597;ENSMUSG00000021690;…
GO:0010721	negative regulation of cell development	64	370	6.86295e-09	3.21269e-07	ENSMUSG00000000861;ENSMUSG00000003269;ENSMUSG00000006711;ENSMUSG00000007655;ENSMUSG00000014554;ENSMUSG00000015222;ENSMUSG00000015291;ENSMUSG00000015829;ENSMUSG00000016256;ENSMUSG00000018217;ENSMUSG00000019777;ENSMUSG00000020458;ENSMUSG00000020644;ENSMUSG00000020838;ENSMUSG00000020932;ENSMUSG00000021701;ENSMUSG00000022099;ENSMUSG00000024256;ENSMUSG00000024261;ENSMUSG00000024501;ENSMUSG00000025810;…
GO:0001508	action potential	33	135	7.56258e-09	3.52075e-07	ENSMUSG00000000838;ENSMUSG00000001552;ENSMUSG00000007655;ENSMUSG00000015968;ENSMUSG00000017412;ENSMUSG00000020635;ENSMUSG00000021730;ENSMUSG00000022416;ENSMUSG00000022865;ENSMUSG00000024381;ENSMUSG00000027568;ENSMUSG00000029503;ENSMUSG00000029862;ENSMUSG00000031137;ENSMUSG00000032826;ENSMUSG00000035681;ENSMUSG00000038260;ENSMUSG00000040118;ENSMUSG00000040407;ENSMUSG00000041695;ENSMUSG00000044288;…
GO:0045055	regulated exocytosis	48	245	9.71136e-09	4.49641e-07	ENSMUSG00000003863;ENSMUSG00000004113;ENSMUSG00000004626;ENSMUSG00000004961;ENSMUSG00000007021;ENSMUSG00000007207;ENSMUSG00000015968;ENSMUSG00000017412;ENSMUSG00000019790;ENSMUSG00000020431;ENSMUSG00000020848;ENSMUSG00000020894;ENSMUSG00000021071;ENSMUSG00000021721;ENSMUSG00000021816;ENSMUSG00000022099;ENSMUSG00000022285;ENSMUSG00000022416;ENSMUSG00000022789;ENSMUSG00000024261;ENSMUSG00000024743;…
GO:0045184	establishment of protein localization	216	1833	1.01302e-08	4.66483e-07	ENSMUSG00000001467;ENSMUSG00000001552;ENSMUSG00000001998;ENSMUSG00000002015;ENSMUSG00000002083;ENSMUSG00000002319;ENSMUSG00000002546;ENSMUSG00000003423;ENSMUSG00000004626;ENSMUSG00000004698;ENSMUSG00000004771;ENSMUSG00000004843;ENSMUSG00000004980;ENSMUSG00000006304;ENSMUSG00000006699;ENSMUSG00000006740;ENSMUSG00000007207;ENSMUSG00000007739;ENSMUSG00000009292;ENSMUSG00000013921;ENSMUSG00000015243;…
GO:0048675	axon extension	32	130	1.05937e-08	4.85193e-07	ENSMUSG00000004771;ENSMUSG00000005610;ENSMUSG00000015222;ENSMUSG00000015291;ENSMUSG00000015829;ENSMUSG00000018411;ENSMUSG00000018507;ENSMUSG00000018820;ENSMUSG00000020458;ENSMUSG00000021270;ENSMUSG00000022048;ENSMUSG00000022636;ENSMUSG00000023951;ENSMUSG00000025810;ENSMUSG00000026341;ENSMUSG00000027797;ENSMUSG00000028064;ENSMUSG00000028780;ENSMUSG00000028969;ENSMUSG00000029005;ENSMUSG00000029071;…
GO:0060322	head development	108	767	1.28024e-08	5.83196e-07	ENSMUSG00000000416;ENSMUSG00000002210;ENSMUSG00000004892;ENSMUSG00000006740;ENSMUSG00000008475;ENSMUSG00000010064;ENSMUSG00000015829;ENSMUSG00000018012;ENSMUSG00000018395;ENSMUSG00000019699;ENSMUSG00000019874;ENSMUSG00000019943;ENSMUSG00000020122;ENSMUSG00000020431;ENSMUSG00000020458;ENSMUSG00000020486;ENSMUSG00000020644;ENSMUSG00000020838;ENSMUSG00000020849;ENSMUSG00000021068;ENSMUSG00000021557;…
GO:0061387	regulation of extent of cell growth	30	118	1.36037e-08	6.16384e-07	ENSMUSG00000000861;ENSMUSG00000004771;ENSMUSG00000005610;ENSMUSG00000015222;ENSMUSG00000015291;ENSMUSG00000015829;ENSMUSG00000018411;ENSMUSG00000018507;ENSMUSG00000018820;ENSMUSG00000020458;ENSMUSG00000022048;ENSMUSG00000023951;ENSMUSG00000025810;ENSMUSG00000026341;ENSMUSG00000028064;ENSMUSG00000028289;ENSMUSG00000028780;ENSMUSG00000028969;ENSMUSG00000029005;ENSMUSG00000029291;ENSMUSG00000029765;…
GO:0031503	protein-containing complex localization	47	240	1.39997e-08	6.27799e-07	ENSMUSG00000004771;ENSMUSG00000004980;ENSMUSG00000014075;ENSMUSG00000014232;ENSMUSG00000019998;ENSMUSG00000020198;ENSMUSG00000020894;ENSMUSG00000021363;ENSMUSG00000022338;ENSMUSG00000024109;ENSMUSG00000024287;ENSMUSG00000024873;ENSMUSG00000025035;ENSMUSG00000025468;ENSMUSG00000025920;ENSMUSG00000026514;ENSMUSG00000027273;ENSMUSG00000027692;ENSMUSG00000027778;ENSMUSG00000028576;ENSMUSG00000029053;…
GO:0031333	negative regulation of protein complex assembly	34	145	1.40038e-08	6.27799e-07	ENSMUSG00000006304;ENSMUSG00000011751;ENSMUSG00000013921;ENSMUSG00000015222;ENSMUSG00000015733;ENSMUSG00000015766;ENSMUSG00000019970;ENSMUSG00000020315;ENSMUSG00000021071;ENSMUSG00000021338;ENSMUSG00000022037;ENSMUSG00000022099;ENSMUSG00000024423;ENSMUSG00000024544;ENSMUSG00000025235;ENSMUSG00000025889;ENSMUSG00000027500;ENSMUSG00000028266;ENSMUSG00000028832;ENSMUSG00000029053;ENSMUSG00000030000;…
GO:0048869	cellular developmental process	449	4377	1.45638e-08	6.46734e-07	ENSMUSG00000000058;ENSMUSG00000000402;ENSMUSG00000000838;ENSMUSG00000000861;ENSMUSG00000001366;ENSMUSG00000002190;ENSMUSG00000002546;ENSMUSG00000002799;ENSMUSG00000003269;ENSMUSG00000003271;ENSMUSG00000003410;ENSMUSG00000003423;ENSMUSG00000003948;ENSMUSG00000003949;ENSMUSG00000004771;ENSMUSG00000004846;ENSMUSG00000005125;ENSMUSG00000005148;ENSMUSG00000005360;ENSMUSG00000005583;ENSMUSG00000005610;…
GO:0051493	regulation of cytoskeleton organization	83	541	1.45788e-08	6.46734e-07	ENSMUSG00000001774;ENSMUSG00000004843;ENSMUSG00000005583;ENSMUSG00000006304;ENSMUSG00000006412;ENSMUSG00000006699;ENSMUSG00000007655;ENSMUSG00000008475;ENSMUSG00000009292;ENSMUSG00000009376;ENSMUSG00000011589;ENSMUSG00000011751;ENSMUSG00000013921;ENSMUSG00000015222;ENSMUSG00000015733;ENSMUSG00000015766;ENSMUSG00000015932;ENSMUSG00000018012;ENSMUSG00000018411;ENSMUSG00000019970;ENSMUSG00000019997;…
GO:0032271	regulation of protein polymerization	44	218	1.57268e-08	6.94027e-07	ENSMUSG00000006304;ENSMUSG00000007655;ENSMUSG00000008475;ENSMUSG00000009376;ENSMUSG00000011751;ENSMUSG00000013921;ENSMUSG00000015222;ENSMUSG00000015733;ENSMUSG00000015766;ENSMUSG00000018012;ENSMUSG00000018411;ENSMUSG00000019970;ENSMUSG00000020152;ENSMUSG00000020181;ENSMUSG00000020315;ENSMUSG00000021068;ENSMUSG00000021270;ENSMUSG00000021338;ENSMUSG00000021690;ENSMUSG00000021936;ENSMUSG00000022099;…
GO:0030516	regulation of axon extension	28	106	1.66366e-08	7.30372e-07	ENSMUSG00000004771;ENSMUSG00000005610;ENSMUSG00000015222;ENSMUSG00000015291;ENSMUSG00000015829;ENSMUSG00000018411;ENSMUSG00000018507;ENSMUSG00000018820;ENSMUSG00000020458;ENSMUSG00000022048;ENSMUSG00000023951;ENSMUSG00000025810;ENSMUSG00000026341;ENSMUSG00000028064;ENSMUSG00000028780;ENSMUSG00000028969;ENSMUSG00000029005;ENSMUSG00000029291;ENSMUSG00000029765;ENSMUSG00000030774;ENSMUSG00000031292;…
GO:0051961	negative regulation of nervous system development	59	337	1.68725e-08	7.36913e-07	ENSMUSG00000000861;ENSMUSG00000003269;ENSMUSG00000006711;ENSMUSG00000007655;ENSMUSG00000014554;ENSMUSG00000015222;ENSMUSG00000015291;ENSMUSG00000015829;ENSMUSG00000016256;ENSMUSG00000018217;ENSMUSG00000019777;ENSMUSG00000020458;ENSMUSG00000020644;ENSMUSG00000020838;ENSMUSG00000020932;ENSMUSG00000021701;ENSMUSG00000024256;ENSMUSG00000024261;ENSMUSG00000024501;ENSMUSG00000025810;ENSMUSG00000026235;…
GO:0015833	peptide transport	210	1783	1.74404e-08	7.57809e-07	ENSMUSG00000001467;ENSMUSG00000001552;ENSMUSG00000001998;ENSMUSG00000002015;ENSMUSG00000002319;ENSMUSG00000002546;ENSMUSG00000004626;ENSMUSG00000004698;ENSMUSG00000004771;ENSMUSG00000004843;ENSMUSG00000004980;ENSMUSG00000006304;ENSMUSG00000006699;ENSMUSG00000006740;ENSMUSG00000007207;ENSMUSG00000007682;ENSMUSG00000009292;ENSMUSG00000013921;ENSMUSG00000015243;ENSMUSG00000015291;ENSMUSG00000015568;…
GO:0009653	anatomical structure morphogenesis	287	2596	1.76629e-08	7.63559e-07	ENSMUSG00000000861;ENSMUSG00000001552;ENSMUSG00000002546;ENSMUSG00000002799;ENSMUSG00000004565;ENSMUSG00000004698;ENSMUSG00000004771;ENSMUSG00000004846;ENSMUSG00000005148;ENSMUSG00000005360;ENSMUSG00000005583;ENSMUSG00000005610;ENSMUSG00000006219;ENSMUSG00000006304;ENSMUSG00000006699;ENSMUSG00000007655;ENSMUSG00000008136;ENSMUSG00000008855;ENSMUSG00000008859;ENSMUSG00000009376;ENSMUSG00000009741;…
GO:1903827	regulation of cellular protein localization	79	508	1.78332e-08	7.67011e-07	ENSMUSG00000000058;ENSMUSG00000001552;ENSMUSG00000002015;ENSMUSG00000002083;ENSMUSG00000004771;ENSMUSG00000006304;ENSMUSG00000006699;ENSMUSG00000006740;ENSMUSG00000007739;ENSMUSG00000013921;ENSMUSG00000015222;ENSMUSG00000015291;ENSMUSG00000017400;ENSMUSG00000017412;ENSMUSG00000018395;ENSMUSG00000018411;ENSMUSG00000019998;ENSMUSG00000020122;ENSMUSG00000020315;ENSMUSG00000020386;ENSMUSG00000020458;…
GO:0051270	regulation of cellular component movement	133	1010	1.79541e-08	7.68308e-07	ENSMUSG00000001552;ENSMUSG00000004698;ENSMUSG00000004771;ENSMUSG00000005583;ENSMUSG00000006304;ENSMUSG00000007655;ENSMUSG00000008855;ENSMUSG00000009376;ENSMUSG00000014075;ENSMUSG00000015222;ENSMUSG00000018395;ENSMUSG00000018411;ENSMUSG00000019699;ENSMUSG00000019889;ENSMUSG00000019899;ENSMUSG00000019966;ENSMUSG00000020074;ENSMUSG00000020122;ENSMUSG00000020151;ENSMUSG00000020181;ENSMUSG00000020189;…
GO:0051966	regulation of synaptic transmission, glutamatergic	22	70	1.82101e-08	7.75348e-07	ENSMUSG00000003974;ENSMUSG00000005583;ENSMUSG00000007617;ENSMUSG00000015829;ENSMUSG00000020122;ENSMUSG00000023192;ENSMUSG00000024109;ENSMUSG00000024256;ENSMUSG00000025892;ENSMUSG00000028969;ENSMUSG00000031214;ENSMUSG00000037541;ENSMUSG00000038738;ENSMUSG00000040373;ENSMUSG00000042632;ENSMUSG00000044288;ENSMUSG00000049583;ENSMUSG00000055254;ENSMUSG00000056073;ENSMUSG00000056755;ENSMUSG00000059456;…
GO:0007155	cell adhesion	160	1276	1.85027e-08	7.83866e-07	ENSMUSG00000000402;ENSMUSG00000001552;ENSMUSG00000002799;ENSMUSG00000003269;ENSMUSG00000003847;ENSMUSG00000004892;ENSMUSG00000006219;ENSMUSG00000006304;ENSMUSG00000006699;ENSMUSG00000007655;ENSMUSG00000013033;ENSMUSG00000014956;ENSMUSG00000015829;ENSMUSG00000016493;ENSMUSG00000018001;ENSMUSG00000018012;ENSMUSG00000018171;ENSMUSG00000019889;ENSMUSG00000019899;ENSMUSG00000019907;ENSMUSG00000019966;…
GO:0048488	synaptic vesicle endocytosis	20	59	1.89246e-08	7.93802e-07	ENSMUSG00000004961;ENSMUSG00000020368;ENSMUSG00000021816;ENSMUSG00000022789;ENSMUSG00000022957;ENSMUSG00000024290;ENSMUSG00000024381;ENSMUSG00000024743;ENSMUSG00000025889;ENSMUSG00000026150;ENSMUSG00000027438;ENSMUSG00000028488;ENSMUSG00000028969;ENSMUSG00000031214;ENSMUSG00000039361;ENSMUSG00000040722;ENSMUSG00000041685;ENSMUSG00000047139;ENSMUSG00000063887;ENSMUSG00000111375
GO:0140238	presynaptic endocytosis	20	59	1.89246e-08	7.93802e-07	ENSMUSG00000004961;ENSMUSG00000020368;ENSMUSG00000021816;ENSMUSG00000022789;ENSMUSG00000022957;ENSMUSG00000024290;ENSMUSG00000024381;ENSMUSG00000024743;ENSMUSG00000025889;ENSMUSG00000026150;ENSMUSG00000027438;ENSMUSG00000028488;ENSMUSG00000028969;ENSMUSG00000031214;ENSMUSG00000039361;ENSMUSG00000040722;ENSMUSG00000041685;ENSMUSG00000047139;ENSMUSG00000063887;ENSMUSG00000111375
GO:0022610	biological adhesion	161	1287	1.95401e-08	8.15584e-07	ENSMUSG00000000402;ENSMUSG00000001552;ENSMUSG00000002799;ENSMUSG00000003269;ENSMUSG00000003847;ENSMUSG00000004892;ENSMUSG00000006219;ENSMUSG00000006304;ENSMUSG00000006699;ENSMUSG00000007655;ENSMUSG00000013033;ENSMUSG00000014956;ENSMUSG00000015829;ENSMUSG00000016493;ENSMUSG00000018001;ENSMUSG00000018012;ENSMUSG00000018171;ENSMUSG00000019889;ENSMUSG00000019899;ENSMUSG00000019907;ENSMUSG00000019966;…
GO:0015031	protein transport	205	1735	2.0566e-08	8.54197e-07	ENSMUSG00000001467;ENSMUSG00000001552;ENSMUSG00000001998;ENSMUSG00000002015;ENSMUSG00000002319;ENSMUSG00000002546;ENSMUSG00000004626;ENSMUSG00000004698;ENSMUSG00000004771;ENSMUSG00000004843;ENSMUSG00000004980;ENSMUSG00000006304;ENSMUSG00000006699;ENSMUSG00000006740;ENSMUSG00000007207;ENSMUSG00000009292;ENSMUSG00000013921;ENSMUSG00000015243;ENSMUSG00000015291;ENSMUSG00000015568;ENSMUSG00000015968;…
GO:0045956	positive regulation of calcium ion-dependent exocytosis	14	30	2.26022e-08	9.3419e-07	ENSMUSG00000004113;ENSMUSG00000007207;ENSMUSG00000015968;ENSMUSG00000017412;ENSMUSG00000020848;ENSMUSG00000022416;ENSMUSG00000022789;ENSMUSG00000024261;ENSMUSG00000024743;ENSMUSG00000028969;ENSMUSG00000040722;ENSMUSG00000044288;ENSMUSG00000054423;ENSMUSG00000063887
GO:0016050	vesicle organization	47	244	2.3983e-08	9.86447e-07	ENSMUSG00000000058;ENSMUSG00000004771;ENSMUSG00000004843;ENSMUSG00000006740;ENSMUSG00000007207;ENSMUSG00000013495;ENSMUSG00000015243;ENSMUSG00000020149;ENSMUSG00000020198;ENSMUSG00000020386;ENSMUSG00000020848;ENSMUSG00000020894;ENSMUSG00000020986;ENSMUSG00000021071;ENSMUSG00000021567;ENSMUSG00000022757;ENSMUSG00000024261;ENSMUSG00000024743;ENSMUSG00000025188;ENSMUSG00000025889;ENSMUSG00000026872;…
GO:0031644	regulation of neurological system process	36	163	2.82797e-08	1.15755e-06	ENSMUSG00000000326;ENSMUSG00000000838;ENSMUSG00000003974;ENSMUSG00000007207;ENSMUSG00000007617;ENSMUSG00000015829;ENSMUSG00000020458;ENSMUSG00000022494;ENSMUSG00000024109;ENSMUSG00000024873;ENSMUSG00000026959;ENSMUSG00000027533;ENSMUSG00000027568;ENSMUSG00000028864;ENSMUSG00000029053;ENSMUSG00000029071;ENSMUSG00000029361;ENSMUSG00000030098;ENSMUSG00000030806;ENSMUSG00000032532;ENSMUSG00000037362;…
GO:0050772	positive regulation of axonogenesis	26	96	3.06559e-08	1.24879e-06	ENSMUSG00000000861;ENSMUSG00000002546;ENSMUSG00000004771;ENSMUSG00000005610;ENSMUSG00000015291;ENSMUSG00000018411;ENSMUSG00000018507;ENSMUSG00000018820;ENSMUSG00000021068;ENSMUSG00000022055;ENSMUSG00000022860;ENSMUSG00000023951;ENSMUSG00000025810;ENSMUSG00000026872;ENSMUSG00000029291;ENSMUSG00000029765;ENSMUSG00000030774;ENSMUSG00000031292;ENSMUSG00000031398;ENSMUSG00000039361;ENSMUSG00000041362;…
GO:0097061	dendritic spine organization	24	84	3.34298e-08	1.3518e-06	ENSMUSG00000006699;ENSMUSG00000007617;ENSMUSG00000020152;ENSMUSG00000022240;ENSMUSG00000022789;ENSMUSG00000025920;ENSMUSG00000026235;ENSMUSG00000026341;ENSMUSG00000026959;ENSMUSG00000028613;ENSMUSG00000028969;ENSMUSG00000029071;ENSMUSG00000031012;ENSMUSG00000031696;ENSMUSG00000037541;ENSMUSG00000038738;ENSMUSG00000039671;ENSMUSG00000042589;ENSMUSG00000057897;ENSMUSG00000061751;ENSMUSG00000063887;…
GO:0032272	negative regulation of protein polymerization	23	78	3.35038e-08	1.3518e-06	ENSMUSG00000006304;ENSMUSG00000011751;ENSMUSG00000013921;ENSMUSG00000015222;ENSMUSG00000015733;ENSMUSG00000015766;ENSMUSG00000019970;ENSMUSG00000020315;ENSMUSG00000021338;ENSMUSG00000022099;ENSMUSG00000025235;ENSMUSG00000025889;ENSMUSG00000027500;ENSMUSG00000028832;ENSMUSG00000030000;ENSMUSG00000032186;ENSMUSG00000032366;ENSMUSG00000040811;ENSMUSG00000049775;ENSMUSG00000057738;ENSMUSG00000058587;…
GO:0046903	secretion	149	1180	3.79389e-08	1.52349e-06	ENSMUSG00000000326;ENSMUSG00000000486;ENSMUSG00000001467;ENSMUSG00000003863;ENSMUSG00000004113;ENSMUSG00000004626;ENSMUSG00000004698;ENSMUSG00000004771;ENSMUSG00000004961;ENSMUSG00000005583;ENSMUSG00000006567;ENSMUSG00000006740;ENSMUSG00000007021;ENSMUSG00000007207;ENSMUSG00000007655;ENSMUSG00000007682;ENSMUSG00000008859;ENSMUSG00000009292;ENSMUSG00000015243;ENSMUSG00000015568;ENSMUSG00000015968;…
GO:0097435	supramolecular fiber organization	95	662	3.91069e-08	1.56298e-06	ENSMUSG00000002020;ENSMUSG00000002546;ENSMUSG00000004771;ENSMUSG00000004846;ENSMUSG00000005583;ENSMUSG00000006304;ENSMUSG00000006699;ENSMUSG00000007655;ENSMUSG00000008475;ENSMUSG00000009376;ENSMUSG00000011589;ENSMUSG00000011751;ENSMUSG00000013921;ENSMUSG00000015222;ENSMUSG00000015733;ENSMUSG00000015766;ENSMUSG00000015932;ENSMUSG00000016382;ENSMUSG00000018012;ENSMUSG00000018411;ENSMUSG00000019970;…
GO:0017158	regulation of calcium ion-dependent exocytosis	31	130	3.96603e-08	1.56638e-06	ENSMUSG00000004113;ENSMUSG00000004961;ENSMUSG00000007207;ENSMUSG00000015968;ENSMUSG00000017412;ENSMUSG00000019790;ENSMUSG00000020431;ENSMUSG00000020848;ENSMUSG00000020894;ENSMUSG00000021071;ENSMUSG00000021721;ENSMUSG00000022416;ENSMUSG00000022789;ENSMUSG00000024261;ENSMUSG00000024743;ENSMUSG00000027438;ENSMUSG00000028969;ENSMUSG00000029071;ENSMUSG00000029503;ENSMUSG00000030806;ENSMUSG00000031012;…
GO:0061025	membrane fusion	31	130	3.96603e-08	1.56638e-06	ENSMUSG00000000058;ENSMUSG00000006740;ENSMUSG00000007207;ENSMUSG00000013495;ENSMUSG00000019998;ENSMUSG00000020848;ENSMUSG00000020894;ENSMUSG00000021071;ENSMUSG00000021567;ENSMUSG00000022789;ENSMUSG00000024261;ENSMUSG00000024743;ENSMUSG00000025473;ENSMUSG00000025889;ENSMUSG00000027273;ENSMUSG00000027522;ENSMUSG00000028243;ENSMUSG00000028879;ENSMUSG00000029407;ENSMUSG00000029428;ENSMUSG00000030279;…
GO:0042886	amide transport	211	1812	3.97464e-08	1.56638e-06	ENSMUSG00000001467;ENSMUSG00000001552;ENSMUSG00000001998;ENSMUSG00000002015;ENSMUSG00000002319;ENSMUSG00000002546;ENSMUSG00000004626;ENSMUSG00000004698;ENSMUSG00000004771;ENSMUSG00000004843;ENSMUSG00000004980;ENSMUSG00000006304;ENSMUSG00000006699;ENSMUSG00000006740;ENSMUSG00000007207;ENSMUSG00000007682;ENSMUSG00000009292;ENSMUSG00000010064;ENSMUSG00000013921;ENSMUSG00000015243;ENSMUSG00000015291;…
GO:0065009	regulation of molecular function	334	3131	4.21377e-08	1.65293e-06	ENSMUSG00000000058;ENSMUSG00000000308;ENSMUSG00000000838;ENSMUSG00000001175;ENSMUSG00000001552;ENSMUSG00000001774;ENSMUSG00000002015;ENSMUSG00000002083;ENSMUSG00000002546;ENSMUSG00000002658;ENSMUSG00000002799;ENSMUSG00000002997;ENSMUSG00000003423;ENSMUSG00000003948;ENSMUSG00000004035;ENSMUSG00000004535;ENSMUSG00000004677;ENSMUSG00000004698;ENSMUSG00000004980;ENSMUSG00000005583;ENSMUSG00000006699;…
GO:0061024	membrane organization	104	747	4.30461e-08	1.68078e-06	ENSMUSG00000000058;ENSMUSG00000001248;ENSMUSG00000002083;ENSMUSG00000004771;ENSMUSG00000004843;ENSMUSG00000005125;ENSMUSG00000006699;ENSMUSG00000006740;ENSMUSG00000007207;ENSMUSG00000007655;ENSMUSG00000011751;ENSMUSG00000013089;ENSMUSG00000013495;ENSMUSG00000015243;ENSMUSG00000018012;ENSMUSG00000018340;ENSMUSG00000019873;ENSMUSG00000019998;ENSMUSG00000020149;ENSMUSG00000020198;ENSMUSG00000020315;…
GO:0030705	cytoskeleton-dependent intracellular transport	35	159	4.79184e-08	1.86245e-06	ENSMUSG00000006699;ENSMUSG00000006740;ENSMUSG00000014075;ENSMUSG00000014232;ENSMUSG00000015222;ENSMUSG00000018395;ENSMUSG00000018411;ENSMUSG00000020149;ENSMUSG00000020198;ENSMUSG00000021363;ENSMUSG00000022055;ENSMUSG00000022340;ENSMUSG00000024873;ENSMUSG00000025035;ENSMUSG00000025241;ENSMUSG00000025920;ENSMUSG00000026131;ENSMUSG00000026426;ENSMUSG00000027778;ENSMUSG00000028576;ENSMUSG00000029053;…
GO:0010970	transport along microtubule	33	145	4.92713e-08	1.90628e-06	ENSMUSG00000006699;ENSMUSG00000006740;ENSMUSG00000014075;ENSMUSG00000014232;ENSMUSG00000015222;ENSMUSG00000018395;ENSMUSG00000018411;ENSMUSG00000020149;ENSMUSG00000020198;ENSMUSG00000021363;ENSMUSG00000022055;ENSMUSG00000022340;ENSMUSG00000024873;ENSMUSG00000025035;ENSMUSG00000025241;ENSMUSG00000025920;ENSMUSG00000026131;ENSMUSG00000026426;ENSMUSG00000027778;ENSMUSG00000028576;ENSMUSG00000029053;…
GO:0050793	regulation of developmental process	295	2712	5.21188e-08	2.00729e-06	ENSMUSG00000000838;ENSMUSG00000000861;ENSMUSG00000001552;ENSMUSG00000002546;ENSMUSG00000003269;ENSMUSG00000003271;ENSMUSG00000003948;ENSMUSG00000004698;ENSMUSG00000004771;ENSMUSG00000005148;ENSMUSG00000005583;ENSMUSG00000005610;ENSMUSG00000006219;ENSMUSG00000006304;ENSMUSG00000006699;ENSMUSG00000006711;ENSMUSG00000007038;ENSMUSG00000007655;ENSMUSG00000008658;ENSMUSG00000008855;ENSMUSG00000010086;…
GO:0048814	regulation of dendrite morphogenesis	27	105	5.50903e-08	2.11213e-06	ENSMUSG00000019970;ENSMUSG00000020152;ENSMUSG00000021301;ENSMUSG00000022789;ENSMUSG00000025920;ENSMUSG00000026235;ENSMUSG00000026341;ENSMUSG00000026959;ENSMUSG00000027692;ENSMUSG00000028161;ENSMUSG00000028399;ENSMUSG00000028613;ENSMUSG00000028969;ENSMUSG00000031012;ENSMUSG00000031157;ENSMUSG00000031292;ENSMUSG00000033569;ENSMUSG00000041710;ENSMUSG00000042589;ENSMUSG00000042807;ENSMUSG00000051412;…
GO:0099172	presynapse organization	19	57	5.83121e-08	2.22195e-06	ENSMUSG00000016382;ENSMUSG00000022514;ENSMUSG00000024109;ENSMUSG00000025555;ENSMUSG00000025889;ENSMUSG00000028399;ENSMUSG00000029071;ENSMUSG00000031696;ENSMUSG00000032076;ENSMUSG00000034912;ENSMUSG00000035653;ENSMUSG00000036790;ENSMUSG00000039361;ENSMUSG00000048304;ENSMUSG00000053825;ENSMUSG00000059146;ENSMUSG00000060780;ENSMUSG00000063887;ENSMUSG00000075478
GO:0035637	multicellular organismal signaling	32	139	5.87221e-08	2.22195e-06	ENSMUSG00000000838;ENSMUSG00000001552;ENSMUSG00000007655;ENSMUSG00000011751;ENSMUSG00000015829;ENSMUSG00000015968;ENSMUSG00000017412;ENSMUSG00000020635;ENSMUSG00000022416;ENSMUSG00000022865;ENSMUSG00000024381;ENSMUSG00000029503;ENSMUSG00000029862;ENSMUSG00000032826;ENSMUSG00000038260;ENSMUSG00000040118;ENSMUSG00000040373;ENSMUSG00000040407;ENSMUSG00000041695;ENSMUSG00000044393;ENSMUSG00000049281;…
GO:0099111	microtubule-based transport	33	146	5.87415e-08	2.22195e-06	ENSMUSG00000006699;ENSMUSG00000006740;ENSMUSG00000014075;ENSMUSG00000014232;ENSMUSG00000015222;ENSMUSG00000018395;ENSMUSG00000018411;ENSMUSG00000020149;ENSMUSG00000020198;ENSMUSG00000021363;ENSMUSG00000022055;ENSMUSG00000022340;ENSMUSG00000024873;ENSMUSG00000025035;ENSMUSG00000025241;ENSMUSG00000025920;ENSMUSG00000026131;ENSMUSG00000026426;ENSMUSG00000027778;ENSMUSG00000028576;ENSMUSG00000029053;…
GO:0048588	developmental cell growth	47	252	6.72176e-08	2.53126e-06	ENSMUSG00000000861;ENSMUSG00000004771;ENSMUSG00000005610;ENSMUSG00000015222;ENSMUSG00000015291;ENSMUSG00000015829;ENSMUSG00000018411;ENSMUSG00000018507;ENSMUSG00000018820;ENSMUSG00000020458;ENSMUSG00000020640;ENSMUSG00000021068;ENSMUSG00000021270;ENSMUSG00000022048;ENSMUSG00000022636;ENSMUSG00000023951;ENSMUSG00000024261;ENSMUSG00000024423;ENSMUSG00000025810;ENSMUSG00000026341;ENSMUSG00000026452;…
GO:0060998	regulation of dendritic spine development	24	87	7.02347e-08	2.63318e-06	ENSMUSG00000000838;ENSMUSG00000005583;ENSMUSG00000005610;ENSMUSG00000019777;ENSMUSG00000020152;ENSMUSG00000021701;ENSMUSG00000022789;ENSMUSG00000022957;ENSMUSG00000025920;ENSMUSG00000026235;ENSMUSG00000026341;ENSMUSG00000028613;ENSMUSG00000028969;ENSMUSG00000031012;ENSMUSG00000031292;ENSMUSG00000037541;ENSMUSG00000038738;ENSMUSG00000039671;ENSMUSG00000042589;ENSMUSG00000057897;ENSMUSG00000061751;…
GO:0051240	positive regulation of multicellular organismal process	215	1868	7.30647e-08	2.72721e-06	ENSMUSG00000000861;ENSMUSG00000001552;ENSMUSG00000002546;ENSMUSG00000003948;ENSMUSG00000004698;ENSMUSG00000004771;ENSMUSG00000005583;ENSMUSG00000005610;ENSMUSG00000006699;ENSMUSG00000007038;ENSMUSG00000007207;ENSMUSG00000007655;ENSMUSG00000007682;ENSMUSG00000009376;ENSMUSG00000010086;ENSMUSG00000011751;ENSMUSG00000013033;ENSMUSG00000013089;ENSMUSG00000015291;ENSMUSG00000015568;ENSMUSG00000015829;…
GO:0060996	dendritic spine development	28	114	9.08883e-08	3.37762e-06	ENSMUSG00000000838;ENSMUSG00000005583;ENSMUSG00000005610;ENSMUSG00000006699;ENSMUSG00000019777;ENSMUSG00000020152;ENSMUSG00000021701;ENSMUSG00000022240;ENSMUSG00000022789;ENSMUSG00000022957;ENSMUSG00000025920;ENSMUSG00000026235;ENSMUSG00000026341;ENSMUSG00000028613;ENSMUSG00000028969;ENSMUSG00000029071;ENSMUSG00000031012;ENSMUSG00000031278;ENSMUSG00000031292;ENSMUSG00000037541;ENSMUSG00000038738;…
GO:1903829	positive regulation of cellular protein localization	52	295	9.36847e-08	3.46633e-06	ENSMUSG00000000058;ENSMUSG00000001552;ENSMUSG00000002015;ENSMUSG00000002083;ENSMUSG00000004771;ENSMUSG00000006304;ENSMUSG00000006699;ENSMUSG00000006740;ENSMUSG00000007739;ENSMUSG00000013921;ENSMUSG00000017400;ENSMUSG00000017412;ENSMUSG00000018395;ENSMUSG00000018411;ENSMUSG00000020122;ENSMUSG00000020315;ENSMUSG00000020386;ENSMUSG00000020458;ENSMUSG00000020484;ENSMUSG00000020849;ENSMUSG00000020894;…
GO:0051258	protein polymerization	50	279	9.65455e-08	3.55665e-06	ENSMUSG00000002546;ENSMUSG00000006304;ENSMUSG00000007655;ENSMUSG00000008475;ENSMUSG00000009376;ENSMUSG00000011751;ENSMUSG00000013921;ENSMUSG00000015222;ENSMUSG00000015733;ENSMUSG00000015766;ENSMUSG00000018012;ENSMUSG00000018411;ENSMUSG00000019970;ENSMUSG00000020152;ENSMUSG00000020181;ENSMUSG00000020315;ENSMUSG00000021068;ENSMUSG00000021270;ENSMUSG00000021338;ENSMUSG00000021690;ENSMUSG00000021936;…
GO:0017157	regulation of exocytosis	44	232	1.06105e-07	3.89189e-06	ENSMUSG00000000486;ENSMUSG00000004113;ENSMUSG00000004626;ENSMUSG00000004961;ENSMUSG00000007207;ENSMUSG00000008859;ENSMUSG00000015968;ENSMUSG00000017412;ENSMUSG00000019790;ENSMUSG00000020431;ENSMUSG00000020486;ENSMUSG00000020848;ENSMUSG00000020894;ENSMUSG00000021071;ENSMUSG00000021357;ENSMUSG00000021721;ENSMUSG00000022416;ENSMUSG00000022789;ENSMUSG00000024261;ENSMUSG00000024743;ENSMUSG00000025889;…
GO:0043085	positive regulation of catalytic activity	159	1300	1.06565e-07	3.89194e-06	ENSMUSG00000000058;ENSMUSG00000002015;ENSMUSG00000002083;ENSMUSG00000002658;ENSMUSG00000003423;ENSMUSG00000003948;ENSMUSG00000004677;ENSMUSG00000004980;ENSMUSG00000005583;ENSMUSG00000006699;ENSMUSG00000007655;ENSMUSG00000007739;ENSMUSG00000010057;ENSMUSG00000011831;ENSMUSG00000014782;ENSMUSG00000015291;ENSMUSG00000015968;ENSMUSG00000018326;ENSMUSG00000019478;ENSMUSG00000019790;ENSMUSG00000019877;…
GO:1902903	regulation of supramolecular fiber organization	59	355	1.13121e-07	4.11362e-06	ENSMUSG00000005583;ENSMUSG00000006304;ENSMUSG00000007655;ENSMUSG00000008475;ENSMUSG00000009376;ENSMUSG00000011751;ENSMUSG00000013921;ENSMUSG00000015222;ENSMUSG00000015733;ENSMUSG00000015766;ENSMUSG00000015932;ENSMUSG00000018012;ENSMUSG00000018411;ENSMUSG00000019970;ENSMUSG00000019997;ENSMUSG00000020152;ENSMUSG00000020181;ENSMUSG00000020315;ENSMUSG00000021068;ENSMUSG00000021338;ENSMUSG00000021690;…
GO:1902803	regulation of synaptic vesicle transport	26	102	1.16866e-07	4.23165e-06	ENSMUSG00000004113;ENSMUSG00000007207;ENSMUSG00000015222;ENSMUSG00000015968;ENSMUSG00000017412;ENSMUSG00000019790;ENSMUSG00000020431;ENSMUSG00000021721;ENSMUSG00000022789;ENSMUSG00000024261;ENSMUSG00000024743;ENSMUSG00000024873;ENSMUSG00000027438;ENSMUSG00000028969;ENSMUSG00000029071;ENSMUSG00000029503;ENSMUSG00000030806;ENSMUSG00000031012;ENSMUSG00000033615;ENSMUSG00000034799;ENSMUSG00000035226;…
GO:0070838	divalent metal ion transport	73	477	1.19122e-07	4.29498e-06	ENSMUSG00000001175;ENSMUSG00000002083;ENSMUSG00000004035;ENSMUSG00000004110;ENSMUSG00000004113;ENSMUSG00000007617;ENSMUSG00000007655;ENSMUSG00000009292;ENSMUSG00000015968;ENSMUSG00000017400;ENSMUSG00000017412;ENSMUSG00000018340;ENSMUSG00000018507;ENSMUSG00000019943;ENSMUSG00000019997;ENSMUSG00000020198;ENSMUSG00000020577;ENSMUSG00000020599;ENSMUSG00000020635;ENSMUSG00000020734;ENSMUSG00000020849;…
GO:0072659	protein localization to plasma membrane	49	273	1.231e-07	4.41961e-06	ENSMUSG00000001552;ENSMUSG00000004771;ENSMUSG00000006740;ENSMUSG00000011751;ENSMUSG00000013921;ENSMUSG00000017400;ENSMUSG00000018820;ENSMUSG00000019998;ENSMUSG00000020122;ENSMUSG00000020315;ENSMUSG00000020894;ENSMUSG00000020986;ENSMUSG00000021567;ENSMUSG00000022505;ENSMUSG00000023175;ENSMUSG00000024044;ENSMUSG00000024109;ENSMUSG00000024290;ENSMUSG00000026341;ENSMUSG00000026576;ENSMUSG00000027692;…
GO:1900449	regulation of glutamate receptor signaling pathway	17	49	1.48949e-07	5.3251e-06	ENSMUSG00000005583;ENSMUSG00000020599;ENSMUSG00000020827;ENSMUSG00000022494;ENSMUSG00000024109;ENSMUSG00000024873;ENSMUSG00000026514;ENSMUSG00000028756;ENSMUSG00000034799;ENSMUSG00000036902;ENSMUSG00000037541;ENSMUSG00000038738;ENSMUSG00000040373;ENSMUSG00000053550;ENSMUSG00000059456;ENSMUSG00000063887;ENSMUSG00000079037
GO:0072511	divalent inorganic cation transport	73	480	1.53393e-07	5.46092e-06	ENSMUSG00000001175;ENSMUSG00000002083;ENSMUSG00000004035;ENSMUSG00000004110;ENSMUSG00000004113;ENSMUSG00000007617;ENSMUSG00000007655;ENSMUSG00000009292;ENSMUSG00000015968;ENSMUSG00000017400;ENSMUSG00000017412;ENSMUSG00000018340;ENSMUSG00000018507;ENSMUSG00000019943;ENSMUSG00000019997;ENSMUSG00000020198;ENSMUSG00000020577;ENSMUSG00000020599;ENSMUSG00000020635;ENSMUSG00000020734;ENSMUSG00000020849;…
GO:0010647	positive regulation of cell communication	199	1719	1.56615e-07	5.55231e-06	ENSMUSG00000000058;ENSMUSG00000002015;ENSMUSG00000002083;ENSMUSG00000002799;ENSMUSG00000003423;ENSMUSG00000003657;ENSMUSG00000003847;ENSMUSG00000004035;ENSMUSG00000004113;ENSMUSG00000005360;ENSMUSG00000005583;ENSMUSG00000006699;ENSMUSG00000006740;ENSMUSG00000007207;ENSMUSG00000007655;ENSMUSG00000007888;ENSMUSG00000009292;ENSMUSG00000015766;ENSMUSG00000015829;ENSMUSG00000015968;ENSMUSG00000016763;…
GO:0099174	regulation of presynapse organization	15	39	1.67975e-07	5.93021e-06	ENSMUSG00000022514;ENSMUSG00000024109;ENSMUSG00000025555;ENSMUSG00000025889;ENSMUSG00000028399;ENSMUSG00000031696;ENSMUSG00000034912;ENSMUSG00000035653;ENSMUSG00000036790;ENSMUSG00000039361;ENSMUSG00000048304;ENSMUSG00000059146;ENSMUSG00000060780;ENSMUSG00000063887;ENSMUSG00000075478
GO:0071705	nitrogen compound transport	238	2133	1.76927e-07	6.22033e-06	ENSMUSG00000001467;ENSMUSG00000001552;ENSMUSG00000001998;ENSMUSG00000002015;ENSMUSG00000002319;ENSMUSG00000002546;ENSMUSG00000004626;ENSMUSG00000004698;ENSMUSG00000004771;ENSMUSG00000004843;ENSMUSG00000004961;ENSMUSG00000004980;ENSMUSG00000005360;ENSMUSG00000006304;ENSMUSG00000006699;ENSMUSG00000006740;ENSMUSG00000007207;ENSMUSG00000007682;ENSMUSG00000009292;ENSMUSG00000010064;ENSMUSG00000013921;…
GO:0106027	neuron projection organization	24	91	1.78019e-07	6.23287e-06	ENSMUSG00000006699;ENSMUSG00000007617;ENSMUSG00000020152;ENSMUSG00000022240;ENSMUSG00000022789;ENSMUSG00000025920;ENSMUSG00000026235;ENSMUSG00000026341;ENSMUSG00000026959;ENSMUSG00000028613;ENSMUSG00000028969;ENSMUSG00000029071;ENSMUSG00000031012;ENSMUSG00000031696;ENSMUSG00000037541;ENSMUSG00000038738;ENSMUSG00000039671;ENSMUSG00000042589;ENSMUSG00000057897;ENSMUSG00000061751;ENSMUSG00000063887;…
GO:0060271	cilium assembly	51	293	1.86817e-07	6.51401e-06	ENSMUSG00000008892;ENSMUSG00000014075;ENSMUSG00000014232;ENSMUSG00000018395;ENSMUSG00000020152;ENSMUSG00000020390;ENSMUSG00000020990;ENSMUSG00000021114;ENSMUSG00000021363;ENSMUSG00000022064;ENSMUSG00000022262;ENSMUSG00000022621;ENSMUSG00000022663;ENSMUSG00000023966;ENSMUSG00000025035;ENSMUSG00000025085;ENSMUSG00000025235;ENSMUSG00000025505;ENSMUSG00000026341;ENSMUSG00000026504;ENSMUSG00000027676;…
GO:0006906	vesicle fusion	23	85	1.92535e-07	6.65857e-06	ENSMUSG00000000058;ENSMUSG00000006740;ENSMUSG00000007207;ENSMUSG00000013495;ENSMUSG00000020848;ENSMUSG00000020894;ENSMUSG00000021071;ENSMUSG00000021567;ENSMUSG00000024261;ENSMUSG00000024743;ENSMUSG00000025889;ENSMUSG00000027273;ENSMUSG00000027522;ENSMUSG00000028879;ENSMUSG00000029407;ENSMUSG00000030279;ENSMUSG00000030805;ENSMUSG00000030806;ENSMUSG00000033615;ENSMUSG00000033721;ENSMUSG00000041236;…
GO:0031110	regulation of microtubule polymerization or depolymerization	23	85	1.92535e-07	6.65857e-06	ENSMUSG00000007655;ENSMUSG00000009376;ENSMUSG00000013921;ENSMUSG00000015222;ENSMUSG00000018411;ENSMUSG00000019970;ENSMUSG00000020181;ENSMUSG00000021068;ENSMUSG00000021721;ENSMUSG00000021936;ENSMUSG00000022044;ENSMUSG00000024277;ENSMUSG00000025889;ENSMUSG00000027500;ENSMUSG00000027581;ENSMUSG00000028832;ENSMUSG00000029166;ENSMUSG00000030774;ENSMUSG00000031137;ENSMUSG00000040407;ENSMUSG00000040811;…
GO:1900006	positive regulation of dendrite development	25	98	2.00236e-07	6.89674e-06	ENSMUSG00000005610;ENSMUSG00000019970;ENSMUSG00000020152;ENSMUSG00000022789;ENSMUSG00000022957;ENSMUSG00000025920;ENSMUSG00000026235;ENSMUSG00000026341;ENSMUSG00000028399;ENSMUSG00000028613;ENSMUSG00000029838;ENSMUSG00000030536;ENSMUSG00000031012;ENSMUSG00000031292;ENSMUSG00000037541;ENSMUSG00000038738;ENSMUSG00000039671;ENSMUSG00000042589;ENSMUSG00000051412;ENSMUSG00000057897;ENSMUSG00000061751;…
GO:1905475	regulation of protein localization to membrane	37	183	2.03746e-07	6.98922e-06	ENSMUSG00000002083;ENSMUSG00000004771;ENSMUSG00000006304;ENSMUSG00000006740;ENSMUSG00000013921;ENSMUSG00000015291;ENSMUSG00000017400;ENSMUSG00000019998;ENSMUSG00000020122;ENSMUSG00000020315;ENSMUSG00000021567;ENSMUSG00000022099;ENSMUSG00000024109;ENSMUSG00000025245;ENSMUSG00000026150;ENSMUSG00000026341;ENSMUSG00000027692;ENSMUSG00000028969;ENSMUSG00000029053;ENSMUSG00000029838;ENSMUSG00000030098;…
GO:0010959	regulation of metal ion transport	65	413	2.08413e-07	7.12049e-06	ENSMUSG00000001175;ENSMUSG00000004035;ENSMUSG00000004113;ENSMUSG00000006740;ENSMUSG00000007617;ENSMUSG00000007655;ENSMUSG00000011751;ENSMUSG00000015968;ENSMUSG00000017400;ENSMUSG00000017412;ENSMUSG00000018507;ENSMUSG00000019699;ENSMUSG00000019943;ENSMUSG00000019970;ENSMUSG00000020577;ENSMUSG00000020599;ENSMUSG00000020635;ENSMUSG00000020793;ENSMUSG00000020849;ENSMUSG00000020894;ENSMUSG00000021301;…
GO:0098917	retrograde trans-synaptic signaling	9	14	2.13553e-07	7.26682e-06	ENSMUSG00000024261;ENSMUSG00000025555;ENSMUSG00000027533;ENSMUSG00000029361;ENSMUSG00000032076;ENSMUSG00000033910;ENSMUSG00000044288;ENSMUSG00000051177;ENSMUSG00000063887
GO:0099072	regulation of postsynaptic membrane neurotransmitter receptor levels	24	92	2.22396e-07	7.53745e-06	ENSMUSG00000004771;ENSMUSG00000007783;ENSMUSG00000015766;ENSMUSG00000020849;ENSMUSG00000020894;ENSMUSG00000025468;ENSMUSG00000026514;ENSMUSG00000027273;ENSMUSG00000027692;ENSMUSG00000029053;ENSMUSG00000029126;ENSMUSG00000030098;ENSMUSG00000030805;ENSMUSG00000030806;ENSMUSG00000031214;ENSMUSG00000031696;ENSMUSG00000033615;ENSMUSG00000040003;ENSMUSG00000040373;ENSMUSG00000040537;ENSMUSG00000046709;…
GO:1902904	negative regulation of supramolecular fiber organization	32	147	2.32606e-07	7.85206e-06	ENSMUSG00000006304;ENSMUSG00000009376;ENSMUSG00000011751;ENSMUSG00000013921;ENSMUSG00000015222;ENSMUSG00000015733;ENSMUSG00000015766;ENSMUSG00000019970;ENSMUSG00000020181;ENSMUSG00000020315;ENSMUSG00000021338;ENSMUSG00000022037;ENSMUSG00000022099;ENSMUSG00000024043;ENSMUSG00000025235;ENSMUSG00000025889;ENSMUSG00000026109;ENSMUSG00000027500;ENSMUSG00000028832;ENSMUSG00000030000;ENSMUSG00000031137;…
GO:0097106	postsynaptic density organization	16	45	2.34131e-07	7.87219e-06	ENSMUSG00000003279;ENSMUSG00000022514;ENSMUSG00000024109;ENSMUSG00000028399;ENSMUSG00000031214;ENSMUSG00000032076;ENSMUSG00000037541;ENSMUSG00000038738;ENSMUSG00000039671;ENSMUSG00000040003;ENSMUSG00000042757;ENSMUSG00000052572;ENSMUSG00000059146;ENSMUSG00000060780;ENSMUSG00000063887;ENSMUSG00000071862
GO:0032386	regulation of intracellular transport	67	433	2.59063e-07	8.67604e-06	ENSMUSG00000001552;ENSMUSG00000002015;ENSMUSG00000004113;ENSMUSG00000004626;ENSMUSG00000006304;ENSMUSG00000006699;ENSMUSG00000006740;ENSMUSG00000007207;ENSMUSG00000014075;ENSMUSG00000015222;ENSMUSG00000015291;ENSMUSG00000015968;ENSMUSG00000017412;ENSMUSG00000018395;ENSMUSG00000018411;ENSMUSG00000019790;ENSMUSG00000019907;ENSMUSG00000020386;ENSMUSG00000020431;ENSMUSG00000020484;ENSMUSG00000020849;…
GO:0010771	negative regulation of cell morphogenesis involved in differentiation	24	93	2.76789e-07	9.23321e-06	ENSMUSG00000000861;ENSMUSG00000015222;ENSMUSG00000015291;ENSMUSG00000015829;ENSMUSG00000020458;ENSMUSG00000022099;ENSMUSG00000025810;ENSMUSG00000026341;ENSMUSG00000028064;ENSMUSG00000028161;ENSMUSG00000028289;ENSMUSG00000028519;ENSMUSG00000028780;ENSMUSG00000028969;ENSMUSG00000029005;ENSMUSG00000029291;ENSMUSG00000031398;ENSMUSG00000031760;ENSMUSG00000032011;ENSMUSG00000034684;ENSMUSG00000038777;…
GO:1904064	positive regulation of cation transmembrane transport	34	163	2.90497e-07	9.65246e-06	ENSMUSG00000004035;ENSMUSG00000006740;ENSMUSG00000015968;ENSMUSG00000017400;ENSMUSG00000017412;ENSMUSG00000020599;ENSMUSG00000020704;ENSMUSG00000020793;ENSMUSG00000021730;ENSMUSG00000025068;ENSMUSG00000025221;ENSMUSG00000025889;ENSMUSG00000026385;ENSMUSG00000026527;ENSMUSG00000026576;ENSMUSG00000027568;ENSMUSG00000028756;ENSMUSG00000029361;ENSMUSG00000032011;ENSMUSG00000032826;ENSMUSG00000032839;…
GO:0008015	blood circulation	72	479	2.95529e-07	9.78133e-06	ENSMUSG00000001552;ENSMUSG00000004113;ENSMUSG00000004846;ENSMUSG00000006699;ENSMUSG00000007655;ENSMUSG00000011751;ENSMUSG00000015968;ENSMUSG00000019890;ENSMUSG00000019943;ENSMUSG00000019997;ENSMUSG00000020122;ENSMUSG00000020572;ENSMUSG00000020623;ENSMUSG00000020635;ENSMUSG00000020644;ENSMUSG00000020704;ENSMUSG00000020838;ENSMUSG00000021670;ENSMUSG00000021721;ENSMUSG00000022206;ENSMUSG00000022505;…
GO:0023056	positive regulation of signaling	198	1725	3.11933e-07	1.02841e-05	ENSMUSG00000000058;ENSMUSG00000002015;ENSMUSG00000002083;ENSMUSG00000002799;ENSMUSG00000003423;ENSMUSG00000003657;ENSMUSG00000003847;ENSMUSG00000004035;ENSMUSG00000004113;ENSMUSG00000005360;ENSMUSG00000005583;ENSMUSG00000006699;ENSMUSG00000006740;ENSMUSG00000007207;ENSMUSG00000007655;ENSMUSG00000007888;ENSMUSG00000009292;ENSMUSG00000015766;ENSMUSG00000015829;ENSMUSG00000015968;ENSMUSG00000016763;…
GO:0003013	circulatory system process	73	489	3.21065e-07	1.05441e-05	ENSMUSG00000001552;ENSMUSG00000004113;ENSMUSG00000004846;ENSMUSG00000006699;ENSMUSG00000007655;ENSMUSG00000011751;ENSMUSG00000015968;ENSMUSG00000019890;ENSMUSG00000019943;ENSMUSG00000019997;ENSMUSG00000020122;ENSMUSG00000020572;ENSMUSG00000020623;ENSMUSG00000020635;ENSMUSG00000020644;ENSMUSG00000020704;ENSMUSG00000020838;ENSMUSG00000021670;ENSMUSG00000021721;ENSMUSG00000022206;ENSMUSG00000022505;…
GO:0044057	regulation of system process	85	599	3.31302e-07	1.08383e-05	ENSMUSG00000000326;ENSMUSG00000000838;ENSMUSG00000001552;ENSMUSG00000003974;ENSMUSG00000004113;ENSMUSG00000005583;ENSMUSG00000007207;ENSMUSG00000007617;ENSMUSG00000007655;ENSMUSG00000011751;ENSMUSG00000015829;ENSMUSG00000015968;ENSMUSG00000018340;ENSMUSG00000019943;ENSMUSG00000019997;ENSMUSG00000020122;ENSMUSG00000020458;ENSMUSG00000020635;ENSMUSG00000020704;ENSMUSG00000021732;ENSMUSG00000022494;…
GO:0050771	negative regulation of axonogenesis	19	63	3.49225e-07	1.13807e-05	ENSMUSG00000000861;ENSMUSG00000015222;ENSMUSG00000015291;ENSMUSG00000015829;ENSMUSG00000020458;ENSMUSG00000025810;ENSMUSG00000026341;ENSMUSG00000028064;ENSMUSG00000028289;ENSMUSG00000028519;ENSMUSG00000028780;ENSMUSG00000028969;ENSMUSG00000029005;ENSMUSG00000029291;ENSMUSG00000031398;ENSMUSG00000031760;ENSMUSG00000032011;ENSMUSG00000034684;ENSMUSG00000038777
GO:0048870	cell motility	179	1532	3.81622e-07	1.23415e-05	ENSMUSG00000001552;ENSMUSG00000004698;ENSMUSG00000004771;ENSMUSG00000005583;ENSMUSG00000006304;ENSMUSG00000006699;ENSMUSG00000006711;ENSMUSG00000007655;ENSMUSG00000008475;ENSMUSG00000008855;ENSMUSG00000009292;ENSMUSG00000009376;ENSMUSG00000015766;ENSMUSG00000015829;ENSMUSG00000018012;ENSMUSG00000018340;ENSMUSG00000018411;ENSMUSG00000019699;ENSMUSG00000019889;ENSMUSG00000019899;ENSMUSG00000019966;…
GO:0051674	localization of cell	179	1532	3.81622e-07	1.23415e-05	ENSMUSG00000001552;ENSMUSG00000004698;ENSMUSG00000004771;ENSMUSG00000005583;ENSMUSG00000006304;ENSMUSG00000006699;ENSMUSG00000006711;ENSMUSG00000007655;ENSMUSG00000008475;ENSMUSG00000008855;ENSMUSG00000009292;ENSMUSG00000009376;ENSMUSG00000015766;ENSMUSG00000015829;ENSMUSG00000018012;ENSMUSG00000018340;ENSMUSG00000018411;ENSMUSG00000019699;ENSMUSG00000019889;ENSMUSG00000019899;ENSMUSG00000019966;…
GO:0006816	calcium ion transport	66	429	3.92969e-07	1.26602e-05	ENSMUSG00000001175;ENSMUSG00000002083;ENSMUSG00000004035;ENSMUSG00000004110;ENSMUSG00000004113;ENSMUSG00000007617;ENSMUSG00000007655;ENSMUSG00000009292;ENSMUSG00000015968;ENSMUSG00000017400;ENSMUSG00000017412;ENSMUSG00000018340;ENSMUSG00000018507;ENSMUSG00000019943;ENSMUSG00000019997;ENSMUSG00000020577;ENSMUSG00000020599;ENSMUSG00000020635;ENSMUSG00000020734;ENSMUSG00000020849;ENSMUSG00000022416;…
GO:0098815	modulation of excitatory postsynaptic potential	17	52	3.97207e-07	1.27482e-05	ENSMUSG00000007207;ENSMUSG00000024109;ENSMUSG00000026959;ENSMUSG00000029053;ENSMUSG00000029071;ENSMUSG00000030098;ENSMUSG00000030806;ENSMUSG00000037541;ENSMUSG00000038738;ENSMUSG00000039671;ENSMUSG00000042589;ENSMUSG00000042757;ENSMUSG00000059003;ENSMUSG00000059456;ENSMUSG00000063887;ENSMUSG00000071657;ENSMUSG00000096054
GO:0070997	neuron death	62	395	4.34945e-07	1.39068e-05	ENSMUSG00000002083;ENSMUSG00000005583;ENSMUSG00000006699;ENSMUSG00000006906;ENSMUSG00000007888;ENSMUSG00000009292;ENSMUSG00000016256;ENSMUSG00000018411;ENSMUSG00000020572;ENSMUSG00000021116;ENSMUSG00000021936;ENSMUSG00000022037;ENSMUSG00000022055;ENSMUSG00000022307;ENSMUSG00000022957;ENSMUSG00000023050;ENSMUSG00000023912;ENSMUSG00000023951;ENSMUSG00000024290;ENSMUSG00000024789;ENSMUSG00000025473;…
GO:0060999	positive regulation of dendritic spine development	18	58	4.39536e-07	1.40007e-05	ENSMUSG00000005610;ENSMUSG00000020152;ENSMUSG00000022789;ENSMUSG00000022957;ENSMUSG00000025920;ENSMUSG00000026341;ENSMUSG00000028613;ENSMUSG00000031012;ENSMUSG00000031292;ENSMUSG00000037541;ENSMUSG00000038738;ENSMUSG00000039671;ENSMUSG00000042589;ENSMUSG00000057897;ENSMUSG00000061751;ENSMUSG00000063887;ENSMUSG00000072647;ENSMUSG00000072964
GO:0016049	cell growth	73	493	4.41668e-07	1.40159e-05	ENSMUSG00000000861;ENSMUSG00000002083;ENSMUSG00000002833;ENSMUSG00000004771;ENSMUSG00000005610;ENSMUSG00000015222;ENSMUSG00000015291;ENSMUSG00000015829;ENSMUSG00000018411;ENSMUSG00000018507;ENSMUSG00000018820;ENSMUSG00000019970;ENSMUSG00000020122;ENSMUSG00000020427;ENSMUSG00000020458;ENSMUSG00000020484;ENSMUSG00000020640;ENSMUSG00000021068;ENSMUSG00000021270;ENSMUSG00000022048;ENSMUSG00000022508;…
GO:0099632	protein transport within plasma membrane	12	27	4.51549e-07	1.42229e-05	ENSMUSG00000004771;ENSMUSG00000020198;ENSMUSG00000020894;ENSMUSG00000027273;ENSMUSG00000029126;ENSMUSG00000030098;ENSMUSG00000030805;ENSMUSG00000030806;ENSMUSG00000031696;ENSMUSG00000033615;ENSMUSG00000040373;ENSMUSG00000046709
GO:0099637	neurotransmitter receptor transport	12	27	4.51549e-07	1.42229e-05	ENSMUSG00000004771;ENSMUSG00000020198;ENSMUSG00000020894;ENSMUSG00000027273;ENSMUSG00000029126;ENSMUSG00000030098;ENSMUSG00000030805;ENSMUSG00000030806;ENSMUSG00000031696;ENSMUSG00000033615;ENSMUSG00000040373;ENSMUSG00000046709
GO:1903530	regulation of secretion by cell	104	787	5.70547e-07	1.79046e-05	ENSMUSG00000000486;ENSMUSG00000001467;ENSMUSG00000004113;ENSMUSG00000004626;ENSMUSG00000004698;ENSMUSG00000004961;ENSMUSG00000005583;ENSMUSG00000006740;ENSMUSG00000007207;ENSMUSG00000008859;ENSMUSG00000009292;ENSMUSG00000015568;ENSMUSG00000015968;ENSMUSG00000017412;ENSMUSG00000019790;ENSMUSG00000020122;ENSMUSG00000020315;ENSMUSG00000020427;ENSMUSG00000020431;ENSMUSG00000020458;ENSMUSG00000020486;…
GO:0070588	calcium ion transmembrane transport	52	313	6.36379e-07	1.98968e-05	ENSMUSG00000001175;ENSMUSG00000002083;ENSMUSG00000004035;ENSMUSG00000004110;ENSMUSG00000004113;ENSMUSG00000009292;ENSMUSG00000015968;ENSMUSG00000017400;ENSMUSG00000017412;ENSMUSG00000018340;ENSMUSG00000018507;ENSMUSG00000019943;ENSMUSG00000020577;ENSMUSG00000020635;ENSMUSG00000020734;ENSMUSG00000020849;ENSMUSG00000022416;ENSMUSG00000024381;ENSMUSG00000025068;ENSMUSG00000025889;ENSMUSG00000026385;…
GO:1903305	regulation of regulated secretory pathway	35	176	6.50412e-07	2.02608e-05	ENSMUSG00000004113;ENSMUSG00000004626;ENSMUSG00000004961;ENSMUSG00000007207;ENSMUSG00000015968;ENSMUSG00000017412;ENSMUSG00000019790;ENSMUSG00000020431;ENSMUSG00000020848;ENSMUSG00000020894;ENSMUSG00000021071;ENSMUSG00000021721;ENSMUSG00000022416;ENSMUSG00000022789;ENSMUSG00000024261;ENSMUSG00000024743;ENSMUSG00000027438;ENSMUSG00000028969;ENSMUSG00000029071;ENSMUSG00000029503;ENSMUSG00000030347;…
GO:0090174	organelle membrane fusion	23	91	7.2745e-07	2.25776e-05	ENSMUSG00000000058;ENSMUSG00000006740;ENSMUSG00000007207;ENSMUSG00000013495;ENSMUSG00000020848;ENSMUSG00000020894;ENSMUSG00000021071;ENSMUSG00000021567;ENSMUSG00000024261;ENSMUSG00000024743;ENSMUSG00000025889;ENSMUSG00000027273;ENSMUSG00000027522;ENSMUSG00000028879;ENSMUSG00000029407;ENSMUSG00000030279;ENSMUSG00000030805;ENSMUSG00000030806;ENSMUSG00000033615;ENSMUSG00000033721;ENSMUSG00000041236;…
GO:0007264	small GTPase mediated signal transduction	72	491	7.67034e-07	2.37193e-05	ENSMUSG00000003269;ENSMUSG00000004677;ENSMUSG00000004771;ENSMUSG00000006699;ENSMUSG00000006906;ENSMUSG00000008859;ENSMUSG00000009376;ENSMUSG00000009630;ENSMUSG00000014782;ENSMUSG00000015243;ENSMUSG00000015291;ENSMUSG00000015766;ENSMUSG00000018001;ENSMUSG00000018012;ENSMUSG00000019478;ENSMUSG00000019852;ENSMUSG00000019966;ENSMUSG00000020149;ENSMUSG00000020640;ENSMUSG00000021027;ENSMUSG00000021218;…
GO:0099601	regulation of neurotransmitter receptor activity	18	60	7.71817e-07	2.37804e-05	ENSMUSG00000005583;ENSMUSG00000007617;ENSMUSG00000020599;ENSMUSG00000020827;ENSMUSG00000022494;ENSMUSG00000024109;ENSMUSG00000024873;ENSMUSG00000026514;ENSMUSG00000028756;ENSMUSG00000036902;ENSMUSG00000037541;ENSMUSG00000038738;ENSMUSG00000040373;ENSMUSG00000040407;ENSMUSG00000041936;ENSMUSG00000053550;ENSMUSG00000059456;ENSMUSG00000063887
GO:0032886	regulation of microtubule-based process	42	233	8.50748e-07	2.61174e-05	ENSMUSG00000001774;ENSMUSG00000004843;ENSMUSG00000007655;ENSMUSG00000009376;ENSMUSG00000011589;ENSMUSG00000013921;ENSMUSG00000014075;ENSMUSG00000015222;ENSMUSG00000018395;ENSMUSG00000018411;ENSMUSG00000019970;ENSMUSG00000020181;ENSMUSG00000021068;ENSMUSG00000021701;ENSMUSG00000021721;ENSMUSG00000021936;ENSMUSG00000022044;ENSMUSG00000024277;ENSMUSG00000024426;ENSMUSG00000024873;ENSMUSG00000025235;…
GO:0034767	positive regulation of ion transmembrane transport	35	178	8.59285e-07	2.62842e-05	ENSMUSG00000004035;ENSMUSG00000006740;ENSMUSG00000015968;ENSMUSG00000017400;ENSMUSG00000017412;ENSMUSG00000020599;ENSMUSG00000020704;ENSMUSG00000020793;ENSMUSG00000021730;ENSMUSG00000024981;ENSMUSG00000025068;ENSMUSG00000025221;ENSMUSG00000025889;ENSMUSG00000026385;ENSMUSG00000026527;ENSMUSG00000026576;ENSMUSG00000027568;ENSMUSG00000028756;ENSMUSG00000029361;ENSMUSG00000032011;ENSMUSG00000032826;…
GO:0051489	regulation of filopodium assembly	16	49	8.85939e-07	2.7002e-05	ENSMUSG00000000838;ENSMUSG00000006304;ENSMUSG00000006699;ENSMUSG00000008859;ENSMUSG00000009292;ENSMUSG00000022099;ENSMUSG00000024109;ENSMUSG00000024501;ENSMUSG00000025810;ENSMUSG00000025920;ENSMUSG00000026341;ENSMUSG00000031517;ENSMUSG00000033342;ENSMUSG00000039671;ENSMUSG00000041936;ENSMUSG00000063887
GO:0043624	cellular protein complex disassembly	29	134	9.56871e-07	2.90594e-05	ENSMUSG00000006304;ENSMUSG00000011751;ENSMUSG00000015222;ENSMUSG00000015733;ENSMUSG00000015766;ENSMUSG00000015932;ENSMUSG00000019970;ENSMUSG00000020181;ENSMUSG00000020315;ENSMUSG00000021338;ENSMUSG00000021721;ENSMUSG00000022044;ENSMUSG00000022099;ENSMUSG00000027438;ENSMUSG00000027500;ENSMUSG00000027581;ENSMUSG00000028488;ENSMUSG00000028832;ENSMUSG00000030000;ENSMUSG00000031137;ENSMUSG00000032186;…
GO:1901214	regulation of neuron death	56	352	1.00452e-06	3.03153e-05	ENSMUSG00000002083;ENSMUSG00000005583;ENSMUSG00000006699;ENSMUSG00000006906;ENSMUSG00000007888;ENSMUSG00000009292;ENSMUSG00000016256;ENSMUSG00000018411;ENSMUSG00000021116;ENSMUSG00000021936;ENSMUSG00000022037;ENSMUSG00000022055;ENSMUSG00000022307;ENSMUSG00000022957;ENSMUSG00000023050;ENSMUSG00000023951;ENSMUSG00000024290;ENSMUSG00000024789;ENSMUSG00000025473;ENSMUSG00000025810;ENSMUSG00000025889;…
GO:0010811	positive regulation of cell-substrate adhesion	27	120	1.00538e-06	3.03153e-05	ENSMUSG00000000402;ENSMUSG00000001552;ENSMUSG00000006304;ENSMUSG00000006699;ENSMUSG00000018012;ENSMUSG00000021338;ENSMUSG00000022099;ENSMUSG00000022505;ENSMUSG00000022665;ENSMUSG00000023951;ENSMUSG00000024290;ENSMUSG00000024713;ENSMUSG00000024789;ENSMUSG00000025810;ENSMUSG00000027195;ENSMUSG00000029053;ENSMUSG00000029838;ENSMUSG00000030536;ENSMUSG00000032011;ENSMUSG00000034164;ENSMUSG00000034488;…
GO:0044782	cilium organization	52	318	1.04367e-06	3.13583e-05	ENSMUSG00000008892;ENSMUSG00000014075;ENSMUSG00000014232;ENSMUSG00000018395;ENSMUSG00000020152;ENSMUSG00000020390;ENSMUSG00000020990;ENSMUSG00000021114;ENSMUSG00000021234;ENSMUSG00000021363;ENSMUSG00000022064;ENSMUSG00000022262;ENSMUSG00000022621;ENSMUSG00000022663;ENSMUSG00000023966;ENSMUSG00000025035;ENSMUSG00000025085;ENSMUSG00000025235;ENSMUSG00000025505;ENSMUSG00000026341;ENSMUSG00000026504;…
GO:1902805	positive regulation of synaptic vesicle transport	9	16	1.04934e-06	3.1417e-05	ENSMUSG00000004113;ENSMUSG00000015222;ENSMUSG00000015968;ENSMUSG00000017412;ENSMUSG00000022789;ENSMUSG00000024743;ENSMUSG00000028969;ENSMUSG00000044288;ENSMUSG00000063887
GO:0098877	neurotransmitter receptor transport to plasma membrane	10	20	1.08793e-06	3.2344e-05	ENSMUSG00000004771;ENSMUSG00000020894;ENSMUSG00000027273;ENSMUSG00000029126;ENSMUSG00000030098;ENSMUSG00000030805;ENSMUSG00000030806;ENSMUSG00000031696;ENSMUSG00000033615;ENSMUSG00000046709
GO:0098969	neurotransmitter receptor transport to postsynaptic membrane	10	20	1.08793e-06	3.2344e-05	ENSMUSG00000004771;ENSMUSG00000020894;ENSMUSG00000027273;ENSMUSG00000029126;ENSMUSG00000030098;ENSMUSG00000030805;ENSMUSG00000030806;ENSMUSG00000031696;ENSMUSG00000033615;ENSMUSG00000046709
GO:0043087	regulation of GTPase activity	65	433	1.15576e-06	3.42404e-05	ENSMUSG00000000058;ENSMUSG00000004677;ENSMUSG00000010057;ENSMUSG00000011831;ENSMUSG00000014782;ENSMUSG00000015291;ENSMUSG00000019790;ENSMUSG00000020599;ENSMUSG00000020986;ENSMUSG00000020993;ENSMUSG00000021027;ENSMUSG00000021218;ENSMUSG00000021219;ENSMUSG00000022114;ENSMUSG00000022240;ENSMUSG00000022508;ENSMUSG00000023800;ENSMUSG00000024043;ENSMUSG00000024256;ENSMUSG00000024277;ENSMUSG00000024381;…
GO:0044091	membrane biogenesis	14	39	1.16266e-06	3.43247e-05	ENSMUSG00000000058;ENSMUSG00000007655;ENSMUSG00000013921;ENSMUSG00000019809;ENSMUSG00000019877;ENSMUSG00000020315;ENSMUSG00000022505;ENSMUSG00000024109;ENSMUSG00000028399;ENSMUSG00000029428;ENSMUSG00000040003;ENSMUSG00000041959;ENSMUSG00000063887;ENSMUSG00000069601
GO:0060079	excitatory postsynaptic potential	25	107	1.19517e-06	3.51e-05	ENSMUSG00000005583;ENSMUSG00000007207;ENSMUSG00000020734;ENSMUSG00000024109;ENSMUSG00000025889;ENSMUSG00000026959;ENSMUSG00000028020;ENSMUSG00000028161;ENSMUSG00000028969;ENSMUSG00000029053;ENSMUSG00000029071;ENSMUSG00000029503;ENSMUSG00000030098;ENSMUSG00000030806;ENSMUSG00000037541;ENSMUSG00000038738;ENSMUSG00000039671;ENSMUSG00000042589;ENSMUSG00000042757;ENSMUSG00000056073;ENSMUSG00000059003;…
GO:0099084	postsynaptic specialization organization	16	50	1.20469e-06	3.51e-05	ENSMUSG00000003279;ENSMUSG00000022514;ENSMUSG00000024109;ENSMUSG00000028399;ENSMUSG00000031214;ENSMUSG00000032076;ENSMUSG00000037541;ENSMUSG00000038738;ENSMUSG00000039671;ENSMUSG00000040003;ENSMUSG00000042757;ENSMUSG00000052572;ENSMUSG00000059146;ENSMUSG00000060780;ENSMUSG00000063887;ENSMUSG00000071862
GO:0048284	organelle fusion	26	114	1.20549e-06	3.51e-05	ENSMUSG00000000058;ENSMUSG00000006740;ENSMUSG00000007207;ENSMUSG00000013495;ENSMUSG00000020848;ENSMUSG00000020894;ENSMUSG00000021071;ENSMUSG00000021567;ENSMUSG00000022789;ENSMUSG00000024261;ENSMUSG00000024743;ENSMUSG00000025777;ENSMUSG00000025889;ENSMUSG00000026150;ENSMUSG00000027273;ENSMUSG00000027522;ENSMUSG00000028879;ENSMUSG00000029407;ENSMUSG00000030279;ENSMUSG00000030805;ENSMUSG00000030806;…
GO:0051261	protein depolymerization	26	114	1.20549e-06	3.51e-05	ENSMUSG00000006304;ENSMUSG00000011751;ENSMUSG00000015222;ENSMUSG00000015733;ENSMUSG00000015766;ENSMUSG00000015932;ENSMUSG00000019970;ENSMUSG00000020181;ENSMUSG00000020315;ENSMUSG00000021338;ENSMUSG00000021721;ENSMUSG00000022044;ENSMUSG00000022099;ENSMUSG00000027500;ENSMUSG00000027581;ENSMUSG00000028488;ENSMUSG00000028832;ENSMUSG00000030000;ENSMUSG00000031137;ENSMUSG00000032186;ENSMUSG00000032366;…
GO:0043523	regulation of neuron apoptotic process	44	253	1.29652e-06	3.76212e-05	ENSMUSG00000002083;ENSMUSG00000005583;ENSMUSG00000006699;ENSMUSG00000006906;ENSMUSG00000007888;ENSMUSG00000016256;ENSMUSG00000021936;ENSMUSG00000022055;ENSMUSG00000022307;ENSMUSG00000022957;ENSMUSG00000023050;ENSMUSG00000024290;ENSMUSG00000024789;ENSMUSG00000025473;ENSMUSG00000025810;ENSMUSG00000025889;ENSMUSG00000026000;ENSMUSG00000026826;ENSMUSG00000026959;ENSMUSG00000027993;ENSMUSG00000028289;…
GO:0045921	positive regulation of exocytosis	23	94	1.34408e-06	3.88683e-05	ENSMUSG00000004113;ENSMUSG00000004626;ENSMUSG00000007207;ENSMUSG00000015968;ENSMUSG00000017412;ENSMUSG00000019790;ENSMUSG00000020848;ENSMUSG00000021357;ENSMUSG00000022416;ENSMUSG00000022789;ENSMUSG00000024261;ENSMUSG00000024743;ENSMUSG00000025889;ENSMUSG00000028969;ENSMUSG00000030805;ENSMUSG00000036622;ENSMUSG00000040722;ENSMUSG00000042632;ENSMUSG00000044288;ENSMUSG00000051412;ENSMUSG00000054423;…
GO:0099565	chemical synaptic transmission, postsynaptic	26	115	1.43822e-06	4.14492e-05	ENSMUSG00000005583;ENSMUSG00000007207;ENSMUSG00000020734;ENSMUSG00000024109;ENSMUSG00000025889;ENSMUSG00000026959;ENSMUSG00000027568;ENSMUSG00000028020;ENSMUSG00000028161;ENSMUSG00000028969;ENSMUSG00000029053;ENSMUSG00000029071;ENSMUSG00000029503;ENSMUSG00000030098;ENSMUSG00000030806;ENSMUSG00000037541;ENSMUSG00000038738;ENSMUSG00000039671;ENSMUSG00000042589;ENSMUSG00000042757;ENSMUSG00000056073;…
GO:0051046	regulation of secretion	111	872	1.50424e-06	4.32048e-05	ENSMUSG00000000326;ENSMUSG00000000486;ENSMUSG00000001467;ENSMUSG00000004113;ENSMUSG00000004626;ENSMUSG00000004698;ENSMUSG00000004961;ENSMUSG00000005583;ENSMUSG00000006740;ENSMUSG00000007207;ENSMUSG00000008859;ENSMUSG00000009292;ENSMUSG00000015568;ENSMUSG00000015968;ENSMUSG00000017412;ENSMUSG00000019790;ENSMUSG00000020122;ENSMUSG00000020315;ENSMUSG00000020427;ENSMUSG00000020431;ENSMUSG00000020458;…
GO:0008361	regulation of cell size	37	198	1.5431e-06	4.41712e-05	ENSMUSG00000000861;ENSMUSG00000004771;ENSMUSG00000005610;ENSMUSG00000015222;ENSMUSG00000015291;ENSMUSG00000015829;ENSMUSG00000017765;ENSMUSG00000018411;ENSMUSG00000018507;ENSMUSG00000018820;ENSMUSG00000019699;ENSMUSG00000020458;ENSMUSG00000021270;ENSMUSG00000022048;ENSMUSG00000023951;ENSMUSG00000024597;ENSMUSG00000025810;ENSMUSG00000026341;ENSMUSG00000027130;ENSMUSG00000028064;ENSMUSG00000028289;…
GO:0010810	regulation of cell-substrate adhesion	38	206	1.55796e-06	4.44464e-05	ENSMUSG00000000402;ENSMUSG00000001552;ENSMUSG00000006304;ENSMUSG00000006699;ENSMUSG00000018012;ENSMUSG00000020827;ENSMUSG00000021338;ENSMUSG00000021360;ENSMUSG00000022099;ENSMUSG00000022505;ENSMUSG00000022508;ENSMUSG00000022665;ENSMUSG00000023951;ENSMUSG00000024290;ENSMUSG00000024713;ENSMUSG00000024789;ENSMUSG00000025810;ENSMUSG00000027195;ENSMUSG00000028041;ENSMUSG00000029053;ENSMUSG00000029838;…
GO:0031113	regulation of microtubule polymerization	16	51	1.62318e-06	4.61517e-05	ENSMUSG00000007655;ENSMUSG00000009376;ENSMUSG00000013921;ENSMUSG00000015222;ENSMUSG00000018411;ENSMUSG00000019970;ENSMUSG00000020181;ENSMUSG00000021068;ENSMUSG00000021936;ENSMUSG00000025889;ENSMUSG00000027500;ENSMUSG00000028832;ENSMUSG00000030774;ENSMUSG00000040407;ENSMUSG00000040811;ENSMUSG00000062591
GO:1905477	positive regulation of protein localization to membrane	24	102	1.69782e-06	4.80035e-05	ENSMUSG00000002083;ENSMUSG00000004771;ENSMUSG00000006304;ENSMUSG00000006740;ENSMUSG00000013921;ENSMUSG00000017400;ENSMUSG00000020122;ENSMUSG00000020315;ENSMUSG00000021567;ENSMUSG00000024109;ENSMUSG00000026150;ENSMUSG00000026341;ENSMUSG00000028969;ENSMUSG00000029838;ENSMUSG00000030098;ENSMUSG00000030279;ENSMUSG00000030774;ENSMUSG00000030805;ENSMUSG00000037706;ENSMUSG00000040287;ENSMUSG00000041046;…
GO:0031115	negative regulation of microtubule polymerization	8	13	1.69964e-06	4.80035e-05	ENSMUSG00000013921;ENSMUSG00000015222;ENSMUSG00000019970;ENSMUSG00000025889;ENSMUSG00000027500;ENSMUSG00000028832;ENSMUSG00000040811;ENSMUSG00000062591
GO:0001956	positive regulation of neurotransmitter secretion	12	30	1.78283e-06	4.99471e-05	ENSMUSG00000004113;ENSMUSG00000007207;ENSMUSG00000015968;ENSMUSG00000017412;ENSMUSG00000022789;ENSMUSG00000024743;ENSMUSG00000025889;ENSMUSG00000028969;ENSMUSG00000030806;ENSMUSG00000034799;ENSMUSG00000044288;ENSMUSG00000063887
GO:1902991	regulation of amyloid precursor protein catabolic process	12	30	1.78283e-06	4.99471e-05	ENSMUSG00000022037;ENSMUSG00000022433;ENSMUSG00000024290;ENSMUSG00000024381;ENSMUSG00000026235;ENSMUSG00000028039;ENSMUSG00000031628;ENSMUSG00000034799;ENSMUSG00000039361;ENSMUSG00000039934;ENSMUSG00000049313;ENSMUSG00000079037
GO:0032594	protein transport within lipid bilayer	13	35	1.79204e-06	4.99471e-05	ENSMUSG00000004771;ENSMUSG00000020198;ENSMUSG00000020894;ENSMUSG00000027273;ENSMUSG00000029126;ENSMUSG00000030098;ENSMUSG00000030805;ENSMUSG00000030806;ENSMUSG00000031696;ENSMUSG00000033615;ENSMUSG00000040373;ENSMUSG00000046709;ENSMUSG00000047139
GO:2000463	positive regulation of excitatory postsynaptic potential	13	35	1.79204e-06	4.99471e-05	ENSMUSG00000007207;ENSMUSG00000024109;ENSMUSG00000026959;ENSMUSG00000029053;ENSMUSG00000029071;ENSMUSG00000030098;ENSMUSG00000030806;ENSMUSG00000037541;ENSMUSG00000038738;ENSMUSG00000042589;ENSMUSG00000059003;ENSMUSG00000059456;ENSMUSG00000063887
GO:0006814	sodium ion transport	38	208	1.98777e-06	5.52208e-05	ENSMUSG00000006740;ENSMUSG00000009292;ENSMUSG00000010064;ENSMUSG00000011751;ENSMUSG00000019699;ENSMUSG00000019894;ENSMUSG00000019970;ENSMUSG00000020704;ENSMUSG00000021301;ENSMUSG00000021730;ENSMUSG00000023033;ENSMUSG00000024597;ENSMUSG00000026062;ENSMUSG00000026576;ENSMUSG00000026904;ENSMUSG00000028051;ENSMUSG00000029361;ENSMUSG00000031137;ENSMUSG00000033998;ENSMUSG00000036902;ENSMUSG00000037994;…
GO:0032970	regulation of actin filament-based process	60	395	2.00104e-06	5.54078e-05	ENSMUSG00000001552;ENSMUSG00000005583;ENSMUSG00000006304;ENSMUSG00000006699;ENSMUSG00000007655;ENSMUSG00000008475;ENSMUSG00000009292;ENSMUSG00000009376;ENSMUSG00000011751;ENSMUSG00000015733;ENSMUSG00000015766;ENSMUSG00000015932;ENSMUSG00000018012;ENSMUSG00000019997;ENSMUSG00000020152;ENSMUSG00000020315;ENSMUSG00000021338;ENSMUSG00000021690;ENSMUSG00000022018;ENSMUSG00000022099;ENSMUSG00000024043;…
GO:0048268	clathrin coat assembly	9	17	2.06794e-06	5.69898e-05	ENSMUSG00000020297;ENSMUSG00000025468;ENSMUSG00000028524;ENSMUSG00000029126;ENSMUSG00000033419;ENSMUSG00000039361;ENSMUSG00000041685;ENSMUSG00000047547;ENSMUSG00000070000
GO:0098657	import into cell	110	868	2.07162e-06	5.69898e-05	ENSMUSG00000000058;ENSMUSG00000000838;ENSMUSG00000004961;ENSMUSG00000005360;ENSMUSG00000006276;ENSMUSG00000006699;ENSMUSG00000007021;ENSMUSG00000007655;ENSMUSG00000009292;ENSMUSG00000013495;ENSMUSG00000013921;ENSMUSG00000015243;ENSMUSG00000017765;ENSMUSG00000018012;ENSMUSG00000018395;ENSMUSG00000019478;ENSMUSG00000020122;ENSMUSG00000020149;ENSMUSG00000020368;ENSMUSG00000020640;ENSMUSG00000020838;…
GO:0007612	learning	32	162	2.24828e-06	6.16494e-05	ENSMUSG00000000326;ENSMUSG00000002997;ENSMUSG00000008892;ENSMUSG00000015829;ENSMUSG00000019890;ENSMUSG00000019970;ENSMUSG00000020152;ENSMUSG00000021670;ENSMUSG00000022489;ENSMUSG00000024109;ENSMUSG00000026959;ENSMUSG00000027273;ENSMUSG00000027568;ENSMUSG00000028969;ENSMUSG00000029838;ENSMUSG00000031137;ENSMUSG00000032532;ENSMUSG00000033569;ENSMUSG00000036564;ENSMUSG00000037541;ENSMUSG00000037685;…
GO:0051588	regulation of neurotransmitter transport	33	170	2.34961e-06	6.42202e-05	ENSMUSG00000004113;ENSMUSG00000005583;ENSMUSG00000007207;ENSMUSG00000015968;ENSMUSG00000017412;ENSMUSG00000019790;ENSMUSG00000020431;ENSMUSG00000020838;ENSMUSG00000020932;ENSMUSG00000021721;ENSMUSG00000022789;ENSMUSG00000024261;ENSMUSG00000024743;ENSMUSG00000025889;ENSMUSG00000027438;ENSMUSG00000027568;ENSMUSG00000028969;ENSMUSG00000029071;ENSMUSG00000029361;ENSMUSG00000029503;ENSMUSG00000030806;…
GO:1903532	positive regulation of secretion by cell	65	442	2.36709e-06	6.449e-05	ENSMUSG00000004113;ENSMUSG00000004626;ENSMUSG00000006740;ENSMUSG00000007207;ENSMUSG00000009292;ENSMUSG00000015568;ENSMUSG00000015968;ENSMUSG00000017412;ENSMUSG00000019790;ENSMUSG00000020122;ENSMUSG00000020315;ENSMUSG00000020458;ENSMUSG00000020838;ENSMUSG00000020848;ENSMUSG00000021357;ENSMUSG00000021816;ENSMUSG00000022018;ENSMUSG00000022048;ENSMUSG00000022186;ENSMUSG00000022340;ENSMUSG00000022416;…
GO:0051494	negative regulation of cytoskeleton organization	31	155	2.44986e-06	6.65309e-05	ENSMUSG00000006304;ENSMUSG00000009376;ENSMUSG00000011751;ENSMUSG00000013921;ENSMUSG00000015222;ENSMUSG00000015733;ENSMUSG00000015766;ENSMUSG00000019970;ENSMUSG00000020181;ENSMUSG00000020315;ENSMUSG00000021338;ENSMUSG00000022099;ENSMUSG00000024043;ENSMUSG00000025235;ENSMUSG00000025889;ENSMUSG00000026109;ENSMUSG00000027500;ENSMUSG00000028832;ENSMUSG00000030000;ENSMUSG00000031137;ENSMUSG00000032186;…
GO:0120032	regulation of plasma membrane bounded cell projection assembly	35	186	2.48257e-06	6.7204e-05	ENSMUSG00000000838;ENSMUSG00000005148;ENSMUSG00000006304;ENSMUSG00000006699;ENSMUSG00000007655;ENSMUSG00000008859;ENSMUSG00000008892;ENSMUSG00000009292;ENSMUSG00000014075;ENSMUSG00000015766;ENSMUSG00000020669;ENSMUSG00000020990;ENSMUSG00000021270;ENSMUSG00000021363;ENSMUSG00000022099;ENSMUSG00000022663;ENSMUSG00000024109;ENSMUSG00000024501;ENSMUSG00000025235;ENSMUSG00000025810;ENSMUSG00000025920;…
GO:2000311	regulation of AMPA receptor activity	11	26	2.49776e-06	6.73998e-05	ENSMUSG00000005583;ENSMUSG00000020827;ENSMUSG00000022494;ENSMUSG00000024109;ENSMUSG00000024873;ENSMUSG00000026514;ENSMUSG00000037541;ENSMUSG00000038738;ENSMUSG00000040373;ENSMUSG00000053550;ENSMUSG00000063887
GO:0035556	intracellular signal transduction	277	2633	2.5545e-06	6.8712e-05	ENSMUSG00000000058;ENSMUSG00000000276;ENSMUSG00000001175;ENSMUSG00000001366;ENSMUSG00000002015;ENSMUSG00000002083;ENSMUSG00000002997;ENSMUSG00000003269;ENSMUSG00000003423;ENSMUSG00000003847;ENSMUSG00000004035;ENSMUSG00000004677;ENSMUSG00000004771;ENSMUSG00000005125;ENSMUSG00000005583;ENSMUSG00000006304;ENSMUSG00000006651;ENSMUSG00000006699;ENSMUSG00000006906;ENSMUSG00000007655;ENSMUSG00000007888;…
GO:0001764	neuron migration	32	163	2.58199e-06	6.92315e-05	ENSMUSG00000005583;ENSMUSG00000006711;ENSMUSG00000018411;ENSMUSG00000020849;ENSMUSG00000021270;ENSMUSG00000021936;ENSMUSG00000023951;ENSMUSG00000025235;ENSMUSG00000025810;ENSMUSG00000026504;ENSMUSG00000026826;ENSMUSG00000027797;ENSMUSG00000028519;ENSMUSG00000028969;ENSMUSG00000029033;ENSMUSG00000030077;ENSMUSG00000031292;ENSMUSG00000031517;ENSMUSG00000032532;ENSMUSG00000032913;ENSMUSG00000038331;…
GO:1905606	regulation of presynapse assembly	13	36	2.59604e-06	6.93889e-05	ENSMUSG00000022514;ENSMUSG00000024109;ENSMUSG00000025555;ENSMUSG00000025889;ENSMUSG00000028399;ENSMUSG00000034912;ENSMUSG00000035653;ENSMUSG00000036790;ENSMUSG00000048304;ENSMUSG00000059146;ENSMUSG00000060780;ENSMUSG00000063887;ENSMUSG00000075478
GO:0060997	dendritic spine morphogenesis	18	65	2.80369e-06	7.47035e-05	ENSMUSG00000006699;ENSMUSG00000020152;ENSMUSG00000022240;ENSMUSG00000022789;ENSMUSG00000025920;ENSMUSG00000026235;ENSMUSG00000026341;ENSMUSG00000028613;ENSMUSG00000028969;ENSMUSG00000029071;ENSMUSG00000031012;ENSMUSG00000037541;ENSMUSG00000038738;ENSMUSG00000042589;ENSMUSG00000057897;ENSMUSG00000061751;ENSMUSG00000063887;ENSMUSG00000072964
GO:0098930	axonal transport	16	53	2.87184e-06	7.62793e-05	ENSMUSG00000006740;ENSMUSG00000015222;ENSMUSG00000018395;ENSMUSG00000020198;ENSMUSG00000022055;ENSMUSG00000022340;ENSMUSG00000024873;ENSMUSG00000026131;ENSMUSG00000026426;ENSMUSG00000029223;ENSMUSG00000030105;ENSMUSG00000032118;ENSMUSG00000042757;ENSMUSG00000052572;ENSMUSG00000062444;ENSMUSG00000074657
GO:2000300	regulation of synaptic vesicle exocytosis	23	98	2.90719e-06	7.69769e-05	ENSMUSG00000004113;ENSMUSG00000007207;ENSMUSG00000015968;ENSMUSG00000017412;ENSMUSG00000019790;ENSMUSG00000020431;ENSMUSG00000021721;ENSMUSG00000022789;ENSMUSG00000024261;ENSMUSG00000024743;ENSMUSG00000027438;ENSMUSG00000028969;ENSMUSG00000029071;ENSMUSG00000029503;ENSMUSG00000030806;ENSMUSG00000031012;ENSMUSG00000033615;ENSMUSG00000034799;ENSMUSG00000035226;ENSMUSG00000044288;ENSMUSG00000053825;…
GO:0009966	regulation of signal transduction	308	2981	3.01929e-06	7.95411e-05	ENSMUSG00000000058;ENSMUSG00000001175;ENSMUSG00000001366;ENSMUSG00000002015;ENSMUSG00000002083;ENSMUSG00000002799;ENSMUSG00000003269;ENSMUSG00000003423;ENSMUSG00000003847;ENSMUSG00000004035;ENSMUSG00000004677;ENSMUSG00000005583;ENSMUSG00000006651;ENSMUSG00000006699;ENSMUSG00000006906;ENSMUSG00000007207;ENSMUSG00000007617;ENSMUSG00000007655;ENSMUSG00000007888;ENSMUSG00000008136;ENSMUSG00000009376;…
GO:0007626	locomotory behavior	41	236	3.02281e-06	7.95411e-05	ENSMUSG00000004113;ENSMUSG00000011751;ENSMUSG00000013089;ENSMUSG00000015766;ENSMUSG00000015829;ENSMUSG00000017412;ENSMUSG00000018411;ENSMUSG00000020644;ENSMUSG00000021557;ENSMUSG00000021816;ENSMUSG00000022111;ENSMUSG00000022307;ENSMUSG00000022489;ENSMUSG00000025889;ENSMUSG00000026235;ENSMUSG00000026826;ENSMUSG00000026904;ENSMUSG00000026959;ENSMUSG00000027273;ENSMUSG00000027568;ENSMUSG00000028020;…
GO:0048589	developmental growth	95	728	3.03321e-06	7.95679e-05	ENSMUSG00000000861;ENSMUSG00000004771;ENSMUSG00000005148;ENSMUSG00000005583;ENSMUSG00000005610;ENSMUSG00000011751;ENSMUSG00000015222;ENSMUSG00000015291;ENSMUSG00000015829;ENSMUSG00000018340;ENSMUSG00000018411;ENSMUSG00000018507;ENSMUSG00000018820;ENSMUSG00000020458;ENSMUSG00000020640;ENSMUSG00000020838;ENSMUSG00000020898;ENSMUSG00000021068;ENSMUSG00000021270;ENSMUSG00000021732;ENSMUSG00000021983;…
GO:0060491	regulation of cell projection assembly	35	188	3.19606e-06	8.35808e-05	ENSMUSG00000000838;ENSMUSG00000005148;ENSMUSG00000006304;ENSMUSG00000006699;ENSMUSG00000007655;ENSMUSG00000008859;ENSMUSG00000008892;ENSMUSG00000009292;ENSMUSG00000014075;ENSMUSG00000015766;ENSMUSG00000020669;ENSMUSG00000020990;ENSMUSG00000021270;ENSMUSG00000021363;ENSMUSG00000022099;ENSMUSG00000022663;ENSMUSG00000024109;ENSMUSG00000024501;ENSMUSG00000025235;ENSMUSG00000025810;ENSMUSG00000025920;…
GO:0050790	regulation of catalytic activity	235	2182	3.21483e-06	8.38131e-05	ENSMUSG00000000058;ENSMUSG00000001774;ENSMUSG00000002015;ENSMUSG00000002083;ENSMUSG00000002658;ENSMUSG00000002997;ENSMUSG00000003423;ENSMUSG00000003948;ENSMUSG00000004677;ENSMUSG00000004698;ENSMUSG00000004980;ENSMUSG00000005583;ENSMUSG00000006699;ENSMUSG00000007655;ENSMUSG00000007739;ENSMUSG00000010057;ENSMUSG00000011831;ENSMUSG00000014782;ENSMUSG00000015222;ENSMUSG00000015291;ENSMUSG00000015968;…
GO:1903540	establishment of protein localization to postsynaptic membrane	10	22	3.27074e-06	8.50092e-05	ENSMUSG00000004771;ENSMUSG00000020894;ENSMUSG00000027273;ENSMUSG00000029126;ENSMUSG00000030098;ENSMUSG00000030805;ENSMUSG00000030806;ENSMUSG00000031696;ENSMUSG00000033615;ENSMUSG00000046709
GO:0072507	divalent inorganic cation homeostasis	74	530	3.45805e-06	8.93812e-05	ENSMUSG00000001175;ENSMUSG00000002015;ENSMUSG00000002083;ENSMUSG00000003657;ENSMUSG00000004035;ENSMUSG00000004113;ENSMUSG00000006567;ENSMUSG00000007655;ENSMUSG00000009292;ENSMUSG00000015968;ENSMUSG00000017412;ENSMUSG00000018340;ENSMUSG00000019943;ENSMUSG00000020122;ENSMUSG00000020198;ENSMUSG00000020635;ENSMUSG00000020734;ENSMUSG00000020793;ENSMUSG00000020849;ENSMUSG00000022416;ENSMUSG00000022564;…
GO:0034764	positive regulation of transmembrane transport	40	229	3.46005e-06	8.93812e-05	ENSMUSG00000004035;ENSMUSG00000006740;ENSMUSG00000013921;ENSMUSG00000015968;ENSMUSG00000017400;ENSMUSG00000017412;ENSMUSG00000020189;ENSMUSG00000020599;ENSMUSG00000020704;ENSMUSG00000020793;ENSMUSG00000021730;ENSMUSG00000024981;ENSMUSG00000025068;ENSMUSG00000025221;ENSMUSG00000025889;ENSMUSG00000026385;ENSMUSG00000026527;ENSMUSG00000026576;ENSMUSG00000027568;ENSMUSG00000028341;ENSMUSG00000028756;…
GO:0030900	forebrain development	61	411	3.55306e-06	9.15048e-05	ENSMUSG00000004892;ENSMUSG00000006740;ENSMUSG00000008475;ENSMUSG00000015829;ENSMUSG00000018012;ENSMUSG00000018395;ENSMUSG00000019874;ENSMUSG00000020122;ENSMUSG00000020458;ENSMUSG00000020644;ENSMUSG00000020849;ENSMUSG00000021068;ENSMUSG00000021557;ENSMUSG00000021732;ENSMUSG00000022048;ENSMUSG00000022055;ENSMUSG00000022262;ENSMUSG00000024256;ENSMUSG00000024426;ENSMUSG00000025235;ENSMUSG00000025810;…
GO:1903307	positive regulation of regulated secretory pathway	17	60	3.73902e-06	9.6002e-05	ENSMUSG00000004113;ENSMUSG00000004626;ENSMUSG00000007207;ENSMUSG00000015968;ENSMUSG00000017412;ENSMUSG00000020848;ENSMUSG00000022416;ENSMUSG00000022789;ENSMUSG00000024261;ENSMUSG00000024743;ENSMUSG00000028969;ENSMUSG00000030805;ENSMUSG00000040722;ENSMUSG00000044288;ENSMUSG00000051412;ENSMUSG00000054423;ENSMUSG00000063887
GO:0046928	regulation of neurotransmitter secretion	27	128	3.75552e-06	9.61344e-05	ENSMUSG00000004113;ENSMUSG00000005583;ENSMUSG00000007207;ENSMUSG00000015968;ENSMUSG00000017412;ENSMUSG00000019790;ENSMUSG00000020431;ENSMUSG00000021721;ENSMUSG00000022789;ENSMUSG00000024261;ENSMUSG00000024743;ENSMUSG00000025889;ENSMUSG00000027438;ENSMUSG00000028969;ENSMUSG00000029071;ENSMUSG00000029503;ENSMUSG00000030806;ENSMUSG00000031012;ENSMUSG00000033615;ENSMUSG00000034799;ENSMUSG00000035226;…
GO:0016477	cell migration	160	1389	3.81809e-06	9.74418e-05	ENSMUSG00000001552;ENSMUSG00000004698;ENSMUSG00000004771;ENSMUSG00000005583;ENSMUSG00000006304;ENSMUSG00000006699;ENSMUSG00000006711;ENSMUSG00000007655;ENSMUSG00000008475;ENSMUSG00000008855;ENSMUSG00000009292;ENSMUSG00000009376;ENSMUSG00000015766;ENSMUSG00000015829;ENSMUSG00000018012;ENSMUSG00000018340;ENSMUSG00000018411;ENSMUSG00000019699;ENSMUSG00000019889;ENSMUSG00000019899;ENSMUSG00000019966;…
GO:0022603	regulation of anatomical structure morphogenesis	127	1051	4.00976e-06	0.000102026	ENSMUSG00000000861;ENSMUSG00000001552;ENSMUSG00000002546;ENSMUSG00000004698;ENSMUSG00000004771;ENSMUSG00000005583;ENSMUSG00000005610;ENSMUSG00000006219;ENSMUSG00000006304;ENSMUSG00000006699;ENSMUSG00000008855;ENSMUSG00000013089;ENSMUSG00000015222;ENSMUSG00000015291;ENSMUSG00000015766;ENSMUSG00000015829;ENSMUSG00000017724;ENSMUSG00000018012;ENSMUSG00000018395;ENSMUSG00000018411;ENSMUSG00000018507;…
GO:0032388	positive regulation of intracellular transport	37	206	4.07549e-06	0.000103388	ENSMUSG00000001552;ENSMUSG00000002015;ENSMUSG00000004113;ENSMUSG00000004626;ENSMUSG00000006304;ENSMUSG00000006699;ENSMUSG00000006740;ENSMUSG00000015222;ENSMUSG00000015968;ENSMUSG00000017412;ENSMUSG00000018395;ENSMUSG00000020386;ENSMUSG00000020484;ENSMUSG00000020849;ENSMUSG00000020894;ENSMUSG00000022789;ENSMUSG00000024743;ENSMUSG00000026150;ENSMUSG00000026341;ENSMUSG00000027835;ENSMUSG00000028969;…
GO:0033365	protein localization to organelle	98	764	4.4708e-06	0.000113078	ENSMUSG00000000058;ENSMUSG00000001552;ENSMUSG00000002015;ENSMUSG00000002083;ENSMUSG00000002319;ENSMUSG00000003423;ENSMUSG00000004771;ENSMUSG00000007739;ENSMUSG00000017412;ENSMUSG00000018322;ENSMUSG00000018411;ENSMUSG00000019802;ENSMUSG00000019809;ENSMUSG00000020122;ENSMUSG00000020189;ENSMUSG00000020198;ENSMUSG00000020458;ENSMUSG00000020484;ENSMUSG00000020849;ENSMUSG00000021114;ENSMUSG00000021270;…
GO:0032984	protein-containing complex disassembly	37	207	4.57929e-06	0.000115477	ENSMUSG00000000355;ENSMUSG00000006304;ENSMUSG00000006740;ENSMUSG00000011751;ENSMUSG00000015222;ENSMUSG00000015733;ENSMUSG00000015766;ENSMUSG00000015932;ENSMUSG00000019970;ENSMUSG00000020181;ENSMUSG00000020315;ENSMUSG00000021338;ENSMUSG00000021721;ENSMUSG00000022044;ENSMUSG00000022099;ENSMUSG00000023106;ENSMUSG00000025241;ENSMUSG00000026427;ENSMUSG00000027411;ENSMUSG00000027438;ENSMUSG00000027500;…
GO:0043113	receptor clustering	17	61	4.79265e-06	0.000120499	ENSMUSG00000013089;ENSMUSG00000021721;ENSMUSG00000024109;ENSMUSG00000028020;ENSMUSG00000028969;ENSMUSG00000029071;ENSMUSG00000029838;ENSMUSG00000030098;ENSMUSG00000032011;ENSMUSG00000037706;ENSMUSG00000040003;ENSMUSG00000041936;ENSMUSG00000052572;ENSMUSG00000053550;ENSMUSG00000056073;ENSMUSG00000062352;ENSMUSG00000063887
GO:0099054	presynapse assembly	15	49	4.82173e-06	0.000120871	ENSMUSG00000022514;ENSMUSG00000024109;ENSMUSG00000025555;ENSMUSG00000025889;ENSMUSG00000028399;ENSMUSG00000029071;ENSMUSG00000032076;ENSMUSG00000034912;ENSMUSG00000035653;ENSMUSG00000036790;ENSMUSG00000048304;ENSMUSG00000059146;ENSMUSG00000060780;ENSMUSG00000063887;ENSMUSG00000075478
GO:0055074	calcium ion homeostasis	70	498	4.99133e-06	0.000124754	ENSMUSG00000001175;ENSMUSG00000002015;ENSMUSG00000002083;ENSMUSG00000003657;ENSMUSG00000004035;ENSMUSG00000004113;ENSMUSG00000006567;ENSMUSG00000007655;ENSMUSG00000009292;ENSMUSG00000015968;ENSMUSG00000017412;ENSMUSG00000018340;ENSMUSG00000019943;ENSMUSG00000020635;ENSMUSG00000020734;ENSMUSG00000020793;ENSMUSG00000020849;ENSMUSG00000022416;ENSMUSG00000022564;ENSMUSG00000023912;ENSMUSG00000024256;…
[truncated: 8,135 more rows]

## Sheet: Fig3G RNA MvsWTdownMF
GO ID	Description	out (1731)	All (21232)	pvalue	p.adjust	Genes
[truncated: 1,796 more rows]
