# Supplementary material for: Distinct roles of Fto and Mettl3 in controlling development of the cerebral cortex through transcriptional and translational regulations
Source: Cell Death Dis. 2021 Jul 14;12(7):700. doi: 10.1038/s41419-021-03992-2 (PMC8280107; doi:10.1038/s41419-021-03992-2)
Supplement: Supplementary file 9 — Supplementary Table S8 [file 41419_2021_3992_MOESM9_ESM.xlsx]

## Sheet: Fig4B Ribo_seq_FvsWT
	baseMean	log2FoldChange	lfcSE	stat	pvalue	padj
ENSMUSG00000052504	1299.32	2.14023	0.699364	3.06025	0.00221152	0.0497648
ENSMUSG00000032254	1322.97	0.662299	0.216433	3.06007	0.00221285	0.0497648
ENSMUSG00000047446	476.612	-0.815857	0.266418	-3.06232	0.00219625	0.049547
ENSMUSG00000020649	2964.84	0.649304	0.211964	3.06328	0.00218927	0.0495309
ENSMUSG00000074247	2217.92	-0.839808	0.274188	-3.06289	0.00219209	0.0495309
ENSMUSG00000055296	8100.84	2.10257	0.686191	3.06411	0.00218316	0.049485
ENSMUSG00000113764	9118.72	2.50211	0.816134	3.06581	0.00217084	0.0492835
ENSMUSG00000069237	799.71	0.98009	0.319289	3.0696	0.00214342	0.0488527
ENSMUSG00000003279	1342.45	-0.824537	0.268675	-3.0689	0.00214846	0.0488527
ENSMUSG00000058656	222.134	-1.07808	0.351259	-3.06919	0.00214644	0.0488527
ENSMUSG00000042625	1725.21	0.588602	0.191692	3.07056	0.00213661	0.0488153
ENSMUSG00000065718	51.0724	2.49329	0.811654	3.07187	0.00212725	0.0487183
ENSMUSG00000068328	125.758	1.48897	0.48475	3.07163	0.00212896	0.0487183
ENSMUSG00000021242	496.458	1.38531	0.450946	3.07202	0.00212619	0.0487183
ENSMUSG00000072704	196.477	-0.999016	0.325119	-3.07277	0.00212082	0.0487183
ENSMUSG00000002083	145.18	-1.08712	0.353379	-3.07635	0.00209555	0.0482615
ENSMUSG00000058145	166.642	2.27842	0.7395	3.08103	0.00206288	0.047646
ENSMUSG00000029687	6620.88	0.634978	0.206118	3.08065	0.0020655	0.047646
ENSMUSG00000041548	101.149	-1.20866	0.392179	-3.08191	0.00205677	0.0475976
ENSMUSG00000003458	859.438	2.24189	0.726793	3.08463	0.00203806	0.0472926
ENSMUSG00000019880	215.403	1.39476	0.452207	3.08434	0.00204007	0.0472926
ENSMUSG00000020185	351.35	0.726734	0.235623	3.0843	0.00204029	0.0472926
ENSMUSG00000103839	31.5359	1.85373	0.60071	3.0859	0.00202939	0.0472689
ENSMUSG00000030036	156.612	2.65965	0.861101	3.08866	0.0020106	0.0469073
ENSMUSG00000018796	387.847	-0.822388	0.266035	-3.09128	0.00199299	0.0465722
ENSMUSG00000003402	980.223	2.08733	0.674373	3.09521	0.00196675	0.0460787
ENSMUSG00000031548	793.14	2.02551	0.654265	3.09585	0.00196248	0.0460787
ENSMUSG00000013662	1894.72	1.43335	0.463131	3.09492	0.00196866	0.0460787
ENSMUSG00000019761	297.405	-1.19558	0.386257	-3.0953	0.00196611	0.0460787
ENSMUSG00000020357	48.1524	3.17087	1.02388	3.09692	0.00195544	0.0460699
ENSMUSG00000032735	296.677	-1.01117	0.326486	-3.09712	0.00195408	0.0460699
ENSMUSG00000031170	145.12	3.60489	1.16352	3.09826	0.00194658	0.0460279
ENSMUSG00000038146	258.696	2.66228	0.85931	3.09816	0.00194724	0.0460279
ENSMUSG00000032383	1040.36	1.35148	0.436091	3.09908	0.0019412	0.0460279
ENSMUSG00000027635	300.028	0.698285	0.225343	3.09877	0.00194328	0.0460279
ENSMUSG00000096231	20.3308	2.61426	0.843221	3.10033	0.00193308	0.0459965
ENSMUSG00000065018	169.558	1.31803	0.424759	3.10301	0.00191565	0.0457198
ENSMUSG00000106847	3688.62	-0.913242	0.294347	-3.1026	0.00191827	0.0457198
ENSMUSG00000073678	1585.29	2.72036	0.876384	3.10407	0.0019088	0.0456457
ENSMUSG00000028348	50.7421	1.90878	0.614643	3.1055	0.00189956	0.0455007
ENSMUSG00000078816	143.046	-1.23045	0.396136	-3.10612	0.00189559	0.0454816
ENSMUSG00000029119	51.8654	2.63674	0.848713	3.10675	0.00189156	0.0454607
ENSMUSG00000032115	1164.48	2.69088	0.865363	3.10953	0.00187383	0.0454005
ENSMUSG00000072082	727.043	0.845327	0.271937	3.10854	0.00188017	0.0454005
ENSMUSG00000040084	2262.72	0.723282	0.232686	3.10841	0.00188096	0.0454005
ENSMUSG00000027076	810.298	-0.731913	0.235521	-3.10764	0.00188589	0.0454005
ENSMUSG00000020609	105.848	-4.19502	1.34973	-3.10804	0.00188334	0.0454005
ENSMUSG00000108173	29.5881	3.08991	0.993176	3.11114	0.00186366	0.045245
ENSMUSG00000027111	537.118	2.92327	0.938837	3.11372	0.00184748	0.0449936
ENSMUSG00000047842	593.946	-1.5837	0.508692	-3.11329	0.00185017	0.0449936
ENSMUSG00000038379	726.568	0.782711	0.251241	3.11539	0.00183705	0.0448771
ENSMUSG00000049516	435.872	0.682271	0.219024	3.11505	0.00183912	0.0448771
ENSMUSG00000074736	129.342	-1.30825	0.419546	-3.11824	0.00181934	0.0445459
ENSMUSG00000022114	567.566	-0.739059	0.236925	-3.11938	0.00181233	0.0445162
ENSMUSG00000031137	2526.43	-0.888483	0.284867	-3.11894	0.00181502	0.0445162
ENSMUSG00000029096	32.3635	2.61595	0.838095	3.12131	0.0018005	0.0443116
ENSMUSG00000077345	20.9776	1.85774	0.594636	3.12417	0.0017831	0.0439586
ENSMUSG00000001054	1280.47	-0.818032	0.261784	-3.12483	0.00177908	0.0439351
ENSMUSG00000097287	158.581	-1.00297	0.320906	-3.12542	0.0017755	0.0439222
ENSMUSG00000037296	655.437	-0.784934	0.251067	-3.12639	0.00176965	0.0438531
ENSMUSG00000085389	32.5069	-1.8463	0.590385	-3.12728	0.00176429	0.043796
ENSMUSG00000022553	1348.48	-0.643682	0.205782	-3.12798	0.0017601	0.0437677
ENSMUSG00000022769	180.881	0.968802	0.309443	3.13079	0.00174335	0.0434264
ENSMUSG00000056492	181.365	3.4006	1.08584	3.13178	0.00173752	0.0434019
ENSMUSG00000016503	150.945	-1.00503	0.320944	-3.13147	0.00173934	0.0434019
ENSMUSG00000045659	312.683	0.744406	0.237578	3.13331	0.00172844	0.0432804
ENSMUSG00000092746	148.864	6.50086	2.07339	3.13538	0.00171634	0.0431895
ENSMUSG00000025809	1659.55	2.75639	0.879387	3.13444	0.0017218	0.0431895
ENSMUSG00000024593	409.136	2.43588	0.777065	3.13472	0.00172016	0.0431895
ENSMUSG00000038766	309.763	0.834566	0.266114	3.13612	0.00171199	0.0431698
ENSMUSG00000039145	1060.66	-0.921851	0.293861	-3.13703	0.00170669	0.043112
ENSMUSG00000029608	1626.12	-0.957105	0.304932	-3.13875	0.00169672	0.0429357
ENSMUSG00000061048	29.7732	3.88196	1.23606	3.14059	0.00168607	0.0427842
ENSMUSG00000045205	203.851	2.53627	0.807651	3.1403	0.00168775	0.0427842
ENSMUSG00000051910	1219.68	0.67242	0.214124	3.14032	0.00168763	0.0427842
ENSMUSG00000031765	435.615	-1.16064	0.369386	-3.14207	0.00167758	0.0427529
ENSMUSG00000028248	3719.28	0.954157	0.303591	3.1429	0.00167283	0.0427077
ENSMUSG00000068748	5820.28	2.63532	0.83795	3.14496	0.0016611	0.0424839
ENSMUSG00000087790	309.746	2.70155	0.858607	3.14644	0.00165274	0.0424184
ENSMUSG00000065344	162.755	2.22564	0.707294	3.1467	0.00165124	0.0424184
ENSMUSG00000036473	1786.88	-0.704883	0.224062	-3.14593	0.00165558	0.0424184
ENSMUSG00000087999	191.026	1.61205	0.512123	3.14777	0.00164522	0.0423799
ENSMUSG00000089352	30.0421	1.96453	0.623697	3.14981	0.00163378	0.0422745
ENSMUSG00000017548	1917.33	0.702518	0.223085	3.1491	0.00163776	0.0422745
ENSMUSG00000022829	442.944	-0.721085	0.228987	-3.14902	0.00163818	0.0422745
ENSMUSG00000049122	891.388	-0.860525	0.273193	-3.14987	0.00163342	0.0422745
ENSMUSG00000074259	64.7262	-1.59294	0.505551	-3.15089	0.00162773	0.0422745
ENSMUSG00000028532	990.58	2.62064	0.831162	3.15298	0.00161613	0.0420839
ENSMUSG00000051977	36.8454	1.36631	0.433298	3.15329	0.00161442	0.0420839
ENSMUSG00000027199	484.018	-0.727711	0.230774	-3.15335	0.00161406	0.0420839
ENSMUSG00000053199	656.8	-0.878555	0.27856	-3.15392	0.00161096	0.0420839
ENSMUSG00000022868	17.3738	-6.56258	2.0801	-3.15493	0.00160536	0.0420839
ENSMUSG00000032737	600.65	0.677494	0.214521	3.15817	0.00158762	0.0417738
ENSMUSG00000058407	2205.84	-0.917622	0.290566	-3.15805	0.0015883	0.0417738
ENSMUSG00000037217	4361.74	-0.947772	0.300137	-3.1578	0.00158967	0.0417738
ENSMUSG00000029875	539.589	-1.46442	0.463701	-3.15811	0.00158798	0.0417738
ENSMUSG00000005672	868.838	2.72688	0.862223	3.16261	0.00156361	0.0414407
ENSMUSG00000109461	25.3135	1.83967	0.581756	3.16227	0.00156543	0.0414407
ENSMUSG00000046636	638.8	1.15004	0.363516	3.16365	0.00155804	0.0413978
ENSMUSG00000048327	708.587	0.767039	0.242391	3.16448	0.00155362	0.041357
ENSMUSG00000035105	361.734	-0.934707	0.295051	-3.16795	0.0015352	0.0409425
ENSMUSG00000064550	133.426	2.7718	0.874458	3.16973	0.00152578	0.0407671
ENSMUSG00000039158	285.579	1.0847	0.34207	3.171	0.00151915	0.0406657
ENSMUSG00000020783	1977.38	0.675942	0.213162	3.17102	0.00151906	0.0406657
ENSMUSG00000072845	1195.83	2.71299	0.854817	3.17376	0.00150476	0.0404392
ENSMUSG00000027822	137.812	2.44241	0.769575	3.17371	0.00150505	0.0404392
ENSMUSG00000034317	678.976	0.828457	0.260909	3.17527	0.00149699	0.040399
ENSMUSG00000045912	101.104	-1.36781	0.430796	-3.17508	0.00149793	0.040399
ENSMUSG00000020571	3866.79	2.50919	0.789586	3.17786	0.00148366	0.0401652
ENSMUSG00000065637	954.408	1.82613	0.573681	3.18317	0.00145671	0.0395118
ENSMUSG00000052889	1159.58	-0.903122	0.283719	-3.18316	0.00145677	0.0395118
ENSMUSG00000014905	125.424	1.77011	0.555687	3.18545	0.0014453	0.0393494
ENSMUSG00000021709	2027.92	0.644469	0.202233	3.18676	0.00143875	0.0392514
ENSMUSG00000047260	273.297	-0.78135	0.24519	-3.18672	0.00143896	0.0392514
ENSMUSG00000013698	10783.1	-1.04488	0.327634	-3.18916	0.00142685	0.0390697
ENSMUSG00000076122	68.6255	-2.15947	0.676982	-3.18984	0.0014235	0.0390522
ENSMUSG00000022441	171.239	-0.957512	0.300078	-3.19087	0.00141844	0.0389881
ENSMUSG00000029177	223.363	0.830085	0.259577	3.19784	0.00138462	0.0381316
ENSMUSG00000001517	277.711	1.06438	0.332602	3.20017	0.00137345	0.0378966
ENSMUSG00000027087	430.216	2.88541	0.900895	3.20283	0.00136084	0.0376211
ENSMUSG00000044927	538.124	0.70312	0.219305	3.20612	0.00134538	0.0372654
ENSMUSG00000058589	1782.05	-0.706609	0.220378	-3.20635	0.00134432	0.0372654
ENSMUSG00000029064	27630.4	-0.877609	0.273711	-3.20633	0.00134439	0.0372654
ENSMUSG00000032113	631.813	0.835155	0.260322	3.20817	0.00133584	0.0372166
ENSMUSG00000041959	1620.26	-1.10394	0.343969	-3.20941	0.00133007	0.0371281
ENSMUSG00000098090	79.3169	1.26915	0.395202	3.21141	0.00132087	0.037121
ENSMUSG00000021932	686.536	0.679279	0.211603	3.21016	0.00132663	0.037121
ENSMUSG00000021115	2693.72	0.583462	0.181762	3.21003	0.00132723	0.037121
ENSMUSG00000051098	606.782	-0.85209	0.265428	-3.21025	0.0013262	0.037121
ENSMUSG00000030824	578.207	2.08596	0.649269	3.21277	0.00131459	0.0370565
ENSMUSG00000028657	369.71	1.63388	0.508441	3.21351	0.00131121	0.037034
ENSMUSG00000036256	91.3323	3.60938	1.12279	3.21464	0.00130607	0.0369614
ENSMUSG00000020650	157.418	2.07677	0.645576	3.21693	0.00129571	0.0367408
ENSMUSG00000025868	716.454	-0.75962	0.235902	-3.22007	0.0012816	0.0364128
ENSMUSG00000025794	2439.55	1.00138	0.310652	3.22347	0.00126648	0.0360545
ENSMUSG00000031292	1143.2	-0.893492	0.277141	-3.22396	0.0012643	0.0360545
ENSMUSG00000021194	667.499	1.93699	0.600605	3.22506	0.00125947	0.0359977
ENSMUSG00000051950	242.787	2.45076	0.759132	3.22837	0.00124496	0.0357039
ENSMUSG00000019818	227.178	2.27811	0.705715	3.22808	0.00124622	0.0357039
ENSMUSG00000022255	930.391	2.04386	0.632765	3.23004	0.00123771	0.0357039
ENSMUSG00000065219	105.076	1.63129	0.505277	3.22851	0.00124435	0.0357039
ENSMUSG00000065400	97.2475	-2.54975	0.789891	-3.22797	0.0012467	0.0357039
ENSMUSG00000052957	277.668	2.50856	0.776329	3.23131	0.00123224	0.0356973
ENSMUSG00000034751	817.934	-0.780843	0.24168	-3.2309	0.00123403	0.0356973
ENSMUSG00000082007	27.5241	-2.89115	0.894622	-3.23171	0.00123054	0.0356973
ENSMUSG00000090399	17.9651	-2.52102	0.779324	-3.23489	0.00121691	0.0354163
ENSMUSG00000027834	1600.73	2.48548	0.767787	3.2372	0.00120709	0.0352326
ENSMUSG00000029403	179.339	-1.12104	0.346326	-3.23695	0.00120814	0.0352326
ENSMUSG00000040462	1043.38	2.76876	0.854628	3.23973	0.00119644	0.0350338
ENSMUSG00000046743	3633.4	2.7142	0.837198	3.24201	0.0011869	0.0349315
ENSMUSG00000025130	2978.45	2.40572	0.742245	3.24114	0.00119051	0.0349315
ENSMUSG00000026740	343.479	1.94768	0.600695	3.24237	0.0011854	0.0349315
ENSMUSG00000057614	3608.52	-0.976273	0.301194	-3.24134	0.00118969	0.0349315
ENSMUSG00000040536	1397.21	-1.26301	0.389481	-3.2428	0.00118361	0.0349315
ENSMUSG00000028195	133.769	2.03943	0.628275	3.24608	0.00117005	0.0346856
ENSMUSG00000025068	1452.92	-1.07675	0.331496	-3.24814	0.00116161	0.0345069
ENSMUSG00000005397	683.825	3.22947	0.993682	3.25001	0.00115402	0.0344408
ENSMUSG00000108599	130.473	1.87809	0.577942	3.24962	0.0011556	0.0344408
ENSMUSG00000028333	3245.91	0.780735	0.240172	3.25073	0.00115108	0.0344408
ENSMUSG00000098183	91.8724	-1.21506	0.373948	-3.24928	0.00115699	0.0344408
ENSMUSG00000021427	1670.23	2.23622	0.687431	3.25301	0.00114188	0.0343158
ENSMUSG00000006369	696.238	2.02599	0.622841	3.25283	0.00114264	0.0343158
ENSMUSG00000029838	8333.32	1.35195	0.41535	3.25497	0.00113405	0.0343158
ENSMUSG00000075229	301.106	1.11443	0.342618	3.25268	0.00114322	0.0343158
ENSMUSG00000020990	73.2797	-1.29981	0.399513	-3.25348	0.00114001	0.0343158
ENSMUSG00000032235	514.895	0.712403	0.218628	3.25851	0.00111998	0.0339735
ENSMUSG00000031016	624.769	0.73047	0.224033	3.26054	0.00111199	0.0338027
ENSMUSG00000026239	1314.02	-1.07144	0.328383	-3.26278	0.00110326	0.0336083
ENSMUSG00000087038	59.9464	-1.34712	0.412333	-3.26706	0.00108671	0.0333007
ENSMUSG00000032936	3332.2	-1.39467	0.42698	-3.26637	0.00108937	0.0333007
ENSMUSG00000085167	210.245	-1.39653	0.427599	-3.26599	0.00109084	0.0333007
ENSMUSG00000062647	11415.5	0.735015	0.2248	3.26964	0.00107684	0.0330847
ENSMUSG00000027878	1555.56	3.04506	0.930753	3.27161	0.00106936	0.0329838
ENSMUSG00000024943	2459.88	0.642054	0.19628	3.27111	0.00107126	0.0329838
ENSMUSG00000038119	1085.89	2.49101	0.760655	3.27483	0.00105727	0.0327601
ENSMUSG00000032374	184.459	2.48783	0.759654	3.27495	0.00105681	0.0327601
ENSMUSG00000021596	343.593	-0.812423	0.248078	-3.27487	0.00105711	0.0327601
ENSMUSG00000019785	300.855	-1.32368	0.404271	-3.27425	0.00105943	0.0327601
ENSMUSG00000004285	1378.18	-1.08116	0.329678	-3.27944	0.00104013	0.0324429
ENSMUSG00000064738	118.866	2.46295	0.750741	3.28069	0.00103553	0.0323699
ENSMUSG00000002550	385.018	-0.742397	0.2262	-3.28204	0.0010306	0.032286
ENSMUSG00000095562	78.2569	1.93162	0.588371	3.283	0.00102708	0.0322462
ENSMUSG00000091269	150.401	0.917352	0.279333	3.28407	0.00102318	0.0321973
ENSMUSG00000042834	12366	-0.639192	0.194635	-3.28405	0.00102328	0.0321973
ENSMUSG00000043067	1768.79	2.23477	0.679791	3.28744	0.00101102	0.0319519
ENSMUSG00000008475	4546.56	-0.966396	0.29396	-3.28751	0.00101077	0.0319519
ENSMUSG00000035540	17.4707	-6.5705	1.99506	-3.29338	0.000989913	0.0314232
ENSMUSG00000044365	308.399	-1.17779	0.357516	-3.29438	0.000986394	0.0313809
ENSMUSG00000041891	395.002	2.53376	0.768077	3.29883	0.000970882	0.030956
ENSMUSG00000049670	1308.21	-0.717149	0.217347	-3.29956	0.000968352	0.030956
ENSMUSG00000098557	1012.74	-1.2175	0.369069	-3.29885	0.000970809	0.030956
ENSMUSG00000039983	805.534	-0.800005	0.242262	-3.30223	0.000959204	0.0307889
ENSMUSG00000059834	330.447	0.850213	0.257399	3.30309	0.000956252	0.030763
ENSMUSG00000032320	2276.15	1.39273	0.42145	3.30461	0.000951096	0.0306659
ENSMUSG00000058317	1111.09	-0.806896	0.244114	-3.30541	0.000948391	0.0306475
ENSMUSG00000041351	557.624	-0.912761	0.276059	-3.3064	0.000945035	0.0306081
ENSMUSG00000105853	259.571	4.05353	1.22535	3.30806	0.00093946	0.0305575
ENSMUSG00000065866	231.599	2.19654	0.664085	3.30761	0.000940949	0.0305575
ENSMUSG00000077230	2432.99	1.74731	0.528149	3.30836	0.000938425	0.0305575
ENSMUSG00000050926	57.4327	-1.47311	0.445385	-3.3075	0.000941344	0.0305575
ENSMUSG00000026571	1397.5	-0.674149	0.203645	-3.31042	0.000931577	0.0305166
ENSMUSG00000023940	249.511	0.846249	0.255536	3.31166	0.000927431	0.0304503
ENSMUSG00000072772	120.62	-1.66071	0.501161	-3.31372	0.000920629	0.0302963
ENSMUSG00000042284	136.004	3.27017	0.986292	3.31562	0.000914414	0.030161
ENSMUSG00000039741	843.038	0.69645	0.209934	3.31747	0.00090838	0.030031
ENSMUSG00000035403	136.697	3.07573	0.926629	3.31927	0.000902544	0.029915
ENSMUSG00000082402	41.4606	2.75309	0.829024	3.32088	0.000897343	0.029915
ENSMUSG00000039323	1042.53	2.43015	0.732092	3.31946	0.000901904	0.029915
ENSMUSG00000097785	25.6292	-2.41798	0.728484	-3.31919	0.000902786	0.029915
ENSMUSG00000038034	1055.22	2.84648	0.856774	3.32233	0.000892706	0.0298568
ENSMUSG00000028001	45.4637	-5.48633	1.65087	-3.3233	0.000889601	0.0298224
ENSMUSG00000037221	248.289	-0.87678	0.263573	-3.32652	0.000879365	0.0295483
ENSMUSG00000021904	38.4454	2.71568	0.816132	3.32751	0.000876272	0.0295135
ENSMUSG00000062995	1045.17	-0.73514	0.2208	-3.32945	0.000870186	0.0295135
ENSMUSG00000024558	401.309	-0.973674	0.292596	-3.32771	0.00087564	0.0295135
ENSMUSG00000097383	38.6149	-1.66683	0.500821	-3.3282	0.000874086	0.0295135
ENSMUSG00000022246	2177.97	0.663413	0.19918	3.33073	0.000866194	0.0294506
ENSMUSG00000026864	4559.19	2.42211	0.726436	3.33423	0.000855349	0.029151
ENSMUSG00000020019	96.2205	1.97467	0.592047	3.33532	0.000852005	0.0291061
ENSMUSG00000071793	214.522	-1.06353	0.318755	-3.33652	0.000848346	0.0290937
ENSMUSG00000024277	6679.86	-1.12215	0.336365	-3.3361	0.000849614	0.0290937
ENSMUSG00000051146	534.098	-1.19869	0.359147	-3.3376	0.000845056	0.0290764
ENSMUSG00000035274	133.87	3.07575	0.92116	3.339	0.000840806	0.0290443
ENSMUSG00000051149	90.5423	-1.15162	0.344943	-3.33857	0.000842098	0.0290443
ENSMUSG00000102809	21.1919	-2.56225	0.767225	-3.33963	0.000838898	0.0290443
ENSMUSG00000074115	18.5702	-6.6588	1.99383	-3.3397	0.000838689	0.0290443
ENSMUSG00000065596	211.206	-3.1953	0.956069	-3.34212	0.0008314	0.0289537
ENSMUSG00000038943	2591.39	0.851137	0.254582	3.34327	0.000827969	0.0289432
ENSMUSG00000000317	60.7047	-1.47023	0.439806	-3.3429	0.000829082	0.0289432
ENSMUSG00000036402	150.005	-1.14879	0.343476	-3.34459	0.000824047	0.0289081
ENSMUSG00000072623	540.988	-0.930534	0.278151	-3.34543	0.000821556	0.0288914
ENSMUSG00000020905	209.912	-1.08807	0.325022	-3.34768	0.000814922	0.0287285
ENSMUSG00000026478	941.804	2.9088	0.868686	3.3485	0.000812494	0.0287135
ENSMUSG00000040297	487.369	2.22068	0.662936	3.34977	0.000808801	0.0287135
ENSMUSG00000025289	534.555	2.05305	0.613115	3.34855	0.000812356	0.0287135
ENSMUSG00000004446	340.914	-1.31793	0.393474	-3.34947	0.000809672	0.0287135
ENSMUSG00000031665	885.437	0.696083	0.207641	3.35235	0.000801296	0.0285995
ENSMUSG00000030042	923.968	-1.00167	0.298665	-3.35382	0.000797054	0.028519
ENSMUSG00000042079	381.457	1.26201	0.376131	3.35525	0.000792937	0.0284426
ENSMUSG00000020955	509.547	-0.851446	0.253735	-3.35565	0.000791773	0.0284426
ENSMUSG00000111148	184.48	-3.14314	0.936318	-3.35692	0.00078816	0.0284133
ENSMUSG00000020048	4685.3	2.63824	0.785579	3.35834	0.000784134	0.0283394
ENSMUSG00000002055	1095.15	0.831758	0.24755	3.35995	0.000779556	0.0282451
ENSMUSG00000046591	366.558	0.798265	0.237396	3.36259	0.000772155	0.0280478
ENSMUSG00000039195	197.813	-1.04316	0.310116	-3.36377	0.000768869	0.0279993
ENSMUSG00000007777	832.81	-0.960363	0.285141	-3.36803	0.000757066	0.0276396
ENSMUSG00000068740	1690.81	2.55069	0.756762	3.37053	0.000750247	0.0274606
ENSMUSG00000074505	1806.45	2.5178	0.746772	3.37158	0.000747389	0.0274259
ENSMUSG00000042453	5132.08	3.22907	0.957061	3.37395	0.00074099	0.0272961
ENSMUSG00000006205	211.763	3.0883	0.915434	3.37359	0.000741949	0.0272961
ENSMUSG00000080538	137.28	2.72428	0.80706	3.37556	0.000736663	0.0272961
ENSMUSG00000021248	249.027	2.12128	0.628454	3.3754	0.00073709	0.0272961
ENSMUSG00000062309	149.579	-1.27578	0.37813	-3.37391	0.000741085	0.0272961
ENSMUSG00000019970	531.062	-1.05854	0.313368	-3.37795	0.00073028	0.0272157
ENSMUSG00000001082	128.324	1.8076	0.534837	3.37972	0.00072559	0.0271114
ENSMUSG00000088168	1098.1	2.22888	0.659187	3.38125	0.00072157	0.0270315
ENSMUSG00000021774	1048.3	-0.820195	0.24237	-3.38406	0.000714231	0.0268267
ENSMUSG00000031871	445.761	3.36105	0.992119	3.38775	0.000704675	0.0265372
ENSMUSG00000034714	155.134	2.88538	0.85062	3.39209	0.000693628	0.0261899
ENSMUSG00000046844	1363.62	-0.699848	0.206295	-3.39246	0.000692672	0.0261899
ENSMUSG00000050071	865.663	-0.83097	0.244749	-3.39519	0.000685812	0.0260318
ENSMUSG00000029095	146.618	-1.25996	0.371066	-3.39553	0.000684968	0.0260318
ENSMUSG00000021760	262.006	2.03899	0.600148	3.39749	0.000680078	0.0259515
ENSMUSG00000083859	162.157	1.14742	0.33762	3.39856	0.000677427	0.0259192
ENSMUSG00000107102	971.358	-0.804463	0.236624	-3.39976	0.000674459	0.0258747
ENSMUSG00000000486	76.6685	1.46588	0.430888	3.40199	0.000668961	0.0257326
ENSMUSG00000051278	256.733	1.04037	0.305657	3.4037	0.000664798	0.0256412
ENSMUSG00000031245	1553.92	1.02586	0.301215	3.40575	0.000659837	0.0255184
ENSMUSG00000046324	139.171	2.47138	0.725339	3.40721	0.000656318	0.0254509
ENSMUSG00000046093	503.901	-1.7104	0.501739	-3.40895	0.000652134	0.0253572
ENSMUSG00000002297	639.99	0.701899	0.205606	3.4138	0.000640639	0.0250085
ENSMUSG00000060371	341.752	-0.992589	0.290737	-3.41404	0.000640065	0.0250085
ENSMUSG00000086363	75.4982	-1.26657	0.371051	-3.41347	0.000641422	0.0250085
ENSMUSG00000021930	497.449	-0.865702	0.253388	-3.41651	0.000634302	0.0249497
ENSMUSG00000065611	669.733	-2.09391	0.61291	-3.41634	0.000634697	0.0249497
ENSMUSG00000029368	89.9744	-8.93478	2.6147	-3.41713	0.000632858	0.0249497
ENSMUSG00000054252	391.109	2.49445	0.728786	3.42275	0.000619905	0.0245702
ENSMUSG00000034064	514.989	1.0206	0.298128	3.42338	0.000618486	0.0245702
ENSMUSG00000020483	4033.12	-1.22024	0.356423	-3.42356	0.000618062	0.0245702
ENSMUSG00000024427	112.703	-1.70372	0.497601	-3.42387	0.000617366	0.0245702
ENSMUSG00000021557	2528.38	-0.640177	0.186851	-3.42613	0.000612251	0.0245379
ENSMUSG00000065436	1171.05	-1.66342	0.485393	-3.42695	0.000610401	0.0245323
ENSMUSG00000089617	112.392	3.58019	1.04448	3.42774	0.000608626	0.0245297
ENSMUSG00000048376	361.509	2.92479	0.852969	3.42895	0.000605918	0.0244893
ENSMUSG00000027253	600.747	2.82879	0.823872	3.43353	0.000595787	0.0244109
ENSMUSG00000015647	121.205	2.79928	0.815831	3.4312	0.000600928	0.0244109
ENSMUSG00000064637	148.551	2.19779	0.640563	3.43103	0.000601299	0.0244109
ENSMUSG00000030796	792.243	1.02864	0.299845	3.43059	0.000602276	0.0244109
ENSMUSG00000069268	820.762	0.735442	0.214112	3.43485	0.000592891	0.0244109
ENSMUSG00000027175	1136	-0.728507	0.212292	-3.43163	0.000599971	0.0244109
ENSMUSG00000083012	558.135	-1.02141	0.297722	-3.43077	0.000601879	0.0244109
ENSMUSG00000096349	1192.2	-1.92352	0.560641	-3.43092	0.000601533	0.0244109
ENSMUSG00000023830	1591.85	3.04783	0.885893	3.4404	0.000580849	0.0241309
ENSMUSG00000005575	4780.36	-1.05143	0.305658	-3.43991	0.000581914	0.0241309
ENSMUSG00000029616	670.757	1.57264	0.45685	3.44236	0.000576667	0.0240524
ENSMUSG00000029086	400.803	3.10003	0.900332	3.44321	0.000574858	0.0240468
ENSMUSG00000065904	38383.5	1.45397	0.422207	3.44374	0.000573731	0.0240468
ENSMUSG00000022519	684.581	-0.709829	0.206121	-3.44375	0.000573712	0.0240468
ENSMUSG00000038070	640.722	0.840094	0.243816	3.44561	0.000569771	0.0240443
ENSMUSG00000039830	148.981	-1.5742	0.456838	-3.44585	0.000569257	0.0240443
ENSMUSG00000021486	475.885	-0.896451	0.259867	-3.44965	0.00056131	0.023883
ENSMUSG00000086968	200.955	-0.956125	0.277216	-3.44902	0.000562619	0.023883
ENSMUSG00000085396	119.548	2.10696	0.610297	3.45236	0.000555713	0.0237303
ENSMUSG00000021614	4340.9	2.82576	0.817911	3.45485	0.000550591	0.0236481
ENSMUSG00000003779	1398.39	0.793466	0.229717	3.4541	0.000552141	0.0236481
ENSMUSG00000034687	321.332	2.95035	0.85358	3.45644	0.000547359	0.0236234
ENSMUSG00000000957	560.792	2.47125	0.715057	3.45602	0.000548214	0.0236234
ENSMUSG00000041670	1011.82	-0.924304	0.26745	-3.45599	0.000548272	0.0236234
ENSMUSG00000065515	1754.87	-2.38348	0.687595	-3.4664	0.000527478	0.0229341
ENSMUSG00000024517	72.5441	-1.50028	0.432429	-3.46942	0.000521576	0.0227464
ENSMUSG00000024940	259.113	2.45695	0.707743	3.47154	0.000517489	0.022637
ENSMUSG00000030101	80.641	2.53408	0.729613	3.47318	0.000514326	0.0225674
ENSMUSG00000042109	541.594	-0.762164	0.219359	-3.4745	0.000511798	0.0225254
ENSMUSG00000031591	287.633	2.63426	0.756171	3.48369	0.000494553	0.0218675
ENSMUSG00000037493	652.838	-0.8671	0.248933	-3.48327	0.000495326	0.0218675
ENSMUSG00000065178	27.345	3.12353	0.896168	3.48543	0.000491353	0.0218264
ENSMUSG00000023191	145.978	1.37594	0.394374	3.48893	0.000484952	0.021609
ENSMUSG00000040855	1463.83	-1.29696	0.371688	-3.48939	0.000484121	0.021609
ENSMUSG00000021843	2102.31	2.49814	0.715614	3.49091	0.000481374	0.0215836
ENSMUSG00000030030	30.7585	-2.05434	0.588235	-3.49237	0.000478749	0.0215332
ENSMUSG00000003814	7043.44	2.60749	0.745317	3.4985	0.000467878	0.0212254
ENSMUSG00000020592	218.498	1.35744	0.388123	3.49744	0.000469752	0.0212254
ENSMUSG00000056579	946.516	-1.1852	0.338914	-3.49705	0.000470427	0.0212254
ENSMUSG00000070972	57.9407	1.51894	0.434013	3.49975	0.0004657	0.0212123
ENSMUSG00000016028	936.127	2.66182	0.760153	3.50169	0.000462319	0.0211253
ENSMUSG00000062866	348.585	1.19135	0.339878	3.50525	0.000456183	0.0209578
ENSMUSG00000030905	2998.05	-1.05682	0.301547	-3.50466	0.000457191	0.0209578
ENSMUSG00000025870	803.964	0.936059	0.266821	3.50819	0.000451161	0.0208144
ENSMUSG00000078681	318.517	1.29552	0.369157	3.5094	0.000449122	0.0207871
ENSMUSG00000025889	1396.73	-1.12375	0.320031	-3.51139	0.00044577	0.0206987
ENSMUSG00000037544	937.229	0.850924	0.242141	3.51417	0.000441139	0.0205502
ENSMUSG00000052301	204.886	-1.71092	0.486434	-3.51727	0.000436018	0.0203778
ENSMUSG00000057897	5279.23	-0.989261	0.281137	-3.51879	0.000433528	0.0203455
ENSMUSG00000027560	3659.66	-1.06996	0.304091	-3.51855	0.000433908	0.0203455
ENSMUSG00000032050	6872.42	0.649456	0.184448	3.52107	0.000429813	0.020286
ENSMUSG00000029022	248.281	0.935728	0.26563	3.52267	0.000427217	0.0202369
ENSMUSG00000032355	202.16	-1.79376	0.509217	-3.52258	0.000427361	0.0202369
ENSMUSG00000071516	564.272	-1.08163	0.306669	-3.52701	0.000420281	0.0200339
ENSMUSG00000040740	1531.13	2.74135	0.776762	3.5292	0.000416815	0.0199349
ENSMUSG00000117513	28.8775	1.87995	0.532484	3.53054	0.000414717	0.0199009
ENSMUSG00000054408	417.088	1.40113	0.396846	3.53066	0.00041453	0.0199009
ENSMUSG00000017692	156.823	1.89981	0.5375	3.53453	0.000408501	0.0198231
ENSMUSG00000051890	177.166	-1.2946	0.366374	-3.53355	0.000410015	0.0198231
ENSMUSG00000033860	29.5917	-5.82161	1.64762	-3.53335	0.000410332	0.0198231
ENSMUSG00000032705	391.147	1.70829	0.482918	3.53742	0.000404052	0.0197188
ENSMUSG00000041498	408.31	0.824242	0.232807	3.54045	0.00039945	0.0195608
ENSMUSG00000052353	90.4321	2.45059	0.691752	3.54259	0.000396225	0.0194858
ENSMUSG00000112110	47.2706	-1.80637	0.509933	-3.54236	0.000396561	0.0194858
ENSMUSG00000065395	27.2422	-4.95393	1.39799	-3.54361	0.000394683	0.0194858
ENSMUSG00000024998	784.299	0.717291	0.20221	3.54726	0.000389256	0.0193254
ENSMUSG00000055799	74.3985	1.31824	0.371336	3.55	0.000385234	0.0191921
ENSMUSG00000066441	388.088	1.4705	0.413919	3.55263	0.000381407	0.0190677
ENSMUSG00000041453	2021.99	0.773514	0.21759	3.55491	0.000378105	0.0189687
ENSMUSG00000023236	1333.25	1.24775	0.350302	3.56194	0.000368129	0.018533
ENSMUSG00000095098	190.862	-1.06322	0.298372	-3.5634	0.000366089	0.018533
ENSMUSG00000039166	377.123	-1.08412	0.304179	-3.56407	0.000365151	0.018533
ENSMUSG00000057455	327.31	-1.34547	0.377729	-3.56201	0.000368028	0.018533
ENSMUSG00000037991	47.121	1.38146	0.387156	3.56824	0.000359391	0.0183507
ENSMUSG00000018126	21.8706	-2.99319	0.838788	-3.56847	0.000359065	0.0183507
ENSMUSG00000019802	1173.05	2.512	0.702878	3.57388	0.000351727	0.0180881
ENSMUSG00000026923	1468.67	3.12884	0.874774	3.57674	0.000347902	0.0180583
ENSMUSG00000028583	757.925	1.46068	0.408525	3.57551	0.000349552	0.0180583
ENSMUSG00000036875	293.261	0.883199	0.247031	3.57525	0.00034989	0.0180583
ENSMUSG00000026494	1780.62	-0.880741	0.246296	-3.57594	0.00034897	0.0180583
ENSMUSG00000019791	223.814	-1.1406	0.318813	-3.57766	0.000346685	0.0180583
ENSMUSG00000089281	197.119	2.40935	0.67225	3.58401	0.000338357	0.017783
ENSMUSG00000041992	1704.16	-0.775426	0.216126	-3.58784	0.000333424	0.0175881
ENSMUSG00000098425	79.6148	1.55356	0.432782	3.58971	0.000331042	0.0175278
ENSMUSG00000044646	71.5576	-1.40984	0.392746	-3.5897	0.000331059	0.0175278
ENSMUSG00000084957	1405.03	-0.813811	0.226491	-3.59312	0.000326737	0.0174276
ENSMUSG00000063568	425.619	-0.853442	0.237443	-3.59429	0.000325273	0.0174142
ENSMUSG00000117527	22.5058	2.49641	0.69347	3.59988	0.000318359	0.0171408
ENSMUSG00000026826	1384.02	-1.21107	0.336467	-3.59939	0.00031897	0.0171408
ENSMUSG00000025912	124.346	1.15583	0.320936	3.60143	0.000316466	0.0171345
ENSMUSG00000065820	193.373	1.13768	0.315794	3.6026	0.00031505	0.0171225
ENSMUSG00000034341	1899.53	-0.790032	0.21887	-3.60959	0.00030668	0.016731
ENSMUSG00000031119	1337.03	3.13828	0.86856	3.6132	0.000302445	0.0166817
ENSMUSG00000098050	97.9143	1.70443	0.471932	3.61159	0.00030432	0.0166817
ENSMUSG00000027331	500.08	0.784773	0.217308	3.61134	0.000304615	0.0166817
ENSMUSG00000096768	550.413	1.34225	0.371015	3.61779	0.000297124	0.01646
ENSMUSG00000033186	1262.64	-0.956978	0.264329	-3.62041	0.000294142	0.0163579
ENSMUSG00000021714	227.501	1.16002	0.320075	3.62422	0.000289836	0.0161909
ENSMUSG00000008348	2069.83	-0.855582	0.236084	-3.62406	0.000290011	0.0161909
ENSMUSG00000022861	332.83	-0.898686	0.247699	-3.62814	0.000285468	0.0160623
ENSMUSG00000043670	881.577	-1.24683	0.343554	-3.62921	0.00028429	0.0160623
ENSMUSG00000032946	540.755	-1.55798	0.429409	-3.6282	0.000285408	0.0160623
ENSMUSG00000040258	176.191	2.91522	0.802549	3.63245	0.000280743	0.0159846
ENSMUSG00000055782	806.275	0.783076	0.215471	3.63425	0.000278792	0.0159367
ENSMUSG00000038552	366.566	1.4209	0.390666	3.63713	0.000275695	0.0158726
ENSMUSG00000000296	55.6107	-1.58332	0.435419	-3.63632	0.000276564	0.0158726
ENSMUSG00000027996	208.942	2.23456	0.613925	3.63979	0.000272862	0.0157864
ENSMUSG00000026790	2138.98	0.674946	0.185355	3.64138	0.000271183	0.0157702
ENSMUSG00000008136	282.824	-1.49154	0.40964	-3.64109	0.000271483	0.0157702
ENSMUSG00000036840	388.689	-0.951274	0.260898	-3.64615	0.000266198	0.0155894
ENSMUSG00000109006	90.5471	-1.89427	0.518881	-3.65069	0.000261533	0.015379
ENSMUSG00000034109	487.35	2.42853	0.664413	3.65514	0.000257038	0.0151769
ENSMUSG00000054226	727.451	-0.837702	0.229041	-3.65743	0.00025476	0.0151046
ENSMUSG00000022129	152.046	3.04111	0.829688	3.66536	0.00024699	0.0147046
ENSMUSG00000025221	133.088	-1.22309	0.333333	-3.66929	0.000243228	0.014541
ENSMUSG00000031618	202.243	-1.7549	0.477647	-3.67404	0.000238746	0.0143328
ENSMUSG00000043419	212.135	-1.90205	0.517383	-3.67629	0.000236654	0.0142668
ENSMUSG00000022044	13030.2	-0.828092	0.224894	-3.68215	0.000231279	0.0140017
ENSMUSG00000030649	143.319	-1.12088	0.30372	-3.69048	0.000223827	0.0136079
ENSMUSG00000089093	31.4884	1.98116	0.535826	3.6974	0.000217817	0.0132989
ENSMUSG00000028145	535.489	-0.928797	0.251193	-3.69754	0.000217701	0.0132989
ENSMUSG00000067338	38.4614	2.08952	0.564569	3.70109	0.000214676	0.0132196
ENSMUSG00000029390	423.684	1.34286	0.362693	3.70246	0.000213521	0.0132099
ENSMUSG00000094777	1428.88	-0.86566	0.233812	-3.70237	0.000213597	0.0132099
ENSMUSG00000026426	7598.7	-0.808535	0.218116	-3.70691	0.000209805	0.0130882
ENSMUSG00000070436	978.824	3.25275	0.875819	3.71395	0.000204047	0.0127846
ENSMUSG00000028763	815.962	3.74598	1.00758	3.71782	0.00020095	0.0126458
ENSMUSG00000097032	161.608	-1.86175	0.500372	-3.72073	0.000198644	0.0125557
ENSMUSG00000029767	2160.6	2.67253	0.718043	3.72196	0.000197686	0.0125548
ENSMUSG00000049327	729.912	0.933882	0.250918	3.72187	0.000197755	0.0125548
ENSMUSG00000041540	4379.62	0.823644	0.221154	3.72429	0.000195862	0.0125457
ENSMUSG00000064772	231.317	2.79564	0.749655	3.72924	0.000192062	0.0123574
ENSMUSG00000014773	435.316	2.75781	0.73922	3.7307	0.000190951	0.0123574
ENSMUSG00000025925	649.99	0.810506	0.217274	3.73035	0.000191218	0.0123574
ENSMUSG00000007655	995.045	-0.891732	0.239	-3.73109	0.000190654	0.0123574
ENSMUSG00000041859	3237.91	0.956179	0.255824	3.73764	0.000185755	0.0121699
ENSMUSG00000000308	1031.23	-1.1159	0.298536	-3.73792	0.000185549	0.0121699
ENSMUSG00000084140	51.2251	1.4654	0.391794	3.74023	0.000183852	0.0121562
ENSMUSG00000027326	946.964	0.817554	0.218562	3.74061	0.000183575	0.0121562
ENSMUSG00000019539	142.899	3.26275	0.871362	3.74443	0.000180805	0.012066
ENSMUSG00000025085	2153.27	-1.06743	0.284854	-3.7473	0.000178746	0.0119843
ENSMUSG00000035868	145.694	-1.25219	0.333958	-3.74953	0.000177164	0.011934
ENSMUSG00000035551	3313.99	2.47225	0.658901	3.75209	0.000175368	0.0118688
ENSMUSG00000048402	514.867	0.78915	0.210188	3.75449	0.000173696	0.0118114
ENSMUSG00000090258	326.018	-0.919925	0.244688	-3.75959	0.000170191	0.0116281
ENSMUSG00000020024	394.938	0.983462	0.261371	3.76271	0.000168082	0.0115389
ENSMUSG00000102252	1128.44	-0.948571	0.251985	-3.76439	0.000166956	0.0115167
ENSMUSG00000027671	2573.33	0.75294	0.199942	3.76579	0.000166022	0.0115076
ENSMUSG00000062510	205.131	1.00304	0.266231	3.76757	0.000164841	0.0114813
ENSMUSG00000117310	205.457	-1.6495	0.43717	-3.77314	0.000161207	0.0112829
ENSMUSG00000050288	246.716	2.86797	0.75972	3.77503	0.00015999	0.0112526
ENSMUSG00000028312	2794.08	0.793967	0.210285	3.77566	0.000159584	0.0112526
ENSMUSG00000000394	27.4616	1.94799	0.515428	3.77937	0.000157225	0.0111676
ENSMUSG00000029103	1166.39	2.09432	0.553827	3.78154	0.000155859	0.0111257
ENSMUSG00000025855	5659.19	-1.02334	0.270495	-3.7832	0.000154824	0.0111071
ENSMUSG00000036800	596.331	-1.25392	0.33129	-3.78496	0.000153735	0.0110844
ENSMUSG00000044164	865.978	-0.794448	0.209669	-3.78905	0.000151223	0.0109923
ENSMUSG00000026603	1060.79	-0.915677	0.241713	-3.78828	0.000151692	0.0109923
ENSMUSG00000026278	176.474	-1.0744	0.28348	-3.79004	0.000150624	0.0109923
ENSMUSG00000090655	464.391	3.17862	0.838033	3.79296	0.000148862	0.0109532
ENSMUSG00000021916	188.25	2.32446	0.612265	3.79649	0.000146761	0.0108542
ENSMUSG00000028678	1461.28	0.840377	0.221159	3.79987	0.000144774	0.0107628
ENSMUSG00000094910	1385.39	-0.974161	0.256071	-3.80427	0.000142226	0.0106284
ENSMUSG00000087968	776.747	2.34665	0.616534	3.8062	0.000141117	0.0106008
ENSMUSG00000025597	220.237	-1.21355	0.318788	-3.80675	0.000140805	0.0106008
ENSMUSG00000052572	4321.51	-1.13137	0.296838	-3.81139	0.000138186	0.0104905
ENSMUSG00000065188	270.394	2.18283	0.570564	3.82574	0.000130381	0.00995054
ENSMUSG00000045273	380.288	0.968722	0.253138	3.82685	0.000129795	0.00995054
ENSMUSG00000027985	236.648	0.977987	0.255452	3.82846	0.000128946	0.00994686
ENSMUSG00000039706	2149.11	-1.04688	0.273059	-3.83391	0.000126125	0.00978182
ENSMUSG00000022641	882.76	0.830463	0.216434	3.83703	0.000124531	0.00971487
ENSMUSG00000044252	1552.31	-0.873746	0.22749	-3.84081	0.000122628	0.00971487
ENSMUSG00000042807	444.095	-0.971794	0.252996	-3.84114	0.000122466	0.00971487
ENSMUSG00000044080	146.482	-1.23056	0.320499	-3.8395	0.000123285	0.00971487
ENSMUSG00000113104	88.6747	-1.39658	0.363984	-3.83693	0.000124584	0.00971487
ENSMUSG00000006218	106.078	-1.92309	0.500906	-3.83923	0.00012342	0.00971487
ENSMUSG00000021448	854.829	-0.892855	0.232132	-3.84633	0.000119902	0.00966495
ENSMUSG00000022099	677.421	-1.20128	0.311736	-3.8535	0.000116441	0.00943896
ENSMUSG00000028337	202.778	-1.31658	0.341595	-3.85422	0.0001161	0.00943896
ENSMUSG00000032135	166.069	3.63842	0.941262	3.86547	0.000110873	0.00909035
ENSMUSG00000012443	2885.09	0.83523	0.215693	3.87231	0.00010781	0.00888997
ENSMUSG00000066043	952.353	0.864407	0.222577	3.88363	0.000102908	0.00853483
ENSMUSG00000005583	11418	-1.15089	0.29514	-3.89947	9.64e-05	0.008042
ENSMUSG00000024056	823.242	0.879876	0.225509	3.90173	9.55e-05	0.00801373
ENSMUSG00000043004	5351.12	-1.10569	0.282959	-3.90758	9.32e-05	0.00786825
ENSMUSG00000025885	466.6	-0.917303	0.234252	-3.91587	9.01e-05	0.00764758
ENSMUSG00000005973	672.706	2.03435	0.518999	3.91976	8.86e-05	0.00763595
ENSMUSG00000033581	656.894	0.850868	0.217118	3.91892	8.89e-05	0.00763595
ENSMUSG00000095105	110.825	-1.41581	0.361059	-3.92127	8.81e-05	0.00763595
ENSMUSG00000117004	29.2125	-4.75171	1.21289	-3.91767	8.94e-05	0.00763595
ENSMUSG00000103152	17.0918	5.43473	1.38166	3.93348	8.37e-05	0.00743394
ENSMUSG00000065794	51.5572	2.31841	0.589937	3.92993	8.5e-05	0.00743394
ENSMUSG00000024378	849.698	-0.847387	0.215552	-3.93124	8.45e-05	0.00743394
ENSMUSG00000091491	114.508	-3.15255	0.801699	-3.93233	8.41e-05	0.00743394
ENSMUSG00000050321	264.838	-1.08468	0.275575	-3.93606	8.28e-05	0.00742774
ENSMUSG00000024164	135.002	-4.86512	1.23551	-3.93773	8.23e-05	0.00742262
ENSMUSG00000028445	319.389	-1.31846	0.334216	-3.94492	7.98e-05	0.00727848
ENSMUSG00000033910	4513.25	-1.364	0.345846	-3.94395	8.02e-05	0.00727848
ENSMUSG00000065549	101.849	-2.46828	0.625092	-3.94866	7.86e-05	0.00722812
ENSMUSG00000095677	49.9562	1.83422	0.463865	3.95422	7.68e-05	0.00718254
ENSMUSG00000034206	171.028	1.26382	0.319771	3.95228	7.74e-05	0.00718254
ENSMUSG00000027500	34456.1	-0.853408	0.215959	-3.95172	7.76e-05	0.00718254
ENSMUSG00000091002	113.239	-1.58375	0.400449	-3.95493	7.66e-05	0.00718254
ENSMUSG00000061666	1699.11	2.04371	0.516038	3.96038	7.48e-05	0.00713412
ENSMUSG00000047344	415.989	-1.36744	0.345349	-3.95958	7.51e-05	0.00713412
ENSMUSG00000010505	2253.3	0.770253	0.194271	3.96485	7.34e-05	0.00707226
ENSMUSG00000116995	150.824	-1.18103	0.29761	-3.96839	7.24e-05	0.00703424
ENSMUSG00000024043	571.59	-1.20208	0.302964	-3.96774	7.26e-05	0.00703424
ENSMUSG00000038175	212.668	-1.10826	0.278748	-3.97586	7.01e-05	0.00689152
ENSMUSG00000089274	25.7487	4.196	1.05061	3.99386	6.5e-05	0.00643253
ENSMUSG00000059743	127.187	-1.31469	0.329083	-3.99501	6.47e-05	0.00643253
ENSMUSG00000041235	2319.34	0.91978	0.2301	3.99731	6.41e-05	0.00642823
ENSMUSG00000024290	2054.47	0.874046	0.218473	4.00071	6.32e-05	0.00642823
ENSMUSG00000039620	348.113	-0.980006	0.245104	-3.99832	6.38e-05	0.00642823
ENSMUSG00000031202	295.557	-1.14946	0.287364	-4	6.33e-05	0.00642823
ENSMUSG00000022483	393.976	3.67853	0.916524	4.01356	5.98e-05	0.0061737
ENSMUSG00000001870	415.338	3.72118	0.924866	4.02348	5.73e-05	0.00598129
ENSMUSG00000034311	1602.1	0.841523	0.209192	4.02273	5.75e-05	0.00598129
ENSMUSG00000033952	1566.86	0.752562	0.186888	4.02681	5.65e-05	0.00596486
ENSMUSG00000016624	501.79	0.843839	0.209021	4.0371	5.41e-05	0.00575155
ENSMUSG00000048644	2712.77	-0.944112	0.233403	-4.045	5.23e-05	0.00560255
ENSMUSG00000031004	7824.28	0.940013	0.231319	4.06371	4.83e-05	0.00523809
ENSMUSG00000029642	812.471	-0.947596	0.233256	-4.06248	4.86e-05	0.00523809
ENSMUSG00000064363	107.779	2.56349	0.627875	4.0828	4.45e-05	0.00487363
ENSMUSG00000042599	782.926	0.815779	0.19971	4.08481	4.41e-05	0.00487363
ENSMUSG00000000078	1434.42	-1.23703	0.302956	-4.08322	4.44e-05	0.00487363
ENSMUSG00000110523	85.847	-1.73575	0.424595	-4.08802	4.35e-05	0.00487363
ENSMUSG00000021676	1165.34	0.774149	0.18864	4.10383	4.06e-05	0.00459089
ENSMUSG00000045751	475.315	0.978811	0.238381	4.10608	4.02e-05	0.00458261
ENSMUSG00000057110	779.11	1.09306	0.265379	4.11887	3.81e-05	0.00437032
ENSMUSG00000087708	626.405	3.0586	0.741706	4.12373	3.73e-05	0.00431349
ENSMUSG00000004891	11297	0.718768	0.174236	4.12526	3.7e-05	0.00431349
ENSMUSG00000024750	6394.01	-1.00089	0.242117	-4.13389	3.57e-05	0.00419473
ENSMUSG00000062397	513.124	-1.20511	0.291498	-4.1342	3.56e-05	0.00419473
ENSMUSG00000038244	625.958	-1.06634	0.256618	-4.15536	3.25e-05	0.00388332
ENSMUSG00000097195	420.856	1.09309	0.262878	4.15818	3.21e-05	0.00386789
ENSMUSG00000047844	619.277	-1.04592	0.251468	-4.15924	3.19e-05	0.00386789
ENSMUSG00000026193	1939.54	3.06264	0.735823	4.1622	3.15e-05	0.0038654
ENSMUSG00000084700	108.396	1.96264	0.471471	4.16281	3.14e-05	0.0038654
ENSMUSG00000039568	373.792	-1.04873	0.251931	-4.16278	3.14e-05	0.0038654
ENSMUSG00000115487	48.6784	-2.09631	0.503033	-4.16733	3.08e-05	0.0038654
ENSMUSG00000073514	1381.32	-1.03804	0.248803	-4.17212	3.02e-05	0.00384504
ENSMUSG00000030222	218.217	-1.41978	0.340366	-4.17133	3.03e-05	0.00384504
ENSMUSG00000097869	30.4079	-2.87929	0.689582	-4.17542	2.97e-05	0.00384476
ENSMUSG00000020635	131.911	-1.50046	0.358837	-4.18145	2.9e-05	0.00377819
ENSMUSG00000021708	214.079	-1.65972	0.39564	-4.19501	2.73e-05	0.0035917
ENSMUSG00000067847	894.395	-1.09256	0.259682	-4.20728	2.58e-05	0.00343378
ENSMUSG00000097545	525.233	1.58313	0.375975	4.21074	2.55e-05	0.00341316
ENSMUSG00000022523	406.091	-1.14459	0.27128	-4.21922	2.45e-05	0.0033183
ENSMUSG00000040459	1547.19	1.14542	0.270268	4.23808	2.25e-05	0.0030876
ENSMUSG00000020669	449.3	-1.06349	0.250967	-4.23757	2.26e-05	0.0030876
ENSMUSG00000001323	430.998	-1.58002	0.372317	-4.24374	2.2e-05	0.00306213
ENSMUSG00000056413	373.7	-1.312	0.308477	-4.25316	2.11e-05	0.00296489
ENSMUSG00000065173	192.102	5.27264	1.22917	4.2896	1.79e-05	0.00254278
ENSMUSG00000096280	251.677	3.97878	0.926528	4.29429	1.75e-05	0.00251458
ENSMUSG00000015880	1571.92	0.879985	0.204625	4.30047	1.7e-05	0.00247008
ENSMUSG00000015090	242.631	-1.60561	0.372235	-4.31344	1.61e-05	0.00235333
ENSMUSG00000064647	541.741	1.82136	0.4212	4.32421	1.53e-05	0.00226431
ENSMUSG00000098087	1023.4	-1.02479	0.235985	-4.34261	1.41e-05	0.0021044
ENSMUSG00000065057	199.209	3.73921	0.860334	4.34624	1.38e-05	0.00209168
ENSMUSG00000019966	1422.42	-0.991853	0.228163	-4.34713	1.38e-05	0.00209168
ENSMUSG00000064940	90.3163	1.63878	0.375628	4.36277	1.28e-05	0.00198136
ENSMUSG00000025959	2127.99	-0.944673	0.216218	-4.36908	1.25e-05	0.00195698
ENSMUSG00000028643	652.361	-0.955081	0.218662	-4.36784	1.25e-05	0.00195698
ENSMUSG00000032221	848.667	0.944092	0.214853	4.39413	1.11e-05	0.00177306
ENSMUSG00000032575	1594.34	1.41948	0.321584	4.41404	1.01e-05	0.00163569
ENSMUSG00000042606	1015.04	0.909849	0.2056	4.42534	9.63e-06	0.00156994
ENSMUSG00000030711	86.0403	-1.98656	0.447926	-4.43502	9.21e-06	0.00151829
ENSMUSG00000039057	1860.46	-1.22985	0.275741	-4.46018	8.19e-06	0.0013763
ENSMUSG00000039661	213.428	-1.6272	0.364956	-4.45861	8.25e-06	0.0013763
ENSMUSG00000046215	154.68	-2.89802	0.649971	-4.45869	8.25e-06	0.0013763
ENSMUSG00000044768	414.544	-1.04778	0.233764	-4.48223	7.39e-06	0.00127695
ENSMUSG00000041460	57.9234	2.08109	0.463976	4.48534	7.28e-06	0.00127381
ENSMUSG00000065050	140.419	2.73619	0.608583	4.496	6.92e-06	0.00124359
ENSMUSG00000047534	528.153	0.983944	0.218992	4.49307	7.02e-06	0.00124359
ENSMUSG00000039982	918.188	-1.3046	0.290327	-4.49355	7e-06	0.00124359
ENSMUSG00000025135	2359.94	-0.838656	0.186077	-4.50704	6.57e-06	0.00120924
ENSMUSG00000018012	2674.09	-1.71207	0.379194	-4.51502	6.33e-06	0.00117972
ENSMUSG00000105033	57.5198	4.26011	0.940662	4.52884	5.93e-06	0.00111966
ENSMUSG00000105263	297.879	1.22491	0.26977	4.54059	5.61e-06	0.00107969
ENSMUSG00000077025	84.5066	-3.92119	0.863829	-4.53931	5.64e-06	0.00107969
ENSMUSG00000076050	55.7894	-3.6528	0.802161	-4.5537	5.27e-06	0.00103603
ENSMUSG00000078655	21.5693	5.17513	1.1354	4.55799	5.16e-06	0.0010292
ENSMUSG00000028005	3711.42	-1.42409	0.312021	-4.56407	5.02e-06	0.00101388
ENSMUSG00000038803	1191.92	-1.85589	0.406186	-4.56905	4.9e-06	0.00100422
ENSMUSG00000022372	4919.89	-0.858124	0.187638	-4.5733	4.8e-06	0.000998316
ENSMUSG00000036768	1745.04	0.860455	0.187995	4.577	4.72e-06	0.000995257
ENSMUSG00000065878	158.695	1.59927	0.349152	4.58045	4.64e-06	0.000993594
ENSMUSG00000071226	617.009	1.02278	0.222016	4.60678	4.09e-06	0.000899359
ENSMUSG00000026605	4340.41	0.940082	0.204171	4.60438	4.14e-06	0.000899359
ENSMUSG00000016494	103.403	2.50625	0.542423	4.62047	3.83e-06	0.000890856
ENSMUSG00000112117	47.1321	2.46781	0.533471	4.62594	3.73e-06	0.000890856
ENSMUSG00000030867	724.673	1.0132	0.219353	4.61902	3.86e-06	0.000890856
ENSMUSG00000024420	867.176	0.954557	0.206066	4.63228	3.62e-06	0.000890856
ENSMUSG00000027168	1324.71	0.918259	0.199053	4.61314	3.97e-06	0.000890856
ENSMUSG00000042489	964.13	0.895518	0.193557	4.62663	3.72e-06	0.000890856
ENSMUSG00000077980	70.929	-3.59424	0.779197	-4.61275	3.97e-06	0.000890856
ENSMUSG00000105100	45.76	-6.56705	1.41672	-4.63539	3.56e-06	0.000890856
ENSMUSG00000013415	764.611	1.05526	0.227213	4.64439	3.41e-06	0.000875397
ENSMUSG00000037239	262.184	-1.50166	0.323353	-4.64404	3.42e-06	0.000875397
ENSMUSG00000046160	179.684	-1.9946	0.428349	-4.65649	3.22e-06	0.000854633
ENSMUSG00000057715	238.496	-1.94802	0.416646	-4.67548	2.93e-06	0.000793924
ENSMUSG00000027239	979.952	1.98082	0.421452	4.7	2.6e-06	0.000717843
ENSMUSG00000065715	547.875	3.27851	0.69599	4.71057	2.47e-06	0.000705461
ENSMUSG00000053963	108.016	-2.39329	0.508399	-4.70751	2.51e-06	0.000705461
ENSMUSG00000064778	615.124	2.79926	0.59043	4.74105	2.13e-06	0.000622575
ENSMUSG00000065836	75.4347	4.8083	1.01177	4.75237	2.01e-06	0.000600949
ENSMUSG00000021318	1164.07	0.923853	0.193046	4.78566	1.7e-06	0.000528624
ENSMUSG00000030615	910.675	-1.27348	0.266282	-4.78246	1.73e-06	0.000528624
ENSMUSG00000087022	355.246	-1.26377	0.263495	-4.79618	1.62e-06	0.000515624
ENSMUSG00000065232	4411.36	1.54032	0.320683	4.80323	1.56e-06	0.000509103
ENSMUSG00000064432	3311.46	4.85547	1.00712	4.82114	1.43e-06	0.000476277
ENSMUSG00000064522	212.65	2.46688	0.509732	4.83957	1.3e-06	0.000444518
ENSMUSG00000038503	237.94	1.39808	0.288595	4.84444	1.27e-06	0.000444334
ENSMUSG00000060572	985.05	1.56854	0.320911	4.88777	1.02e-06	0.000365823
ENSMUSG00000064403	1513.56	2.6137	0.531724	4.91552	8.85e-07	0.000325755
ENSMUSG00000094655	11002.7	1.77304	0.356573	4.97245	6.61e-07	0.000256082
ENSMUSG00000041625	888.847	-1.5835	0.318771	-4.9675	6.78e-07	0.000256082
ENSMUSG00000055609	35.4159	3.3338	0.669251	4.98139	6.31e-07	0.000251602
ENSMUSG00000064367	486.656	3.02593	0.605634	4.9963	5.84e-07	0.000239572
ENSMUSG00000027499	1573.51	-1.05512	0.210623	-5.00952	5.46e-07	0.000230271
ENSMUSG00000052584	249.613	-1.50645	0.300207	-5.01805	5.22e-07	0.000226952
ENSMUSG00000065905	435.426	1.92706	0.379348	5.07992	3.78e-07	0.000169303
ENSMUSG00000064918	301.087	2.43887	0.474808	5.13654	2.8e-07	0.000133157
ENSMUSG00000024795	958.393	1.06196	0.206642	5.13912	2.76e-07	0.000133157
ENSMUSG00000066705	3475.38	-1.41219	0.27521	-5.13133	2.88e-07	0.000133157
ENSMUSG00000042670	222.177	-1.40391	0.270342	-5.19308	2.07e-07	0.00010599
ENSMUSG00000036617	984.949	1.1519	0.221247	5.20639	1.93e-07	0.000102325
ENSMUSG00000037972	596.156	-1.24201	0.237708	-5.22494	1.74e-07	9.61e-05
ENSMUSG00000020932	155.278	-2.49086	0.4714	-5.28396	1.26e-07	7.26e-05
ENSMUSG00000036968	431.359	1.48968	0.281459	5.29271	1.21e-07	7.2e-05
ENSMUSG00000086965	349.099	-1.35427	0.249617	-5.4254	5.78e-08	3.61e-05
ENSMUSG00000116610	79.9709	-2.77554	0.51053	-5.43658	5.43e-08	3.54e-05
ENSMUSG00000007892	1330.96	-1.4163	0.259897	-5.44946	5.05e-08	3.45e-05
ENSMUSG00000092341	25244.9	1.52779	0.277093	5.51362	3.52e-08	2.52e-05
ENSMUSG00000071265	459.864	-1.6362	0.293852	-5.5681	2.58e-08	1.94e-05
ENSMUSG00000113216	258.581	-1.4014	0.250922	-5.585	2.34e-08	1.86e-05
ENSMUSG00000045328	2214.5	1.04452	0.186626	5.59686	2.18e-08	1.84e-05
ENSMUSG00000109946	447.534	-1.90997	0.337305	-5.66244	1.49e-08	1.34e-05
ENSMUSG00000059456	461.11	-2.2936	0.40284	-5.69358	1.24e-08	1.19e-05
ENSMUSG00000073433	215.992	-2.23391	0.382536	-5.83975	5.23e-09	5.36e-06
ENSMUSG00000055639	948.234	1.18107	0.198723	5.94331	2.79e-09	3.08e-06
ENSMUSG00000056306	380.771	-1.99212	0.334631	-5.95317	2.63e-09	3.08e-06
ENSMUSG00000035021	1067.65	1.22897	0.200999	6.11432	9.7e-10	1.26e-06
ENSMUSG00000064823	288.496	2.46621	0.39433	6.25418	4e-10	5.73e-07
ENSMUSG00000077704	937.979	3.27831	0.521761	6.28315	3.32e-10	5.29e-07
ENSMUSG00000062825	28425.9	-1.93906	0.295368	-6.56488	5.21e-11	9.34e-08
ENSMUSG00000044071	802.904	-1.60264	0.237843	-6.73821	1.6e-11	3.29e-08
ENSMUSG00000090061	494.28	-2.56461	0.347296	-7.38453	1.53e-13	3.66e-10
ENSMUSG00000095868	1091.96	3.77327	0.4891	7.71472	1.21e-14	4.33e-11
ENSMUSG00000019890	284.305	-3.00322	0.390702	-7.68672	1.51e-14	4.33e-11
ENSMUSG00000088185	6718.75	2.00967	0.251848	7.9797	1.47e-15	7.02e-12
ENSMUSG00000055932	3508.84	-2.83809	0.347252	-8.173	3.01e-16	2.16e-12
ENSMUSG00000052187	115.725	5.58177	0.569684	9.798	1.15e-22	1.65e-18

## Sheet: Fig4B Ribo_seq_MvsWT
	baseMean	log2FoldChange	lfcSE	stat	pvalue	padj
ENSMUSG00000036473	2036.06	-0.3562	0.134108	-2.65607	0.0079058	0.0499725
ENSMUSG00000044072	500.16	-0.470431	0.177111	-2.65613	0.00790428	0.0499725
ENSMUSG00000029012	954.009	-0.486272	0.183035	-2.65671	0.00789064	0.04991
ENSMUSG00000027519	514.583	-0.564659	0.21253	-2.65684	0.00788773	0.0499083
ENSMUSG00000033111	51.7347	1.77653	0.668644	2.65691	0.00788608	0.0499083
ENSMUSG00000040118	764.56	-0.470464	0.177034	-2.65748	0.00787274	0.0498664
ENSMUSG00000108005	19.0015	2.48049	0.933447	2.65735	0.00787586	0.0498664
ENSMUSG00000115745	151.363	2.4047	0.904835	2.65762	0.00786955	0.0498664
ENSMUSG00000097284	36.9969	-1.3013	0.489675	-2.65747	0.00787302	0.0498664
ENSMUSG00000097573	16.4541	-1.8819	0.708189	-2.65735	0.00787581	0.0498664
ENSMUSG00000082774	18.8658	1.80581	0.679378	2.65803	0.00785988	0.0498485
ENSMUSG00000028163	593.437	0.611892	0.230177	2.65835	0.0078524	0.0498177
ENSMUSG00000036299	1929.44	0.471154	0.177228	2.65847	0.0078497	0.0498172
ENSMUSG00000022247	1878.79	-0.341783	0.128531	-2.65916	0.00783367	0.0497321
ENSMUSG00000035152	15930.4	-0.352221	0.132444	-2.65939	0.00782832	0.0497277
ENSMUSG00000030224	5367.87	-0.336787	0.126645	-2.6593	0.00783035	0.0497277
ENSMUSG00000105922	12.8788	2.70698	1.01745	2.66056	0.00780113	0.0495753
ENSMUSG00000021255	15.0983	1.88412	0.708148	2.66063	0.00779954	0.0495753
ENSMUSG00000109461	25.5597	1.44922	0.544649	2.66083	0.00779489	0.0495689
ENSMUSG00000000838	2995.73	-0.370932	0.139385	-2.66121	0.00778614	0.0495299
ENSMUSG00000100980	237.163	4.01783	1.50971	2.66132	0.00778345	0.0495294
ENSMUSG00000063052	2146.96	-0.398002	0.149539	-2.66152	0.00777893	0.0495172
ENSMUSG00000026155	2674.55	-0.35968	0.135138	-2.66158	0.00777753	0.0495172
ENSMUSG00000025278	2601.07	-0.355077	0.133367	-2.66241	0.00775845	0.04942
ENSMUSG00000031955	2974.93	0.361907	0.135868	2.66367	0.00772939	0.0492515
ENSMUSG00000049562	267.911	0.609104	0.228661	2.66379	0.00772664	0.0492505
ENSMUSG00000103055	15.7022	5.85612	2.19795	2.66435	0.00771364	0.0491842
ENSMUSG00000042567	27.9402	1.84253	0.691498	2.66455	0.00770919	0.0491723
ENSMUSG00000030689	1561.54	-0.395316	0.148352	-2.66471	0.00770546	0.0491651
ENSMUSG00000082189	31.6169	1.31285	0.492663	2.66481	0.00770319	0.0491651
ENSMUSG00000034958	2949.01	-0.353441	0.132615	-2.66517	0.00769489	0.0491307
ENSMUSG00000014075	288.919	-0.583412	0.218869	-2.66558	0.00768551	0.0490874
ENSMUSG00000032220	414.252	-0.488977	0.183411	-2.66601	0.00767575	0.0490415
ENSMUSG00000083816	8.68672	-2.85681	1.07138	-2.66647	0.0076653	0.0489913
ENSMUSG00000073563	1125.18	-0.474456	0.177845	-2.6678	0.00763491	0.0488371
ENSMUSG00000018263	27.8742	4.44759	1.66715	2.66778	0.00763549	0.0488371
ENSMUSG00000056515	809.871	-0.486991	0.182555	-2.66764	0.00763861	0.0488371
ENSMUSG00000032215	374.686	0.674986	0.253011	2.66782	0.00763458	0.0488371
ENSMUSG00000085264	20.8401	2.53284	0.94946	2.66767	0.00763799	0.0488371
ENSMUSG00000036912	33.8196	2.2469	0.842172	2.66798	0.00763092	0.0488371
ENSMUSG00000022799	364.211	-0.541568	0.202956	-2.6684	0.00762141	0.048826
ENSMUSG00000021037	4456.87	-0.40562	0.151966	-2.66915	0.00760444	0.0487386
ENSMUSG00000044550	291.899	-0.59109	0.221456	-2.66911	0.00760521	0.0487386
ENSMUSG00000078853	20.2819	-1.75906	0.658952	-2.66949	0.00759675	0.0487174
ENSMUSG00000110380	8.05979	3.4455	1.29064	2.66961	0.00759393	0.0487157
ENSMUSG00000046380	333.453	-0.532075	0.199289	-2.66987	0.00758811	0.0486949
ENSMUSG00000100987	7.37183	3.33119	1.24759	2.6701	0.00758284	0.0486775
ENSMUSG00000044894	4004.21	0.342144	0.12809	2.67112	0.0075599	0.0485467
ENSMUSG00000022656	234.013	-0.551103	0.206317	-2.67114	0.00755932	0.0485467
ENSMUSG00000062075	2143.89	0.367676	0.137633	2.67142	0.00755309	0.0485358
ENSMUSG00000020321	18512.8	-0.406381	0.152051	-2.67267	0.00752513	0.0483726
ENSMUSG00000020116	963.59	-0.41222	0.154232	-2.67273	0.00752368	0.0483726
ENSMUSG00000032637	5094.61	-0.315914	0.118178	-2.6732	0.00751315	0.0483283
ENSMUSG00000086905	121.685	-0.878278	0.328487	-2.67371	0.00750176	0.0482714
ENSMUSG00000022636	432.464	-0.464905	0.173867	-2.67391	0.00749733	0.0482593
ENSMUSG00000040331	1872.35	-0.375613	0.140453	-2.67429	0.00748869	0.04822
ENSMUSG00000075570	22.9756	2.52002	0.942278	2.67439	0.00748651	0.04822
ENSMUSG00000079235	35.9996	1.23624	0.462076	2.67541	0.00746377	0.0480923
ENSMUSG00000107020	24.0157	1.57975	0.590397	2.67575	0.00745627	0.0480602
ENSMUSG00000035086	1107.11	-0.473952	0.17707	-2.67663	0.00743664	0.04795
ENSMUSG00000081085	5.97308	4.46837	1.66929	2.67681	0.00743266	0.0479407
ENSMUSG00000018001	1335.84	-0.443161	0.165549	-2.67692	0.00743021	0.0479407
ENSMUSG00000039740	2076.67	-0.421427	0.157381	-2.67775	0.00741191	0.0478394
ENSMUSG00000028348	41.5571	1.15623	0.431606	2.67889	0.00738663	0.0476924
ENSMUSG00000087200	19.6244	-1.80116	0.672245	-2.67933	0.00737705	0.0476468
ENSMUSG00000027499	1841.79	-0.482006	0.179887	-2.67949	0.00737342	0.0476396
ENSMUSG00000033578	723.035	0.46627	0.173928	2.68082	0.00734421	0.0474797
ENSMUSG00000035877	1354.75	-0.370649	0.138264	-2.68073	0.00734617	0.0474797
ENSMUSG00000076338	7223.67	1.55407	0.579692	2.68085	0.00734356	0.0474797
ENSMUSG00000051390	276.154	0.587377	0.219068	2.68125	0.00733473	0.0474679
ENSMUSG00000051235	286.493	0.51439	0.191854	2.68116	0.00733684	0.0474679
ENSMUSG00000042096	5.89792	4.39454	1.63883	2.6815	0.00732925	0.0474519
ENSMUSG00000029452	16.6916	2.38936	0.891055	2.6815	0.00732937	0.0474519
ENSMUSG00000038299	2028.78	-0.41125	0.153352	-2.68174	0.00732395	0.0474493
ENSMUSG00000030556	496.333	-0.451922	0.16851	-2.68188	0.00732104	0.0474466
ENSMUSG00000026452	28.4738	1.70205	0.634649	2.68188	0.00732099	0.0474466
ENSMUSG00000065429	158.569	2.04	0.76039	2.68283	0.00730013	0.0473435
ENSMUSG00000028436	1540.88	-0.357479	0.13324	-2.68297	0.00729724	0.0473409
ENSMUSG00000006373	2092.45	0.411291	0.153285	2.68318	0.00729267	0.0473275
ENSMUSG00000058704	738.097	-0.474375	0.176753	-2.68384	0.00727827	0.0472612
ENSMUSG00000093460	32.572	1.36235	0.507628	2.68376	0.00727996	0.0472612
ENSMUSG00000026799	1510.02	-0.440189	0.163961	-2.68471	0.00725928	0.0471592
ENSMUSG00000026977	3552.96	-0.445122	0.165752	-2.68547	0.00724275	0.0470679
ENSMUSG00000100832	91.3079	-0.946617	0.352475	-2.68562	0.00723944	0.0470626
ENSMUSG00000028431	7236.69	-0.355795	0.132464	-2.68597	0.00723195	0.0470358
ENSMUSG00000041431	885.601	-0.465408	0.173277	-2.68593	0.00723285	0.0470358
ENSMUSG00000091045	21.3589	1.84205	0.68554	2.68701	0.00720954	0.0469165
ENSMUSG00000056904	168.987	0.811611	0.301929	2.68808	0.00718635	0.0467816
ENSMUSG00000051223	5216.39	-0.378397	0.140733	-2.68875	0.00717196	0.0467039
ENSMUSG00000026235	1626.71	-0.398025	0.148014	-2.6891	0.00716452	0.0466715
ENSMUSG00000025651	6034.29	-0.319593	0.118842	-2.68923	0.00716167	0.046669
ENSMUSG00000076146	12.8144	2.70674	1.00639	2.68956	0.00715468	0.0466395
ENSMUSG00000021693	6178.95	-0.372495	0.138479	-2.6899	0.00714728	0.0466072
ENSMUSG00000022773	270.61	-0.531001	0.197386	-2.69016	0.00714179	0.0465875
ENSMUSG00000034685	639.925	0.456279	0.169577	2.69069	0.00713051	0.0465433
ENSMUSG00000000168	1421.3	-0.402133	0.149452	-2.69072	0.0071297	0.0465433
ENSMUSG00000057667	214.431	0.631166	0.234583	2.69059	0.00713257	0.0465433
ENSMUSG00000040841	89.9593	0.981067	0.364604	2.69077	0.00712872	0.0465433
ENSMUSG00000020524	859.272	0.405847	0.150785	2.69157	0.00711173	0.0464815
ENSMUSG00000060301	1176.09	-0.405619	0.150696	-2.69165	0.00711002	0.0464815
ENSMUSG00000024302	1073.97	-0.461937	0.171622	-2.69159	0.00711119	0.0464815
ENSMUSG00000039257	106.901	0.749122	0.27833	2.69149	0.00711329	0.0464815
ENSMUSG00000052516	1183.74	-0.484558	0.179997	-2.69204	0.00710169	0.0464698
ENSMUSG00000020182	51.2534	1.1962	0.444263	2.69254	0.00709102	0.0464159
ENSMUSG00000027893	5093.45	-0.400274	0.148627	-2.69314	0.0070782	0.046348
ENSMUSG00000048191	9.45571	3.06268	1.13667	2.69443	0.00705091	0.0461853
ENSMUSG00000064345	52.5432	1.33471	0.495298	2.69476	0.00704386	0.0461551
ENSMUSG00000049489	234.873	-0.637359	0.236497	-2.695	0.00703891	0.0461386
ENSMUSG00000048905	18.8258	1.87031	0.69396	2.69513	0.0070361	0.0461361
ENSMUSG00000024006	2296.43	-0.340632	0.126369	-2.69554	0.00702755	0.0460959
ENSMUSG00000077505	7.16002	3.01416	1.11819	2.69557	0.00702685	0.0460959
ENSMUSG00000022441	191.323	-0.595498	0.220888	-2.69593	0.00701919	0.046073
ENSMUSG00000028367	4978.94	-0.367484	0.136277	-2.6966	0.00700506	0.0460092
ENSMUSG00000040272	285.259	0.736111	0.27297	2.69668	0.0070035	0.0460092
ENSMUSG00000098183	405.861	2.39881	0.889599	2.69651	0.00700705	0.0460092
ENSMUSG00000097378	564.173	1.86821	0.692597	2.69739	0.00698848	0.045935
ENSMUSG00000030729	3704.13	-0.416571	0.154395	-2.69809	0.0069739	0.0458551
ENSMUSG00000074170	13.5136	2.13354	0.790619	2.69857	0.00696383	0.0458047
ENSMUSG00000022538	1713.78	0.390341	0.144636	2.69878	0.00695941	0.0457916
ENSMUSG00000107126	5.53814	5.26311	1.94984	2.69925	0.00694955	0.0457426
ENSMUSG00000028409	6202.42	-0.429926	0.159254	-2.69963	0.00694171	0.0457263
ENSMUSG00000104096	5.85831	3.89904	1.44421	2.69977	0.00693865	0.0457263
ENSMUSG00000105728	53.0235	3.71467	1.37605	2.69952	0.00694387	0.0457263
ENSMUSG00000046080	8.81582	3.69077	1.36721	2.69949	0.00694467	0.0457263
ENSMUSG00000020884	60.3772	-1.29956	0.48137	-2.69971	0.0069401	0.0457263
ENSMUSG00000026319	2865.83	-0.348514	0.12906	-2.70041	0.0069255	0.0457048
ENSMUSG00000083650	9.12504	3.65525	1.35368	2.70022	0.00692936	0.0457048
ENSMUSG00000097591	10.5728	3.03607	1.12434	2.70033	0.00692712	0.0457048
ENSMUSG00000089542	819.288	1.46027	0.540706	2.70068	0.00691979	0.0456908
ENSMUSG00000045991	36.7338	1.4269	0.528334	2.70076	0.00691819	0.0456908
ENSMUSG00000041797	78.9314	-1.17343	0.434495	-2.70067	0.00692	0.0456908
ENSMUSG00000005804	717.739	-0.494803	0.183066	-2.70287	0.00687434	0.0454368
ENSMUSG00000100150	5.56049	5.26892	1.94898	2.70343	0.0068628	0.0453763
ENSMUSG00000026572	6.03197	4.47506	1.65527	2.70352	0.00686102	0.0453763
ENSMUSG00000025858	1145.62	-0.445814	0.164894	-2.70364	0.00685838	0.0453763
ENSMUSG00000033728	744.844	0.402852	0.148987	2.70394	0.00685224	0.0453763
ENSMUSG00000027487	317.71	-0.55092	0.203764	-2.70371	0.00685705	0.0453763
ENSMUSG00000080469	73.051	1.30352	0.482104	2.70381	0.00685496	0.0453763
ENSMUSG00000042607	130.792	1.0677	0.394857	2.70402	0.00685072	0.0453763
ENSMUSG00000045282	17.8981	2.28537	0.845069	2.70436	0.00684367	0.0453606
ENSMUSG00000032295	839.313	-0.467036	0.172659	-2.70496	0.00683124	0.045294
ENSMUSG00000039474	119.901	0.73231	0.270723	2.70502	0.0068301	0.045294
ENSMUSG00000038034	396.344	0.503008	0.185892	2.70592	0.00681163	0.0452074
ENSMUSG00000038618	136.991	0.751568	0.277759	2.70583	0.00681341	0.0452074
ENSMUSG00000052459	8350.68	-0.338531	0.125052	-2.70712	0.00678704	0.0450742
ENSMUSG00000090063	926.681	0.719302	0.265696	2.70723	0.00678464	0.0450742
ENSMUSG00000045176	180.553	0.743385	0.274612	2.70704	0.00678859	0.0450742
ENSMUSG00000066149	638.968	-0.469882	0.173549	-2.70749	0.00677935	0.0450602
ENSMUSG00000029168	29159.7	-0.329228	0.121559	-2.70838	0.0067612	0.0449554
ENSMUSG00000031029	5482.74	-0.392693	0.144968	-2.70882	0.0067522	0.0449113
ENSMUSG00000027505	20.9201	5.01886	1.85265	2.70901	0.00674838	0.0449016
ENSMUSG00000112753	6.95305	4.63504	1.70994	2.71065	0.00671515	0.0447064
ENSMUSG00000017499	467.039	0.562401	0.207484	2.71057	0.00671669	0.0447064
ENSMUSG00000034343	461.902	-0.519205	0.19145	-2.71196	0.00668867	0.0445616
ENSMUSG00000049723	71.1238	3.26683	1.20464	2.71188	0.00669023	0.0445616
ENSMUSG00000042724	577.012	0.449944	0.165896	2.71221	0.00668367	0.0445492
ENSMUSG00000047022	246.003	-0.584562	0.215501	-2.71257	0.00667631	0.0445158
ENSMUSG00000075707	20.718	1.99085	0.733881	2.71277	0.00667226	0.0445044
ENSMUSG00000041417	6635.63	-0.4797	0.176792	-2.71336	0.00666055	0.0444419
ENSMUSG00000055408	5.83525	4.48939	1.65437	2.71366	0.00665448	0.044417
ENSMUSG00000025364	5997.95	-0.310884	0.114531	-2.71441	0.00663933	0.0443316
ENSMUSG00000095677	43.2903	1.14591	0.422144	2.71451	0.00663744	0.0443316
ENSMUSG00000022791	788.688	0.519454	0.191352	2.71465	0.00663462	0.0443313
ENSMUSG00000072772	146.196	-0.694971	0.255995	-2.71479	0.00663182	0.0443282
ENSMUSG00000029755	601.44	1.4074	0.518381	2.71498	0.00662792	0.0443178
ENSMUSG00000032841	130.337	0.699436	0.257591	2.7153	0.00662156	0.0442909
ENSMUSG00000111785	5.58035	4.36298	1.60663	2.71561	0.0066153	0.0442646
ENSMUSG00000032511	19.4239	2.18586	0.8046	2.7167	0.00659361	0.044135
ENSMUSG00000097636	39.8699	1.61813	0.595603	2.71679	0.00659185	0.044135
ENSMUSG00000029617	1583.99	-0.462934	0.170379	-2.71709	0.00658588	0.0441144
ENSMUSG00000117596	123.21	1.21248	0.446123	2.71781	0.00657164	0.0440346
ENSMUSG00000025648	624.794	-0.430015	0.158201	-2.71816	0.00656456	0.0440027
ENSMUSG00000047036	4476.03	-0.374592	0.137788	-2.7186	0.00655583	0.0439687
ENSMUSG00000026576	674.35	-0.520219	0.19136	-2.71854	0.00655716	0.0439687
ENSMUSG00000003037	2076.09	0.383132	0.140913	2.71892	0.00654947	0.0439482
ENSMUSG00000088860	20.7085	2.03387	0.747908	2.71941	0.00653984	0.0438991
ENSMUSG00000059213	49.1522	1.41132	0.518853	2.72008	0.00652664	0.043826
ENSMUSG00000110724	9.87456	3.53577	1.29973	2.72039	0.0065205	0.0438003
ENSMUSG00000054640	930.212	-0.513021	0.188553	-2.72083	0.00651189	0.0437579
ENSMUSG00000109854	11.6668	3.63619	1.33633	2.72102	0.00650811	0.043748
ENSMUSG00000037029	1774.2	-0.364814	0.134051	-2.72146	0.00649947	0.0437054
ENSMUSG00000029152	3309.03	-0.411748	0.151273	-2.72189	0.006491	0.043664
ENSMUSG00000068882	7985.16	-0.382084	0.140364	-2.72209	0.00648708	0.0436531
ENSMUSG00000004771	5078.12	-0.474905	0.174433	-2.72256	0.00647782	0.0436063
ENSMUSG00000034673	496.493	0.527515	0.193724	2.72302	0.00646872	0.0435605
ENSMUSG00000022837	1055.88	-0.44508	0.163406	-2.72376	0.00645432	0.043479
ENSMUSG00000083818	6.6951	4.00959	1.47188	2.72412	0.00644729	0.043447
ENSMUSG00000082007	27.129	-2.22914	0.818275	-2.72419	0.00644598	0.043447
ENSMUSG00000003038	5343.95	-0.377615	0.138598	-2.72453	0.00643925	0.0434443
ENSMUSG00000031565	1071.15	-0.423589	0.155463	-2.72469	0.00643615	0.0434443
ENSMUSG00000000305	303.029	0.557773	0.204727	2.72447	0.00644054	0.0434443
ENSMUSG00000037971	280.883	0.932571	0.342282	2.72457	0.00643846	0.0434443
ENSMUSG00000027544	179.606	2.32873	0.854776	2.72438	0.0064423	0.0434443
ENSMUSG00000089940	79.237	1.24347	0.456326	2.72497	0.00643079	0.0434439
ENSMUSG00000027808	729.312	-0.445168	0.163333	-2.72553	0.00641989	0.0434291
ENSMUSG00000097587	111.2	-0.983389	0.360847	-2.72523	0.00642576	0.0434291
ENSMUSG00000032093	20.0593	2.81937	1.03456	2.7252	0.00642631	0.0434291
ENSMUSG00000021391	98.3808	-0.788497	0.289311	-2.72543	0.00642181	0.0434291
ENSMUSG00000059898	9.9948	-2.90196	1.06482	-2.72531	0.00642417	0.0434291
ENSMUSG00000021248	157.979	0.81134	0.297638	2.72592	0.00641216	0.0434109
ENSMUSG00000065577	67.0679	1.49228	0.547364	2.7263	0.00640482	0.0433766
ENSMUSG00000026657	5023.9	-0.369771	0.135624	-2.72644	0.00640222	0.0433745
ENSMUSG00000115101	22.5726	1.79106	0.656872	2.72665	0.00639812	0.0433622
ENSMUSG00000102976	66.7974	-1.0235	0.375353	-2.72677	0.00639581	0.0433621
ENSMUSG00000056185	770.026	-0.402642	0.147574	-2.7284	0.00636424	0.0431635
ENSMUSG00000019877	2128.4	-0.44592	0.16342	-2.72868	0.00635883	0.0431506
ENSMUSG00000078486	30.5124	1.37957	0.505594	2.72862	0.00636007	0.0431506
ENSMUSG00000069274	3269.71	1.22137	0.44759	2.72877	0.00635709	0.0431506
ENSMUSG00000072082	710.887	0.465777	0.170675	2.72903	0.00635201	0.0431422
ENSMUSG00000101262	128.549	0.834249	0.305653	2.7294	0.00634501	0.0431102
ENSMUSG00000017009	96.8544	0.91344	0.334612	2.72985	0.00633638	0.043067
ENSMUSG00000104293	118.467	2.97317	1.08882	2.73063	0.0063213	0.0429799
ENSMUSG00000020349	10695.3	-0.436165	0.159717	-2.73085	0.00631703	0.0429769
ENSMUSG00000026914	6117.07	-0.447068	0.163712	-2.73082	0.00631771	0.0429769
ENSMUSG00000036885	684.728	-0.438864	0.160711	-2.73077	0.0063186	0.0429769
ENSMUSG00000113144	31.1833	1.56557	0.573224	2.73117	0.006311	0.0429715
ENSMUSG00000039910	4607.36	0.400126	0.14648	2.7316	0.00630268	0.0429302
ENSMUSG00000030527	276.978	-0.551972	0.202067	-2.73163	0.00630215	0.0429302
ENSMUSG00000027695	142.411	-0.719239	0.263237	-2.73229	0.00628952	0.0428714
ENSMUSG00000070075	38.1426	1.97333	0.722123	2.73268	0.00628204	0.0428358
ENSMUSG00000000184	12579.5	-0.347568	0.127149	-2.73355	0.0062655	0.0427383
ENSMUSG00000077107	19.1854	2.11562	0.773628	2.73467	0.00624437	0.0426096
ENSMUSG00000052316	11.2514	2.6065	0.953018	2.735	0.00623811	0.0425822
ENSMUSG00000094377	42.8684	1.98028	0.723953	2.73537	0.00623096	0.0425487
ENSMUSG00000081013	15.5935	2.23522	0.817088	2.73559	0.00622686	0.042536
ENSMUSG00000014294	2494.4	-0.531592	0.194286	-2.73613	0.00621658	0.0424811
ENSMUSG00000036199	1563.71	0.354302	0.12947	2.73656	0.00620844	0.0424408
ENSMUSG00000060780	472.005	-0.513853	0.187768	-2.73664	0.00620708	0.0424408
ENSMUSG00000085929	22.9982	-1.68897	0.616816	-2.7382	0.00617767	0.0422609
ENSMUSG00000036160	1018.78	0.380912	0.139089	2.73862	0.00616978	0.0422221
ENSMUSG00000018217	104.462	-0.954369	0.348455	-2.73886	0.00616523	0.0422062
ENSMUSG00000018476	3099.51	0.354378	0.129345	2.73979	0.00614776	0.0421018
ENSMUSG00000024151	4644.51	-0.39538	0.144296	-2.74007	0.0061426	0.0420817
ENSMUSG00000061393	212.805	0.641028	0.233907	2.74053	0.00613408	0.0420385
ENSMUSG00000028701	57.756	1.04765	0.382246	2.74076	0.00612965	0.0420233
ENSMUSG00000032366	2384.74	-0.400869	0.146253	-2.74093	0.00612649	0.0420168
ENSMUSG00000084207	5.50462	4.34239	1.5841	2.74123	0.0061209	0.0419937
ENSMUSG00000057110	690.548	0.468484	0.170895	2.74135	0.00611868	0.0419937
ENSMUSG00000000355	1107.54	-0.48209	0.175781	-2.74256	0.0060963	0.0418552
ENSMUSG00000056856	174.907	-0.702332	0.256083	-2.7426	0.00609549	0.0418552
ENSMUSG00000035642	400.678	-0.546248	0.199126	-2.74323	0.00608373	0.0417992
ENSMUSG00000005360	606.34	-0.468157	0.170617	-2.7439	0.00607137	0.0417294
ENSMUSG00000115044	11.6592	3.01659	1.09928	2.74415	0.00606684	0.0417134
ENSMUSG00000067724	11.6097	2.61755	0.953612	2.74488	0.00605331	0.0416354
ENSMUSG00000084134	13.9174	2.11634	0.770692	2.74602	0.00603229	0.0415131
ENSMUSG00000065544	89.5585	1.49317	0.543768	2.74596	0.00603333	0.0415131
ENSMUSG00000101655	37.3163	-1.2989	0.473003	-2.74608	0.00603116	0.0415131
ENSMUSG00000032231	2432.77	-0.572351	0.208403	-2.74637	0.00602591	0.0415072
ENSMUSG00000029621	6691.78	-0.406928	0.148063	-2.74835	0.00598966	0.0412725
ENSMUSG00000076006	28.4517	2.03497	0.740432	2.74835	0.00598959	0.0412725
ENSMUSG00000022000	6902	0.344981	0.125495	2.74896	0.00597851	0.0412256
ENSMUSG00000062234	2292.29	-0.345558	0.125689	-2.74931	0.00597207	0.0411962
ENSMUSG00000073705	315.055	-0.635129	0.230993	-2.74955	0.00596763	0.0411806
ENSMUSG00000029461	2566.13	-0.37933	0.137948	-2.7498	0.0059631	0.0411643
ENSMUSG00000053137	702.407	-0.406312	0.14775	-2.74999	0.00595964	0.0411554
ENSMUSG00000019984	3621.16	-0.399141	0.144963	-2.75339	0.00589812	0.0407454
ENSMUSG00000059669	1022.82	-0.402435	0.146149	-2.75358	0.00589467	0.0407364
ENSMUSG00000063975	6.58153	4.67438	1.6974	2.75385	0.00588992	0.0407184
ENSMUSG00000029017	2853.49	-0.383735	0.139339	-2.75396	0.00588791	0.0407184
ENSMUSG00000066392	575.201	0.566817	0.205808	2.7541	0.00588536	0.0407165
ENSMUSG00000063065	3015.61	-0.408843	0.14843	-2.75445	0.00587917	0.0406995
ENSMUSG00000044164	937.47	-0.586845	0.213061	-2.75436	0.00588074	0.0406995
ENSMUSG00000045294	249.112	-0.643786	0.233721	-2.75451	0.005878	0.0406995
ENSMUSG00000030447	4451.37	-0.411324	0.149261	-2.75574	0.00585597	0.0405724
ENSMUSG00000019039	778.102	-0.463224	0.168092	-2.75577	0.00585538	0.0405724
ENSMUSG00000028214	123.619	-0.776564	0.281711	-2.7566	0.0058406	0.0404956
ENSMUSG00000065889	5.55652	3.73249	1.35391	2.75683	0.00583651	0.040482
ENSMUSG00000025743	1257.09	0.45715	0.165797	2.75729	0.00582819	0.0404492
ENSMUSG00000033419	5369.99	-0.386091	0.140029	-2.75721	0.00582965	0.0404492
ENSMUSG00000084241	17.8965	2.21236	0.802382	2.75724	0.00582921	0.0404492
ENSMUSG00000038005	1159.87	-0.494707	0.179321	-2.75878	0.00580176	0.0403139
ENSMUSG00000050505	73.8234	-0.902645	0.327204	-2.75867	0.00580378	0.0403139
ENSMUSG00000028433	3578.27	-0.333535	0.120878	-2.75928	0.0057929	0.0402679
ENSMUSG00000108297	29.7731	1.8265	0.661787	2.75995	0.00578111	0.0402006
ENSMUSG00000026384	1085.12	-0.404409	0.146511	-2.76027	0.00577541	0.0401758
ENSMUSG00000099169	490.81	0.553301	0.200411	2.76083	0.00576548	0.0401214
ENSMUSG00000032388	1575.66	-0.53461	0.193588	-2.76158	0.00575226	0.0400441
ENSMUSG00000027762	24.5132	4.94339	1.78994	2.76176	0.00574899	0.040036
ENSMUSG00000031666	734.557	-0.442263	0.160092	-2.76255	0.00573512	0.0399541
ENSMUSG00000017344	131.274	-1.1907	0.430978	-2.76278	0.0057311	0.0399408
ENSMUSG00000032294	11485.9	-0.384256	0.139009	-2.76425	0.00570536	0.039776
ENSMUSG00000034432	3251.24	-0.486782	0.176071	-2.76469	0.00569771	0.0397373
ENSMUSG00000021196	854.316	-0.448474	0.162211	-2.76475	0.00569658	0.0397373
ENSMUSG00000014426	1546.94	0.381137	0.137852	2.76482	0.00569534	0.0397373
ENSMUSG00000024253	573.957	-0.439717	0.159033	-2.76494	0.00569329	0.0397373
ENSMUSG00000111421	9.36678	3.05239	1.10398	2.7649	0.00569401	0.0397373
ENSMUSG00000117487	2113.27	2.63675	0.953533	2.76524	0.00568807	0.0397373
ENSMUSG00000021929	4446.28	-0.37967	0.13726	-2.76606	0.00567384	0.0396589
ENSMUSG00000039954	88.4794	1.47165	0.532041	2.76605	0.00567392	0.0396589
ENSMUSG00000048385	761.069	0.55502	0.20063	2.76638	0.00566822	0.0396483
ENSMUSG00000049797	29.812	2.52087	0.911083	2.76689	0.0056593	0.0396005
ENSMUSG00000069227	7429.67	0.394307	0.142483	2.7674	0.00565061	0.0395543
ENSMUSG00000043557	365.401	0.522983	0.188953	2.7678	0.00564365	0.0395201
ENSMUSG00000032717	81.3643	0.867265	0.313272	2.76841	0.00563313	0.0394611
ENSMUSG00000100798	7.83874	3.91192	1.41292	2.76868	0.00562832	0.039442
ENSMUSG00000031358	500.501	-0.579122	0.20915	-2.76893	0.005624	0.0394262
ENSMUSG00000001983	532.88	0.450419	0.162636	2.7695	0.0056143	0.0393728
ENSMUSG00000070533	8.04983	4.33417	1.56449	2.77034	0.00559984	0.0392948
ENSMUSG00000017491	117.397	1.03207	0.372554	2.77026	0.0056011	0.0392948
ENSMUSG00000026603	1210.25	-0.486311	0.175513	-2.7708	0.00559185	0.0392589
ENSMUSG00000026904	258.275	-0.672266	0.24262	-2.77086	0.00559089	0.0392589
ENSMUSG00000022421	79.6111	1.21188	0.43732	2.77114	0.00558597	0.0392467
ENSMUSG00000025228	13282	-0.392927	0.141747	-2.77203	0.0055708	0.0391835
ENSMUSG00000024691	478.98	-0.547712	0.197602	-2.77179	0.00557491	0.0391835
ENSMUSG00000087135	19.6107	-1.92207	0.69342	-2.77187	0.0055735	0.0391835
ENSMUSG00000020076	1751.81	-0.421387	0.151987	-2.77251	0.00556254	0.03914
ENSMUSG00000101958	10.7186	3.46589	1.25008	2.77253	0.00556228	0.03914
ENSMUSG00000022878	6.46112	4.64533	1.67522	2.77296	0.00555486	0.0391167
ENSMUSG00000024598	327.331	-0.647893	0.233648	-2.77295	0.0055551	0.0391167
ENSMUSG00000028107	926.839	-0.418856	0.150958	-2.77465	0.00552618	0.038942
ENSMUSG00000078489	23.3969	2.01482	0.726127	2.77475	0.0055244	0.038942
ENSMUSG00000021993	1011.22	-0.53332	0.192152	-2.77552	0.00551137	0.0388665
ENSMUSG00000102714	23.0847	2.39557	0.8631	2.77554	0.00551106	0.0388665
ENSMUSG00000050628	227.312	0.749115	0.269874	2.7758	0.00550667	0.0388623
ENSMUSG00000030271	206.777	-0.651316	0.234575	-2.77658	0.00549346	0.0387835
ENSMUSG00000030410	1787.29	0.407434	0.146722	2.77691	0.00548786	0.0387584
ENSMUSG00000095105	127.406	-0.733244	0.264037	-2.77705	0.00548555	0.0387565
ENSMUSG00000003234	2318.5	-0.361491	0.130132	-2.77789	0.00547138	0.0386864
ENSMUSG00000054938	5.88051	4.43549	1.59673	2.77786	0.00547178	0.0386864
ENSMUSG00000045326	45.3509	4.16363	1.49892	2.77775	0.00547359	0.0386864
ENSMUSG00000055567	191.349	0.650748	0.234257	2.77792	0.00547076	0.0386864
ENSMUSG00000020799	170.049	-0.662099	0.238356	-2.77777	0.00547331	0.0386864
ENSMUSG00000102712	14.2254	-2.28277	0.821603	-2.77843	0.00546226	0.0386784
ENSMUSG00000024732	560.062	0.482103	0.173505	2.77862	0.0054591	0.0386705
ENSMUSG00000117137	8.24958	3.87014	1.39259	2.77908	0.00545124	0.0386292
ENSMUSG00000044469	132.454	0.69976	0.251719	2.77992	0.00543719	0.0385441
ENSMUSG00000038080	1456.4	-0.393852	0.141623	-2.78099	0.00541935	0.038432
ENSMUSG00000020256	1242.2	-0.43533	0.156528	-2.78116	0.00541649	0.0384261
ENSMUSG00000039145	1188.78	-0.55172	0.198372	-2.78123	0.00541529	0.0384261
ENSMUSG00000035131	69.2983	0.94555	0.339923	2.78165	0.00540826	0.0383964
ENSMUSG00000028385	510.104	0.446313	0.160401	2.78248	0.00539453	0.0383236
ENSMUSG00000097177	18.0904	2.27145	0.816364	2.78239	0.00539598	0.0383236
ENSMUSG00000097484	14.4286	2.64819	0.950916	2.78488	0.00535475	0.0380603
ENSMUSG00000078640	56.6979	-1.15497	0.414729	-2.78487	0.00535489	0.0380603
ENSMUSG00000029188	11.7325	3.39204	1.21697	2.78728	0.00531523	0.0378067
ENSMUSG00000037846	419.494	0.525148	0.188382	2.78767	0.00530883	0.0377754
ENSMUSG00000021276	994.632	-0.482499	0.173072	-2.78785	0.00530584	0.0377682
ENSMUSG00000058690	2086.66	-0.425108	0.152477	-2.78802	0.00530313	0.0377631
ENSMUSG00000090150	334.135	-0.565364	0.202672	-2.78956	0.00527797	0.0375981
ENSMUSG00000089762	762.649	0.503161	0.180338	2.7901	0.00526919	0.0375497
ENSMUSG00000117356	6.82893	-3.89958	1.39744	-2.79051	0.00526249	0.037516
ENSMUSG00000089617	48.2046	1.72019	0.616412	2.79065	0.00526028	0.0375144
ENSMUSG00000003269	3829.84	-0.382447	0.137034	-2.79089	0.00525639	0.0375069
ENSMUSG00000027187	4473.87	-0.391586	0.1403	-2.79106	0.0052536	0.0375069
ENSMUSG00000040857	349.454	0.505324	0.181057	2.79097	0.00525505	0.0375069
ENSMUSG00000024942	187.328	-0.654626	0.234563	-2.79083	0.00525725	0.0375069
ENSMUSG00000068099	411.242	-0.510742	0.182971	-2.79139	0.00524828	0.0374993
ENSMUSG00000091931	94.9453	-0.912773	0.326934	-2.79192	0.00523967	0.0374519
ENSMUSG00000032324	839.962	-0.45468	0.162776	-2.79329	0.00521756	0.0373393
ENSMUSG00000020472	904.024	0.521735	0.186799	2.79302	0.00522179	0.0373393
ENSMUSG00000055833	109.34	2.87523	1.02935	2.79324	0.00521825	0.0373393
ENSMUSG00000005803	66.7379	-0.976901	0.349766	-2.79301	0.00522194	0.0373393
ENSMUSG00000027971	30.4919	1.73053	0.619586	2.79305	0.00522138	0.0373393
ENSMUSG00000003435	6112.84	-0.361849	0.129487	-2.79447	0.00519845	0.0372415
ENSMUSG00000039477	6103.99	0.398081	0.142441	2.79471	0.00519462	0.0372281
ENSMUSG00000071757	1058.55	0.420369	0.150416	2.79471	0.00519456	0.0372281
ENSMUSG00000070417	8.6999	3.92577	1.40465	2.79484	0.00519253	0.0372281
ENSMUSG00000089589	6.31326	3.91514	1.4009	2.79474	0.00519417	0.0372281
ENSMUSG00000114579	56.3248	1.10708	0.396003	2.79564	0.00517967	0.0371772
ENSMUSG00000022956	4528.21	-0.430477	0.153935	-2.79648	0.00516633	0.0371073
ENSMUSG00000024070	1350.46	-0.464725	0.166189	-2.79637	0.00516798	0.0371073
ENSMUSG00000021224	428.531	0.49487	0.176955	2.79659	0.00516458	0.0371073
ENSMUSG00000021589	1768.58	-0.392217	0.140221	-2.79712	0.00515597	0.0370631
ENSMUSG00000028136	3076.9	-0.373574	0.13351	-2.7981	0.00514044	0.0369656
ENSMUSG00000020388	869.687	-0.441461	0.157736	-2.79872	0.0051305	0.0369081
ENSMUSG00000033214	265.056	-0.568981	0.203292	-2.79883	0.00512881	0.0369081
ENSMUSG00000077734	5005.72	1.55525	0.555685	2.7988	0.0051293	0.0369081
ENSMUSG00000039106	41.3112	1.76527	0.630639	2.79918	0.00512322	0.0368977
ENSMUSG00000108720	11.1011	2.87977	1.02871	2.7994	0.00511982	0.0368872
ENSMUSG00000022664	218.166	-0.628598	0.224454	-2.80057	0.00510127	0.0367675
ENSMUSG00000029463	946.219	-0.497669	0.177629	-2.80173	0.00508288	0.0366489
ENSMUSG00000030751	7032.18	-0.462125	0.164915	-2.8022	0.0050755	0.0366366
ENSMUSG00000039016	2074.58	-0.487391	0.173928	-2.80226	0.00507461	0.0366366
ENSMUSG00000062797	743.265	-0.449292	0.160349	-2.80197	0.00507923	0.0366366
ENSMUSG00000113852	10.4277	2.6366	0.940974	2.80199	0.00507878	0.0366366
ENSMUSG00000025423	1543.42	-0.425933	0.151985	-2.80246	0.00507143	0.036636
ENSMUSG00000024697	33.6423	-1.40814	0.502441	-2.8026	0.00506932	0.0366347
ENSMUSG00000045441	186.526	-0.664188	0.236974	-2.80279	0.00506629	0.0366268
ENSMUSG00000031221	1377.26	-0.469309	0.167434	-2.80294	0.00506386	0.0366232
ENSMUSG00000037536	166.363	0.707636	0.252452	2.80306	0.00506208	0.0366232
ENSMUSG00000024112	355.687	0.504281	0.179766	2.80521	0.00502843	0.0363947
ENSMUSG00000028030	2814.47	-0.465714	0.166003	-2.80546	0.00502452	0.0363803
ENSMUSG00000029580	179477	-0.401715	0.143182	-2.80563	0.00502181	0.0363788
ENSMUSG00000031432	1009.42	-0.441893	0.157498	-2.8057	0.00502069	0.0363788
ENSMUSG00000086965	415.896	-0.576212	0.20538	-2.80559	0.0050224	0.0363788
ENSMUSG00000060530	156.477	-0.689652	0.245785	-2.80591	0.00501744	0.0363788
ENSMUSG00000029462	3228.74	-0.398974	0.142174	-2.80624	0.00501231	0.0363613
ENSMUSG00000063889	182.728	-0.750555	0.267452	-2.80631	0.00501118	0.0363613
ENSMUSG00000079215	809.776	-0.439297	0.156487	-2.80724	0.00499686	0.036277
ENSMUSG00000070697	2521.81	0.376964	0.134265	2.80761	0.00499113	0.0362493
ENSMUSG00000069631	906.112	-0.42603	0.15166	-2.80912	0.00496778	0.0360935
ENSMUSG00000021720	1367.5	-0.391004	0.13917	-2.80955	0.00496104	0.0360583
ENSMUSG00000030207	497.792	-0.522791	0.186037	-2.81015	0.00495184	0.0360121
ENSMUSG00000039579	142.94	0.735931	0.261889	2.81009	0.00495279	0.0360121
ENSMUSG00000093901	8.22662	3.2004	1.13861	2.81079	0.00494204	0.0359616
ENSMUSG00000039137	165.95	0.708244	0.251957	2.81098	0.00493915	0.0359544
ENSMUSG00000054537	5.61706	5.28463	1.87975	2.81134	0.00493355	0.0359313
ENSMUSG00000040562	61.8628	-1.25686	0.447073	-2.81131	0.00493408	0.0359313
ENSMUSG00000095205	8745.59	2.4316	0.864667	2.81218	0.00492072	0.0358615
ENSMUSG00000023906	8.01036	3.90395	1.38812	2.81241	0.00491719	0.0358495
ENSMUSG00000064390	30.1574	1.58398	0.563044	2.81324	0.00490445	0.0357704
ENSMUSG00000038965	1645.51	-0.444469	0.157941	-2.81415	0.0048907	0.0356839
ENSMUSG00000033965	460.642	-0.595332	0.211541	-2.81426	0.00488892	0.0356839
ENSMUSG00000080912	14.2908	2.34746	0.83413	2.81427	0.00488887	0.0356839
ENSMUSG00000109575	18.4372	2.05582	0.730442	2.81449	0.00488551	0.0356839
ENSMUSG00000029178	787.186	-0.437576	0.155437	-2.81513	0.00487571	0.0356293
ENSMUSG00000027750	59.9867	-1.42975	0.507851	-2.8153	0.00487313	0.0356242
ENSMUSG00000021103	1071.36	-0.486498	0.172684	-2.81727	0.00484336	0.0354202
ENSMUSG00000065622	2931.34	0.611929	0.217166	2.81779	0.00483548	0.0353762
ENSMUSG00000056854	461.804	0.824212	0.292473	2.81808	0.00483122	0.0353588
ENSMUSG00000078861	29.8611	-1.53605	0.544782	-2.81957	0.00480883	0.0352084
ENSMUSG00000012819	21.4868	2.09039	0.741082	2.82073	0.00479152	0.0350952
ENSMUSG00000088252	143.973	0.962803	0.341308	2.82092	0.00478855	0.0350871
ENSMUSG00000086363	80.8641	-0.926565	0.328352	-2.82187	0.00477452	0.0349977
ENSMUSG00000084025	32.3945	2.19644	0.778306	2.82208	0.00477137	0.0349882
ENSMUSG00000031099	2904.6	-0.455119	0.161261	-2.82224	0.00476891	0.0349837
ENSMUSG00000020064	1661.79	-0.398277	0.141098	-2.8227	0.00476207	0.034947
ENSMUSG00000113860	7.63711	4.90427	1.73676	2.8238	0.0047458	0.0348411
ENSMUSG00000069272	1893.64	-0.615896	0.218035	-2.82476	0.00473167	0.0347847
ENSMUSG00000027583	391.726	0.495785	0.175531	2.82449	0.00473554	0.0347847
ENSMUSG00000073910	71.3252	0.94055	0.333004	2.82444	0.00473627	0.0347847
ENSMUSG00000040046	36.4056	-1.82396	0.645747	-2.82457	0.00473436	0.0347847
ENSMUSG00000073633	124.047	0.741124	0.262333	2.82513	0.00472618	0.0347644
ENSMUSG00000047921	2653.37	-0.404487	0.143162	-2.82538	0.00472246	0.0347505
ENSMUSG00000018042	2642.31	-0.345365	0.122227	-2.82562	0.00471899	0.0347385
ENSMUSG00000052632	2523.26	-0.369803	0.13086	-2.82595	0.00471413	0.0347161
ENSMUSG00000035007	855.014	0.460268	0.16275	2.82808	0.00468288	0.0344994
ENSMUSG00000053825	4356.74	-0.448823	0.158656	-2.8289	0.00467085	0.0344242
ENSMUSG00000034731	645.712	-0.505129	0.178518	-2.82957	0.00466106	0.0343654
ENSMUSG00000014786	76.2262	0.965709	0.341235	2.83004	0.00465425	0.0343285
ENSMUSG00000037206	70.6034	-1.42178	0.502386	-2.83006	0.0046539	0.0343285
ENSMUSG00000019943	1029.38	-0.479118	0.169276	-2.8304	0.00464897	0.0343162
ENSMUSG00000040258	75.6651	0.90908	0.32112	2.83097	0.0046407	0.034281
ENSMUSG00000087063	27.7222	-1.84707	0.652479	-2.83085	0.00464239	0.034281
ENSMUSG00000052456	2486.47	-0.433948	0.153234	-2.83193	0.00462686	0.034206
ENSMUSG00000024570	764.565	0.462825	0.163432	2.83192	0.00462699	0.034206
ENSMUSG00000058513	13.5431	3.39482	1.1988	2.83186	0.0046278	0.034206
ENSMUSG00000024526	20.7111	-1.73957	0.614299	-2.8318	0.00462862	0.034206
ENSMUSG00000028172	18.1975	-2.27714	0.804091	-2.83195	0.00462657	0.034206
ENSMUSG00000039844	2574.86	0.414789	0.146426	2.83276	0.00461485	0.0341708
ENSMUSG00000062257	315.517	-0.627982	0.221629	-2.83348	0.00460447	0.0341073
ENSMUSG00000026594	2399.03	-0.373252	0.131724	-2.8336	0.00460265	0.0341071
ENSMUSG00000053166	36.4189	1.36523	0.481672	2.83436	0.00459181	0.0340401
ENSMUSG00000044576	477.046	0.669157	0.236065	2.83463	0.00458792	0.0340245
ENSMUSG00000051251	304.617	0.595041	0.209881	2.83513	0.00458068	0.0339841
ENSMUSG00000077714	14514.6	1.22043	0.430327	2.83606	0.00456733	0.0338983
ENSMUSG00000018537	1557.02	0.399644	0.140865	2.83707	0.00455299	0.0338177
ENSMUSG00000027777	306.663	-0.737202	0.259857	-2.83695	0.00455468	0.0338177
ENSMUSG00000019878	4672.33	-0.436038	0.153637	-2.8381	0.0045383	0.0337225
ENSMUSG00000022451	961.879	-0.408689	0.143964	-2.83883	0.00452788	0.0336582
ENSMUSG00000028837	5107.68	-0.385458	0.135758	-2.8393	0.0045212	0.0336412
ENSMUSG00000023236	1113.36	0.483085	0.170153	2.83912	0.00452379	0.0336412
ENSMUSG00000028028	74.1599	-1.01595	0.35784	-2.83912	0.00452381	0.0336412
ENSMUSG00000113240	49.1531	1.26137	0.444201	2.83964	0.00451639	0.0336256
ENSMUSG00000059706	9.85123	3.89758	1.37204	2.84071	0.00450125	0.033526
ENSMUSG00000045659	323.511	0.515912	0.181581	2.84122	0.0044941	0.0334859
ENSMUSG00000040867	404.714	0.524359	0.184458	2.84269	0.00447341	0.0333449
ENSMUSG00000056972	77.4696	1.22969	0.432571	2.84275	0.00447266	0.0333449
ENSMUSG00000023411	317.641	0.601045	0.211415	2.84296	0.00446967	0.0333432
ENSMUSG00000112280	143.851	3.09674	1.08925	2.843	0.00446913	0.0333432
ENSMUSG00000051550	550.15	0.543218	0.191043	2.84343	0.00446305	0.03332
ENSMUSG00000064855	5.44934	4.39664	1.54613	2.84363	0.00446023	0.0333121
ENSMUSG00000019817	1451.33	-0.41121	0.144597	-2.84384	0.00445727	0.0333031
ENSMUSG00000043702	1533.46	0.436874	0.1536	2.84423	0.00445193	0.0332763
ENSMUSG00000026457	295.037	-0.637095	0.223982	-2.8444	0.00444955	0.0332716
ENSMUSG00000026482	877.111	-0.467563	0.164264	-2.84641	0.00442152	0.0330751
ENSMUSG00000027712	1582.6	-0.605909	0.212836	-2.84683	0.00441571	0.0330446
ENSMUSG00000028779	1067	0.445798	0.156551	2.84762	0.00440469	0.0329752
ENSMUSG00000030007	17065.6	-0.365622	0.128364	-2.84833	0.00439496	0.0329274
ENSMUSG00000031799	1900.92	-0.360005	0.126394	-2.84827	0.0043958	0.0329274
ENSMUSG00000042671	234.51	0.615443	0.21608	2.84821	0.00439657	0.0329274
ENSMUSG00000007653	530.434	-0.566123	0.198733	-2.84867	0.00439028	0.0329274
ENSMUSG00000027166	580.831	-0.55525	0.194928	-2.84848	0.00439282	0.0329274
ENSMUSG00000070643	115.509	0.768945	0.269921	2.84878	0.00438866	0.0329274
ENSMUSG00000048226	20.2553	5.27929	1.85259	2.84968	0.00437629	0.0328533
ENSMUSG00000035150	1387.58	-0.577505	0.202651	-2.84975	0.00437533	0.0328533
ENSMUSG00000068823	12649.8	-0.418402	0.146773	-2.85068	0.00436257	0.0327763
ENSMUSG00000029407	3604.32	-0.358457	0.125717	-2.85129	0.0043542	0.0327484
ENSMUSG00000003721	104.552	-0.865095	0.303421	-2.85113	0.00435638	0.0327484
ENSMUSG00000008496	137.285	0.943451	0.33091	2.85108	0.00435713	0.0327484
ENSMUSG00000072963	6.96697	4.0589	1.4234	2.85155	0.0043506	0.0327383
ENSMUSG00000020235	3897.68	-0.45792	0.160573	-2.85179	0.00434733	0.0327356
ENSMUSG00000046167	9.83779	2.84542	0.997796	2.85171	0.00434852	0.0327356
ENSMUSG00000032077	483.944	0.482323	0.169095	2.85238	0.00433927	0.0326919
ENSMUSG00000031843	294.996	0.639358	0.224137	2.85253	0.00433727	0.0326898
ENSMUSG00000021113	1407.15	-0.378203	0.132579	-2.85267	0.00433539	0.0326887
ENSMUSG00000031691	6338.18	-0.424738	0.148874	-2.853	0.00433093	0.032668
ENSMUSG00000057863	339.426	1.77316	0.62143	2.85335	0.00432607	0.0326443
ENSMUSG00000038102	2802.17	-0.390618	0.136875	-2.85382	0.00431965	0.0326347
ENSMUSG00000032482	358.862	0.602347	0.211084	2.85358	0.00432293	0.0326347
ENSMUSG00000064043	572.307	0.480453	0.168369	2.85357	0.00432306	0.0326347
ENSMUSG00000074227	203.505	0.635816	0.222765	2.8542	0.00431454	0.0326092
ENSMUSG00000004535	5640.34	-0.426042	0.149189	-2.85572	0.00429394	0.0324665
ENSMUSG00000078899	75.9309	1.12732	0.394753	2.85575	0.00429352	0.0324665
ENSMUSG00000033792	417.356	-0.618124	0.216375	-2.85673	0.00428031	0.0323893
ENSMUSG00000001964	2203.35	-0.442858	0.155002	-2.85711	0.00427515	0.0323646
ENSMUSG00000032263	706.115	-0.497841	0.174242	-2.85719	0.00427415	0.0323646
ENSMUSG00000026247	31.8993	1.82951	0.640339	2.8571	0.00427534	0.0323646
ENSMUSG00000053110	497.362	0.457069	0.159951	2.85755	0.00426921	0.0323569
ENSMUSG00000054942	728.171	-0.492745	0.172419	-2.85783	0.00426551	0.0323418
ENSMUSG00000024127	8594.23	-0.369077	0.128998	-2.8611	0.00422169	0.0320352
ENSMUSG00000115834	6.89124	4.04317	1.4132	2.861	0.00422312	0.0320352
ENSMUSG00000098341	15.0945	2.86671	1.00201	2.86098	0.00422339	0.0320352
ENSMUSG00000052139	584.821	-0.488901	0.170845	-2.86167	0.0042142	0.032004
ENSMUSG00000017781	3467.65	-0.446078	0.155861	-2.86202	0.00420945	0.0319807
ENSMUSG00000093738	11.3078	3.43953	1.20178	2.86203	0.00420941	0.0319807
ENSMUSG00000044461	71.5514	0.957708	0.334595	2.86229	0.00420593	0.0319796
ENSMUSG00000103898	254.13	3.56192	1.24414	2.86296	0.00419701	0.0319245
ENSMUSG00000058240	1308.41	-0.376965	0.131636	-2.86368	0.00418749	0.0318666
ENSMUSG00000007021	377.889	-0.625429	0.218402	-2.86366	0.00418771	0.0318666
ENSMUSG00000043572	248.249	0.65856	0.229964	2.86376	0.00418647	0.0318666
ENSMUSG00000066894	24.9	1.67038	0.583243	2.86395	0.00418388	0.0318666
ENSMUSG00000009090	7805.98	-0.388148	0.135496	-2.86465	0.00417467	0.0318184
ENSMUSG00000050567	402.232	0.494182	0.17251	2.86467	0.0041745	0.0318184
ENSMUSG00000030314	1022.8	-0.397166	0.138613	-2.86528	0.00416636	0.0317879
ENSMUSG00000061531	19.7268	3.00536	1.04891	2.86521	0.00416731	0.0317879
ENSMUSG00000105731	49.1092	4.32393	1.50887	2.86568	0.00416116	0.0317666
ENSMUSG00000024403	213.221	0.707397	0.246813	2.86613	0.00415526	0.0317343
ENSMUSG00000045980	59.6449	1.08206	0.377435	2.86689	0.00414525	0.0316705
ENSMUSG00000032640	198.284	0.614897	0.214459	2.8672	0.00414124	0.0316527
ENSMUSG00000024667	132.378	-0.813968	0.283835	-2.86775	0.00413396	0.0316098
ENSMUSG00000020492	289.159	-0.551208	0.192188	-2.86806	0.00412997	0.031592
ENSMUSG00000045103	1657.09	-0.511484	0.17833	-2.8682	0.00412819	0.0315912
ENSMUSG00000043323	772.549	0.497649	0.173483	2.86858	0.00412315	0.0315654
ENSMUSG00000002983	177.861	1.07629	0.37515	2.86897	0.00411814	0.0315397
ENSMUSG00000108624	9.63692	3.49868	1.21941	2.86915	0.00411577	0.0315343
ENSMUSG00000025609	4222.89	-0.473266	0.164923	-2.86962	0.00410966	0.0315002
ENSMUSG00000073982	106.688	0.784314	0.273291	2.86989	0.0041062	0.0314864
ENSMUSG00000032599	6208.99	0.399617	0.139175	2.87134	0.00408739	0.0313549
ENSMUSG00000032758	6.99469	4.11603	1.43328	2.87176	0.00408187	0.0313252
ENSMUSG00000022557	2494.18	-0.388516	0.135282	-2.8719	0.00408013	0.0313245
ENSMUSG00000106278	18.9573	2.18831	0.76194	2.87203	0.00407845	0.0313243
ENSMUSG00000031010	21228.9	-0.442986	0.154208	-2.87265	0.00407039	0.0312751
ENSMUSG00000113515	24.9788	1.9916	0.693187	2.87311	0.00406457	0.031243
ENSMUSG00000028081	4701.48	-0.445801	0.155154	-2.87328	0.00406235	0.0312386
ENSMUSG00000025203	3319.84	-0.362628	0.126197	-2.87351	0.00405943	0.0312288
ENSMUSG00000000325	2328.25	0.424452	0.147692	2.8739	0.00405436	0.0312025
ENSMUSG00000079508	233.753	-0.755741	0.262829	-2.87541	0.00403508	0.0310776
ENSMUSG00000030409	78.7891	1.0343	0.359718	2.8753	0.00403649	0.0310776
ENSMUSG00000102326	35.4232	4.34077	1.50938	2.87587	0.00402918	0.0310465
ENSMUSG00000019235	697.767	-0.528611	0.183754	-2.87673	0.00401823	0.0309747
ENSMUSG00000028948	1258.86	-0.450174	0.156464	-2.87718	0.00401249	0.0309536
ENSMUSG00000031224	979.153	-0.465434	0.161774	-2.87707	0.00401387	0.0309536
ENSMUSG00000021930	548.337	-0.573075	0.199152	-2.87758	0.00400741	0.030929
ENSMUSG00000098521	23.3944	-1.92565	0.668946	-2.87863	0.00399407	0.0308386
ENSMUSG00000022749	1076.49	-0.418243	0.145274	-2.879	0.00398941	0.0308152
ENSMUSG00000026027	378.952	-0.610395	0.211952	-2.87987	0.0039784	0.0307426
ENSMUSG00000029681	558.771	-0.463087	0.160753	-2.88073	0.00396753	0.0306711
ENSMUSG00000035790	400.947	-0.521682	0.18104	-2.88158	0.00395689	0.0306013
ENSMUSG00000024174	659.376	-0.543754	0.188695	-2.88165	0.00395596	0.0306013
ENSMUSG00000036968	331.008	0.538547	0.186862	2.88205	0.00395095	0.0305804
ENSMUSG00000013076	1242.54	0.38828	0.134708	2.88238	0.00394682	0.0305608
ENSMUSG00000060450	5896.23	-0.433273	0.150286	-2.88299	0.00393924	0.0305275
ENSMUSG00000025246	2309.3	-0.391819	0.135909	-2.88296	0.00393952	0.0305275
ENSMUSG00000029797	13.2215	2.87734	0.998088	2.88285	0.0039409	0.0305275
ENSMUSG00000086851	23.2065	-1.68795	0.585486	-2.88299	0.00393917	0.0305275
ENSMUSG00000113726	9.77137	2.88878	1.00184	2.88347	0.00393317	0.0305175
ENSMUSG00000050822	291.602	-0.56277	0.195152	-2.88376	0.00392962	0.0305024
ENSMUSG00000020267	5954.35	-0.415975	0.144227	-2.88418	0.00392438	0.0304837
ENSMUSG00000040843	2247.75	-0.525426	0.182182	-2.88408	0.00392561	0.0304837
ENSMUSG00000025362	1440.74	0.690696	0.239406	2.88504	0.00391359	0.0304153
ENSMUSG00000025428	41694.4	-0.335572	0.116275	-2.88603	0.00390139	0.0303329
ENSMUSG00000037405	23.4511	2.15087	0.745235	2.88617	0.00389966	0.0303319
ENSMUSG00000072875	88.0586	1.02423	0.354872	2.88621	0.00389913	0.0303319
ENSMUSG00000028284	1176.1	-0.47642	0.165016	-2.88712	0.00388792	0.0302654
ENSMUSG00000030917	45.4466	-1.26595	0.438476	-2.88717	0.00388724	0.0302654
ENSMUSG00000056476	499.847	0.471124	0.163141	2.88783	0.00387904	0.0302211
ENSMUSG00000087790	250.221	1.91845	0.664231	2.88822	0.00387425	0.0301962
ENSMUSG00000021814	762.535	-0.542153	0.18761	-2.88979	0.00385497	0.0300583
ENSMUSG00000097501	238.587	3.61092	1.24923	2.89051	0.00384614	0.0300018
ENSMUSG00000105914	6.76589	3.98108	1.3772	2.8907	0.0038438	0.0299959
ENSMUSG00000097335	268.576	2.66563	0.921926	2.89137	0.00383567	0.0299447
ENSMUSG00000031585	3744.66	-0.485212	0.167795	-2.89169	0.00383174	0.0299264
ENSMUSG00000024953	2073.94	-0.406198	0.140449	-2.89213	0.00382637	0.0298968
ENSMUSG00000049305	809.051	0.438332	0.151506	2.89318	0.00381366	0.0298097
ENSMUSG00000055760	160.007	0.75862	0.262198	2.89331	0.00381205	0.0298094
ENSMUSG00000021301	5624.69	-0.451039	0.155878	-2.89355	0.00380917	0.0297992
ENSMUSG00000065304	11167.3	2.08324	0.719649	2.8948	0.00379404	0.0296931
ENSMUSG00000030876	1101.11	-0.518848	0.179201	-2.89535	0.00378741	0.0296627
ENSMUSG00000022203	519.865	0.489906	0.16921	2.89525	0.00378859	0.0296627
ENSMUSG00000083276	25.3072	1.59058	0.549292	2.89569	0.00378324	0.0296453
ENSMUSG00000022452	1942.33	-0.429066	0.148109	-2.89696	0.00376803	0.0295487
ENSMUSG00000028247	555.509	-0.488579	0.168659	-2.89684	0.00376936	0.0295487
ENSMUSG00000087006	522.202	0.598045	0.206403	2.89746	0.00376195	0.029515
ENSMUSG00000035757	447.668	-0.664825	0.229389	-2.89824	0.00375264	0.0294542
ENSMUSG00000020899	2079.11	0.41714	0.14392	2.89841	0.0037506	0.0294504
ENSMUSG00000112288	42.8486	4.74426	1.63635	2.8993	0.00374002	0.0293872
ENSMUSG00000029090	434.928	0.506337	0.17464	2.89932	0.00373977	0.0293872
ENSMUSG00000039375	645.467	-0.526956	0.181758	-2.89921	0.00374101	0.0293872
ENSMUSG00000027706	1161.04	0.438435	0.151187	2.89996	0.00373214	0.0293614
ENSMUSG00000085127	250.537	3.53666	1.21959	2.89988	0.00373307	0.0293614
ENSMUSG00000049999	60.8624	1.03284	0.356083	2.90057	0.00372486	0.0293211
ENSMUSG00000004961	443.006	-0.496934	0.171295	-2.90105	0.0037192	0.0293077
ENSMUSG00000039765	597.186	-0.462564	0.159458	-2.90084	0.00372161	0.0293077
ENSMUSG00000006270	90.8695	1.17363	0.404582	2.90086	0.00372146	0.0293077
ENSMUSG00000034412	600.101	0.509422	0.175535	2.9021	0.00370669	0.0292266
ENSMUSG00000028243	972.537	-0.566325	0.195131	-2.90228	0.00370452	0.0292216
ENSMUSG00000087303	9.62796	-3.04305	1.04842	-2.90251	0.00370189	0.029213
ENSMUSG00000022463	1417.29	-0.386213	0.133048	-2.9028	0.00369844	0.0291979
ENSMUSG00000000317	64.8101	-1.10883	0.381836	-2.90394	0.00368501	0.0291041
ENSMUSG00000024077	1528.28	-0.465382	0.160233	-2.90441	0.00367945	0.0290723
ENSMUSG00000055188	25.4695	2.84149	0.977999	2.90541	0.00366773	0.0289918
ENSMUSG00000038552	298.347	0.603832	0.207768	2.90629	0.00365748	0.0289228
ENSMUSG00000040414	385.971	0.61344	0.211047	2.90666	0.00365314	0.0289005
ENSMUSG00000089493	509.085	1.80521	0.621038	2.90676	0.00365196	0.0289005
ENSMUSG00000113335	10.1216	3.34052	1.14915	2.90696	0.00364962	0.0288967
ENSMUSG00000050296	11.5493	3.20412	1.10208	2.90733	0.00364527	0.0288744
ENSMUSG00000037138	6584.18	-0.34282	0.117907	-2.90756	0.00364266	0.0288657
ENSMUSG00000041669	7.96667	3.26092	1.12126	2.90826	0.00363442	0.0288125
ENSMUSG00000112754	13.7946	2.13062	0.732492	2.90872	0.0036291	0.0287824
ENSMUSG00000026035	644.15	-0.581019	0.199725	-2.9091	0.00362477	0.02876
ENSMUSG00000003531	1221.41	-0.531875	0.182808	-2.90947	0.00362042	0.0287376
ENSMUSG00000056569	11.1631	3.12368	1.07357	2.90962	0.00361867	0.0287376
ENSMUSG00000105352	27.1952	-1.73192	0.595264	-2.90949	0.00362015	0.0287376
ENSMUSG00000017188	739.745	0.445852	0.153165	2.91093	0.00360355	0.0286396
ENSMUSG00000030307	140.623	-0.770906	0.264815	-2.91112	0.00360141	0.0286392
ENSMUSG00000093656	90.4446	1.07757	0.370164	2.91106	0.00360199	0.0286392
ENSMUSG00000037926	3399.81	0.418148	0.143605	2.91179	0.00359365	0.0285969
ENSMUSG00000025384	1615.43	0.445482	0.152986	2.91191	0.00359222	0.0285969
ENSMUSG00000024594	1515.9	0.372812	0.128033	2.91185	0.00359299	0.0285969
ENSMUSG00000021302	688.936	-0.541553	0.185948	-2.91239	0.00358675	0.028578
ENSMUSG00000019929	161.333	-1.268	0.43531	-2.91286	0.0035813	0.0285465
ENSMUSG00000022476	827.082	-0.548486	0.188269	-2.91332	0.00357608	0.0285169
ENSMUSG00000039000	2001.66	-0.420642	0.144369	-2.91366	0.00357215	0.0284975
ENSMUSG00000020961	475.504	0.510168	0.175092	2.91372	0.00357153	0.0284975
ENSMUSG00000039611	203.669	0.662841	0.22743	2.91448	0.00356281	0.028447
ENSMUSG00000060860	5330.1	-0.445832	0.15294	-2.91508	0.00355593	0.028413
ENSMUSG00000033768	1184.52	0.473777	0.162531	2.91499	0.00355705	0.028413
ENSMUSG00000002266	167.719	-0.747564	0.256455	-2.91499	0.00355702	0.028413
ENSMUSG00000023087	1369.41	0.440957	0.151239	2.91564	0.00354964	0.0283897
ENSMUSG00000091474	437.114	-0.499002	0.171096	-2.9165	0.00353981	0.0283229
ENSMUSG00000093102	24.6119	1.82124	0.624453	2.91653	0.00353947	0.0283229
ENSMUSG00000024770	7.76758	3.18809	1.09301	2.9168	0.00353644	0.0283199
ENSMUSG00000074282	345.995	-0.519625	0.178088	-2.91781	0.00352503	0.0282405
ENSMUSG00000025318	267.89	0.586997	0.201124	2.91858	0.00351632	0.0281826
ENSMUSG00000039878	10.324	3.90126	1.33657	2.91886	0.00351316	0.0281692
ENSMUSG00000056222	411.646	-0.565183	0.193621	-2.91902	0.00351138	0.0281668
ENSMUSG00000048170	5142.23	-0.440142	0.150755	-2.91958	0.00350504	0.0281278
ENSMUSG00000083827	35.3611	4.39653	1.50574	2.91984	0.00350214	0.0281222
ENSMUSG00000084965	16.9397	2.31888	0.794094	2.92016	0.00349856	0.0281222
ENSMUSG00000000214	17.5398	2.13966	0.732778	2.91993	0.00350105	0.0281222
ENSMUSG00000003617	52.8323	-1.23568	0.42321	-2.91977	0.00350286	0.0281222
ENSMUSG00000021953	10.8519	3.46052	1.18456	2.92136	0.0034851	0.0280271
ENSMUSG00000034040	377.272	-0.536846	0.183742	-2.92174	0.00348083	0.0280046
ENSMUSG00000051495	1238.79	0.399057	0.136573	2.92194	0.0034786	0.0279986
ENSMUSG00000105526	20.3441	3.03866	1.03992	2.92203	0.00347762	0.0279986
ENSMUSG00000022206	126.812	-1.10878	0.379425	-2.92228	0.00347482	0.027992
ENSMUSG00000025153	29347.7	-0.383689	0.131227	-2.92385	0.00345731	0.0278627
ENSMUSG00000025571	2747	0.364936	0.124803	2.92409	0.00345461	0.0278558
ENSMUSG00000050017	2742.19	-0.402573	0.137676	-2.92406	0.00345498	0.0278558
ENSMUSG00000027287	261.123	-0.657244	0.22477	-2.92407	0.00345484	0.0278558
ENSMUSG00000006273	11109.9	-0.391126	0.13373	-2.92474	0.00344742	0.0278303
ENSMUSG00000071645	1355.57	0.399771	0.136676	2.92494	0.00344519	0.0278242
ENSMUSG00000085865	9.89114	4.23531	1.4478	2.92535	0.00344066	0.0277994
ENSMUSG00000071456	186.764	-0.673833	0.230331	-2.9255	0.00343903	0.0277981
ENSMUSG00000109968	59.9991	1.22676	0.419306	2.9257	0.00343686	0.0277924
ENSMUSG00000095641	22.2073	2.36584	0.808483	2.92627	0.0034305	0.0277528
ENSMUSG00000030744	9243.29	-0.350785	0.119869	-2.92641	0.00342897	0.0277523
ENSMUSG00000021411	58.7427	-1.15822	0.395757	-2.92658	0.00342706	0.0277487
ENSMUSG00000025823	647.546	0.486303	0.166149	2.92692	0.00342339	0.0277308
ENSMUSG00000062031	337.844	-0.581094	0.19852	-2.92714	0.00342099	0.0277308
ENSMUSG00000047518	11.9087	2.70414	0.923852	2.92702	0.00342223	0.0277308
ENSMUSG00000021510	240.743	-0.65208	0.222654	-2.92867	0.0034041	0.0276099
ENSMUSG00000060475	2206.45	0.470914	0.16075	2.92948	0.00339529	0.0275502
ENSMUSG00000099632	21.937	1.66415	0.568066	2.92949	0.00339516	0.0275502
ENSMUSG00000036825	906.867	-0.495377	0.169066	-2.93009	0.00338869	0.0275202
ENSMUSG00000024217	3121.95	-0.404462	0.138008	-2.93071	0.00338184	0.0274764
ENSMUSG00000039318	2558.56	-0.396331	0.135213	-2.93116	0.00337694	0.0274483
ENSMUSG00000001525	189710	-0.382878	0.130602	-2.93165	0.00337166	0.0274171
ENSMUSG00000020878	70.0025	-1.02672	0.350156	-2.93218	0.00336594	0.0273823
ENSMUSG00000019715	1491.62	-0.381804	0.1302	-2.93245	0.00336302	0.0273704
ENSMUSG00000106734	31.0019	2.40721	0.820822	2.93268	0.00336053	0.0273618
ENSMUSG00000022053	48.4341	1.37843	0.469823	2.93394	0.00334691	0.0272627
ENSMUSG00000051000	76.0697	-1.10388	0.376215	-2.93417	0.00334441	0.027254
ENSMUSG00000023009	747.726	0.446925	0.15231	2.93431	0.00334289	0.0272533
ENSMUSG00000031246	3881.84	-0.394692	0.134466	-2.93525	0.00333284	0.0271831
ENSMUSG00000055053	413.562	0.535578	0.182405	2.93621	0.0033225	0.027119
ENSMUSG00000039166	409.705	-0.77426	0.263681	-2.93635	0.00332104	0.027119
ENSMUSG00000023067	380.859	0.762007	0.259529	2.93611	0.00332355	0.027119
ENSMUSG00000034334	163.497	-0.702551	0.239258	-2.93638	0.00332068	0.027119
ENSMUSG00000034387	5.6645	5.29239	1.80204	2.93689	0.0033152	0.0270975
ENSMUSG00000019948	1251.48	-0.474118	0.161419	-2.9372	0.00331195	0.0270825
ENSMUSG00000019818	136.897	0.870383	0.296244	2.93806	0.00330277	0.0270295
ENSMUSG00000022748	587.917	-0.474378	0.161466	-2.93794	0.00330404	0.0270295
ENSMUSG00000086135	9.38856	3.50808	1.1938	2.93857	0.00329728	0.0269975
ENSMUSG00000034951	1752.51	-0.486962	0.165679	-2.93919	0.00329069	0.0269552
ENSMUSG00000028407	65.6431	-1.19096	0.405125	-2.93974	0.00328489	0.0269193
ENSMUSG00000027350	300.843	0.57026	0.193911	2.94083	0.00327333	0.0268362
ENSMUSG00000019710	1038.57	-0.422572	0.143674	-2.94119	0.00326952	0.0268165
ENSMUSG00000014956	11173	-0.482111	0.163896	-2.94157	0.00326549	0.0267951
ENSMUSG00000003778	3168.36	0.350986	0.119311	2.94178	0.00326334	0.026789
ENSMUSG00000114911	29.0789	1.53313	0.521141	2.94187	0.00326239	0.026789
ENSMUSG00000037933	1441.88	0.390946	0.132879	2.94211	0.00325983	0.0267834
ENSMUSG00000024360	3759.94	-0.411926	0.139988	-2.94258	0.00325495	0.0267549
ENSMUSG00000030406	113.063	-1.06675	0.362519	-2.9426	0.0032547	0.0267549
ENSMUSG00000020935	9086.98	-0.510158	0.17331	-2.94361	0.00324411	0.0267118
ENSMUSG00000017667	1467.6	0.395079	0.134225	2.94341	0.0032462	0.0267118
ENSMUSG00000022935	145.225	0.85125	0.289212	2.94334	0.00324689	0.0267118
ENSMUSG00000028552	1709.44	-0.41825	0.142062	-2.94415	0.00323847	0.0266773
ENSMUSG00000059273	4412.29	0.378036	0.128388	2.94449	0.00323492	0.0266684
ENSMUSG00000033805	80.5395	-1.06847	0.362882	-2.94438	0.00323598	0.0266684
ENSMUSG00000062444	7252.39	-0.409974	0.139214	-2.94491	0.00323049	0.0266463
ENSMUSG00000059493	204.811	0.68822	0.23362	2.9459	0.00322017	0.0265727
ENSMUSG00000018574	501.657	-0.543722	0.184498	-2.94703	0.00320837	0.0264927
ENSMUSG00000030946	522.131	-0.523116	0.17751	-2.94697	0.00320908	0.0264927
ENSMUSG00000107459	51.1044	1.45066	0.492109	2.94784	0.00320003	0.0264411
ENSMUSG00000073403	109.343	1.38488	0.469752	2.9481	0.00319735	0.0264304
ENSMUSG00000079043	111.607	-0.8919	0.302485	-2.94858	0.00319238	0.0264009
ENSMUSG00000087637	138.85	4.00263	1.35698	2.94966	0.00318122	0.02632
ENSMUSG00000030763	1254.93	-0.51029	0.172991	-2.94981	0.00317973	0.0263192
ENSMUSG00000058740	48.3333	1.46651	0.497152	2.94982	0.00317963	0.0263192
ENSMUSG00000106641	6.14527	3.93395	1.33349	2.95011	0.00317661	0.0263163
ENSMUSG00000065669	4.75894	5.06391	1.71637	2.95037	0.00317394	0.0263057
ENSMUSG00000088308	115.178	0.827787	0.280558	2.9505	0.00317262	0.0263057
ENSMUSG00000022894	41.9968	1.21459	0.411605	2.95086	0.00316894	0.0262872
ENSMUSG00000058291	1475.92	-0.536218	0.181616	-2.95247	0.00315238	0.0261707
ENSMUSG00000039470	90.7708	1.29997	0.440316	2.95236	0.00315352	0.0261707
ENSMUSG00000111936	12.4264	2.95729	1.00152	2.95282	0.0031489	0.0261553
ENSMUSG00000020246	996.388	-0.523219	0.177158	-2.95341	0.00314287	0.0261166
ENSMUSG00000104413	486.864	3.06465	1.03701	2.95526	0.00312405	0.0259748
ENSMUSG00000078907	17.5755	1.97933	0.669772	2.95522	0.00312443	0.0259748
ENSMUSG00000022450	1023.17	-0.495336	0.16759	-2.95564	0.0031202	0.0259634
ENSMUSG00000020305	1550.37	-0.462943	0.156631	-2.95563	0.00312032	0.0259634
ENSMUSG00000057461	23.3155	2.77866	0.939289	2.95826	0.00309379	0.0257652
ENSMUSG00000046862	962.577	0.569228	0.192398	2.95859	0.0030905	0.0257492
ENSMUSG00000039883	1094.57	1.67749	0.566942	2.95884	0.00308802	0.0257398
ENSMUSG00000038507	131.794	-0.852269	0.287989	-2.95938	0.00308262	0.0257061
ENSMUSG00000045591	17.6133	2.83615	0.958127	2.9601	0.0030754	0.0256572
ENSMUSG00000040177	533.569	0.471605	0.15931	2.96029	0.00307347	0.0256524
ENSMUSG00000030225	178.895	-0.765754	0.258612	-2.96102	0.00306623	0.0256032
ENSMUSG00000019261	1984.04	0.462372	0.156112	2.96179	0.00305855	0.0255503
ENSMUSG00000032393	2292.11	-0.486919	0.164388	-2.96201	0.00305642	0.0255438
ENSMUSG00000029101	2291.15	0.499656	0.168677	2.96221	0.00305435	0.0255438
ENSMUSG00000097869	33.5787	-1.60155	0.540674	-2.96213	0.00305517	0.0255438
ENSMUSG00000039197	2367.46	-0.470492	0.158816	-2.96249	0.00305159	0.0255372
ENSMUSG00000042558	813.118	0.441826	0.149115	2.96299	0.00304668	0.0255074
ENSMUSG00000028780	484.471	-0.673715	0.227332	-2.96358	0.00304085	0.0254698
ENSMUSG00000007670	4806.54	0.347912	0.117377	2.96405	0.0030362	0.0254421
ENSMUSG00000055319	3295.35	-0.40688	0.137271	-2.96406	0.00303612	0.0254421
ENSMUSG00000112592	13.3826	2.98144	1.00584	2.96414	0.00303533	0.0254421
ENSMUSG00000058587	4026.06	-0.42488	0.143316	-2.96464	0.00303042	0.0254274
ENSMUSG00000072825	1714.52	0.48414	0.163297	2.96479	0.00302893	0.0254274
ENSMUSG00000026227	165.225	-0.80266	0.270742	-2.96467	0.00303009	0.0254274
ENSMUSG00000038241	962.348	0.489928	0.165166	2.96628	0.00301425	0.0253314
ENSMUSG00000085396	86.7977	1.08735	0.366579	2.96621	0.00301497	0.0253314
ENSMUSG00000063804	38.038	1.49426	0.503701	2.96657	0.0030114	0.0253238
ENSMUSG00000061244	2546.72	-0.539363	0.181798	-2.96683	0.00300887	0.0253137
ENSMUSG00000013160	8229.92	-0.488353	0.16459	-2.9671	0.00300625	0.025303
ENSMUSG00000033020	2901.85	-0.374771	0.126308	-2.96712	0.003006	0.025303
ENSMUSG00000024588	928.669	-0.624767	0.210552	-2.96729	0.00300439	0.025303
ENSMUSG00000024620	99.5335	-0.880001	0.296523	-2.96773	0.00300003	0.0252843
ENSMUSG00000006010	715.708	-0.54584	0.18389	-2.9683	0.00299452	0.025249
ENSMUSG00000036304	81.781	-0.922043	0.310614	-2.96845	0.00299307	0.0252481
ENSMUSG00000096974	34.8281	-1.51468	0.510215	-2.96872	0.00299044	0.0252371
ENSMUSG00000022711	504.666	-0.523521	0.176292	-2.96963	0.00298154	0.0251732
ENSMUSG00000036790	226.676	-0.622974	0.209777	-2.96969	0.00298102	0.0251732
ENSMUSG00000033721	273.827	-0.701502	0.236186	-2.97013	0.00297677	0.0251553
ENSMUSG00000032305	280.276	0.744185	0.250486	2.97096	0.00296869	0.0250982
ENSMUSG00000030691	3462.39	-0.375419	0.126326	-2.97181	0.00296046	0.0250398
ENSMUSG00000020671	5343.43	-0.408955	0.137567	-2.97277	0.00295122	0.0249727
ENSMUSG00000066551	3634.6	-0.433348	0.145754	-2.97315	0.00294763	0.0249535
ENSMUSG00000090031	33.5705	1.40765	0.473416	2.97339	0.00294527	0.0249447
ENSMUSG00000087174	253.248	-0.663494	0.223123	-2.97366	0.00294269	0.024934
ENSMUSG00000021557	2818.33	-0.384368	0.129204	-2.9749	0.00293086	0.0248449
ENSMUSG00000026581	11.154	3.75455	1.26201	2.97505	0.00292941	0.0248436
ENSMUSG00000049011	33.9878	1.57511	0.529298	2.97584	0.00292186	0.0247907
ENSMUSG00000025037	1745.99	-0.479042	0.160947	-2.9764	0.00291656	0.0247568
ENSMUSG00000085765	12.4595	2.91971	0.980559	2.9776	0.00290514	0.024671
ENSMUSG00000020869	4506.6	-0.483313	0.162308	-2.97776	0.00290368	0.0246695
ENSMUSG00000025240	1583.81	-0.432423	0.145208	-2.97795	0.00290179	0.0246646
ENSMUSG00000063253	465.439	-0.666359	0.223761	-2.978	0.0029014	0.0246646
ENSMUSG00000020380	920.083	-0.420672	0.141232	-2.97859	0.00289582	0.0246359
ENSMUSG00000030611	642.18	0.521426	0.174903	2.98123	0.00287096	0.0244353
ENSMUSG00000109620	95.867	1.04474	0.350337	2.9821	0.00286276	0.0243765
ENSMUSG00000071661	261.997	0.603108	0.20221	2.98259	0.00285821	0.0243519
ENSMUSG00000031375	199.482	-1.09017	0.365515	-2.98255	0.00285858	0.0243519
ENSMUSG00000061838	404.416	0.883652	0.296222	2.98308	0.00285367	0.0243319
ENSMUSG00000083100	56.9232	1.44496	0.484292	2.98365	0.00284835	0.0242975
ENSMUSG00000038205	235.171	-0.675511	0.22638	-2.98397	0.00284537	0.024283
ENSMUSG00000088689	15.1437	2.38969	0.800798	2.98414	0.00284381	0.0242806
ENSMUSG00000106647	7.89562	4.30181	1.44136	2.98454	0.00284004	0.0242593
ENSMUSG00000043419	263.575	-0.690182	0.231236	-2.98476	0.00283805	0.0242532
ENSMUSG00000104986	12.9452	-2.52143	0.844716	-2.98494	0.00283633	0.0242495
ENSMUSG00000026987	2870.38	0.372461	0.124745	2.98578	0.00282859	0.0241942
ENSMUSG00000037808	890.059	-0.526218	0.17624	-2.98581	0.00282829	0.0241942
ENSMUSG00000029110	2400.01	-0.428399	0.143334	-2.98881	0.00280066	0.023977
ENSMUSG00000032625	151.496	0.862812	0.28868	2.98882	0.00280059	0.023977
ENSMUSG00000072949	618.392	0.486618	0.162752	2.98993	0.00279044	0.023911
ENSMUSG00000059742	328.207	-0.553869	0.185231	-2.99015	0.00278842	0.0239045
ENSMUSG00000037362	79.4252	-1.10955	0.37102	-2.99055	0.00278474	0.0238922
ENSMUSG00000073485	24.9295	-1.71619	0.573891	-2.99044	0.00278572	0.0238922
ENSMUSG00000038702	125.719	-0.829712	0.277372	-2.99134	0.00277759	0.023844
ENSMUSG00000032966	4373.26	-0.405973	0.135707	-2.99153	0.00277583	0.0238397
ENSMUSG00000089281	123.574	1.11924	0.374084	2.99195	0.00277199	0.0238175
ENSMUSG00000020326	790.315	-0.668764	0.22348	-2.99251	0.00276696	0.0237851
ENSMUSG00000070074	633.819	2.55337	0.853219	2.99263	0.00276588	0.0237851
ENSMUSG00000069844	215.422	0.838769	0.280262	2.9928	0.00276433	0.023784
ENSMUSG00000026356	4067.4	-0.447425	0.149443	-2.99396	0.0027538	0.0237042
ENSMUSG00000016503	160.817	-0.799798	0.2671	-2.99438	0.00275003	0.0236825
ENSMUSG00000038406	2677.92	0.400524	0.133751	2.99454	0.00274862	0.0236811
ENSMUSG00000020653	668.999	0.571513	0.190841	2.9947	0.00274715	0.0236811
ENSMUSG00000037071	74.8909	-0.964578	0.322109	-2.99457	0.0027483	0.0236811
ENSMUSG00000000088	3520.49	-0.529358	0.176685	-2.99605	0.00273498	0.0235957
ENSMUSG00000079685	26.9146	2.56853	0.856938	2.99734	0.0027235	0.0235074
ENSMUSG00000030246	8102.31	-0.361315	0.120528	-2.99777	0.00271965	0.0234939
ENSMUSG00000040093	150.59	0.818691	0.273111	2.99765	0.0027207	0.0234939
ENSMUSG00000063583	11.6073	3.31823	1.10688	2.99783	0.00271908	0.0234939
ENSMUSG00000024099	2742.15	-0.423831	0.141353	-2.99838	0.00271417	0.0234696
ENSMUSG00000064138	1621.42	-0.411191	0.137134	-2.99847	0.0027134	0.0234696
ENSMUSG00000015605	303.036	0.728127	0.242792	2.99898	0.00270887	0.0234451
ENSMUSG00000030662	10408.2	-0.414076	0.13805	-2.99946	0.00270461	0.023419
ENSMUSG00000051727	36.1099	-1.41106	0.470393	-2.99975	0.00270203	0.0234073
ENSMUSG00000031628	11501.2	-0.365391	0.121786	-3.00027	0.00269737	0.0233776
ENSMUSG00000086333	6.8154	5.57138	1.85675	3.00062	0.00269433	0.0233648
ENSMUSG00000063358	10541.1	-0.429429	0.143115	-3.00058	0.00269466	0.0233648
ENSMUSG00000060279	6054.23	-0.400381	0.133396	-3.00145	0.00268698	0.0233196
ENSMUSG00000059013	864.627	0.436194	0.145267	3.00271	0.00267585	0.0232336
ENSMUSG00000065141	8.98218	3.13756	1.04465	3.00346	0.00266929	0.0231872
ENSMUSG00000022106	3668.96	-0.435578	0.144955	-3.00493	0.00265643	0.0230861
ENSMUSG00000092416	433.656	-0.59399	0.197598	-3.00605	0.00264663	0.0230136
ENSMUSG00000078440	182.514	0.822111	0.273488	3.00603	0.00264687	0.0230136
ENSMUSG00000083875	32.1228	-1.55951	0.518763	-3.00621	0.00264522	0.0230136
ENSMUSG00000040502	751.396	0.514816	0.171233	3.00652	0.00264257	0.0230078
ENSMUSG00000000560	377.696	-0.580565	0.193077	-3.0069	0.00263924	0.0229894
ENSMUSG00000108836	19.7868	2.22973	0.741535	3.00691	0.00263918	0.0229894
ENSMUSG00000051346	312.745	0.565303	0.187972	3.00738	0.00263512	0.0229746
ENSMUSG00000040929	3686.06	-0.417565	0.138826	-3.00783	0.00263122	0.0229512
ENSMUSG00000020387	43.5659	1.39955	0.465105	3.00911	0.00262013	0.0228649
ENSMUSG00000039994	780.098	0.50765	0.168678	3.00957	0.00261614	0.0228407
ENSMUSG00000107708	15.2555	2.15937	0.717379	3.01008	0.00261177	0.022813
ENSMUSG00000057147	549.416	-0.535417	0.177844	-3.01059	0.0026074	0.0227853
ENSMUSG00000027710	2030.68	-0.397478	0.132017	-3.01081	0.00260548	0.022779
ENSMUSG00000054277	1540.51	-0.470442	0.156241	-3.011	0.00260386	0.0227754
ENSMUSG00000002326	798.523	-0.45191	0.150076	-3.01121	0.00260205	0.02277
ENSMUSG00000096832	2385.73	2.65788	0.882584	3.01148	0.00259979	0.0227608
ENSMUSG00000020810	229.929	0.634081	0.210537	3.01173	0.00259761	0.0227522
ENSMUSG00000032915	15.0725	2.81816	0.935362	3.01291	0.00258756	0.0226746
ENSMUSG00000038375	890.053	-0.586912	0.194781	-3.01319	0.0025852	0.0226644
ENSMUSG00000029397	1280.92	-0.491035	0.162929	-3.0138	0.00257998	0.0226291
ENSMUSG00000038936	1763.38	-0.519953	0.172488	-3.01444	0.00257458	0.0225922
ENSMUSG00000034773	154.124	0.771518	0.255918	3.01471	0.00257227	0.0225824
ENSMUSG00000034781	2990.99	-0.537677	0.178328	-3.0151	0.00256896	0.0225637
ENSMUSG00000065256	10.4013	2.83456	0.939828	3.01604	0.00256097	0.022504
ENSMUSG00000031285	45414	-0.381742	0.126564	-3.0162	0.00255968	0.0225031
ENSMUSG00000064871	37.1961	1.53428	0.508408	3.0178	0.00254613	0.0223944
ENSMUSG00000095139	3338.13	-0.388473	0.128669	-3.01917	0.00253467	0.0223039
ENSMUSG00000026277	3438.04	-0.400377	0.13259	-3.01966	0.00253058	0.0222783
ENSMUSG00000024647	70.8543	-1.09958	0.364082	-3.02014	0.00252656	0.0222532
ENSMUSG00000079658	1853.82	-0.571652	0.18925	-3.02061	0.00252262	0.0222311
ENSMUSG00000027423	1491.92	-0.453141	0.150018	-3.02058	0.00252287	0.0222311
ENSMUSG00000027309	4292.78	-0.424671	0.140557	-3.02135	0.00251651	0.0221956
ENSMUSG00000018012	3307.26	-0.615747	0.203765	-3.02185	0.00251235	0.0221738
ENSMUSG00000037570	1382.04	-0.430536	0.142477	-3.02179	0.00251287	0.0221738
ENSMUSG00000025630	2221.73	-0.607903	0.201103	-3.02284	0.00250412	0.0221263
ENSMUSG00000026736	12.0766	2.89538	0.957873	3.02272	0.00250515	0.0221263
ENSMUSG00000025223	7957.99	-0.410908	0.135922	-3.02312	0.00250182	0.0221175
ENSMUSG00000026983	5.623	5.28471	1.74789	3.02348	0.00249888	0.0221071
ENSMUSG00000033423	2517.88	-0.441518	0.146001	-3.02409	0.00249386	0.0221071
ENSMUSG00000107105	8.34986	4.43238	1.46595	3.02356	0.0024982	0.0221071
ENSMUSG00000022231	319.079	-0.603214	0.199494	-3.02372	0.00249691	0.0221071
ENSMUSG00000030505	1151.38	-0.520227	0.172067	-3.02341	0.00249947	0.0221071
ENSMUSG00000050668	751.378	-0.460039	0.152147	-3.02365	0.00249749	0.0221071
ENSMUSG00000042228	107.121	-0.82911	0.274202	-3.02372	0.00249685	0.0221071
ENSMUSG00000024298	4529.03	-0.428476	0.141648	-3.02494	0.00248682	0.0220672
ENSMUSG00000022565	978.245	0.48821	0.161394	3.02496	0.00248667	0.0220672
ENSMUSG00000036972	224.735	1.08578	0.358814	3.02604	0.00247783	0.022008
ENSMUSG00000031320	3088.26	-0.532976	0.176086	-3.02679	0.00247169	0.0219748
ENSMUSG00000051351	2067.17	-0.402446	0.13296	-3.02682	0.00247145	0.0219748
ENSMUSG00000033124	173.176	-0.733012	0.24216	-3.02698	0.00247014	0.0219748
ENSMUSG00000079737	277.195	0.721079	0.23821	3.02708	0.00246929	0.0219748
ENSMUSG00000104016	31.7415	2.00543	0.662517	3.02698	0.00247009	0.0219748
ENSMUSG00000065676	84.8725	1.6676	0.550975	3.02663	0.00247293	0.0219748
ENSMUSG00000065658	78.2084	1.49639	0.4944	3.02668	0.00247257	0.0219748
ENSMUSG00000021481	463.01	-0.541184	0.17873	-3.02794	0.00246225	0.0219519
ENSMUSG00000065441	6786.29	1.56573	0.516913	3.02899	0.00245371	0.021886
ENSMUSG00000018846	2515.24	-0.511113	0.168694	-3.02982	0.00244702	0.0218366
ENSMUSG00000025068	1706.37	-0.482925	0.159356	-3.03047	0.00244172	0.0217996
ENSMUSG00000003808	3004.15	-0.386704	0.127528	-3.03231	0.00242694	0.0216778
ENSMUSG00000022602	106.814	0.856726	0.282461	3.03308	0.00242069	0.0216322
ENSMUSG00000042043	4765.51	-0.526315	0.173463	-3.03416	0.00241204	0.021574
ENSMUSG00000033417	920.273	-0.510379	0.168218	-3.03404	0.00241304	0.021574
ENSMUSG00000039419	553.594	0.702893	0.231669	3.03404	0.00241302	0.021574
ENSMUSG00000022054	1880.64	-0.528092	0.173945	-3.03597	0.00239762	0.0214665
ENSMUSG00000033949	1105.44	-0.485544	0.159917	-3.03622	0.00239561	0.0214586
ENSMUSG00000073702	3786.35	-0.409389	0.13479	-3.03723	0.00238765	0.0213975
ENSMUSG00000027254	4761.09	0.433764	0.142802	3.03753	0.00238528	0.0213863
ENSMUSG00000020381	335.586	0.829409	0.27303	3.0378	0.00238315	0.0213773
ENSMUSG00000079003	1291.36	0.444455	0.146264	3.03873	0.00237581	0.0213216
ENSMUSG00000091337	1894.12	-0.765243	0.251768	-3.03947	0.00236992	0.0212788
ENSMUSG00000033726	516.301	0.534504	0.175852	3.0395	0.00236969	0.0212788
ENSMUSG00000032281	767.489	-0.57015	0.187545	-3.04008	0.00236519	0.0212564
ENSMUSG00000091996	19.2927	2.83271	0.931572	3.04079	0.00235962	0.0212164
ENSMUSG00000067150	6746.58	-0.424838	0.139691	-3.04128	0.00235574	0.0211916
ENSMUSG00000076145	22.1333	2.23906	0.736171	3.0415	0.00235406	0.0211865
ENSMUSG00000025354	431.434	0.529418	0.174047	3.04181	0.00235161	0.0211745
ENSMUSG00000079487	2551.61	-0.420718	0.138256	-3.04303	0.00234211	0.021099
ENSMUSG00000041020	618.026	0.522532	0.171694	3.04338	0.00233934	0.0210841
ENSMUSG00000024754	420.958	0.538151	0.176784	3.04411	0.0023337	0.0210433
ENSMUSG00000029629	3803.87	-0.391746	0.128676	-3.04443	0.00233122	0.0210309
ENSMUSG00000032803	718.501	0.580716	0.190711	3.04501	0.00232675	0.0210005
ENSMUSG00000032575	1271.06	0.552455	0.18142	3.04517	0.00232548	0.020999
ENSMUSG00000041468	161.573	-0.8213	0.269699	-3.04525	0.00232488	0.020999
ENSMUSG00000030780	154.41	0.737649	0.242229	3.04525	0.00232485	0.020999
ENSMUSG00000007682	29.7749	-1.56657	0.514436	-3.04522	0.00232509	0.020999
ENSMUSG00000028011	27.0601	-1.69214	0.555569	-3.04577	0.00232083	0.0209971
ENSMUSG00000053477	25510.1	-0.406682	0.133445	-3.04757	0.00230701	0.020882
ENSMUSG00000028576	906.392	-0.538843	0.176725	-3.04905	0.00229565	0.0207891
ENSMUSG00000036006	2380.2	0.380635	0.124753	3.05112	0.00227992	0.0206565
ENSMUSG00000050471	1441.66	-0.471777	0.154585	-3.0519	0.00227402	0.0206129
ENSMUSG00000026895	2892.93	-0.48549	0.15903	-3.05282	0.00226699	0.020559
ENSMUSG00000041805	24.3746	2.42423	0.793889	3.05361	0.00226106	0.0205151
ENSMUSG00000000326	285.615	-0.618433	0.202511	-3.05383	0.00225942	0.02051
ENSMUSG00000109783	54.5252	-1.18522	0.388095	-3.05393	0.00225865	0.02051
ENSMUSG00000030868	3233.92	-0.453597	0.148461	-3.05533	0.00224811	0.0204269
ENSMUSG00000078546	58.7409	-1.20473	0.394301	-3.05536	0.00224789	0.0204269
ENSMUSG00000040711	1743.09	0.402867	0.13184	3.05572	0.00224521	0.0204201
ENSMUSG00000038301	2211.82	-0.490951	0.16064	-3.05622	0.0022415	0.0203962
ENSMUSG00000021957	12714.9	-0.412974	0.135089	-3.05705	0.00223528	0.0203493
ENSMUSG00000022812	11230.7	-0.457833	0.149724	-3.05785	0.00222932	0.0203048
ENSMUSG00000101609	211.74	0.883352	0.288872	3.05793	0.00222869	0.0203048
ENSMUSG00000086961	14.8327	2.52094	0.824332	3.05816	0.00222697	0.0203029
ENSMUSG00000062098	1301.12	0.509456	0.166575	3.05841	0.00222514	0.020296
ENSMUSG00000080180	5.118	5.14864	1.683	3.0592	0.00221931	0.0202526
ENSMUSG00000062906	267.878	-0.599562	0.195973	-3.05942	0.00221768	0.0202474
ENSMUSG00000094655	7337.9	0.51127	0.16709	3.05985	0.00221445	0.0202346
ENSMUSG00000032384	1132.6	-0.53823	0.1759	-3.05987	0.00221435	0.0202346
ENSMUSG00000081308	24.845	1.67152	0.546293	3.05975	0.00221521	0.0202346
ENSMUSG00000002617	834.015	-0.534074	0.174403	-3.06229	0.0021965	0.0200927
ENSMUSG00000021125	184.109	-0.695426	0.227049	-3.06289	0.00219213	0.0200624
ENSMUSG00000041828	50.3188	-1.33399	0.435476	-3.0633	0.00218914	0.0200447
ENSMUSG00000022665	178.264	-0.707186	0.230839	-3.06355	0.0021873	0.0200376
ENSMUSG00000033793	5944.23	-0.480227	0.15674	-3.06384	0.00218513	0.0200274
ENSMUSG00000019773	525.345	0.588503	0.192054	3.06427	0.00218205	0.0200088
ENSMUSG00000033152	913.804	0.443204	0.144628	3.06445	0.00218073	0.0200064
ENSMUSG00000102617	35.276	2.6417	0.861984	3.06467	0.00217907	0.0200009
ENSMUSG00000028559	3062.83	-0.430708	0.140523	-3.06503	0.00217646	0.0199865
ENSMUSG00000048897	284.469	0.593063	0.193476	3.0653	0.00217449	0.0199781
ENSMUSG00000067274	2267.72	-0.58491	0.190807	-3.06545	0.00217342	0.019978
ENSMUSG00000093278	22.8952	2.71762	0.886399	3.06592	0.00217004	0.0199565
ENSMUSG00000007817	5618.79	0.370116	0.120685	3.06679	0.00216368	0.0199078
ENSMUSG00000089317	232.678	2.01329	0.656417	3.06709	0.00216157	0.019898
ENSMUSG00000098838	8592.87	2.4004	0.782506	3.06757	0.00215805	0.0198752
ENSMUSG00000034683	45.7157	4.18317	1.36347	3.06803	0.00215477	0.0198547
ENSMUSG00000042099	229.363	0.626925	0.204321	3.06834	0.00215255	0.0198511
ENSMUSG00000036526	17.3999	2.74012	0.893041	3.06831	0.00215276	0.0198511
ENSMUSG00000110909	19.9645	1.97331	0.643145	3.06823	0.00215334	0.0198511
ENSMUSG00000035459	51.4076	4.23321	1.37933	3.06904	0.0021475	0.0198281
ENSMUSG00000047098	407.242	0.550053	0.179228	3.06901	0.0021477	0.0198281
ENSMUSG00000098041	359.375	3.64208	1.18628	3.07017	0.00213935	0.0197702
ENSMUSG00000100005	38.3067	1.53792	0.500848	3.07064	0.002136	0.0197489
ENSMUSG00000055720	3826.74	-0.507863	0.165255	-3.07321	0.00211772	0.0195894
ENSMUSG00000029826	89.5595	-0.968255	0.315038	-3.07346	0.00211594	0.0195825
ENSMUSG00000024132	444.264	0.523574	0.170329	3.07389	0.00211285	0.0195634
ENSMUSG00000006850	332.818	-0.66384	0.215956	-3.07396	0.00211235	0.0195634
ENSMUSG00000092837	2759.51	2.95604	0.961503	3.07439	0.00210931	0.0195497
ENSMUSG00000017485	23771.7	-0.434509	0.141224	-3.07674	0.00209275	0.0194058
ENSMUSG00000024095	3653.61	-0.439665	0.142884	-3.07708	0.00209036	0.0193932
ENSMUSG00000021576	3194.96	-0.467309	0.151853	-3.07737	0.00208838	0.0193932
ENSMUSG00000030098	514.183	-0.528273	0.171677	-3.07712	0.00209009	0.0193932
ENSMUSG00000025558	1908.7	-0.558743	0.181504	-3.0784	0.00208113	0.0193358
ENSMUSG00000004110	837.265	-0.467985	0.152001	-3.07884	0.0020781	0.0193172
ENSMUSG00000064326	552.783	-0.669496	0.217375	-3.07992	0.00207059	0.0192568
ENSMUSG00000032549	6037.13	-0.518345	0.168284	-3.08018	0.00206875	0.0192491
ENSMUSG00000068854	217.718	-0.711925	0.231128	-3.08022	0.00206847	0.0192491
ENSMUSG00000043059	583.212	0.55026	0.178573	3.08144	0.00206005	0.019187
ENSMUSG00000091553	15.0498	3.44929	1.11907	3.08229	0.00205416	0.0191416
ENSMUSG00000071528	2498.31	-0.534718	0.173395	-3.08381	0.00204367	0.0190561
ENSMUSG00000024194	1214.62	-0.444372	0.144101	-3.08377	0.00204399	0.0190561
ENSMUSG00000075020	259.566	2.58143	0.837051	3.08395	0.00204269	0.0190561
ENSMUSG00000066705	4303.88	-0.47669	0.154523	-3.08491	0.00203616	0.0190184
ENSMUSG00000085389	32.8548	-1.60862	0.521466	-3.08479	0.00203694	0.0190184
ENSMUSG00000028134	18198.5	-0.441602	0.143089	-3.08621	0.00202729	0.018947
ENSMUSG00000028328	58.0658	-1.13692	0.368367	-3.08637	0.00202614	0.0189456
ENSMUSG00000021493	795.513	-0.470351	0.152371	-3.08689	0.00202264	0.0189222
ENSMUSG00000039410	1163.12	0.547332	0.177262	3.0877	0.00201709	0.0188796
ENSMUSG00000035725	871.571	-0.459942	0.148941	-3.08808	0.00201453	0.0188673
ENSMUSG00000065501	650.775	2.67179	0.865203	3.08805	0.00201478	0.0188673
ENSMUSG00000059005	8653.09	-0.553581	0.179213	-3.08896	0.00200858	0.0188278
ENSMUSG00000080411	11.1425	2.92177	0.945726	3.08945	0.00200529	0.0188063
ENSMUSG00000055480	233.764	-0.71445	0.231208	-3.09007	0.00200108	0.0187761
ENSMUSG00000038848	2032.79	0.43105	0.139411	3.09193	0.00198859	0.0186681
ENSMUSG00000036188	2858.91	-0.507645	0.164165	-3.09229	0.00198618	0.0186547
ENSMUSG00000041763	4215.28	-0.403118	0.130356	-3.09244	0.00198515	0.0186543
ENSMUSG00000057133	4166.32	0.39841	0.128797	3.09331	0.00197934	0.018609
ENSMUSG00000011463	8.50812	3.95827	1.27945	3.09372	0.00197666	0.018593
ENSMUSG00000031342	1820.85	-0.487392	0.15753	-3.09396	0.00197506	0.0185871
ENSMUSG00000021258	1238.94	-0.461093	0.148997	-3.09466	0.00197041	0.0185526
ENSMUSG00000041483	1019.8	0.5278	0.170535	3.09496	0.00196837	0.0185426
ENSMUSG00000031400	3180.79	-0.381671	0.123297	-3.09553	0.0019646	0.0185253
ENSMUSG00000006289	1781.68	-0.440923	0.142445	-3.09539	0.00196556	0.0185253
ENSMUSG00000085586	150.489	3.44205	1.11177	3.096	0.00196152	0.0185056
ENSMUSG00000097047	37.5467	2.12419	0.686068	3.09618	0.00196028	0.0185032
ENSMUSG00000022443	6533.72	0.366423	0.118305	3.09726	0.00195319	0.0184454
ENSMUSG00000057897	6020.12	-0.533378	0.172169	-3.098	0.00194831	0.0184085
ENSMUSG00000038481	960.679	-0.514861	0.166177	-3.09826	0.00194658	0.0184013
ENSMUSG00000064555	6.006	4.45069	1.43588	3.09963	0.00193766	0.0183261
ENSMUSG00000021905	173.813	-0.747478	0.241098	-3.10031	0.00193316	0.0182927
ENSMUSG00000093674	2078.78	0.615343	0.198439	3.10091	0.00192925	0.0182648
ENSMUSG00000030105	2211.02	-0.473473	0.152624	-3.10222	0.00192075	0.0181934
ENSMUSG00000084786	9741.46	-0.619523	0.199618	-3.10355	0.00191215	0.018121
ENSMUSG00000091955	164.723	1.04045	0.335222	3.10378	0.00191067	0.018116
ENSMUSG00000001157	763.279	-0.510971	0.164584	-3.10461	0.00190529	0.0180741
ENSMUSG00000052962	1070.22	-0.44878	0.144537	-3.10496	0.00190308	0.0180621
ENSMUSG00000031925	404.031	-0.557623	0.179575	-3.10524	0.00190128	0.0180541
ENSMUSG00000020707	137.491	1.20568	0.388161	3.10614	0.00189545	0.0180077
ENSMUSG00000056267	1189.25	-0.491172	0.158051	-3.10768	0.00188564	0.0179235
ENSMUSG00000029649	4406.83	-0.43407	0.139668	-3.10788	0.00188434	0.0179226
ENSMUSG00000020601	3705.13	0.39789	0.128028	3.10784	0.0018846	0.0179226
ENSMUSG00000072625	15.3129	3.82808	1.23161	3.10818	0.0018824	0.0179226
ENSMUSG00000020773	132.783	-0.933231	0.300262	-3.10806	0.00188323	0.0179226
ENSMUSG00000097290	44.1196	-1.33975	0.430901	-3.10917	0.00187611	0.0178778
ENSMUSG00000031590	2462.37	-0.442041	0.142164	-3.10938	0.00187481	0.0178743
ENSMUSG00000038650	1514.73	-0.44758	0.143923	-3.10985	0.00187183	0.0178704
ENSMUSG00000050654	13.2323	3.17837	1.02211	3.10961	0.00187338	0.0178704
ENSMUSG00000029130	180.558	-0.804308	0.258654	-3.10959	0.00187346	0.0178704
ENSMUSG00000022283	7483.2	-0.438937	0.141124	-3.11029	0.00186903	0.0178551
ENSMUSG00000078903	64.1464	1.68037	0.540222	3.11051	0.00186765	0.0178509
ENSMUSG00000029727	9.21464	4.11192	1.3217	3.11108	0.00186406	0.0178256
ENSMUSG00000025935	137.254	-0.800582	0.257331	-3.11109	0.00186396	0.0178256
ENSMUSG00000044176	47.1828	1.4989	0.481651	3.11202	0.00185814	0.0177869
ENSMUSG00000003161	2372.32	-0.413003	0.132685	-3.11265	0.00185416	0.0177578
ENSMUSG00000036192	780.733	-0.555519	0.178414	-3.11365	0.00184786	0.0177064
ENSMUSG00000107290	12.8843	2.71148	0.870819	3.11372	0.00184747	0.0177064
ENSMUSG00000029103	659.298	0.503191	0.16158	3.1142	0.00184447	0.0176918
ENSMUSG00000114832	21.7723	3.006	0.965223	3.11431	0.00184379	0.0176918
ENSMUSG00000050930	511.962	0.647087	0.207764	3.11452	0.00184243	0.0176901
ENSMUSG00000044912	693.116	-0.493897	0.158557	-3.11495	0.00183974	0.0176732
ENSMUSG00000003199	1345.99	-0.496347	0.159305	-3.11571	0.00183505	0.0176372
ENSMUSG00000040472	1605.11	-0.454068	0.145709	-3.11626	0.00183161	0.017613
ENSMUSG00000020599	412.553	-0.593427	0.19041	-3.11658	0.0018296	0.0176026
ENSMUSG00000086203	24.598	2.63641	0.845925	3.1166	0.00182952	0.0176026
ENSMUSG00000037669	1364.5	-0.439369	0.140956	-3.11707	0.0018266	0.0175916
ENSMUSG00000072066	80.0595	-1.03653	0.332529	-3.11711	0.00182632	0.0175916
ENSMUSG00000017764	371.795	0.581656	0.186583	3.1174	0.00182453	0.0175895
ENSMUSG00000028127	2920.88	-0.424143	0.136042	-3.11773	0.00182247	0.0175809
ENSMUSG00000021326	2165.83	0.493403	0.15825	3.11787	0.00182164	0.0175809
ENSMUSG00000059658	54.0904	1.34545	0.431502	3.11806	0.00182045	0.0175809
ENSMUSG00000026946	78.8833	-1.06932	0.342983	-3.1177	0.00182271	0.0175809
ENSMUSG00000053841	1820.13	0.474764	0.152138	3.12062	0.00180472	0.0174428
ENSMUSG00000037296	719.913	-0.531967	0.170458	-3.12082	0.0018035	0.0174399
ENSMUSG00000020181	4038.82	-0.462057	0.148048	-3.121	0.00180235	0.0174378
ENSMUSG00000039262	12682.7	0.406864	0.130345	3.12143	0.00179974	0.0174214
ENSMUSG00000027433	6383.22	-0.411824	0.131927	-3.12161	0.00179863	0.0174214
ENSMUSG00000062901	3965.78	-0.457275	0.146489	-3.12156	0.00179894	0.0174214
ENSMUSG00000021987	1532.42	-0.460117	0.147358	-3.12245	0.00179354	0.017388
ENSMUSG00000020621	357.391	0.690219	0.221007	3.12307	0.00178977	0.0173603
ENSMUSG00000034533	12.8892	3.33911	1.06915	3.12315	0.00178927	0.0173603
ENSMUSG00000038602	868.189	-0.557023	0.178286	-3.12432	0.0017822	0.0173045
ENSMUSG00000032026	1340.05	-0.652686	0.208826	-3.1255	0.001775	0.0172435
ENSMUSG00000030034	281.249	0.683017	0.218528	3.12554	0.0017748	0.0172435
ENSMUSG00000059839	205.031	-0.837022	0.267766	-3.12594	0.00177235	0.0172354
ENSMUSG00000026527	402.229	-0.659299	0.210885	-3.12635	0.00176989	0.0172204
ENSMUSG00000057134	595.071	0.533893	0.170765	3.12648	0.00176913	0.0172204
ENSMUSG00000035437	7374.25	-0.415881	0.13301	-3.12669	0.00176787	0.0172183
ENSMUSG00000041313	246.691	-0.684017	0.218752	-3.1269	0.00176659	0.0172147
ENSMUSG00000004895	2277.58	0.421451	0.134765	3.1273	0.00176423	0.0172005
ENSMUSG00000036822	2203.04	0.43106	0.137793	3.12832	0.00175806	0.0171492
ENSMUSG00000027799	21359.6	-0.471967	0.150845	-3.12883	0.00175502	0.0171284
ENSMUSG00000034832	2262.63	0.417542	0.13342	3.12954	0.00175079	0.0170959
ENSMUSG00000035765	1251.21	-0.46256	0.147761	-3.13046	0.00174532	0.0170513
ENSMUSG00000031754	816.346	-0.560235	0.178917	-3.13126	0.00174061	0.017014
ENSMUSG00000108009	71.5054	1.32376	0.42273	3.13146	0.00173938	0.0170108
ENSMUSG00000028796	1852.76	0.387258	0.123638	3.13218	0.00173512	0.0169778
ENSMUSG00000066640	1490.93	0.556807	0.177659	3.13413	0.00172362	0.0168761
ENSMUSG00000108102	25.4706	2.90917	0.928233	3.1341	0.00172383	0.0168761
ENSMUSG00000071659	14662.7	-0.385804	0.123084	-3.13448	0.00172162	0.0168718
ENSMUSG00000027079	778.86	0.493748	0.157512	3.13466	0.00172051	0.0168718
ENSMUSG00000044080	160.953	-0.827294	0.263931	-3.13451	0.00172141	0.0168718
ENSMUSG00000005198	6228.59	-0.486996	0.15534	-3.13503	0.00171839	0.0168664
ENSMUSG00000029212	226.064	-0.719749	0.229568	-3.13523	0.00171722	0.0168636
ENSMUSG00000105852	16.8706	-2.75141	0.877505	-3.13549	0.00171566	0.016857
ENSMUSG00000048065	115.128	4.67009	1.48903	3.13633	0.00171075	0.0168175
ENSMUSG00000049130	52.9285	1.19465	0.380821	3.13705	0.00170659	0.0167853
ENSMUSG00000028676	3057.27	-0.467293	0.148944	-3.13738	0.00170464	0.0167749
ENSMUSG00000035232	552.433	-0.570167	0.181728	-3.13748	0.00170407	0.0167749
ENSMUSG00000021577	9987.45	-0.455867	0.145255	-3.13839	0.00169882	0.0167349
ENSMUSG00000059552	2174.06	-0.41051	0.130781	-3.13892	0.00169574	0.0167133
ENSMUSG00000029557	403.32	0.564507	0.179786	3.13988	0.00169018	0.0166671
ENSMUSG00000028664	1058.8	0.773516	0.246305	3.14048	0.00168669	0.0166414
ENSMUSG00000027865	1026.77	-0.438254	0.139547	-3.14055	0.00168634	0.0166414
ENSMUSG00000045876	44.002	1.40476	0.447287	3.14063	0.00168584	0.0166414
ENSMUSG00000027714	3246.58	-0.443096	0.141042	-3.1416	0.00168027	0.0166039
ENSMUSG00000036062	819.356	-0.506042	0.161063	-3.14189	0.00167864	0.0166039
ENSMUSG00000097195	410.413	0.695992	0.221527	3.1418	0.00167914	0.0166039
ENSMUSG00000022528	475.635	0.649269	0.206645	3.14195	0.00167829	0.0166039
ENSMUSG00000032783	219.092	0.756637	0.24084	3.14166	0.00167994	0.0166039
ENSMUSG00000025838	20.8225	2.86862	0.912992	3.142	0.001678	0.0166039
ENSMUSG00000007564	32995.5	-0.439173	0.139728	-3.14305	0.00167198	0.0165876
ENSMUSG00000070520	1111.79	0.612313	0.194821	3.14294	0.00167258	0.0165876
ENSMUSG00000016477	505.553	0.548899	0.174653	3.14281	0.00167337	0.0165876
ENSMUSG00000027613	2085.7	-0.508678	0.16182	-3.14348	0.00166951	0.0165754
ENSMUSG00000083452	8.70455	4.06845	1.29412	3.1438	0.00166767	0.0165657
ENSMUSG00000037843	351.365	0.879383	0.279693	3.1441	0.00166598	0.0165576
ENSMUSG00000061013	35.2687	-1.8316	0.582411	-3.14486	0.00166166	0.0165233
ENSMUSG00000114547	170.902	1.14698	0.364607	3.14581	0.00165626	0.0164783
ENSMUSG00000031672	814.294	0.556886	0.176922	3.14762	0.00164603	0.0163851
ENSMUSG00000037503	2997.98	-0.406902	0.129236	-3.14853	0.00164093	0.016343
ENSMUSG00000076460	2334.64	3.13451	0.995495	3.14869	0.00164004	0.0163426
ENSMUSG00000018481	3381.04	-0.488986	0.155269	-3.14927	0.00163676	0.0163186
ENSMUSG00000022100	4557.11	-0.463017	0.146977	-3.15026	0.00163124	0.0162721
ENSMUSG00000088635	6.26251	5.44321	1.72745	3.15102	0.00162704	0.0162387
ENSMUSG00000036880	1464.81	-0.506527	0.160706	-3.15188	0.00162223	0.0161993
ENSMUSG00000040613	69.7611	-1.10382	0.350123	-3.15265	0.00161794	0.016165
ENSMUSG00000050545	56.4955	-1.18144	0.374733	-3.15276	0.00161737	0.016165
ENSMUSG00000005161	24666.5	-0.452354	0.14346	-3.15317	0.0016151	0.0161535
ENSMUSG00000026918	4829.05	0.373424	0.118414	3.15355	0.00161297	0.0161408
ENSMUSG00000040563	416.988	-0.646165	0.204894	-3.15365	0.0016124	0.0161408
ENSMUSG00000044244	16.513	2.12893	0.67502	3.15388	0.00161118	0.0161399
ENSMUSG00000097380	22.5298	2.68884	0.85223	3.15507	0.00160461	0.0160825
ENSMUSG00000049950	286.81	0.662397	0.209838	3.15671	0.00159557	0.0160005
ENSMUSG00000029403	192.589	-0.845295	0.26776	-3.15691	0.0015945	0.0159981
ENSMUSG00000063576	1783.74	-0.470866	0.149107	-3.15791	0.00158904	0.015953
ENSMUSG00000002332	1843.39	-0.481674	0.15253	-3.15789	0.00158916	0.015953
ENSMUSG00000034206	161.051	0.786468	0.249037	3.15804	0.00158832	0.015953
ENSMUSG00000022672	1144.16	-0.520153	0.164669	-3.15877	0.00158436	0.0159301
ENSMUSG00000004151	338.186	-0.621621	0.196724	-3.15986	0.00157847	0.0158793
ENSMUSG00000030850	2123.43	-0.469145	0.148429	-3.16073	0.00157375	0.0158487
ENSMUSG00000023755	280.341	-0.636569	0.201409	-3.16057	0.00157459	0.0158487
ENSMUSG00000032766	361.503	-0.573069	0.181313	-3.16066	0.0015741	0.0158487
ENSMUSG00000049299	3211.4	-0.52585	0.166323	-3.16161	0.00156897	0.0158174
ENSMUSG00000065481	16.8228	2.62172	0.828997	3.16253	0.00156407	0.0157763
ENSMUSG00000020897	1394.12	0.481269	0.152149	3.16313	0.00156081	0.0157518
ENSMUSG00000035236	1767.44	-0.500514	0.15821	-3.16361	0.00155827	0.0157384
ENSMUSG00000034522	222.964	0.651924	0.206075	3.16354	0.00155865	0.0157384
ENSMUSG00000070576	7301.47	0.469493	0.148363	3.16449	0.00155353	0.0157034
ENSMUSG00000110444	69.4835	1.17095	0.369894	3.16563	0.00154749	0.0156507
ENSMUSG00000017686	3202.94	-0.479699	0.151489	-3.16655	0.00154256	0.0156092
ENSMUSG00000065799	9.92793	3.12794	0.987254	3.16832	0.00153321	0.0155228
ENSMUSG00000052917	1301.85	-0.55689	0.175754	-3.16857	0.0015319	0.0155178
ENSMUSG00000034037	257.133	1.00594	0.317357	3.16975	0.00152569	0.0154632
ENSMUSG00000024725	605.053	-0.596864	0.188245	-3.17067	0.00152085	0.0154224
ENSMUSG00000029992	6473.08	-0.460172	0.145095	-3.17152	0.00151646	0.0153861
ENSMUSG00000039704	246.276	-0.649072	0.204609	-3.17225	0.00151263	0.0153555
ENSMUSG00000074682	256.659	0.687171	0.216574	3.17292	0.00150914	0.0153282
ENSMUSG00000059119	9080.62	-0.403374	0.127121	-3.17316	0.0015079	0.0153238
ENSMUSG00000029864	130.663	-0.80181	0.252602	-3.17421	0.00150247	0.0152768
ENSMUSG00000029082	14.5642	3.44521	1.08478	3.17597	0.00149338	0.0151926
ENSMUSG00000050241	28.3876	2.83262	0.891873	3.17604	0.00149302	0.0151926
ENSMUSG00000032293	4606.95	-0.510439	0.160699	-3.17636	0.00149133	0.015188
ENSMUSG00000058290	865.237	0.546781	0.172135	3.17647	0.00149081	0.015188
ENSMUSG00000026896	66.4023	-1.16262	0.365732	-3.1789	0.00147835	0.0150721
ENSMUSG00000069520	163.738	-0.77227	0.242886	-3.17956	0.00147501	0.015046
ENSMUSG00000030619	784.878	-0.525596	0.165282	-3.18	0.00147274	0.0150315
ENSMUSG00000065520	35410.4	1.51745	0.477186	3.17999	0.00147279	0.0150315
ENSMUSG00000021071	1360.4	-0.460198	0.144634	-3.18181	0.00146359	0.0149537
ENSMUSG00000003974	314.372	-0.957796	0.300986	-3.1822	0.00146163	0.0149417
ENSMUSG00000037257	1804.55	-0.470344	0.147797	-3.18236	0.00146082	0.0149415
ENSMUSG00000007610	301.923	0.810726	0.254719	3.18282	0.00145849	0.0149415
ENSMUSG00000025915	181.724	-0.851584	0.267592	-3.18239	0.00146063	0.0149415
ENSMUSG00000080365	13.5387	2.81467	0.88438	3.18265	0.00145933	0.0149415
ENSMUSG00000022108	3260.87	-0.472488	0.14837	-3.18453	0.0014499	0.0148678
ENSMUSG00000052133	129.14	1.00613	0.315955	3.18441	0.00145047	0.0148678
ENSMUSG00000052026	19.517	2.10493	0.660555	3.18662	0.00143948	0.014771
ENSMUSG00000050368	23.2958	-2.12321	0.666285	-3.18663	0.00143939	0.014771
ENSMUSG00000048578	333.158	0.595066	0.186631	3.18847	0.0014303	0.0146927
ENSMUSG00000017692	118	0.942853	0.295647	3.18911	0.00142709	0.0146677
ENSMUSG00000070880	1487.33	0.625521	0.196101	3.18979	0.00142377	0.0146415
ENSMUSG00000111729	277.51	3.79901	1.19082	3.19024	0.00142155	0.0146266
ENSMUSG00000055900	269.774	-0.732835	0.229675	-3.19075	0.00141903	0.0146086
ENSMUSG00000041703	112.424	0.93179	0.292001	3.19105	0.00141756	0.0146066
ENSMUSG00000105270	42.5967	2.25256	0.705921	3.19095	0.00141807	0.0146066
ENSMUSG00000078870	12.5722	-3.06272	0.959781	-3.19106	0.00141753	0.0146066
ENSMUSG00000038671	1253.13	-0.49355	0.154571	-3.19303	0.0014079	0.0145256
ENSMUSG00000045045	291.138	0.639104	0.20012	3.1936	0.0014051	0.0145046
ENSMUSG00000086152	10.1764	2.96297	0.927411	3.19488	0.00139888	0.0144482
ENSMUSG00000078453	1305.34	-0.558061	0.174521	-3.19767	0.00138543	0.0143194
ENSMUSG00000049184	1303.37	-0.510619	0.159687	-3.19762	0.00138565	0.0143194
ENSMUSG00000024039	830.426	-0.542203	0.16955	-3.19789	0.00138436	0.0143194
ENSMUSG00000099104	438.095	0.887838	0.277577	3.19853	0.00138132	0.014298
ENSMUSG00000033628	4017.3	-0.483701	0.151037	-3.20253	0.00136224	0.0141082
ENSMUSG00000113795	50.6674	1.45353	0.453715	3.20363	0.00135707	0.0140624
ENSMUSG00000030718	3876.03	-0.400476	0.124962	-3.2048	0.00135159	0.0140132
ENSMUSG00000004043	34.8238	2.06072	0.642881	3.20544	0.00134855	0.0139893
ENSMUSG00000026484	4281.16	-0.439661	0.13709	-3.2071	0.00134082	0.0139168
ENSMUSG00000117256	22.81	2.21408	0.690341	3.20722	0.00134023	0.0139168
ENSMUSG00000079111	759.541	-0.555527	0.173147	-3.20841	0.00133472	0.0138687
ENSMUSG00000113105	36.3116	2.16385	0.674412	3.2085	0.00133428	0.0138687
ENSMUSG00000051817	2005.89	0.420542	0.130999	3.21027	0.00132608	0.013794
ENSMUSG00000031431	758.881	-0.604676	0.188253	-3.21204	0.00131797	0.0137172
ENSMUSG00000060636	1194.89	-0.514845	0.160251	-3.21274	0.00131476	0.0136913
ENSMUSG00000001100	2168.53	-0.419973	0.130714	-3.21292	0.00131392	0.0136901
ENSMUSG00000007207	2149.29	-0.489386	0.152318	-3.21293	0.00131387	0.0136901
ENSMUSG00000114586	496.762	3.00082	0.933876	3.21329	0.00131222	0.0136874
ENSMUSG00000026833	1587.98	0.539138	0.167728	3.21436	0.00130734	0.013644
ENSMUSG00000001802	410.787	0.588947	0.183204	3.21471	0.00130575	0.0136352
ENSMUSG00000049739	1235.77	0.466915	0.145236	3.21486	0.00130508	0.0136352
ENSMUSG00000036718	200.075	0.798629	0.24843	3.21471	0.00130578	0.0136352
ENSMUSG00000065494	1214.44	1.5816	0.491826	3.21578	0.00130093	0.013607
ENSMUSG00000029765	1211.59	-0.430613	0.133882	-3.21636	0.00129826	0.0135866
ENSMUSG00000030678	2163.07	0.416983	0.129626	3.21681	0.00129625	0.013573
ENSMUSG00000017724	124.422	-0.863073	0.268273	-3.21714	0.00129475	0.0135648
ENSMUSG00000040452	114.844	-0.937075	0.291273	-3.21717	0.00129463	0.0135648
ENSMUSG00000020592	203.993	0.862691	0.268108	3.21769	0.00129225	0.0135536
ENSMUSG00000050967	76.7764	3.37565	1.04894	3.21816	0.00129016	0.0135392
ENSMUSG00000112459	502.754	3.60399	1.11962	3.21895	0.0012866	0.0135093
ENSMUSG00000054309	4963.07	-0.379338	0.117822	-3.21958	0.00128377	0.0134884
ENSMUSG00000060904	1140.18	-0.721319	0.224043	-3.21956	0.00128389	0.0134884
ENSMUSG00000091264	140.188	-0.817457	0.253899	-3.21962	0.0012836	0.0134884
ENSMUSG00000035851	3815.14	0.453422	0.14081	3.22009	0.00128149	0.0134856
ENSMUSG00000020849	65410.8	-0.44837	0.139179	-3.22154	0.00127503	0.0134317
ENSMUSG00000064698	9.36373	3.29764	1.02367	3.2214	0.00127567	0.0134317
ENSMUSG00000039693	1027.26	0.504527	0.156575	3.22226	0.00127184	0.0134062
ENSMUSG00000002997	5683.16	-0.501943	0.155736	-3.22303	0.00126844	0.0133779
ENSMUSG00000033323	1076.14	0.456722	0.141703	3.22309	0.00126817	0.0133779
ENSMUSG00000035051	4606.84	-0.410712	0.127392	-3.22399	0.00126419	0.0133479
ENSMUSG00000046658	1203.9	0.53414	0.165657	3.22437	0.00126251	0.0133376
ENSMUSG00000025607	3769.41	-0.505045	0.156613	-3.22479	0.00126065	0.0133254
ENSMUSG00000051730	231.163	-0.738574	0.228974	-3.22557	0.0012572	0.0132963
ENSMUSG00000059430	416.094	0.701284	0.21734	3.22667	0.00125239	0.0132528
ENSMUSG00000001687	812.452	-0.498672	0.154507	-3.22751	0.00124873	0.0132215
ENSMUSG00000049047	542.819	-0.505539	0.156612	-3.22797	0.00124672	0.0132076
ENSMUSG00000028033	103.337	-1.05909	0.328087	-3.22808	0.00124624	0.0132076
ENSMUSG00000018347	601.512	0.637716	0.197485	3.22919	0.0012414	0.0131659
ENSMUSG00000021615	697.912	-0.53501	0.165637	-3.23002	0.00123784	0.0131355
ENSMUSG00000021711	2206.77	-0.442845	0.137072	-3.23076	0.00123461	0.0131131
ENSMUSG00000025893	269.041	-0.660531	0.204457	-3.23066	0.00123503	0.0131131
ENSMUSG00000055629	282.441	0.642474	0.198787	3.23198	0.00122935	0.0130674
ENSMUSG00000074030	1906.07	0.462651	0.143133	3.2323	0.00122797	0.01306
ENSMUSG00000030168	545.189	-0.528188	0.163363	-3.23322	0.00122403	0.0130254
ENSMUSG00000034825	126.104	-1.03449	0.319938	-3.2334	0.00122327	0.0130247
ENSMUSG00000038525	2374.42	-0.440298	0.136153	-3.23384	0.00122136	0.0130116
ENSMUSG00000001089	610.336	0.535533	0.16556	3.23467	0.00121783	0.0129813
ENSMUSG00000048280	309.434	-0.641106	0.198144	-3.23556	0.00121403	0.0129481
ENSMUSG00000024921	13866.6	-0.449256	0.138833	-3.23595	0.0012124	0.012938
ENSMUSG00000035824	680.268	-0.507657	0.15688	-3.23595	0.00121237	0.012938
ENSMUSG00000028550	439.382	-0.615869	0.190291	-3.23645	0.00121026	0.0129297
ENSMUSG00000007908	350.66	-0.628972	0.194334	-3.23656	0.0012098	0.0129297
ENSMUSG00000077549	193.408	0.986837	0.304826	3.23737	0.00120635	0.0129024
ENSMUSG00000032997	182.93	0.858978	0.265274	3.23807	0.00120339	0.0128781
ENSMUSG00000026344	66.8652	1.2565	0.388032	3.23813	0.00120314	0.0128781
ENSMUSG00000033159	1223.09	-0.543052	0.167691	-3.23841	0.00120199	0.0128776
ENSMUSG00000076272	81.2223	3.0256	0.934264	3.23849	0.00120164	0.0128776
ENSMUSG00000115903	6.4678	5.49082	1.69484	3.23973	0.00119644	0.0128326
ENSMUSG00000090252	10.1999	5.27437	1.62794	3.2399	0.00119571	0.012832
ENSMUSG00000038503	220.5	0.886347	0.273533	3.24037	0.00119376	0.0128184
ENSMUSG00000016252	7112.44	-0.598535	0.184635	-3.24173	0.00118808	0.0127646
ENSMUSG00000028152	431.162	-0.689485	0.212657	-3.24223	0.00118596	0.0127491
ENSMUSG00000057455	365.746	-0.826271	0.254818	-3.24259	0.00118448	0.0127404
ENSMUSG00000047423	1425.39	0.507538	0.156512	3.24281	0.00118359	0.0127381
ENSMUSG00000059674	64.4193	1.1968	0.369016	3.24323	0.00118182	0.0127262
ENSMUSG00000055254	769.055	-0.540905	0.16676	-3.2436	0.00118027	0.0127168
ENSMUSG00000032840	342.861	-0.656052	0.202246	-3.24384	0.00117932	0.0127137
ENSMUSG00000030806	5170.6	-0.461513	0.142228	-3.24487	0.00117504	0.0126748
ENSMUSG00000093178	115541	1.43104	0.441006	3.24495	0.00117472	0.0126748
ENSMUSG00000097685	230.027	2.74887	0.847002	3.24541	0.00117283	0.0126654
ENSMUSG00000113902	1987.38	-0.64385	0.198345	-3.24611	0.00116992	0.0126412
ENSMUSG00000065725	9.88513	3.10201	0.955496	3.24649	0.00116837	0.0126316
ENSMUSG00000115432	91.0644	1.77542	0.546822	3.2468	0.00116712	0.0126253
ENSMUSG00000019894	362.76	-0.834123	0.25681	-3.24801	0.00116215	0.0125786
ENSMUSG00000030649	155.169	-0.805419	0.247918	-3.24874	0.00115918	0.0125537
ENSMUSG00000001383	4608.35	0.391007	0.120256	3.25145	0.00114819	0.0124418
ENSMUSG00000019790	1255.31	-0.478796	0.147194	-3.25282	0.00114265	0.0123894
ENSMUSG00000035168	678.673	0.511388	0.157214	3.25281	0.0011427	0.0123894
ENSMUSG00000031667	1212.86	-0.45727	0.140562	-3.25315	0.00114135	0.0123889
ENSMUSG00000044628	650.777	0.648039	0.199138	3.25421	0.00113706	0.0123494
ENSMUSG00000028683	1242.96	-0.451512	0.138736	-3.25447	0.00113605	0.0123455
ENSMUSG00000016382	3323.68	-0.601586	0.184804	-3.25527	0.00113283	0.0123288
ENSMUSG00000001552	3219.03	-0.536116	0.164704	-3.25502	0.00113386	0.0123288
ENSMUSG00000033256	903.303	0.465877	0.143113	3.25532	0.00113266	0.0123288
ENSMUSG00000041801	121.974	0.926341	0.284582	3.25509	0.00113356	0.0123288
ENSMUSG00000084605	22.8795	2.49836	0.767505	3.25518	0.00113322	0.0123288
ENSMUSG00000028960	6361.21	-0.392295	0.120481	-3.25607	0.00112966	0.0123234
ENSMUSG00000058761	469.509	0.586986	0.18027	3.25614	0.00112937	0.0123234
ENSMUSG00000029546	18.6175	2.84186	0.872721	3.25632	0.00112867	0.0123234
ENSMUSG00000091269	166.692	0.826355	0.253798	3.25595	0.00113012	0.0123234
ENSMUSG00000086442	14.5035	3.66923	1.12656	3.25703	0.00112584	0.0123051
ENSMUSG00000113816	44.429	4.92881	1.5131	3.25743	0.00112427	0.0122996
ENSMUSG00000037363	270.064	0.814444	0.250035	3.25732	0.00112469	0.0122996
ENSMUSG00000019843	5964.2	-0.549363	0.168633	-3.25775	0.001123	0.0122953
ENSMUSG00000026610	247.485	1.06274	0.326197	3.25797	0.00112211	0.0122927
ENSMUSG00000055067	996.322	-0.472744	0.14507	-3.25873	0.00111911	0.0122668
ENSMUSG00000029166	3283.66	-0.515293	0.158105	-3.25918	0.00111736	0.0122548
ENSMUSG00000049760	1168.99	-0.61	0.187151	-3.2594	0.0011165	0.0122524
ENSMUSG00000028861	963.925	-0.500551	0.153568	-3.25948	0.00111618	0.0122524
ENSMUSG00000030811	1400.95	0.700391	0.214861	3.25975	0.00111512	0.0122515
ENSMUSG00000098501	7.19448	5.64812	1.73225	3.26057	0.00111188	0.0122229
ENSMUSG00000030982	4499.04	-0.424667	0.1302	-3.26164	0.00110769	0.0121839
ENSMUSG00000032035	1184.86	-0.449567	0.137811	-3.26219	0.00110554	0.0121673
ENSMUSG00000032999	22.1096	3.3994	1.04205	3.26223	0.00110539	0.0121673
ENSMUSG00000029482	2916.38	-0.487001	0.14927	-3.26255	0.00110413	0.012166
ENSMUSG00000027347	199.601	0.937208	0.287123	3.26413	0.00109799	0.0121053
ENSMUSG00000007892	1587.15	-0.611559	0.187304	-3.26505	0.00109443	0.0120788
ENSMUSG00000040034	745.949	-0.497826	0.152477	-3.26492	0.00109494	0.0120788
ENSMUSG00000110038	63.2845	2.04599	0.626583	3.26531	0.00109343	0.0120761
ENSMUSG00000022761	4631.18	-0.47771	0.146267	-3.26602	0.0010907	0.012053
ENSMUSG00000030268	4178.38	-0.380129	0.116378	-3.26633	0.00108951	0.012053
ENSMUSG00000032563	2145.33	-0.451619	0.138258	-3.2665	0.00108885	0.012053
ENSMUSG00000062931	171.844	-0.827647	0.2534	-3.26616	0.00109015	0.012053
ENSMUSG00000044229	102.412	-0.971551	0.297455	-3.26621	0.00108997	0.012053
ENSMUSG00000097908	143.917	-0.798558	0.244321	-3.26848	0.00108126	0.0119836
ENSMUSG00000085768	10.9812	4.75492	1.4547	3.26866	0.00108059	0.0119831
ENSMUSG00000024219	1675.52	0.410407	0.12552	3.26966	0.00107677	0.0119478
ENSMUSG00000018974	2781.54	0.431296	0.131901	3.26986	0.00107603	0.0119465
ENSMUSG00000024580	662.131	0.542034	0.16575	3.27019	0.00107477	0.0119465
ENSMUSG00000020312	297.599	0.719054	0.219899	3.26993	0.00107575	0.0119465
ENSMUSG00000079048	71.2949	1.2131	0.370918	3.27052	0.00107348	0.0119393
ENSMUSG00000097660	23.3368	2.69817	0.824924	3.27081	0.00107241	0.0119343
ENSMUSG00000042579	108.444	-0.897028	0.274191	-3.27154	0.00106962	0.0119103
ENSMUSG00000025195	504.289	0.525265	0.160545	3.27177	0.00106877	0.0119078
ENSMUSG00000027523	225.423	0.904624	0.276402	3.27286	0.00106466	0.0118689
ENSMUSG00000106515	39.1063	-1.61465	0.49319	-3.27388	0.00106081	0.011833
ENSMUSG00000029716	355.964	3.70636	1.13167	3.27513	0.00105614	0.0117878
ENSMUSG00000030610	199.789	0.719703	0.219693	3.27596	0.00105305	0.0117603
ENSMUSG00000039901	1433.17	-0.506291	0.154499	-3.27698	0.00104924	0.0117247
ENSMUSG00000021832	7151.89	-0.502691	0.153368	-3.27767	0.00104667	0.0117028
ENSMUSG00000003378	534.02	0.561695	0.171252	3.27993	0.00103832	0.0116225
ENSMUSG00000084328	193.837	1.09257	0.333124	3.27978	0.00103888	0.0116225
ENSMUSG00000031146	129.881	-0.890086	0.271277	-3.28109	0.00103406	0.0115823
ENSMUSG00000020794	1944.91	-0.499326	0.152162	-3.28154	0.00103243	0.0115709
ENSMUSG00000014773	193.848	0.787745	0.24004	3.28173	0.00103173	0.0115699
ENSMUSG00000055421	532.259	-0.653741	0.199164	-3.28243	0.00102918	0.0115482
ENSMUSG00000013236	3446.79	0.438045	0.133414	3.28335	0.0010258	0.0115171
ENSMUSG00000063801	2578.99	-0.604602	0.184085	-3.28436	0.00102213	0.0114833
ENSMUSG00000065454	12.3436	3.62197	1.10279	3.28437	0.0010221	0.0114833
ENSMUSG00000025402	105.106	0.965166	0.293868	3.28435	0.00102219	0.0114833
ENSMUSG00000038611	3920.24	0.38412	0.116933	3.28496	0.00101998	0.0114788
ENSMUSG00000058402	262.189	-0.696751	0.212079	-3.28534	0.0010186	0.0114701
ENSMUSG00000039396	346.079	-0.697091	0.212129	-3.28617	0.00101559	0.0114431
ENSMUSG00000003623	1049.02	-0.567041	0.172531	-3.2866	0.00101406	0.0114326
ENSMUSG00000040767	467.946	-0.761893	0.231796	-3.28691	0.00101292	0.0114265
ENSMUSG00000084140	56.0861	1.2884	0.391958	3.28709	0.00101229	0.0114262
ENSMUSG00000087347	9.61618	3.54679	1.07895	3.28727	0.00101163	0.0114256
ENSMUSG00000033400	1857.86	-0.432928	0.13168	-3.28773	0.00101	0.011414
ENSMUSG00000117368	17.0292	2.20325	0.669844	3.2892	0.00100474	0.0113612
ENSMUSG00000010057	1734.13	-0.486815	0.147974	-3.28986	0.00100236	0.0113411
ENSMUSG00000117480	90.0788	1.21307	0.368691	3.2902	0.00100115	0.0113342
ENSMUSG00000057359	95.5396	1.186	0.360412	3.29067	0.000999499	0.0113223
ENSMUSG00000021376	262.967	-0.658755	0.200138	-3.2915	0.000996544	0.0112956
ENSMUSG00000050910	348.602	0.659724	0.200408	3.2919	0.00099514	0.0112864
ENSMUSG00000032737	645.176	0.549651	0.166954	3.29223	0.000993946	0.0112796
ENSMUSG00000075040	137.584	0.827644	0.25135	3.29279	0.000991982	0.011264
ENSMUSG00000070081	97.027	1.08367	0.329104	3.2928	0.000991954	0.011264
ENSMUSG00000085169	323.28	3.48905	1.05936	3.29354	0.000989348	0.0112476
ENSMUSG00000024735	10157.4	-0.451254	0.137003	-3.29375	0.000988619	0.0112461
ENSMUSG00000054976	687.685	-0.631077	0.191498	-3.29548	0.000982536	0.0111836
ENSMUSG00000029028	2547.79	0.45245	0.137208	3.29754	0.000975353	0.01111
ENSMUSG00000056228	412.184	-0.672699	0.203988	-3.29773	0.000974695	0.01111
ENSMUSG00000071037	308.168	-0.648587	0.19669	-3.2975	0.000975487	0.01111
ENSMUSG00000108828	74.0444	1.75656	0.532616	3.29798	0.000973837	0.01111
ENSMUSG00000002603	1373.77	0.552193	0.167423	3.29818	0.00097314	0.01111
ENSMUSG00000055523	21.2325	3.19983	0.970171	3.29821	0.000973044	0.01111
ENSMUSG00000041272	1825.28	-0.484759	0.146947	-3.29888	0.000970701	0.0110955
ENSMUSG00000019852	1867.35	-0.563482	0.170764	-3.29976	0.000967673	0.0110675
ENSMUSG00000049680	951.271	0.453966	0.137558	3.30017	0.000966268	0.0110581
ENSMUSG00000024245	180.122	0.792601	0.24015	3.30044	0.00096533	0.0110541
ENSMUSG00000028330	5594.51	-0.459372	0.139107	-3.30229	0.000958984	0.010988
ENSMUSG00000026341	3068.14	-0.410367	0.124246	-3.30286	0.000957054	0.0109726
ENSMUSG00000098705	10.3489	4.71285	1.42612	3.30468	0.00095085	0.0109144
ENSMUSG00000027371	261.26	-0.67531	0.20436	-3.30452	0.000951406	0.0109144
ENSMUSG00000106070	20.723	2.1814	0.659778	3.30627	0.000945466	0.0108594
ENSMUSG00000040771	408.868	-0.639431	0.193378	-3.30663	0.000944247	0.010852
ENSMUSG00000003279	1471.27	-0.56873	0.171975	-3.30704	0.00094286	0.0108426
ENSMUSG00000029723	344.547	0.590923	0.178669	3.30736	0.000941784	0.0108368
ENSMUSG00000020513	182.355	-0.808405	0.244329	-3.30868	0.000937374	0.0107926
ENSMUSG00000037563	1156.72	-0.579942	0.175251	-3.30921	0.000935581	0.0107785
ENSMUSG00000022378	2301.01	-0.51649	0.156022	-3.31038	0.000931701	0.0107403
ENSMUSG00000073898	13.9396	3.63325	1.09743	3.31068	0.00093071	0.0107354
ENSMUSG00000116681	161.197	4.81994	1.45573	3.31102	0.000929566	0.0107297
ENSMUSG00000041959	1841.74	-0.615267	0.185826	-3.31099	0.000929649	0.0107297
ENSMUSG00000049086	274.904	0.860876	0.259994	3.31113	0.000929191	0.0107297
ENSMUSG00000032459	1224.99	-0.477005	0.144038	-3.31165	0.000927475	0.0107242
ENSMUSG00000020950	4592.9	0.462521	0.13957	3.31389	0.000920064	0.010645
ENSMUSG00000074305	780.107	-0.671772	0.202704	-3.31405	0.000919537	0.010645
ENSMUSG00000068748	1709.01	-0.563512	0.170013	-3.31452	0.000918006	0.0106342
ENSMUSG00000027967	2263.09	0.596378	0.179894	3.31517	0.000915876	0.010616
ENSMUSG00000065573	31.1747	1.79208	0.540536	3.31538	0.000915182	0.0106144
ENSMUSG00000005148	252.04	-0.723453	0.218195	-3.31563	0.000914382	0.0106116
ENSMUSG00000038712	1600.22	-0.527025	0.158931	-3.31607	0.000912924	0.0106012
ENSMUSG00000019230	579.871	0.694799	0.209505	3.31639	0.000911896	0.0106012
ENSMUSG00000105636	22.9276	3.1988	0.96462	3.31613	0.000912742	0.0106012
ENSMUSG00000054404	57.5491	-1.45808	0.439679	-3.31623	0.000912396	0.0106012
ENSMUSG00000082976	10.3789	3.00018	0.90418	3.31812	0.00090625	0.0105496
ENSMUSG00000051177	3465.95	-0.511546	0.154131	-3.31891	0.000903707	0.0105264
ENSMUSG00000051154	2154.27	-0.610505	0.183935	-3.31913	0.000902975	0.0105243
ENSMUSG00000022022	183.988	-0.753464	0.226998	-3.31926	0.000902573	0.0105243
ENSMUSG00000009630	4867.02	-0.53669	0.16166	-3.31987	0.000900603	0.010513
ENSMUSG00000035095	142.132	-0.86638	0.260975	-3.31978	0.000900888	0.010513
ENSMUSG00000074607	293.388	0.774294	0.233163	3.32083	0.000897498	0.0104863
ENSMUSG00000021671	1456.1	-0.459307	0.138297	-3.32116	0.000896435	0.0104803
ENSMUSG00000026203	646.455	-0.499863	0.150462	-3.3222	0.000893107	0.0104479
ENSMUSG00000021013	611.025	-0.543878	0.163703	-3.32234	0.00089266	0.0104479
ENSMUSG00000027253	249.465	0.717198	0.215843	3.32278	0.000891263	0.0104392
ENSMUSG00000025279	23.384	3.20564	0.96459	3.32331	0.000889545	0.0104255
ENSMUSG00000045374	1385.43	0.433406	0.130404	3.32357	0.000888742	0.0104225
ENSMUSG00000043460	134.446	0.939816	0.282758	3.32375	0.000888154	0.0104221
ENSMUSG00000026281	1514.76	-0.487815	0.14673	-3.32458	0.000885503	0.0103974
ENSMUSG00000021555	5142.43	-0.471299	0.141748	-3.3249	0.000884513	0.0103922
ENSMUSG00000106896	24.4669	2.49444	0.750126	3.32536	0.000883043	0.0103814
ENSMUSG00000023572	1749.2	-0.497088	0.149414	-3.32692	0.000878123	0.0103299
ENSMUSG00000074698	3170.1	-0.621726	0.186852	-3.32737	0.000876687	0.0103194
ENSMUSG00000074247	2416.42	-0.598749	0.179933	-3.32763	0.000875895	0.0103165
ENSMUSG00000082463	8.325	3.6138	1.08594	3.3278	0.000875358	0.0103165
ENSMUSG00000025931	220.617	-0.711077	0.213652	-3.3282	0.000874077	0.0103079
ENSMUSG00000074811	157.689	0.873734	0.262482	3.32874	0.000872405	0.0102946
ENSMUSG00000021024	8687.66	-0.531814	0.159747	-3.3291	0.000871276	0.0102877
ENSMUSG00000024457	830.699	0.534838	0.160594	3.33037	0.000867305	0.0102472
ENSMUSG00000117183	376.755	-0.69971	0.210077	-3.33074	0.000866169	0.0102401
ENSMUSG00000036975	201.141	-0.745111	0.223679	-3.33116	0.000864844	0.0102308
ENSMUSG00000064115	423.67	-0.672502	0.201815	-3.33226	0.000861431	0.0101968
ENSMUSG00000043251	87.2055	-1.13718	0.341259	-3.3323	0.00086132	0.0101968
ENSMUSG00000036323	3319.22	-0.455444	0.136644	-3.33306	0.000858966	0.0101804
ENSMUSG00000039914	604.232	-0.670291	0.20107	-3.33362	0.000857243	0.010172
ENSMUSG00000030220	261.319	-0.823159	0.246938	-3.33346	0.000857728	0.010172
ENSMUSG00000022338	2115.39	-0.482109	0.144585	-3.33442	0.00085476	0.0101576
ENSMUSG00000024487	517.929	0.70292	0.210821	3.33421	0.000855435	0.0101576
ENSMUSG00000013495	77.269	-1.12045	0.336034	-3.33432	0.000855068	0.0101576
ENSMUSG00000070436	315.617	0.709439	0.212702	3.33536	0.000851879	0.0101383
ENSMUSG00000017716	644.428	0.553543	0.165967	3.33525	0.000852214	0.0101383
ENSMUSG00000027082	62.2144	-1.41249	0.423347	-3.33648	0.00084845	0.0101063
ENSMUSG00000020577	882.125	-0.548927	0.164458	-3.33779	0.000844469	0.0100652
ENSMUSG00000026669	376.115	0.658083	0.197078	3.33921	0.000840185	0.0100204
ENSMUSG00000001755	1510.24	0.533953	0.159889	3.33953	0.00083921	0.0100151
ENSMUSG00000027652	2481.7	-0.452801	0.1355	-3.34169	0.000832693	0.00994734
ENSMUSG00000049691	11.0934	4.07443	1.21931	3.34159	0.000833011	0.00994734
ENSMUSG00000115273	201.727	1.00229	0.299876	3.34234	0.000830755	0.00993292
ENSMUSG00000099146	20.8471	3.27296	0.979023	3.34309	0.000828505	0.00991226
ENSMUSG00000069729	4669.82	0.413309	0.123619	3.34342	0.000827524	0.00990678
ENSMUSG00000040097	1065.1	0.498157	0.148909	3.34538	0.000821693	0.00984662
ENSMUSG00000042404	245.567	0.736359	0.220118	3.34529	0.000821979	0.00984662
ENSMUSG00000068614	325.269	0.863035	0.257935	3.34594	0.000820047	0.0098359
ENSMUSG00000039798	12.4954	3.98224	1.18995	3.34657	0.000818188	0.00981981
ENSMUSG00000049097	258.428	0.677604	0.202462	3.34682	0.000817428	0.00981691
ENSMUSG00000076432	5242	-0.541132	0.161576	-3.3491	0.000810751	0.00974288
ENSMUSG00000030223	643.498	-0.538461	0.160699	-3.35075	0.000805929	0.00969108
ENSMUSG00000036879	398.525	-0.61239	0.18272	-3.35153	0.000803661	0.00966994
ENSMUSG00000064726	19.4234	2.4348	0.726423	3.35177	0.000802965	0.00966769
ENSMUSG00000097390	4850.65	4.18911	1.24968	3.35215	0.000801857	0.00966049
ENSMUSG00000040151	390.858	0.586493	0.174939	3.35256	0.000800693	0.0096526
ENSMUSG00000027835	1076.07	-0.627668	0.187197	-3.35299	0.000799443	0.00964367
ENSMUSG00000116822	8.9548	3.74495	1.11673	3.3535	0.000797976	0.0096321
ENSMUSG00000088435	10.2401	4.25151	1.26672	3.35632	0.000789866	0.00954028
ENSMUSG00000019718	152.341	0.816044	0.242997	3.35824	0.000784392	0.00948019
ENSMUSG00000038256	2544.94	0.464635	0.138254	3.36074	0.00077734	0.00940676
ENSMUSG00000019977	1734.32	-0.517574	0.154014	-3.36057	0.00077782	0.00940676
ENSMUSG00000035325	5172.03	-0.419265	0.124742	-3.36105	0.000776463	0.00940234
ENSMUSG00000110368	76.3546	1.19905	0.356693	3.36156	0.000775034	0.00939103
ENSMUSG00000035891	623.71	0.564731	0.167978	3.36194	0.000773982	0.00938675
ENSMUSG00000115772	23.0583	3.01992	0.898288	3.36186	0.000774185	0.00938675
ENSMUSG00000035953	718.887	-0.580599	0.172669	-3.3625	0.000772413	0.0093814
ENSMUSG00000053877	369.552	0.574836	0.170962	3.36237	0.000772754	0.0093814
ENSMUSG00000047084	719.826	0.527405	0.15682	3.36313	0.000770642	0.00936775
ENSMUSG00000029366	2273.35	-0.501715	0.149086	-3.36527	0.000764685	0.00930129
ENSMUSG00000026385	13463.6	-0.450204	0.133757	-3.36582	0.000763151	0.00928994
ENSMUSG00000015745	1032.4	0.483228	0.143571	3.36579	0.000763261	0.00928994
ENSMUSG00000066979	4216.91	-0.479896	0.142553	-3.36644	0.000761442	0.0092797
ENSMUSG00000074500	812.564	-0.509138	0.151228	-3.36669	0.000760752	0.00927726
ENSMUSG00000019699	4790.53	-0.585514	0.173876	-3.36743	0.000758717	0.00926496
ENSMUSG00000026526	2278.72	-0.543302	0.161341	-3.3674	0.0007588	0.00926496
ENSMUSG00000047259	204.868	-0.789998	0.234613	-3.36724	0.000759255	0.00926496
ENSMUSG00000036225	1004.85	0.579885	0.172186	3.36778	0.000757751	0.00926449
ENSMUSG00000008682	2661.03	-0.527959	0.156734	-3.36851	0.000755766	0.00924862
ENSMUSG00000052920	251.627	-0.716848	0.212813	-3.36843	0.000755965	0.00924862
ENSMUSG00000051062	1448.9	0.612999	0.181832	3.37124	0.000748303	0.00916671
ENSMUSG00000032018	282.984	-0.677463	0.2009	-3.37215	0.00074584	0.00914244
ENSMUSG00000053199	721.426	-0.59984	0.177875	-3.37226	0.000745535	0.00914244
ENSMUSG00000054717	1226.84	0.619439	0.183662	3.37271	0.000744315	0.00913945
ENSMUSG00000000628	1127.58	0.54171	0.160621	3.3726	0.000744632	0.00913945
ENSMUSG00000024758	5155.59	-0.402693	0.119379	-3.37322	0.000742934	0.00913043
ENSMUSG00000029484	529.536	-0.744256	0.220617	-3.37352	0.000742128	0.00912645
ENSMUSG00000043987	503.39	0.590731	0.175084	3.374	0.000740853	0.00911667
ENSMUSG00000057751	96.0697	1.12787	0.334266	3.37415	0.000740434	0.00911667
ENSMUSG00000025537	22.8032	2.69832	0.799357	3.37561	0.000736509	0.009075
ENSMUSG00000084659	10.7669	3.63165	1.07577	3.37586	0.00073585	0.00907413
ENSMUSG00000091239	55.2977	1.45967	0.43239	3.37582	0.00073596	0.00907413
ENSMUSG00000004085	379.331	0.635026	0.188086	3.37626	0.00073479	0.0090715
ENSMUSG00000025175	114.422	-1.05172	0.311439	-3.37696	0.000732905	0.00905412
ENSMUSG00000024790	420.053	0.614447	0.181901	3.37791	0.000730381	0.00902882
ENSMUSG00000031353	7294.12	-0.569068	0.168444	-3.37837	0.000729157	0.00902304
ENSMUSG00000055116	419.351	-0.651296	0.192778	-3.37848	0.000728875	0.00902304
ENSMUSG00000112099	16.3811	-2.5812	0.764061	-3.37827	0.000729438	0.00902304
ENSMUSG00000021700	2465.46	-0.544866	0.16123	-3.37944	0.000726348	0.00900244
ENSMUSG00000029507	499.337	0.569175	0.168423	3.37944	0.000726329	0.00900244
ENSMUSG00000048756	1540.71	0.453939	0.134293	3.38021	0.000724307	0.00898889
ENSMUSG00000028218	931.601	-0.481812	0.142528	-3.38047	0.000723608	0.0089861
ENSMUSG00000055799	85.3242	1.26295	0.373565	3.3808	0.000722758	0.00898143
ENSMUSG00000037262	977.235	0.466221	0.137874	3.3815	0.000720909	0.00896433
ENSMUSG00000041203	1906.41	0.795831	0.235334	3.38172	0.000720344	0.00896318
ENSMUSG00000042506	27683.9	-0.440398	0.130197	-3.38256	0.000718138	0.00894159
ENSMUSG00000020644	9555.71	-0.605358	0.178957	-3.38269	0.000717793	0.00894159
ENSMUSG00000021645	1480.5	-0.459829	0.135931	-3.38281	0.000717482	0.00894159
ENSMUSG00000082536	143.636	1.02974	0.304386	3.38299	0.000717003	0.00894159
ENSMUSG00000024271	9041.12	-0.433174	0.128011	-3.38387	0.000714709	0.00892234
ENSMUSG00000031095	2291.46	-0.477092	0.140988	-3.38393	0.000714569	0.00892234
ENSMUSG00000117049	18.6092	2.49708	0.737827	3.38437	0.000713421	0.008918
ENSMUSG00000018849	1362.62	0.494346	0.146055	3.38466	0.000712671	0.0089145
ENSMUSG00000032479	12301.2	-0.397869	0.117523	-3.38545	0.000710609	0.00889457
ENSMUSG00000022048	111976	-0.44188	0.130448	-3.38741	0.00070557	0.0088384
ENSMUSG00000020427	122.094	-0.964538	0.284745	-3.38737	0.000705655	0.0088384
ENSMUSG00000038888	1424.86	0.597264	0.176291	3.38794	0.0007042	0.00883184
ENSMUSG00000022186	6029.36	-0.46668	0.137729	-3.3884	0.000703012	0.00882786
ENSMUSG00000067455	2475.66	0.585996	0.17295	3.38824	0.000703417	0.00882786
ENSMUSG00000027568	154.847	-0.963379	0.28426	-3.38908	0.00070128	0.0088127
ENSMUSG00000027282	3567.73	-0.561358	0.165539	-3.39109	0.000696144	0.00875397
ENSMUSG00000047879	4769.56	-0.504064	0.148616	-3.39173	0.000694518	0.00873932
ENSMUSG00000095349	439.885	0.954631	0.281433	3.39203	0.000693759	0.00873556
ENSMUSG00000022205	7449.08	-0.605434	0.178315	-3.39531	0.000685509	0.00863741
ENSMUSG00000079614	1696.17	-0.532335	0.156775	-3.39554	0.000684926	0.0086358
ENSMUSG00000017861	163.062	0.815269	0.240085	3.39576	0.000684389	0.00863478
ENSMUSG00000037400	300.053	1.12586	0.331495	3.39632	0.00068298	0.00862274
ENSMUSG00000036158	1743.89	-0.490699	0.144436	-3.39733	0.000680461	0.00859715
ENSMUSG00000026511	419.969	-0.778345	0.229106	-3.39732	0.0006805	0.00859715
ENSMUSG00000026374	7587.72	-0.518924	0.152698	-3.39837	0.000677878	0.00857545
ENSMUSG00000045539	30.9074	5.1025	1.50111	3.39915	0.000675952	0.0085568
ENSMUSG00000026767	603.503	-0.646347	0.190133	-3.39944	0.000675228	0.00855334
ENSMUSG00000037568	2598.4	-0.552642	0.162501	-3.40086	0.000671749	0.00851496
ENSMUSG00000037991	54.7364	1.32519	0.389634	3.40112	0.000671093	0.00851234
ENSMUSG00000037386	1274.34	0.548412	0.161214	3.40176	0.000669532	0.00849821
ENSMUSG00000036898	1584.47	-0.512995	0.150784	-3.40218	0.000668497	0.00849076
ENSMUSG00000037710	2296.22	-0.497069	0.146085	-3.40261	0.000667461	0.00848329
ENSMUSG00000028782	388.947	0.630297	0.185173	3.40383	0.000664473	0.00845097
ENSMUSG00000006728	14710	-0.615293	0.180729	-3.4045	0.000662854	0.00843604
ENSMUSG00000057691	871.341	0.484402	0.142265	3.40491	0.00066185	0.00843142
ENSMUSG00000015243	393.313	-0.620828	0.182337	-3.40483	0.000662046	0.00843142
ENSMUSG00000029053	588.633	-0.63667	0.186937	-3.40579	0.000659728	0.0084182
ENSMUSG00000087351	320.825	3.65782	1.07405	3.40563	0.00066012	0.0084182
ENSMUSG00000034259	1030.38	0.54626	0.160361	3.40645	0.000658136	0.0084042
ENSMUSG00000029559	933.753	-0.621946	0.182499	-3.40794	0.000654542	0.00836394
ENSMUSG00000037202	55.0087	3.98893	1.17039	3.40819	0.000653944	0.00836193
ENSMUSG00000097381	16.6257	3.2632	0.957395	3.40842	0.000653414	0.00836079
ENSMUSG00000027404	4861.8	0.489586	0.143598	3.40942	0.000651001	0.00833553
ENSMUSG00000041324	53.7047	-1.4081	0.413001	-3.40943	0.000650993	0.00833553
ENSMUSG00000023074	399.341	-0.721359	0.211536	-3.41011	0.000649376	0.00832653
ENSMUSG00000022245	20.3929	3.22156	0.944715	3.41009	0.000649419	0.00832653
ENSMUSG00000035653	552.071	-0.687335	0.201521	-3.41073	0.000647893	0.00831822
ENSMUSG00000064859	6.00834	5.40466	1.58347	3.41317	0.000642122	0.0082497
ENSMUSG00000027566	7060.77	-0.541046	0.158494	-3.41366	0.000640956	0.00824031
ENSMUSG00000021501	1563.52	0.501875	0.146993	3.41427	0.000639538	0.00822766
ENSMUSG00000070461	21.4506	2.86813	0.83972	3.41557	0.00063648	0.00819387
ENSMUSG00000049881	1065.63	-0.708087	0.207256	-3.41649	0.00063433	0.00817174
ENSMUSG00000102930	15.2099	3.3664	0.985069	3.41742	0.000632168	0.00814942
ENSMUSG00000026571	1488.43	-0.564015	0.164996	-3.41836	0.000630001	0.00812701
ENSMUSG00000051243	2618.81	0.420479	0.122969	3.41938	0.000627638	0.00810204
ENSMUSG00000020538	323.731	-0.657621	0.192215	-3.42128	0.000623283	0.0080513
ENSMUSG00000021038	2443.07	-0.473189	0.138286	-3.42181	0.00062205	0.00804085
ENSMUSG00000053286	1469.62	-0.458165	0.133837	-3.4233	0.00061865	0.00800236
ENSMUSG00000041498	425.732	0.60414	0.176474	3.42339	0.000618463	0.00800236
ENSMUSG00000027630	1509.16	-0.546774	0.159621	-3.42546	0.000613758	0.00794993
ENSMUSG00000061981	2167.01	-0.557899	0.162857	-3.4257	0.000613213	0.00794829
ENSMUSG00000040850	2857.44	-0.493264	0.143979	-3.42595	0.000612659	0.00794655
ENSMUSG00000027806	854.943	0.614772	0.179371	3.42737	0.000609463	0.00791051
ENSMUSG00000021243	1409.26	-0.451051	0.131591	-3.42768	0.000608774	0.00790697
ENSMUSG00000002778	468.296	-0.640471	0.186591	-3.43248	0.00059809	0.00777841
ENSMUSG00000002297	684.892	0.561127	0.163484	3.43231	0.000598466	0.00777841
ENSMUSG00000117284	126.636	-0.916699	0.26695	-3.43397	0.000594805	0.00774144
ENSMUSG00000039108	6804.27	-0.446889	0.130103	-3.4349	0.000592776	0.00772562
ENSMUSG00000042520	6500.41	-0.416368	0.121224	-3.43471	0.000593181	0.00772562
ENSMUSG00000030088	1674.71	-0.704206	0.204988	-3.43536	0.000591778	0.00771794
ENSMUSG00000061959	17.3772	3.98099	1.15863	3.43594	0.000590506	0.00770665
ENSMUSG00000019913	19.0179	2.94128	0.855912	3.43643	0.000589439	0.00769802
ENSMUSG00000058773	9762.87	0.66897	0.194652	3.43675	0.000588732	0.00769409
ENSMUSG00000024319	2645.35	-0.462294	0.134483	-3.43755	0.000587001	0.00767676
ENSMUSG00000027998	4253.24	-0.446705	0.129881	-3.43936	0.000583098	0.00763098
ENSMUSG00000041710	81.1348	-1.15584	0.335984	-3.44017	0.000581344	0.00761761
ENSMUSG00000113626	50.8286	-1.3976	0.406277	-3.44002	0.000581674	0.00761761
ENSMUSG00000044573	855.925	-0.656936	0.190931	-3.44069	0.000580224	0.00760912
ENSMUSG00000006717	563.506	-0.563034	0.163632	-3.44085	0.00057988	0.00760912
ENSMUSG00000027601	471.956	-0.641166	0.186322	-3.44117	0.000579207	0.0076063
ENSMUSG00000031828	389.194	0.711587	0.206635	3.44369	0.000573823	0.00754083
ENSMUSG00000006699	13716.7	-0.47738	0.138599	-3.44433	0.000572483	0.00752843
ENSMUSG00000083237	114.531	4.38234	1.27229	3.44446	0.000572194	0.00752843
ENSMUSG00000078289	24.4785	2.14197	0.62185	3.44452	0.00057208	0.00752843
ENSMUSG00000031278	295.326	-0.67408	0.195628	-3.44573	0.000569517	0.00750503
ENSMUSG00000031197	2378.51	-0.48901	0.141882	-3.4466	0.000567683	0.00748607
ENSMUSG00000065498	1749.57	2.15329	0.624705	3.44689	0.000567077	0.00748328
ENSMUSG00000047669	190.744	0.830525	0.240925	3.44724	0.000566355	0.00747896
ENSMUSG00000000827	2491.78	-0.525068	0.152268	-3.44832	0.000564087	0.0074542
ENSMUSG00000069744	2189.75	-0.634911	0.184106	-3.44861	0.000563488	0.00745148
ENSMUSG00000001911	23621.1	-0.512623	0.148635	-3.44887	0.000562941	0.00744945
ENSMUSG00000026923	498.659	0.655921	0.19012	3.45004	0.000560506	0.00742424
ENSMUSG00000113447	18.2003	3.2632	0.945864	3.44997	0.000560645	0.00742424
ENSMUSG00000058444	897.955	-0.508851	0.14747	-3.45055	0.000559451	0.00741879
ENSMUSG00000024081	3691.38	-0.460195	0.133327	-3.45162	0.00055723	0.00739451
ENSMUSG00000026229	6066.97	-0.482782	0.13986	-3.45189	0.000556665	0.00739219
ENSMUSG00000015843	161.014	2.58167	0.747791	3.45239	0.000555634	0.00738366
ENSMUSG00000078427	1802.69	-0.478178	0.138474	-3.45318	0.000554012	0.00736727
ENSMUSG00000070526	120.292	0.965274	0.279495	3.45363	0.000553089	0.00736016
ENSMUSG00000027748	286.817	-0.848383	0.245474	-3.4561	0.000548048	0.00730238
ENSMUSG00000028007	346.882	-0.708952	0.20514	-3.45595	0.000548362	0.00730238
ENSMUSG00000002731	1478.11	-0.473528	0.136962	-3.45737	0.000545482	0.00728093
ENSMUSG00000021699	1294.6	-0.494956	0.14317	-3.45712	0.000545983	0.00728093
ENSMUSG00000042631	175.708	0.900142	0.260369	3.45718	0.000545858	0.00728093
ENSMUSG00000055817	1731.51	-0.507861	0.146824	-3.45898	0.000542216	0.00725782
ENSMUSG00000033021	903.147	-0.627669	0.181454	-3.45912	0.00054195	0.00725782
ENSMUSG00000074128	14.024	3.61972	1.04657	3.45866	0.000542863	0.00725782
ENSMUSG00000041000	504.048	0.693622	0.200553	3.45854	0.000543103	0.00725782
ENSMUSG00000026674	101.219	-1.13158	0.327165	-3.45874	0.0005427	0.00725782
ENSMUSG00000104292	18.3639	3.40584	0.984404	3.4598	0.000540575	0.00724959
ENSMUSG00000013646	588.581	0.551091	0.159196	3.46172	0.000536726	0.00720307
ENSMUSG00000093170	6.34174	5.4824	1.58314	3.463	0.00053418	0.00717733
ENSMUSG00000038895	243.919	0.739783	0.213632	3.46288	0.00053443	0.00717733
ENSMUSG00000019528	773.268	-0.651224	0.188029	-3.46342	0.000533354	0.00717305
ENSMUSG00000040731	15165.6	-0.438718	0.126657	-3.46383	0.00053254	0.00716718
ENSMUSG00000097226	13.78	3.59123	1.03658	3.4645	0.000531218	0.00715446
ENSMUSG00000037750	404.465	0.664447	0.191709	3.46592	0.000528417	0.0071218
ENSMUSG00000000631	6608.76	0.402983	0.116104	3.47088	0.000518765	0.00700457
ENSMUSG00000050530	372.418	0.632055	0.182078	3.47133	0.000517883	0.00700457
ENSMUSG00000022787	410.728	0.642925	0.185235	3.47086	0.000518801	0.00700457
ENSMUSG00000018507	150.934	-0.876738	0.252621	-3.47057	0.000519349	0.00700457
ENSMUSG00000071551	29.8555	-1.83489	0.528694	-3.47061	0.000519268	0.00700457
ENSMUSG00000017677	3750.03	-0.766251	0.220704	-3.47185	0.000516879	0.00699613
ENSMUSG00000044647	4849.59	-0.451351	0.129996	-3.47205	0.000516502	0.00699601
ENSMUSG00000018509	1804.47	-0.536011	0.154333	-3.47307	0.000514539	0.00697441
ENSMUSG00000030534	1298.17	-0.479257	0.137934	-3.47453	0.000511754	0.00694163
ENSMUSG00000022425	167.472	-1.15817	0.333307	-3.47477	0.000511283	0.0069402
ENSMUSG00000025855	6615.67	-0.46769	0.134563	-3.47563	0.00050965	0.00692299
ENSMUSG00000030411	2008.5	0.54754	0.157504	3.47636	0.000508272	0.00690922
ENSMUSG00000028893	205.403	0.748497	0.215257	3.47723	0.000506625	0.00689178
ENSMUSG00000055612	1889.88	0.621599	0.17873	3.47786	0.000505438	0.00688056
ENSMUSG00000002550	410.333	-0.609031	0.175088	-3.47842	0.00050438	0.00687109
ENSMUSG00000051220	605.233	0.688484	0.197924	3.47852	0.000504185	0.00687109
ENSMUSG00000031610	129.906	-0.958629	0.275547	-3.479	0.000503281	0.00686598
ENSMUSG00000000056	3104.78	-0.466957	0.134212	-3.47925	0.000502817	0.00686459
ENSMUSG00000024427	126.818	-1.01308	0.291165	-3.4794	0.000502544	0.00686459
ENSMUSG00000075502	122.846	1.05885	0.304237	3.48033	0.000500788	0.00684676
ENSMUSG00000044857	241.237	0.730663	0.209866	3.48157	0.000498475	0.00682005
ENSMUSG00000037239	313.49	-0.656555	0.188487	-3.4833	0.00049528	0.00678122
ENSMUSG00000030058	8270.42	-0.408313	0.117173	-3.4847	0.000492693	0.00675068
ENSMUSG00000037151	757.564	-0.552846	0.158647	-3.48476	0.000492577	0.00675068
ENSMUSG00000020719	25144.2	-0.553389	0.158743	-3.48608	0.000490157	0.00672565
ENSMUSG00000026171	1512.32	0.547794	0.157124	3.48637	0.000489619	0.00672313
ENSMUSG00000026365	85.6732	-1.60192	0.45947	-3.48645	0.000489481	0.00672313
ENSMUSG00000037535	12.1407	3.88774	1.11458	3.48807	0.000486519	0.00669025
ENSMUSG00000036537	447.314	0.653491	0.187291	3.48918	0.000484511	0.00666748
ENSMUSG00000038417	2313.37	-0.523045	0.14984	-3.4907	0.000481752	0.00663432
ENSMUSG00000031596	63.3652	-1.2304	0.352462	-3.49087	0.000481451	0.00663432
ENSMUSG00000020189	3728.83	-0.451909	0.129403	-3.49227	0.000478932	0.00660508
ENSMUSG00000028869	3447.61	-0.410438	0.117481	-3.49365	0.000476467	0.00657588
ENSMUSG00000047205	216.471	-0.726609	0.207979	-3.49366	0.000476445	0.00657588
ENSMUSG00000071646	5586.35	-0.460217	0.131678	-3.49502	0.000474029	0.00655175
ENSMUSG00000063457	2210.83	0.544635	0.155813	3.49545	0.000473261	0.00654669
ENSMUSG00000043131	1074.64	-0.659101	0.188561	-3.49542	0.000473317	0.00654669
ENSMUSG00000021194	428.1	0.614343	0.175733	3.49588	0.0004725	0.00654494
ENSMUSG00000052915	721.728	0.591936	0.169313	3.49609	0.000472124	0.00654451
ENSMUSG00000063632	44045.9	0.415626	0.118872	3.49642	0.000471555	0.0065414
ENSMUSG00000028556	8342.3	-0.467447	0.133583	-3.49931	0.000466471	0.00647561
ENSMUSG00000048376	158.778	0.963761	0.275407	3.4994	0.000466306	0.00647561
ENSMUSG00000010086	608.17	-0.63183	0.180546	-3.49956	0.000466028	0.00647561
ENSMUSG00000046671	1318.81	-0.551389	0.157542	-3.49995	0.000465346	0.00647422
ENSMUSG00000028410	3674.65	-0.471254	0.134597	-3.50122	0.000463129	0.00644811
ENSMUSG00000006435	56.1289	1.37549	0.392714	3.50252	0.000460887	0.0064216
ENSMUSG00000037355	533.355	-0.553133	0.157876	-3.50359	0.000459027	0.00640038
ENSMUSG00000018425	1982.18	-0.563966	0.160958	-3.5038	0.000458661	0.0064
ENSMUSG00000038708	3133.54	0.421839	0.120363	3.50472	0.000457081	0.00638264
ENSMUSG00000038805	268.685	2.74463	0.782866	3.50588	0.000455106	0.00635974
ENSMUSG00000002625	1063.38	-0.532817	0.151931	-3.50697	0.000453246	0.00633842
ENSMUSG00000044627	6323.15	-0.502415	0.14323	-3.50774	0.000451933	0.00632473
ENSMUSG00000024078	1251.69	-0.497874	0.141917	-3.50821	0.00045114	0.00631829
ENSMUSG00000029714	732.683	0.620247	0.176758	3.50901	0.000449777	0.00630981
ENSMUSG00000028901	1201.97	0.518272	0.147702	3.50889	0.000449975	0.00630981
ENSMUSG00000044496	137.085	0.999221	0.284779	3.50876	0.000450201	0.00630981
ENSMUSG00000104310	20.1191	-2.66306	0.758731	-3.50989	0.000448296	0.00629707
ENSMUSG00000029203	4675.35	-0.51179	0.145711	-3.51236	0.000444139	0.00624329
ENSMUSG00000104770	8.20898	4.36408	1.24243	3.51252	0.000443871	0.00624329
ENSMUSG00000059173	815.816	-0.660013	0.187882	-3.51292	0.000443214	0.00623954
ENSMUSG00000016520	1111.83	-0.550281	0.15658	-3.51439	0.000440769	0.00620973
ENSMUSG00000056947	211.942	0.978731	0.278482	3.51452	0.000440549	0.00620973
ENSMUSG00000106990	97.5565	5.60339	1.59382	3.51569	0.00043861	0.00618852
ENSMUSG00000032606	2590.92	-0.499335	0.141962	-3.51738	0.000435837	0.00615396
ENSMUSG00000024414	344.4	0.651144	0.185076	3.51824	0.000434416	0.00613848
ENSMUSG00000093007	100.263	-1.47199	0.418341	-3.51864	0.000433761	0.00613378
ENSMUSG00000014748	198.59	-0.860332	0.244491	-3.51887	0.000433389	0.0061331
ENSMUSG00000021219	457.743	-0.746786	0.212144	-3.52019	0.000431236	0.00610719
ENSMUSG00000018322	1576.11	-0.550041	0.15624	-3.52049	0.000430747	0.00610483
ENSMUSG00000033114	27.2631	3.26697	0.927887	3.52087	0.00043013	0.00610064
ENSMUSG00000068798	868.229	-0.763244	0.216744	-3.52142	0.000429246	0.00609266
ENSMUSG00000023118	3753.93	-0.475851	0.135076	-3.52283	0.000426965	0.00606482
ENSMUSG00000041729	5142.14	0.476447	0.135216	3.5236	0.00042573	0.00605181
ENSMUSG00000116995	158.944	-0.979195	0.277854	-3.52414	0.00042486	0.00604398
ENSMUSG00000071680	22.5418	2.64101	0.749328	3.52451	0.000424275	0.00604018
ENSMUSG00000021785	678.266	-0.5498	0.155966	-3.52512	0.000423289	0.00603068
ENSMUSG00000060126	4086.8	-0.643295	0.182406	-3.52673	0.000420733	0.00599877
ENSMUSG00000026883	2226.41	0.475044	0.134592	3.52951	0.000416336	0.00594054
ENSMUSG00000028248	3570.5	0.52848	0.149715	3.52991	0.000415704	0.00593599
ENSMUSG00000078700	135.295	-1.04583	0.296156	-3.53135	0.000413438	0.00590808
ENSMUSG00000029713	16849.3	-0.531338	0.150409	-3.53261	0.000411485	0.00588461
ENSMUSG00000053565	6980.21	-0.476581	0.134818	-3.53498	0.0004078	0.00583809
ENSMUSG00000087516	15.6467	2.76277	0.781568	3.5349	0.000407925	0.00583809
ENSMUSG00000028551	153.911	1.02756	0.290663	3.53524	0.000407404	0.00583809
ENSMUSG00000030319	2108.99	0.559288	0.158165	3.53611	0.000406066	0.00582468
ENSMUSG00000032936	3810	-0.758149	0.214378	-3.53651	0.000405446	0.0058202
ENSMUSG00000032096	3913.39	-0.50125	0.141717	-3.53698	0.000404723	0.00581422
ENSMUSG00000040433	1676.1	-0.486971	0.137657	-3.53758	0.000403815	0.00580557
ENSMUSG00000092638	24.0598	3.27235	0.924947	3.53788	0.000403359	0.00580341
ENSMUSG00000035486	52.3515	1.87013	0.528566	3.53813	0.000402978	0.00580233
ENSMUSG00000058056	912.148	0.564773	0.15958	3.53913	0.000401445	0.00578465
ENSMUSG00000029146	2168.99	-0.569601	0.160924	-3.53958	0.000400769	0.00577931
ENSMUSG00000025437	4672.2	-0.537831	0.151937	-3.53984	0.000400375	0.00577801
ENSMUSG00000054302	1672.31	-0.640788	0.180981	-3.54063	0.000399171	0.00576503
ENSMUSG00000042682	1121.81	-0.565915	0.159807	-3.54124	0.000398244	0.00575602
ENSMUSG00000027506	368.741	-0.877513	0.247638	-3.54353	0.000394803	0.00571064
ENSMUSG00000021771	4608.97	-0.529748	0.149463	-3.54434	0.000393602	0.00569927
ENSMUSG00000020783	2164.59	0.59385	0.167537	3.54458	0.000393236	0.00569927
ENSMUSG00000103625	2645.37	0.824166	0.232535	3.54426	0.000393716	0.00569927
ENSMUSG00000051736	35.4704	-1.71948	0.48497	-3.54555	0.000391794	0.00568447
ENSMUSG00000053388	216.306	5.04	1.42047	3.54813	0.000387977	0.00563339
ENSMUSG00000116626	67.5535	1.95387	0.550131	3.55165	0.000382823	0.00556281
ENSMUSG00000024096	1036.62	0.572263	0.16111	3.552	0.00038231	0.00556114
ENSMUSG00000045752	748.121	0.532709	0.149963	3.55228	0.000381914	0.00556114
ENSMUSG00000033863	84.127	-1.28462	0.361667	-3.55193	0.000382414	0.00556114
ENSMUSG00000000568	15121.5	-0.507557	0.142839	-3.55336	0.000380339	0.00554594
ENSMUSG00000034303	464.459	0.678535	0.190961	3.55326	0.000380492	0.00554594
ENSMUSG00000028149	2771.43	-0.509419	0.143287	-3.55524	0.00037763	0.0055127
ENSMUSG00000034560	1428.2	-0.54339	0.152788	-3.55649	0.000375844	0.00549086
ENSMUSG00000030042	1014.23	-0.680331	0.191231	-3.55764	0.000374201	0.00547106
ENSMUSG00000049336	2066.38	-0.612432	0.172038	-3.55986	0.000371046	0.00542913
ENSMUSG00000042590	2746.22	-0.572688	0.160755	-3.56249	0.000367355	0.00537927
ENSMUSG00000027485	30.4506	3.11009	0.872145	3.56602	0.000362443	0.00531144
ENSMUSG00000096370	34.6727	1.7727	0.497102	3.56607	0.000362372	0.00531144
ENSMUSG00000112532	426.647	2.44241	0.684678	3.56724	0.000360766	0.00529505
ENSMUSG00000032118	12863.2	-0.522229	0.146385	-3.5675	0.000360408	0.0052939
ENSMUSG00000042436	234.508	-0.842308	0.236024	-3.56874	0.000358696	0.00527283
ENSMUSG00000029250	8375.12	-0.455274	0.127536	-3.56978	0.000357279	0.00526722
ENSMUSG00000060424	969.682	-0.720292	0.201796	-3.56941	0.000357787	0.00526722
ENSMUSG00000043445	701.975	0.637054	0.178485	3.56923	0.000358037	0.00526722
ENSMUSG00000040253	54.2293	-1.35909	0.380757	-3.56943	0.000357753	0.00526722
ENSMUSG00000025722	905.124	0.528549	0.14805	3.57007	0.000356892	0.00526673
ENSMUSG00000038187	1814.08	-0.566414	0.158639	-3.57045	0.00035637	0.00526312
ENSMUSG00000025981	739.832	-0.621863	0.174133	-3.5712	0.000355345	0.00525207
ENSMUSG00000022454	1442.13	-0.596711	0.167065	-3.57174	0.000354622	0.00524547
ENSMUSG00000079429	21.3062	2.70076	0.755977	3.57254	0.000353539	0.00523353
ENSMUSG00000053799	1325.96	-0.588221	0.16459	-3.57386	0.000351758	0.00521124
ENSMUSG00000092995	65.7551	1.36938	0.383117	3.5743	0.00035116	0.00520645
ENSMUSG00000019302	2157.31	-0.497041	0.138995	-3.57595	0.000348957	0.00517784
ENSMUSG00000089021	11.4024	4.04613	1.13126	3.57664	0.000348037	0.00516822
ENSMUSG00000001123	139.391	-0.972812	0.271927	-3.57747	0.000346936	0.00515592
ENSMUSG00000019923	7330.02	0.474053	0.1325	3.57777	0.000346542	0.00515409
ENSMUSG00000026187	793.907	-0.569341	0.159122	-3.57802	0.000346211	0.00515321
ENSMUSG00000110744	78.0613	1.13443	0.316981	3.57885	0.00034511	0.00514086
ENSMUSG00000022332	4959.42	-0.548497	0.153215	-3.57993	0.000343692	0.00512377
ENSMUSG00000030306	138.628	-0.989558	0.276374	-3.5805	0.000342937	0.00511653
ENSMUSG00000050334	1414.46	-0.602524	0.168249	-3.58116	0.000342079	0.00511041
ENSMUSG00000027628	1594.48	0.527271	0.147241	3.58102	0.000342257	0.00511041
ENSMUSG00000081563	8.82297	5.95133	1.66061	3.58382	0.000338603	0.00506382
ENSMUSG00000031878	3926.3	-0.580626	0.161997	-3.58418	0.000338134	0.00506079
ENSMUSG00000064363	183.857	3.06858	0.855721	3.58596	0.000335846	0.00503052
ENSMUSG00000052684	1763.27	0.550425	0.153433	3.58739	0.000334006	0.00500692
ENSMUSG00000021816	6153.46	-0.54646	0.152258	-3.58903	0.000331912	0.00498216
ENSMUSG00000029725	621.196	0.583745	0.162653	3.58889	0.000332091	0.00498216
ENSMUSG00000051910	1280.8	0.490457	0.136615	3.59008	0.000330579	0.00496732
ENSMUSG00000051469	2089.14	0.53203	0.148164	3.59082	0.000329634	0.00495705
ENSMUSG00000025413	1352.42	-0.556425	0.154926	-3.59156	0.000328701	0.00494971
ENSMUSG00000040250	1020.95	-0.5529	0.15395	-3.59142	0.000328884	0.00494971
ENSMUSG00000042675	2312.07	-0.58618	0.16319	-3.59202	0.000328125	0.00494614
ENSMUSG00000037149	9368.84	-0.489531	0.136105	-3.59671	0.00032227	0.00486174
ENSMUSG00000030772	137.556	-1.05893	0.294292	-3.59824	0.00032038	0.00483708
ENSMUSG00000043487	185.091	0.843177	0.234286	3.59892	0.000319537	0.00482818
ENSMUSG00000103444	100.857	5.42352	1.50567	3.60207	0.00031569	0.00477399
ENSMUSG00000020163	1918.22	0.502871	0.139604	3.60211	0.000315644	0.00477399
ENSMUSG00000109703	41.7382	2.70283	0.750357	3.60207	0.000315698	0.00477399
ENSMUSG00000088836	7.68891	5.74891	1.59517	3.60394	0.000313426	0.004751
ENSMUSG00000031523	966.645	-0.495534	0.137487	-3.60422	0.000313086	0.00474965
ENSMUSG00000041859	3142.82	0.555821	0.154126	3.60629	0.00031061	0.00471584
ENSMUSG00000014355	8997.18	-0.51249	0.141981	-3.60957	0.000306709	0.00466035
ENSMUSG00000050875	853.699	-0.627293	0.173781	-3.60967	0.000306585	0.00466035
ENSMUSG00000067786	22907.6	0.791162	0.219146	3.61021	0.000305945	0.00465621
ENSMUSG00000029135	495.839	-0.714216	0.197825	-3.61035	0.000305782	0.00465621
ENSMUSG00000046480	17.9641	3.56572	0.987367	3.61134	0.000304616	0.00464343
ENSMUSG00000065530	288360	1.99	0.550683	3.6137	0.000301861	0.00460514
ENSMUSG00000097119	413.165	-0.672073	0.185966	-3.61396	0.000301554	0.00460416
ENSMUSG00000113136	6.25397	6.4356	1.78044	3.61462	0.000300788	0.00459617
ENSMUSG00000029840	10140.6	-0.586243	0.162155	-3.61532	0.000299977	0.00458747
ENSMUSG00000033543	1505.01	-0.753687	0.208455	-3.61558	0.000299673	0.00458651
ENSMUSG00000012535	5387.57	-0.535047	0.147937	-3.61671	0.000298367	0.00457022
ENSMUSG00000031731	8518.04	-0.536156	0.148155	-3.61889	0.000295869	0.00454182
ENSMUSG00000014782	44.771	2.75887	0.762415	3.6186	0.000296203	0.00454182
ENSMUSG00000020902	48.3997	1.68406	0.465399	3.61854	0.000296273	0.00454182
ENSMUSG00000113910	25.6025	2.51727	0.695534	3.61919	0.000295527	0.00454139
ENSMUSG00000068859	817.138	1.90203	0.525335	3.6206	0.000293923	0.00452041
ENSMUSG00000043154	3722.81	-0.592199	0.163515	-3.62168	0.000292693	0.00450514
ENSMUSG00000087259	187.873	-0.822084	0.226945	-3.62239	0.000291892	0.00449647
ENSMUSG00000056851	10941.5	-0.573179	0.158186	-3.62344	0.000290705	0.00448332
ENSMUSG00000029004	5454.98	0.431334	0.119043	3.62336	0.000290802	0.00448332
ENSMUSG00000065411	107.974	1.48757	0.410119	3.62717	0.000286543	0.00442485
ENSMUSG00000087084	11.4007	5.38366	1.48401	3.62777	0.000285876	0.00441814
ENSMUSG00000020003	658.436	-0.607545	0.167458	-3.62804	0.000285578	0.00441714
ENSMUSG00000031314	4752.35	-0.452494	0.124709	-3.62839	0.000285196	0.00441484
ENSMUSG00000022995	4040.12	0.426845	0.117632	3.62866	0.000284898	0.00441382
ENSMUSG00000020661	2645.64	0.477568	0.131548	3.63038	0.000283007	0.00438811
ENSMUSG00000023883	1056.17	-0.639459	0.176098	-3.63127	0.000282026	0.00437648
ENSMUSG00000071531	498.642	0.691939	0.1905	3.63223	0.000280982	0.00436385
ENSMUSG00000096210	2588.21	0.520455	0.143268	3.63274	0.000280428	0.00435881
ENSMUSG00000035569	5654.16	0.458798	0.12629	3.6329	0.000280257	0.00435881
ENSMUSG00000028608	1747.18	0.54326	0.149479	3.63437	0.000278666	0.00433854
ENSMUSG00000030774	5787.67	-0.461854	0.126953	-3.638	0.000274759	0.00428194
ENSMUSG00000024968	2845.74	0.483214	0.132824	3.63799	0.000274771	0.00428194
ENSMUSG00000027803	781.452	-0.583512	0.160382	-3.63827	0.00027448	0.00428194
ENSMUSG00000105033	64.4993	4.021	1.10529	3.63796	0.000274805	0.00428194
ENSMUSG00000037679	494.455	0.623207	0.171257	3.63902	0.000273672	0.00427836
ENSMUSG00000057666	4429.42	-0.553639	0.152129	-3.63928	0.000273403	0.00427767
ENSMUSG00000066415	1594	-0.4953	0.136024	-3.64128	0.000271283	0.004248
ENSMUSG00000069662	8997.24	0.657733	0.180589	3.64216	0.000270363	0.0042374
ENSMUSG00000041220	563.55	-0.694323	0.190636	-3.64214	0.000270382	0.0042374
ENSMUSG00000027272	2837.15	-0.468184	0.128507	-3.64327	0.000269196	0.00422901
ENSMUSG00000016308	719.582	-0.666446	0.182935	-3.64307	0.000269401	0.00422901
ENSMUSG00000087476	35.1965	3.06002	0.839685	3.64424	0.000268181	0.00421684
ENSMUSG00000062591	12657.7	-0.439588	0.120608	-3.64476	0.000267641	0.00421185
ENSMUSG00000062352	414.823	-0.66177	0.18153	-3.64551	0.000266857	0.004203
ENSMUSG00000005540	15.3789	4.27224	1.17185	3.64574	0.000266627	0.00420287
ENSMUSG00000022881	1104.52	-0.607847	0.166649	-3.64747	0.000264839	0.00417816
ENSMUSG00000058897	39.7813	1.84645	0.50568	3.65141	0.000260806	0.00411796
ENSMUSG00000025757	1548.97	-0.573388	0.157014	-3.65182	0.000260384	0.00411472
ENSMUSG00000037216	139.105	1.04445	0.285988	3.65208	0.00026012	0.00411397
ENSMUSG00000027199	506.969	-0.661838	0.181077	-3.65501	0.000257174	0.00407078
ENSMUSG00000041268	7301.98	-0.523273	0.143128	-3.65598	0.000256197	0.0040587
ENSMUSG00000025386	5.60896	6.28093	1.71727	3.65751	0.000254679	0.00403802
ENSMUSG00000073946	13.516	4.62545	1.26454	3.65781	0.000254382	0.00403669
ENSMUSG00000021996	1587.05	-0.623136	0.170311	-3.65881	0.000253393	0.00402437
ENSMUSG00000044770	215.855	1.09704	0.299712	3.66032	0.0002519	0.00400401
ENSMUSG00000039533	765.604	-0.718717	0.196292	-3.66148	0.000250766	0.00399264
ENSMUSG00000064231	31.767	2.59752	0.709459	3.66126	0.000250974	0.00399264
ENSMUSG00000097347	121.619	1.58511	0.432915	3.66149	0.00025075	0.00399264
ENSMUSG00000010911	644.052	-0.571481	0.156017	-3.66294	0.000249333	0.00397654
ENSMUSG00000028483	1694.37	-0.524938	0.143281	-3.6637	0.000248594	0.00396808
ENSMUSG00000061436	1206.11	0.572001	0.156117	3.66392	0.000248385	0.00396808
ENSMUSG00000048490	2170.03	-0.608762	0.166118	-3.66464	0.000247684	0.00396023
ENSMUSG00000030754	6842.27	-0.606052	0.165356	-3.66514	0.000247205	0.00395591
ENSMUSG00000038279	2251.29	0.459878	0.125467	3.66534	0.000247014	0.00395591
ENSMUSG00000012042	16.1709	3.69587	1.00832	3.66537	0.000246985	0.00395591
ENSMUSG00000028525	1743.89	-0.632678	0.172563	-3.66635	0.000246033	0.00394767
ENSMUSG00000024072	728.823	-0.802725	0.218946	-3.66632	0.000246066	0.00394767
ENSMUSG00000019494	4218.68	-0.461962	0.125935	-3.66826	0.000244209	0.00392453
ENSMUSG00000101571	75.4563	1.18939	0.324181	3.6689	0.000243594	0.00391796
ENSMUSG00000038622	1351.83	-0.628764	0.171243	-3.67177	0.000240872	0.00387747
ENSMUSG00000028691	2668.34	-0.682066	0.185706	-3.67283	0.000239876	0.00386471
ENSMUSG00000021928	179.155	-0.918054	0.249949	-3.67296	0.000239758	0.00386471
ENSMUSG00000097868	22.7198	-2.45621	0.668684	-3.67319	0.00023954	0.00386471
ENSMUSG00000016637	1329.58	-0.54341	0.14791	-3.67393	0.000238849	0.00385801
ENSMUSG00000063511	7009.6	0.51103	0.139014	3.67611	0.000236816	0.00382842
ENSMUSG00000049932	984.266	0.734018	0.199629	3.67691	0.00023608	0.00381978
ENSMUSG00000040521	1128.92	0.547002	0.148707	3.67839	0.000234708	0.00380083
ENSMUSG00000029472	4732.26	-0.532682	0.144801	-3.67871	0.00023442	0.00379941
ENSMUSG00000041147	607.121	0.595696	0.161866	3.68018	0.000233065	0.00378068
ENSMUSG00000060961	381.957	-0.851224	0.231191	-3.68191	0.000231492	0.00375838
ENSMUSG00000041028	3239.43	-0.462384	0.125572	-3.68223	0.000231206	0.00375694
ENSMUSG00000027217	255.114	-0.891157	0.241912	-3.68381	0.00022977	0.00373682
ENSMUSG00000058317	1234.6	-0.509571	0.138192	-3.68743	0.000226535	0.00368736
ENSMUSG00000015961	2865.21	-0.610927	0.165645	-3.68816	0.000225878	0.00368272
ENSMUSG00000100417	11.3434	4.80903	1.30398	3.68796	0.000226055	0.00368272
ENSMUSG00000042035	906.195	-0.551525	0.149497	-3.68921	0.000224951	0.00367104
ENSMUSG00000031137	2792.46	-0.580241	0.157274	-3.68936	0.00022482	0.00367104
ENSMUSG00000018983	49.7527	1.45074	0.393212	3.68947	0.000224725	0.00367104
ENSMUSG00000028745	12581.8	-0.493341	0.13366	-3.691	0.000223373	0.00365473
ENSMUSG00000026585	12915.4	-0.505325	0.136886	-3.69157	0.000222878	0.00365404
ENSMUSG00000026339	1446.26	-0.502337	0.136083	-3.69141	0.000223017	0.00365404
ENSMUSG00000108348	496.157	-0.711247	0.192684	-3.69127	0.000223139	0.00365404
ENSMUSG00000064580	24.8709	2.27378	0.615741	3.69276	0.000221831	0.00364206
ENSMUSG00000033697	1153.94	0.547863	0.148352	3.693	0.000221628	0.00364188
ENSMUSG00000070822	474.955	0.642524	0.173917	3.69443	0.000220382	0.00362454
ENSMUSG00000015839	590.803	0.693224	0.187623	3.69477	0.000220087	0.00362283
ENSMUSG00000101773	11.4803	5.44315	1.47293	3.69546	0.00021949	0.00361999
ENSMUSG00000098299	22.1877	3.63816	0.984568	3.69519	0.000219723	0.00361999
ENSMUSG00000001496	58.257	2.11518	0.572381	3.6954	0.000219538	0.00361999
ENSMUSG00000044155	3048.75	-0.588255	0.159137	-3.69654	0.000218558	0.0036102
ENSMUSG00000008859	5604.21	-0.661054	0.178778	-3.69762	0.000217629	0.00359799
ENSMUSG00000024317	758.898	-0.680186	0.183932	-3.69802	0.000217284	0.00359799
ENSMUSG00000056426	25.1712	3.33202	0.901084	3.69779	0.000217485	0.00359799
ENSMUSG00000002055	1145.81	0.619623	0.167524	3.69872	0.000216688	0.00359184
ENSMUSG00000097031	61.8178	2.42837	0.656367	3.69972	0.000215836	0.00358083
ENSMUSG00000042258	321.288	3.23756	0.87494	3.70032	0.000215329	0.00357555
ENSMUSG00000020257	7252.45	-0.473263	0.127846	-3.70182	0.00021406	0.0035576
ENSMUSG00000024256	70.2824	-1.26335	0.34105	-3.70431	0.00021197	0.00352595
ENSMUSG00000031885	1212.09	-0.609068	0.16441	-3.70456	0.000211762	0.00352558
ENSMUSG00000082990	51.3146	1.60737	0.433789	3.70543	0.000211036	0.00351658
ENSMUSG00000114824	17.3155	4.23629	1.14319	3.70568	0.000210822	0.00351612
ENSMUSG00000086414	44.4365	2.24344	0.605311	3.70626	0.000210341	0.00351118
ENSMUSG00000038806	1763.92	0.533571	0.143941	3.70686	0.000209844	0.00350597
ENSMUSG00000047632	298.893	0.753931	0.203356	3.70745	0.000209353	0.00350085
ENSMUSG00000027175	1206.92	-0.60827	0.164051	-3.70781	0.000209059	0.00349902
ENSMUSG00000098519	15.7824	-2.90421	0.783169	-3.70827	0.000208677	0.0034957
ENSMUSG00000029247	8491.29	-0.55709	0.150212	-3.70868	0.000208344	0.00349321
ENSMUSG00000020802	6618.71	0.476737	0.128489	3.71034	0.000206985	0.0034735
ENSMUSG00000024534	2695.27	0.517587	0.139455	3.7115	0.000206034	0.00346114
ENSMUSG00000064872	640.891	2.33176	0.628259	3.71146	0.000206066	0.00346114
ENSMUSG00000040459	1421.36	0.607394	0.163617	3.7123	0.000205388	0.00345588
ENSMUSG00000020986	5344.42	-0.609326	0.164076	-3.71368	0.000204266	0.00344006
ENSMUSG00000021548	1722.02	-0.513013	0.13814	-3.71373	0.000204227	0.00344006
ENSMUSG00000031696	8786.81	-0.545121	0.146709	-3.71567	0.000202669	0.00341923
ENSMUSG00000062929	4292.16	-0.655819	0.176449	-3.71676	0.000201794	0.0034075
ENSMUSG00000004843	2093.55	-0.752022	0.202247	-3.71834	0.000200536	0.00338927
ENSMUSG00000088148	295.803	2.67447	0.718842	3.72052	0.00019881	0.00336309
ENSMUSG00000028949	1719.28	-0.551474	0.148156	-3.72226	0.000197445	0.0033459
ENSMUSG00000097204	32.5712	-1.97952	0.531837	-3.72204	0.000197617	0.0033459
ENSMUSG00000046058	1159.02	0.545079	0.146381	3.72371	0.000196319	0.00332986
ENSMUSG00000028194	3751.6	-0.48151	0.129218	-3.72633	0.000194289	0.00329839
ENSMUSG00000041124	2786.53	0.481533	0.129199	3.72708	0.000193712	0.00329154
ENSMUSG00000063229	6168.2	-0.619493	0.16617	-3.72806	0.000192958	0.00328166
ENSMUSG00000022105	2637.42	-0.54624	0.146495	-3.72871	0.00019246	0.00327713
ENSMUSG00000037771	127.084	1.27991	0.343266	3.72864	0.000192518	0.00327713
ENSMUSG00000020990	73.3605	-1.25633	0.3369	-3.7291	0.000192166	0.00327703
ENSMUSG00000031292	1232.13	-0.677878	0.181732	-3.7301	0.000191404	0.00326696
ENSMUSG00000011837	1053.45	0.53296	0.142879	3.73015	0.000191365	0.00326696
ENSMUSG00000055707	615.41	0.651664	0.174655	3.73115	0.00019061	0.00325928
ENSMUSG00000022913	890.837	-0.702351	0.188221	-3.73152	0.000190327	0.00325737
ENSMUSG00000047787	248.898	0.808348	0.216537	3.73307	0.000189161	0.00324034
ENSMUSG00000026556	798.858	0.57013	0.152623	3.73553	0.00018732	0.0032117
ENSMUSG00000114603	701.611	0.935736	0.250429	3.73652	0.000186581	0.00320194
ENSMUSG00000041037	2845.02	0.528529	0.14134	3.73941	0.000184452	0.00316827
ENSMUSG00000038451	68.3532	1.52593	0.407872	3.74119	0.000183151	0.00314877
ENSMUSG00000021375	740.75	0.587844	0.15679	3.74925	0.000177365	0.00305207
ENSMUSG00000020623	2670.42	-0.549016	0.146377	-3.7507	0.000176343	0.00303737
ENSMUSG00000019970	600.952	-0.609869	0.162596	-3.75082	0.000176257	0.00303737
ENSMUSG00000038046	489.217	0.757612	0.201993	3.75069	0.000176351	0.00303737
ENSMUSG00000019873	243.759	-0.926087	0.246553	-3.75614	0.000172555	0.00298011
ENSMUSG00000028389	716.176	0.616385	0.164092	3.75634	0.000172415	0.00298011
ENSMUSG00000097718	30.6269	-2.03747	0.542216	-3.75767	0.000171506	0.0029674
ENSMUSG00000105999	19.3415	4.01157	1.06702	3.7596	0.000170184	0.00294721
ENSMUSG00000064573	35.8706	2.15533	0.573275	3.75968	0.00017013	0.00294721
ENSMUSG00000023806	66.7293	-1.33666	0.355417	-3.76084	0.000169347	0.00293809
ENSMUSG00000021076	5652.39	-0.578507	0.153801	-3.76141	0.000168957	0.00293608
ENSMUSG00000002763	1372.18	0.752446	0.200053	3.76123	0.000169077	0.00293608
ENSMUSG00000030824	354.976	0.690084	0.183279	3.76521	0.000166411	0.0028951
ENSMUSG00000028496	3943.03	-0.5101	0.135465	-3.76555	0.000166183	0.00289378
ENSMUSG00000103828	5.53642	6.26819	1.66397	3.767	0.000165218	0.00287962
ENSMUSG00000088208	258.1	0.857693	0.227639	3.76778	0.000164705	0.00287331
ENSMUSG00000025885	494.424	-0.755061	0.200352	-3.76867	0.000164121	0.00286577
ENSMUSG00000028451	170.616	5.15021	1.36638	3.76924	0.000163742	0.00286179
ENSMUSG00000074576	460.733	0.655022	0.173768	3.76951	0.000163566	0.00286135
ENSMUSG00000027615	513.49	-0.755349	0.200355	-3.77006	0.000163208	0.00285773
ENSMUSG00000030867	730.985	0.699287	0.185469	3.77037	0.000163008	0.00285686
ENSMUSG00000039081	292.247	2.38848	0.633296	3.7715	0.000162266	0.00284649
ENSMUSG00000050587	274.761	-0.890005	0.235966	-3.77175	0.000162104	0.00284627
ENSMUSG00000055782	854.579	0.609451	0.161572	3.772	0.000161942	0.00284606
ENSMUSG00000004446	385.279	-0.767033	0.203319	-3.77256	0.000161582	0.00284237
ENSMUSG00000028184	1582.92	-0.508941	0.134897	-3.77281	0.000161422	0.00284219
ENSMUSG00000056367	686.078	-0.690587	0.183025	-3.77318	0.00016118	0.00284057
ENSMUSG00000025777	3077.13	-0.553589	0.146691	-3.77386	0.000160744	0.00283553
ENSMUSG00000003423	1203.75	-0.570919	0.15126	-3.77442	0.00016038	0.00283173
ENSMUSG00000064367	567.63	2.87288	0.761028	3.775	0.000160009	0.00282783
ENSMUSG00000020515	2759.22	-0.629266	0.166641	-3.77618	0.00015925	0.00281703
ENSMUSG00000026753	3879.09	-0.598163	0.158352	-3.77743	0.000158456	0.00280561
ENSMUSG00000100182	18.5883	3.87518	1.02549	3.77884	0.000157562	0.00279237
ENSMUSG00000090553	2316.95	-0.536473	0.141841	-3.78221	0.00015544	0.00275735
ENSMUSG00000050953	599.064	-1.00136	0.264728	-3.78259	0.000155204	0.00275575
ENSMUSG00000031575	5145.72	-0.47408	0.125283	-3.78407	0.000154282	0.00274195
ENSMUSG00000028692	7792	-0.47249	0.124711	-3.78869	0.000151443	0.00269401
ENSMUSG00000050071	946.224	-0.582198	0.153659	-3.7889	0.000151317	0.00269401
ENSMUSG00000029538	2752.16	-0.552061	0.145689	-3.78932	0.000151058	0.00269221
ENSMUSG00000026893	288.659	-0.760952	0.20068	-3.79187	0.00014952	0.0026673
ENSMUSG00000106248	197.794	0.973825	0.256794	3.79224	0.000149294	0.00266579
ENSMUSG00000061524	787.83	0.772817	0.203715	3.79362	0.000148468	0.00265353
ENSMUSG00000088854	12.2149	3.67127	0.967608	3.79417	0.000148139	0.00265015
ENSMUSG00000055675	244.045	0.759285	0.200094	3.79464	0.000147857	0.0026476
ENSMUSG00000021596	335.376	-1.01556	0.267614	-3.79486	0.000147728	0.0026476
ENSMUSG00000074863	376.667	-0.724502	0.190897	-3.79526	0.00014749	0.00264602
ENSMUSG00000042079	376.717	0.886228	0.233444	3.79632	0.000146862	0.00263725
ENSMUSG00000063887	345.813	-0.875874	0.230701	-3.79658	0.000146704	0.00263692
ENSMUSG00000006585	672.328	0.72909	0.192017	3.797	0.000146458	0.002635
ENSMUSG00000029034	1256.51	-0.555191	0.146153	-3.79869	0.000145463	0.00261958
ENSMUSG00000005232	21.3418	3.96354	1.04327	3.79915	0.000145192	0.00261718
ENSMUSG00000039253	1292.15	0.573771	0.15101	3.79955	0.000144956	0.00261542
ENSMUSG00000030265	2964.4	-0.662919	0.174456	-3.79992	0.000144745	0.0026141
ENSMUSG00000039361	6253.42	-0.541675	0.142522	-3.80064	0.000144324	0.00260898
ENSMUSG00000063297	277.839	-0.983357	0.258573	-3.80302	0.000142942	0.00258645
ENSMUSG00000065924	10.3418	4.28777	1.12725	3.80374	0.000142527	0.00258142
ENSMUSG00000020108	4065.73	0.62076	0.163051	3.80715	0.000140576	0.00254852
ENSMUSG00000036766	710.697	0.596954	0.156763	3.80801	0.000140087	0.00254208
ENSMUSG00000027498	2138.73	0.559376	0.146829	3.80971	0.000139129	0.00252712
ENSMUSG00000020528	1898.09	-0.662192	0.173524	-3.81614	0.000135556	0.00246458
ENSMUSG00000066129	402.06	0.94192	0.246803	3.81648	0.000135368	0.00246352
ENSMUSG00000022940	137.272	-1.20888	0.316736	-3.81668	0.000135258	0.00246352
ENSMUSG00000021774	1159.88	-0.534882	0.140098	-3.81792	0.00013458	0.00245388
ENSMUSG00000026547	2079.42	-0.486589	0.127397	-3.81947	0.000133739	0.00244089
ENSMUSG00000025487	7516.98	-0.49095	0.128526	-3.81984	0.00013354	0.00243961
ENSMUSG00000016541	27826.8	-0.50676	0.132638	-3.82061	0.000133121	0.0024343
ENSMUSG00000064030	853.387	0.831988	0.21773	3.8212	0.000132805	0.00243087
ENSMUSG00000032564	726.949	-0.726386	0.1899	-3.82509	0.000130725	0.00239512
ENSMUSG00000057098	457.57	2.27156	0.593443	3.82777	0.000129311	0.00237149
ENSMUSG00000000399	3140.48	-0.608641	0.158962	-3.82884	0.000128748	0.00236345
ENSMUSG00000114961	15.2771	3.62129	0.945545	3.82984	0.000128225	0.00235613
ENSMUSG00000074476	597.685	0.720137	0.187968	3.83116	0.000127538	0.00234667
ENSMUSG00000041895	395.817	-0.815197	0.212786	-3.83107	0.000127586	0.00234667
ENSMUSG00000037366	184.966	-0.897806	0.234152	-3.83428	0.00012593	0.00232072
ENSMUSG00000019763	214.917	-0.97796	0.254992	-3.83526	0.000125433	0.00231381
ENSMUSG00000030704	4067.66	-0.64854	0.168866	-3.84057	0.000122751	0.00226652
ENSMUSG00000027890	152.42	-0.989641	0.257545	-3.8426	0.00012174	0.00225006
ENSMUSG00000054226	781.511	-0.645701	0.168006	-3.84331	0.000121384	0.00224566
ENSMUSG00000071658	2011.53	-0.693283	0.180309	-3.84496	0.00012057	0.00223278
ENSMUSG00000033577	1474.88	-0.505929	0.131473	-3.84816	0.000119008	0.00220601
ENSMUSG00000041720	5160.09	-0.517024	0.134329	-3.84894	0.000118631	0.00220117
ENSMUSG00000032300	267.424	0.807589	0.209788	3.84955	0.000118337	0.00219929
ENSMUSG00000040569	44.6751	-1.98041	0.514473	-3.84939	0.000118414	0.00219929
ENSMUSG00000024905	373.862	5.66305	1.47074	3.85046	0.000117895	0.00219396
ENSMUSG00000064584	10.2899	4.22828	1.0981	3.85054	0.000117857	0.00219396
ENSMUSG00000065617	690.724	3.18674	0.827274	3.8521	0.000117111	0.00218366
ENSMUSG00000017288	3257.4	-0.482406	0.125021	-3.85861	0.000114035	0.00212838
ENSMUSG00000020152	10571.7	-0.54121	0.140151	-3.86162	0.000112637	0.00210437
ENSMUSG00000024558	430.805	-0.748068	0.193638	-3.86323	0.000111897	0.0020926
ENSMUSG00000057614	3921.48	-0.700824	0.181365	-3.86416	0.000111472	0.00208671
ENSMUSG00000028630	959.045	-0.60025	0.155336	-3.86419	0.000111457	0.00208671
ENSMUSG00000075028	465.505	0.677039	0.175168	3.86508	0.000111054	0.00208301
ENSMUSG00000116114	32.3436	3.39819	0.878991	3.86602	0.000110628	0.00207706
ENSMUSG00000002741	2991.81	-0.566686	0.146527	-3.86745	0.000109979	0.00206694
ENSMUSG00000024608	4709.24	-0.60288	0.155859	-3.86812	0.000109677	0.00206331
ENSMUSG00000035107	182.784	0.844478	0.218275	3.86886	0.000109345	0.00205909
ENSMUSG00000029516	1126.71	0.75672	0.195568	3.86935	0.000109125	0.002057
ENSMUSG00000021087	9510.59	-0.565377	0.145994	-3.8726	0.000107681	0.00203179
ENSMUSG00000029071	301.11	0.787785	0.203422	3.87267	0.00010765	0.00203179
ENSMUSG00000047828	21.9448	3.59155	0.926938	3.87463	0.000106786	0.00201892
ENSMUSG00000112935	7.31274	6.66507	1.71985	3.87538	0.000106457	0.00201472
[truncated: 1,001 more rows]
