# Supplementary material for: Distinct roles of Fto and Mettl3 in controlling development of the cerebral cortex through transcriptional and translational regulations
Source: Cell Death Dis. 2021 Jul 14;12(7):700. doi: 10.1038/s41419-021-03992-2 (PMC8280107; doi:10.1038/s41419-021-03992-2)
Supplement: Supplementary file 10 — Supplementary Table S9 [file 41419_2021_3992_MOESM10_ESM.xlsx]

## Sheet: Fig4D KEGG_M_RIBO_DIFF 
KEGG_A_class	KEGG_B_class	Pathway	out (946)	All (8154)	Pvalue	Qvalue	Pathway ID	Genes	K_IDs
Metabolism	Energy metabolism	Oxidative phosphorylation	36	136	1.1731e-06	0.000184222	ko00190	ENSMUSG00000000088;ENSMUSG00000000399;ENSMUSG00000004285;ENSMUSG00000005510;ENSMUSG00000006057;ENSMUSG00000006273;ENSMUSG00000013160;ENSMUSG00000014294;ENSMUSG00000016252;ENSMUSG00000018770;ENSMUSG00000019302;ENSMUSG00000020163;ENSMUSG00000021577;ENSMUSG00000022450;ENSMUSG00000022890;ENSMUSG00000022956;ENSMUSG00000024099;ENSMUSG00000024403;ENSMUSG00000025428;ENSMUSG00000025651;ENSMUSG00000026032;…	K02264+K03953+K02151+K03936+K02128+K02147+K02146+K03946+K02135+K02128+K02154+K00420+K00234+K03950+K02131+K02137+K03943+K02152+K02132+K00414+K03959+K03952+K03938+K00415+K11725+K02270+K03661+K02144+K11353+K03942+K00418+K02145+K02128+K03879+K03881+K03883
Cellular Processes	Cell growth and death	Cell cycle	34	125	1.18091e-06	0.000184222	ko04110	ENSMUSG00000000184;ENSMUSG00000002297;ENSMUSG00000002603;ENSMUSG00000006728;ENSMUSG00000014355;ENSMUSG00000016477;ENSMUSG00000017499;ENSMUSG00000018983;ENSMUSG00000020235;ENSMUSG00000020687;ENSMUSG00000020849;ENSMUSG00000021548;ENSMUSG00000022105;ENSMUSG00000022285;ENSMUSG00000022672;ENSMUSG00000022812;ENSMUSG00000023067;ENSMUSG00000026842;ENSMUSG00000028551;ENSMUSG00000029012;ENSMUSG00000029472;…	K10151+K06629+K13375+K02089+K03348+K06620+K02213+K09389+K03364+K03350+K06630+K06634+K06618+K16197+K06642+K03083+K06625+K06619+K06622+K02607+K03352+K06631+K16332+K04728+K02091+K05868+K02541+K02365+K04451+K03359+K02180+K04503+K16197+K06623
Organismal Systems	Development	Axon guidance	42	176	3.03745e-06	0.000315895	ko04360	ENSMUSG00000000001;ENSMUSG00000001847;ENSMUSG00000006699;ENSMUSG00000009376;ENSMUSG00000018012;ENSMUSG00000019843;ENSMUSG00000020902;ENSMUSG00000021816;ENSMUSG00000022048;ENSMUSG00000022231;ENSMUSG00000022812;ENSMUSG00000022995;ENSMUSG00000023411;ENSMUSG00000025020;ENSMUSG00000025085;ENSMUSG00000025810;ENSMUSG00000026235;ENSMUSG00000026842;ENSMUSG00000027544;ENSMUSG00000027748;ENSMUSG00000027852;…	K04630+K04392+K04393+K05099+K07861+K05703+K06843+K04348+K07528+K06841+K03083+K05746+K17334+K06838+K07520+K06724+K05105+K06619+K17332+K04967+K07828+K05111+K02649+K06840+K18952+K07529+K06820+K07827+K04409+K05463+K05766+K02649+K04968+K07523+K02677+K06841+K06754+K04630+K04515+K05765+K04371+K04371
Human Diseases	Neurodegenerative diseases	Parkinson disease	36	146	6.98723e-06	0.000545004	ko05012	ENSMUSG00000000001;ENSMUSG00000000088;ENSMUSG00000000214;ENSMUSG00000000399;ENSMUSG00000001924;ENSMUSG00000005510;ENSMUSG00000006057;ENSMUSG00000014294;ENSMUSG00000016252;ENSMUSG00000018770;ENSMUSG00000020163;ENSMUSG00000020794;ENSMUSG00000021577;ENSMUSG00000021771;ENSMUSG00000022450;ENSMUSG00000022890;ENSMUSG00000022956;ENSMUSG00000024099;ENSMUSG00000024534;ENSMUSG00000025428;ENSMUSG00000025651;…	K04630+K02264+K00501+K03953+K03178+K03936+K02128+K03946+K02135+K02128+K00420+K10575+K00234+K15040+K03950+K02131+K02137+K03943+K04558+K02132+K00414+K03959+K03952+K03938+K00415+K02187+K02270+K11353+K03942+K04552+K00418+K04630+K02128+K03879+K03881+K03883
Organismal Systems	Nervous system	Long-term depression	20	61	9.39725e-06	0.000586388	ko04730	ENSMUSG00000000001;ENSMUSG00000007564;ENSMUSG00000009630;ENSMUSG00000020349;ENSMUSG00000020524;ENSMUSG00000027523;ENSMUSG00000027852;ENSMUSG00000028005;ENSMUSG00000030102;ENSMUSG00000030265;ENSMUSG00000031748;ENSMUSG00000033910;ENSMUSG00000034781;ENSMUSG00000042228;ENSMUSG00000050965;ENSMUSG00000051177;ENSMUSG00000052920;ENSMUSG00000057614;ENSMUSG00000063065;ENSMUSG00000063358	K04630+K03456+K04382+K04382+K05197+K04632+K07828+K12319+K04958+K07827+K04534+K12318+K04635+K05854+K02677+K05858+K07376+K04630+K04371+K04371
Human Diseases	Cancers	Pancreatic cancer	23	77	1.19086e-05	0.000619248	ko05212	ENSMUSG00000001847;ENSMUSG00000002603;ENSMUSG00000006699;ENSMUSG00000006728;ENSMUSG00000008859;ENSMUSG00000016477;ENSMUSG00000018012;ENSMUSG00000018983;ENSMUSG00000019699;ENSMUSG00000022105;ENSMUSG00000023067;ENSMUSG00000024096;ENSMUSG00000027695;ENSMUSG00000028163;ENSMUSG00000028698;ENSMUSG00000030265;ENSMUSG00000040274;ENSMUSG00000041147;ENSMUSG00000041417;ENSMUSG00000059552;ENSMUSG00000063065;…	K04392+K13375+K04393+K02089+K07834+K06620+K07861+K09389+K04456+K06618+K06625+K08773+K01115+K02580+K02649+K07827+K02091+K08775+K02649+K04451+K04371+K04371+K04503
Cellular Processes	Cell growth and death	Cellular senescence	41	182	1.78776e-05	0.000796829	ko04218	ENSMUSG00000000184;ENSMUSG00000001517;ENSMUSG00000002603;ENSMUSG00000006728;ENSMUSG00000014956;ENSMUSG00000016477;ENSMUSG00000017861;ENSMUSG00000018983;ENSMUSG00000019699;ENSMUSG00000020380;ENSMUSG00000020427;ENSMUSG00000020623;ENSMUSG00000021771;ENSMUSG00000021816;ENSMUSG00000022105;ENSMUSG00000023067;ENSMUSG00000023411;ENSMUSG00000024942;ENSMUSG00000027544;ENSMUSG00000027804;ENSMUSG00000027852;…	K10151+K09406+K13375+K02089+K06269+K06620+K21769+K09389+K04456+K10866+K10138+K04433+K15040+K04348+K06618+K06625+K17334+K01367+K17332+K05864+K07828+K02580+K02649+K07208+K04958+K07827+K16332+K02678+K04728+K02091+K06269+K02649+K05868+K09408+K04441+K10752+K04451+K08826+K04371+K04371+K04503
Human Diseases	Cancers	Renal cell carcinoma	21	69	2.06643e-05	0.000805907	ko05211	ENSMUSG00000001847;ENSMUSG00000002603;ENSMUSG00000004895;ENSMUSG00000006699;ENSMUSG00000009376;ENSMUSG00000019699;ENSMUSG00000023067;ENSMUSG00000026526;ENSMUSG00000027852;ENSMUSG00000028698;ENSMUSG00000030265;ENSMUSG00000030774;ENSMUSG00000032035;ENSMUSG00000035105;ENSMUSG00000039844;ENSMUSG00000041417;ENSMUSG00000052684;ENSMUSG00000063065;ENSMUSG00000063358;ENSMUSG00000068798;ENSMUSG00000079658	K04392+K13375+K13105+K04393+K05099+K04456+K06625+K01679+K07828+K02649+K07827+K04409+K02678+K09592+K06277+K02649+K04448+K04371+K04371+K04353+K03872
Genetic Information Processing	Translation	Ribosome	33	136	2.38884e-05	0.000828131	ko03010	ENSMUSG00000007892;ENSMUSG00000008668;ENSMUSG00000008682;ENSMUSG00000016833;ENSMUSG00000019710;ENSMUSG00000020460;ENSMUSG00000023939;ENSMUSG00000024414;ENSMUSG00000024608;ENSMUSG00000024683;ENSMUSG00000025362;ENSMUSG00000028081;ENSMUSG00000028140;ENSMUSG00000028861;ENSMUSG00000030611;ENSMUSG00000030744;ENSMUSG00000031320;ENSMUSG00000032215;ENSMUSG00000032563;ENSMUSG00000035772;ENSMUSG00000037563;…	K02942+K02964+K02866+K02963+K02895+K02977+K02874+K02899+K02955+K02878+K02976+K02984+K02939+K02956+K02948+K02985+K02987+K02896+K02906+K02967+K02960+K02870+K02891+K02950+K02905+K02916+K02912+K02920+K02917+K02958+K02941+K02910+K02928
Organismal Systems	Endocrine system	Thyroid hormone signaling pathway	29	117	4.8427e-05	0.00151092	ko04919	ENSMUSG00000007097;ENSMUSG00000007682;ENSMUSG00000015843;ENSMUSG00000019699;ENSMUSG00000021196;ENSMUSG00000022812;ENSMUSG00000026173;ENSMUSG00000026576;ENSMUSG00000026799;ENSMUSG00000026923;ENSMUSG00000027852;ENSMUSG00000028698;ENSMUSG00000028945;ENSMUSG00000029580;ENSMUSG00000030235;ENSMUSG00000030265;ENSMUSG00000033965;ENSMUSG00000038622;ENSMUSG00000041417;ENSMUSG00000050965;ENSMUSG00000051177;…	K01539+K17904+K08526+K04456+K00850+K03083+K05857+K01540+K15170+K02599+K07828+K02649+K07208+K05692+K08747+K07827+K08231+K15143+K02649+K02677+K05858+K15162+K04451+K05692+K04371+K04371+K04503+K07754+K15162
Human Diseases	Cancers	Non-small cell lung cancer	20	68	5.59053e-05	0.00158568	ko05223	ENSMUSG00000004043;ENSMUSG00000006728;ENSMUSG00000015843;ENSMUSG00000016477;ENSMUSG00000017491;ENSMUSG00000018983;ENSMUSG00000019699;ENSMUSG00000022105;ENSMUSG00000023067;ENSMUSG00000027852;ENSMUSG00000028698;ENSMUSG00000030265;ENSMUSG00000040274;ENSMUSG00000041417;ENSMUSG00000048756;ENSMUSG00000050965;ENSMUSG00000059552;ENSMUSG00000063065;ENSMUSG00000063358;ENSMUSG00000070348	K11223+K02089+K08526+K06620+K08528+K09389+K04456+K06618+K06625+K07828+K02649+K07827+K02091+K02649+K09408+K02677+K04451+K04371+K04371+K04503
Organismal Systems	Environmental adaptation	Thermogenesis	47	233	8.92941e-05	0.00232165	ko04714	ENSMUSG00000000088;ENSMUSG00000000399;ENSMUSG00000005510;ENSMUSG00000006057;ENSMUSG00000007880;ENSMUSG00000014294;ENSMUSG00000016252;ENSMUSG00000017188;ENSMUSG00000018770;ENSMUSG00000020163;ENSMUSG00000021577;ENSMUSG00000022450;ENSMUSG00000022890;ENSMUSG00000022956;ENSMUSG00000024099;ENSMUSG00000024921;ENSMUSG00000025428;ENSMUSG00000025651;ENSMUSG00000026032;ENSMUSG00000026895;ENSMUSG00000027523;…	K02264+K03953+K03936+K02128+K11653+K03946+K02135+K18175+K02128+K00420+K00234+K03950+K02131+K02137+K03943+K11647+K02132+K00414+K03959+K03952+K04632+K07828+K03938+K07208+K11650+K05692+K07827+K00415+K01897+K04362+K02270+K15109+K11353+K03942+K07199+K22410+K04277+K00418+K07376+K04441+K22411+K02128+K05692+K03879+K03881+K03883+K11653
Human Diseases	Endocrine and metabolic diseases	Non-alcoholic fatty liver disease (NAFLD)	34	152	0.000106109	0.00254661	ko04932	ENSMUSG00000000088;ENSMUSG00000000399;ENSMUSG00000001847;ENSMUSG00000002108;ENSMUSG00000002603;ENSMUSG00000004446;ENSMUSG00000005510;ENSMUSG00000006699;ENSMUSG00000014294;ENSMUSG00000019699;ENSMUSG00000020163;ENSMUSG00000020538;ENSMUSG00000021577;ENSMUSG00000022450;ENSMUSG00000022812;ENSMUSG00000022878;ENSMUSG00000024099;ENSMUSG00000025651;ENSMUSG00000026032;ENSMUSG00000026457;ENSMUSG00000026895;…	K02264+K03953+K04392+K08536+K13375+K04726+K03936+K04393+K03946+K04456+K00420+K07197+K00234+K03950+K03083+K07296+K03943+K00414+K03959+K07297+K03952+K02580+K03938+K02649+K07297+K00415+K02187+K02270+K11353+K03942+K07199+K02649+K00418+K04448
Human Diseases	Cancers	Chronic myeloid leukemia	21	77	0.000123409	0.00275025	ko05220	ENSMUSG00000002603;ENSMUSG00000004043;ENSMUSG00000006728;ENSMUSG00000016477;ENSMUSG00000018983;ENSMUSG00000019699;ENSMUSG00000020312;ENSMUSG00000021448;ENSMUSG00000022105;ENSMUSG00000023067;ENSMUSG00000026842;ENSMUSG00000027852;ENSMUSG00000028163;ENSMUSG00000028698;ENSMUSG00000030265;ENSMUSG00000040274;ENSMUSG00000041417;ENSMUSG00000059552;ENSMUSG00000063065;ENSMUSG00000063358;ENSMUSG00000070348	K13375+K11223+K02089+K06620+K09389+K04456+K17447+K17448+K06618+K06625+K06619+K07828+K02580+K02649+K07827+K02091+K02649+K04451+K04371+K04371+K04503
Human Diseases	Cancers	Glioma	20	73	0.000166115	0.00329849	ko05214	ENSMUSG00000006728;ENSMUSG00000016477;ENSMUSG00000018983;ENSMUSG00000019699;ENSMUSG00000020312;ENSMUSG00000021448;ENSMUSG00000022105;ENSMUSG00000023067;ENSMUSG00000024620;ENSMUSG00000027852;ENSMUSG00000028698;ENSMUSG00000030265;ENSMUSG00000040274;ENSMUSG00000041417;ENSMUSG00000050965;ENSMUSG00000057897;ENSMUSG00000059552;ENSMUSG00000063065;ENSMUSG00000063358;ENSMUSG00000070348	K02089+K06620+K09389+K04456+K17447+K17448+K06618+K06625+K05089+K07828+K02649+K07827+K02091+K02649+K02677+K04515+K04451+K04371+K04371+K04503
Organismal Systems	Nervous system	Dopaminergic synapse	31	137	0.000169153	0.00329849	ko04728	ENSMUSG00000000001;ENSMUSG00000000214;ENSMUSG00000000326;ENSMUSG00000007564;ENSMUSG00000009630;ENSMUSG00000014956;ENSMUSG00000019699;ENSMUSG00000020182;ENSMUSG00000020349;ENSMUSG00000020524;ENSMUSG00000021051;ENSMUSG00000021816;ENSMUSG00000022812;ENSMUSG00000025037;ENSMUSG00000027523;ENSMUSG00000029064;ENSMUSG00000029713;ENSMUSG00000030102;ENSMUSG00000031748;ENSMUSG00000032766;ENSMUSG00000040385;…	K04630+K00501+K00545+K03456+K04382+K06269+K04456+K01593+K04382+K05197+K11584+K04348+K03083+K00274+K04632+K04536+K04537+K04958+K04534+K04546+K06269+K11583+K02677+K05858+K04441+K02296+K04630+K04515+K15494+K04540+K10396
Genetic Information Processing	Translation	mRNA surveillance pathway	24	96	0.000184353	0.00338342	ko03015	ENSMUSG00000007564;ENSMUSG00000009535;ENSMUSG00000009630;ENSMUSG00000014956;ENSMUSG00000019977;ENSMUSG00000020257;ENSMUSG00000020349;ENSMUSG00000021051;ENSMUSG00000022283;ENSMUSG00000023118;ENSMUSG00000024360;ENSMUSG00000025134;ENSMUSG00000027079;ENSMUSG00000027498;ENSMUSG00000028330;ENSMUSG00000031754;ENSMUSG00000036992;ENSMUSG00000040385;ENSMUSG00000042275;ENSMUSG00000043154;ENSMUSG00000053536;…	K03456+K00565+K04382+K06269+K14416+K14962+K04382+K11584+K13126+K06100+K03265+K12881+K14399+K14406+K12882+K14397+K14285+K06269+K06965+K11583+K14407+K14403+K12881+K14294
Human Diseases	Neurodegenerative diseases	Alzheimer disease	37	177	0.000234607	0.00377292	ko05010	ENSMUSG00000000088;ENSMUSG00000000399;ENSMUSG00000004446;ENSMUSG00000005510;ENSMUSG00000006057;ENSMUSG00000014294;ENSMUSG00000016252;ENSMUSG00000018770;ENSMUSG00000020163;ENSMUSG00000021577;ENSMUSG00000021816;ENSMUSG00000022450;ENSMUSG00000022812;ENSMUSG00000022890;ENSMUSG00000022956;ENSMUSG00000024099;ENSMUSG00000024758;ENSMUSG00000024942;ENSMUSG00000025428;ENSMUSG00000025651;ENSMUSG00000026032;…	K02264+K03953+K04726+K03936+K02128+K03946+K02135+K02128+K00420+K00234+K04348+K03950+K03083+K02131+K02137+K03943+K20723+K01367+K02132+K00414+K03959+K03952+K03938+K04958+K00415+K02187+K04532+K02270+K11353+K03942+K00418+K05858+K04963+K00134+K02128+K04371+K04371
Human Diseases	Cardiovascular diseases	Fluid shear stress and atherosclerosis	32	146	0.000249286	0.00377292	ko05418	ENSMUSG00000000058;ENSMUSG00000001847;ENSMUSG00000004032;ENSMUSG00000005583;ENSMUSG00000007655;ENSMUSG00000015839;ENSMUSG00000017009;ENSMUSG00000018012;ENSMUSG00000019699;ENSMUSG00000020592;ENSMUSG00000020623;ENSMUSG00000020738;ENSMUSG00000025068;ENSMUSG00000026021;ENSMUSG00000027890;ENSMUSG00000028163;ENSMUSG00000028284;ENSMUSG00000028367;ENSMUSG00000028698;ENSMUSG00000029053;ENSMUSG00000029580;…	K12958+K04392+K00799+K04454+K06278+K05638+K16338+K07861+K04456+K06257+K04433+K12160+K00799+K12160+K00799+K02580+K04427+K03671+K02649+K18952+K05692+K04430+K06490+K00799+K02649+K04448+K04441+K02161+K04463+K04451+K13596+K05692
Human Diseases	Cancers	Hepatocellular carcinoma	37	178	0.000264001	0.00377292	ko05225	ENSMUSG00000002603;ENSMUSG00000004032;ENSMUSG00000006728;ENSMUSG00000007880;ENSMUSG00000009376;ENSMUSG00000015839;ENSMUSG00000016477;ENSMUSG00000018983;ENSMUSG00000019699;ENSMUSG00000020312;ENSMUSG00000021448;ENSMUSG00000022105;ENSMUSG00000022812;ENSMUSG00000023067;ENSMUSG00000023883;ENSMUSG00000024921;ENSMUSG00000025068;ENSMUSG00000027852;ENSMUSG00000027890;ENSMUSG00000028698;ENSMUSG00000028949;…	K13375+K00799+K02089+K11653+K05099+K05638+K06620+K09389+K04456+K17447+K17448+K06618+K03083+K06625+K22197+K11647+K00799+K07828+K00799+K02649+K11650+K02353+K05692+K07827+K02091+K00799+K02649+K02235+K02677+K04490+K04451+K05692+K04371+K04371+K11653+K04503+K03069
Environmental Information Processing	Signal transduction	AMPK signaling pathway	29	128	0.000265332	0.00377292	ko04152	ENSMUSG00000003037;ENSMUSG00000005232;ENSMUSG00000007564;ENSMUSG00000009630;ENSMUSG00000019699;ENSMUSG00000020349;ENSMUSG00000020538;ENSMUSG00000020671;ENSMUSG00000021051;ENSMUSG00000021196;ENSMUSG00000021670;ENSMUSG00000022878;ENSMUSG00000025153;ENSMUSG00000025203;ENSMUSG00000025648;ENSMUSG00000026027;ENSMUSG00000026457;ENSMUSG00000028284;ENSMUSG00000028698;ENSMUSG00000028945;ENSMUSG00000030168;…	K07901+K01084+K03456+K04382+K04456+K04382+K07197+K07903+K11584+K00850+K00021+K07296+K00665+K00507+K19030+K17532+K07297+K04427+K02649+K07208+K07297+K00507+K07199+K02649+K11583+K07877+K09408+K08271+K04503
Cellular Processes	Transport and catabolism	Autophagy - other eukaryotes	12	34	0.000266039	0.00377292	ko04136	ENSMUSG00000009630;ENSMUSG00000018567;ENSMUSG00000020349;ENSMUSG00000022663;ENSMUSG00000028550;ENSMUSG00000030314;ENSMUSG00000031221;ENSMUSG00000033124;ENSMUSG00000033628;ENSMUSG00000035086;ENSMUSG00000038160;ENSMUSG00000041895	K04382+K08341+K04382+K08343+K08342+K08337+K17606+K17907+K00914+K08334+K08339+K17908
Organismal Systems	Immune system	B cell receptor signaling pathway	19	71	0.000334409	0.00453633	ko04662	ENSMUSG00000001847;ENSMUSG00000018012;ENSMUSG00000019699;ENSMUSG00000021816;ENSMUSG00000022812;ENSMUSG00000027544;ENSMUSG00000027852;ENSMUSG00000028159;ENSMUSG00000028163;ENSMUSG00000028698;ENSMUSG00000030265;ENSMUSG00000032737;ENSMUSG00000033721;ENSMUSG00000036526;ENSMUSG00000041417;ENSMUSG00000042228;ENSMUSG00000052684;ENSMUSG00000063065;ENSMUSG00000063358	K04392+K07861+K04456+K04348+K03083+K17332+K07828+K12229+K02580+K02649+K07827+K15909+K05730+K07367+K02649+K05854+K04448+K04371+K04371
Human Diseases	Drug resistance	Endocrine resistance	23	95	0.000411793	0.00499707	ko01522	ENSMUSG00000006728;ENSMUSG00000014773;ENSMUSG00000016477;ENSMUSG00000018983;ENSMUSG00000019699;ENSMUSG00000020312;ENSMUSG00000021448;ENSMUSG00000022105;ENSMUSG00000023067;ENSMUSG00000026923;ENSMUSG00000027523;ENSMUSG00000027852;ENSMUSG00000028551;ENSMUSG00000028698;ENSMUSG00000030265;ENSMUSG00000041417;ENSMUSG00000052684;ENSMUSG00000053137;ENSMUSG00000057329;ENSMUSG00000059552;ENSMUSG00000063065;…	K02089+K06051+K06620+K09389+K04456+K17447+K17448+K06618+K06625+K02599+K04632+K07828+K06622+K02649+K07827+K02649+K04448+K04441+K02161+K04451+K04371+K04371+K04503
Organismal Systems	Nervous system	Retrograde endocannabinoid signaling	32	150	0.000416155	0.00499707	ko04723	ENSMUSG00000000001;ENSMUSG00000000399;ENSMUSG00000000560;ENSMUSG00000005510;ENSMUSG00000007653;ENSMUSG00000014294;ENSMUSG00000020524;ENSMUSG00000022450;ENSMUSG00000024099;ENSMUSG00000026032;ENSMUSG00000026895;ENSMUSG00000028648;ENSMUSG00000029064;ENSMUSG00000029212;ENSMUSG00000029713;ENSMUSG00000030102;ENSMUSG00000031748;ENSMUSG00000032766;ENSMUSG00000036199;ENSMUSG00000037771;ENSMUSG00000037916;…	K04630+K03953+K05175+K03936+K05181+K03946+K05197+K03950+K03943+K03959+K03952+K03938+K04536+K05181+K04537+K04958+K04534+K04546+K11353+K15015+K03942+K04277+K02677+K05858+K04441+K04630+K04371+K04371+K03879+K03881+K03883+K04540
Human Diseases	Neurodegenerative diseases	Huntington disease	39	195	0.000416423	0.00499707	ko05016	ENSMUSG00000000088;ENSMUSG00000000399;ENSMUSG00000002957;ENSMUSG00000005198;ENSMUSG00000005510;ENSMUSG00000006057;ENSMUSG00000006930;ENSMUSG00000014294;ENSMUSG00000016252;ENSMUSG00000018770;ENSMUSG00000020163;ENSMUSG00000021577;ENSMUSG00000021771;ENSMUSG00000022450;ENSMUSG00000022841;ENSMUSG00000022890;ENSMUSG00000022956;ENSMUSG00000024099;ENSMUSG00000025428;ENSMUSG00000025651;ENSMUSG00000026032;…	K02264+K03953+K11824+K03006+K03936+K02128+K04647+K03946+K02135+K02128+K00420+K00234+K15040+K03950+K11826+K02131+K02137+K03943+K02132+K00414+K03959+K03952+K03938+K03010+K04958+K00415+K02187+K02270+K03014+K11825+K11353+K03942+K10411+K00418+K04646+K05858+K04451+K11824+K02128
Cellular Processes	Cellular community - eukaryotes	Adherens junction	19	73	0.000490237	0.00566496	ko04520	ENSMUSG00000000127;ENSMUSG00000001847;ENSMUSG00000006699;ENSMUSG00000009376;ENSMUSG00000018012;ENSMUSG00000019843;ENSMUSG00000022656;ENSMUSG00000024387;ENSMUSG00000028284;ENSMUSG00000029580;ENSMUSG00000031565;ENSMUSG00000034101;ENSMUSG00000036825;ENSMUSG00000044573;ENSMUSG00000055799;ENSMUSG00000062825;ENSMUSG00000063065;ENSMUSG00000063358;ENSMUSG00000074698	K08889+K04392+K04393+K05099+K07861+K05703+K06592+K03115+K04427+K05692+K04362+K05690+K06085+K14394+K04490+K05692+K04371+K04371+K03097
Human Diseases	Infectious diseases	Hepatitis B	31	146	0.000554335	0.00617687	ko05161	ENSMUSG00000002603;ENSMUSG00000003184;ENSMUSG00000004043;ENSMUSG00000006728;ENSMUSG00000016477;ENSMUSG00000017716;ENSMUSG00000018983;ENSMUSG00000019699;ENSMUSG00000022105;ENSMUSG00000022285;ENSMUSG00000023067;ENSMUSG00000023411;ENSMUSG00000026896;ENSMUSG00000027544;ENSMUSG00000027852;ENSMUSG00000028163;ENSMUSG00000028698;ENSMUSG00000030265;ENSMUSG00000031628;ENSMUSG00000033352;ENSMUSG00000040274;…	K13375+K05411+K11223+K02089+K06620+K08731+K09389+K04456+K06618+K16197+K06625+K17334+K12647+K17332+K07828+K02580+K02649+K07827+K02187+K04430+K02091+K02649+K02677+K04448+K02161+K05871+K04451+K04371+K04371+K04503+K16197
Organismal Systems	Nervous system	Neurotrophin signaling pathway	27	123	0.000721446	0.00776176	ko04722	ENSMUSG00000001847;ENSMUSG00000006699;ENSMUSG00000019699;ENSMUSG00000020312;ENSMUSG00000020849;ENSMUSG00000021448;ENSMUSG00000022812;ENSMUSG00000026842;ENSMUSG00000027852;ENSMUSG00000028163;ENSMUSG00000028698;ENSMUSG00000030220;ENSMUSG00000030265;ENSMUSG00000039844;ENSMUSG00000041417;ENSMUSG00000048756;ENSMUSG00000052684;ENSMUSG00000053137;ENSMUSG00000055254;ENSMUSG00000057329;ENSMUSG00000057897;…	K04392+K04393+K04456+K17447+K06630+K17448+K03083+K06619+K07828+K02580+K02649+K12462+K07827+K06277+K02649+K09408+K04448+K04441+K04360+K02161+K04515+K04463+K05101+K04451+K04371+K04371+K04353
Environmental Information Processing	Signal transduction	Sphingolipid signaling pathway	27	124	0.000822975	0.00855894	ko04071	ENSMUSG00000000001;ENSMUSG00000001847;ENSMUSG00000004446;ENSMUSG00000007564;ENSMUSG00000009630;ENSMUSG00000018012;ENSMUSG00000019699;ENSMUSG00000019843;ENSMUSG00000020349;ENSMUSG00000021051;ENSMUSG00000027695;ENSMUSG00000027852;ENSMUSG00000028163;ENSMUSG00000028698;ENSMUSG00000029053;ENSMUSG00000030265;ENSMUSG00000041417;ENSMUSG00000043154;ENSMUSG00000050511;ENSMUSG00000050965;ENSMUSG00000051177;…	K04630+K04392+K04726+K03456+K04382+K07861+K04456+K05703+K04382+K11584+K01115+K07828+K02580+K02649+K18952+K07827+K02649+K11583+K04213+K02677+K05858+K04441+K02161+K04630+K04451+K04371+K04371
Human Diseases	Cancers	Central carbon metabolism in cancer	17	65	0.000900259	0.00906067	ko05230	ENSMUSG00000000628;ENSMUSG00000009376;ENSMUSG00000019699;ENSMUSG00000021196;ENSMUSG00000024620;ENSMUSG00000027852;ENSMUSG00000028698;ENSMUSG00000030265;ENSMUSG00000031400;ENSMUSG00000031565;ENSMUSG00000032294;ENSMUSG00000041417;ENSMUSG00000059146;ENSMUSG00000059552;ENSMUSG00000063065;ENSMUSG00000063229;ENSMUSG00000063358	K00844+K05099+K04456+K00850+K05089+K07828+K02649+K07827+K00036+K04362+K00873+K02649+K05101+K04451+K04371+K00016+K04371
Human Diseases	Endocrine and metabolic diseases	AGE-RAGE signaling pathway in diabetic complications	23	102	0.00118668	0.0111658	ko04933	ENSMUSG00000001847;ENSMUSG00000002603;ENSMUSG00000004043;ENSMUSG00000006699;ENSMUSG00000006728;ENSMUSG00000019699;ENSMUSG00000026173;ENSMUSG00000027852;ENSMUSG00000028163;ENSMUSG00000028698;ENSMUSG00000029053;ENSMUSG00000030265;ENSMUSG00000031628;ENSMUSG00000037405;ENSMUSG00000041417;ENSMUSG00000050965;ENSMUSG00000051177;ENSMUSG00000052684;ENSMUSG00000053137;ENSMUSG00000057329;ENSMUSG00000063065;…	K04392+K13375+K11223+K04393+K02089+K04456+K05857+K07828+K02580+K02649+K18952+K07827+K02187+K06490+K02649+K02677+K05858+K04448+K04441+K02161+K04371+K04371+K04503
Human Diseases	Cancers	Colorectal cancer	21	90	0.00120615	0.0111658	ko05210	ENSMUSG00000001847;ENSMUSG00000002603;ENSMUSG00000008859;ENSMUSG00000017716;ENSMUSG00000018012;ENSMUSG00000019699;ENSMUSG00000022812;ENSMUSG00000023067;ENSMUSG00000024151;ENSMUSG00000027852;ENSMUSG00000028698;ENSMUSG00000030265;ENSMUSG00000031628;ENSMUSG00000041417;ENSMUSG00000052684;ENSMUSG00000055799;ENSMUSG00000057329;ENSMUSG00000059552;ENSMUSG00000063065;ENSMUSG00000063358;ENSMUSG00000070348	K04392+K13375+K07834+K08731+K07861+K04456+K03083+K06625+K08735+K07828+K02649+K07827+K02187+K02649+K04448+K04490+K02161+K04451+K04371+K04371+K04503
Genetic Information Processing	Folding, sorting and degradation	Ubiquitin mediated proteolysis	29	140	0.00124562	0.0111658	ko04120	ENSMUSG00000001924;ENSMUSG00000005575;ENSMUSG00000014355;ENSMUSG00000016308;ENSMUSG00000020064;ENSMUSG00000020235;ENSMUSG00000020687;ENSMUSG00000020794;ENSMUSG00000020802;ENSMUSG00000021774;ENSMUSG00000024735;ENSMUSG00000025423;ENSMUSG00000028960;ENSMUSG00000029203;ENSMUSG00000029397;ENSMUSG00000029472;ENSMUSG00000030610;ENSMUSG00000031095;ENSMUSG00000034343;ENSMUSG00000036241;ENSMUSG00000037487;…	K03178+K10579+K03348+K10573+K10615+K03364+K03350+K10575+K10581+K20217+K10599+K16063+K10597+K04649+K10144+K03352+K10571+K10609+K10687+K02207+K10593+K10594+K04552+K10589+K20217+K10596+K10583+K03359+K03872
Genetic Information Processing	Translation	RNA transport	33	166	0.00125257	0.0111658	ko03013	ENSMUSG00000000838;ENSMUSG00000005610;ENSMUSG00000008301;ENSMUSG00000013736;ENSMUSG00000016619;ENSMUSG00000020738;ENSMUSG00000021645;ENSMUSG00000022283;ENSMUSG00000022336;ENSMUSG00000024800;ENSMUSG00000025134;ENSMUSG00000026021;ENSMUSG00000026999;ENSMUSG00000028330;ENSMUSG00000028683;ENSMUSG00000029145;ENSMUSG00000029715;ENSMUSG00000030224;ENSMUSG00000030447;ENSMUSG00000031029;ENSMUSG00000034274;…	K15516+K03260+K14291+K00974+K14295+K12160+K13129+K13126+K03250+K03539+K12881+K12160+K14313+K12882+K03241+K03680+K14527+K13137+K05749+K03249+K13174+K03242+K14525+K14285+K14305+K14523+K13134+K03257+K12881+K14294+K14289+K03248+K14299
Human Diseases	Cancers	Melanoma	18	73	0.00135341	0.0117296	ko05218	ENSMUSG00000006728;ENSMUSG00000009376;ENSMUSG00000016477;ENSMUSG00000018983;ENSMUSG00000019699;ENSMUSG00000022105;ENSMUSG00000023067;ENSMUSG00000024620;ENSMUSG00000027852;ENSMUSG00000028698;ENSMUSG00000030265;ENSMUSG00000031565;ENSMUSG00000040274;ENSMUSG00000041417;ENSMUSG00000059552;ENSMUSG00000063065;ENSMUSG00000063358;ENSMUSG00000070348	K02089+K05099+K06620+K09389+K04456+K06618+K06625+K05089+K07828+K02649+K07827+K04362+K02091+K02649+K04451+K04371+K04371+K04503
Cellular Processes	Transport and catabolism	Autophagy - animal	28	135	0.00146964	0.0123927	ko04140	ENSMUSG00000009630;ENSMUSG00000018567;ENSMUSG00000019699;ENSMUSG00000020108;ENSMUSG00000020349;ENSMUSG00000022663;ENSMUSG00000027852;ENSMUSG00000028284;ENSMUSG00000028550;ENSMUSG00000028646;ENSMUSG00000028698;ENSMUSG00000028945;ENSMUSG00000030102;ENSMUSG00000030265;ENSMUSG00000030314;ENSMUSG00000031221;ENSMUSG00000033124;ENSMUSG00000033628;ENSMUSG00000035086;ENSMUSG00000038160;ENSMUSG00000038375;…	K04382+K08341+K04456+K08270+K04382+K08343+K07828+K04427+K08342+K16186+K02649+K07208+K04958+K07827+K08337+K17606+K17907+K00914+K08334+K08339+K21247+K02649+K17908+K02161+K04371+K04371+K10802+K07897
Human Diseases	Infectious diseases	Kaposi sarcoma-associated herpesvirus infection	39	208	0.00152203	0.0124967	ko05167	ENSMUSG00000001847;ENSMUSG00000003184;ENSMUSG00000004446;ENSMUSG00000006728;ENSMUSG00000016477;ENSMUSG00000018567;ENSMUSG00000018983;ENSMUSG00000019699;ENSMUSG00000020623;ENSMUSG00000021816;ENSMUSG00000022105;ENSMUSG00000022663;ENSMUSG00000022812;ENSMUSG00000023067;ENSMUSG00000023411;ENSMUSG00000027544;ENSMUSG00000027852;ENSMUSG00000028163;ENSMUSG00000028698;ENSMUSG00000029064;ENSMUSG00000029713;…	K04392+K05411+K04726+K02089+K06620+K08341+K09389+K04456+K04433+K04348+K06618+K08343+K03083+K06625+K17334+K17332+K07828+K02580+K02649+K04536+K04537+K04958+K07827+K02187+K04546+K04430+K00914+K08334+K06490+K02091+K02649+K05854+K04448+K04441+K04451+K04371+K04371+K04503+K04540
Human Diseases	Drug resistance	Platinum drug resistance	19	80	0.00162518	0.0128958	ko01524	ENSMUSG00000004032;ENSMUSG00000004446;ENSMUSG00000017485;ENSMUSG00000017716;ENSMUSG00000019699;ENSMUSG00000023067;ENSMUSG00000024151;ENSMUSG00000025068;ENSMUSG00000027890;ENSMUSG00000028698;ENSMUSG00000031628;ENSMUSG00000033792;ENSMUSG00000034218;ENSMUSG00000040562;ENSMUSG00000041417;ENSMUSG00000057329;ENSMUSG00000059552;ENSMUSG00000063065;ENSMUSG00000063358	K00799+K04726+K03164+K08731+K04456+K06625+K08735+K00799+K00799+K02649+K02187+K17686+K04728+K00799+K02649+K02161+K04451+K04371+K04371
Genetic Information Processing	Folding, sorting and degradation	Proteasome	13	46	0.00165331	0.0128958	ko03050	ENSMUSG00000021024;ENSMUSG00000021737;ENSMUSG00000021832;ENSMUSG00000025487;ENSMUSG00000026229;ENSMUSG00000026914;ENSMUSG00000027566;ENSMUSG00000028837;ENSMUSG00000029649;ENSMUSG00000030751;ENSMUSG00000040850;ENSMUSG00000060073;ENSMUSG00000069744	K02730+K03037+K03064+K03039+K03032+K03030+K02731+K02734+K11599+K02725+K06699+K02727+K02735
Cellular Processes	Transport and catabolism	Mitophagy - animal	16	63	0.00176619	0.0134403	ko04137	ENSMUSG00000004535;ENSMUSG00000017686;ENSMUSG00000018567;ENSMUSG00000024387;ENSMUSG00000025040;ENSMUSG00000027852;ENSMUSG00000030265;ENSMUSG00000033124;ENSMUSG00000035086;ENSMUSG00000038160;ENSMUSG00000039910;ENSMUSG00000048756;ENSMUSG00000052684;ENSMUSG00000059552;ENSMUSG00000074698;ENSMUSG00000079477	K21347+K07870+K08341+K03115+K17986+K07828+K07827+K17907+K08334+K08339+K21361+K09408+K04448+K04451+K03097+K07897
Human Diseases	Substance dependence	Alcoholism	37	198	0.00211227	0.0156369	ko05034	ENSMUSG00000000001;ENSMUSG00000000214;ENSMUSG00000004698;ENSMUSG00000014956;ENSMUSG00000020182;ENSMUSG00000020312;ENSMUSG00000021448;ENSMUSG00000025037;ENSMUSG00000027499;ENSMUSG00000027523;ENSMUSG00000027852;ENSMUSG00000029064;ENSMUSG00000029713;ENSMUSG00000029819;ENSMUSG00000030265;ENSMUSG00000031748;ENSMUSG00000032766;ENSMUSG00000039579;ENSMUSG00000040385;ENSMUSG00000049932;ENSMUSG00000055254;…	K04630+K00501+K11409+K06269+K01593+K17447+K17448+K00274+K15985+K04632+K07828+K04536+K04537+K05232+K07827+K04534+K04546+K05213+K06269+K11251+K04360+K04630+K15494+K18671+K11251+K04371+K04371+K11254+K11252+K11254+K11251+K11254+K11253+K04540+K11251+K11253+K11252
Organismal Systems	Endocrine system	Oxytocin signaling pathway	31	158	0.00215509	0.0156369	ko04921	ENSMUSG00000000001;ENSMUSG00000005583;ENSMUSG00000014956;ENSMUSG00000021816;ENSMUSG00000023067;ENSMUSG00000023411;ENSMUSG00000027523;ENSMUSG00000027544;ENSMUSG00000027852;ENSMUSG00000028005;ENSMUSG00000029580;ENSMUSG00000030102;ENSMUSG00000030265;ENSMUSG00000031748;ENSMUSG00000033910;ENSMUSG00000038205;ENSMUSG00000039145;ENSMUSG00000040118;ENSMUSG00000040385;ENSMUSG00000041695;ENSMUSG00000050965;…	K04630+K04454+K06269+K04348+K06625+K17334+K04632+K17332+K07828+K12319+K05692+K04958+K07827+K04534+K12318+K07199+K08794+K04858+K06269+K04996+K02677+K05858+K04448+K04963+K04630+K04515+K04463+K05692+K04371+K04371+K04503
Organismal Systems	Nervous system	Synaptic vesicle cycle	16	65	0.00250115	0.0171577	ko04721	ENSMUSG00000002957;ENSMUSG00000004285;ENSMUSG00000006273;ENSMUSG00000007207;ENSMUSG00000013160;ENSMUSG00000019302;ENSMUSG00000022841;ENSMUSG00000024403;ENSMUSG00000030806;ENSMUSG00000033379;ENSMUSG00000033793;ENSMUSG00000035152;ENSMUSG00000037771;ENSMUSG00000047126;ENSMUSG00000052459;ENSMUSG00000060279	K11824+K02151+K02147+K04560+K02146+K02154+K11826+K02152+K08486+K03661+K02144+K11825+K15015+K04646+K02145+K11824
Organismal Systems	Nervous system	Cholinergic synapse	24	114	0.00252785	0.0171577	ko04725	ENSMUSG00000000001;ENSMUSG00000019699;ENSMUSG00000019843;ENSMUSG00000027852;ENSMUSG00000028033;ENSMUSG00000028631;ENSMUSG00000028698;ENSMUSG00000029064;ENSMUSG00000029713;ENSMUSG00000030102;ENSMUSG00000030265;ENSMUSG00000031748;ENSMUSG00000032766;ENSMUSG00000034781;ENSMUSG00000041417;ENSMUSG00000041695;ENSMUSG00000050965;ENSMUSG00000051177;ENSMUSG00000057329;ENSMUSG00000057614;ENSMUSG00000057897;…	K04630+K04456+K05703+K07828+K04930+K04929+K02649+K04536+K04537+K04958+K07827+K04534+K04546+K04635+K02649+K04996+K02677+K05858+K02161+K04630+K04515+K04371+K04371+K04540
Cellular Processes	Cell growth and death	p53 signaling pathway	17	71	0.00255501	0.0171577	ko04115	ENSMUSG00000000184;ENSMUSG00000004446;ENSMUSG00000006728;ENSMUSG00000020326;ENSMUSG00000020427;ENSMUSG00000023067;ENSMUSG00000028893;ENSMUSG00000029385;ENSMUSG00000029397;ENSMUSG00000031628;ENSMUSG00000034218;ENSMUSG00000040274;ENSMUSG00000041431;ENSMUSG00000057329;ENSMUSG00000059552;ENSMUSG00000064326;ENSMUSG00000070348	K10151+K04726+K02089+K10145+K10138+K06625+K20394+K10146+K10144+K02187+K04728+K02091+K05868+K02161+K04451+K22744+K04503
Organismal Systems	Immune system	Platelet activation	26	127	0.00258465	0.0171577	ko04611	ENSMUSG00000000001;ENSMUSG00000014956;ENSMUSG00000019699;ENSMUSG00000019843;ENSMUSG00000027287;ENSMUSG00000027347;ENSMUSG00000027523;ENSMUSG00000028005;ENSMUSG00000028465;ENSMUSG00000028698;ENSMUSG00000029053;ENSMUSG00000029580;ENSMUSG00000030102;ENSMUSG00000033910;ENSMUSG00000040385;ENSMUSG00000041417;ENSMUSG00000042228;ENSMUSG00000048376;ENSMUSG00000051177;ENSMUSG00000052920;ENSMUSG00000053137;…	K04630+K06269+K04456+K05703+K08508+K04350+K04632+K12319+K06271+K02649+K18952+K05692+K04958+K12318+K06269+K02649+K05854+K03914+K05858+K07376+K04441+K04630+K05692+K04371+K04371+K04353
Environmental Information Processing	Signal transduction	VEGF signaling pathway	15	60	0.00286902	0.0186487	ko04370	ENSMUSG00000001847;ENSMUSG00000006699;ENSMUSG00000018012;ENSMUSG00000019699;ENSMUSG00000020312;ENSMUSG00000021816;ENSMUSG00000027544;ENSMUSG00000027852;ENSMUSG00000028698;ENSMUSG00000030265;ENSMUSG00000041417;ENSMUSG00000050965;ENSMUSG00000053137;ENSMUSG00000063065;ENSMUSG00000063358	K04392+K04393+K07861+K04456+K17447+K04348+K17332+K07828+K02649+K07827+K02649+K02677+K04441+K04371+K04371
Organismal Systems	Immune system	Fc epsilon RI signaling pathway	16	67	0.0034738	0.0215442	ko04664	ENSMUSG00000001847;ENSMUSG00000018012;ENSMUSG00000019699;ENSMUSG00000019843;ENSMUSG00000020623;ENSMUSG00000027852;ENSMUSG00000028698;ENSMUSG00000030265;ENSMUSG00000033352;ENSMUSG00000033721;ENSMUSG00000041417;ENSMUSG00000042228;ENSMUSG00000050965;ENSMUSG00000053137;ENSMUSG00000063065;ENSMUSG00000063358	K04392+K07861+K04456+K05703+K04433+K07828+K02649+K07827+K04430+K05730+K02649+K05854+K02677+K04441+K04371+K04371
Organismal Systems	Endocrine system	Prolactin signaling pathway	17	73	0.00348968	0.0215442	ko04917	ENSMUSG00000000184;ENSMUSG00000000214;ENSMUSG00000004043;ENSMUSG00000019699;ENSMUSG00000020312;ENSMUSG00000021448;ENSMUSG00000022812;ENSMUSG00000027852;ENSMUSG00000028163;ENSMUSG00000028698;ENSMUSG00000030265;ENSMUSG00000041417;ENSMUSG00000048756;ENSMUSG00000053137;ENSMUSG00000063065;ENSMUSG00000063358;ENSMUSG00000070348	K10151+K00501+K11223+K04456+K17447+K17448+K03083+K07828+K02580+K02649+K07827+K02649+K09408+K04441+K04371+K04371+K04503
Organismal Systems	Immune system	T cell receptor signaling pathway	22	104	0.00352165	0.0215442	ko04660	ENSMUSG00000006699;ENSMUSG00000006728;ENSMUSG00000019699;ENSMUSG00000019843;ENSMUSG00000021816;ENSMUSG00000022812;ENSMUSG00000027347;ENSMUSG00000027544;ENSMUSG00000027852;ENSMUSG00000028163;ENSMUSG00000028284;ENSMUSG00000028698;ENSMUSG00000030265;ENSMUSG00000030774;ENSMUSG00000032093;ENSMUSG00000033721;ENSMUSG00000036526;ENSMUSG00000041417;ENSMUSG00000052684;ENSMUSG00000053137;ENSMUSG00000063065;…	K04393+K02089+K04456+K05703+K04348+K03083+K04350+K17332+K07828+K02580+K04427+K02649+K07827+K04409+K06451+K05730+K07367+K02649+K04448+K04441+K04371+K04371
Environmental Information Processing	Signal transduction	FoxO signaling pathway	27	137	0.00378603	0.0227162	ko04068	ENSMUSG00000000184;ENSMUSG00000002603;ENSMUSG00000005232;ENSMUSG00000018567;ENSMUSG00000019699;ENSMUSG00000019970;ENSMUSG00000020950;ENSMUSG00000021701;ENSMUSG00000023067;ENSMUSG00000025915;ENSMUSG00000027187;ENSMUSG00000027852;ENSMUSG00000028698;ENSMUSG00000029385;ENSMUSG00000030265;ENSMUSG00000030867;ENSMUSG00000031666;ENSMUSG00000034218;ENSMUSG00000038205;ENSMUSG00000041417;ENSMUSG00000041431;…	K10151+K13375+K01084+K08341+K04456+K13302+K09385+K08861+K06625+K13304+K03781+K07828+K02649+K10146+K07827+K06631+K16332+K04728+K07199+K02649+K05868+K09408+K04441+K04371+K04371+K04503+K06623
Organismal Systems	Circulatory system	Adrenergic signaling in cardiomyocytes	29	151	0.00407431	0.0239846	ko04261	ENSMUSG00000000001;ENSMUSG00000007097;ENSMUSG00000007564;ENSMUSG00000009630;ENSMUSG00000014956;ENSMUSG00000019699;ENSMUSG00000019943;ENSMUSG00000020349;ENSMUSG00000021051;ENSMUSG00000026576;ENSMUSG00000027523;ENSMUSG00000031799;ENSMUSG00000032366;ENSMUSG00000032511;ENSMUSG00000040118;ENSMUSG00000040385;ENSMUSG00000043154;ENSMUSG00000046480;ENSMUSG00000050965;ENSMUSG00000051177;ENSMUSG00000053137;…	K04630+K01539+K03456+K04382+K06269+K04456+K05850+K04382+K11584+K01540+K04632+K10375+K10373+K04838+K04858+K06269+K11583+K04848+K02677+K05858+K04441+K05849+K02161+K04630+K04515+K04371+K04371+K09052+K12314
Cellular Processes	Cellular community - eukaryotes	Gap junction	19	87	0.0044733	0.0258458	ko04540	ENSMUSG00000000001;ENSMUSG00000001525;ENSMUSG00000024620;ENSMUSG00000027523;ENSMUSG00000027852;ENSMUSG00000028005;ENSMUSG00000030102;ENSMUSG00000030265;ENSMUSG00000033910;ENSMUSG00000034781;ENSMUSG00000050953;ENSMUSG00000050965;ENSMUSG00000051177;ENSMUSG00000052920;ENSMUSG00000057614;ENSMUSG00000058444;ENSMUSG00000062591;ENSMUSG00000063065;ENSMUSG00000063358	K04630+K07375+K05089+K04632+K07828+K12319+K04958+K07827+K12318+K04635+K07372+K02677+K05858+K07376+K04630+K04463+K07375+K04371+K04371
Human Diseases	Cancers	MicroRNAs in cancer	36	200	0.00458929	0.0260338	ko05206	ENSMUSG00000000184;ENSMUSG00000009376;ENSMUSG00000013415;ENSMUSG00000016477;ENSMUSG00000018983;ENSMUSG00000020108;ENSMUSG00000020326;ENSMUSG00000020661;ENSMUSG00000022114;ENSMUSG00000023067;ENSMUSG00000024620;ENSMUSG00000024791;ENSMUSG00000026842;ENSMUSG00000026923;ENSMUSG00000027852;ENSMUSG00000028163;ENSMUSG00000028364;ENSMUSG00000028832;ENSMUSG00000030265;ENSMUSG00000031628;ENSMUSG00000032366;…	K10151+K05099+K17391+K06620+K09389+K08270+K10145+K17398+K17383+K06625+K05089+K17390+K06619+K02599+K07828+K02580+K06252+K04381+K07827+K02187+K10373+K04728+K17460+K02091+K13863+K09295+K02677+K02161+K04451+K17029+K17033+K17367+K17377+K16989+K12561+K04503
Human Diseases	Infectious diseases	Bacterial invasion of epithelial cells	17	75	0.0046903	0.0261316	ko05100	ENSMUSG00000000058;ENSMUSG00000001847;ENSMUSG00000006699;ENSMUSG00000007655;ENSMUSG00000008475;ENSMUSG00000009376;ENSMUSG00000020312;ENSMUSG00000021448;ENSMUSG00000028698;ENSMUSG00000029580;ENSMUSG00000029621;ENSMUSG00000031955;ENSMUSG00000036885;ENSMUSG00000041417;ENSMUSG00000047126;ENSMUSG00000062825;ENSMUSG00000073982	K12958+K04392+K04393+K06278+K05754+K05099+K17447+K17448+K02649+K05692+K05757+K05726+K13744+K02649+K04646+K05692+K07863
Organismal Systems	Immune system	Fc gamma R-mediated phagocytosis	19	88	0.00510208	0.0279272	ko04666	ENSMUSG00000001847;ENSMUSG00000006699;ENSMUSG00000008475;ENSMUSG00000019699;ENSMUSG00000022272;ENSMUSG00000027695;ENSMUSG00000028698;ENSMUSG00000029621;ENSMUSG00000030774;ENSMUSG00000032737;ENSMUSG00000033721;ENSMUSG00000041417;ENSMUSG00000042228;ENSMUSG00000050965;ENSMUSG00000052632;ENSMUSG00000062929;ENSMUSG00000063065;ENSMUSG00000063358;ENSMUSG00000069662	K04392+K04393+K05754+K04456+K12559+K01115+K02649+K05757+K04409+K15909+K05730+K02649+K05854+K02677+K12488+K05765+K04371+K04371+K12561
Organismal Systems	Nervous system	Glutamatergic synapse	23	114	0.00536029	0.0288347	ko04724	ENSMUSG00000000001;ENSMUSG00000003279;ENSMUSG00000003378;ENSMUSG00000003974;ENSMUSG00000005360;ENSMUSG00000020524;ENSMUSG00000021816;ENSMUSG00000022935;ENSMUSG00000023169;ENSMUSG00000027523;ENSMUSG00000027695;ENSMUSG00000029064;ENSMUSG00000029713;ENSMUSG00000030102;ENSMUSG00000031748;ENSMUSG00000032766;ENSMUSG00000039579;ENSMUSG00000050965;ENSMUSG00000051177;ENSMUSG00000057614;ENSMUSG00000063065;…	K04630+K15008+K05205+K04605+K05614+K05197+K04348+K05201+K14990+K04632+K01115+K04536+K04537+K04958+K04534+K04546+K05213+K02677+K05858+K04630+K04371+K04371+K04540
Human Diseases	Cancers	Bladder cancer	11	41	0.0057114	0.0302027	ko05219	ENSMUSG00000006728;ENSMUSG00000016477;ENSMUSG00000018983;ENSMUSG00000022105;ENSMUSG00000023067;ENSMUSG00000027852;ENSMUSG00000030265;ENSMUSG00000059552;ENSMUSG00000063065;ENSMUSG00000063358;ENSMUSG00000070348	K02089+K06620+K09389+K06618+K06625+K07828+K07827+K04451+K04371+K04371+K04503
Cellular Processes	Cellular community - eukaryotes	Focal adhesion	36	203	0.00586978	0.0305229	ko04510	ENSMUSG00000000058;ENSMUSG00000000184;ENSMUSG00000001847;ENSMUSG00000006699;ENSMUSG00000007655;ENSMUSG00000009376;ENSMUSG00000014956;ENSMUSG00000015647;ENSMUSG00000017344;ENSMUSG00000018012;ENSMUSG00000019699;ENSMUSG00000019843;ENSMUSG00000019899;ENSMUSG00000020312;ENSMUSG00000021448;ENSMUSG00000022812;ENSMUSG00000024620;ENSMUSG00000025278;ENSMUSG00000028364;ENSMUSG00000028465;ENSMUSG00000028698;…	K12958+K10151+K04392+K04393+K06278+K05099+K06269+K06240+K06251+K07861+K04456+K05703+K05637+K17447+K17448+K03083+K05089+K04437+K06252+K06271+K02649+K05692+K04409+K05726+K05730+K06277+K06269+K02649+K02677+K04448+K02161+K05692+K04371+K04371+K04353+K04503
Human Diseases	Infectious diseases	Chagas disease (American trypanosomiasis)	21	102	0.00597647	0.0305682	ko05142	ENSMUSG00000000001;ENSMUSG00000002603;ENSMUSG00000007564;ENSMUSG00000009630;ENSMUSG00000019699;ENSMUSG00000020349;ENSMUSG00000024697;ENSMUSG00000027523;ENSMUSG00000028163;ENSMUSG00000028698;ENSMUSG00000031748;ENSMUSG00000032093;ENSMUSG00000033352;ENSMUSG00000034781;ENSMUSG00000041417;ENSMUSG00000051177;ENSMUSG00000052684;ENSMUSG00000053137;ENSMUSG00000057614;ENSMUSG00000063065;ENSMUSG00000063358	K04630+K13375+K03456+K04382+K04456+K04382+K04636+K04632+K02580+K02649+K04534+K06451+K04430+K04635+K02649+K05858+K04448+K04441+K04630+K04371+K04371
Human Diseases	Cancers	Breast cancer	28	150	0.00705589	0.0355071	ko05224	ENSMUSG00000006728;ENSMUSG00000014773;ENSMUSG00000016477;ENSMUSG00000018983;ENSMUSG00000019699;ENSMUSG00000020312;ENSMUSG00000021448;ENSMUSG00000022105;ENSMUSG00000022528;ENSMUSG00000022812;ENSMUSG00000023067;ENSMUSG00000026923;ENSMUSG00000027852;ENSMUSG00000028698;ENSMUSG00000029071;ENSMUSG00000030265;ENSMUSG00000031565;ENSMUSG00000040274;ENSMUSG00000041147;ENSMUSG00000041417;ENSMUSG00000050288;…	K02089+K06051+K06620+K09389+K04456+K17447+K17448+K06618+K06054+K03083+K06625+K02599+K07828+K02649+K02353+K07827+K04362+K02091+K08775+K02649+K02235+K04448+K04490+K04451+K04371+K04371+K04503+K03069
Human Diseases	Substance dependence	Cocaine addiction	12	48	0.00731366	0.0361461	ko05030	ENSMUSG00000000001;ENSMUSG00000000214;ENSMUSG00000003974;ENSMUSG00000020182;ENSMUSG00000020599;ENSMUSG00000025037;ENSMUSG00000027523;ENSMUSG00000028163;ENSMUSG00000039579;ENSMUSG00000052684;ENSMUSG00000057614;ENSMUSG00000061718	K04630+K00501+K04605+K01593+K13765+K00274+K04632+K02580+K05213+K04448+K04630+K15494
Genetic Information Processing	Transcription	Spliceosome	26	137	0.00741459	0.0361461	ko03040	ENSMUSG00000001383;ENSMUSG00000002477;ENSMUSG00000004096;ENSMUSG00000020018;ENSMUSG00000020180;ENSMUSG00000020719;ENSMUSG00000022858;ENSMUSG00000023007;ENSMUSG00000024217;ENSMUSG00000024604;ENSMUSG00000024735;ENSMUSG00000025134;ENSMUSG00000027404;ENSMUSG00000027998;ENSMUSG00000028330;ENSMUSG00000028676;ENSMUSG00000029538;ENSMUSG00000031134;ENSMUSG00000031157;ENSMUSG00000037361;ENSMUSG00000044155;…	K12848+K11087+K12863+K11098+K11088+K12823+K12897+K12821+K11095+K12872+K10599+K12881+K11086+K12862+K12882+K12900+K21123+K12885+K12865+K12833+K12627+K12741+K12741+K12881+K11093+K11097
Organismal Systems	Endocrine system	Insulin signaling pathway	27	144	0.00759033	0.0364336	ko04910	ENSMUSG00000000628;ENSMUSG00000002997;ENSMUSG00000005232;ENSMUSG00000014956;ENSMUSG00000019699;ENSMUSG00000020312;ENSMUSG00000020538;ENSMUSG00000021448;ENSMUSG00000022812;ENSMUSG00000025153;ENSMUSG00000025537;ENSMUSG00000025855;ENSMUSG00000027852;ENSMUSG00000028698;ENSMUSG00000028945;ENSMUSG00000029053;ENSMUSG00000030265;ENSMUSG00000032737;ENSMUSG00000036879;ENSMUSG00000038205;ENSMUSG00000039844;…	K00844+K04739+K01084+K06269+K04456+K17447+K07197+K17448+K03083+K00665+K00871+K04739+K07828+K02649+K07208+K18952+K07827+K15909+K07190+K07199+K06277+K06269+K02649+K07189+K07192+K04371+K04371
Human Diseases	Cancers	Thyroid cancer	10	37	0.00781336	0.0369359	ko05216	ENSMUSG00000015843;ENSMUSG00000022757;ENSMUSG00000023067;ENSMUSG00000027852;ENSMUSG00000030265;ENSMUSG00000055799;ENSMUSG00000059552;ENSMUSG00000063065;ENSMUSG00000063358;ENSMUSG00000070348	K08526+K09292+K06625+K07828+K07827+K04490+K04451+K04371+K04371+K04503
Organismal Systems	Environmental adaptation	Circadian entrainment	20	98	0.00795123	0.0370266	ko04713	ENSMUSG00000000001;ENSMUSG00000020524;ENSMUSG00000024112;ENSMUSG00000027523;ENSMUSG00000028005;ENSMUSG00000029064;ENSMUSG00000029713;ENSMUSG00000030102;ENSMUSG00000031748;ENSMUSG00000032766;ENSMUSG00000033910;ENSMUSG00000050965;ENSMUSG00000051177;ENSMUSG00000052920;ENSMUSG00000057378;ENSMUSG00000057614;ENSMUSG00000057897;ENSMUSG00000063065;ENSMUSG00000063358;ENSMUSG00000071658	K04630+K05197+K04855+K04632+K12319+K04536+K04537+K04958+K04534+K04546+K12318+K02677+K05858+K07376+K04963+K04630+K04515+K04371+K04371+K04540
Human Diseases	Infectious diseases	Human cytomegalovirus infection	42	251	0.00876578	0.0391604	ko05163	ENSMUSG00000000001;ENSMUSG00000001847;ENSMUSG00000003184;ENSMUSG00000004446;ENSMUSG00000006728;ENSMUSG00000016477;ENSMUSG00000018012;ENSMUSG00000018983;ENSMUSG00000019699;ENSMUSG00000020623;ENSMUSG00000021816;ENSMUSG00000022105;ENSMUSG00000022812;ENSMUSG00000023067;ENSMUSG00000023411;ENSMUSG00000027523;ENSMUSG00000027544;ENSMUSG00000027852;ENSMUSG00000028163;ENSMUSG00000028698;ENSMUSG00000028945;…	K04630+K04392+K05411+K04726+K02089+K06620+K07861+K09389+K04456+K04433+K04348+K06618+K03083+K06625+K17334+K04632+K17332+K07828+K02580+K02649+K07208+K04536+K04537+K04958+K07827+K02187+K04534+K05726+K04546+K04635+K02091+K02649+K02677+K05858+K04441+K04630+K05871+K04451+K04371+K04371+K04503+K04540
Organismal Systems	Endocrine system	Relaxin signaling pathway	25	132	0.00876696	0.0391604	ko04926	ENSMUSG00000000001;ENSMUSG00000002603;ENSMUSG00000019699;ENSMUSG00000020312;ENSMUSG00000021448;ENSMUSG00000027523;ENSMUSG00000027852;ENSMUSG00000028163;ENSMUSG00000028698;ENSMUSG00000029053;ENSMUSG00000029064;ENSMUSG00000029713;ENSMUSG00000030265;ENSMUSG00000031748;ENSMUSG00000032766;ENSMUSG00000033352;ENSMUSG00000041417;ENSMUSG00000050965;ENSMUSG00000051177;ENSMUSG00000052684;ENSMUSG00000053137;…	K04630+K13375+K04456+K17447+K17448+K04632+K07828+K02580+K02649+K18952+K04536+K04537+K07827+K04534+K04546+K04430+K02649+K02677+K05858+K04448+K04441+K04630+K04371+K04371+K04540
Organismal Systems	Excretory system	Endocrine and other factor-regulated calcium reabsorption	13	55	0.00880219	0.0391604	ko04961	ENSMUSG00000002957;ENSMUSG00000004771;ENSMUSG00000007097;ENSMUSG00000019943;ENSMUSG00000022841;ENSMUSG00000026576;ENSMUSG00000027523;ENSMUSG00000035152;ENSMUSG00000047126;ENSMUSG00000050965;ENSMUSG00000051177;ENSMUSG00000054640;ENSMUSG00000060279	K11824+K07904+K01539+K05850+K11826+K01540+K04632+K11825+K04646+K02677+K05858+K05849+K11824
Human Diseases	Cancers	Prostate cancer	20	99	0.00891151	0.0391604	ko05215	ENSMUSG00000013089;ENSMUSG00000016477;ENSMUSG00000018983;ENSMUSG00000019699;ENSMUSG00000022105;ENSMUSG00000022812;ENSMUSG00000023067;ENSMUSG00000024620;ENSMUSG00000027852;ENSMUSG00000028163;ENSMUSG00000028698;ENSMUSG00000030265;ENSMUSG00000031565;ENSMUSG00000041417;ENSMUSG00000055799;ENSMUSG00000057329;ENSMUSG00000059552;ENSMUSG00000063065;ENSMUSG00000063358;ENSMUSG00000070348	K15593+K06620+K09389+K04456+K06618+K03083+K06625+K05089+K07828+K02580+K02649+K07827+K04362+K02649+K04490+K02161+K04451+K04371+K04371+K04503
Environmental Information Processing	Signal transduction	ErbB signaling pathway	18	87	0.00993922	0.0429976	ko04012	ENSMUSG00000004043;ENSMUSG00000019699;ENSMUSG00000020312;ENSMUSG00000021448;ENSMUSG00000022812;ENSMUSG00000023067;ENSMUSG00000026842;ENSMUSG00000027852;ENSMUSG00000028698;ENSMUSG00000030265;ENSMUSG00000030774;ENSMUSG00000033352;ENSMUSG00000041417;ENSMUSG00000050965;ENSMUSG00000052684;ENSMUSG00000057897;ENSMUSG00000063065;ENSMUSG00000063358	K11223+K04456+K17447+K17448+K03083+K06625+K06619+K07828+K02649+K07827+K04409+K04430+K02649+K02677+K04448+K04515+K04371+K04371
Human Diseases	Infectious diseases	Epstein-Barr virus infection	36	210	0.0100603	0.0429976	ko05169	ENSMUSG00000001424;ENSMUSG00000002625;ENSMUSG00000002983;ENSMUSG00000003184;ENSMUSG00000005198;ENSMUSG00000005540;ENSMUSG00000019699;ENSMUSG00000020623;ENSMUSG00000020849;ENSMUSG00000021737;ENSMUSG00000021832;ENSMUSG00000022105;ENSMUSG00000022285;ENSMUSG00000022476;ENSMUSG00000022812;ENSMUSG00000023067;ENSMUSG00000024387;ENSMUSG00000025487;ENSMUSG00000026229;ENSMUSG00000026914;ENSMUSG00000028163;…	K15979+K15978+K09253+K05411+K03006+K06468+K04456+K04433+K06630+K03037+K03064+K06618+K16197+K03022+K03083+K06625+K03115+K03039+K03032+K03030+K02580+K04427+K02649+K03010+K03137+K03014+K04430+K06490+K02649+K05854+K04448+K04441+K02161+K04451+K03097+K16197
Human Diseases	Cancers	Viral carcinogenesis	38	226	0.0113656	0.04792	ko05203	ENSMUSG00000000184;ENSMUSG00000001424;ENSMUSG00000001847;ENSMUSG00000003184;ENSMUSG00000004043;ENSMUSG00000004698;ENSMUSG00000006699;ENSMUSG00000006728;ENSMUSG00000013160;ENSMUSG00000015605;ENSMUSG00000020849;ENSMUSG00000022105;ENSMUSG00000022285;ENSMUSG00000023067;ENSMUSG00000027852;ENSMUSG00000028163;ENSMUSG00000028698;ENSMUSG00000030265;ENSMUSG00000031585;ENSMUSG00000031628;ENSMUSG00000031666;…	K10151+K15979+K04392+K05411+K11223+K11409+K04393+K02089+K02146+K04378+K06630+K06618+K16197+K06625+K07828+K02580+K02649+K07827+K03137+K02187+K16332+K00873+K03123+K02091+K02649+K05854+K04448+K04451+K18671+K04371+K04371+K11254+K11252+K11254+K11254+K04503+K16197+K11252
Environmental Information Processing	Signal transduction	Rap1 signaling pathway	36	213	0.0124916	0.0519651	ko04015	ENSMUSG00000000001;ENSMUSG00000001847;ENSMUSG00000001995;ENSMUSG00000006699;ENSMUSG00000008859;ENSMUSG00000009376;ENSMUSG00000018012;ENSMUSG00000019699;ENSMUSG00000019966;ENSMUSG00000020623;ENSMUSG00000024070;ENSMUSG00000024620;ENSMUSG00000027523;ENSMUSG00000027852;ENSMUSG00000028465;ENSMUSG00000028698;ENSMUSG00000029053;ENSMUSG00000029580;ENSMUSG00000030265;ENSMUSG00000031565;ENSMUSG00000031748;…	K04630+K04392+K17702+K04393+K07834+K05099+K07861+K04456+K05461+K04433+K06070+K05089+K04632+K07828+K06271+K02649+K18952+K05692+K07827+K04362+K04534+K05726+K05690+K06277+K02649+K08019+K04277+K03914+K02677+K05858+K04441+K04630+K05692+K04371+K04371+K04353
Human Diseases	Substance dependence	Amphetamine addiction	15	70	0.0129338	0.0527851	ko05031	ENSMUSG00000000214;ENSMUSG00000007207;ENSMUSG00000014956;ENSMUSG00000020182;ENSMUSG00000020524;ENSMUSG00000021816;ENSMUSG00000022602;ENSMUSG00000025037;ENSMUSG00000027523;ENSMUSG00000039579;ENSMUSG00000040385;ENSMUSG00000050965;ENSMUSG00000052684;ENSMUSG00000057897;ENSMUSG00000061718	K00501+K04560+K06269+K01593+K05197+K04348+K15867+K00274+K04632+K05213+K06269+K02677+K04448+K04515+K15494
Environmental Information Processing	Signal transduction	Hippo signaling pathway	28	157	0.0130271	0.0527851	ko04390	ENSMUSG00000000184;ENSMUSG00000002603;ENSMUSG00000006262;ENSMUSG00000007564;ENSMUSG00000009630;ENSMUSG00000014956;ENSMUSG00000017716;ENSMUSG00000018849;ENSMUSG00000020349;ENSMUSG00000020644;ENSMUSG00000020849;ENSMUSG00000022285;ENSMUSG00000022812;ENSMUSG00000027803;ENSMUSG00000029053;ENSMUSG00000029071;ENSMUSG00000029580;ENSMUSG00000040385;ENSMUSG00000043131;ENSMUSG00000048402;ENSMUSG00000050288;…	K10151+K13375+K06685+K03456+K04382+K06269+K08731+K16685+K04382+K17693+K06630+K16197+K03083+K16820+K18952+K02353+K05692+K06269+K06685+K16798+K02235+K12075+K16687+K04490+K05692+K04503+K16796+K16197
Environmental Information Processing	Signal transduction	cAMP signaling pathway	34	200	0.0137123	0.054522	ko04024	ENSMUSG00000000001;ENSMUSG00000000567;ENSMUSG00000001847;ENSMUSG00000007097;ENSMUSG00000014956;ENSMUSG00000018012;ENSMUSG00000019699;ENSMUSG00000019943;ENSMUSG00000020524;ENSMUSG00000021318;ENSMUSG00000021699;ENSMUSG00000026576;ENSMUSG00000027523;ENSMUSG00000027695;ENSMUSG00000027762;ENSMUSG00000028163;ENSMUSG00000028525;ENSMUSG00000028698;ENSMUSG00000029819;ENSMUSG00000030406;ENSMUSG00000030774;…	K04630+K18435+K04392+K01539+K06269+K07861+K04456+K05850+K05197+K06230+K13293+K01540+K04632+K01115+K10042+K02580+K13293+K02649+K05232+K04580+K04409+K05730+K04204+K05213+K06269+K02649+K03914+K04448+K04630+K04515+K15494+K04371+K04371+K04353
Organismal Systems	Excretory system	Aldosterone-regulated sodium reabsorption	10	40	0.0138052	0.054522	ko04960	ENSMUSG00000007097;ENSMUSG00000019970;ENSMUSG00000026576;ENSMUSG00000028698;ENSMUSG00000030265;ENSMUSG00000031618;ENSMUSG00000041417;ENSMUSG00000050965;ENSMUSG00000063065;ENSMUSG00000063358	K01539+K13302+K01540+K02649+K07827+K08555+K02649+K02677+K04371+K04371
Organismal Systems	Endocrine system	GnRH signaling pathway	18	90	0.0140397	0.0547549	ko04912	ENSMUSG00000006699;ENSMUSG00000014426;ENSMUSG00000020623;ENSMUSG00000027523;ENSMUSG00000027695;ENSMUSG00000027852;ENSMUSG00000030102;ENSMUSG00000030265;ENSMUSG00000033352;ENSMUSG00000034781;ENSMUSG00000050965;ENSMUSG00000051177;ENSMUSG00000052684;ENSMUSG00000053137;ENSMUSG00000057897;ENSMUSG00000059456;ENSMUSG00000063065;ENSMUSG00000063358	K04393+K04428+K04433+K04632+K01115+K07828+K04958+K07827+K04430+K04635+K02677+K05858+K04448+K04441+K04515+K05871+K04371+K04371
Human Diseases	Cancers	Proteoglycans in cancer	35	208	0.014555	0.0560636	ko05205	ENSMUSG00000000058;ENSMUSG00000001847;ENSMUSG00000002603;ENSMUSG00000006699;ENSMUSG00000007655;ENSMUSG00000009376;ENSMUSG00000014956;ENSMUSG00000017009;ENSMUSG00000017344;ENSMUSG00000019699;ENSMUSG00000019929;ENSMUSG00000020592;ENSMUSG00000020719;ENSMUSG00000023067;ENSMUSG00000025278;ENSMUSG00000027852;ENSMUSG00000028698;ENSMUSG00000029580;ENSMUSG00000030102;ENSMUSG00000030265;ENSMUSG00000030774;…	K12958+K04392+K13375+K04393+K06278+K05099+K06269+K16338+K06251+K04456+K04660+K06257+K12823+K06625+K04437+K07828+K02649+K05692+K04958+K07827+K04409+K04362+K02187+K06269+K02649+K02235+K09295+K02677+K04441+K04515+K04451+K05692+K04371+K04371+K04503
Human Diseases	Infectious diseases	Salmonella infection	16	78	0.0157793	0.0597403	ko05132	ENSMUSG00000001847;ENSMUSG00000006699;ENSMUSG00000008475;ENSMUSG00000025278;ENSMUSG00000027012;ENSMUSG00000028163;ENSMUSG00000029580;ENSMUSG00000029621;ENSMUSG00000029757;ENSMUSG00000052684;ENSMUSG00000053137;ENSMUSG00000062825;ENSMUSG00000063065;ENSMUSG00000063358;ENSMUSG00000073982;ENSMUSG00000079477	K04392+K04393+K05754+K04437+K10415+K02580+K05692+K05757+K10415+K04448+K04441+K05692+K04371+K04371+K07863+K07897
Human Diseases	Cancers	Endometrial cancer	13	59	0.0158925	0.0597403	ko05213	ENSMUSG00000019699;ENSMUSG00000022812;ENSMUSG00000023067;ENSMUSG00000027852;ENSMUSG00000028698;ENSMUSG00000030265;ENSMUSG00000041417;ENSMUSG00000048756;ENSMUSG00000055799;ENSMUSG00000059552;ENSMUSG00000063065;ENSMUSG00000063358;ENSMUSG00000070348	K04456+K03083+K06625+K07828+K02649+K07827+K02649+K09408+K04490+K04451+K04371+K04371+K04503
Cellular Processes	Cell growth and death	Oocyte meiosis	22	119	0.0175222	0.0650824	ko04114	ENSMUSG00000007564;ENSMUSG00000009630;ENSMUSG00000014355;ENSMUSG00000014956;ENSMUSG00000019773;ENSMUSG00000020349;ENSMUSG00000020687;ENSMUSG00000020849;ENSMUSG00000021051;ENSMUSG00000021816;ENSMUSG00000022285;ENSMUSG00000029472;ENSMUSG00000030102;ENSMUSG00000030867;ENSMUSG00000040385;ENSMUSG00000041431;ENSMUSG00000057897;ENSMUSG00000058290;ENSMUSG00000063065;ENSMUSG00000063358;ENSMUSG00000066149;…	K03456+K04382+K03348+K06269+K10292+K04382+K03350+K06630+K11584+K04348+K16197+K03352+K04958+K06631+K06269+K05868+K04515+K02365+K04371+K04371+K03359+K16197
Environmental Information Processing	Signal transduction	Phospholipase D signaling pathway	26	148	0.0195461	0.0717457	ko04072	ENSMUSG00000003269;ENSMUSG00000003974;ENSMUSG00000008859;ENSMUSG00000018001;ENSMUSG00000019699;ENSMUSG00000019843;ENSMUSG00000019966;ENSMUSG00000020312;ENSMUSG00000021448;ENSMUSG00000024620;ENSMUSG00000025357;ENSMUSG00000027523;ENSMUSG00000027695;ENSMUSG00000027852;ENSMUSG00000028698;ENSMUSG00000028945;ENSMUSG00000030265;ENSMUSG00000034731;ENSMUSG00000038665;ENSMUSG00000041417;ENSMUSG00000048376;…	K18441+K04605+K07834+K18441+K04456+K05703+K05461+K17447+K17448+K05089+K00901+K04632+K01115+K07828+K02649+K07208+K07827+K00901+K00901+K02649+K03914+K02677+K05858+K05871+K04371+K04371
Genetic Information Processing	Translation	Ribosome biogenesis in eukaryotes	16	80	0.0198569	0.072039	ko03008	ENSMUSG00000021243;ENSMUSG00000022538;ENSMUSG00000024387;ENSMUSG00000024800;ENSMUSG00000027433;ENSMUSG00000027613;ENSMUSG00000028869;ENSMUSG00000029715;ENSMUSG00000032026;ENSMUSG00000032288;ENSMUSG00000036114;ENSMUSG00000036992;ENSMUSG00000038299;ENSMUSG00000049950;ENSMUSG00000051062;ENSMUSG00000074698	K14566+K14539+K03115+K03539+K12619+K03264+K14537+K14527+K13288+K14560+K14525+K14285+K14554+K14523+K14563+K03097
Human Diseases	Infectious diseases	HTLV-I infection	44	280	0.0213614	0.0760333	ko05166	ENSMUSG00000000184;ENSMUSG00000002603;ENSMUSG00000002983;ENSMUSG00000004043;ENSMUSG00000006728;ENSMUSG00000014355;ENSMUSG00000015605;ENSMUSG00000016477;ENSMUSG00000017861;ENSMUSG00000018983;ENSMUSG00000019699;ENSMUSG00000020687;ENSMUSG00000021771;ENSMUSG00000021816;ENSMUSG00000022105;ENSMUSG00000022812;ENSMUSG00000023067;ENSMUSG00000023411;ENSMUSG00000024620;ENSMUSG00000025810;ENSMUSG00000027544;…	K10151+K13375+K09253+K11223+K02089+K03348+K04378+K06620+K21769+K09389+K04456+K03350+K15040+K04348+K06618+K03083+K06625+K17334+K05089+K06724+K17332+K07828+K02580+K06271+K06622+K02649+K02353+K03352+K03506+K07827+K16334+K02678+K06451+K04430+K04728+K06490+K02649+K02235+K04448+K04451+K09052+K03359+K02180+K04503
Human Diseases	Substance dependence	Morphine addiction	18	94	0.0214453	0.0760333	ko05032	ENSMUSG00000000001;ENSMUSG00000000560;ENSMUSG00000007653;ENSMUSG00000021699;ENSMUSG00000022489;ENSMUSG00000027523;ENSMUSG00000028525;ENSMUSG00000029064;ENSMUSG00000029212;ENSMUSG00000029713;ENSMUSG00000031748;ENSMUSG00000032766;ENSMUSG00000037771;ENSMUSG00000050965;ENSMUSG00000057614;ENSMUSG00000059173;ENSMUSG00000069094;ENSMUSG00000071658	K04630+K05175+K05181+K13293+K13755+K04632+K13293+K04536+K05181+K04537+K04534+K04546+K15015+K02677+K04630+K13755+K18436+K04540
Organismal Systems	Nervous system	GABAergic synapse	17	88	0.0230284	0.0807288	ko04727	ENSMUSG00000000001;ENSMUSG00000000560;ENSMUSG00000006930;ENSMUSG00000007653;ENSMUSG00000018567;ENSMUSG00000023169;ENSMUSG00000026787;ENSMUSG00000029064;ENSMUSG00000029212;ENSMUSG00000029713;ENSMUSG00000031748;ENSMUSG00000032766;ENSMUSG00000037771;ENSMUSG00000050965;ENSMUSG00000057614;ENSMUSG00000070880;ENSMUSG00000071658	K04630+K05175+K04647+K05181+K08341+K14990+K01580+K04536+K05181+K04537+K04534+K04546+K15015+K02677+K04630+K01580+K04540
Human Diseases	Cancers	Small cell lung cancer	18	96	0.0261191	0.0893734	ko05222	ENSMUSG00000006728;ENSMUSG00000015647;ENSMUSG00000015843;ENSMUSG00000016477;ENSMUSG00000017491;ENSMUSG00000018983;ENSMUSG00000019699;ENSMUSG00000019899;ENSMUSG00000022105;ENSMUSG00000023067;ENSMUSG00000028163;ENSMUSG00000028698;ENSMUSG00000031628;ENSMUSG00000040274;ENSMUSG00000041417;ENSMUSG00000057329;ENSMUSG00000059552;ENSMUSG00000070348	K02089+K06240+K08526+K06620+K08528+K09389+K04456+K05637+K06618+K06625+K02580+K02649+K02187+K02091+K02649+K02161+K04451+K04503
Human Diseases	Infectious diseases	Human papillomavirus infection	55	367	0.0262949	0.0893734	ko05165	ENSMUSG00000000184;ENSMUSG00000003184;ENSMUSG00000004285;ENSMUSG00000004698;ENSMUSG00000006273;ENSMUSG00000006699;ENSMUSG00000006728;ENSMUSG00000007564;ENSMUSG00000009630;ENSMUSG00000013160;ENSMUSG00000015647;ENSMUSG00000017344;ENSMUSG00000019302;ENSMUSG00000019699;ENSMUSG00000019899;ENSMUSG00000020349;ENSMUSG00000021051;ENSMUSG00000022105;ENSMUSG00000022528;ENSMUSG00000022812;ENSMUSG00000023067;…	K10151+K05411+K02151+K11409+K02147+K04393+K02089+K03456+K04382+K02146+K06240+K06251+K02154+K04456+K05637+K04382+K11584+K06618+K06054+K03083+K06625+K02152+K05089+K02599+K04632+K07828+K02580+K06252+K02649+K07208+K18952+K02353+K07827+K02187+K16332+K06061+K00873+K03661+K02144+K04728+K12159+K02091+K02649+K11583+K02235+K06061+K02145+K12075+K04490+K04451+K06061+K18671+K04371+K04371+K04503
Environmental Information Processing	Signal transduction	Hedgehog signaling pathway	10	44	0.0264347	0.0893734	ko04340	ENSMUSG00000000184;ENSMUSG00000021318;ENSMUSG00000022812;ENSMUSG00000032384;ENSMUSG00000048402;ENSMUSG00000050382;ENSMUSG00000052957;ENSMUSG00000057329;ENSMUSG00000070348;ENSMUSG00000073563	K10151+K06230+K03083+K08958+K16798+K18806+K06232+K02161+K04503+K08958
Human Diseases	Cancers	Gastric cancer	26	152	0.0266402	0.0893734	ko05226	ENSMUSG00000001552;ENSMUSG00000002603;ENSMUSG00000009376;ENSMUSG00000015843;ENSMUSG00000016477;ENSMUSG00000017491;ENSMUSG00000018983;ENSMUSG00000019699;ENSMUSG00000020312;ENSMUSG00000021448;ENSMUSG00000022105;ENSMUSG00000022812;ENSMUSG00000023067;ENSMUSG00000027852;ENSMUSG00000028698;ENSMUSG00000029071;ENSMUSG00000030265;ENSMUSG00000041417;ENSMUSG00000050288;ENSMUSG00000055799;ENSMUSG00000057329;…	K10056+K13375+K05099+K08526+K06620+K08528+K09389+K04456+K17447+K17448+K06618+K03083+K06625+K07828+K02649+K02353+K07827+K02649+K02235+K04490+K02161+K04451+K04371+K04371+K04503+K03069
Environmental Information Processing	Signal transduction	mTOR signaling pathway	27	160	0.0283596	0.0941297	ko04150	ENSMUSG00000004285;ENSMUSG00000006273;ENSMUSG00000010057;ENSMUSG00000019699;ENSMUSG00000019970;ENSMUSG00000020108;ENSMUSG00000021368;ENSMUSG00000022812;ENSMUSG00000024403;ENSMUSG00000026027;ENSMUSG00000027852;ENSMUSG00000028646;ENSMUSG00000028698;ENSMUSG00000028893;ENSMUSG00000028945;ENSMUSG00000029071;ENSMUSG00000030265;ENSMUSG00000033793;ENSMUSG00000036106;ENSMUSG00000041417;ENSMUSG00000050288;…	K02151+K02147+K20405+K04456+K13302+K08270+K20396+K03083+K02152+K17532+K07828+K16186+K02649+K20394+K07208+K02353+K07827+K02144+K20411+K02649+K02235+K02677+K02145+K04371+K04371+K08271+K14299
Human Diseases	Endocrine and metabolic diseases	Cushing syndrome	27	161	0.0304563	0.100025	ko04934	ENSMUSG00000000001;ENSMUSG00000006728;ENSMUSG00000016477;ENSMUSG00000018983;ENSMUSG00000022105;ENSMUSG00000022812;ENSMUSG00000023067;ENSMUSG00000024112;ENSMUSG00000026526;ENSMUSG00000027523;ENSMUSG00000028551;ENSMUSG00000029071;ENSMUSG00000030102;ENSMUSG00000031575;ENSMUSG00000034379;ENSMUSG00000034781;ENSMUSG00000040274;ENSMUSG00000040554;ENSMUSG00000050288;ENSMUSG00000051177;ENSMUSG00000055799;…	K04630+K02089+K06620+K09389+K06618+K03083+K06625+K04855+K01679+K04632+K06622+K02353+K04958+K14964+K14963+K04635+K02091+K17767+K02235+K05858+K04490+K04630+K04515+K04371+K04371+K04353+K04503
Human Diseases	Neurodegenerative diseases	Amyotrophic lateral sclerosis (ALS)	11	52	0.0335923	0.109175	ko05014	ENSMUSG00000001847;ENSMUSG00000004446;ENSMUSG00000020524;ENSMUSG00000020623;ENSMUSG00000021816;ENSMUSG00000022054;ENSMUSG00000027187;ENSMUSG00000031628;ENSMUSG00000053137;ENSMUSG00000057329;ENSMUSG00000059552	K04392+K04726+K05197+K04433+K04348+K04573+K03781+K02187+K04441+K02161+K04451
Environmental Information Processing	Signal transduction	Wnt signaling pathway	25	150	0.0387385	0.124602	ko04310	ENSMUSG00000000184;ENSMUSG00000001847;ENSMUSG00000014226;ENSMUSG00000018012;ENSMUSG00000021816;ENSMUSG00000022812;ENSMUSG00000023411;ENSMUSG00000024387;ENSMUSG00000025246;ENSMUSG00000026556;ENSMUSG00000027544;ENSMUSG00000027630;ENSMUSG00000028284;ENSMUSG00000029071;ENSMUSG00000036158;ENSMUSG00000050288;ENSMUSG00000050965;ENSMUSG00000051177;ENSMUSG00000052684;ENSMUSG00000055799;ENSMUSG00000057897;…	K10151+K04392+K04507+K07861+K04348+K03083+K17334+K03115+K04508+K04510+K17332+K04508+K04427+K02353+K04511+K02235+K02677+K05858+K04448+K04490+K04515+K04451+K04503+K03069+K03097
Human Diseases	Cardiovascular diseases	Viral myocarditis	15	80	0.0399605	0.127221	ko05416	ENSMUSG00000001847;ENSMUSG00000004446;ENSMUSG00000005610;ENSMUSG00000007655;ENSMUSG00000018012;ENSMUSG00000019843;ENSMUSG00000019899;ENSMUSG00000026842;ENSMUSG00000029580;ENSMUSG00000031628;ENSMUSG00000037202;ENSMUSG00000037405;ENSMUSG00000045103;ENSMUSG00000062825;ENSMUSG00000070348	K04392+K04726+K03260+K06278+K07861+K05703+K05637+K06619+K05692+K02187+K07818+K06490+K10366+K05692+K04503
Cellular Processes	Cell growth and death	Ferroptosis	9	41	0.0420391	0.132487	ko04216	ENSMUSG00000003617;ENSMUSG00000021771;ENSMUSG00000024661;ENSMUSG00000030314;ENSMUSG00000031278;ENSMUSG00000038160;ENSMUSG00000056851;ENSMUSG00000059552;ENSMUSG00000075706	K13624+K15040+K00522+K08337+K01897+K08339+K13162+K04451+K05361
Cellular Processes	Cell growth and death	Apoptosis	23	137	0.0428435	0.133672	ko04210	ENSMUSG00000004446;ENSMUSG00000017716;ENSMUSG00000019699;ENSMUSG00000022074;ENSMUSG00000024942;ENSMUSG00000026883;ENSMUSG00000027852;ENSMUSG00000028163;ENSMUSG00000028698;ENSMUSG00000029580;ENSMUSG00000030102;ENSMUSG00000030265;ENSMUSG00000031628;ENSMUSG00000034218;ENSMUSG00000037202;ENSMUSG00000041417;ENSMUSG00000052684;ENSMUSG00000057329;ENSMUSG00000059552;ENSMUSG00000062075;ENSMUSG00000062825;…	K04726+K08731+K04456+K04722+K01367+K19901+K07828+K02580+K02649+K05692+K04958+K07827+K02187+K04728+K07818+K02649+K04448+K02161+K04451+K07611+K05692+K04371+K04371
Organismal Systems	Endocrine system	Parathyroid hormone synthesis, secretion and action	19	110	0.0483053	0.148023	ko04928	ENSMUSG00000000001;ENSMUSG00000005583;ENSMUSG00000015843;ENSMUSG00000021699;ENSMUSG00000023067;ENSMUSG00000026826;ENSMUSG00000027523;ENSMUSG00000027695;ENSMUSG00000028525;ENSMUSG00000029188;ENSMUSG00000030102;ENSMUSG00000031565;ENSMUSG00000034781;ENSMUSG00000050965;ENSMUSG00000051177;ENSMUSG00000057329;ENSMUSG00000057614;ENSMUSG00000063065;ENSMUSG00000063358	K04630+K04454+K08526+K13293+K06625+K08558+K04632+K01115+K13293+K14683+K04958+K04362+K04635+K02677+K05858+K02161+K04630+K04371+K04371
Human Diseases	Cancers	Choline metabolism in cancer	18	103	0.0486004	0.148023	ko05231	ENSMUSG00000001847;ENSMUSG00000018012;ENSMUSG00000019699;ENSMUSG00000024620;ENSMUSG00000025357;ENSMUSG00000027695;ENSMUSG00000027852;ENSMUSG00000028698;ENSMUSG00000028945;ENSMUSG00000030265;ENSMUSG00000034731;ENSMUSG00000035246;ENSMUSG00000038665;ENSMUSG00000041417;ENSMUSG00000050965;ENSMUSG00000052684;ENSMUSG00000063065;ENSMUSG00000063358	K04392+K07861+K04456+K05089+K00901+K01115+K07828+K02649+K07208+K07827+K00901+K00968+K00901+K02649+K02677+K04448+K04371+K04371
Cellular Processes	Cellular community - eukaryotes	Signaling pathways regulating pluripotency of stem cells	23	139	0.0493408	0.148023	ko04550	ENSMUSG00000018537;ENSMUSG00000019699;ENSMUSG00000020160;ENSMUSG00000020644;ENSMUSG00000021255;ENSMUSG00000021379;ENSMUSG00000022812;ENSMUSG00000027852;ENSMUSG00000028698;ENSMUSG00000029071;ENSMUSG00000029755;ENSMUSG00000030265;ENSMUSG00000031565;ENSMUSG00000038872;ENSMUSG00000041324;ENSMUSG00000041417;ENSMUSG00000042258;ENSMUSG00000050288;ENSMUSG00000053137;ENSMUSG00000061393;ENSMUSG00000063065;…	K11460+K04456+K15613+K17693+K08553+K17695+K03083+K07828+K02649+K02353+K18489+K07827+K04362+K09378+K04667+K02649+K09370+K02235+K04441+K13596+K04371+K04371+K16796
Organismal Systems	Immune system	Natural killer cell mediated cytotoxicity	23	139	0.0493408	0.148023	ko04650	ENSMUSG00000001847;ENSMUSG00000004446;ENSMUSG00000018012;ENSMUSG00000019843;ENSMUSG00000020312;ENSMUSG00000021448;ENSMUSG00000021816;ENSMUSG00000022074;ENSMUSG00000027544;ENSMUSG00000027852;ENSMUSG00000028698;ENSMUSG00000030265;ENSMUSG00000030774;ENSMUSG00000031628;ENSMUSG00000033721;ENSMUSG00000037202;ENSMUSG00000037405;ENSMUSG00000041417;ENSMUSG00000050965;ENSMUSG00000059456;ENSMUSG00000063065;…	K04392+K04726+K07861+K05703+K17447+K17448+K04348+K04722+K17332+K07828+K02649+K07827+K04409+K02187+K05730+K07818+K06490+K02649+K02677+K05871+K04371+K04371+K07986
Organismal Systems	Nervous system	Serotonergic synapse	22	132	0.0501758	0.149094	ko04726	ENSMUSG00000000001;ENSMUSG00000007653;ENSMUSG00000020182;ENSMUSG00000025037;ENSMUSG00000027523;ENSMUSG00000027852;ENSMUSG00000029064;ENSMUSG00000029212;ENSMUSG00000029713;ENSMUSG00000030102;ENSMUSG00000030265;ENSMUSG00000031628;ENSMUSG00000031748;ENSMUSG00000032766;ENSMUSG00000039106;ENSMUSG00000040046;ENSMUSG00000050965;ENSMUSG00000051177;ENSMUSG00000057614;ENSMUSG00000063065;ENSMUSG00000063358;…	K04630+K05181+K01593+K00274+K04632+K07828+K04536+K05181+K04537+K04958+K07827+K02187+K04534+K04546+K04161+K00502+K02677+K05858+K04630+K04371+K04371+K04540
Human Diseases	Drug resistance	EGFR tyrosine kinase inhibitor resistance	15	83	0.0529379	0.155817	ko01521	ENSMUSG00000009376;ENSMUSG00000019699;ENSMUSG00000020312;ENSMUSG00000021448;ENSMUSG00000022812;ENSMUSG00000024620;ENSMUSG00000027852;ENSMUSG00000028698;ENSMUSG00000030265;ENSMUSG00000041417;ENSMUSG00000048756;ENSMUSG00000050965;ENSMUSG00000057329;ENSMUSG00000063065;ENSMUSG00000063358	K05099+K04456+K17447+K17448+K03083+K05089+K07828+K02649+K07827+K02649+K09408+K02677+K02161+K04371+K04371
Human Diseases	Cancers	Pathways in cancer	75	541	0.0539891	0.157426	ko05200	ENSMUSG00000000001;ENSMUSG00000000184;ENSMUSG00000001552;ENSMUSG00000001847;ENSMUSG00000002603;ENSMUSG00000004032;ENSMUSG00000004043;ENSMUSG00000004446;ENSMUSG00000006699;ENSMUSG00000006728;ENSMUSG00000008859;ENSMUSG00000009376;ENSMUSG00000014773;ENSMUSG00000015647;ENSMUSG00000015839;ENSMUSG00000015843;ENSMUSG00000016477;ENSMUSG00000017491;ENSMUSG00000017716;ENSMUSG00000018012;ENSMUSG00000018983;…	K04630+K10151+K10056+K04392+K13375+K00799+K11223+K04726+K04393+K02089+K07834+K05099+K06051+K06240+K05638+K08526+K06620+K08528+K08731+K07861+K09389+K04456+K05637+K05461+K06230+K06618+K06054+K09292+K03083+K06625+K08773+K08735+K05089+K00799+K01679+K06619+K02599+K04350+K04632+K07828+K00799+K02580+K02649+K04536+K02353+K04537+K07827+K04362+K02187+K02678+K04546+K04635+K09592+K02091+K00799+K08775+K02649+…
Genetic Information Processing	Replication and repair	Non-homologous end-joining	4	13	0.054658	0.157901	ko03450	ENSMUSG00000020380;ENSMUSG00000021615;ENSMUSG00000022672;ENSMUSG00000026187	K10866+K10886+K06642+K10885
Genetic Information Processing	Folding, sorting and degradation	Sulfur relay system	3	8	0.0557263	0.15951	ko04122	ENSMUSG00000015536;ENSMUSG00000038888;ENSMUSG00000074576	K03635+K14168+K11996
Organismal Systems	Nervous system	Long-term potentiation	13	70	0.0569977	0.161666	ko04720	ENSMUSG00000014956;ENSMUSG00000020524;ENSMUSG00000021816;ENSMUSG00000027852;ENSMUSG00000030102;ENSMUSG00000030265;ENSMUSG00000040385;ENSMUSG00000050965;ENSMUSG00000051177;ENSMUSG00000057897;ENSMUSG00000063065;ENSMUSG00000063358;ENSMUSG00000068798	K06269+K05197+K04348+K07828+K04958+K07827+K06269+K02677+K05858+K04515+K04371+K04371+K04353
Organismal Systems	Aging	Longevity regulating pathway - mammal	16	92	0.0627628	0.176414	ko04211	ENSMUSG00000019699;ENSMUSG00000022878;ENSMUSG00000026457;ENSMUSG00000027187;ENSMUSG00000027852;ENSMUSG00000028163;ENSMUSG00000028698;ENSMUSG00000028893;ENSMUSG00000028945;ENSMUSG00000030168;ENSMUSG00000030265;ENSMUSG00000038160;ENSMUSG00000038205;ENSMUSG00000041417;ENSMUSG00000048756;ENSMUSG00000059552	K04456+K07296+K07297+K03781+K07828+K02580+K02649+K20394+K07208+K07297+K07827+K08339+K07199+K02649+K09408+K04451
Metabolism	Global and overview maps	Fatty acid metabolism	10	51	0.0652425	0.181747	ko01212	ENSMUSG00000018574;ENSMUSG00000024665;ENSMUSG00000025153;ENSMUSG00000025203;ENSMUSG00000031278;ENSMUSG00000032281;ENSMUSG00000033629;ENSMUSG00000036880;ENSMUSG00000037071;ENSMUSG00000041220	K09479+K10226+K00665+K00507+K01897+K15013+K10703+K07508+K00507+K10203
Metabolism	Carbohydrate metabolism	Pyruvate metabolism	8	38	0.0663102	0.183087	ko00620	ENSMUSG00000000168;ENSMUSG00000008822;ENSMUSG00000010025;ENSMUSG00000020321;ENSMUSG00000026526;ENSMUSG00000030246;ENSMUSG00000032294;ENSMUSG00000063229	K00627+K01512+K00128+K00025+K01679+K00016+K00873+K00016
Metabolism	Nucleotide metabolism	Purine metabolism	28	181	0.0676014	0.185014	ko00230	ENSMUSG00000002326;ENSMUSG00000005198;ENSMUSG00000015961;ENSMUSG00000020899;ENSMUSG00000021699;ENSMUSG00000022476;ENSMUSG00000022489;ENSMUSG00000024782;ENSMUSG00000025386;ENSMUSG00000025630;ENSMUSG00000026239;ENSMUSG00000026575;ENSMUSG00000028005;ENSMUSG00000028525;ENSMUSG00000029247;ENSMUSG00000029250;ENSMUSG00000029366;ENSMUSG00000030042;ENSMUSG00000031432;ENSMUSG00000032294;ENSMUSG00000033020;…	K00364+K03006+K01939+K01952+K13293+K03022+K13755+K00944+K13759+K00760+K13758+K00940+K12319+K13293+K01587+K03010+K00893+K03506+K00948+K00873+K03014+K12318+K00856+K22600+K13755+K00088+K18436+K00948
Organismal Systems	Endocrine system	Progesterone-mediated oocyte maturation	16	94	0.073578	0.19962	ko04914	ENSMUSG00000000001;ENSMUSG00000014355;ENSMUSG00000019699;ENSMUSG00000020235;ENSMUSG00000020687;ENSMUSG00000028698;ENSMUSG00000029472;ENSMUSG00000030265;ENSMUSG00000030867;ENSMUSG00000041417;ENSMUSG00000041431;ENSMUSG00000053137;ENSMUSG00000057614;ENSMUSG00000063065;ENSMUSG00000063358;ENSMUSG00000066149	K04630+K03348+K04456+K03364+K03350+K02649+K03352+K07827+K06631+K02649+K05868+K04441+K04630+K04371+K04371+K03359
Human Diseases	Cancers	Transcriptional misregulation in cancers	28	184	0.0796293	0.213743	ko05202	ENSMUSG00000000184;ENSMUSG00000001552;ENSMUSG00000004151;ENSMUSG00000004895;ENSMUSG00000005583;ENSMUSG00000009376;ENSMUSG00000013089;ENSMUSG00000015843;ENSMUSG00000017724;ENSMUSG00000020160;ENSMUSG00000020427;ENSMUSG00000020644;ENSMUSG00000020719;ENSMUSG00000023067;ENSMUSG00000025223;ENSMUSG00000028163;ENSMUSG00000028341;ENSMUSG00000028496;ENSMUSG00000028551;ENSMUSG00000029178;ENSMUSG00000034218;…	K10151+K10056+K09431+K13105+K04454+K05099+K15593+K08526+K15592+K15613+K10138+K17693+K12823+K06625+K15617+K02580+K08559+K15187+K06622+K15605+K04728+K15610+K11313+K15621+K22046+K04451+K11253+K11253
Metabolism	Carbohydrate metabolism	Pentose phosphate pathway	7	33	0.0802941	0.213743	ko00030	ENSMUSG00000017390;ENSMUSG00000021196;ENSMUSG00000021957;ENSMUSG00000030225;ENSMUSG00000031400;ENSMUSG00000031432;ENSMUSG00000079104	K01623+K00850+K00615+K01619+K00036+K00948+K00948
Metabolism	Amino acid metabolism	Arginine and proline metabolism	10	53	0.0808385	0.213743	ko00330	ENSMUSG00000000308;ENSMUSG00000010025;ENSMUSG00000011179;ENSMUSG00000019718;ENSMUSG00000021125;ENSMUSG00000025037;ENSMUSG00000025140;ENSMUSG00000027199;ENSMUSG00000031672;ENSMUSG00000042096	K00933+K00128+K01581+K18384+K01476+K00274+K00286+K00613+K14455+K00273
Metabolism	Carbohydrate metabolism	Butanoate metabolism	6	27	0.0846631	0.220124	ko00650	ENSMUSG00000007908;ENSMUSG00000022186;ENSMUSG00000026787;ENSMUSG00000029482;ENSMUSG00000070880;ENSMUSG00000093930	K01640+K01027+K01580+K01907+K01580+K01641
Environmental Information Processing	Signal transduction	Hippo signaling pathway - multiple species	6	27	0.0846631	0.220124	ko04392	ENSMUSG00000006262;ENSMUSG00000018849;ENSMUSG00000027803;ENSMUSG00000030774;ENSMUSG00000043131;ENSMUSG00000053110	K06685+K16685+K16820+K04409+K06685+K16687
Metabolism	Xenobiotics biodegradation and metabolism	Drug metabolism - other enzymes	15	89	0.087015	0.224369	ko00983	ENSMUSG00000002550;ENSMUSG00000004032;ENSMUSG00000021376;ENSMUSG00000022814;ENSMUSG00000025068;ENSMUSG00000025574;ENSMUSG00000025630;ENSMUSG00000026575;ENSMUSG00000027890;ENSMUSG00000028719;ENSMUSG00000035824;ENSMUSG00000040562;ENSMUSG00000056426;ENSMUSG00000061959;ENSMUSG00000062867	K00876+K00799+K00569+K13421+K00799+K00857+K00760+K00940+K00799+K13800+K00857+K00799+K00622+K01044+K00088
Cellular Processes	Transport and catabolism	Endocytosis	38	263	0.0884818	0.226281	ko04144	ENSMUSG00000000058;ENSMUSG00000002957;ENSMUSG00000003037;ENSMUSG00000003269;ENSMUSG00000004771;ENSMUSG00000004843;ENSMUSG00000005656;ENSMUSG00000006699;ENSMUSG00000007655;ENSMUSG00000008475;ENSMUSG00000015747;ENSMUSG00000018001;ENSMUSG00000020671;ENSMUSG00000022841;ENSMUSG00000026155;ENSMUSG00000027423;ENSMUSG00000027519;ENSMUSG00000027575;ENSMUSG00000027695;ENSMUSG00000028488;ENSMUSG00000028552;…	K12958+K11824+K07901+K18441+K07904+K12192+K17920+K04393+K06278+K05754+K12479+K18441+K07903+K11826+K12486+K17920+K07891+K12492+K01115+K11247+K12472+K10365+K18952+K18467+K05757+K18468+K19367+K18465+K11825+K04646+K12488+K12493+K04705+K17920+K07891+K11824+K10396+K07897
Organismal Systems	Digestive system	Gastric acid secretion	13	75	0.0892546	0.226402	ko04971	ENSMUSG00000000001;ENSMUSG00000004366;ENSMUSG00000007097;ENSMUSG00000026576;ENSMUSG00000027523;ENSMUSG00000029580;ENSMUSG00000030102;ENSMUSG00000040569;ENSMUSG00000041695;ENSMUSG00000050965;ENSMUSG00000051177;ENSMUSG00000057614;ENSMUSG00000057897	K04630+K05237+K01539+K01540+K04632+K05692+K04958+K13962+K04996+K02677+K05858+K04630+K04515
Metabolism	Global and overview maps	Carbon metabolism	19	119	0.0917859	0.230945	ko01200	ENSMUSG00000000168;ENSMUSG00000000628;ENSMUSG00000017390;ENSMUSG00000020321;ENSMUSG00000021196;ENSMUSG00000021577;ENSMUSG00000021957;ENSMUSG00000025950;ENSMUSG00000026526;ENSMUSG00000027187;ENSMUSG00000031400;ENSMUSG00000031432;ENSMUSG00000031672;ENSMUSG00000032294;ENSMUSG00000034371;ENSMUSG00000043445;ENSMUSG00000057666;ENSMUSG00000061838;ENSMUSG00000079104	K00627+K00844+K01623+K00025+K00850+K00234+K00615+K00031+K01679+K03781+K00036+K00948+K14455+K00873+K00863+K19269+K00134+K01900+K00948
Metabolism	Amino acid metabolism	Cysteine and methionine metabolism	9	48	0.0976526	0.240024	ko00270	ENSMUSG00000010911;ENSMUSG00000020321;ENSMUSG00000020661;ENSMUSG00000024039;ENSMUSG00000027893;ENSMUSG00000030246;ENSMUSG00000030268;ENSMUSG00000031672;ENSMUSG00000063229	K08964+K00025+K17398+K01697+K01251+K00016+K00826+K14455+K00016
Metabolism	Lipid metabolism	Biosynthesis of unsaturated fatty acids	6	28	0.0977023	0.240024	ko01040	ENSMUSG00000024665;ENSMUSG00000025203;ENSMUSG00000033629;ENSMUSG00000037071;ENSMUSG00000041220;ENSMUSG00000072949	K10226+K00507+K10703+K00507+K10203+K01068
Organismal Systems	Excretory system	Collecting duct acid secretion	6	28	0.0977023	0.240024	ko04966	ENSMUSG00000004285;ENSMUSG00000006273;ENSMUSG00000013160;ENSMUSG00000019302;ENSMUSG00000024403;ENSMUSG00000052459	K02151+K02147+K02146+K02154+K02152+K02145
Metabolism	Amino acid metabolism	Valine, leucine and isoleucine degradation	10	55	0.0985395	0.24019	ko00280	ENSMUSG00000000340;ENSMUSG00000007908;ENSMUSG00000010025;ENSMUSG00000022186;ENSMUSG00000029482;ENSMUSG00000030268;ENSMUSG00000032263;ENSMUSG00000036880;ENSMUSG00000038242;ENSMUSG00000093930	K09699+K01640+K00128+K01027+K01907+K00826+K00167+K07508+K00157+K01641
Environmental Information Processing	Signal transduction	Ras signaling pathway	34	235	0.101139	0.244615	ko04014	ENSMUSG00000001847;ENSMUSG00000006699;ENSMUSG00000008859;ENSMUSG00000009376;ENSMUSG00000018012;ENSMUSG00000019699;ENSMUSG00000019966;ENSMUSG00000020312;ENSMUSG00000021357;ENSMUSG00000021448;ENSMUSG00000024096;ENSMUSG00000024620;ENSMUSG00000026482;ENSMUSG00000026842;ENSMUSG00000027347;ENSMUSG00000027695;ENSMUSG00000027852;ENSMUSG00000028163;ENSMUSG00000028698;ENSMUSG00000029064;ENSMUSG00000029713;…	K04392+K04393+K07834+K05099+K07861+K04456+K05461+K17447+K17637+K17448+K08773+K05089+K17635+K06619+K04350+K01115+K07828+K02580+K02649+K04536+K04537+K07827+K04409+K04362+K02678+K04546+K02649+K08019+K02677+K04360+K04371+K04371+K04353+K04540
Metabolism	Carbohydrate metabolism	Fructose and mannose metabolism	7	35	0.103514	0.246538	ko00051	ENSMUSG00000000628;ENSMUSG00000017390;ENSMUSG00000021196;ENSMUSG00000022711;ENSMUSG00000025648;ENSMUSG00000033021;ENSMUSG00000034371	K00844+K01623+K00850+K17497+K19030+K00966+K00863
Genetic Information Processing	Folding, sorting and degradation	SNARE interactions in vesicular transport	7	35	0.103514	0.246538	ko04130	ENSMUSG00000002741;ENSMUSG00000007207;ENSMUSG00000019998;ENSMUSG00000027287;ENSMUSG00000027879;ENSMUSG00000030806;ENSMUSG00000032757	K08516+K04560+K08488+K08508+K08517+K08486+K08504
Environmental Information Processing	Signal transduction	Notch signaling pathway	9	49	0.107987	0.253323	ko04330	ENSMUSG00000014773;ENSMUSG00000021224;ENSMUSG00000022528;ENSMUSG00000026923;ENSMUSG00000029071;ENSMUSG00000031925;ENSMUSG00000039982;ENSMUSG00000050567;ENSMUSG00000061143	K06051+K06057+K06054+K02599+K02353+K06061+K06058+K06061+K06061
Human Diseases	Endocrine and metabolic diseases	Type II diabetes mellitus	9	49	0.107987	0.253323	ko04930	ENSMUSG00000000628;ENSMUSG00000004110;ENSMUSG00000022878;ENSMUSG00000028698;ENSMUSG00000029053;ENSMUSG00000032294;ENSMUSG00000041417;ENSMUSG00000063065;ENSMUSG00000063358	K00844+K04852+K07296+K02649+K18952+K00873+K02649+K04371+K04371
Human Diseases	Infectious diseases	Measles	21	137	0.110247	0.256695	ko05162	ENSMUSG00000000184;ENSMUSG00000003184;ENSMUSG00000004043;ENSMUSG00000006728;ENSMUSG00000019699;ENSMUSG00000019843;ENSMUSG00000020372;ENSMUSG00000022074;ENSMUSG00000022812;ENSMUSG00000024387;ENSMUSG00000026896;ENSMUSG00000028163;ENSMUSG00000028284;ENSMUSG00000028698;ENSMUSG00000029397;ENSMUSG00000032093;ENSMUSG00000040274;ENSMUSG00000041417;ENSMUSG00000059552;ENSMUSG00000070348;ENSMUSG00000074698	K10151+K05411+K11223+K02089+K04456+K05703+K14753+K04722+K03083+K03115+K12647+K02580+K04427+K02649+K10144+K06451+K02091+K02649+K04451+K04503+K03097
Metabolism	Global and overview maps	Biosynthesis of amino acids	13	78	0.11316	0.261525	ko01230	ENSMUSG00000017390;ENSMUSG00000021125;ENSMUSG00000021196;ENSMUSG00000021957;ENSMUSG00000024039;ENSMUSG00000025140;ENSMUSG00000025950;ENSMUSG00000030268;ENSMUSG00000031432;ENSMUSG00000031672;ENSMUSG00000032294;ENSMUSG00000057666;ENSMUSG00000079104	K01623+K01476+K00850+K00615+K01697+K00286+K00031+K00826+K00948+K14455+K00873+K00134+K00948
Organismal Systems	Endocrine system	Renin secretion	12	71	0.115268	0.261695	ko04924	ENSMUSG00000000001;ENSMUSG00000021816;ENSMUSG00000022489;ENSMUSG00000024256;ENSMUSG00000027523;ENSMUSG00000028005;ENSMUSG00000030102;ENSMUSG00000033910;ENSMUSG00000041695;ENSMUSG00000051177;ENSMUSG00000057614;ENSMUSG00000059173	K04630+K04348+K13755+K05262+K04632+K12319+K04958+K12318+K04996+K05858+K04630+K13755
Human Diseases	Cancers	Acute myeloid leukemia	12	71	0.115268	0.261695	ko05221	ENSMUSG00000001552;ENSMUSG00000004043;ENSMUSG00000019699;ENSMUSG00000027852;ENSMUSG00000028163;ENSMUSG00000028698;ENSMUSG00000030265;ENSMUSG00000041417;ENSMUSG00000055799;ENSMUSG00000063065;ENSMUSG00000063358;ENSMUSG00000070348	K10056+K11223+K04456+K07828+K02580+K02649+K07827+K02649+K04490+K04371+K04371+K04503
Metabolism	Metabolism of other amino acids	D-Arginine and D-ornithine metabolism	1	1	0.116017	0.261695	ko00472	ENSMUSG00000042096	K00273
Environmental Information Processing	Signal transduction	Apelin signaling pathway	21	138	0.116589	0.261695	ko04371	ENSMUSG00000000001;ENSMUSG00000005583;ENSMUSG00000018567;ENSMUSG00000019699;ENSMUSG00000027852;ENSMUSG00000029064;ENSMUSG00000029713;ENSMUSG00000030102;ENSMUSG00000030265;ENSMUSG00000032766;ENSMUSG00000033628;ENSMUSG00000035086;ENSMUSG00000038205;ENSMUSG00000051177;ENSMUSG00000054640;ENSMUSG00000057378;ENSMUSG00000057614;ENSMUSG00000063065;ENSMUSG00000063358;ENSMUSG00000070348;ENSMUSG00000071658	K04630+K04454+K08341+K04456+K07828+K04536+K04537+K04958+K07827+K04546+K00914+K08334+K07199+K05858+K05849+K04963+K04630+K04371+K04371+K04503+K04540
Organismal Systems	Excretory system	Vasopressin-regulated water reabsorption	8	43	0.118431	0.263121	ko04962	ENSMUSG00000004771;ENSMUSG00000009013;ENSMUSG00000024253;ENSMUSG00000027012;ENSMUSG00000027523;ENSMUSG00000029757;ENSMUSG00000030220;ENSMUSG00000030868	K07904+K10418+K10417+K10415+K04632+K10415+K12462+K10427
Metabolism	Carbohydrate metabolism	Amino sugar and nucleotide sugar metabolism	9	50	0.11891	0.263121	ko00520	ENSMUSG00000000628;ENSMUSG00000001891;ENSMUSG00000018042;ENSMUSG00000020363;ENSMUSG00000022711;ENSMUSG00000029209;ENSMUSG00000029992;ENSMUSG00000033021;ENSMUSG00000048065	K00844+K00963+K00326+K00820+K17497+K02564+K00820+K00966+K00326
Organismal Systems	Immune system	Chemokine signaling pathway	28	193	0.124135	0.272748	ko04062	ENSMUSG00000000001;ENSMUSG00000001847;ENSMUSG00000006699;ENSMUSG00000019699;ENSMUSG00000020312;ENSMUSG00000021448;ENSMUSG00000022812;ENSMUSG00000027852;ENSMUSG00000028163;ENSMUSG00000028698;ENSMUSG00000029053;ENSMUSG00000029064;ENSMUSG00000029713;ENSMUSG00000030265;ENSMUSG00000030774;ENSMUSG00000031955;ENSMUSG00000032766;ENSMUSG00000033721;ENSMUSG00000041417;ENSMUSG00000042228;ENSMUSG00000048756;…	K04630+K04392+K04393+K04456+K17447+K17448+K03083+K07828+K02580+K02649+K18952+K04536+K04537+K07827+K04409+K05726+K04546+K05730+K02649+K05854+K09408+K05858+K04630+K05871+K04371+K04371+K04353+K04540
Metabolism	Lipid metabolism	Synthesis and degradation of ketone bodies	3	11	0.126464	0.275922	ko00072	ENSMUSG00000007908;ENSMUSG00000022186;ENSMUSG00000093930	K01640+K01027+K01641
Environmental Information Processing	Signal transduction	Phosphatidylinositol signaling system	16	102	0.128651	0.278743	ko04070	ENSMUSG00000021987;ENSMUSG00000025240;ENSMUSG00000025357;ENSMUSG00000026173;ENSMUSG00000028698;ENSMUSG00000030102;ENSMUSG00000032599;ENSMUSG00000032737;ENSMUSG00000033628;ENSMUSG00000034731;ENSMUSG00000035953;ENSMUSG00000038665;ENSMUSG00000041417;ENSMUSG00000041720;ENSMUSG00000050965;ENSMUSG00000051177	K18083+K21797+K00901+K05857+K02649+K04958+K07756+K15909+K00914+K00901+K13084+K00901+K02649+K00888+K02677+K05858
Genetic Information Processing	Translation	Aminoacyl-tRNA biosynthesis	8	44	0.130902	0.281665	ko00970	ENSMUSG00000003808;ENSMUSG00000026245;ENSMUSG00000026356;ENSMUSG00000028107;ENSMUSG00000029777;ENSMUSG00000030871;ENSMUSG00000043572;ENSMUSG00000056228	K01889+K01890+K22503+K01868+K01880+K01885+K01881+K01883
Organismal Systems	Immune system	Th1 and Th2 cell differentiation	14	88	0.136504	0.290499	ko04658	ENSMUSG00000004043;ENSMUSG00000014773;ENSMUSG00000021816;ENSMUSG00000026923;ENSMUSG00000027544;ENSMUSG00000028163;ENSMUSG00000031925;ENSMUSG00000032093;ENSMUSG00000050567;ENSMUSG00000052684;ENSMUSG00000053137;ENSMUSG00000061143;ENSMUSG00000063065;ENSMUSG00000063358	K11223+K06051+K04348+K02599+K17332+K02580+K06061+K06451+K06061+K04448+K04441+K06061+K04371+K04371
Organismal Systems	Endocrine system	Melanogenesis	16	103	0.13687	0.290499	ko04916	ENSMUSG00000000001;ENSMUSG00000019966;ENSMUSG00000022812;ENSMUSG00000027523;ENSMUSG00000027852;ENSMUSG00000029071;ENSMUSG00000030265;ENSMUSG00000031748;ENSMUSG00000050288;ENSMUSG00000050965;ENSMUSG00000051177;ENSMUSG00000055799;ENSMUSG00000057614;ENSMUSG00000057897;ENSMUSG00000063065;ENSMUSG00000063358	K04630+K05461+K03083+K04632+K07828+K02353+K07827+K04534+K02235+K02677+K05858+K04490+K04630+K04515+K04371+K04371
Metabolism	Carbohydrate metabolism	Propanoate metabolism	6	31	0.142656	0.300735	ko00640	ENSMUSG00000000340;ENSMUSG00000019883;ENSMUSG00000030246;ENSMUSG00000032263;ENSMUSG00000061838;ENSMUSG00000063229	K09699+K18426+K00016+K00167+K01900+K00016
Organismal Systems	Circulatory system	Cardiac muscle contraction	13	82	0.150293	0.314708	ko04260	ENSMUSG00000000088;ENSMUSG00000007097;ENSMUSG00000020163;ENSMUSG00000025651;ENSMUSG00000026576;ENSMUSG00000030884;ENSMUSG00000031799;ENSMUSG00000032330;ENSMUSG00000032366;ENSMUSG00000040118;ENSMUSG00000044894;ENSMUSG00000054640;ENSMUSG00000068614	K02264+K01539+K00420+K00414+K01540+K00415+K10375+K02270+K10373+K04858+K00418+K05849+K12314
Metabolism	Metabolism of other amino acids	Taurine and hypotaurine metabolism	3	12	0.154771	0.321924	ko00430	ENSMUSG00000026787;ENSMUSG00000057134;ENSMUSG00000070880	K01580+K10712+K01580
Metabolism	Carbohydrate metabolism	Citrate cycle (TCA cycle)	6	32	0.159438	0.327302	ko00020	ENSMUSG00000000168;ENSMUSG00000020321;ENSMUSG00000021577;ENSMUSG00000025950;ENSMUSG00000026526;ENSMUSG00000061838	K00627+K00025+K00234+K00031+K01679+K01900
Metabolism	Carbohydrate metabolism	Glycolysis / Gluconeogenesis	11	68	0.159455	0.327302	ko00010	ENSMUSG00000000168;ENSMUSG00000000628;ENSMUSG00000005232;ENSMUSG00000010025;ENSMUSG00000017390;ENSMUSG00000021196;ENSMUSG00000028692;ENSMUSG00000030246;ENSMUSG00000032294;ENSMUSG00000057666;ENSMUSG00000063229	K00627+K00844+K01084+K00128+K01623+K00850+K00002+K00016+K00873+K00134+K00016
Metabolism	Amino acid metabolism	Tyrosine metabolism	7	40	0.175208	0.355177	ko00350	ENSMUSG00000000214;ENSMUSG00000000326;ENSMUSG00000020182;ENSMUSG00000025037;ENSMUSG00000031672;ENSMUSG00000033307;ENSMUSG00000038242	K00501+K00545+K01593+K00274+K14455+K07253+K00157
Cellular Processes	Cell motility	Regulation of actin cytoskeleton	30	217	0.175312	0.355177	ko04810	ENSMUSG00000001847;ENSMUSG00000006699;ENSMUSG00000008475;ENSMUSG00000014956;ENSMUSG00000018012;ENSMUSG00000021676;ENSMUSG00000021990;ENSMUSG00000022443;ENSMUSG00000022995;ENSMUSG00000024620;ENSMUSG00000027002;ENSMUSG00000027852;ENSMUSG00000028698;ENSMUSG00000029580;ENSMUSG00000029621;ENSMUSG00000030265;ENSMUSG00000030447;ENSMUSG00000030774;ENSMUSG00000031565;ENSMUSG00000031955;ENSMUSG00000033721;…	K04392+K04393+K05754+K06269+K07861+K05767+K05769+K10352+K05746+K05089+K05750+K07828+K02649+K05692+K05757+K07827+K05749+K04409+K04362+K05726+K05730+K05766+K06269+K02649+K03914+K05764+K05692+K05765+K04371+K04371
Environmental Information Processing	Signal transduction	cGMP - PKG signaling pathway	24	170	0.17881	0.359927	ko04022	ENSMUSG00000000001;ENSMUSG00000005583;ENSMUSG00000007097;ENSMUSG00000014956;ENSMUSG00000015605;ENSMUSG00000019699;ENSMUSG00000019943;ENSMUSG00000021771;ENSMUSG00000021816;ENSMUSG00000023411;ENSMUSG00000026576;ENSMUSG00000027544;ENSMUSG00000028005;ENSMUSG00000030102;ENSMUSG00000033910;ENSMUSG00000034781;ENSMUSG00000040385;ENSMUSG00000050511;ENSMUSG00000051177;ENSMUSG00000052920;ENSMUSG00000054640;…	K04630+K04454+K01539+K06269+K04378+K04456+K05850+K15040+K04348+K17334+K01540+K17332+K12319+K04958+K12318+K04635+K06269+K04213+K05858+K07376+K05849+K04630+K04371+K04371
Organismal Systems	Immune system	Leukocyte transendothelial migration	17	117	0.194431	0.386936	ko04670	ENSMUSG00000000001;ENSMUSG00000001847;ENSMUSG00000006699;ENSMUSG00000023906;ENSMUSG00000028698;ENSMUSG00000029580;ENSMUSG00000031955;ENSMUSG00000033721;ENSMUSG00000034101;ENSMUSG00000037405;ENSMUSG00000041417;ENSMUSG00000050965;ENSMUSG00000053137;ENSMUSG00000057614;ENSMUSG00000059456;ENSMUSG00000062825;ENSMUSG00000068798	K04630+K04392+K04393+K06087+K02649+K05692+K05726+K05730+K05690+K06490+K02649+K02677+K04441+K04630+K05871+K05692+K04353
Organismal Systems	Endocrine system	Adipocytokine signaling pathway	11	71	0.19565	0.386936	ko04920	ENSMUSG00000005232;ENSMUSG00000015843;ENSMUSG00000019699;ENSMUSG00000022878;ENSMUSG00000026457;ENSMUSG00000028163;ENSMUSG00000029819;ENSMUSG00000030168;ENSMUSG00000031278;ENSMUSG00000032281;ENSMUSG00000038205	K01084+K08526+K04456+K07296+K07297+K02580+K05232+K07297+K01897+K15013+K07199
Organismal Systems	Endocrine system	Regulation of lipolysis in adipocyte	9	56	0.195948	0.386936	ko04923	ENSMUSG00000000001;ENSMUSG00000019699;ENSMUSG00000027523;ENSMUSG00000028698;ENSMUSG00000029819;ENSMUSG00000036437;ENSMUSG00000041417;ENSMUSG00000052920;ENSMUSG00000057614	K04630+K04456+K04632+K02649+K05232+K04204+K02649+K07376+K04630
Organismal Systems	Digestive system	Salivary secretion	12	79	0.200579	0.393589	ko04970	ENSMUSG00000007097;ENSMUSG00000019943;ENSMUSG00000026576;ENSMUSG00000027523;ENSMUSG00000028005;ENSMUSG00000029082;ENSMUSG00000030102;ENSMUSG00000033910;ENSMUSG00000050965;ENSMUSG00000051177;ENSMUSG00000052920;ENSMUSG00000057378	K01539+K05850+K01540+K04632+K12319+K18152+K04958+K12318+K02677+K05858+K07376+K04963
Human Diseases	Infectious diseases	Toxoplasmosis	16	110	0.202218	0.394325	ko05145	ENSMUSG00000000001;ENSMUSG00000002603;ENSMUSG00000015647;ENSMUSG00000019699;ENSMUSG00000019899;ENSMUSG00000020623;ENSMUSG00000028163;ENSMUSG00000028284;ENSMUSG00000031628;ENSMUSG00000031748;ENSMUSG00000053137;ENSMUSG00000057329;ENSMUSG00000057614;ENSMUSG00000063065;ENSMUSG00000063358;ENSMUSG00000078853	K04630+K13375+K06240+K04456+K05637+K04433+K02580+K04427+K02187+K04534+K04441+K02161+K04630+K04371+K04371+K14140
Environmental Information Processing	Signal transduction	PI3K-Akt signaling pathway	47	359	0.204911	0.397094	ko04151	ENSMUSG00000000184;ENSMUSG00000001847;ENSMUSG00000005232;ENSMUSG00000006728;ENSMUSG00000007564;ENSMUSG00000009376;ENSMUSG00000009630;ENSMUSG00000015647;ENSMUSG00000017344;ENSMUSG00000019699;ENSMUSG00000019899;ENSMUSG00000019966;ENSMUSG00000019970;ENSMUSG00000020108;ENSMUSG00000020349;ENSMUSG00000020849;ENSMUSG00000021051;ENSMUSG00000022285;ENSMUSG00000022812;ENSMUSG00000023067;ENSMUSG00000024620;…	K10151+K04392+K01084+K02089+K03456+K05099+K04382+K06240+K06251+K04456+K05637+K05461+K13302+K08270+K04382+K06630+K11584+K16197+K03083+K06625+K05089+K13304+K07828+K02580+K06252+K02649+K07208+K04536+K04537+K07827+K04362+K16332+K04546+K02091+K02649+K11583+K03914+K09408+K02677+K04360+K02161+K04451+K04371+K04371+K04503+K04540+K16197
Organismal Systems	Endocrine system	Estrogen signaling pathway	19	134	0.207285	0.399216	ko04915	ENSMUSG00000000001;ENSMUSG00000019699;ENSMUSG00000019761;ENSMUSG00000020312;ENSMUSG00000021448;ENSMUSG00000027523;ENSMUSG00000027852;ENSMUSG00000028698;ENSMUSG00000030102;ENSMUSG00000030265;ENSMUSG00000031748;ENSMUSG00000041417;ENSMUSG00000051177;ENSMUSG00000052684;ENSMUSG00000057329;ENSMUSG00000057614;ENSMUSG00000063065;ENSMUSG00000063358;ENSMUSG00000075570	K04630+K04456+K07604+K17447+K17448+K04632+K07828+K02649+K04958+K07827+K04534+K02649+K05858+K04448+K02161+K04630+K04371+K04371+K07604
Metabolism	Carbohydrate metabolism	Starch and sucrose metabolism	6	35	0.214356	0.407435	ko00500	ENSMUSG00000000628;ENSMUSG00000001891;ENSMUSG00000005232;ENSMUSG00000019528;ENSMUSG00000030729;ENSMUSG00000033400	K00844+K00963+K01084+K00750+K11809+K01196
Metabolism	Lipid metabolism	Fatty acid biosynthesis	3	14	0.216188	0.407435	ko00061	ENSMUSG00000025153;ENSMUSG00000031278;ENSMUSG00000032281	K00665+K01897+K15013
Cellular Processes	Transport and catabolism	Peroxisome	13	88	0.216369	0.407435	ko04146	ENSMUSG00000002763;ENSMUSG00000003623;ENSMUSG00000007908;ENSMUSG00000020003;ENSMUSG00000024953;ENSMUSG00000025950;ENSMUSG00000027187;ENSMUSG00000028127;ENSMUSG00000028691;ENSMUSG00000029864;ENSMUSG00000031278;ENSMUSG00000042096;ENSMUSG00000055782	K13339+K05940+K01640+K13341+K11187+K00031+K03781+K05677+K13279+K13299+K01897+K00273+K05676
Human Diseases	Infectious diseases	Hepatitis C	19	135	0.216776	0.407435	ko05160	ENSMUSG00000002108;ENSMUSG00000003184;ENSMUSG00000007564;ENSMUSG00000009630;ENSMUSG00000019699;ENSMUSG00000020349;ENSMUSG00000022336;ENSMUSG00000022812;ENSMUSG00000023067;ENSMUSG00000023906;ENSMUSG00000027852;ENSMUSG00000028163;ENSMUSG00000028698;ENSMUSG00000030265;ENSMUSG00000041417;ENSMUSG00000053137;ENSMUSG00000059552;ENSMUSG00000063065;ENSMUSG00000063358	K08536+K05411+K03456+K04382+K04456+K04382+K03250+K03083+K06625+K06087+K07828+K02580+K02649+K07827+K02649+K04441+K04451+K04371+K04371
Cellular Processes	Cellular community - eukaryotes	Tight junction	23	167	0.218931	0.40902	ko04530	ENSMUSG00000001847;ENSMUSG00000003037;ENSMUSG00000006699;ENSMUSG00000006728;ENSMUSG00000007564;ENSMUSG00000009630;ENSMUSG00000013076;ENSMUSG00000020152;ENSMUSG00000020349;ENSMUSG00000022443;ENSMUSG00000023118;ENSMUSG00000023906;ENSMUSG00000026341;ENSMUSG00000029053;ENSMUSG00000029580;ENSMUSG00000036718;ENSMUSG00000038205;ENSMUSG00000052572;ENSMUSG00000052684;ENSMUSG00000056367;ENSMUSG00000062825;…	K04392+K07901+K04393+K02089+K03456+K04382+K06104+K17260+K04382+K10352+K06100+K06087+K18584+K18952+K05692+K21068+K07199+K12075+K04448+K18584+K05692+K04353+K04503
Metabolism	Amino acid metabolism	Alanine, aspartate and glutamate metabolism	6	36	0.233958	0.43291	ko00250	ENSMUSG00000015961;ENSMUSG00000020363;ENSMUSG00000026787;ENSMUSG00000029992;ENSMUSG00000031672;ENSMUSG00000070880	K01939+K00820+K01580+K00820+K14455+K01580
Organismal Systems	Development	Osteoclast differentiation	18	129	0.235827	0.43291	ko04380	ENSMUSG00000001847;ENSMUSG00000002603;ENSMUSG00000002983;ENSMUSG00000008136;ENSMUSG00000019699;ENSMUSG00000019843;ENSMUSG00000020623;ENSMUSG00000021816;ENSMUSG00000027544;ENSMUSG00000028163;ENSMUSG00000028284;ENSMUSG00000028698;ENSMUSG00000029135;ENSMUSG00000041417;ENSMUSG00000052684;ENSMUSG00000053137;ENSMUSG00000063065;ENSMUSG00000063358	K04392+K13375+K09253+K14380+K04456+K05703+K04433+K04348+K17332+K02580+K04427+K02649+K09030+K02649+K04448+K04441+K04371+K04371
Environmental Information Processing	Signal transduction	Calcium signaling pathway	25	185	0.235881	0.43291	ko04020	ENSMUSG00000004110;ENSMUSG00000019943;ENSMUSG00000021771;ENSMUSG00000021816;ENSMUSG00000022489;ENSMUSG00000024112;ENSMUSG00000024620;ENSMUSG00000024697;ENSMUSG00000025537;ENSMUSG00000026173;ENSMUSG00000027523;ENSMUSG00000027568;ENSMUSG00000028172;ENSMUSG00000030102;ENSMUSG00000034781;ENSMUSG00000036879;ENSMUSG00000039106;ENSMUSG00000048376;ENSMUSG00000050965;ENSMUSG00000051177;ENSMUSG00000054640;…	K04852+K05850+K15040+K04348+K13755+K04855+K05089+K04636+K00871+K05857+K04632+K04211+K04224+K04958+K04635+K07190+K04161+K03914+K02677+K05858+K05849+K04963+K04515+K13755+K05871
Organismal Systems	Digestive system	Carbohydrate digestion and absorption	7	44	0.244174	0.440431	ko04973	ENSMUSG00000000628;ENSMUSG00000005232;ENSMUSG00000007097;ENSMUSG00000019699;ENSMUSG00000026576;ENSMUSG00000028698;ENSMUSG00000041417	K00844+K01084+K01539+K04456+K01540+K02649+K02649
Organismal Systems	Immune system	C-type lectin receptor signaling pathway	16	114	0.24507	0.440431	ko04625	ENSMUSG00000002983;ENSMUSG00000019699;ENSMUSG00000021816;ENSMUSG00000023411;ENSMUSG00000027544;ENSMUSG00000027852;ENSMUSG00000028163;ENSMUSG00000028698;ENSMUSG00000030102;ENSMUSG00000030265;ENSMUSG00000030774;ENSMUSG00000041417;ENSMUSG00000052684;ENSMUSG00000053137;ENSMUSG00000063065;ENSMUSG00000063358	K09253+K04456+K04348+K17334+K17332+K07828+K02580+K02649+K04958+K07827+K04409+K02649+K04448+K04441+K04371+K04371
Human Diseases	Endocrine and metabolic diseases	Insulin resistance	16	114	0.24507	0.440431	ko04931	ENSMUSG00000002108;ENSMUSG00000005232;ENSMUSG00000014956;ENSMUSG00000019699;ENSMUSG00000020363;ENSMUSG00000020538;ENSMUSG00000022812;ENSMUSG00000028163;ENSMUSG00000028698;ENSMUSG00000029053;ENSMUSG00000029992;ENSMUSG00000034160;ENSMUSG00000038205;ENSMUSG00000040385;ENSMUSG00000041417;ENSMUSG00000049999	K08536+K01084+K06269+K04456+K00820+K07197+K03083+K02580+K02649+K18952+K00820+K09667+K07199+K06269+K02649+K07189
Metabolism	Amino acid metabolism	Phenylalanine metabolism	4	22	0.247036	0.440431	ko00360	ENSMUSG00000020182;ENSMUSG00000025037;ENSMUSG00000031672;ENSMUSG00000033307	K01593+K00274+K14455+K07253
Organismal Systems	Excretory system	Proximal tubule bicarbonate reclamation	4	22	0.247036	0.440431	ko04964	ENSMUSG00000007097;ENSMUSG00000020321;ENSMUSG00000026576;ENSMUSG00000060961	K01539+K00025+K01540+K13575
Environmental Information Processing	Signal transduction	MAPK signaling pathway	39	302	0.258806	0.458793	ko04010	ENSMUSG00000001847;ENSMUSG00000002603;ENSMUSG00000002983;ENSMUSG00000004085;ENSMUSG00000004110;ENSMUSG00000005583;ENSMUSG00000006699;ENSMUSG00000009376;ENSMUSG00000014426;ENSMUSG00000015605;ENSMUSG00000018012;ENSMUSG00000019699;ENSMUSG00000019966;ENSMUSG00000020623;ENSMUSG00000021816;ENSMUSG00000024112;ENSMUSG00000024620;ENSMUSG00000025278;ENSMUSG00000027347;ENSMUSG00000027852;ENSMUSG00000028163;…	K04392+K13375+K09253+K04424+K04852+K04454+K04393+K05099+K04428+K04378+K07861+K04456+K05461+K04433+K04348+K04855+K05089+K04437+K04350+K07828+K02580+K04427+K04381+K07827+K04409+K04362+K02187+K04430+K04459+K04858+K02677+K04448+K04441+K04360+K04463+K04451+K04371+K04371+K04353
Metabolism	Amino acid metabolism	Tryptophan metabolism	7	45	0.262624	0.46293	ko00380	ENSMUSG00000010025;ENSMUSG00000020182;ENSMUSG00000025037;ENSMUSG00000027187;ENSMUSG00000028011;ENSMUSG00000038242;ENSMUSG00000040046	K00128+K01593+K00274+K03781+K00453+K00157+K00502
Environmental Information Processing	Signal transduction	HIF-1 signaling pathway	15	108	0.26757	0.469	ko04066	ENSMUSG00000000628;ENSMUSG00000019699;ENSMUSG00000023067;ENSMUSG00000028163;ENSMUSG00000028698;ENSMUSG00000035105;ENSMUSG00000041417;ENSMUSG00000050965;ENSMUSG00000057329;ENSMUSG00000057666;ENSMUSG00000057897;ENSMUSG00000063065;ENSMUSG00000063229;ENSMUSG00000063358;ENSMUSG00000079658	K00844+K04456+K06625+K02580+K02649+K09592+K02649+K02677+K02161+K00134+K04515+K04371+K00016+K04371+K03872
Organismal Systems	Digestive system	Mineral absorption	7	47	0.300587	0.519894	ko04978	ENSMUSG00000007097;ENSMUSG00000019943;ENSMUSG00000024661;ENSMUSG00000026576;ENSMUSG00000029188;ENSMUSG00000033792;ENSMUSG00000054640	K01539+K05850+K00522+K01540+K14683+K17686+K05849
Genetic Information Processing	Replication and repair	Mismatch repair	4	24	0.301126	0.519894	ko03430	ENSMUSG00000022881;ENSMUSG00000024151;ENSMUSG00000039748;ENSMUSG00000079109	K10755+K08735+K10746+K10858
Metabolism	Global and overview maps	Metabolic pathways	163	1353	0.301605	0.519894	ko01100	ENSMUSG00000000088;ENSMUSG00000000168;ENSMUSG00000000214;ENSMUSG00000000308;ENSMUSG00000000326;ENSMUSG00000000340;ENSMUSG00000000399;ENSMUSG00000000628;ENSMUSG00000001323;ENSMUSG00000001755;ENSMUSG00000001891;ENSMUSG00000002550;ENSMUSG00000004285;ENSMUSG00000005198;ENSMUSG00000005232;ENSMUSG00000005447;ENSMUSG00000005510;ENSMUSG00000006057;ENSMUSG00000006273;ENSMUSG00000007908;ENSMUSG00000010025;…	K02264+K00627+K00501+K00933+K00545+K09699+K03953+K00844+K12235+K02318+K00963+K00876+K02151+K03006+K01084+K16795+K03936+K02128+K02147+K01640+K00128+K08964+K01581+K02146+K03946+K03635+K06240+K01254+K01939+K02135+K01623+K09479+K02128+K09680+K02154+K00750+K00420+K01593+K00025+K00820+K17398+K16794+K01952+K01476+K00850+K00804+K00234+K00021+K00615+K18083+K00511+K03950+K03022+K17497+K13421+K02131+K03861+…
Organismal Systems	Digestive system	Pancreatic secretion	14	103	0.305193	0.522511	ko04972	ENSMUSG00000001847;ENSMUSG00000003037;ENSMUSG00000004771;ENSMUSG00000007097;ENSMUSG00000011463;ENSMUSG00000019943;ENSMUSG00000026576;ENSMUSG00000027523;ENSMUSG00000029082;ENSMUSG00000030102;ENSMUSG00000050965;ENSMUSG00000051177;ENSMUSG00000060961;ENSMUSG00000068798	K04392+K07901+K07904+K01539+K01291+K05850+K01540+K04632+K18152+K04958+K02677+K05858+K13575+K04353
Human Diseases	Cardiovascular diseases	Hypertrophic cardiomyopathy (HCM)	12	87	0.306473	0.522511	ko05410	ENSMUSG00000001964;ENSMUSG00000002603;ENSMUSG00000019899;ENSMUSG00000029580;ENSMUSG00000031799;ENSMUSG00000032366;ENSMUSG00000038205;ENSMUSG00000040118;ENSMUSG00000045103;ENSMUSG00000054640;ENSMUSG00000062825;ENSMUSG00000068614	K12569+K13375+K05637+K05692+K10375+K10373+K07199+K04858+K10366+K05849+K05692+K12314
Metabolism	Metabolism of cofactors and vitamins	Lipoic acid metabolism	1	3	0.309265	0.524407	ko00785	ENSMUSG00000037216	K10105
Cellular Processes	Cell growth and death	Apoptosis - multiple species	5	32	0.311241	0.524903	ko04215	ENSMUSG00000004446;ENSMUSG00000017716;ENSMUSG00000031628;ENSMUSG00000035086;ENSMUSG00000057329	K04726+K08731+K02187+K08334+K02161
Human Diseases	Substance dependence	Nicotine addiction	6	40	0.316861	0.531509	ko05033	ENSMUSG00000000560;ENSMUSG00000007653;ENSMUSG00000020524;ENSMUSG00000029212;ENSMUSG00000037771;ENSMUSG00000039579	K05175+K05181+K05197+K05181+K15015+K05213
Organismal Systems	Aging	Longevity regulating pathway - multiple species	9	64	0.322197	0.534711	ko04213	ENSMUSG00000019699;ENSMUSG00000027187;ENSMUSG00000027852;ENSMUSG00000028698;ENSMUSG00000030265;ENSMUSG00000038160;ENSMUSG00000038205;ENSMUSG00000041417;ENSMUSG00000048756	K04456+K03781+K07828+K02649+K07827+K08339+K07199+K02649+K09408
Human Diseases	Cancers	Basal cell carcinoma	9	64	0.322197	0.534711	ko05217	ENSMUSG00000021318;ENSMUSG00000022812;ENSMUSG00000023067;ENSMUSG00000029071;ENSMUSG00000048402;ENSMUSG00000050288;ENSMUSG00000050382;ENSMUSG00000055799;ENSMUSG00000059552	K06230+K03083+K06625+K02353+K16798+K02235+K18806+K04490+K04451
Metabolism	Metabolism of cofactors and vitamins	Pantothenate and CoA biosynthesis	3	18	0.348389	0.575119	ko00770	ENSMUSG00000001755;ENSMUSG00000018846;ENSMUSG00000030268	K02318+K09680+K00826
Metabolism	Metabolism of other amino acids	Glutathione metabolism	9	66	0.356228	0.583777	ko00480	ENSMUSG00000004032;ENSMUSG00000011179;ENSMUSG00000025068;ENSMUSG00000025950;ENSMUSG00000027890;ENSMUSG00000029864;ENSMUSG00000031400;ENSMUSG00000040562;ENSMUSG00000075706	K00799+K01581+K00799+K00031+K00799+K13299+K00036+K00799+K05361
Human Diseases	Infectious diseases	Amoebiasis	14	107	0.358075	0.583777	ko05146	ENSMUSG00000002603;ENSMUSG00000015647;ENSMUSG00000019899;ENSMUSG00000021125;ENSMUSG00000024697;ENSMUSG00000027523;ENSMUSG00000028163;ENSMUSG00000028698;ENSMUSG00000031628;ENSMUSG00000034781;ENSMUSG00000041417;ENSMUSG00000050965;ENSMUSG00000051177;ENSMUSG00000079477	K13375+K06240+K05637+K01476+K04636+K04632+K02580+K02649+K02187+K04635+K02649+K02677+K05858+K07897
Metabolism	Amino acid metabolism	Glycine, serine and threonine metabolism	6	42	0.359951	0.583777	ko00260	ENSMUSG00000001323;ENSMUSG00000021953;ENSMUSG00000024039;ENSMUSG00000025037;ENSMUSG00000027199;ENSMUSG00000042096	K12235+K15789+K01697+K00274+K00613+K00273
Organismal Systems	Immune system	Toll-like receptor signaling pathway	13	99	0.361118	0.583777	ko04620	ENSMUSG00000001847;ENSMUSG00000003184;ENSMUSG00000019699;ENSMUSG00000020623;ENSMUSG00000028163;ENSMUSG00000028284;ENSMUSG00000028698;ENSMUSG00000033352;ENSMUSG00000041417;ENSMUSG00000052684;ENSMUSG00000053137;ENSMUSG00000063065;ENSMUSG00000063358	K04392+K05411+K04456+K04433+K02580+K04427+K02649+K04430+K02649+K04448+K04441+K04371+K04371
Human Diseases	Cardiovascular diseases	Dilated cardiomyopathy (DCM)	12	91	0.36419	0.585708	ko05414	ENSMUSG00000001964;ENSMUSG00000002603;ENSMUSG00000019899;ENSMUSG00000027523;ENSMUSG00000029580;ENSMUSG00000031799;ENSMUSG00000032366;ENSMUSG00000040118;ENSMUSG00000045103;ENSMUSG00000054640;ENSMUSG00000062825;ENSMUSG00000068614	K12569+K13375+K05637+K04632+K05692+K10375+K10373+K04858+K10366+K05849+K05692+K12314
Human Diseases	Cardiovascular diseases	Arrhythmogenic right ventricular cardiomyopathy (ARVC)	10	75	0.370365	0.592584	ko05412	ENSMUSG00000001552;ENSMUSG00000001964;ENSMUSG00000019899;ENSMUSG00000029580;ENSMUSG00000040118;ENSMUSG00000045103;ENSMUSG00000050953;ENSMUSG00000054640;ENSMUSG00000055799;ENSMUSG00000062825	K10056+K12569+K05637+K05692+K04858+K10366+K07372+K05849+K04490+K05692
Metabolism	Nucleotide metabolism	Pyrimidine metabolism	13	100	0.375169	0.597208	ko00240	ENSMUSG00000002550;ENSMUSG00000005198;ENSMUSG00000022476;ENSMUSG00000022814;ENSMUSG00000025574;ENSMUSG00000026281;ENSMUSG00000026575;ENSMUSG00000028719;ENSMUSG00000029250;ENSMUSG00000029366;ENSMUSG00000030042;ENSMUSG00000033020;ENSMUSG00000035824	K00876+K03006+K03022+K13421+K00857+K00943+K00940+K13800+K03010+K00893+K03506+K03014+K00857
Metabolism	Lipid metabolism	Steroid biosynthesis	3	19	0.381644	0.601379	ko00100	ENSMUSG00000022351;ENSMUSG00000031604;ENSMUSG00000032018	K00511+K07750+K00227
Metabolism	Global and overview maps	2-Oxocarboxylic acid metabolism	3	19	0.381644	0.601379	ko01210	ENSMUSG00000025950;ENSMUSG00000030268;ENSMUSG00000031672	K00031+K00826+K14455
Human Diseases	Infectious diseases	Pertussis	10	76	0.386635	0.606182	ko05133	ENSMUSG00000000001;ENSMUSG00000003184;ENSMUSG00000028163;ENSMUSG00000031628;ENSMUSG00000052684;ENSMUSG00000053137;ENSMUSG00000057614;ENSMUSG00000062929;ENSMUSG00000063065;ENSMUSG00000063358	K04630+K05411+K02580+K02187+K04448+K04441+K04630+K05765+K04371+K04371
Metabolism	Amino acid metabolism	Valine, leucine and isoleucine biosynthesis	1	4	0.389432	0.607513	ko00290	ENSMUSG00000030268	K00826
Organismal Systems	Endocrine system	PPAR signaling pathway	11	85	0.398187	0.611992	ko03320	ENSMUSG00000002108;ENSMUSG00000015843;ENSMUSG00000019874;ENSMUSG00000022878;ENSMUSG00000024665;ENSMUSG00000025203;ENSMUSG00000026385;ENSMUSG00000027533;ENSMUSG00000031278;ENSMUSG00000032281;ENSMUSG00000037071	K08536+K08526+K08756+K07296+K10226+K00507+K08762+K08754+K01897+K15013+K00507
Environmental Information Processing	Signal transduction	TGF-beta signaling pathway	11	85	0.398187	0.611992	ko04350	ENSMUSG00000002603;ENSMUSG00000007564;ENSMUSG00000009630;ENSMUSG00000019929;ENSMUSG00000020349;ENSMUSG00000020644;ENSMUSG00000021379;ENSMUSG00000041324;ENSMUSG00000061393;ENSMUSG00000063065;ENSMUSG00000063358	K13375+K03456+K04382+K04660+K04382+K17693+K17695+K04667+K13596+K04371+K04371
Human Diseases	Immune diseases	Rheumatoid arthritis	11	85	0.398187	0.611992	ko05323	ENSMUSG00000002603;ENSMUSG00000004285;ENSMUSG00000006273;ENSMUSG00000013160;ENSMUSG00000019302;ENSMUSG00000024403;ENSMUSG00000033379;ENSMUSG00000033793;ENSMUSG00000037405;ENSMUSG00000052459;ENSMUSG00000052684	K13375+K02151+K02147+K02146+K02154+K02152+K03661+K02144+K06490+K02145+K04448
Organismal Systems	Endocrine system	Aldosterone synthesis and secretion	13	102	0.40345	0.617041	ko04925	ENSMUSG00000007097;ENSMUSG00000019943;ENSMUSG00000024070;ENSMUSG00000024112;ENSMUSG00000026576;ENSMUSG00000026826;ENSMUSG00000027523;ENSMUSG00000030102;ENSMUSG00000034781;ENSMUSG00000039145;ENSMUSG00000050965;ENSMUSG00000051177;ENSMUSG00000057897	K01539+K05850+K06070+K04855+K01540+K08558+K04632+K04958+K04635+K08794+K02677+K05858+K04515
Genetic Information Processing	Transcription	RNA polymerase	4	28	0.411549	0.623317	ko03020	ENSMUSG00000005198;ENSMUSG00000022476;ENSMUSG00000029250;ENSMUSG00000033020	K03006+K03022+K03010+K03014
Genetic Information Processing	Folding, sorting and degradation	Protein export	4	28	0.411549	0.623317	ko03060	ENSMUSG00000026511;ENSMUSG00000027706;ENSMUSG00000036323;ENSMUSG00000042670	K03109+K12275+K03108+K09647
Organismal Systems	Endocrine system	Glucagon signaling pathway	13	103	0.417643	0.629491	ko04922	ENSMUSG00000005232;ENSMUSG00000019699;ENSMUSG00000021816;ENSMUSG00000025537;ENSMUSG00000027523;ENSMUSG00000030102;ENSMUSG00000030246;ENSMUSG00000032294;ENSMUSG00000036879;ENSMUSG00000038205;ENSMUSG00000051177;ENSMUSG00000057897;ENSMUSG00000063229	K01084+K04456+K04348+K00871+K04632+K04958+K00016+K00873+K07190+K07199+K05858+K04515+K00016
Metabolism	Biosynthesis of other secondary metabolites	Neomycin, kanamycin and gentamicin biosynthesis	1	5	0.460303	0.690454	ko00524	ENSMUSG00000000628	K00844
Environmental Information Processing	Membrane transport	ABC transporters	6	47	0.467897	0.698487	ko02010	ENSMUSG00000015243;ENSMUSG00000028127;ENSMUSG00000041797;ENSMUSG00000041828;ENSMUSG00000050296;ENSMUSG00000055782	K05641+K05677+K05651+K05650+K05646+K05676
Metabolism	Metabolism of terpenoids and polyketides	Terpenoid backbone biosynthesis	3	22	0.478319	0.710492	ko00900	ENSMUSG00000021302;ENSMUSG00000021670;ENSMUSG00000093930	K00804+K00021+K01641
Environmental Information Processing	Signal transduction	TNF signaling pathway	14	116	0.480493	0.710492	ko04668	ENSMUSG00000019699;ENSMUSG00000020623;ENSMUSG00000026883;ENSMUSG00000028163;ENSMUSG00000028284;ENSMUSG00000028698;ENSMUSG00000031628;ENSMUSG00000033352;ENSMUSG00000037405;ENSMUSG00000041417;ENSMUSG00000052684;ENSMUSG00000053137;ENSMUSG00000063065;ENSMUSG00000063358	K04456+K04433+K19901+K02580+K04427+K02649+K02187+K04430+K06490+K02649+K04448+K04441+K04371+K04371
Metabolism	Lipid metabolism	Ether lipid metabolism	6	48	0.489027	0.7197	ko00565	ENSMUSG00000005447;ENSMUSG00000020745;ENSMUSG00000022425;ENSMUSG00000027695;ENSMUSG00000037366;ENSMUSG00000045282	K16795+K16794+K01122+K01115+K01062+K18575
Human Diseases	Infectious diseases	Influenza A	20	169	0.498376	0.730015	ko05164	ENSMUSG00000003184;ENSMUSG00000019699;ENSMUSG00000020623;ENSMUSG00000022074;ENSMUSG00000022812;ENSMUSG00000026159;ENSMUSG00000026896;ENSMUSG00000028163;ENSMUSG00000028698;ENSMUSG00000029580;ENSMUSG00000033352;ENSMUSG00000036992;ENSMUSG00000037405;ENSMUSG00000041417;ENSMUSG00000050965;ENSMUSG00000052684;ENSMUSG00000053137;ENSMUSG00000062825;ENSMUSG00000063065;ENSMUSG00000063358	K05411+K04456+K04433+K04722+K03083+K15044+K12647+K02580+K02649+K05692+K04430+K14285+K06490+K02649+K02677+K04448+K04441+K05692+K04371+K04371
Metabolism	Lipid metabolism	Fatty acid elongation	4	32	0.517886	0.755048	ko00062	ENSMUSG00000033629;ENSMUSG00000036880;ENSMUSG00000041220;ENSMUSG00000072949	K10703+K07508+K10203+K01068
Metabolism	Biosynthesis of other secondary metabolites	Caffeine metabolism	1	6	0.522955	0.755379	ko00232	ENSMUSG00000056426	K00622
Metabolism	Metabolism of other amino acids	Phosphonate and phosphinate metabolism	1	6	0.522955	0.755379	ko00440	ENSMUSG00000035246	K00968
Metabolism	Lipid metabolism	Fatty acid degradation	6	50	0.530407	0.762613	ko00071	ENSMUSG00000010025;ENSMUSG00000018574;ENSMUSG00000024132;ENSMUSG00000031278;ENSMUSG00000032281;ENSMUSG00000036880	K00128+K09479+K13238+K01897+K15013+K07508
Organismal Systems	Immune system	IL-17 signaling pathway	11	94	0.536148	0.767331	ko04657	ENSMUSG00000022812;ENSMUSG00000024558;ENSMUSG00000028163;ENSMUSG00000028284;ENSMUSG00000029472;ENSMUSG00000031628;ENSMUSG00000042688;ENSMUSG00000052684;ENSMUSG00000053137;ENSMUSG00000063065;ENSMUSG00000063358	K03083+K06855+K02580+K04427+K03352+K02187+K06855+K04448+K04441+K04371+K04371
Organismal Systems	Immune system	RIG-I-like receptor signaling pathway	8	68	0.539752	0.768962	ko04622	ENSMUSG00000003184;ENSMUSG00000026896;ENSMUSG00000028163;ENSMUSG00000028284;ENSMUSG00000034371;ENSMUSG00000035692;ENSMUSG00000038160;ENSMUSG00000053137	K05411+K12647+K02580+K04427+K00863+K12159+K08339+K04441
Metabolism	Carbohydrate metabolism	Galactose metabolism	4	33	0.543083	0.77019	ko00052	ENSMUSG00000000628;ENSMUSG00000001891;ENSMUSG00000005232;ENSMUSG00000021196	K00844+K00963+K01084+K00850
Genetic Information Processing	Replication and repair	Homologous recombination	5	42	0.546991	0.772223	ko03440	ENSMUSG00000020380;ENSMUSG00000030166;ENSMUSG00000034218;ENSMUSG00000041147;ENSMUSG00000052139	K10866+K10873+K04728+K08775+K12173
Human Diseases	Neurodegenerative diseases	Prion diseases	4	34	0.567585	0.794392	ko05020	ENSMUSG00000019843;ENSMUSG00000026923;ENSMUSG00000063065;ENSMUSG00000063358	K05703+K02599+K04371+K04371
Genetic Information Processing	Transcription	Basal transcription factors	5	43	0.568747	0.794392	ko03022	ENSMUSG00000021103;ENSMUSG00000021548;ENSMUSG00000031314;ENSMUSG00000031585;ENSMUSG00000033543	K10842+K06634+K03125+K03137+K03123
Genetic Information Processing	Replication and repair	Fanconi anemia pathway	6	52	0.570332	0.794392	ko03460	ENSMUSG00000022528;ENSMUSG00000025384;ENSMUSG00000037991;ENSMUSG00000041147;ENSMUSG00000073705;ENSMUSG00000079109	K06054+K10993+K15365+K08775+K11511+K10858
Metabolism	Xenobiotics biodegradation and metabolism	Drug metabolism - cytochrome P450	8	70	0.574038	0.7949	ko00982	ENSMUSG00000004032;ENSMUSG00000025037;ENSMUSG00000025068;ENSMUSG00000027890;ENSMUSG00000029864;ENSMUSG00000038242;ENSMUSG00000040181;ENSMUSG00000040562	K00799+K00274+K00799+K00799+K13299+K00157+K00485+K00799
Organismal Systems	Endocrine system	Insulin secretion	10	88	0.577974	0.7949	ko04911	ENSMUSG00000007097;ENSMUSG00000007207;ENSMUSG00000024256;ENSMUSG00000026576;ENSMUSG00000027523;ENSMUSG00000034781;ENSMUSG00000037386;ENSMUSG00000050965;ENSMUSG00000051177;ENSMUSG00000057897	K01539+K04560+K05262+K01540+K04632+K04635+K15297+K02677+K05858+K04515
Metabolism	Amino acid metabolism	Phenylalanine, tyrosine and tryptophan biosynthesis	1	7	0.578341	0.7949	ko00400	ENSMUSG00000031672	K14455
Cellular Processes	Transport and catabolism	Lysosome	14	124	0.585789	0.798693	ko04142	ENSMUSG00000009090;ENSMUSG00000013160;ENSMUSG00000019302;ENSMUSG00000019818;ENSMUSG00000020585;ENSMUSG00000020955;ENSMUSG00000031367;ENSMUSG00000031731;ENSMUSG00000033379;ENSMUSG00000033793;ENSMUSG00000035847;ENSMUSG00000047126;ENSMUSG00000062444;ENSMUSG00000063801	K12392+K02146+K02154+K06546+K12387+K12403+K12394+K12391+K03661+K02144+K01136+K04646+K12397+K12399
Genetic Information Processing	Replication and repair	Nucleotide excision repair	5	44	0.589951	0.798693	ko03420	ENSMUSG00000021103;ENSMUSG00000021548;ENSMUSG00000022881;ENSMUSG00000030042;ENSMUSG00000031095	K10842+K06634+K10755+K03506+K10609
Metabolism	Lipid metabolism	Glycerolipid metabolism	7	62	0.590003	0.798693	ko00561	ENSMUSG00000010025;ENSMUSG00000025357;ENSMUSG00000028692;ENSMUSG00000031545;ENSMUSG00000034371;ENSMUSG00000034731;ENSMUSG00000038665	K00128+K00901+K00002+K13506+K00863+K00901+K00901
Genetic Information Processing	Replication and repair	Base excision repair	4	35	0.59134	0.798693	ko03410	ENSMUSG00000030042;ENSMUSG00000030271;ENSMUSG00000039396;ENSMUSG00000066551	K03506+K03660+K10569+K10802
Metabolism	Metabolism of cofactors and vitamins	Folate biosynthesis	3	26	0.594836	0.799952	ko00790	ENSMUSG00000000214;ENSMUSG00000015536;ENSMUSG00000040046	K00501+K03635+K00502
Metabolism	Carbohydrate metabolism	Inositol phosphate metabolism	8	72	0.607115	0.81296	ko00562	ENSMUSG00000021987;ENSMUSG00000025240;ENSMUSG00000026173;ENSMUSG00000032737;ENSMUSG00000033628;ENSMUSG00000036834;ENSMUSG00000041720;ENSMUSG00000051177	K18083+K21797+K05857+K15909+K00914+K19006+K00888+K05858
Metabolism	Metabolism of cofactors and vitamins	Riboflavin metabolism	1	8	0.627302	0.836403	ko00740	ENSMUSG00000044573	K14394
Genetic Information Processing	Folding, sorting and degradation	RNA degradation	9	83	0.637171	0.840986	ko03018	ENSMUSG00000020515;ENSMUSG00000021196;ENSMUSG00000022283;ENSMUSG00000027433;ENSMUSG00000027714;ENSMUSG00000031843;ENSMUSG00000034259;ENSMUSG00000037296;ENSMUSG00000044155	K12581+K00850+K13126+K12619+K03678+K12593+K11600+K12620+K12627
Cellular Processes	Transport and catabolism	Phagosome	19	173	0.637252	0.840986	ko04145	ENSMUSG00000001525;ENSMUSG00000001847;ENSMUSG00000004285;ENSMUSG00000006273;ENSMUSG00000013160;ENSMUSG00000019302;ENSMUSG00000019998;ENSMUSG00000024403;ENSMUSG00000027012;ENSMUSG00000027879;ENSMUSG00000029580;ENSMUSG00000029757;ENSMUSG00000033379;ENSMUSG00000033628;ENSMUSG00000033793;ENSMUSG00000052459;ENSMUSG00000062591;ENSMUSG00000062825;ENSMUSG00000079477	K07375+K04392+K02151+K02147+K02146+K02154+K08488+K02152+K10415+K08517+K05692+K10415+K03661+K00914+K02144+K02145+K07375+K05692+K07897
Organismal Systems	Endocrine system	Thyroid hormone synthesis	8	74	0.638826	0.840986	ko04918	ENSMUSG00000007097;ENSMUSG00000020884;ENSMUSG00000025823;ENSMUSG00000026576;ENSMUSG00000027523;ENSMUSG00000030102;ENSMUSG00000050965;ENSMUSG00000051177	K01539+K10063+K09582+K01540+K04632+K04958+K02677+K05858
Human Diseases	Infectious diseases	Leishmaniasis	7	66	0.657479	0.850497	ko05140	ENSMUSG00000002603;ENSMUSG00000028163;ENSMUSG00000028284;ENSMUSG00000052684;ENSMUSG00000053137;ENSMUSG00000063065;ENSMUSG00000063358	K13375+K02580+K04427+K04448+K04441+K04371+K04371
Organismal Systems	Immune system	NOD-like receptor signaling pathway	19	175	0.657551	0.850497	ko04621	ENSMUSG00000003184;ENSMUSG00000018507;ENSMUSG00000018567;ENSMUSG00000021709;ENSMUSG00000021771;ENSMUSG00000022024;ENSMUSG00000028163;ENSMUSG00000028284;ENSMUSG00000028367;ENSMUSG00000030102;ENSMUSG00000038160;ENSMUSG00000040253;ENSMUSG00000047098;ENSMUSG00000051177;ENSMUSG00000052684;ENSMUSG00000053137;ENSMUSG00000057329;ENSMUSG00000063065;ENSMUSG00000063358	K05411+K04971+K08341+K12796+K15040+K12795+K02580+K04427+K03671+K04958+K08339+K20899+K11974+K05858+K04448+K04441+K02161+K04371+K04371
Organismal Systems	Immune system	Th17 cell differentiation	11	103	0.661618	0.850497	ko04659	ENSMUSG00000002603;ENSMUSG00000004043;ENSMUSG00000015843;ENSMUSG00000021816;ENSMUSG00000027544;ENSMUSG00000028163;ENSMUSG00000032093;ENSMUSG00000052684;ENSMUSG00000053137;ENSMUSG00000063065;ENSMUSG00000063358	K13375+K11223+K08526+K04348+K17332+K02580+K06451+K04448+K04441+K04371+K04371
Metabolism	Amino acid metabolism	Arginine biosynthesis	2	19	0.66481	0.850497	ko00220	ENSMUSG00000021125;ENSMUSG00000031672	K01476+K14455
Metabolism	Glycan biosynthesis and metabolism	Glycosaminoglycan biosynthesis - chondroitin sulfate / dermatan sulfate	2	19	0.66481	0.850497	ko00532	ENSMUSG00000032640;ENSMUSG00000032997	K13499+K00747
Metabolism	Metabolism of cofactors and vitamins	One carbon pool by folate	2	19	0.66481	0.850497	ko00670	ENSMUSG00000020256;ENSMUSG00000030088	K00289+K00289
Organismal Systems	Sensory system	Phototransduction	3	29	0.670291	0.850497	ko04744	ENSMUSG00000020599;ENSMUSG00000025386;ENSMUSG00000029064	K13765+K13759+K04536
Metabolism	Metabolism of cofactors and vitamins	Vitamin B6 metabolism	1	9	0.670584	0.850497	ko00750	ENSMUSG00000038242	K00157
Metabolism	Energy metabolism	Sulfur metabolism	1	9	0.670584	0.850497	ko00920	ENSMUSG00000005803	K22470
Human Diseases	Immune diseases	Systemic lupus erythematosus	15	142	0.690559	0.868372	ko05322	ENSMUSG00000002477;ENSMUSG00000020180;ENSMUSG00000027404;ENSMUSG00000049932;ENSMUSG00000063021;ENSMUSG00000067455;ENSMUSG00000068854;ENSMUSG00000068882;ENSMUSG00000069266;ENSMUSG00000069272;ENSMUSG00000069274;ENSMUSG00000069310;ENSMUSG00000094777;ENSMUSG00000099517;ENSMUSG00000114456	K11087+K11088+K11086+K11251+K11251+K11254+K11252+K11090+K11254+K11251+K11254+K11253+K11251+K11253+K11252
Metabolism	Carbohydrate metabolism	Glyoxylate and dicarboxylate metabolism	3	30	0.693028	0.868372	ko00630	ENSMUSG00000020321;ENSMUSG00000027187;ENSMUSG00000043445	K00025+K03781+K19269
Organismal Systems	Environmental adaptation	Circadian rhythm	3	30	0.693028	0.868372	ko04710	ENSMUSG00000036192;ENSMUSG00000038205;ENSMUSG00000055116	K08533+K07199+K02296
Genetic Information Processing	Folding, sorting and degradation	Protein processing in endoplasmic reticulum	17	164	0.726872	0.907136	ko04141	ENSMUSG00000015839;ENSMUSG00000020794;ENSMUSG00000020986;ENSMUSG00000021785;ENSMUSG00000024942;ENSMUSG00000025757;ENSMUSG00000025823;ENSMUSG00000025935;ENSMUSG00000026203;ENSMUSG00000027706;ENSMUSG00000028410;ENSMUSG00000028960;ENSMUSG00000035325;ENSMUSG00000039234;ENSMUSG00000039474;ENSMUSG00000046841;ENSMUSG00000057329	K05638+K10575+K14006+K01456+K01367+K09485+K09582+K14010+K09508+K12275+K09502+K10597+K14005+K14007+K14020+K13999+K02161
Metabolism	Metabolism of other amino acids	beta-Alanine metabolism	3	33	0.754088	0.937353	ko00410	ENSMUSG00000010025;ENSMUSG00000026787;ENSMUSG00000070880	K00128+K01580+K01580
Environmental Information Processing	Signal transduction	NF-kappa B signaling pathway	10	102	0.760307	0.941229	ko04064	ENSMUSG00000002983;ENSMUSG00000024387;ENSMUSG00000028163;ENSMUSG00000028284;ENSMUSG00000034218;ENSMUSG00000036526;ENSMUSG00000037405;ENSMUSG00000042228;ENSMUSG00000057329;ENSMUSG00000074698	K09253+K03115+K02580+K04427+K04728+K07367+K06490+K05854+K02161+K03097
Metabolism	Glycan biosynthesis and metabolism	Other types of O-glycan biosynthesis	2	23	0.764759	0.941229	ko00514	ENSMUSG00000024172;ENSMUSG00000034160	K00779+K09667
Organismal Systems	Circulatory system	Vascular smooth muscle contraction	13	131	0.766257	0.941229	ko04270	ENSMUSG00000014956;ENSMUSG00000027523;ENSMUSG00000028005;ENSMUSG00000030102;ENSMUSG00000033910;ENSMUSG00000034781;ENSMUSG00000040385;ENSMUSG00000050965;ENSMUSG00000051177;ENSMUSG00000052920;ENSMUSG00000059430;ENSMUSG00000063065;ENSMUSG00000063358	K06269+K04632+K12319+K04958+K12318+K04635+K06269+K02677+K05858+K07376+K12315+K04371+K04371
Human Diseases	Infectious diseases	African trypanosomiasis	3	34	0.772137	0.941557	ko05143	ENSMUSG00000037405;ENSMUSG00000050965;ENSMUSG00000051177	K06490+K02677+K05858
Metabolism	Metabolism of cofactors and vitamins	Ubiquinone and other terpenoid-quinone biosynthesis	1	12	0.77256	0.941557	ko00130	ENSMUSG00000028247	K00591
Metabolism	Glycan biosynthesis and metabolism	Glycosaminoglycan biosynthesis - heparan sulfate / heparin	2	24	0.785311	0.953374	ko00534	ENSMUSG00000027971;ENSMUSG00000040151	K02579+K02513
Environmental Information Processing	Signaling molecules and interaction	Cell adhesion molecules (CAMs)	16	163	0.7979	0.960648	ko04514	ENSMUSG00000000305;ENSMUSG00000017009;ENSMUSG00000020592;ENSMUSG00000022636;ENSMUSG00000022656;ENSMUSG00000023906;ENSMUSG00000025743;ENSMUSG00000026581;ENSMUSG00000033768;ENSMUSG00000037405;ENSMUSG00000039419;ENSMUSG00000047085;ENSMUSG00000050587;ENSMUSG00000056569;ENSMUSG00000063887;ENSMUSG00000066392	K06797+K16338+K06257+K06547+K06592+K06087+K16337+K06495+K07377+K06490+K07380+K16360+K07523+K06770+K07378+K07377
Metabolism	Amino acid metabolism	Histidine metabolism	2	25	0.804267	0.960648	ko00340	ENSMUSG00000010025;ENSMUSG00000025037	K00128+K00274
Metabolism	Metabolism of cofactors and vitamins	Nicotinate and nicotinamide metabolism	3	36	0.804976	0.960648	ko00760	ENSMUSG00000029082;ENSMUSG00000038242;ENSMUSG00000038704	K18152+K00157+K06989
Genetic Information Processing	Replication and repair	DNA replication	3	36	0.804976	0.960648	ko03030	ENSMUSG00000022881;ENSMUSG00000030042;ENSMUSG00000041859	K10755+K03506+K02541
Human Diseases	Infectious diseases	Legionellosis	5	57	0.806698	0.960648	ko05134	ENSMUSG00000019977;ENSMUSG00000024870;ENSMUSG00000027879;ENSMUSG00000028163;ENSMUSG00000031628	K14416+K07875+K08517+K02580+K02187
Organismal Systems	Sensory system	Inflammatory mediator regulation of TRP channels	12	128	0.823423	0.976837	ko04750	ENSMUSG00000014956;ENSMUSG00000018507;ENSMUSG00000020623;ENSMUSG00000027523;ENSMUSG00000028698;ENSMUSG00000030102;ENSMUSG00000040385;ENSMUSG00000041417;ENSMUSG00000050965;ENSMUSG00000051177;ENSMUSG00000053137;ENSMUSG00000057897	K06269+K04971+K04433+K04632+K02649+K04958+K06269+K02649+K02677+K05858+K04441+K04515
Organismal Systems	Digestive system	Cholesterol metabolism	4	49	0.836101	0.985502	ko04979	ENSMUSG00000015243;ENSMUSG00000021771;ENSMUSG00000024091;ENSMUSG00000029103	K05641+K15040+K06096+K22290
Human Diseases	Infectious diseases	Tuberculosis	17	178	0.837045	0.985502	ko05152	ENSMUSG00000002603;ENSMUSG00000004446;ENSMUSG00000013160;ENSMUSG00000019302;ENSMUSG00000019699;ENSMUSG00000021816;ENSMUSG00000028163;ENSMUSG00000031628;ENSMUSG00000033379;ENSMUSG00000033628;ENSMUSG00000033793;ENSMUSG00000053137;ENSMUSG00000057329;ENSMUSG00000057897;ENSMUSG00000063065;ENSMUSG00000063358;ENSMUSG00000079477	K13375+K04726+K02146+K02154+K04456+K04348+K02580+K02187+K03661+K00914+K02144+K04441+K02161+K04515+K04371+K04371+K07897
Metabolism	Metabolism of cofactors and vitamins	Thiamine metabolism	1	15	0.84299	0.988771	ko00730	ENSMUSG00000044573	K14394
Organismal Systems	Digestive system	Bile secretion	6	71	0.847088	0.989855	ko04976	ENSMUSG00000007097;ENSMUSG00000021670;ENSMUSG00000026576;ENSMUSG00000027523;ENSMUSG00000060961;ENSMUSG00000063975	K01539+K00021+K01540+K04632+K13575+K03460
Human Diseases	Infectious diseases	Malaria	4	52	0.868515	1	ko05144	ENSMUSG00000002603;ENSMUSG00000009376;ENSMUSG00000020592;ENSMUSG00000037405	K13375+K05099+K06257+K06490
Metabolism	Metabolism of cofactors and vitamins	Porphyrin and chlorophyll metabolism	3	41	0.870005	1	ko00860	ENSMUSG00000003617;ENSMUSG00000024588;ENSMUSG00000030871	K13624+K01772+K01885
Metabolism	Metabolism of other amino acids	Selenocompound metabolism	1	18	0.891627	1	ko00450	ENSMUSG00000049091	K01008
Metabolism	Glycan biosynthesis and metabolism	Other glycan degradation	1	18	0.891627	1	ko00511	ENSMUSG00000032295	K01191
Human Diseases	Infectious diseases	Staphylococcus aureus infection	4	55	0.895258	1	ko05150	ENSMUSG00000019761;ENSMUSG00000026365;ENSMUSG00000037405;ENSMUSG00000049130	K07604+K04004+K06490+K04010
Cellular Processes	Cell growth and death	Necroptosis	16	179	0.896601	1	ko04217	ENSMUSG00000004043;ENSMUSG00000004446;ENSMUSG00000004843;ENSMUSG00000021771;ENSMUSG00000022074;ENSMUSG00000024661;ENSMUSG00000024942;ENSMUSG00000027804;ENSMUSG00000047098;ENSMUSG00000049932;ENSMUSG00000057329;ENSMUSG00000057897;ENSMUSG00000063021;ENSMUSG00000066551;ENSMUSG00000069272;ENSMUSG00000094777	K11223+K04726+K12192+K15040+K04722+K00522+K01367+K05864+K11974+K11251+K02161+K04515+K11251+K10802+K11251+K11251
Human Diseases	Infectious diseases	Herpes simplex infection	19	211	0.907334	1	ko05168	ENSMUSG00000003184;ENSMUSG00000005198;ENSMUSG00000014956;ENSMUSG00000020246;ENSMUSG00000024387;ENSMUSG00000025134;ENSMUSG00000026896;ENSMUSG00000028163;ENSMUSG00000028284;ENSMUSG00000029538;ENSMUSG00000031628;ENSMUSG00000036241;ENSMUSG00000037570;ENSMUSG00000040385;ENSMUSG00000052684;ENSMUSG00000055116;ENSMUSG00000059552;ENSMUSG00000060244;ENSMUSG00000074698	K05411+K03006+K06269+K14966+K03115+K12881+K12647+K02580+K04427+K21123+K02187+K02207+K11674+K06269+K04448+K02296+K04451+K12881+K03097
Metabolism	Xenobiotics biodegradation and metabolism	Metabolism of xenobiotics by cytochrome P450	5	68	0.90874	1	ko00980	ENSMUSG00000004032;ENSMUSG00000025068;ENSMUSG00000027890;ENSMUSG00000029864;ENSMUSG00000040562	K00799+K00799+K00799+K13299+K00799
Organismal Systems	Endocrine system	Cortisol synthesis and secretion	5	68	0.90874	1	ko04927	ENSMUSG00000024112;ENSMUSG00000027523;ENSMUSG00000030102;ENSMUSG00000034781;ENSMUSG00000051177	K04855+K04632+K04958+K04635+K05858
Metabolism	Carbohydrate metabolism	Pentose and glucuronate interconversions	2	34	0.917933	1	ko00040	ENSMUSG00000001891;ENSMUSG00000028692	K00963+K00002
Metabolism	Glycan biosynthesis and metabolism	Glycosaminoglycan degradation	1	21	0.925208	1	ko00531	ENSMUSG00000035847	K01136
Environmental Information Processing	Signal transduction	Jak-STAT signaling pathway	14	167	0.929656	1	ko04630	ENSMUSG00000000184;ENSMUSG00000004043;ENSMUSG00000019699;ENSMUSG00000020932;ENSMUSG00000023067;ENSMUSG00000024620;ENSMUSG00000025423;ENSMUSG00000028698;ENSMUSG00000038242;ENSMUSG00000041417;ENSMUSG00000044244;ENSMUSG00000055371;ENSMUSG00000057329;ENSMUSG00000070348	K10151+K11223+K04456+K05640+K06625+K05089+K16063+K02649+K00157+K02649+K05137+K04705+K02161+K04503
Organismal Systems	Immune system	Cytosolic DNA-sensing pathway	4	61	0.934777	1	ko04623	ENSMUSG00000003184;ENSMUSG00000022476;ENSMUSG00000028163;ENSMUSG00000033020	K05411+K03022+K02580+K03014
Environmental Information Processing	Signaling molecules and interaction	ECM-receptor interaction	6	84	0.935564	1	ko04512	ENSMUSG00000015647;ENSMUSG00000017009;ENSMUSG00000017344;ENSMUSG00000019899;ENSMUSG00000020592;ENSMUSG00000028364	K06240+K16338+K06251+K05637+K06257+K06252
Human Diseases	Cancers	Chemical carcinogenesis	7	96	0.939557	1	ko05204	ENSMUSG00000004032;ENSMUSG00000025068;ENSMUSG00000027890;ENSMUSG00000029727;ENSMUSG00000029864;ENSMUSG00000040562;ENSMUSG00000056426	K00799+K00799+K00799+K07424+K13299+K00799+K00622
Human Diseases	Endocrine and metabolic diseases	Type I diabetes mellitus	4	63	0.944585	1	ko04940	ENSMUSG00000026787;ENSMUSG00000037202;ENSMUSG00000062995;ENSMUSG00000070880	K01580+K07818+K19863+K01580
Metabolism	Glycan biosynthesis and metabolism	Glycosylphosphatidylinositol(GPI)-anchor biosynthesis	1	25	0.954396	1	ko00563	ENSMUSG00000022940	K03861
Metabolism	Lipid metabolism	alpha-Linolenic acid metabolism	1	25	0.954396	1	ko00592	ENSMUSG00000024665	K10226
Organismal Systems	Digestive system	Fat digestion and absorption	2	40	0.955318	1	ko04975	ENSMUSG00000015243;ENSMUSG00000031672	K05641+K14455
Metabolism	Carbohydrate metabolism	Ascorbate and aldarate metabolism	1	27	0.964393	1	ko00053	ENSMUSG00000010025	K00128
Metabolism	Glycan biosynthesis and metabolism	Mucin type O-glycan biosynthesis	1	28	0.968538	1	ko00512	ENSMUSG00000034040	K00710
Human Diseases	Endocrine and metabolic diseases	Maturity onset diabetes of the young	1	28	0.968538	1	ko04950	ENSMUSG00000022528	K06054
Metabolism	Amino acid metabolism	Lysine degradation	3	58	0.971362	1	ko00310	ENSMUSG00000010025;ENSMUSG00000029004;ENSMUSG00000071037	K00128+K09189+K18826
Human Diseases	Drug resistance	Antifolate resistance	1	30	0.975437	1	ko01523	ENSMUSG00000028163	K02580
Human Diseases	Immune diseases	Inflammatiory bowel disease (IBD)	3	60	0.976279	1	ko05321	ENSMUSG00000002603;ENSMUSG00000028163;ENSMUSG00000052684	K13375+K02580+K04448
Metabolism	Lipid metabolism	Glycerophospholipid metabolism	6	99	0.978855	1	ko00564	ENSMUSG00000025357;ENSMUSG00000027695;ENSMUSG00000031545;ENSMUSG00000034731;ENSMUSG00000035246;ENSMUSG00000038665	K00901+K01115+K13506+K00901+K00968+K00901
Organismal Systems	Immune system	Complement and coagulation cascades	5	88	0.98075	1	ko04610	ENSMUSG00000017344;ENSMUSG00000026365;ENSMUSG00000027082;ENSMUSG00000048376;ENSMUSG00000049130	K06251+K04004+K03909+K03914+K04010
Metabolism	Glycan biosynthesis and metabolism	N-Glycan biosynthesis	2	51	0.985925	1	ko00510	ENSMUSG00000024172;ENSMUSG00000039740	K00779+K03843
Human Diseases	Immune diseases	Primary immunodeficiency	1	35	0.986776	1	ko05340	ENSMUSG00000032093	K06451
Organismal Systems	Immune system	Intestinal immune network for IgA production	1	43	0.995094	1	ko04672	ENSMUSG00000002603	K13375
Organismal Systems	Digestive system	Protein digestion and absorption	4	91	0.995374	1	ko04974	ENSMUSG00000007097;ENSMUSG00000011463;ENSMUSG00000026576;ENSMUSG00000054640	K01539+K01291+K01540+K05849
Organismal Systems	Immune system	Hematopoietic cell lineage	4	94	0.996517	1	ko04640	ENSMUSG00000005540;ENSMUSG00000019966;ENSMUSG00000032093;ENSMUSG00000047139	K06468+K05461+K06451+K06469
Metabolism	Lipid metabolism	Sphingolipid metabolism	1	48	0.997361	1	ko00600	ENSMUSG00000035891	K04715
Metabolism	Lipid metabolism	Linoleic acid metabolism	1	50	0.997941	1	ko00591	ENSMUSG00000029727	K07424
Organismal Systems	Sensory system	Taste transduction	3	87	0.998382	1	ko04742	ENSMUSG00000000560;ENSMUSG00000022489;ENSMUSG00000059173	K05175+K13755+K13755
Human Diseases	Immune diseases	Graft-versus-host disease	1	54	0.998747	1	ko05332	ENSMUSG00000037202	K07818
Human Diseases	Immune diseases	Allograft rejection	1	56	0.999023	1	ko05330	ENSMUSG00000037202	K07818
Organismal Systems	Endocrine system	Ovarian Steroidogenesis	1	57	0.999137	1	ko04913	ENSMUSG00000027523	K04632
Environmental Information Processing	Signaling molecules and interaction	Neuroactive ligand-receptor interaction	18	289	0.999382	1	ko04080	ENSMUSG00000000560;ENSMUSG00000003378;ENSMUSG00000003974;ENSMUSG00000007653;ENSMUSG00000020524;ENSMUSG00000022935;ENSMUSG00000027568;ENSMUSG00000028172;ENSMUSG00000029212;ENSMUSG00000030406;ENSMUSG00000036437;ENSMUSG00000039106;ENSMUSG00000039579;ENSMUSG00000044288;ENSMUSG00000047259;ENSMUSG00000048376;ENSMUSG00000049130;ENSMUSG00000050511	K05175+K05205+K04605+K05181+K05197+K05201+K04211+K04224+K05181+K04580+K04204+K04161+K05213+K04277+K04202+K03914+K04010+K04213
Metabolism	Lipid metabolism	Steroid hormone biosynthesis	2	88	0.999769	1	ko00140	ENSMUSG00000000326;ENSMUSG00000029727	K00545+K07424
Metabolism	Metabolism of cofactors and vitamins	Retinol metabolism	2	91	0.999836	1	ko00830	ENSMUSG00000029727;ENSMUSG00000038242	K07424+K00157
Human Diseases	Immune diseases	Autoimmune thyroid disease	1	72	0.999866	1	ko05320	ENSMUSG00000037202	K07818
Metabolism	Lipid metabolism	Arachidonic acid metabolism	1	90	0.999986	1	ko00590	ENSMUSG00000015889	K01254
Environmental Information Processing	Signaling molecules and interaction	Cytokine-cytokine receptor interaction	7	297	1	1	ko04060	ENSMUSG00000002603;ENSMUSG00000022074;ENSMUSG00000026983;ENSMUSG00000041324;ENSMUSG00000044244;ENSMUSG00000061393;ENSMUSG00000072625	K13375+K04722+K05483+K04667+K05137+K13596+K05503
Organismal Systems	Sensory system	Olfactory transduction	22	1114	1	1	ko04740	ENSMUSG00000022489;ENSMUSG00000029064;ENSMUSG00000048226;ENSMUSG00000048620;ENSMUSG00000049011;ENSMUSG00000049372;ENSMUSG00000049797;ENSMUSG00000050654;ENSMUSG00000052920;ENSMUSG00000054640;ENSMUSG00000054938;ENSMUSG00000057461;ENSMUSG00000057897;ENSMUSG00000058513;ENSMUSG00000059173;ENSMUSG00000063583;ENSMUSG00000070417;ENSMUSG00000073898;ENSMUSG00000073946;ENSMUSG00000075161;ENSMUSG00000093901;…	K13755+K04536+K04257+K04257+K04257+K04257+K04257+K04257+K07376+K05849+K04257+K04257+K04515+K04257+K13755+K04257+K04257+K04257+K04257+K04257+K04257+K04257

## Sheet: Fig4D KEGG_F_RIBO_DIFF
KEGG_A_class	KEGG_B_class	Pathway	out (199)	All (8154)	Pvalue	Qvalue	Pathway ID	Genes	K_IDs
Human Diseases	Cancers	Pathways in cancer	35	541	7.92141e-08	1.76647e-05	ko05200	ENSMUSG00000002083;ENSMUSG00000004446;ENSMUSG00000005672;ENSMUSG00000014773;ENSMUSG00000015647;ENSMUSG00000018012;ENSMUSG00000019966;ENSMUSG00000020048;ENSMUSG00000020357;ENSMUSG00000021318;ENSMUSG00000024290;ENSMUSG00000025068;ENSMUSG00000025809;ENSMUSG00000026193;ENSMUSG00000026478;ENSMUSG00000026923;ENSMUSG00000027087;ENSMUSG00000027111;ENSMUSG00000027878;ENSMUSG00000027985;ENSMUSG00000029064;…	K10132+K04726+K05091+K06051+K06240+K07861+K05461+K09487+K05097+K06230+K04514+K00799+K05719+K05717+K05635+K02599+K06487+K06485+K20994+K04492+K04536+K12361+K09592+K04347+K20995+K07826+K03914+K16798+K02235+K19662+K05094+K04490+K04630+K04515+K19663
Environmental Information Processing	Signaling molecules and interaction	ECM-receptor interaction	11	84	5.43302e-06	0.000605782	ko04512	ENSMUSG00000015647;ENSMUSG00000020592;ENSMUSG00000022483;ENSMUSG00000025809;ENSMUSG00000026193;ENSMUSG00000026478;ENSMUSG00000027087;ENSMUSG00000027111;ENSMUSG00000028763;ENSMUSG00000042284;ENSMUSG00000042453	K06240+K06257+K19719+K05719+K05717+K05635+K06487+K06485+K06255+K06480+K06249
Cellular Processes	Cellular community - eukaryotes	Focal adhesion	17	203	8.61827e-06	0.000640625	ko04510	ENSMUSG00000007655;ENSMUSG00000015647;ENSMUSG00000018012;ENSMUSG00000020357;ENSMUSG00000021448;ENSMUSG00000022483;ENSMUSG00000024290;ENSMUSG00000025809;ENSMUSG00000026193;ENSMUSG00000026478;ENSMUSG00000027087;ENSMUSG00000027111;ENSMUSG00000042284;ENSMUSG00000042453;ENSMUSG00000052889;ENSMUSG00000062825;ENSMUSG00000078816	K06278+K06240+K07861+K05097+K17448+K19719+K04514+K05719+K05717+K05635+K06487+K06485+K06480+K06249+K19662+K05692+K19663
Genetic Information Processing	Folding, sorting and degradation	Protein processing in endoplasmic reticulum	14	164	4.455e-05	0.00248366	ko04141	ENSMUSG00000003402;ENSMUSG00000003814;ENSMUSG00000019802;ENSMUSG00000020048;ENSMUSG00000020571;ENSMUSG00000021427;ENSMUSG00000025130;ENSMUSG00000026740;ENSMUSG00000026864;ENSMUSG00000029616;ENSMUSG00000030036;ENSMUSG00000032115;ENSMUSG00000040462;ENSMUSG00000041891	K08288+K08057+K09540+K09487+K09584+K13249+K09580+K09521+K09490+K09586+K01228+K09486+K10088+K10080
Human Diseases	Cancers	MicroRNAs in cancer	15	200	0.000105843	0.00472062	ko05206	ENSMUSG00000013415;ENSMUSG00000022114;ENSMUSG00000024290;ENSMUSG00000026923;ENSMUSG00000027878;ENSMUSG00000029687;ENSMUSG00000032050;ENSMUSG00000032254;ENSMUSG00000038146;ENSMUSG00000052889;ENSMUSG00000054252;ENSMUSG00000065436;ENSMUSG00000065549;ENSMUSG00000065611;ENSMUSG00000078816	K17391+K17383+K04514+K02599+K20994+K11430+K05762+K17387+K20995+K19662+K05094+K17132+K17016+K17165+K19663
Organismal Systems	Endocrine system	Melanogenesis	10	103	0.000196091	0.00678715	ko04916	ENSMUSG00000005672;ENSMUSG00000019966;ENSMUSG00000022129;ENSMUSG00000027985;ENSMUSG00000050288;ENSMUSG00000052889;ENSMUSG00000055799;ENSMUSG00000057614;ENSMUSG00000057897;ENSMUSG00000078816	K05091+K05461+K01827+K04492+K02235+K19662+K04490+K04630+K04515+K19663
Environmental Information Processing	Signal transduction	Rap1 signaling pathway	15	213	0.00021305	0.00678715	ko04015	ENSMUSG00000005672;ENSMUSG00000018012;ENSMUSG00000019966;ENSMUSG00000020357;ENSMUSG00000024998;ENSMUSG00000025809;ENSMUSG00000032946;ENSMUSG00000041351;ENSMUSG00000041992;ENSMUSG00000048376;ENSMUSG00000052889;ENSMUSG00000054252;ENSMUSG00000057614;ENSMUSG00000062825;ENSMUSG00000078816	K05091+K07861+K05461+K05097+K05860+K05719+K12361+K17700+K08019+K03914+K19662+K05094+K04630+K05692+K19663
Environmental Information Processing	Signal transduction	Wnt signaling pathway	12	150	0.000289677	0.00807475	ko04310	ENSMUSG00000018012;ENSMUSG00000027985;ENSMUSG00000027996;ENSMUSG00000031119;ENSMUSG00000031548;ENSMUSG00000036840;ENSMUSG00000044365;ENSMUSG00000050288;ENSMUSG00000052889;ENSMUSG00000055799;ENSMUSG00000057897;ENSMUSG00000078816	K07861+K04492+K02176+K08110+K02166+K04506+K03344+K02235+K19662+K04490+K04515+K19663
Human Diseases	Cardiovascular diseases	Arrhythmogenic right ventricular cardiomyopathy (ARVC)	8	75	0.000454382	0.0103153	ko05412	ENSMUSG00000025809;ENSMUSG00000027087;ENSMUSG00000027111;ENSMUSG00000027985;ENSMUSG00000041460;ENSMUSG00000042284;ENSMUSG00000055799;ENSMUSG00000062825	K05719+K06487+K06485+K04492+K04861+K06480+K04490+K05692
Environmental Information Processing	Signal transduction	PI3K-Akt signaling pathway	20	359	0.000462568	0.0103153	ko04151	ENSMUSG00000005672;ENSMUSG00000015647;ENSMUSG00000019966;ENSMUSG00000019970;ENSMUSG00000020048;ENSMUSG00000020357;ENSMUSG00000022483;ENSMUSG00000025809;ENSMUSG00000026193;ENSMUSG00000026478;ENSMUSG00000027087;ENSMUSG00000027111;ENSMUSG00000028145;ENSMUSG00000029064;ENSMUSG00000036402;ENSMUSG00000042284;ENSMUSG00000042453;ENSMUSG00000043004;ENSMUSG00000048376;ENSMUSG00000054252	K05091+K06240+K05461+K13302+K09487+K05097+K19719+K05719+K05717+K05635+K06487+K06485+K16339+K04536+K04347+K06480+K06249+K07826+K03914+K05094
Human Diseases	Cancers	Proteoglycans in cancer	14	208	0.000547754	0.0106039	ko05205	ENSMUSG00000007655;ENSMUSG00000020592;ENSMUSG00000024290;ENSMUSG00000024998;ENSMUSG00000025809;ENSMUSG00000026193;ENSMUSG00000027087;ENSMUSG00000028763;ENSMUSG00000032050;ENSMUSG00000050288;ENSMUSG00000052889;ENSMUSG00000057897;ENSMUSG00000062825;ENSMUSG00000078816	K06278+K06257+K04514+K05860+K05719+K05717+K06487+K06255+K05762+K02235+K19662+K04515+K05692+K19663
Environmental Information Processing	Signal transduction	Ras signaling pathway	15	235	0.000609624	0.0106039	ko04014	ENSMUSG00000005672;ENSMUSG00000018012;ENSMUSG00000019966;ENSMUSG00000020357;ENSMUSG00000021448;ENSMUSG00000021708;ENSMUSG00000024998;ENSMUSG00000029064;ENSMUSG00000032946;ENSMUSG00000036402;ENSMUSG00000041992;ENSMUSG00000043004;ENSMUSG00000052889;ENSMUSG00000054252;ENSMUSG00000078816	K05091+K07861+K05461+K05097+K17448+K12326+K05860+K04536+K12361+K04347+K08019+K07826+K19662+K05094+K19663
Organismal Systems	Environmental adaptation	Circadian entrainment	9	98	0.000618162	0.0106039	ko04713	ENSMUSG00000028005;ENSMUSG00000029064;ENSMUSG00000033910;ENSMUSG00000036402;ENSMUSG00000043004;ENSMUSG00000052889;ENSMUSG00000057614;ENSMUSG00000057897;ENSMUSG00000078816	K12319+K04536+K12318+K04347+K07826+K19662+K04630+K04515+K19663
Cellular Processes	Cell motility	Regulation of actin cytoskeleton	14	217	0.000833355	0.0132742	ko04810	ENSMUSG00000008475;ENSMUSG00000018012;ENSMUSG00000021676;ENSMUSG00000024290;ENSMUSG00000025809;ENSMUSG00000026193;ENSMUSG00000027087;ENSMUSG00000027111;ENSMUSG00000032050;ENSMUSG00000036402;ENSMUSG00000042284;ENSMUSG00000048376;ENSMUSG00000054252;ENSMUSG00000062825	K05754+K07861+K05767+K04514+K05719+K05717+K06487+K06485+K05762+K04347+K06480+K03914+K05094+K05692
Organismal Systems	Immune system	Platelet activation	10	127	0.00104789	0.0155786	ko04611	ENSMUSG00000024290;ENSMUSG00000025809;ENSMUSG00000028001;ENSMUSG00000028005;ENSMUSG00000032946;ENSMUSG00000033860;ENSMUSG00000033910;ENSMUSG00000048376;ENSMUSG00000057614;ENSMUSG00000062825	K04514+K05719+K03903+K12319+K12361+K03905+K12318+K03914+K04630+K05692
Environmental Information Processing	Signal transduction	Notch signaling pathway	6	49	0.00114309	0.0159318	ko04330	ENSMUSG00000003458;ENSMUSG00000014773;ENSMUSG00000026923;ENSMUSG00000027878;ENSMUSG00000038146;ENSMUSG00000039982	K06171+K06051+K02599+K20994+K20995+K06058
Organismal Systems	Endocrine system	Oxytocin signaling pathway	11	158	0.00163496	0.0214468	ko04921	ENSMUSG00000005583;ENSMUSG00000024290;ENSMUSG00000028005;ENSMUSG00000033910;ENSMUSG00000039145;ENSMUSG00000041460;ENSMUSG00000052889;ENSMUSG00000057614;ENSMUSG00000057897;ENSMUSG00000062825;ENSMUSG00000078816	K04454+K04514+K12319+K12318+K08794+K04861+K19662+K04630+K04515+K05692+K19663
Human Diseases	Infectious diseases	Bacterial invasion of epithelial cells	7	75	0.00226414	0.0280502	ko05100	ENSMUSG00000000486;ENSMUSG00000007655;ENSMUSG00000008475;ENSMUSG00000021448;ENSMUSG00000025809;ENSMUSG00000026193;ENSMUSG00000062825	K13737+K06278+K05754+K17448+K05719+K05717+K05692
Human Diseases	Cancers	Breast cancer	10	150	0.00361496	0.0424005	ko05224	ENSMUSG00000005672;ENSMUSG00000014773;ENSMUSG00000020357;ENSMUSG00000021448;ENSMUSG00000026923;ENSMUSG00000027878;ENSMUSG00000027985;ENSMUSG00000038146;ENSMUSG00000050288;ENSMUSG00000055799	K05091+K06051+K05097+K17448+K02599+K20994+K04492+K20995+K02235+K04490
Organismal Systems	Development	Axon guidance	11	176	0.00380274	0.0424005	ko04360	ENSMUSG00000018012;ENSMUSG00000020019;ENSMUSG00000021904;ENSMUSG00000024290;ENSMUSG00000025085;ENSMUSG00000025809;ENSMUSG00000029095;ENSMUSG00000032735;ENSMUSG00000052504;ENSMUSG00000057614;ENSMUSG00000057897	K07861+K06845+K06840+K04514+K07520+K05719+K07520+K07520+K05104+K04630+K04515
Genetic Information Processing	Folding, sorting and degradation	Protein export	4	28	0.00445233	0.0472796	ko03060	ENSMUSG00000019802;ENSMUSG00000026864;ENSMUSG00000042670;ENSMUSG00000054408	K09540+K09490+K09647+K12948
Organismal Systems	Nervous system	GABAergic synapse	7	88	0.00555488	0.0563063	ko04727	ENSMUSG00000029064;ENSMUSG00000031170;ENSMUSG00000036402;ENSMUSG00000043004;ENSMUSG00000052889;ENSMUSG00000057614;ENSMUSG00000078816	K04536+K14992+K04347+K07826+K19662+K04630+K19663
Organismal Systems	Immune system	Leukocyte transendothelial migration	8	117	0.00770719	0.0716126	ko04670	ENSMUSG00000024290;ENSMUSG00000025809;ENSMUSG00000031871;ENSMUSG00000052889;ENSMUSG00000057614;ENSMUSG00000059456;ENSMUSG00000062825;ENSMUSG00000078816	K04514+K05719+K06533+K19662+K04630+K05871+K05692+K19663
Organismal Systems	Endocrine system	Thyroid hormone signaling pathway	8	117	0.00770719	0.0716126	ko04919	ENSMUSG00000024998;ENSMUSG00000026923;ENSMUSG00000027087;ENSMUSG00000027878;ENSMUSG00000038146;ENSMUSG00000052889;ENSMUSG00000062825;ENSMUSG00000078816	K05860+K02599+K06487+K20994+K20995+K19662+K05692+K19663
Organismal Systems	Endocrine system	Thyroid hormone synthesis	6	74	0.00916675	0.0800497	ko04918	ENSMUSG00000020048;ENSMUSG00000021760;ENSMUSG00000026864;ENSMUSG00000029368;ENSMUSG00000052889;ENSMUSG00000078816	K09487+K00432+K09490+K16141+K19662+K19663
Human Diseases	Cardiovascular diseases	Fluid shear stress and atherosclerosis	9	146	0.00933315	0.0800497	ko05418	ENSMUSG00000005583;ENSMUSG00000007655;ENSMUSG00000018012;ENSMUSG00000020048;ENSMUSG00000020592;ENSMUSG00000025068;ENSMUSG00000027087;ENSMUSG00000031871;ENSMUSG00000062825	K04454+K06278+K07861+K09487+K06257+K00799+K06487+K06533+K05692
Genetic Information Processing	Replication and repair	DNA replication	4	36	0.0110101	0.0867401	ko03030	ENSMUSG00000021932;ENSMUSG00000030042;ENSMUSG00000036875;ENSMUSG00000041859	K10744+K03506+K10742+K02541
Organismal Systems	Nervous system	Retrograde endocannabinoid signaling	9	150	0.0110324	0.0867401	ko04723	ENSMUSG00000029064;ENSMUSG00000036402;ENSMUSG00000041670;ENSMUSG00000043004;ENSMUSG00000052889;ENSMUSG00000057614;ENSMUSG00000064363;ENSMUSG00000064367;ENSMUSG00000078816	K04536+K04347+K15291+K07826+K19662+K04630+K03881+K03883+K19663
Cellular Processes	Cell growth and death	Cell cycle	8	125	0.0112801	0.0867401	ko04110	ENSMUSG00000002297;ENSMUSG00000025135;ENSMUSG00000030867;ENSMUSG00000031016;ENSMUSG00000032113;ENSMUSG00000038379;ENSMUSG00000040084;ENSMUSG00000041859	K06629+K03358+K06631+K06632+K02216+K08866+K06637+K02541
Environmental Information Processing	Signal transduction	Hippo signaling pathway	9	157	0.0145517	0.108168	ko04390	ENSMUSG00000002083;ENSMUSG00000027985;ENSMUSG00000030796;ENSMUSG00000035403;ENSMUSG00000048402;ENSMUSG00000050288;ENSMUSG00000052572;ENSMUSG00000055799;ENSMUSG00000062825	K10132+K04492+K09448+K16681+K16798+K02235+K12075+K04490+K05692
Organismal Systems	Excretory system	Aldosterone-regulated sodium reabsorption	4	40	0.0158432	0.113059	ko04960	ENSMUSG00000019970;ENSMUSG00000031618;ENSMUSG00000052889;ENSMUSG00000078816	K13302+K08555+K19662+K19663
Organismal Systems	Nervous system	Long-term depression	5	61	0.0162237	0.113059	ko04730	ENSMUSG00000028005;ENSMUSG00000033910;ENSMUSG00000052889;ENSMUSG00000057614;ENSMUSG00000078816	K12319+K12318+K19662+K04630+K19663
Human Diseases	Infectious diseases	Human papillomavirus infection	16	367	0.0173884	0.117503	ko05165	ENSMUSG00000004285;ENSMUSG00000015647;ENSMUSG00000022483;ENSMUSG00000025809;ENSMUSG00000026193;ENSMUSG00000026478;ENSMUSG00000026923;ENSMUSG00000027087;ENSMUSG00000027111;ENSMUSG00000027878;ENSMUSG00000038146;ENSMUSG00000042284;ENSMUSG00000042453;ENSMUSG00000050288;ENSMUSG00000052572;ENSMUSG00000055799	K02151+K06240+K19719+K05719+K05717+K05635+K02599+K06487+K06485+K20994+K20995+K06480+K06249+K02235+K12075+K04490
Cellular Processes	Cellular community - eukaryotes	Gap junction	6	87	0.0192926	0.119375	ko04540	ENSMUSG00000028005;ENSMUSG00000033910;ENSMUSG00000052889;ENSMUSG00000057614;ENSMUSG00000067338;ENSMUSG00000078816	K12319+K12318+K19662+K04630+K07374+K19663
Human Diseases	Cardiovascular diseases	Hypertrophic cardiomyopathy (HCM)	6	87	0.0192926	0.119375	ko05410	ENSMUSG00000025809;ENSMUSG00000027087;ENSMUSG00000027111;ENSMUSG00000041460;ENSMUSG00000042284;ENSMUSG00000062825	K05719+K06487+K06485+K04861+K06480+K05692
Human Diseases	Cancers	Basal cell carcinoma	5	64	0.0196169	0.119375	ko05217	ENSMUSG00000021318;ENSMUSG00000027985;ENSMUSG00000048402;ENSMUSG00000050288;ENSMUSG00000055799	K06230+K04492+K16798+K02235+K04490
Human Diseases	Infectious diseases	Human cytomegalovirus infection	12	251	0.0198066	0.119375	ko05163	ENSMUSG00000003814;ENSMUSG00000004446;ENSMUSG00000018012;ENSMUSG00000024290;ENSMUSG00000027087;ENSMUSG00000029064;ENSMUSG00000036402;ENSMUSG00000043004;ENSMUSG00000052889;ENSMUSG00000057614;ENSMUSG00000059456;ENSMUSG00000078816	K08057+K04726+K07861+K04514+K06487+K04536+K04347+K07826+K19662+K04630+K05871+K19663
Organismal Systems	Nervous system	Glutamatergic synapse	7	114	0.0212671	0.121604	ko04724	ENSMUSG00000003279;ENSMUSG00000029064;ENSMUSG00000036402;ENSMUSG00000043004;ENSMUSG00000052889;ENSMUSG00000057614;ENSMUSG00000078816	K15008+K04536+K04347+K07826+K19662+K04630+K19663
Organismal Systems	Nervous system	Cholinergic synapse	7	114	0.0212671	0.121604	ko04725	ENSMUSG00000029064;ENSMUSG00000036402;ENSMUSG00000043004;ENSMUSG00000052889;ENSMUSG00000057614;ENSMUSG00000057897;ENSMUSG00000078816	K04536+K04347+K07826+K19662+K04630+K04515+K19663
Environmental Information Processing	Signal transduction	Hedgehog signaling pathway	4	44	0.0218328	0.121718	ko04340	ENSMUSG00000021318;ENSMUSG00000038119;ENSMUSG00000048402;ENSMUSG00000052957	K06230+K20033+K16798+K06232
Human Diseases	Cardiovascular diseases	Dilated cardiomyopathy (DCM)	6	91	0.0235257	0.127957	ko05414	ENSMUSG00000025809;ENSMUSG00000027087;ENSMUSG00000027111;ENSMUSG00000041460;ENSMUSG00000042284;ENSMUSG00000062825	K05719+K06487+K06485+K04861+K06480+K05692
Human Diseases	Substance dependence	Morphine addiction	6	94	0.0270818	0.143791	ko05032	ENSMUSG00000029064;ENSMUSG00000036402;ENSMUSG00000043004;ENSMUSG00000052889;ENSMUSG00000057614;ENSMUSG00000078816	K04536+K04347+K07826+K19662+K04630+K19663
Cellular Processes	Cell growth and death	p53 signaling pathway	5	71	0.0292579	0.147842	ko04115	ENSMUSG00000002083;ENSMUSG00000004446;ENSMUSG00000020649;ENSMUSG00000032113;ENSMUSG00000036840	K10132+K04726+K10808+K02216+K04506
Human Diseases	Cancers	Small cell lung cancer	6	96	0.0296406	0.147842	ko05222	ENSMUSG00000015647;ENSMUSG00000025809;ENSMUSG00000026193;ENSMUSG00000026478;ENSMUSG00000027087;ENSMUSG00000027111	K06240+K05719+K05717+K05635+K06487+K06485
Human Diseases	Cancers	Hepatocellular carcinoma	9	178	0.0300557	0.147842	ko05225	ENSMUSG00000021448;ENSMUSG00000025068;ENSMUSG00000027671;ENSMUSG00000027985;ENSMUSG00000050288;ENSMUSG00000052889;ENSMUSG00000055799;ENSMUSG00000062825;ENSMUSG00000078816	K17448+K00799+K11340+K04492+K02235+K19662+K04490+K05692+K19663
Organismal Systems	Digestive system	Cholesterol metabolism	4	49	0.0310377	0.147842	ko04979	ENSMUSG00000020609;ENSMUSG00000021242;ENSMUSG00000029103;ENSMUSG00000038175	K14462+K13443+K22290+K10637
Environmental Information Processing	Signal transduction	Sphingolipid signaling pathway	7	124	0.0318225	0.147842	ko04071	ENSMUSG00000004446;ENSMUSG00000018012;ENSMUSG00000024290;ENSMUSG00000031591;ENSMUSG00000052889;ENSMUSG00000057614;ENSMUSG00000078816	K04726+K07861+K04514+K12348+K19662+K04630+K19663
Cellular Processes	Transport and catabolism	Lysosome	7	124	0.0318225	0.147842	ko04142	ENSMUSG00000019818;ENSMUSG00000020955;ENSMUSG00000021242;ENSMUSG00000023830;ENSMUSG00000028657;ENSMUSG00000030101;ENSMUSG00000031591	K06546+K12403+K13443+K06564+K01074+K13444+K12348
Cellular Processes	Cell growth and death	Apoptosis - multiple species	3	32	0.0422779	0.192408	ko04215	ENSMUSG00000002083;ENSMUSG00000004446;ENSMUSG00000026278	K10132+K04726+K02561
Environmental Information Processing	Signaling molecules and interaction	Cell adhesion molecules (CAMs)	8	163	0.0459126	0.203476	ko04514	ENSMUSG00000016494;ENSMUSG00000020592;ENSMUSG00000021614;ENSMUSG00000025809;ENSMUSG00000027087;ENSMUSG00000027111;ENSMUSG00000031871;ENSMUSG00000061048	K06474+K06257+K06793+K05719+K06487+K06485+K06533+K06796
Organismal Systems	Immune system	Chemokine signaling pathway	9	193	0.0465347	0.203476	ko04062	ENSMUSG00000021448;ENSMUSG00000024290;ENSMUSG00000029064;ENSMUSG00000032946;ENSMUSG00000036402;ENSMUSG00000043004;ENSMUSG00000052889;ENSMUSG00000057614;ENSMUSG00000059456	K17448+K04514+K04536+K12361+K04347+K07826+K19662+K04630+K05871
Human Diseases	Neurodegenerative diseases	Prion diseases	3	34	0.0492474	0.210955	ko05020	ENSMUSG00000026478;ENSMUSG00000026864;ENSMUSG00000026923	K05635+K09490+K02599
Organismal Systems	Nervous system	Dopaminergic synapse	7	137	0.0501374	0.210955	ko04728	ENSMUSG00000029064;ENSMUSG00000036402;ENSMUSG00000043004;ENSMUSG00000052889;ENSMUSG00000057614;ENSMUSG00000057897;ENSMUSG00000078816	K04536+K04347+K07826+K19662+K04630+K04515+K19663
Organismal Systems	Endocrine system	Parathyroid hormone synthesis, secretion and action	6	110	0.0520051	0.211662	ko04928	ENSMUSG00000000957;ENSMUSG00000005583;ENSMUSG00000026826;ENSMUSG00000052889;ENSMUSG00000057614;ENSMUSG00000078816	K07763+K04454+K08558+K19662+K04630+K19663
Metabolism	Amino acid metabolism	Lysine degradation	4	58	0.0525922	0.211662	ko00310	ENSMUSG00000029687;ENSMUSG00000032374;ENSMUSG00000049327;ENSMUSG00000051977	K11430+K13645+K11428+K20796
Human Diseases	Substance dependence	Alcoholism	9	198	0.0531527	0.211662	ko05034	ENSMUSG00000021448;ENSMUSG00000027499;ENSMUSG00000029064;ENSMUSG00000036402;ENSMUSG00000043004;ENSMUSG00000057614;ENSMUSG00000069268;ENSMUSG00000071516;ENSMUSG00000094777	K17448+K15985+K04536+K04347+K07826+K04630+K11252+K11251+K11251
Environmental Information Processing	Signal transduction	MAPK signaling pathway	12	302	0.0657098	0.257075	ko04010	ENSMUSG00000005583;ENSMUSG00000005672;ENSMUSG00000018012;ENSMUSG00000019966;ENSMUSG00000020357;ENSMUSG00000021708;ENSMUSG00000032946;ENSMUSG00000036402;ENSMUSG00000041460;ENSMUSG00000052889;ENSMUSG00000054252;ENSMUSG00000078816	K04454+K05091+K07861+K05461+K05097+K12326+K12361+K04347+K04861+K19662+K05094+K19663
Organismal Systems	Immune system	Hematopoietic cell lineage	5	94	0.0794443	0.30545	ko04640	ENSMUSG00000005672;ENSMUSG00000016494;ENSMUSG00000019966;ENSMUSG00000027111;ENSMUSG00000042284	K05091+K06474+K05461+K06485+K06480
Human Diseases	Drug resistance	Endocrine resistance	5	95	0.0822833	0.311003	ko01522	ENSMUSG00000014773;ENSMUSG00000021448;ENSMUSG00000026923;ENSMUSG00000027878;ENSMUSG00000038146	K06051+K17448+K02599+K20994+K20995
Cellular Processes	Cellular community - eukaryotes	Adherens junction	4	73	0.102476	0.361104	ko04520	ENSMUSG00000018012;ENSMUSG00000027985;ENSMUSG00000055799;ENSMUSG00000062825	K07861+K04492+K04490+K05692
Human Diseases	Cancers	Glioma	4	73	0.102476	0.361104	ko05214	ENSMUSG00000021448;ENSMUSG00000052889;ENSMUSG00000057897;ENSMUSG00000078816	K17448+K19662+K04515+K19663
Environmental Information Processing	Signal transduction	Phosphatidylinositol signaling system	5	102	0.103631	0.361104	ko04070	ENSMUSG00000022861;ENSMUSG00000024998;ENSMUSG00000032737;ENSMUSG00000052889;ENSMUSG00000078816	K00901+K05860+K15909+K19662+K19663
Organismal Systems	Endocrine system	Aldosterone synthesis and secretion	5	102	0.103631	0.361104	ko04925	ENSMUSG00000026826;ENSMUSG00000039145;ENSMUSG00000052889;ENSMUSG00000057897;ENSMUSG00000078816	K08558+K08794+K19662+K04515+K19663
Organismal Systems	Nervous system	Serotonergic synapse	6	132	0.103635	0.361104	ko04726	ENSMUSG00000029064;ENSMUSG00000036402;ENSMUSG00000043004;ENSMUSG00000052889;ENSMUSG00000057614;ENSMUSG00000078816	K04536+K04347+K07826+K19662+K04630+K19663
Metabolism	Glycan biosynthesis and metabolism	Other types of O-glycan biosynthesis	2	23	0.107352	0.368301	ko00514	ENSMUSG00000034064;ENSMUSG00000051950	K13667+K13675
Organismal Systems	Digestive system	Gastric acid secretion	4	75	0.11035	0.372848	ko04971	ENSMUSG00000052889;ENSMUSG00000057614;ENSMUSG00000057897;ENSMUSG00000078816	K19662+K04630+K04515+K19663
Human Diseases	Infectious diseases	Amoebiasis	5	107	0.120401	0.397304	ko05146	ENSMUSG00000015647;ENSMUSG00000026193;ENSMUSG00000026478;ENSMUSG00000052889;ENSMUSG00000078816	K06240+K05717+K05635+K19662+K19663
Environmental Information Processing	Signal transduction	Apelin signaling pathway	6	138	0.121151	0.397304	ko04371	ENSMUSG00000005583;ENSMUSG00000029064;ENSMUSG00000036402;ENSMUSG00000038146;ENSMUSG00000043004;ENSMUSG00000057614	K04454+K04536+K04347+K20995+K07826+K04630
Organismal Systems	Immune system	Natural killer cell mediated cytotoxicity	6	139	0.124205	0.400669	ko04650	ENSMUSG00000004446;ENSMUSG00000018012;ENSMUSG00000021448;ENSMUSG00000052889;ENSMUSG00000059456;ENSMUSG00000078816	K04726+K07861+K17448+K19662+K05871+K19663
Organismal Systems	Digestive system	Salivary secretion	4	79	0.126875	0.400669	ko04970	ENSMUSG00000028005;ENSMUSG00000033910;ENSMUSG00000052889;ENSMUSG00000078816	K12319+K12318+K19662+K19663
Cellular Processes	Transport and catabolism	Phagosome	7	173	0.130291	0.400669	ko04145	ENSMUSG00000003814;ENSMUSG00000004285;ENSMUSG00000024164;ENSMUSG00000025809;ENSMUSG00000027087;ENSMUSG00000062825;ENSMUSG00000067338	K08057+K02151+K03990+K05719+K06487+K05692+K07374
Human Diseases	Infectious diseases	Toxoplasmosis	5	110	0.131039	0.400669	ko05145	ENSMUSG00000015647;ENSMUSG00000025809;ENSMUSG00000026478;ENSMUSG00000027111;ENSMUSG00000057614	K06240+K05719+K05635+K06485+K04630
Human Diseases	Cardiovascular diseases	Viral myocarditis	4	80	0.131161	0.400669	ko05416	ENSMUSG00000004446;ENSMUSG00000007655;ENSMUSG00000018012;ENSMUSG00000062825	K04726+K06278+K07861+K05692
Environmental Information Processing	Signal transduction	Hippo signaling pathway - multiple species	2	27	0.139986	0.421849	ko04392	ENSMUSG00000030796;ENSMUSG00000046743	K09448+K16669
Human Diseases	Drug resistance	EGFR tyrosine kinase inhibitor resistance	4	83	0.144371	0.429262	ko01521	ENSMUSG00000021448;ENSMUSG00000052889;ENSMUSG00000054252;ENSMUSG00000078816	K17448+K19662+K05094+K19663
Human Diseases	Infectious diseases	Staphylococcus aureus infection	3	55	0.150247	0.440857	ko05150	ENSMUSG00000019761;ENSMUSG00000024164;ENSMUSG00000033860	K07604+K03990+K03905
Environmental Information Processing	Signal transduction	Phospholipase D signaling pathway	6	148	0.153343	0.444096	ko04072	ENSMUSG00000005672;ENSMUSG00000019966;ENSMUSG00000021448;ENSMUSG00000022861;ENSMUSG00000048376;ENSMUSG00000059456	K05091+K05461+K17448+K00901+K03914+K05871
Environmental Information Processing	Signal transduction	ErbB signaling pathway	4	87	0.162754	0.455458	ko04012	ENSMUSG00000021448;ENSMUSG00000052889;ENSMUSG00000057897;ENSMUSG00000078816	K17448+K19662+K04515+K19663
Organismal Systems	Immune system	Complement and coagulation cascades	4	88	0.167478	0.455458	ko04610	ENSMUSG00000024164;ENSMUSG00000028001;ENSMUSG00000033860;ENSMUSG00000048376	K03990+K03903+K03905+K03914
Organismal Systems	Immune system	Th1 and Th2 cell differentiation	4	88	0.167478	0.455458	ko04658	ENSMUSG00000014773;ENSMUSG00000026923;ENSMUSG00000027878;ENSMUSG00000038146	K06051+K02599+K20994+K20995
Organismal Systems	Immune system	Fc gamma R-mediated phagocytosis	4	88	0.167478	0.455458	ko04666	ENSMUSG00000008475;ENSMUSG00000032737;ENSMUSG00000052889;ENSMUSG00000078816	K05754+K15909+K19662+K19663
Organismal Systems	Endocrine system	Insulin secretion	4	88	0.167478	0.455458	ko04911	ENSMUSG00000000394;ENSMUSG00000052889;ENSMUSG00000057897;ENSMUSG00000078816	K05259+K19662+K04515+K19663
Organismal Systems	Endocrine system	GnRH signaling pathway	4	90	0.17707	0.470078	ko04912	ENSMUSG00000000957;ENSMUSG00000052889;ENSMUSG00000057897;ENSMUSG00000059456	K07763+K19662+K04515+K05871
Human Diseases	Cancers	Colorectal cancer	4	90	0.17707	0.470078	ko05210	ENSMUSG00000002083;ENSMUSG00000018012;ENSMUSG00000027985;ENSMUSG00000055799	K10132+K07861+K04492+K04490
Environmental Information Processing	Signal transduction	VEGF signaling pathway	3	60	0.180064	0.472404	ko04370	ENSMUSG00000018012;ENSMUSG00000052889;ENSMUSG00000078816	K07861+K19662+K19663
Metabolism	Lipid metabolism	Fatty acid elongation	2	32	0.183212	0.475074	ko00062	ENSMUSG00000028145;ENSMUSG00000028657	K16339+K01074
Human Diseases	Infectious diseases	African trypanosomiasis	2	34	0.201012	0.515237	ko05143	ENSMUSG00000052889;ENSMUSG00000078816	K19662+K19663
Organismal Systems	Circulatory system	Vascular smooth muscle contraction	5	131	0.215872	0.533509	ko04270	ENSMUSG00000024290;ENSMUSG00000028005;ENSMUSG00000033910;ENSMUSG00000052889;ENSMUSG00000078816	K04514+K12319+K12318+K19662+K19663
Environmental Information Processing	Signal transduction	cAMP signaling pathway	7	200	0.216593	0.533509	ko04024	ENSMUSG00000018012;ENSMUSG00000021318;ENSMUSG00000024290;ENSMUSG00000024998;ENSMUSG00000048376;ENSMUSG00000057614;ENSMUSG00000057897	K07861+K06230+K04514+K05860+K03914+K04630+K04515
Metabolism	Metabolism of other amino acids	Glutathione metabolism	3	66	0.21771	0.533509	ko00480	ENSMUSG00000020649;ENSMUSG00000021760;ENSMUSG00000025068	K10808+K00432+K00799
Human Diseases	Infectious diseases	Leishmaniasis	3	66	0.21771	0.533509	ko05140	ENSMUSG00000024164;ENSMUSG00000025809;ENSMUSG00000052889	K03990+K05719+K19662
Organismal Systems	Endocrine system	Relaxin signaling pathway	5	132	0.220291	0.533967	ko04926	ENSMUSG00000021448;ENSMUSG00000029064;ENSMUSG00000036402;ENSMUSG00000043004;ENSMUSG00000057614	K17448+K04536+K04347+K07826+K04630
Cellular Processes	Cellular community - eukaryotes	Tight junction	6	167	0.223382	0.535312	ko04530	ENSMUSG00000024290;ENSMUSG00000025809;ENSMUSG00000032050;ENSMUSG00000052572;ENSMUSG00000062825;ENSMUSG00000067338	K04514+K05719+K05762+K12075+K05692+K07374
Metabolism	Nucleotide metabolism	Pyrimidine metabolism	4	100	0.227536	0.535312	ko00240	ENSMUSG00000002550;ENSMUSG00000020649;ENSMUSG00000029642;ENSMUSG00000030042	K00876+K10808+K03020+K03506
Human Diseases	Cancers	Thyroid cancer	2	37	0.228048	0.535312	ko05216	ENSMUSG00000027985;ENSMUSG00000055799	K04492+K04490
Human Diseases	Cancers	Choline metabolism in cancer	4	103	0.243348	0.552442	ko05231	ENSMUSG00000018012;ENSMUSG00000022861;ENSMUSG00000052889;ENSMUSG00000078816	K07861+K00901+K19662+K19663
Organismal Systems	Nervous system	Long-term potentiation	3	70	0.243646	0.552442	ko04720	ENSMUSG00000052889;ENSMUSG00000057897;ENSMUSG00000078816	K19662+K04515+K19663
Human Diseases	Substance dependence	Amphetamine addiction	3	70	0.243646	0.552442	ko05031	ENSMUSG00000052889;ENSMUSG00000057897;ENSMUSG00000078816	K19662+K04515+K19663
Organismal Systems	Immune system	B cell receptor signaling pathway	3	71	0.250209	0.552442	ko04662	ENSMUSG00000018012;ENSMUSG00000032737;ENSMUSG00000052889	K07861+K15909+K19662
Organismal Systems	Endocrine system	Renin secretion	3	71	0.250209	0.552442	ko04924	ENSMUSG00000028005;ENSMUSG00000033910;ENSMUSG00000057614	K12319+K12318+K04630
Human Diseases	Cancers	Acute myeloid leukemia	3	71	0.250209	0.552442	ko05221	ENSMUSG00000005672;ENSMUSG00000027985;ENSMUSG00000055799	K05091+K04492+K04490
Genetic Information Processing	Folding, sorting and degradation	Ubiquitin mediated proteolysis	5	140	0.256571	0.560934	ko04120	ENSMUSG00000005575;ENSMUSG00000021774;ENSMUSG00000025135;ENSMUSG00000036840;ENSMUSG00000058317	K10579+K20217+K03358+K04506+K20217
Environmental Information Processing	Signal transduction	HIF-1 signaling pathway	4	108	0.270219	0.585037	ko04066	ENSMUSG00000035105;ENSMUSG00000052889;ENSMUSG00000057897;ENSMUSG00000078816	K09592+K19662+K04515+K19663
Metabolism	Amino acid metabolism	Glycine, serine and threonine metabolism	2	42	0.27354	0.586533	ko00260	ENSMUSG00000001323;ENSMUSG00000027199	K12235+K00613
Metabolism	Nucleotide metabolism	Purine metabolism	6	181	0.280606	0.590581	ko00230	ENSMUSG00000020649;ENSMUSG00000026239;ENSMUSG00000028005;ENSMUSG00000029642;ENSMUSG00000030042;ENSMUSG00000033910	K10808+K13758+K12319+K03020+K03506+K12318
Organismal Systems	Excretory system	Vasopressin-regulated water reabsorption	2	43	0.282648	0.590581	ko04962	ENSMUSG00000020483;ENSMUSG00000073433	K10418+K12462
Human Diseases	Infectious diseases	Pertussis	3	76	0.283373	0.590581	ko05133	ENSMUSG00000024164;ENSMUSG00000025809;ENSMUSG00000057614	K03990+K05719+K04630
Metabolism	Lipid metabolism	Fatty acid biosynthesis	1	14	0.292622	0.60324	ko00061	ENSMUSG00000018796	K01897
Human Diseases	Infectious diseases	Salmonella infection	3	78	0.296754	0.60324	ko05132	ENSMUSG00000008475;ENSMUSG00000024290;ENSMUSG00000062825	K05754+K04514+K05692
Environmental Information Processing	Signal transduction	Calcium signaling pathway	6	185	0.297562	0.60324	ko04020	ENSMUSG00000024998;ENSMUSG00000048376;ENSMUSG00000052889;ENSMUSG00000057897;ENSMUSG00000059456;ENSMUSG00000078816	K05860+K03914+K19662+K04515+K05871+K19663
Metabolism	Glycan biosynthesis and metabolism	Glycosphingolipid biosynthesis - ganglio series	1	15	0.309916	0.617576	ko00604	ENSMUSG00000027822	K03372
Human Diseases	Drug resistance	Platinum drug resistance	3	80	0.310173	0.617576	ko01524	ENSMUSG00000002083;ENSMUSG00000004446;ENSMUSG00000025068	K10132+K04726+K00799
Cellular Processes	Cell growth and death	Oocyte meiosis	4	119	0.330837	0.652891	ko04114	ENSMUSG00000023940;ENSMUSG00000025135;ENSMUSG00000030867;ENSMUSG00000057897	K11580+K03358+K06631+K04515
Environmental Information Processing	Signal transduction	mTOR signaling pathway	5	160	0.352095	0.684843	ko04150	ENSMUSG00000004285;ENSMUSG00000019970;ENSMUSG00000050288;ENSMUSG00000052889;ENSMUSG00000078816	K02151+K13302+K02235+K19662+K19663
Metabolism	Global and overview maps	Fatty acid metabolism	2	51	0.354778	0.684843	ko01212	ENSMUSG00000018796;ENSMUSG00000028657	K01897+K01074
Human Diseases	Endocrine and metabolic diseases	Cushing syndrome	5	161	0.356965	0.684843	ko04934	ENSMUSG00000027985;ENSMUSG00000050288;ENSMUSG00000055799;ENSMUSG00000057614;ENSMUSG00000057897	K04492+K02235+K04490+K04630+K04515
Metabolism	Glycan biosynthesis and metabolism	Other glycan degradation	1	18	0.359312	0.684843	ko00511	ENSMUSG00000029119	K12312
Metabolism	Xenobiotics biodegradation and metabolism	Drug metabolism - other enzymes	3	89	0.370567	0.697968	ko00983	ENSMUSG00000002550;ENSMUSG00000020649;ENSMUSG00000025068	K00876+K10808+K00799
Metabolism	Amino acid metabolism	Arginine and proline metabolism	2	53	0.372458	0.697968	ko00330	ENSMUSG00000000308;ENSMUSG00000027199	K00933+K00613
Organismal Systems	Excretory system	Endocrine and other factor-regulated calcium reabsorption	2	55	0.389943	0.724643	ko04961	ENSMUSG00000052889;ENSMUSG00000078816	K19662+K19663
Environmental Information Processing	Signal transduction	cGMP - PKG signaling pathway	5	170	0.400828	0.738039	ko04022	ENSMUSG00000005583;ENSMUSG00000024290;ENSMUSG00000028005;ENSMUSG00000033910;ENSMUSG00000057614	K04454+K04514+K12319+K12318+K04630
Organismal Systems	Endocrine system	Progesterone-mediated oocyte maturation	3	94	0.40377	0.738039	ko04914	ENSMUSG00000025135;ENSMUSG00000030867;ENSMUSG00000057614	K03358+K06631+K04630
Organismal Systems	Endocrine system	Estrogen signaling pathway	4	134	0.41428	0.751092	ko04915	ENSMUSG00000019761;ENSMUSG00000020048;ENSMUSG00000021448;ENSMUSG00000057614	K07604+K09487+K17448+K04630
Metabolism	Metabolism of terpenoids and polyketides	Terpenoid backbone biosynthesis	1	22	0.419743	0.752704	ko00900	ENSMUSG00000059743	K00787
Human Diseases	Cancers	Endometrial cancer	2	59	0.424237	0.752704	ko05213	ENSMUSG00000027985;ENSMUSG00000055799	K04492+K04490
Genetic Information Processing	Translation	Ribosome	4	136	0.425295	0.752704	ko03010	ENSMUSG00000007892;ENSMUSG00000025794;ENSMUSG00000041453;ENSMUSG00000062647	K02942+K02875+K02889+K02936
Cellular Processes	Cell growth and death	Apoptosis	4	137	0.430784	0.756416	ko04210	ENSMUSG00000002083;ENSMUSG00000004446;ENSMUSG00000062825;ENSMUSG00000067338	K10132+K04726+K05692+K07374
Human Diseases	Cancers	Prostate cancer	3	99	0.436462	0.7604	ko05215	ENSMUSG00000020048;ENSMUSG00000027985;ENSMUSG00000055799	K09487+K04492+K04490
Organismal Systems	Digestive system	Vitamin digestion and absorption	1	24	0.447797	0.77348	ko04977	ENSMUSG00000020609	K14462
Human Diseases	Endocrine and metabolic diseases	AGE-RAGE signaling pathway in diabetic complications	3	102	0.455761	0.77348	ko04933	ENSMUSG00000024998;ENSMUSG00000026193;ENSMUSG00000052889	K05860+K05717+K19662
Human Diseases	Infectious diseases	Chagas disease (American trypanosomiasis)	3	102	0.455761	0.77348	ko05142	ENSMUSG00000003814;ENSMUSG00000024164;ENSMUSG00000057614	K08057+K03990+K04630
Human Diseases	Immune diseases	Systemic lupus erythematosus	4	142	0.458007	0.77348	ko05322	ENSMUSG00000024164;ENSMUSG00000069268;ENSMUSG00000071516;ENSMUSG00000094777	K03990+K11252+K11251+K11251
Metabolism	Glycan biosynthesis and metabolism	Glycosylphosphatidylinositol(GPI)-anchor biosynthesis	1	25	0.461313	0.77348	ko00563	ENSMUSG00000073678	K05294
Organismal Systems	Nervous system	Synaptic vesicle cycle	2	65	0.473736	0.780454	ko04721	ENSMUSG00000004285;ENSMUSG00000041670	K02151+K15291
Human Diseases	Cancers	Central carbon metabolism in cancer	2	65	0.473736	0.780454	ko05230	ENSMUSG00000005672;ENSMUSG00000054252	K05091+K05094
Human Diseases	Neurodegenerative diseases	Parkinson disease	4	146	0.479472	0.780454	ko05012	ENSMUSG00000025889;ENSMUSG00000057614;ENSMUSG00000064363;ENSMUSG00000064367	K04528+K04630+K03881+K03883
Human Diseases	Infectious diseases	Hepatitis B	4	146	0.479472	0.780454	ko05161	ENSMUSG00000028763;ENSMUSG00000052889;ENSMUSG00000059456;ENSMUSG00000078816	K06255+K19662+K05871+K19663
Human Diseases	Cancers	Non-small cell lung cancer	2	68	0.497513	0.790652	ko05223	ENSMUSG00000052889;ENSMUSG00000078816	K19662+K19663
Genetic Information Processing	Transcription	RNA polymerase	1	28	0.499919	0.790652	ko03020	ENSMUSG00000029642	K03020
Human Diseases	Endocrine and metabolic diseases	Maturity onset diabetes of the young	1	28	0.499919	0.790652	ko04950	ENSMUSG00000027168	K08031
Organismal Systems	Excretory system	Collecting duct acid secretion	1	28	0.499919	0.790652	ko04966	ENSMUSG00000004285	K02151
Organismal Systems	Environmental adaptation	Thermogenesis	6	233	0.505793	0.793145	ko04714	ENSMUSG00000000394;ENSMUSG00000018796;ENSMUSG00000027671;ENSMUSG00000062825;ENSMUSG00000064363;ENSMUSG00000064367	K05259+K01897+K11340+K05692+K03881+K03883
Human Diseases	Cancers	Gastric cancer	4	152	0.511035	0.793145	ko05226	ENSMUSG00000021448;ENSMUSG00000027985;ENSMUSG00000050288;ENSMUSG00000055799	K17448+K04492+K02235+K04490
Organismal Systems	Sensory system	Phototransduction	1	29	0.512165	0.793145	ko04744	ENSMUSG00000029064	K04536
Metabolism	Carbohydrate metabolism	Inositol phosphate metabolism	2	72	0.528135	0.807908	ko00562	ENSMUSG00000024998;ENSMUSG00000032737	K05860+K15909
Human Diseases	Infectious diseases	HTLV-I infection	7	280	0.528944	0.807908	ko05166	ENSMUSG00000003814;ENSMUSG00000025135;ENSMUSG00000030042;ENSMUSG00000032113;ENSMUSG00000040084;ENSMUSG00000050288;ENSMUSG00000059743	K08057+K03358+K03506+K02216+K06637+K02235+K00787
Human Diseases	Infectious diseases	Kaposi sarcoma-associated herpesvirus infection	5	208	0.577467	0.870568	ko05167	ENSMUSG00000004446;ENSMUSG00000024164;ENSMUSG00000029064;ENSMUSG00000036402;ENSMUSG00000043004	K04726+K03990+K04536+K04347+K07826
Genetic Information Processing	Replication and repair	Base excision repair	1	35	0.579625	0.870568	ko03410	ENSMUSG00000030042	K03506
Organismal Systems	Nervous system	Neurotrophin signaling pathway	3	123	0.58168	0.870568	ko04722	ENSMUSG00000021448;ENSMUSG00000057897;ENSMUSG00000073433	K17448+K04515+K12462
Organismal Systems	Sensory system	Inflammatory mediator regulation of TRP channels	3	128	0.608852	0.897483	ko04750	ENSMUSG00000052889;ENSMUSG00000057897;ENSMUSG00000078816	K19662+K04515+K19663
Organismal Systems	Endocrine system	PPAR signaling pathway	2	85	0.618678	0.897483	ko03320	ENSMUSG00000008348;ENSMUSG00000018796	K08770+K01897
Environmental Information Processing	Signal transduction	TGF-beta signaling pathway	2	85	0.618678	0.897483	ko04350	ENSMUSG00000001870;ENSMUSG00000024290	K19559+K04514
Organismal Systems	Immune system	Antigen processing and presentation	2	85	0.618678	0.897483	ko04612	ENSMUSG00000003814;ENSMUSG00000026864	K08057+K09490
Metabolism	Amino acid metabolism	Tyrosine metabolism	1	40	0.62869	0.897483	ko00350	ENSMUSG00000022129	K01827
Organismal Systems	Digestive system	Fat digestion and absorption	1	40	0.62869	0.897483	ko04975	ENSMUSG00000020609	K14462
Cellular Processes	Transport and catabolism	Peroxisome	2	88	0.637587	0.897483	ko04146	ENSMUSG00000018796;ENSMUSG00000055782	K01897+K05676
Cellular Processes	Cell growth and death	Ferroptosis	1	41	0.637797	0.897483	ko04216	ENSMUSG00000018796	K01897
Human Diseases	Cancers	Bladder cancer	1	41	0.637797	0.897483	ko05219	ENSMUSG00000054252	K05094
Cellular Processes	Cell growth and death	Necroptosis	4	179	0.640675	0.897483	ko04217	ENSMUSG00000004446;ENSMUSG00000057897;ENSMUSG00000071516;ENSMUSG00000094777	K04726+K04515+K11251+K11251
Metabolism	Lipid metabolism	Arachidonic acid metabolism	2	90	0.649782	0.897483	ko00590	ENSMUSG00000015090;ENSMUSG00000021760	K01830+K00432
Metabolism	Energy metabolism	Oxidative phosphorylation	3	136	0.649839	0.897483	ko00190	ENSMUSG00000004285;ENSMUSG00000064363;ENSMUSG00000064367	K02151+K03881+K03883
Genetic Information Processing	Replication and repair	Nucleotide excision repair	1	44	0.663804	0.897483	ko03420	ENSMUSG00000030042	K03506
Organismal Systems	Digestive system	Carbohydrate digestion and absorption	1	44	0.663804	0.897483	ko04973	ENSMUSG00000052889	K19662
Cellular Processes	Cellular community - eukaryotes	Signaling pathways regulating pluripotency of stem cells	3	139	0.664405	0.897483	ko04550	ENSMUSG00000027168;ENSMUSG00000050288;ENSMUSG00000054252	K08031+K02235+K05094
Organismal Systems	Immune system	IL-17 signaling pathway	2	94	0.673196	0.897483	ko04657	ENSMUSG00000020048;ENSMUSG00000024558	K09487+K06855
Human Diseases	Cancers	Chemical carcinogenesis	2	96	0.684422	0.897483	ko05204	ENSMUSG00000025068;ENSMUSG00000030711	K00799+K01014
Organismal Systems	Endocrine system	Insulin signaling pathway	3	144	0.6877	0.897483	ko04910	ENSMUSG00000021448;ENSMUSG00000025855;ENSMUSG00000032737	K17448+K04739+K15909
Environmental Information Processing	Membrane transport	ABC transporters	1	47	0.687953	0.897483	ko02010	ENSMUSG00000055782	K05676
Organismal Systems	Digestive system	Mineral absorption	1	47	0.687953	0.897483	ko04978	ENSMUSG00000031765	K14739
Metabolism	Lipid metabolism	Ether lipid metabolism	1	48	0.695613	0.897483	ko00565	ENSMUSG00000061666	K22387
Metabolism	Lipid metabolism	Sphingolipid metabolism	1	48	0.695613	0.897483	ko00600	ENSMUSG00000031591	K12348
Human Diseases	Substance dependence	Cocaine addiction	1	48	0.695613	0.897483	ko05030	ENSMUSG00000057614	K04630
Metabolism	Lipid metabolism	Fatty acid degradation	1	50	0.710376	0.897483	ko00071	ENSMUSG00000018796	K01897
Metabolism	Glycan biosynthesis and metabolism	N-Glycan biosynthesis	1	51	0.717488	0.897483	ko00510	ENSMUSG00000030036	K01228
Organismal Systems	Circulatory system	Adrenergic signaling in cardiomyocytes	3	151	0.718261	0.897483	ko04261	ENSMUSG00000041460;ENSMUSG00000057614;ENSMUSG00000057897	K04861+K04630+K04515
Organismal Systems	Endocrine system	Glucagon signaling pathway	2	103	0.72125	0.897483	ko04922	ENSMUSG00000000394;ENSMUSG00000057897	K05259+K04515
Organismal Systems	Digestive system	Pancreatic secretion	2	103	0.72125	0.897483	ko04972	ENSMUSG00000052889;ENSMUSG00000078816	K19662+K19663
Genetic Information Processing	Replication and repair	Fanconi anemia pathway	1	52	0.724426	0.897483	ko03460	ENSMUSG00000037991	K15365
Human Diseases	Neurodegenerative diseases	Amyotrophic lateral sclerosis (ALS)	1	52	0.724426	0.897483	ko05014	ENSMUSG00000004446	K04726
Human Diseases	Infectious diseases	Malaria	1	52	0.724426	0.897483	ko05144	ENSMUSG00000020592	K06257
Organismal Systems	Endocrine system	Regulation of lipolysis in adipocyte	1	56	0.750524	0.924678	ko04923	ENSMUSG00000057614	K04630
Human Diseases	Infectious diseases	Legionellosis	1	57	0.756654	0.927109	ko05134	ENSMUSG00000024164	K03990
Organismal Systems	Immune system	Cytosolic DNA-sensing pathway	1	61	0.779714	0.947647	ko04623	ENSMUSG00000029642	K03020
Metabolism	Lipid metabolism	Glycerolipid metabolism	1	62	0.78513	0.947647	ko00561	ENSMUSG00000022861	K00901
Human Diseases	Infectious diseases	Influenza A	3	169	0.786209	0.947647	ko05164	ENSMUSG00000052889;ENSMUSG00000059743;ENSMUSG00000062825	K19662+K00787+K05692
Human Diseases	Endocrine and metabolic diseases	Type I diabetes mellitus	1	63	0.790414	0.947647	ko04940	ENSMUSG00000062995	K19863
Organismal Systems	Immune system	Fc epsilon RI signaling pathway	1	67	0.810289	0.956502	ko04664	ENSMUSG00000018012	K07861
Human Diseases	Neurodegenerative diseases	Alzheimer disease	3	177	0.811778	0.956502	ko05010	ENSMUSG00000003458;ENSMUSG00000004446;ENSMUSG00000025889	K06171+K04726+K04528
Human Diseases	Infectious diseases	Tuberculosis	3	178	0.814787	0.956502	ko05152	ENSMUSG00000004446;ENSMUSG00000024164;ENSMUSG00000057897	K04726+K03990+K04515
Metabolism	Xenobiotics biodegradation and metabolism	Metabolism of xenobiotics by cytochrome P450	1	68	0.814957	0.956502	ko00980	ENSMUSG00000025068	K00799
Human Diseases	Cancers	Renal cell carcinoma	1	69	0.819511	0.956812	ko05211	ENSMUSG00000035105	K09592
Metabolism	Xenobiotics biodegradation and metabolism	Drug metabolism - cytochrome P450	1	70	0.823954	0.956988	ko00982	ENSMUSG00000025068	K00799
Organismal Systems	Endocrine system	Adipocytokine signaling pathway	1	71	0.828287	0.957037	ko04920	ENSMUSG00000018796	K01897
Organismal Systems	Endocrine system	Prolactin signaling pathway	1	73	0.836639	0.961703	ko04917	ENSMUSG00000021448	K17448
Human Diseases	Cancers	Pancreatic cancer	1	77	0.852148	0.964818	ko05212	ENSMUSG00000018012	K07861
Human Diseases	Cancers	Chronic myeloid leukemia	1	77	0.852148	0.964818	ko05220	ENSMUSG00000021448	K17448
Environmental Information Processing	Signal transduction	FoxO signaling pathway	2	137	0.852328	0.964818	ko04068	ENSMUSG00000019970;ENSMUSG00000030867	K13302+K06631
Genetic Information Processing	Translation	Ribosome biogenesis in eukaryotes	1	80	0.862811	0.971752	ko03008	ENSMUSG00000062309	K14525
Organismal Systems	Circulatory system	Cardiac muscle contraction	1	82	0.869491	0.973069	ko04260	ENSMUSG00000041460	K04861
Genetic Information Processing	Folding, sorting and degradation	RNA degradation	1	83	0.872708	0.973069	ko03018	ENSMUSG00000037296	K12620
Human Diseases	Immune diseases	Rheumatoid arthritis	1	85	0.878908	0.975107	ko05323	ENSMUSG00000004285	K02151
Cellular Processes	Transport and catabolism	Endocytosis	4	263	0.889386	0.979191	ko04144	ENSMUSG00000007655;ENSMUSG00000008475;ENSMUSG00000023830;ENSMUSG00000054252	K06278+K05754+K06564+K05094
Metabolism	Metabolism of cofactors and vitamins	Retinol metabolism	1	91	0.895762	0.979191	ko00830	ENSMUSG00000066441	K11152
Organismal Systems	Digestive system	Protein digestion and absorption	1	91	0.895762	0.979191	ko04974	ENSMUSG00000022483	K19719
Metabolism	Lipid metabolism	Glycerophospholipid metabolism	1	99	0.914658	0.992004	ko00564	ENSMUSG00000022861	K00901
Human Diseases	Cancers	Viral carcinogenesis	3	226	0.918162	0.992004	ko05203	ENSMUSG00000024164;ENSMUSG00000032113;ENSMUSG00000069268	K03990+K02216+K11252
Environmental Information Processing	Signal transduction	NF-kappa B signaling pathway	1	102	0.920829	0.992004	ko04064	ENSMUSG00000052889	K19662
Cellular Processes	Cell growth and death	Cellular senescence	2	182	0.940091	0.997946	ko04218	ENSMUSG00000001517;ENSMUSG00000032113	K09406+K02216
Human Diseases	Endocrine and metabolic diseases	Insulin resistance	1	114	0.941379	0.997946	ko04931	ENSMUSG00000052889	K19662
Human Diseases	Cancers	Transcriptional misregulation in cancers	2	184	0.942517	0.997946	ko05202	ENSMUSG00000005583;ENSMUSG00000029086	K04454+K06532
Environmental Information Processing	Signal transduction	TNF signaling pathway	1	116	0.944245	0.997946	ko04668	ENSMUSG00000000957	K07763
Organismal Systems	Development	Osteoclast differentiation	1	129	0.959761	1	ko04380	ENSMUSG00000008136	K14380
Human Diseases	Infectious diseases	Measles	1	137	0.967087	1	ko05162	ENSMUSG00000002083	K10132
Metabolism	Global and overview maps	Metabolic pathways	24	1353	0.970897	1	ko01100	ENSMUSG00000000308;ENSMUSG00000001323;ENSMUSG00000002550;ENSMUSG00000004285;ENSMUSG00000015090;ENSMUSG00000015647;ENSMUSG00000018796;ENSMUSG00000020649;ENSMUSG00000022129;ENSMUSG00000022861;ENSMUSG00000024998;ENSMUSG00000027199;ENSMUSG00000027822;ENSMUSG00000028657;ENSMUSG00000029642;ENSMUSG00000030036;ENSMUSG00000030042;ENSMUSG00000031591;ENSMUSG00000032737;ENSMUSG00000059743;ENSMUSG00000064363;…	K00933+K12235+K00876+K02151+K01830+K06240+K01897+K10808+K01827+K00901+K05860+K00613+K03372+K01074+K03020+K01228+K03506+K12348+K15909+K00787+K03881+K03883+K11152+K05294
Human Diseases	Endocrine and metabolic diseases	Non-alcoholic fatty liver disease (NAFLD)	1	152	0.977433	1	ko04932	ENSMUSG00000004446	K04726
Genetic Information Processing	Translation	RNA transport	1	166	0.984143	1	ko03013	ENSMUSG00000062309	K14525
Environmental Information Processing	Signal transduction	Jak-STAT signaling pathway	1	167	0.984538	1	ko04630	ENSMUSG00000020932	K05640
Organismal Systems	Immune system	NOD-like receptor signaling pathway	1	175	0.987365	1	ko04621	ENSMUSG00000021709	K12796
Human Diseases	Neurodegenerative diseases	Huntington disease	1	195	0.99238	1	ko05016	ENSMUSG00000002083	K10132
Human Diseases	Infectious diseases	Epstein-Barr virus infection	1	210	0.99479	1	ko05169	ENSMUSG00000029642	K03020
Human Diseases	Infectious diseases	Herpes simplex infection	1	211	0.994921	1	ko05168	ENSMUSG00000024164	K03990
Environmental Information Processing	Signaling molecules and interaction	Neuroactive ligand-receptor interaction	1	289	0.999305	1	ko04080	ENSMUSG00000048376	K03914
Organismal Systems	Sensory system	Olfactory transduction	2	1114	1	1	ko04740	ENSMUSG00000029064;ENSMUSG00000057897	K04536+K04515
