# Supplementary material for: Distinct roles of Fto and Mettl3 in controlling development of the cerebral cortex through transcriptional and translational regulations
Source: Cell Death Dis. 2021 Jul 14;12(7):700. doi: 10.1038/s41419-021-03992-2 (PMC8280107; doi:10.1038/s41419-021-03992-2)
Supplement: Supplementary file 11 — Supplementary Table S10 [file 41419_2021_3992_MOESM11_ESM.xlsx]

## Sheet:  Fig5A-E 
geneIDs	TEWT	TEME	ME vs Wtdisper	ME vs WTpval	ME vs WTpadj	log2FC_TE(ME vs WT)	TEFE	FE vs WTdisper	FE vs Wtpval	FE vs WTpadj	log2FC_TE(FE vs WT)
ENSMUSG00000037742	0.232764	0.181314	0.0160765	0.0883184	0.340584	-0.360378	0.183676	0.0193992	0.258856	0.537058	-0.293379
ENSMUSG00000064351	0.00259958	0.00333611	0.0702801	0.421242	0.689853	0.359886	0.00557821	0.165437	0.131162	0.411667	1.15337
ENSMUSG00000072235	0.0132341	0.016654	0.0194865	0.156511	0.444086	0.331614	0.019112	0.0771466	0.262762	0.53989	0.579604
ENSMUSG00000045136	1.67969	1.0893	0.0238492	0.0152762	0.155478	-0.624802	0.832348	0.123342	0.140716	0.420364	-0.966198
ENSMUSG00000001525	2.91146	1.82223	0.0190742	0.00334284	0.0764669	-0.676041	1.87133	0.0506681	0.15968	0.439348	-0.590177
ENSMUSG00000034994	0.598609	0.409381	0.0167388	0.011087	0.135825	-0.548171	0.446162	0.0100434	0.0440354	0.282376	-0.37656
ENSMUSG00000064370	0.00196985	0.00470576	0.0727242	0.00620048	0.104196	1.25635	0.00632792	0.098014	0.00360045	0.0936944	1.73403
ENSMUSG00000023944	2.11327	1.52232	0.0143916	0.0180204	0.168235	-0.473206	1.45071	0.0148388	0.0292868	0.24018	-0.495199
ENSMUSG00000028832	1.51583	1.18338	0.0180115	0.110438	0.378198	-0.357191	1.05833	0.0890376	0.398004	0.651339	-0.470129
ENSMUSG00000062380	2.4326	2.05788	0.0158338	0.2499	0.542906	-0.241339	1.73796	0.0659067	0.360849	0.623927	-0.437247
ENSMUSG00000064341	0.00148279	0.00583656	0.0869613	9.98e-05	0.00949502	1.9768	0.00673237	0.152605	0.00288033	0.0835745	2.23387
ENSMUSG00000024501	1.7351	1.62649	0.0176092	0.673352	0.848305	-0.0932603	1.10598	0.049636	0.147519	0.426948	-0.601817
ENSMUSG00000015656	0.430246	0.360624	0.0243787	0.328263	0.617607	-0.254667	0.385812	0.0723931	0.829087	0.91813	-0.108419
ENSMUSG00000029580	5.45997	3.66099	0.0211512	0.0174396	0.164793	-0.576659	3.52294	0.0479442	0.151858	0.431665	-0.585099
ENSMUSG00000067786	0.567266	0.553465	0.0300853	0.902041	0.955739	-0.035533	0.366414	0.0397075	0.115652	0.395282	-0.585056
ENSMUSG00000049775	1.01727	0.712969	0.0173285	0.0195766	0.174337	-0.51279	0.66537	0.0855504	0.300953	0.573616	-0.564222
ENSMUSG00000042834	0.398796	0.258648	0.0249868	0.0179649	0.167946	-0.624658	0.249952	0.0180661	0.0128382	0.175673	-0.625402
ENSMUSG00000052727	6.48033	4.74423	0.0149607	0.0274146	0.202621	-0.449894	3.97814	0.0152518	0.00440619	0.103545	-0.656162
ENSMUSG00000063632	1.25649	1.27296	0.013271	0.921981	0.966272	0.0187863	1.39301	0.0148252	0.387758	0.644125	0.195984
ENSMUSG00000062825	1.40089	0.427934	0.0235787	3.24e-11	1.01e-07	-1.71089	0.293446	0.0277865	2.32e-12	1.03e-08	-2.20929
ENSMUSG00000047945	0.24484	0.209203	0.0171339	0.299382	0.592192	-0.226938	0.16623	0.00643483	0.000711114	0.0377124	-0.510935
ENSMUSG00000005610	0.610664	0.436521	0.0167072	0.0248058	0.192792	-0.484328	0.404824	0.0315298	0.0998707	0.374665	-0.545309
ENSMUSG00000026238	0.85768	0.74705	0.0196324	0.393922	0.669934	-0.199235	0.776804	0.0389194	0.79775	0.901237	-0.0943228
ENSMUSG00000056201	0.85984	0.753579	0.0148884	0.349857	0.635908	-0.190308	0.581088	0.0735323	0.306611	0.578056	-0.517063
ENSMUSG00000046434	0.71106	0.400002	0.0206679	0.000549891	0.0279627	-0.829964	0.416011	0.0351995	0.0379838	0.265992	-0.726905
ENSMUSG00000067274	0.0950985	0.049537	0.0323844	0.0018275	0.0558826	-0.940916	0.0703802	0.00542377	0.00623358	0.124433	-0.386383
ENSMUSG00000020297	0.228979	0.215862	0.0151389	0.679741	0.850548	-0.0851046	0.234438	0.0105633	0.670845	0.830655	0.0824125
ENSMUSG00000060126	0.163601	0.0971205	0.0256673	0.00502534	0.0954558	-0.752337	0.111621	0.0243399	0.0847394	0.352489	-0.504131
ENSMUSG00000004980	1.37044	1.29387	0.0156333	0.690932	0.856506	-0.0829389	1.27698	0.0211612	0.843946	0.926557	-0.0534819
ENSMUSG00000079523	0.820171	0.770582	0.0164136	0.673623	0.848305	-0.0899756	0.701173	0.0490636	0.667607	0.829131	-0.177446
ENSMUSG00000045763	0.677376	0.525017	0.0258553	0.170457	0.459633	-0.367593	0.405858	0.0331503	0.0418598	0.275582	-0.692034
ENSMUSG00000029121	2.20083	1.83295	0.0173819	0.229984	0.52329	-0.263882	1.57139	0.0515675	0.300005	0.572991	-0.438781
ENSMUSG00000042978	0.310089	0.257457	0.0204888	0.261531	0.555981	-0.268353	0.204403	0.0250076	0.0607862	0.316002	-0.554405
ENSMUSG00000020719	1.15076	0.815207	0.0244911	0.0568306	0.284046	-0.497344	0.725405	0.0381094	0.0899585	0.360768	-0.61766
ENSMUSG00000018411	1.01344	0.957738	0.0238406	0.751502	0.886788	-0.0815543	0.687092	0.0658952	0.284355	0.55899	-0.512618
ENSMUSG00000028639	0.218408	0.227	0.0110458	0.750957	0.886522	0.0556664	0.243014	0.0169548	0.402676	0.654672	0.202894
ENSMUSG00000031285	2.21775	1.52814	0.0187526	0.0186949	0.171612	-0.537325	1.10923	0.025916	0.0015577	0.0600214	-0.951708
ENSMUSG00000030122	0.566579	0.458187	0.0235414	0.231362	0.524678	-0.306341	0.48452	0.0246696	0.544571	0.753379	-0.177721
ENSMUSG00000015222	1.7696	1.69023	0.0172353	0.762429	0.892531	-0.0662045	1.26138	0.0411063	0.244415	0.524331	-0.440074
ENSMUSG00000001911	1.12921	0.806036	0.0229737	0.0544564	0.279398	-0.4864	0.771036	0.0274706	0.103745	0.379055	-0.503224
ENSMUSG00000051243	0.110667	0.0950614	0.0126954	0.24716	0.540162	-0.219298	0.23168	0.161087	0.138085	0.418544	1.11345
ENSMUSG00000007836	0.615585	0.483402	0.020539	0.144709	0.428542	-0.348732	0.299909	0.0284101	0.00168201	0.0622649	-0.990893
ENSMUSG00000051391	2.065	1.74144	0.0250914	0.351853	0.637629	-0.245857	1.30149	0.0631423	0.18602	0.465745	-0.61989
ENSMUSG00000064363	0.00142157	0.0154123	0.0931888	1.43e-10	3.34e-07	3.43852	0.0123307	0.139509	1.36e-05	0.00310879	3.1673
ENSMUSG00000013236	0.132808	0.161415	0.0135414	0.148828	0.434659	0.281435	0.539987	0.213875	0.01747	0.195364	2.07208
ENSMUSG00000018474	0.633625	0.665095	0.0119947	0.701865	0.862457	0.0699314	0.708707	0.0116032	0.298171	0.571988	0.209546
ENSMUSG00000019505	0.143692	0.149623	0.0315609	0.842986	0.929695	0.0583503	0.0980759	0.121473	0.439617	0.679961	-0.503471
ENSMUSG00000032518	0.0965956	0.0768504	0.025727	0.220476	0.516194	-0.329904	0.110624	0.0330835	0.468325	0.700799	0.244949
ENSMUSG00000053024	0.123641	0.105583	0.0174953	0.305783	0.59754	-0.227791	0.439528	0.250357	0.0460142	0.28704	1.87821
ENSMUSG00000020849	3.24262	2.55968	0.0196489	0.144431	0.428399	-0.341196	2.73054	0.0340346	0.561209	0.764662	-0.199826
ENSMUSG00000041773	2.12641	1.54148	0.0212034	0.0560595	0.282143	-0.464107	1.28393	0.0369153	0.0579928	0.310985	-0.679778
ENSMUSG00000057738	3.42832	3.16607	0.0198347	0.624916	0.821967	-0.114811	2.46422	0.0123068	0.0385041	0.267344	-0.428415
ENSMUSG00000063659	1.43387	1.10314	0.0178798	0.0899929	0.344025	-0.378298	1.07382	0.0270258	0.230323	0.51015	-0.367932
ENSMUSG00000016559	0.223348	0.242306	0.0244547	0.652103	0.836911	0.117536	0.147477	0.0607174	0.231988	0.512115	-0.550856
ENSMUSG00000058756	0.400247	0.38711	0.0239306	0.852472	0.933529	-0.0481487	0.448514	0.0233348	0.458269	0.692405	0.211852
ENSMUSG00000032399	0.733298	0.68624	0.00996778	0.566219	0.787033	-0.0956883	0.814445	0.00368406	0.0804351	0.346091	0.199268
ENSMUSG00000047139	0.133634	0.0900989	0.0113493	0.00155392	0.0518252	-0.56871	0.0856287	0.0122074	0.00428645	0.102094	-0.593615
ENSMUSG00000025393	2.38681	1.75264	0.0156096	0.0325951	0.217452	-0.445554	1.66373	0.0244326	0.10492	0.380716	-0.47285
ENSMUSG00000064345	0.00153815	0.00409116	0.066685	0.00233324	0.0644769	1.41131	0.00487923	0.120852	0.0122976	0.172166	1.71626
ENSMUSG00000025203	0.199083	0.144845	0.0139548	0.0206817	0.178464	-0.458863	0.272146	0.11338	0.426802	0.670359	0.499502
ENSMUSG00000031517	0.563804	0.368319	0.0308123	0.036205	0.229315	-0.614238	0.908542	0.156565	0.317967	0.586927	0.737346
ENSMUSG00000064367	0.00674451	0.0604208	0.0877183	5.33e-10	9.04e-07	3.16326	0.0570059	0.1626	5.26e-05	0.00746959	3.13149
ENSMUSG00000069662	0.408913	0.452932	0.0186811	0.518428	0.755487	0.147501	0.262029	0.0962001	0.303742	0.57591	-0.595643
ENSMUSG00000032216	3.75311	2.53294	0.0192489	0.0142889	0.151763	-0.567272	2.33843	0.0279272	0.0416629	0.275502	-0.635178
ENSMUSG00000029168	1.69866	1.39233	0.0151412	0.162367	0.45042	-0.286897	1.0606	0.0227593	0.0249002	0.225472	-0.631849
ENSMUSG00000007850	1.56105	1.45088	0.020533	0.65882	0.840616	-0.105583	1.44072	0.0189014	0.7954	0.899579	-0.0666107
ENSMUSG00000024608	0.309047	0.162586	0.0209581	0.000133026	0.0113823	-0.926628	0.214434	0.0393695	0.196323	0.477433	-0.479713
ENSMUSG00000008575	1.81858	1.44346	0.0175285	0.131455	0.411486	-0.333282	1.4582	0.0206086	0.31191	0.582324	-0.270865
ENSMUSG00000040785	1.19365	1.09374	0.0149442	0.536702	0.76755	-0.126112	1.00254	0.00965692	0.268454	0.54538	-0.2034
ENSMUSG00000055065	0.986159	0.868222	0.0157579	0.38066	0.660446	-0.183756	0.755468	0.0169392	0.165713	0.446273	-0.336986
ENSMUSG00000044533	0.0724359	0.0579615	0.0163403	0.136218	0.417787	-0.321609	0.0695494	0.0094556	0.937557	0.970768	-0.0105955
ENSMUSG00000021087	0.5576	0.435987	0.0208872	0.14152	0.424332	-0.354946	0.756168	0.101455	0.411965	0.661034	0.487461
ENSMUSG00000030744	0.569386	0.392159	0.0160514	0.0110897	0.135825	-0.537969	0.441409	0.033622	0.35111	0.6157	-0.319537
ENSMUSG00000006333	0.436904	0.35615	0.0172316	0.179103	0.470319	-0.29483	0.367379	0.017593	0.418939	0.666319	-0.201231
ENSMUSG00000032294	0.811105	0.534479	0.021171	0.0132942	0.146222	-0.601754	0.557183	0.018989	0.054665	0.306601	-0.494797
ENSMUSG00000001175	1.59718	1.61564	0.0258082	0.950494	0.979012	0.0165748	1.54079	0.060704	0.994265	0.996958	-0.00342669
ENSMUSG00000027500	2.16554	1.71005	0.0216882	0.165494	0.455036	-0.340688	1.45768	0.0318437	0.116359	0.395682	-0.522867
ENSMUSG00000038255	0.535664	0.407345	0.0212302	0.104513	0.368106	-0.395075	0.343253	0.0391791	0.107876	0.383764	-0.594921
ENSMUSG00000006932	3.39618	2.27964	0.0223005	0.021022	0.179626	-0.575105	2.13976	0.0362948	0.0815098	0.347851	-0.619191
ENSMUSG00000034675	1.41917	1.20486	0.0133356	0.220437	0.516171	-0.236189	1.16324	0.013986	0.277745	0.552796	-0.239684
ENSMUSG00000022456	0.619347	0.494645	0.0189001	0.157918	0.445873	-0.324353	0.497192	0.00757146	0.0987418	0.372588	-0.26942
ENSMUSG00000021546	1.55676	1.16764	0.0212908	0.0883842	0.340727	-0.414955	1.10759	0.0354548	0.207658	0.487997	-0.442655
ENSMUSG00000018707	1.95281	1.55411	0.0168531	0.128329	0.40668	-0.329459	1.29029	0.00468418	1.8e-05	0.00359526	-0.550218
ENSMUSG00000020135	0.738951	0.709848	0.0185492	0.798809	0.909491	-0.0579676	0.588688	0.0295669	0.381084	0.639134	-0.281239
ENSMUSG00000029064	2.21947	1.3243	0.0272229	0.00684998	0.109021	-0.744988	1.00724	0.03309	0.00132008	0.0544141	-1.09284
ENSMUSG00000019370	1.05797	0.828944	0.0216629	0.151938	0.438988	-0.35195	0.720729	0.0246582	0.084289	0.351934	-0.506397
ENSMUSG00000020358	1.65276	1.30039	0.011819	0.0567867	0.283979	-0.345931	1.31332	0.0122025	0.168845	0.449189	-0.284023
ENSMUSG00000024393	0.547643	0.526135	0.0161616	0.785326	0.90275	-0.0578034	0.480516	0.0153056	0.540585	0.750667	-0.14166
ENSMUSG00000043716	0.335614	0.271912	0.0168157	0.162036	0.450172	-0.303665	0.321492	0.00694701	0.938463	0.971256	-0.0134398
ENSMUSG00000059796	0.883172	0.580714	0.0158896	0.00410811	0.0865285	-0.604866	0.5634	0.0420251	0.116721	0.395894	-0.6005
ENSMUSG00000005161	1.88875	1.18651	0.0208725	0.00543572	0.0980572	-0.670705	1.27972	0.0225608	0.0669153	0.325703	-0.513814
ENSMUSG00000020372	1.72814	1.03906	0.0194208	0.0016181	0.0528455	-0.733943	1.04664	0.0280614	0.030726	0.244937	-0.67591
ENSMUSG00000041642	1.29254	0.998723	0.0164364	0.0822557	0.332096	-0.372047	0.955756	0.0113237	0.0506453	0.299223	-0.388568
ENSMUSG00000053477	1.92709	1.54434	0.0182165	0.156187	0.443569	-0.319438	1.3483	0.0118786	0.0216843	0.213432	-0.467458
ENSMUSG00000039262	0.875852	0.823185	0.0145869	0.65745	0.839845	-0.0894713	0.629355	0.0184077	0.090202	0.361174	-0.429582
ENSMUSG00000035551	0.0798295	0.101147	0.0174503	0.125041	0.401029	0.341459	0.305082	0.127029	0.00316826	0.0879077	1.98242
ENSMUSG00000041708	0.499098	0.342324	0.0243708	0.0371829	0.232665	-0.543961	0.312628	0.0408473	0.0975111	0.371119	-0.626237
ENSMUSG00000021270	1.28227	1.00283	0.0282208	0.205879	0.499448	-0.354619	0.903517	0.01647	0.0566143	0.309986	-0.457028
ENSMUSG00000003970	1.03552	0.787616	0.0166108	0.0666167	0.304335	-0.394793	0.849223	0.0441926	0.542514	0.75198	-0.238982
ENSMUSG00000036438	0.865182	0.912865	0.0207285	0.747	0.884486	0.0773977	0.904077	0.0571037	0.801608	0.903812	0.111668
ENSMUSG00000007892	0.132498	0.0659612	0.0245213	0.000135634	0.0114999	-1.00628	0.0478087	0.0200859	1.57e-07	7.98e-05	-1.42369
ENSMUSG00000000740	0.0878277	0.0914068	0.0215293	0.812593	0.91524	0.0576257	0.0739446	0.103103	0.74077	0.870635	-0.200708
ENSMUSG00000036333	0.6174	0.493661	0.028588	0.253227	0.546806	-0.322686	0.885182	0.124466	0.387367	0.643755	0.568865
ENSMUSG00000025151	2.55833	1.95359	0.0144647	0.0526399	0.274408	-0.389076	1.67289	0.0493903	0.17256	0.452891	-0.565524
ENSMUSG00000001924	4.24108	2.77012	0.0153614	0.00298783	0.0735462	-0.614484	2.28824	0.0445307	0.0324517	0.250212	-0.842793
ENSMUSG00000033565	0.520636	0.480481	0.0101935	0.492783	0.739752	-0.115795	0.38357	0.0104862	0.0409137	0.274395	-0.392669
ENSMUSG00000037984	1.74829	1.05762	0.027117	0.00837286	0.119769	-0.725117	1.01055	0.0175132	0.00270129	0.0794555	-0.742187
ENSMUSG00000093674	0.121332	0.140722	0.0225398	0.395627	0.671029	0.213896	0.16261	0.0142078	0.036936	0.263113	0.470936
ENSMUSG00000028081	0.373747	0.245456	0.0219259	0.0143876	0.15188	-0.606594	0.266962	0.0778572	0.400782	0.653113	-0.438052
ENSMUSG00000060036	0.324735	0.25442	0.0150686	0.0870646	0.338157	-0.352053	0.330733	0.0309144	0.81825	0.911939	0.074545
ENSMUSG00000071644	0.104084	0.0759348	0.0199548	0.0559153	0.281889	-0.454909	0.104975	0.0344658	0.861354	0.934247	0.0585885
ENSMUSG00000020950	0.295252	0.340028	0.0108485	0.243724	0.53725	0.203709	0.327357	0.00452688	0.122075	0.403194	0.196699
ENSMUSG00000022010	1.12052	0.651521	0.0154081	0.000165333	0.0132719	-0.782281	0.70353	0.0326369	0.0648512	0.322462	-0.623126
ENSMUSG00000020737	0.257207	0.194075	0.0233844	0.112887	0.380568	-0.406315	0.202556	0.0343693	0.395413	0.649234	-0.295943
ENSMUSG00000031320	0.266559	0.164502	0.0261947	0.0102361	0.132043	-0.69635	0.216696	0.04376	0.523241	0.740119	-0.250395
ENSMUSG00000026074	1.68736	1.29525	0.0153447	0.0651547	0.301795	-0.381534	1.14502	0.012297	0.0135063	0.178346	-0.512093
ENSMUSG00000027184	1.54823	1.26952	0.0148517	0.159563	0.44761	-0.286336	1.29631	0.0188147	0.418109	0.665602	-0.20746
ENSMUSG00000053080	0.158571	0.221319	0.0117714	0.00845786	0.120523	0.480994	0.172831	0.00685646	0.269795	0.54677	0.172261
ENSMUSG00000039735	1.20515	1.26724	0.017568	0.743008	0.882088	0.0724762	1.03676	0.0299515	0.603867	0.78961	-0.167664
ENSMUSG00000002107	1.48357	1.38556	0.0232921	0.698831	0.861125	-0.0986022	1.03328	0.0278719	0.128678	0.40893	-0.473567
ENSMUSG00000022285	1.47955	1.05546	0.0278635	0.0803311	0.329467	-0.487286	1.30869	0.0259573	0.669547	0.829924	-0.128462
ENSMUSG00000041571	0.141519	0.150634	0.0238985	0.726629	0.874834	0.0900462	0.147613	0.026022	0.712396	0.854414	0.109122
ENSMUSG00000012848	1.11075	0.762084	0.0223696	0.0295448	0.207865	-0.543517	0.81492	0.0411902	0.291252	0.565302	-0.399866
ENSMUSG00000037236	3.61784	3.28315	0.0214249	0.566235	0.787033	-0.140047	2.7271	0.046693	0.373588	0.633861	-0.358486
ENSMUSG00000000632	0.120987	0.133411	0.0149764	0.491634	0.739381	0.141029	0.40731	0.167746	0.0195141	0.205184	1.7993
ENSMUSG00000029581	1.8687	1.46145	0.0143517	0.0762764	0.322606	-0.354631	1.30085	0.0501108	0.254726	0.533663	-0.4757
ENSMUSG00000043004	0.559844	0.438894	0.0258495	0.191298	0.484229	-0.351152	0.247209	0.0336304	0.00100904	0.0469282	-1.13136
ENSMUSG00000063077	2.03344	1.53341	0.0189152	0.0761926	0.322565	-0.407176	1.35465	0.00761573	0.000991841	0.0464935	-0.538091
ENSMUSG00000058558	0.139981	0.153589	0.0186427	0.557471	0.780903	0.133847	0.176239	0.0256445	0.202412	0.482764	0.380715
ENSMUSG00000031311	1.03959	0.856352	0.0108952	0.109204	0.37606	-0.279737	0.81697	0.010694	0.122049	0.403184	-0.299492
ENSMUSG00000076431	3.58446	1.80377	0.0146135	9.7e-07	0.000374382	-0.990738	1.33448	0.0419977	0.000330064	0.023837	-1.37888
ENSMUSG00000015291	2.14065	1.52848	0.0167516	0.0245744	0.191794	-0.485948	1.36868	0.0240997	0.0393566	0.269861	-0.597402
ENSMUSG00000045515	0.665606	0.523169	0.013569	0.0747907	0.320117	-0.347393	0.496309	0.049506	0.366607	0.628247	-0.375287
ENSMUSG00000026764	2.08603	1.59125	0.0229475	0.122373	0.395862	-0.390597	1.7623	0.0145739	0.383679	0.641065	-0.196219
ENSMUSG00000073702	0.334644	0.236263	0.0142785	0.0122312	0.141472	-0.502233	0.282238	0.0295516	0.539866	0.750106	-0.19825
ENSMUSG00000022884	0.733661	0.656774	0.0225128	0.524227	0.759316	-0.159717	0.602924	0.032031	0.485449	0.713475	-0.233492
ENSMUSG00000024758	0.436752	0.365196	0.0141376	0.195271	0.488779	-0.258142	0.660527	0.0716328	0.196906	0.477706	0.644926
ENSMUSG00000028649	1.81091	1.71728	0.0178582	0.731521	0.877162	-0.0765924	1.45023	0.00291777	0.00759633	0.13729	-0.271946
ENSMUSG00000028820	1.3797	1.44036	0.00991149	0.70898	0.865881	0.062078	1.42713	0.0223309	0.727623	0.862717	0.0968528
ENSMUSG00000037503	0.300553	0.190758	0.0151397	0.00151603	0.0510872	-0.655873	0.145719	0.0123748	2.19e-06	0.000664217	-0.997109
ENSMUSG00000014602	1.41728	1.24344	0.0183538	0.40398	0.677214	-0.188787	1.08005	0.0102271	0.0689771	0.328186	-0.344159
ENSMUSG00000061477	0.14804	0.123051	0.0246529	0.312824	0.604086	-0.266732	0.12682	0.0174716	0.487916	0.715604	-0.175353
ENSMUSG00000029223	3.54678	3.11432	0.0322145	0.530725	0.763741	-0.187597	2.37461	0.0906704	0.342886	0.608197	-0.532615
ENSMUSG00000029126	0.430498	0.470483	0.015514	0.537861	0.768261	0.128136	0.631072	0.0223815	0.0318553	0.248092	0.600917
ENSMUSG00000042506	2.67762	1.95489	0.0177135	0.0411171	0.244021	-0.453861	1.48704	0.0380826	0.0280626	0.236806	-0.800619
ENSMUSG00000048895	0.921404	0.662429	0.0157469	0.0232722	0.187272	-0.476068	0.559028	0.0219709	0.0151643	0.184887	-0.673548
ENSMUSG00000041936	0.0995725	0.0981144	0.0163991	0.923159	0.966963	-0.0212831	0.343009	0.191946	0.026227	0.229644	1.8325
ENSMUSG00000036565	0.0753657	0.0649956	0.0136882	0.28403	0.577314	-0.213568	0.16658	0.192756	0.147531	0.426948	1.19123
ENSMUSG00000071866	2.00985	1.86098	0.0275216	0.688405	0.85537	-0.111024	1.9562	0.0133327	0.964531	0.983576	0.00950348
ENSMUSG00000021910	1.80723	1.57464	0.0181595	0.376925	0.657194	-0.198752	1.22848	0.0351907	0.145642	0.425061	-0.509541
ENSMUSG00000003410	0.594805	0.552596	0.0176782	0.632854	0.826307	-0.106194	0.296237	0.0418539	0.0123527	0.172666	-0.958458
ENSMUSG00000006651	0.0954047	0.107131	0.019014	0.46973	0.723807	0.16724	0.247097	0.177258	0.0720877	0.333671	1.42041
ENSMUSG00000045128	0.154872	0.127687	0.0117421	0.128529	0.407174	-0.27846	0.142191	0.0167215	0.769748	0.885996	-0.0746286
ENSMUSG00000040952	0.19504	0.139794	0.0215	0.051031	0.269502	-0.480462	0.157961	0.112291	0.682891	0.837807	-0.256881
ENSMUSG00000033209	0.634657	0.614026	0.013557	0.807233	0.912636	-0.0476787	0.517139	0.00866513	0.155942	0.43555	-0.24787
ENSMUSG00000049517	0.0995715	0.0613882	0.0285543	0.0144872	0.152414	-0.697771	0.0821061	0.0195299	0.393654	0.647981	-0.228975
ENSMUSG00000029614	0.242612	0.238511	0.0147248	0.90533	0.957184	-0.0245931	0.254469	0.0264813	0.696893	0.845381	0.117221
ENSMUSG00000020458	1.69678	1.41968	0.0222843	0.301976	0.594395	-0.25723	1.3058	0.013442	0.129069	0.409297	-0.328814
ENSMUSG00000008682	0.267288	0.166522	0.0213095	0.00534269	0.0976074	-0.682678	0.166527	0.0625659	0.176864	0.457574	-0.633248
ENSMUSG00000031748	1.72274	1.1375	0.0241925	0.0211425	0.180078	-0.598841	0.792989	0.0462328	0.00763062	0.137572	-1.07318
ENSMUSG00000059291	0.210013	0.161468	0.017264	0.0860124	0.337586	-0.379226	0.209191	0.0194824	0.862831	0.934812	0.0438918
ENSMUSG00000030795	1.72938	1.52227	0.015211	0.371688	0.653493	-0.184038	1.24277	0.0264729	0.157444	0.436919	-0.429481
ENSMUSG00000047675	0.22056	0.140851	0.0148849	0.00161727	0.0528455	-0.646993	0.136599	0.0545087	0.142477	0.421997	-0.642957
ENSMUSG00000023004	0.0238134	0.0270357	0.0252518	0.494509	0.741009	0.183095	0.0342528	0.0248145	0.0561456	0.309792	0.574515
ENSMUSG00000028495	0.149136	0.123081	0.0244108	0.29265	0.584977	-0.277025	0.187743	0.0118296	0.0646346	0.322462	0.381171
ENSMUSG00000025369	1.20037	1.25476	0.0101904	0.70464	0.863691	0.0639302	1.26228	0.00769593	0.461504	0.695485	0.120604
ENSMUSG00000058672	1.4742	1.10619	0.0202965	0.0815436	0.331273	-0.414325	0.873795	0.0937363	0.216384	0.495487	-0.70662
ENSMUSG00000059070	0.138161	0.0938507	0.0216647	0.0245011	0.191622	-0.557911	0.138002	0.0156639	0.840549	0.924713	0.0454348
ENSMUSG00000025290	0.342547	0.258842	0.022936	0.110828	0.378546	-0.404232	0.30947	0.0631378	0.832134	0.920071	-0.100133
ENSMUSG00000020483	0.563585	0.302032	0.0242973	0.000566045	0.0284594	-0.899934	0.212623	0.0489869	0.00107716	0.0482036	-1.35958
ENSMUSG00000039477	0.574825	0.520734	0.0169416	0.512718	0.752634	-0.142577	0.613235	0.0200766	0.595498	0.785723	0.141114
ENSMUSG00000032187	1.67324	1.73404	0.0148042	0.799769	0.910195	0.0514881	1.76781	0.00710275	0.41983	0.666751	0.127017
ENSMUSG00000019874	2.79031	2.28234	0.025477	0.276347	0.570147	-0.289915	2.33419	0.0361878	0.555499	0.76087	-0.209198
ENSMUSG00000001270	2.40742	1.71746	0.0209172	0.0436165	0.250255	-0.487212	1.46327	0.0424146	0.0806935	0.346448	-0.67163
ENSMUSG00000053192	0.707039	0.779295	0.0199717	0.551638	0.777073	0.14038	0.588923	0.0480194	0.597801	0.786998	-0.216185
ENSMUSG00000003429	0.579002	0.340824	0.0231229	0.00266148	0.0698237	-0.76454	0.389021	0.064561	0.266961	0.543652	-0.527151
ENSMUSG00000025153	3.023	2.18709	0.0196487	0.0459781	0.257097	-0.466965	1.58336	0.0558613	0.0448946	0.284192	-0.885578
ENSMUSG00000040249	0.224402	0.224225	0.0132489	0.996622	0.998764	-0.00113739	0.950162	0.265152	0.0283311	0.237641	2.13001
ENSMUSG00000012405	0.158891	0.148433	0.0197595	0.68053	0.850799	-0.0982283	0.183452	0.0663403	0.592247	0.783459	0.256039
ENSMUSG00000057841	0.285672	0.154432	0.0202906	0.000211302	0.0158109	-0.887388	0.215019	0.00432065	0.00440571	0.103545	-0.361366
ENSMUSG00000026640	0.323464	0.272526	0.0162832	0.249481	0.54263	-0.24721	0.567875	0.193433	0.295068	0.569431	0.860048
ENSMUSG00000063457	0.178944	0.203764	0.021676	0.445986	0.708964	0.187386	0.228224	0.0225401	0.153793	0.434316	0.399687
ENSMUSG00000032097	0.820005	0.559354	0.0130316	0.00391288	0.0842806	-0.551871	0.633555	0.0379832	0.373744	0.633891	-0.324005
ENSMUSG00000026728	3.17722	2.33422	0.0251438	0.0928278	0.348786	-0.444825	2.54726	0.0448437	0.49051	0.717749	-0.272295
ENSMUSG00000007564	3.70646	2.51154	0.0194978	0.0160413	0.158575	-0.561468	2.39258	0.0595072	0.199014	0.479286	-0.584549
ENSMUSG00000031633	2.06388	1.69636	0.0159004	0.179148	0.470325	-0.282913	1.36864	0.0124117	0.0090089	0.150729	-0.544661
ENSMUSG00000028410	0.41231	0.27372	0.0176888	0.00807737	0.117985	-0.591029	0.326667	0.00862105	0.100293	0.37518	-0.287592
ENSMUSG00000008668	0.138622	0.205668	0.0129747	0.0030852	0.074641	0.569163	0.145635	0.00826862	0.489628	0.716889	0.118863
ENSMUSG00000038065	0.10867	0.0743243	0.0257718	0.043603	0.250254	-0.548051	0.0720829	0.00543968	0.000192567	0.0162139	-0.544129
ENSMUSG00000013921	1.82171	1.5353	0.0185439	0.277872	0.571678	-0.246773	1.35938	0.0486759	0.362582	0.625203	-0.374819
ENSMUSG00000063015	0.11124	0.0979237	0.0238672	0.483429	0.734257	-0.183948	0.091295	0.00607746	0.125269	0.40575	-0.236545
ENSMUSG00000025362	0.119878	0.164533	0.0267449	0.0969442	0.357513	0.456819	0.10738	0.0627033	0.81506	0.910575	-0.112084
ENSMUSG00000054766	0.16463	0.139585	0.0171377	0.281196	0.574378	-0.238081	0.189854	0.018372	0.321967	0.589941	0.254151
ENSMUSG00000024012	0.687686	0.554787	0.018788	0.176337	0.467217	-0.309817	0.595688	0.0183333	0.526786	0.742063	-0.160059
ENSMUSG00000039542	0.397248	0.426399	0.0178418	0.646565	0.833993	0.102164	1.25436	0.198304	0.0411872	0.274998	1.70776
ENSMUSG00000020900	4.19438	3.85212	0.0136695	0.529494	0.762933	-0.122808	2.91475	0.011479	0.0171487	0.193473	-0.477412
ENSMUSG00000013033	0.0522988	0.0719455	0.0114955	0.0128975	0.143886	0.460126	0.140812	0.126668	0.0273469	0.234708	1.47732
ENSMUSG00000071172	0.575089	0.592162	0.012829	0.823183	0.920176	0.0422067	0.492712	0.0642847	0.712209	0.854414	-0.174985
ENSMUSG00000032959	0.111873	0.124042	0.0229385	0.557902	0.781172	0.148976	0.125189	0.0143449	0.347657	0.612929	0.211491
ENSMUSG00000030678	0.198981	0.212006	0.0132153	0.634952	0.827251	0.0914738	0.201856	0.0117639	0.727417	0.862612	0.0688171
ENSMUSG00000029328	0.570898	0.522703	0.0181372	0.572885	0.79047	-0.127241	0.671953	0.022239	0.309397	0.580158	0.283615
ENSMUSG00000025261	2.2529	1.81532	0.0179256	0.163583	0.451755	-0.31156	1.48635	0.0080396	0.00102997	0.0475284	-0.551605
ENSMUSG00000029713	1.97666	1.36424	0.0219795	0.0307343	0.211077	-0.534962	1.21838	0.0490733	0.115358	0.394656	-0.65131
ENSMUSG00000054793	0.101844	0.0870935	0.0177262	0.320047	0.609946	-0.22573	0.268017	0.163546	0.0571113	0.310636	1.44379
ENSMUSG00000004207	0.20496	0.197153	0.0143069	0.783534	0.902061	-0.0560292	0.988132	0.265612	0.0173789	0.194797	2.31792
ENSMUSG00000002341	0.172856	0.167075	0.0125231	0.79803	0.909192	-0.04908	0.571809	0.214676	0.0416911	0.275502	1.77406
ENSMUSG00000036371	2.46965	1.99776	0.0142858	0.125567	0.401881	-0.305926	1.88067	0.033663	0.313224	0.583125	-0.345342
ENSMUSG00000050708	0.19914	0.169791	0.0175428	0.301257	0.593874	-0.230023	0.107032	0.0781508	0.105989	0.382453	-0.84905
ENSMUSG00000034336	0.69688	0.689142	0.0132606	0.933429	0.971176	-0.0161104	0.548181	0.0331333	0.380068	0.638702	-0.299018
ENSMUSG00000026234	3.28035	2.7348	0.0203509	0.270459	0.564367	-0.262411	2.62015	0.0266402	0.36635	0.62813	-0.275193
ENSMUSG00000078812	1.11705	0.68162	0.0243834	0.00634906	0.105519	-0.712658	0.778299	0.0344067	0.17212	0.452522	-0.473413
ENSMUSG00000027797	2.08438	1.72759	0.018946	0.238681	0.531849	-0.270852	1.25765	0.0408326	0.0712863	0.332588	-0.680732
ENSMUSG00000008683	0.191214	0.157897	0.0283676	0.329492	0.618435	-0.276201	0.203023	0.0510712	0.744236	0.87206	0.135939
ENSMUSG00000027581	1.15292	1.20694	0.0188625	0.773095	0.897135	0.0660664	0.832673	0.0426874	0.274851	0.550273	-0.421499
ENSMUSG00000038976	0.518044	0.539938	0.0125597	0.750292	0.886164	0.0597185	0.611051	0.0106883	0.141183	0.420918	0.285767
ENSMUSG00000000184	1.93429	0.960414	0.0190057	1.21e-05	0.00250672	-1.01008	0.883579	0.0163121	6.02e-06	0.00159572	-1.08322
ENSMUSG00000039953	0.134148	0.141048	0.023381	0.774954	0.898119	0.0723632	0.501928	0.220392	0.0273194	0.234699	1.95161
ENSMUSG00000063316	0.186185	0.163067	0.0207106	0.42993	0.696683	-0.191275	0.234837	0.0193665	0.141876	0.421499	0.382422
ENSMUSG00000045983	1.80763	1.25778	0.0174401	0.0177733	0.167029	-0.523227	1.20303	0.0228917	0.0562193	0.309792	-0.53994
ENSMUSG00000037563	0.146536	0.0809059	0.0252026	0.00138446	0.0481817	-0.856942	0.0684989	0.0617329	0.0254627	0.227068	-1.04943
ENSMUSG00000028692	0.909452	0.637343	0.0179198	0.0219945	0.182594	-0.512929	0.531806	0.0395518	0.0507922	0.299416	-0.726777
ENSMUSG00000030000	0.627399	0.615448	0.0180875	0.902495	0.955948	-0.0277466	0.504101	0.012778	0.207616	0.487962	-0.267816
ENSMUSG00000020612	2.00492	1.66682	0.0148926	0.191422	0.48441	-0.266448	1.47453	0.0208655	0.143121	0.422415	-0.395276
ENSMUSG00000025982	1.91846	2.28109	0.0196471	0.285683	0.579159	0.249772	1.93297	0.0314075	0.856558	0.932316	0.0595559
ENSMUSG00000060373	1.32208	1.02696	0.0162139	0.0869898	0.338157	-0.364421	1.09235	0.0224773	0.41882	0.666319	-0.226753
ENSMUSG00000096210	0.304133	0.273415	0.016757	0.47951	0.731892	-0.15361	0.207088	0.0361422	0.155522	0.43555	-0.507052
ENSMUSG00000061808	2.61136	2.33612	0.188472	0.824225	0.920581	-0.16069	2.15966	0.417062	0.853744	0.931298	-0.221768
ENSMUSG00000029838	0.467058	0.608441	0.0244345	0.143999	0.427885	0.381516	1.29627	0.0332281	8.69e-06	0.00208603	1.52262
ENSMUSG00000005566	3.16103	2.18393	0.0215549	0.0295757	0.207865	-0.533465	2.06884	0.0511425	0.180866	0.461345	-0.564684
ENSMUSG00000006728	2.13671	1.20493	0.0302961	0.00449951	0.0901082	-0.826443	1.1039	0.0444819	0.0214701	0.212465	-0.906562
ENSMUSG00000061787	0.578645	0.445514	0.0247137	0.151262	0.437713	-0.377208	0.774572	0.133552	0.492875	0.718964	0.46696
ENSMUSG00000019432	2.62133	1.72137	0.0213996	0.0130379	0.144932	-0.606744	2.0518	0.0222827	0.272043	0.548683	-0.306223
ENSMUSG00000021288	1.68459	1.57831	0.0151842	0.64786	0.834543	-0.0940155	1.49298	0.0176041	0.608262	0.79278	-0.127053
ENSMUSG00000039218	4.13749	3.3842	0.0141535	0.144565	0.428436	-0.289941	2.79907	0.0220727	0.0629653	0.319483	-0.515817
ENSMUSG00000031342	0.21862	0.187283	0.0190398	0.337454	0.625415	-0.223206	0.483405	0.173384	0.125605	0.406096	1.19372
ENSMUSG00000048644	0.383961	0.272637	0.0188352	0.0318782	0.21537	-0.493979	0.214164	0.0102775	3.68e-05	0.00594841	-0.794542
ENSMUSG00000047261	1.11975	1.13263	0.0227269	0.947624	0.97759	0.016499	0.838468	0.0830824	0.492395	0.718833	-0.369434
ENSMUSG00000026469	0.425304	0.308435	0.0245021	0.0773036	0.324433	-0.463527	0.523522	0.0889391	0.531463	0.744691	0.348521
ENSMUSG00000013698	1.64085	0.747234	0.028176	5.41e-05	0.00659205	-1.13481	0.711414	0.0361107	0.00112101	0.0494189	-1.15977
ENSMUSG00000005871	2.26134	1.90945	0.0175807	0.270604	0.564543	-0.24402	1.65685	0.0130863	0.0614373	0.317267	-0.400236
ENSMUSG00000000787	2.0798	1.62421	0.0207662	0.138402	0.421214	-0.356711	1.5191	0.0310602	0.218196	0.497348	-0.405139
ENSMUSG00000001729	0.69833	0.539856	0.0180731	0.0988887	0.360321	-0.371336	0.762173	0.0248067	0.556847	0.761817	0.173524
ENSMUSG00000076432	0.65362	0.484024	0.0221131	0.0817189	0.331583	-0.433374	0.573664	0.0131611	0.519604	0.737205	-0.139197
ENSMUSG00000024392	1.6846	1.25595	0.0155209	0.0419532	0.246318	-0.423629	1.10819	0.0305185	0.0881512	0.357718	-0.556626
ENSMUSG00000069601	2.57877	2.18664	0.0173042	0.278907	0.572296	-0.237971	2.01368	0.00644885	0.0404969	0.273196	-0.308654
ENSMUSG00000022961	1.49023	1.22933	0.0185153	0.222146	0.517341	-0.27766	1.13083	0.0105137	0.0689992	0.328203	-0.349464
ENSMUSG00000022892	0.213825	0.241402	0.0156381	0.403352	0.676656	0.175009	0.896015	0.241971	0.0226549	0.216442	2.11501
ENSMUSG00000020349	1.42615	0.963009	0.0244651	0.0302294	0.209228	-0.566502	1.02221	0.0546944	0.321818	0.589941	-0.43263
ENSMUSG00000074480	0.443193	0.410668	0.0185363	0.628839	0.824171	-0.109962	0.290858	0.0280269	0.0741747	0.336964	-0.560786
ENSMUSG00000022283	1.0176	0.714072	0.0187066	0.0255497	0.196257	-0.511024	0.754338	0.0190104	0.136514	0.416786	-0.384383
ENSMUSG00000067889	0.895061	1.1146	0.0181672	0.160014	0.447916	0.316469	0.907262	0.0167251	0.782535	0.891988	0.0671312
ENSMUSG00000063870	3.91192	2.96142	0.0180134	0.0732635	0.317588	-0.401587	2.51079	0.0226175	0.0348223	0.257023	-0.592887
ENSMUSG00000028790	2.30672	2.05205	0.019751	0.472095	0.726027	-0.168778	1.75761	0.064348	0.465697	0.698959	-0.345201
ENSMUSG00000024740	3.29311	2.14348	0.0193744	0.00774423	0.115865	-0.619499	1.96995	0.032687	0.0399824	0.272261	-0.693644
ENSMUSG00000057335	3.21824	2.55685	0.0193498	0.153085	0.440254	-0.331906	2.04454	0.0394576	0.10234	0.377451	-0.605813
ENSMUSG00000037373	0.774717	0.535854	0.02208	0.032454	0.21721	-0.53183	0.465742	0.0154363	0.00323234	0.0883191	-0.687053
ENSMUSG00000022957	1.00826	0.949876	0.0153362	0.678649	0.850036	-0.0860546	0.857015	0.00665916	0.226266	0.506023	-0.18633
ENSMUSG00000009079	0.783874	0.948436	0.0137153	0.160873	0.448328	0.274929	0.766903	0.0222668	0.954415	0.978876	0.0154924
ENSMUSG00000093930	4.65189	3.31785	0.0243524	0.0612717	0.292826	-0.48757	2.71867	0.0656867	0.128395	0.408719	-0.727417
ENSMUSG00000024304	0.403508	0.414062	0.0131658	0.844887	0.930701	0.0372503	1.06319	0.174044	0.0644046	0.322462	1.44614
ENSMUSG00000092341	2.14101	4.45572	0.027115	0.000123789	0.0108917	1.05737	5.04777	0.0329249	0.00015244	0.0144826	1.28722
ENSMUSG00000017485	3.59279	2.60948	0.0202371	0.0522179	0.273371	-0.46134	2.25239	0.0197266	0.0172844	0.194184	-0.624776
ENSMUSG00000086503	0.0113283	0.0294499	0.552339	0.269368	0.563223	1.37832	0.0183616	0.280426	0.448413	0.685075	0.747585
ENSMUSG00000063511	0.6811	0.966352	0.0113966	0.00479318	0.093327	0.504681	1.13362	0.00909279	1.22e-05	0.00288804	0.783723
ENSMUSG00000097767	0.0282822	0.0426585	0.0375953	0.0743623	0.319236	0.592936	0.0665224	0.195052	0.122263	0.403205	1.28417
ENSMUSG00000038502	1.39651	1.17158	0.0210995	0.296298	0.588776	-0.253369	0.914843	0.0711884	0.257439	0.53584	-0.564079
ENSMUSG00000020315	2.37733	2.77839	0.0179741	0.314935	0.605277	0.224905	2.27403	0.0156021	0.945324	0.974393	-0.0157767
ENSMUSG00000024576	1.3499	1.00169	0.0187821	0.0604026	0.290609	-0.430425	1.06396	0.0104265	0.124389	0.405262	-0.294192
ENSMUSG00000030077	0.264029	0.274095	0.0259577	0.839284	0.927658	0.0539842	0.806044	0.21008	0.0537924	0.304972	1.6599
ENSMUSG00000027799	3.21912	2.22001	0.0226574	0.0330042	0.21823	-0.536099	1.86709	0.0174987	0.00287272	0.0835298	-0.737617
ENSMUSG00000020496	1.14634	0.869308	0.0191789	0.0847225	0.3359	-0.399098	0.699192	0.0436132	0.0877419	0.3572	-0.666666
ENSMUSG00000051817	0.2661	0.215179	0.0125006	0.104176	0.367819	-0.306428	0.281784	0.0132585	0.553957	0.759969	0.130084
ENSMUSG00000035835	0.112504	0.129294	0.01375	0.314188	0.604989	0.200672	0.338747	0.162514	0.0305055	0.244306	1.63924
ENSMUSG00000039976	0.159059	0.147515	0.0183229	0.634327	0.826943	-0.1087	0.115538	0.0230451	0.150175	0.430117	-0.414223
ENSMUSG00000027993	1.47783	1.1085	0.0153741	0.0455656	0.256187	-0.414869	0.917676	0.0238239	0.0267201	0.232473	-0.639705
ENSMUSG00000020589	2.57713	1.86007	0.0304573	0.106517	0.371097	-0.470411	1.39999	0.0458629	0.0374975	0.264447	-0.832437
ENSMUSG00000033981	0.202252	0.329697	0.0210946	0.00388891	0.0840488	0.704983	0.617188	0.150615	0.022767	0.216557	1.66017
ENSMUSG00000102869	0.0450007	0.0411464	0.0219489	0.621113	0.820046	-0.12918	0.066396	0.0391032	0.106442	0.382962	0.610615
ENSMUSG00000058655	1.40056	1.07084	0.0124275	0.0380054	0.235245	-0.387259	0.979128	0.0303863	0.150153	0.430117	-0.468887
ENSMUSG00000025743	0.143077	0.144633	0.0187876	0.943847	0.975848	0.0156008	0.174922	0.0263661	0.273888	0.549641	0.337937
ENSMUSG00000074748	0.103185	0.0890394	0.0146989	0.302245	0.594636	-0.212712	0.0691502	0.0361028	0.143831	0.423064	-0.530477
ENSMUSG00000022208	0.162921	0.182218	0.0140922	0.421893	0.690357	0.161494	0.140018	0.018197	0.510431	0.731434	-0.171164
ENSMUSG00000000861	0.727209	0.695035	0.0154426	0.754699	0.88822	-0.0652843	0.592899	0.0196064	0.350183	0.615183	-0.245688
ENSMUSG00000020917	2.3279	1.76771	0.0175099	0.0725299	0.316172	-0.397144	1.5567	0.0245904	0.068851	0.328156	-0.533126
ENSMUSG00000038274	0.194622	0.141177	0.0190868	0.0463234	0.258163	-0.463171	0.122114	0.0293452	0.0539821	0.305661	-0.625739
ENSMUSG00000018326	1.73741	1.48842	0.0174598	0.312306	0.603674	-0.223156	1.26458	0.0268003	0.179608	0.459852	-0.410623
ENSMUSG00000036667	2.71502	2.43097	0.0175722	0.471521	0.725624	-0.159429	1.82825	0.0359451	0.139871	0.419567	-0.52257
ENSMUSG00000037805	0.309326	0.242562	0.0159877	0.0991946	0.360523	-0.350771	0.301843	0.014998	0.950055	0.97698	0.0128323
ENSMUSG00000062997	0.0298884	0.0268485	0.0213594	0.554798	0.779325	-0.154743	0.0342588	0.0124426	0.251793	0.531703	0.244617
ENSMUSG00000036882	0.375199	0.274183	0.0149339	0.0275583	0.202801	-0.45252	0.226358	0.0399641	0.0692959	0.32891	-0.681972
ENSMUSG00000023150	0.816621	0.857244	0.0279329	0.801181	0.910834	0.0700387	0.678878	0.00496274	0.102535	0.377776	-0.218165
ENSMUSG00000035621	0.884882	0.690677	0.0152063	0.0833489	0.33444	-0.357474	0.576714	0.0553748	0.194641	0.47526	-0.570427
ENSMUSG00000068748	0.228941	0.259131	0.022454	0.475054	0.728297	0.178705	1.12071	0.254926	0.0142151	0.180741	2.34134
ENSMUSG00000064339	9.02e-05	0.000148234	nan	nan	nan	0.716913	0.000148916	nan	nan	nan	0.708151
ENSMUSG00000027479	1.30325	0.976602	0.0137156	0.0337608	0.22069	-0.416266	0.842162	0.0123131	0.00515617	0.111441	-0.582496
ENSMUSG00000000568	2.20866	1.50811	0.0203955	0.0211131	0.180078	-0.550433	2.07816	0.00558503	0.778217	0.889607	-0.0399086
ENSMUSG00000046364	0.338061	0.235244	0.0270798	0.0580708	0.286782	-0.523125	0.249817	0.0610975	0.404746	0.65594	-0.386272
ENSMUSG00000000247	0.461636	0.322263	0.0262881	0.0562611	0.282715	-0.518517	0.424196	0.0225248	0.791023	0.897001	-0.0750688
ENSMUSG00000032826	2.73624	2.66299	0.0219444	0.874478	0.94178	-0.0391466	2.05608	0.00851728	0.0353516	0.258832	-0.363974
ENSMUSG00000035242	0.0608333	0.0827232	0.0162447	0.0423114	0.247317	0.443431	0.0819511	0.0347571	0.169039	0.449269	0.478869
ENSMUSG00000005417	0.718559	0.761741	0.0162826	0.692633	0.857482	0.0841941	0.839968	0.01079	0.162446	0.442573	0.273234
ENSMUSG00000030120	0.595697	0.497851	0.0181704	0.251833	0.545517	-0.258867	0.466975	0.0159106	0.201548	0.482186	-0.303292
ENSMUSG00000022043	1.26386	1.0715	0.014828	0.242078	0.535697	-0.238204	0.838878	0.0328319	0.107791	0.383634	-0.544887
ENSMUSG00000032249	2.48208	2.37503	0.0119777	0.728242	0.875883	-0.0636026	2.22192	0.0345711	0.748285	0.874377	-0.111495
ENSMUSG00000006699	1.84213	1.4378	0.0152804	0.0836829	0.334463	-0.357509	1.27125	0.0342843	0.158377	0.437857	-0.48792
ENSMUSG00000048076	1.16775	1.0263	0.0140403	0.347635	0.633977	-0.186289	0.888436	0.0331767	0.309178	0.58015	-0.346471
ENSMUSG00000024661	1.99746	1.19695	0.0276265	0.00782119	0.116182	-0.738803	1.57284	0.0271413	0.332401	0.599069	-0.298345
ENSMUSG00000045994	0.148088	0.152421	0.0166287	0.84358	0.929982	0.0416115	0.252515	0.0975034	0.161928	0.441809	0.818398
ENSMUSG00000063524	1.2029	0.94028	0.0214224	0.146473	0.431077	-0.355351	0.863794	0.0413283	0.258286	0.536411	-0.429465
ENSMUSG00000029430	1.36356	1.02195	0.0208	0.0844437	0.335483	-0.416056	1.1487	0.0402092	0.595647	0.785792	-0.198925
ENSMUSG00000060743	0.798359	0.919401	0.0262619	0.451511	0.712628	0.203657	0.632558	0.0797149	0.585557	0.779607	-0.287639
ENSMUSG00000025128	0.341793	0.340055	0.018656	0.976091	0.99032	-0.0073549	0.261726	0.0381757	0.358572	0.621501	-0.337684
ENSMUSG00000028936	0.252835	0.214422	0.0203814	0.322921	0.612638	-0.237746	0.392903	0.0157299	0.0037022	0.0951857	0.685283
ENSMUSG00000040731	2.29539	1.56147	0.0166334	0.00995918	0.130272	-0.555833	1.34325	0.0513774	0.086421	0.355331	-0.725964
ENSMUSG00000051223	0.773834	0.580505	0.0184819	0.0685998	0.308958	-0.414716	0.46294	0.0494157	0.0957348	0.369198	-0.692833
ENSMUSG00000024335	0.544009	0.458442	0.0154603	0.236946	0.52982	-0.246891	0.461586	0.0170504	0.441678	0.680999	-0.189502
ENSMUSG00000028759	1.31365	1.01448	0.0097152	0.0240956	0.190286	-0.372838	0.951733	0.0136445	0.0569885	0.310475	-0.416989
ENSMUSG00000015165	3.4122	2.49117	0.013264	0.0184476	0.170276	-0.453876	2.57563	0.0385233	0.328169	0.595714	-0.358164
ENSMUSG00000038900	0.42888	0.217968	0.0269145	0.000392291	0.0223774	-0.976455	0.283356	0.0285249	0.0823153	0.349185	-0.550843
ENSMUSG00000041164	0.309047	0.301365	0.0143576	0.857976	0.935732	-0.0363141	0.304862	0.0120647	0.889392	0.94741	0.0277279
ENSMUSG00000029291	1.93496	1.74067	0.0193786	0.511656	0.751963	-0.152664	1.5243	0.0387465	0.421489	0.667812	-0.295481
ENSMUSG00000040907	0.324853	0.272654	0.0190412	0.276031	0.57005	-0.252719	0.734268	0.177057	0.120201	0.400948	1.22411
ENSMUSG00000022185	0.800693	1.04649	0.0134413	0.046588	0.258659	0.386236	1.02521	0.00480379	0.00199328	0.0679703	0.404751
ENSMUSG00000025508	0.8429	0.687306	0.0155848	0.158829	0.44644	-0.29441	0.761757	0.0139471	0.657793	0.823214	-0.0986441
ENSMUSG00000061887	0.586828	0.459056	0.0200109	0.135095	0.416067	-0.354266	0.439874	0.0199716	0.167255	0.447643	-0.366883
ENSMUSG00000029106	1.9922	1.44809	0.0207791	0.0560843	0.282143	-0.460208	1.33951	0.0316101	0.114103	0.392869	-0.524939
ENSMUSG00000094910	0.253628	0.18598	0.0130235	0.020465	0.177704	-0.447568	0.112628	0.0207628	4.25e-05	0.00680472	-1.12277
ENSMUSG00000028452	0.860364	0.624496	0.0164221	0.0313551	0.213375	-0.462255	0.498472	0.0429296	0.0563575	0.309792	-0.739852
ENSMUSG00000019132	0.131901	0.0869056	0.0122818	0.00153247	0.0514121	-0.601939	0.0982218	0.018078	0.135666	0.415664	-0.376423
ENSMUSG00000025223	1.29398	0.786308	0.0170951	0.00102924	0.0399134	-0.718644	0.925716	0.0158864	0.0644823	0.322462	-0.436449
ENSMUSG00000057113	2.13921	1.76826	0.0126587	0.144496	0.428433	-0.274748	1.78448	0.0275898	0.491972	0.718759	-0.213262
ENSMUSG00000030432	0.214583	0.21057	0.0193555	0.909901	0.959802	-0.0272363	0.3015	0.0082299	0.00183222	0.0660563	0.539527
ENSMUSG00000031328	0.901105	0.747227	0.020199	0.256006	0.54983	-0.270149	0.972007	0.0238645	0.582921	0.777887	0.157896
ENSMUSG00000022841	0.863597	0.501084	0.0250509	0.00305138	0.0741748	-0.785308	0.540164	0.00679233	5.56e-05	0.0078459	-0.628831
ENSMUSG00000071415	0.178557	0.159966	0.0232186	0.538961	0.768823	-0.15862	0.205968	0.0168374	0.293571	0.567712	0.255938
ENSMUSG00000071659	2.39471	1.65465	0.0152574	0.0098565	0.129474	-0.533329	1.56124	0.0347571	0.101832	0.377197	-0.569707
ENSMUSG00000060938	0.265137	0.207858	0.0302908	0.229766	0.52329	-0.351137	0.30921	0.0268728	0.376799	0.636212	0.269722
ENSMUSG00000019877	0.30402	0.258156	0.0238508	0.364147	0.648045	-0.235924	0.78221	0.181828	0.0771383	0.341059	1.41267
ENSMUSG00000024590	2.65726	2.16632	0.0177539	0.18581	0.478056	-0.294694	2.14038	0.0247208	0.367767	0.629092	-0.264554
ENSMUSG00000047215	0.674446	0.566597	0.0244338	0.335549	0.623295	-0.251381	0.493132	0.0285028	0.200846	0.481602	-0.404436
ENSMUSG00000052534	1.29265	0.931609	0.0179229	0.0349148	0.225429	-0.472534	0.735395	0.0305228	0.0191713	0.203832	-0.765835
ENSMUSG00000027805	1.57916	1.15326	0.025282	0.087854	0.339529	-0.453443	0.95862	0.0506488	0.109753	0.386562	-0.672618
ENSMUSG00000060261	1.68361	1.24665	0.0181119	0.0540917	0.278576	-0.433507	1.39199	0.0171713	0.356276	0.619759	-0.22634
ENSMUSG00000037852	0.138776	0.148957	0.0166752	0.637464	0.828743	0.102143	0.482367	0.222054	0.0375055	0.264447	1.84504
ENSMUSG00000109324	2.43463	1.90811	0.0157985	0.0942778	0.351716	-0.35156	1.94244	0.0748193	0.585481	0.779607	-0.278298
ENSMUSG00000034160	1.59361	1.12156	0.02149	0.0386911	0.236857	-0.506793	1.29335	0.018695	0.321945	0.589941	-0.253323
ENSMUSG00000046330	0.0784408	0.0820406	0.0181913	0.781986	0.901228	0.0647338	0.0737684	0.0443056	0.925902	0.965011	-0.0424339
ENSMUSG00000020859	0.584807	0.538584	0.0162619	0.579631	0.795048	-0.118791	0.613634	0.0127586	0.580613	0.776836	0.118048
ENSMUSG00000025228	2.08262	1.38149	0.0204991	0.0133588	0.146406	-0.592172	1.33838	0.0322922	0.0785841	0.343856	-0.590727
ENSMUSG00000047181	0.157958	0.143581	0.0151289	0.51001	0.750994	-0.137669	0.144318	0.0237624	0.764685	0.883028	-0.0830429
ENSMUSG00000033585	1.75884	1.45761	0.0242907	0.29766	0.590277	-0.271018	1.22972	0.0700076	0.342121	0.607199	-0.469182
ENSMUSG00000040681	0.130911	0.0995755	0.0116512	0.0325688	0.217452	-0.394721	0.0847305	0.00661729	0.000328507	0.0238214	-0.580243
ENSMUSG00000009927	0.151285	0.128005	0.015837	0.260685	0.55515	-0.241067	0.135183	0.0135537	0.624399	0.803146	-0.113264
ENSMUSG00000042699	4.72989	3.38155	0.0195574	0.0383006	0.235905	-0.484123	2.53273	0.0346454	0.0141978	0.180741	-0.853043
ENSMUSG00000045348	0.33168	0.299902	0.0131641	0.452128	0.713155	-0.145299	0.318719	0.0102503	0.96235	0.982311	-0.00980416
ENSMUSG00000061689	0.463995	0.529973	0.016216	0.367952	0.650797	0.19181	0.553625	0.00813569	0.075743	0.339553	0.302994
ENSMUSG00000035863	0.550139	0.503658	0.0158673	0.54693	0.774161	-0.12735	0.648071	0.0244353	0.332896	0.599069	0.284315
ENSMUSG00000020745	2.45318	1.57955	0.020155	0.00746813	0.11381	-0.63514	1.49262	0.0222421	0.0164519	0.190165	-0.669026
ENSMUSG00000051695	1.95473	1.75357	0.0172597	0.475442	0.728652	-0.156675	1.50081	0.0423769	0.384554	0.641877	-0.334304
ENSMUSG00000037894	0.247419	0.212804	0.0221505	0.386038	0.664461	-0.21743	0.207502	0.0465888	0.612043	0.795031	-0.206827
ENSMUSG00000054452	0.421737	0.411604	0.0175157	0.874949	0.94207	-0.0350873	0.359703	0.0162994	0.447841	0.684947	-0.18277
ENSMUSG00000041459	2.79984	1.69517	0.0157385	0.000565654	0.0284594	-0.723917	1.67929	0.0227593	0.014368	0.181727	-0.690494
ENSMUSG00000003131	1.31512	0.81354	0.0166278	0.00133441	0.047231	-0.692909	0.748281	0.0182172	0.00245342	0.0758812	-0.766642
ENSMUSG00000017404	0.17117	0.161928	0.0277497	0.777909	0.899296	-0.0800749	0.165356	0.0709367	0.996622	0.998162	-0.000142723
ENSMUSG00000058230	1.18839	0.796702	0.0220378	0.0201797	0.177251	-0.576892	0.891979	0.025313	0.219822	0.499215	-0.365604
ENSMUSG00000030007	2.63608	2.05171	0.0191246	0.117669	0.388436	-0.361568	1.98876	0.0255635	0.229229	0.508838	-0.359137
ENSMUSG00000016921	0.920681	0.777171	0.0151156	0.235447	0.528716	-0.244469	0.781793	0.00574821	0.192336	0.472316	-0.187264
ENSMUSG00000040945	0.798628	0.668526	0.0179689	0.252812	0.546368	-0.25654	0.646074	0.0230513	0.362658	0.62523	-0.259181
ENSMUSG00000031422	1.08228	1.06436	0.0179331	0.915089	0.961968	-0.0240885	1.02103	0.0332038	0.917805	0.961419	-0.0356596
ENSMUSG00000029472	0.761793	0.552297	0.0183555	0.0410109	0.243805	-0.463955	0.615639	0.0133889	0.232191	0.512416	-0.259723
ENSMUSG00000060206	2.66039	2.31252	0.0136962	0.301924	0.594395	-0.202172	1.983	0.00912459	0.0357967	0.259846	-0.375937
ENSMUSG00000030357	1.02657	0.946293	0.0154164	0.572208	0.790452	-0.117476	0.818715	0.0347784	0.424593	0.669863	-0.278656
ENSMUSG00000034024	3.02355	1.95667	0.0244951	0.0163779	0.160176	-0.627848	2.02757	0.0268423	0.0839892	0.351934	-0.528935
ENSMUSG00000019777	2.09333	1.78964	0.0190383	0.326972	0.616497	-0.226129	1.91307	0.0186616	0.752119	0.876299	-0.0808809
ENSMUSG00000027620	2.08555	1.60933	0.0197629	0.111528	0.379139	-0.373973	1.63026	0.027189	0.319385	0.588297	-0.306751
ENSMUSG00000003814	0.354167	0.443835	0.0199281	0.168154	0.457828	0.325593	1.60053	0.177583	0.00517514	0.111715	2.2256
ENSMUSG00000028034	1.64168	1.5681	0.018244	0.770075	0.895552	-0.0661567	1.39223	0.031657	0.56961	0.770351	-0.18914
ENSMUSG00000041740	0.184389	0.230727	0.0103363	0.0611147	0.292451	0.323434	0.204367	0.0080237	0.260694	0.538358	0.196477
ENSMUSG00000068823	1.9388	1.60522	0.0193706	0.241752	0.535178	-0.272392	1.73219	0.00815512	0.503998	0.726671	-0.113546
ENSMUSG00000028234	0.260052	0.189464	0.0263348	0.0942614	0.351716	-0.456875	0.253769	0.0168366	0.956579	0.979688	0.0143047
ENSMUSG00000013787	0.78478	0.82495	0.0172148	0.742817	0.882035	0.0720172	0.71652	0.0577579	0.852074	0.930452	-0.08421
ENSMUSG00000036309	2.23719	1.88773	0.0260865	0.3637	0.647463	-0.245034	2.14239	0.0450297	0.974307	0.988609	-0.0129662
ENSMUSG00000024853	1.83756	1.85402	0.013475	0.946966	0.977178	0.0128664	1.83408	0.0186143	0.857548	0.932801	0.0453584
ENSMUSG00000024991	3.02937	3.36974	0.0136739	0.43173	0.697878	0.153616	2.81387	0.011631	0.773809	0.887826	-0.0582138
ENSMUSG00000018451	0.431242	0.319323	0.0163093	0.0434915	0.249873	-0.433481	0.232933	0.0274077	0.00707337	0.132887	-0.840724
ENSMUSG00000061315	0.228242	0.257942	0.0244981	0.499375	0.744435	0.176484	0.323328	0.031401	0.0956987	0.369198	0.551927
ENSMUSG00000036862	0.17842	0.151152	0.0136377	0.227663	0.521621	-0.239273	0.534247	0.203049	0.0540838	0.305661	1.63027
ENSMUSG00000027210	1.26588	0.972922	0.0181176	0.0916653	0.346892	-0.379748	0.913663	0.0189375	0.101254	0.376334	-0.422637
ENSMUSG00000021262	0.459663	0.440994	0.0180348	0.791586	0.90596	-0.059817	0.546161	0.0147939	0.196889	0.477706	0.295894
ENSMUSG00000018965	0.562426	0.484106	0.0293864	0.450848	0.712265	-0.216341	0.455337	0.0354155	0.468922	0.701112	-0.256321
ENSMUSG00000035152	2.59665	1.91257	0.0189643	0.0553009	0.281021	-0.441138	1.55863	0.0342501	0.0465841	0.288231	-0.688399
ENSMUSG00000025132	1.95866	1.32127	0.0242592	0.0291331	0.206702	-0.567942	1.3204	0.0290194	0.101501	0.37686	-0.521584
ENSMUSG00000059208	2.49381	2.55265	0.0152122	0.870143	0.940005	0.0336391	2.23925	0.0221284	0.700521	0.847303	-0.107078
ENSMUSG00000033152	0.124355	0.139074	0.0110733	0.368869	0.651564	0.161387	0.263165	0.06947	0.0225416	0.216402	1.12997
ENSMUSG00000032966	0.688613	0.479634	0.0151822	0.0116452	0.138537	-0.521759	0.449231	0.0295653	0.0786092	0.343856	-0.567583
ENSMUSG00000058799	1.40757	1.1872	0.0123905	0.187931	0.480004	-0.245646	1.28014	0.0194583	0.734254	0.866964	-0.0889035
ENSMUSG00000028134	3.09924	2.27734	0.020997	0.0663604	0.303702	-0.444567	2.34971	0.0361874	0.321434	0.589941	-0.352051
ENSMUSG00000023495	0.353935	0.293538	0.0153539	0.195474	0.488974	-0.269939	0.280606	0.0124423	0.174769	0.455345	-0.287387
ENSMUSG00000025950	4.32435	2.94115	0.0206724	0.0206444	0.178464	-0.556105	2.89296	0.0355249	0.130833	0.411177	-0.531653
ENSMUSG00000068923	0.166434	0.124576	0.0186211	0.0711717	0.313628	-0.417923	0.385435	0.189003	0.122012	0.403138	1.25951
ENSMUSG00000057406	1.18488	0.922482	0.0175062	0.102989	0.365773	-0.361153	0.791408	0.0246317	0.0690551	0.328294	-0.534303
ENSMUSG00000051790	0.123179	0.138005	0.0122191	0.38454	0.66329	0.163964	0.188568	0.0524079	0.124679	0.405613	0.662349
ENSMUSG00000007817	0.896513	0.800043	0.0129504	0.389664	0.66694	-0.164247	0.643908	0.0173076	0.0813817	0.347662	-0.430365
ENSMUSG00000001440	3.51696	2.32314	0.0219176	0.0156246	0.156307	-0.598253	2.24276	0.0268023	0.0492798	0.295081	-0.601445
ENSMUSG00000009575	1.444	0.905356	0.0143472	0.00079728	0.0345411	-0.673513	0.923474	0.0160976	0.0119951	0.16994	-0.59748
ENSMUSG00000048251	0.869491	0.79023	0.0166038	0.522768	0.758848	-0.137898	0.544389	0.054991	0.15146	0.431443	-0.629112
ENSMUSG00000062006	0.549841	0.436081	0.0188663	0.146699	0.431469	-0.334419	0.392499	0.105449	0.469314	0.701306	-0.439292
ENSMUSG00000009418	1.87688	1.62397	0.0128671	0.271457	0.565453	-0.208806	1.43084	0.013518	0.114562	0.393828	-0.343708
ENSMUSG00000025794	0.288285	0.336275	0.0231177	0.3821	0.661713	0.222146	0.502588	0.0294877	0.00810536	0.142012	0.851767
ENSMUSG00000026872	2.45016	2.23166	0.0179372	0.547355	0.774243	-0.134756	1.78837	0.0197195	0.122472	0.403407	-0.405517
ENSMUSG00000068267	0.106115	0.0854203	0.01428	0.12561	0.401881	-0.312981	0.0917916	0.0116258	0.447193	0.684841	-0.161886
ENSMUSG00000007880	1.24702	1.09906	0.0137745	0.353883	0.639444	-0.18222	0.902494	0.0268762	0.171816	0.452421	-0.419286
ENSMUSG00000027546	0.123464	0.116367	0.0182857	0.713755	0.867736	-0.0854101	0.355219	0.202844	0.0630314	0.319524	1.57279
ENSMUSG00000063229	1.07119	0.734578	0.0296342	0.0587236	0.287668	-0.544232	0.858125	0.00325822	0.0128943	0.175673	-0.271671
ENSMUSG00000037266	0.22158	0.335347	0.0180237	0.00821063	0.118611	0.597825	0.388158	0.0239201	0.00322494	0.088281	0.856881
ENSMUSG00000020091	0.12865	0.108832	0.0172888	0.282513	0.575737	-0.241346	0.109314	0.0135131	0.400852	0.653113	-0.186148
ENSMUSG00000057897	0.792628	0.908207	0.02919	0.490985	0.739172	0.196377	0.68991	0.0414535	0.691407	0.842549	-0.151815
ENSMUSG00000036913	0.476458	0.461676	0.0197258	0.847352	0.931055	-0.0454682	0.335912	0.0635715	0.333181	0.599069	-0.456905
ENSMUSG00000001017	0.269868	0.23515	0.016789	0.364288	0.648166	-0.198673	0.233738	0.0116894	0.448119	0.684974	-0.158962
ENSMUSG00000028613	0.184503	0.239304	0.010735	0.0328781	0.218061	0.375198	0.560474	0.165071	0.0305142	0.244306	1.65136
ENSMUSG00000062044	0.063567	0.0756199	0.0157391	0.249442	0.54263	0.250489	0.167196	0.137743	0.0388984	0.268898	1.44312
ENSMUSG00000022390	0.396418	0.316359	0.0124365	0.0837405	0.33455	-0.325459	0.405619	0.0145708	0.726865	0.862336	0.0811468
ENSMUSG00000020850	4.17508	2.59872	0.0217192	0.00550173	0.0984874	-0.684002	2.07544	0.0194049	0.000230629	0.0186387	-0.960786
ENSMUSG00000020886	0.490232	0.436932	0.0123257	0.374339	0.655871	-0.166055	0.492709	0.00731432	0.736431	0.868292	0.0553395
ENSMUSG00000031818	1.25657	0.922804	0.0194266	0.0561403	0.282336	-0.44539	1.23725	0.00445898	0.841416	0.925266	0.0259035
ENSMUSG00000019699	0.901399	0.620532	0.0255739	0.0442782	0.252056	-0.538659	0.693998	0.0120884	0.112842	0.391171	-0.327924
ENSMUSG00000031029	0.965404	0.593744	0.0216759	0.00445088	0.0894637	-0.701292	0.721051	0.0536568	0.388426	0.644631	-0.373651
ENSMUSG00000001300	0.221904	0.149782	0.0196727	0.0169111	0.162935	-0.567067	0.241116	0.0900543	0.766236	0.883729	0.168
ENSMUSG00000009013	0.853818	0.486193	0.0250299	0.00217888	0.0621447	-0.812398	0.545082	0.0245158	0.0415511	0.275502	-0.599046
ENSMUSG00000007039	1.08002	0.846724	0.01993	0.137266	0.419231	-0.35109	0.758182	0.0575906	0.301235	0.573616	-0.463602
ENSMUSG00000032479	2.12522	1.48195	0.0141378	0.00897065	0.124025	-0.520113	1.38215	0.0373173	0.112712	0.39099	-0.572609
ENSMUSG00000053931	0.670406	0.639438	0.0123971	0.715728	0.869002	-0.0682321	0.553661	0.021928	0.412496	0.66144	-0.228256
ENSMUSG00000001248	0.458573	0.469672	0.0154612	0.867985	0.939392	0.0345047	0.687297	0.0434931	0.105495	0.381706	0.63202
ENSMUSG00000027533	3.6583	2.49431	0.0242866	0.0338324	0.220888	-0.552528	2.34906	0.060866	0.198668	0.479073	-0.591894
ENSMUSG00000024500	0.975825	0.686365	0.0201924	0.0329693	0.218186	-0.507646	0.708768	0.0403705	0.270784	0.547422	-0.41392
ENSMUSG00000026442	0.139532	0.149326	0.0149669	0.632294	0.825947	0.0978668	0.426631	0.213036	0.0553661	0.308156	1.66174
ENSMUSG00000024277	1.30044	0.796961	0.0296868	0.0142363	0.151483	-0.706418	0.617678	0.0601287	0.0252797	0.226858	-1.02713
ENSMUSG00000034377	0.667783	0.436814	0.0201765	0.0101921	0.131633	-0.612358	0.358284	0.00668656	5.06e-08	4.28e-05	-0.85024
ENSMUSG00000021395	0.854141	0.533921	0.026747	0.0133035	0.146229	-0.677848	0.485304	0.0148315	0.000830455	0.0415602	-0.767371
ENSMUSG00000025967	0.83401	0.621059	0.0169766	0.0514432	0.270912	-0.425335	0.794365	0.00854468	0.900624	0.953147	-0.0224593
ENSMUSG00000034892	0.910131	0.582938	0.0384809	0.0500172	0.267172	-0.642732	0.99713	0.0153468	0.439149	0.679497	0.17912
ENSMUSG00000049354	1.31819	0.988187	0.0142508	0.037648	0.234193	-0.415701	0.72796	0.0340725	0.0191772	0.203832	-0.809567
ENSMUSG00000022048	16.2547	14.1376	0.0190803	0.382562	0.662083	-0.201313	12.8524	0.0752466	0.56942	0.770239	-0.290941
ENSMUSG00000091337	0.357401	0.190958	0.0454749	0.0114679	0.138007	-0.904292	0.242587	0.120486	0.43365	0.675589	-0.509009
ENSMUSG00000021134	0.825032	0.790659	0.0188858	0.789618	0.905088	-0.0613944	0.871123	0.0113584	0.529915	0.743875	0.12644
ENSMUSG00000029461	0.456528	0.342541	0.0153855	0.0472823	0.260264	-0.414424	0.290875	0.0136213	0.00647666	0.127351	-0.601808
ENSMUSG00000016541	4.95377	3.40235	0.0191395	0.0190724	0.172343	-0.541995	3.66741	0.0229153	0.172771	0.452891	-0.385526
ENSMUSG00000017631	1.03818	0.843399	0.0140653	0.131484	0.411486	-0.299765	0.742647	0.0153198	0.0607751	0.316002	-0.435846
ENSMUSG00000022433	0.755311	0.663769	0.0215186	0.448288	0.710685	-0.18639	0.525714	0.0152505	0.0405807	0.273297	-0.475486
ENSMUSG00000032118	2.22096	1.59642	0.0216763	0.0529248	0.275243	-0.476343	1.55428	0.0208019	0.0832681	0.350721	-0.467388
ENSMUSG00000024462	0.168627	0.171413	0.0124262	0.897574	0.953335	0.0236371	0.479319	0.167488	0.0430234	0.27886	1.55517
ENSMUSG00000042744	1.83673	1.5525	0.0161323	0.253695	0.547706	-0.242546	1.29337	0.0138827	0.037759	0.265253	-0.458778
ENSMUSG00000066357	3.18468	1.5552	0.0208939	1.94e-05	0.00324795	-1.03405	1.70231	0.0578966	0.0566159	0.309986	-0.857422
ENSMUSG00000030435	1.25815	0.877035	0.0189205	0.023788	0.189189	-0.520599	0.855763	0.0359105	0.151906	0.431733	-0.507876
ENSMUSG00000020032	0.833171	0.549272	0.0271349	0.0292899	0.207263	-0.601093	0.501185	0.0239175	0.0182593	0.199382	-0.685549
ENSMUSG00000040407	2.73356	2.82011	0.0149218	0.825624	0.92113	0.0449706	2.39017	0.00568287	0.305645	0.577179	-0.14513
ENSMUSG00000033004	1.51806	1.2801	0.0212728	0.313324	0.604503	-0.24597	1.13585	0.00465405	0.00422372	0.101267	-0.369506
ENSMUSG00000028484	1.36142	1.2588	0.0137419	0.565145	0.786352	-0.11306	1.16584	0.0165432	0.46834	0.700799	-0.175072
ENSMUSG00000041697	0.533633	0.414067	0.0166458	0.0906805	0.345555	-0.365984	0.527301	0.048592	0.939786	0.971785	0.0300333
ENSMUSG00000026657	0.869877	0.793229	0.0172449	0.546167	0.773726	-0.133074	0.698241	0.00679452	0.0856164	0.354048	-0.268575
ENSMUSG00000066705	0.718284	0.493981	0.0204243	0.0240572	0.190063	-0.540098	0.321371	0.0349492	0.00155731	0.0600214	-1.1125
ENSMUSG00000047126	9.38215	5.80823	0.0256295	0.00970594	0.128314	-0.691819	4.77166	0.0403552	0.013502	0.178346	-0.927544
ENSMUSG00000074657	2.11606	1.80401	0.0159591	0.276059	0.57005	-0.230173	1.54523	0.0195932	0.120464	0.401025	-0.406571
ENSMUSG00000022454	0.26465	0.197776	0.0216012	0.0906147	0.345555	-0.420213	0.583138	0.178126	0.132677	0.412288	1.18816
ENSMUSG00000022234	2.96306	2.49295	0.0199528	0.291008	0.583488	-0.249237	2.52631	0.036951	0.611127	0.794508	-0.182546
ENSMUSG00000020547	1.94607	1.67788	0.0164723	0.319124	0.609026	-0.213923	1.59202	0.0471831	0.550965	0.757929	-0.241965
ENSMUSG00000074415	0.258202	0.19865	0.0225937	0.135534	0.417083	-0.378271	0.316751	0.0961333	0.553272	0.759499	0.344295
ENSMUSG00000029438	1.0304	0.838592	0.0124487	0.112337	0.380088	-0.297159	0.906414	0.00763691	0.403045	0.6549	-0.137828
ENSMUSG00000032178	1.93687	1.40323	0.0166413	0.0312542	0.213375	-0.464974	1.18852	0.0294751	0.0404931	0.273196	-0.657896
ENSMUSG00000045799	3.4e-05	0.000326313	nan	nan	nan	3.26396	0.00155973	0.255071	0.000171595	0.0153968	5.55212
ENSMUSG00000020585	0.341777	0.189517	0.0244412	0.00124092	0.0452089	-0.850731	0.549684	0.18039	0.354764	0.61877	0.734214
ENSMUSG00000023800	1.38263	1.28154	0.0180641	0.62703	0.823028	-0.109535	1.13442	0.00976013	0.200125	0.481019	-0.237765
ENSMUSG00000024097	1.22546	1.02417	0.0225507	0.302743	0.59518	-0.258867	0.889644	0.024067	0.15496	0.43555	-0.413314
ENSMUSG00000022463	0.266995	0.194855	0.0141135	0.0242311	0.190635	-0.454414	0.349996	0.112821	0.484654	0.712741	0.43921
ENSMUSG00000020402	2.11974	1.68856	0.0184391	0.148473	0.434154	-0.328096	1.72463	0.0146054	0.270775	0.547422	-0.249536
ENSMUSG00000014956	1.94534	1.50938	0.0246059	0.162662	0.450717	-0.366071	1.40573	0.0282382	0.181391	0.462219	-0.419911
ENSMUSG00000037972	0.123896	0.0817545	0.02252	0.0198093	0.175608	-0.599762	0.0482952	0.00990873	5.86e-11	1.74e-07	-1.31174
ENSMUSG00000003038	1.12768	0.651822	0.0170298	0.000303235	0.0193707	-0.790804	1.01368	0.00940867	0.558291	0.763055	-0.10609
ENSMUSG00000066037	1.11314	0.982193	0.0151633	0.381873	0.661566	-0.180552	0.831032	0.0123894	0.0744715	0.337235	-0.373506
ENSMUSG00000036036	0.539391	0.784895	0.0165781	0.0121669	0.141472	0.541168	0.71871	0.0136111	0.0349069	0.257303	0.463102
ENSMUSG00000058600	0.508136	0.337369	0.0314989	0.0470346	0.259874	-0.590889	0.373331	0.0369807	0.272309	0.548873	-0.396557
ENSMUSG00000041530	0.483564	0.410527	0.0163181	0.271764	0.565697	-0.236228	0.484052	0.0166816	0.843695	0.92651	0.0486838
ENSMUSG00000056612	0.372266	0.284226	0.0226221	0.123622	0.397858	-0.389296	0.330644	0.00932997	0.502658	0.725983	-0.123664
ENSMUSG00000032340	0.247464	0.21651	0.0202371	0.423353	0.69176	-0.192783	0.800944	0.211049	0.0434982	0.280606	1.74351
ENSMUSG00000037907	0.134395	0.146146	0.0131535	0.535378	0.766589	0.120927	0.135642	0.0178159	0.796504	0.900342	0.061096
ENSMUSG00000017677	0.783782	0.507973	0.0337655	0.0418404	0.246121	-0.625702	0.8301	0.0566116	0.769443	0.885772	0.130516
ENSMUSG00000049470	1.37928	1.21846	0.0137529	0.363117	0.647226	-0.178857	0.977439	0.0145467	0.0473612	0.28991	-0.448759
ENSMUSG00000030257	0.899404	0.805993	0.015293	0.445888	0.708955	-0.158203	0.797173	0.0119181	0.534237	0.746109	-0.126736
ENSMUSG00000033392	1.82565	1.51656	0.0198584	0.256216	0.549903	-0.267606	1.5213	0.00229133	0.0192405	0.203832	-0.214491
ENSMUSG00000047085	0.134009	0.133417	0.012711	0.974212	0.989416	-0.00639143	0.272369	0.0972479	0.0675171	0.326931	1.07058
ENSMUSG00000018583	1.32514	0.906048	0.0161244	0.00993885	0.130185	-0.548484	0.83811	0.0185543	0.0163871	0.190159	-0.61322
ENSMUSG00000033763	0.446205	0.440035	0.0176421	0.929175	0.969347	-0.0200884	0.49481	0.022024	0.481537	0.710294	0.197382
ENSMUSG00000023169	0.370929	0.215065	0.012035	2.45e-05	0.00383755	-0.786372	0.456988	0.14237	0.62044	0.800576	0.349174
ENSMUSG00000026131	1.11389	1.44888	0.0141083	0.0564903	0.283415	0.379335	1.77427	0.0520456	0.0908152	0.361997	0.720812
ENSMUSG00000036377	0.828846	0.875033	0.0128986	0.680833	0.851007	0.0782328	0.65531	0.0107197	0.136174	0.416112	-0.291164
ENSMUSG00000050334	0.27812	0.237547	0.0197337	0.338444	0.626633	-0.227495	0.23731	0.0129093	0.399101	0.652002	-0.179913
ENSMUSG00000022865	0.300596	0.256487	0.0256277	0.396303	0.671777	-0.228942	0.440176	0.114283	0.344062	0.609433	0.598141
ENSMUSG00000026797	2.42278	2.0495	0.0189913	0.294683	0.587005	-0.241391	1.7121	0.0333705	0.18373	0.464632	-0.453812
ENSMUSG00000029840	2.03348	1.33216	0.0251114	0.021306	0.1804	-0.610188	1.02688	0.0814505	0.0785163	0.343856	-0.938776
ENSMUSG00000036606	0.151599	0.128308	0.0158761	0.264354	0.558563	-0.240647	0.613729	0.291948	0.0426141	0.277465	2.06612
ENSMUSG00000000826	0.593318	0.421663	0.014712	0.015768	0.156948	-0.492717	0.359341	0.00876977	0.000149956	0.0143232	-0.675048
ENSMUSG00000062591	2.21248	1.7825	0.016167	0.142659	0.425757	-0.311768	1.4397	0.0321523	0.088135	0.357718	-0.571816
ENSMUSG00000015094	0.102766	0.120404	0.0170085	0.301393	0.593966	0.228528	0.189015	0.0286009	0.00388101	0.097387	0.927547
ENSMUSG00000004897	0.417974	0.413363	0.0139889	0.93488	0.971706	-0.0160011	0.397003	0.0182334	0.918366	0.961613	-0.0274714
ENSMUSG00000027499	0.35064	0.248236	0.0253473	0.0627157	0.29611	-0.498279	0.187084	0.01908	0.00106749	0.0480127	-0.857767
ENSMUSG00000039001	0.925436	0.509481	0.0276279	0.00197887	0.0586772	-0.861105	0.616894	0.0551471	0.219691	0.498982	-0.53913
ENSMUSG00000021660	0.988145	0.787032	0.0246718	0.211895	0.507052	-0.3283	0.859439	0.0337533	0.657749	0.823214	-0.152798
ENSMUSG00000022353	1.18137	1.2428	0.0155126	0.725186	0.874024	0.0731343	1.00925	0.00959092	0.33171	0.598605	-0.179507
ENSMUSG00000052981	0.750888	0.624248	0.0232713	0.297133	0.589545	-0.266477	0.588026	0.0380367	0.40394	0.655212	-0.305136
ENSMUSG00000001416	2.99806	2.41288	0.0208095	0.193818	0.487209	-0.313272	2.3555	0.0368205	0.402705	0.654672	-0.299874
ENSMUSG00000005442	0.421059	0.470443	0.0124744	0.394919	0.670459	0.159999	0.420687	0.0162333	0.841974	0.925531	0.0460841
ENSMUSG00000078578	0.350584	0.312962	0.0256687	0.544475	0.772769	-0.163775	0.359152	0.0358232	0.808467	0.907442	0.0843223
ENSMUSG00000071337	0.340706	0.352292	0.0208738	0.840277	0.92837	0.0482442	0.506915	0.032227	0.0645924	0.322462	0.622423
ENSMUSG00000032536	0.509287	0.382157	0.0165439	0.0553781	0.281153	-0.414314	0.552583	0.046234	0.683472	0.838054	0.164936
ENSMUSG00000028184	0.305168	0.291362	0.0167955	0.761407	0.892287	-0.0667907	0.595601	0.146587	0.156608	0.436026	1.01458
ENSMUSG00000034902	0.556204	0.472128	0.015558	0.258942	0.553009	-0.236436	0.475084	0.0178312	0.471544	0.703177	-0.180533
ENSMUSG00000022312	1.06603	0.73143	0.0161805	0.0108243	0.134067	-0.543461	0.786713	0.051081	0.355157	0.618882	-0.390857
ENSMUSG00000034403	1.51561	1.42825	0.0132407	0.65711	0.839794	-0.0856514	1.17751	0.0291933	0.322682	0.590922	-0.316288
ENSMUSG00000032186	0.797365	0.753092	0.0249586	0.755934	0.888657	-0.0824141	0.62406	0.0246575	0.299241	0.572821	-0.304839
ENSMUSG00000097156	0.15413	0.167062	0.0264149	0.671415	0.846997	0.116231	0.405574	0.184154	0.0725785	0.3346	1.44577
ENSMUSG00000011179	0.594347	0.288608	0.0198072	1.09e-05	0.0023707	-1.04219	0.339736	0.0132633	0.000475887	0.0293563	-0.759417
ENSMUSG00000070493	0.0592783	0.0558029	0.0260343	0.764479	0.893305	-0.0871651	0.0456528	0.0271225	0.321106	0.589689	-0.327675
ENSMUSG00000070576	1.26433	1.05447	0.0155716	0.209903	0.504747	-0.26186	1.02524	0.0675199	0.599291	0.787575	-0.255195
ENSMUSG00000035033	2.98757	2.11876	0.0156228	0.0178094	0.167186	-0.495752	1.67674	0.0362138	0.0272091	0.234238	-0.785873
ENSMUSG00000028347	0.189611	0.228386	0.0130985	0.165445	0.455035	0.268436	0.508823	0.0876031	0.00807949	0.141838	1.47281
ENSMUSG00000066036	2.23647	1.65124	0.016305	0.0405832	0.242502	-0.437671	1.56442	0.00582307	0.00116516	0.0500005	-0.467858
ENSMUSG00000069171	0.771366	0.655082	0.0194093	0.312192	0.603581	-0.23574	0.623086	0.0329071	0.442203	0.681159	-0.261488
ENSMUSG00000030057	1.9474	1.65287	0.0221996	0.342143	0.629948	-0.236582	1.12679	0.0677007	0.126624	0.407337	-0.742631
ENSMUSG00000029467	0.31055	0.231773	0.0205926	0.0813933	0.331057	-0.422115	0.871553	0.255188	0.104699	0.380305	1.53766
ENSMUSG00000061911	1.74617	1.4325	0.0196485	0.223235	0.517894	-0.285653	1.37268	0.0124356	0.153257	0.433423	-0.298469
ENSMUSG00000031229	3.36403	3.20294	0.0201557	0.765525	0.893783	-0.0707935	2.39018	0.0239024	0.124211	0.405053	-0.444021
ENSMUSG00000025867	0.325923	0.235551	0.0223966	0.0629412	0.296625	-0.468492	0.168572	0.0189447	0.00054097	0.0321434	-0.904655
ENSMUSG00000030811	0.196311	0.260755	0.023444	0.112659	0.380419	0.409549	0.206274	0.034993	0.733318	0.866168	0.118187
ENSMUSG00000048078	0.369651	0.296295	0.0154514	0.128649	0.40728	-0.31913	0.697516	0.192423	0.23979	0.519939	0.963946
ENSMUSG00000027189	0.497279	0.451165	0.0163334	0.514667	0.753315	-0.140399	0.409179	0.0152107	0.318258	0.58702	-0.233448
ENSMUSG00000025613	4.59222	3.17662	0.0184491	0.019242	0.172593	-0.531698	3.11107	0.0295316	0.109773	0.386562	-0.513351
ENSMUSG00000015749	1.87308	1.56107	0.014499	0.192533	0.48595	-0.262879	1.67668	0.0382299	0.759752	0.879848	-0.111928
ENSMUSG00000042453	0.27271	0.209875	0.0154945	0.0734923	0.317588	-0.37784	1.33058	0.344375	0.0353961	0.258832	2.33493
ENSMUSG00000021218	2.05874	1.57011	0.0179552	0.0813859	0.331057	-0.390897	1.45911	0.0269226	0.144442	0.423696	-0.447821
ENSMUSG00000020361	3.37673	2.54971	0.0198926	0.0856749	0.337222	-0.405292	2.55129	0.017956	0.155338	0.43555	-0.356251
ENSMUSG00000022812	2.54858	1.57579	0.0228002	0.0060438	0.102924	-0.693621	1.31255	0.0335211	0.0079297	0.140717	-0.909732
ENSMUSG00000029922	0.880009	0.804206	0.0213326	0.59543	0.804017	-0.129954	0.738234	0.0414206	0.589347	0.781894	-0.206013
ENSMUSG00000021282	0.766149	0.659875	0.0200282	0.364469	0.648257	-0.215433	0.619137	0.0108887	0.19019	0.469852	-0.25863
ENSMUSG00000003352	0.283056	0.239324	0.017658	0.280547	0.573564	-0.242124	0.242823	0.0161252	0.468383	0.700799	-0.173449
ENSMUSG00000030451	2.01965	1.49732	0.0209452	0.0745055	0.319336	-0.431725	1.38951	0.0079061	0.0033211	0.0892626	-0.491751
ENSMUSG00000038740	0.541935	0.377279	0.015359	0.0122489	0.141472	-0.522488	0.331163	0.0119992	0.00140646	0.0561511	-0.663202
ENSMUSG00000024213	0.116545	0.0900607	0.0133099	0.0609441	0.291859	-0.371913	0.0827372	0.0200229	0.094945	0.367903	-0.445752
ENSMUSG00000019428	0.804362	0.690431	0.0140545	0.268148	0.561762	-0.220347	0.661901	0.0235857	0.418259	0.665721	-0.233762
ENSMUSG00000026918	0.826502	0.864721	0.011778	0.719195	0.870886	0.0652167	0.84538	0.0109567	0.678282	0.835529	0.0805085
ENSMUSG00000057236	3.62637	2.23901	0.0228925	0.00597923	0.102456	-0.695667	2.3664	0.029643	0.0771974	0.341082	-0.568567
ENSMUSG00000110631	0.179674	0.110292	0.0292492	0.0151128	0.155147	-0.704052	0.174107	0.0421139	0.999956	0.999981	0.00225497
ENSMUSG00000037935	0.583452	0.520303	0.015066	0.423946	0.692215	-0.165262	0.50992	0.0299096	0.653549	0.820446	-0.146605
ENSMUSG00000006998	1.65413	1.18149	0.0179765	0.0305911	0.210559	-0.485467	1.1351	0.0352298	0.157999	0.437857	-0.495571
ENSMUSG00000061904	1.53747	1.23785	0.0202227	0.188725	0.480999	-0.31272	1.24269	0.0145726	0.254104	0.533372	-0.258715
ENSMUSG00000026426	1.53934	1.09291	0.0210316	0.0417795	0.24584	-0.494136	1.05516	0.0129432	0.0199096	0.205184	-0.497532
ENSMUSG00000021957	2.55057	2.0283	0.0217952	0.180396	0.471872	-0.330545	1.92695	0.0190408	0.166759	0.447188	-0.356978
ENSMUSG00000061032	1.68343	1.74716	0.0124059	0.774078	0.897709	0.0536053	1.5926	0.0160122	0.893692	0.949651	-0.0321738
ENSMUSG00000090862	0.926599	0.46113	0.0451264	0.00464474	0.0920706	-1.00677	0.423732	0.176616	0.167777	0.447889	-1.08479
ENSMUSG00000020863	1.25494	1.33387	0.0139868	0.656742	0.839794	0.0880039	1.54957	0.00965442	0.0554091	0.308202	0.352928
ENSMUSG00000028161	1.29124	1.1679	0.0219449	0.559143	0.781953	-0.144848	0.926299	0.0417969	0.259278	0.537367	-0.431326
ENSMUSG00000022044	2.51259	2.05332	0.0172155	0.184328	0.475976	-0.291221	1.89028	0.0410356	0.338005	0.60321	-0.362612
ENSMUSG00000029447	4.32059	3.52354	0.0191357	0.203244	0.496283	-0.294205	3.17855	0.0337027	0.249169	0.529746	-0.39504
ENSMUSG00000020644	1.6654	1.61375	0.0282549	0.871905	0.940595	-0.0454515	1.36594	0.0230769	0.405243	0.655958	-0.236848
ENSMUSG00000031511	1.00542	0.897459	0.01679	0.450888	0.712265	-0.163881	0.9219	0.00864842	0.654987	0.821439	-0.0778641
ENSMUSG00000024426	1.30182	1.02536	0.0158695	0.102685	0.365472	-0.344407	0.888877	0.0627669	0.282564	0.557282	-0.503125
ENSMUSG00000059119	1.8397	1.38523	0.0151503	0.0471241	0.259952	-0.409341	1.41521	0.0214821	0.228834	0.508529	-0.33026
ENSMUSG00000064337	0.000135862	0.000192626	nan	nan	nan	0.503654	0.000222205	nan	nan	nan	0.693803
ENSMUSG00000005583	2.14899	1.97452	0.0357407	0.699074	0.861125	-0.122158	1.31815	0.0585405	0.146783	0.425963	-0.655955
ENSMUSG00000038664	1.95975	1.24606	0.0181078	0.00375656	0.0826309	-0.653294	1.33644	0.00471143	0.000107311	0.0112147	-0.504095
ENSMUSG00000001847	2.19466	1.37508	0.0218062	0.00634677	0.105519	-0.674483	1.47152	0.0281299	0.0915989	0.363355	-0.529345
ENSMUSG00000027223	0.608737	0.550275	0.0153405	0.483709	0.734314	-0.145667	0.4847	0.0172371	0.255964	0.534555	-0.281416
ENSMUSG00000061410	0.343408	0.351992	0.0191725	0.878556	0.943779	0.0356189	0.313647	0.022258	0.765297	0.883425	-0.0835478
ENSMUSG00000027940	0.86937	0.69565	0.0170091	0.141484	0.424332	-0.321607	0.833564	0.018457	0.964073	0.983278	-0.012259
ENSMUSG00000022995	0.733503	0.710588	0.0114102	0.800005	0.9103	-0.0457885	0.678247	0.00235969	0.505397	0.727717	-0.0645638
ENSMUSG00000026553	3.27103	2.18583	0.0215924	0.0179714	0.167946	-0.581563	1.94924	0.0260063	0.0204731	0.207132	-0.699012
ENSMUSG00000027012	3.91077	2.97318	0.0183169	0.0805742	0.330095	-0.395446	2.59501	0.0343822	0.116708	0.395894	-0.543365
ENSMUSG00000039108	1.40921	0.976391	0.0166378	0.0143296	0.15188	-0.529358	0.900853	0.031229	0.0706213	0.331744	-0.598143
ENSMUSG00000016346	0.0782781	0.0959169	0.0193725	0.221168	0.516769	0.293176	0.171556	0.175592	0.133359	0.413028	1.18139
ENSMUSG00000039100	0.349067	0.266945	0.0165947	0.075541	0.32138	-0.386958	0.933305	0.219688	0.0948918	0.367848	1.46789
ENSMUSG00000028078	1.14055	0.915723	0.0191334	0.171476	0.460757	-0.316744	1.00109	0.0157211	0.547574	0.755764	-0.140657
ENSMUSG00000022263	1.91933	1.70963	0.0167704	0.441411	0.705402	-0.166917	1.74801	0.00897917	0.623782	0.802586	-0.0871775
ENSMUSG00000025220	2.06589	1.68743	0.0209975	0.228341	0.522179	-0.291939	1.57155	0.0159411	0.143756	0.423064	-0.346082
ENSMUSG00000031391	0.402474	0.338135	0.0226018	0.321093	0.611029	-0.251294	0.789133	0.158043	0.170283	0.449959	1.01963
ENSMUSG00000034685	0.110671	0.102334	0.01647	0.610167	0.812844	-0.112985	0.253904	0.147555	0.0842129	0.351934	1.24591
ENSMUSG00000015709	1.02266	0.823581	0.0194408	0.181048	0.472255	-0.312343	0.694714	0.01877	0.0471742	0.289555	-0.510435
ENSMUSG00000032423	1.49446	1.08572	0.015062	0.0251018	0.194687	-0.460967	1.09139	0.023145	0.155083	0.43555	-0.405142
ENSMUSG00000022462	0.469027	0.365045	0.0177591	0.106851	0.37197	-0.361595	1.02392	0.16302	0.120289	0.400948	1.17385
ENSMUSG00000051853	1.62349	1.3213	0.0197203	0.205977	0.499556	-0.297144	0.907929	0.0449382	0.0461537	0.287405	-0.791062
ENSMUSG00000024873	0.102345	0.0933902	0.0165439	0.553379	0.778423	-0.1321	0.089973	0.0167318	0.559471	0.7637	-0.138151
ENSMUSG00000031865	1.67094	1.58003	0.0140325	0.684327	0.852821	-0.0807093	1.53581	0.00896621	0.679707	0.836207	-0.0739739
ENSMUSG00000032898	1.66096	1.24982	0.0167135	0.0580801	0.286782	-0.410292	1.11099	0.0362865	0.134827	0.414491	-0.532811
ENSMUSG00000022577	0.461908	0.420147	0.0231605	0.59297	0.802486	-0.13671	0.655221	0.0280739	0.0793034	0.344776	0.552225
ENSMUSG00000018501	1.20612	1.08191	0.0114896	0.383973	0.662925	-0.156786	1.04384	0.00503006	0.2321	0.512297	-0.160225
ENSMUSG00000021816	1.24754	0.988646	0.0230223	0.186583	0.478616	-0.335562	0.868175	0.0184087	0.062556	0.318875	-0.474163
ENSMUSG00000030662	2.18834	1.59552	0.0191027	0.0487391	0.264052	-0.455814	1.68265	0.0154282	0.15597	0.43555	-0.330301
ENSMUSG00000069227	1.31587	1.09664	0.0194249	0.259553	0.553625	-0.262929	0.951285	0.0468835	0.299718	0.572991	-0.420269
ENSMUSG00000028849	0.886941	0.909693	0.0155675	0.862228	0.93741	0.0365405	0.814989	0.0245453	0.798995	0.902029	-0.0751764
ENSMUSG00000046743	0.264644	0.229949	0.0138094	0.311411	0.602754	-0.202738	0.866092	0.246408	0.0594669	0.312914	1.75869
ENSMUSG00000063450	3.19013	3.05296	0.0188163	0.782667	0.901725	-0.0634085	2.51959	0.022654	0.298523	0.572149	-0.292381
ENSMUSG00000041841	0.493213	0.514507	0.0217762	0.803537	0.911591	0.0609819	0.572175	0.0285496	0.405532	0.656039	0.263881
ENSMUSG00000020923	1.62587	1.41662	0.0134617	0.306886	0.59828	-0.198752	1.57925	0.0100512	0.972978	0.987985	0.00570111
ENSMUSG00000038331	2.11772	1.79256	0.0209564	0.321081	0.611029	-0.240495	1.5286	0.0637634	0.37173	0.63234	-0.421104
ENSMUSG00000068740	0.150919	0.13687	0.0143269	0.491851	0.739381	-0.140964	0.45814	0.200674	0.0501064	0.29808	1.64936
ENSMUSG00000063146	0.860362	0.934299	0.0131	0.536109	0.767004	0.11894	0.787937	0.0244741	0.78837	0.895421	-0.0794225
ENSMUSG00000020460	0.679584	0.456574	0.0686008	0.189843	0.482308	-0.573802	0.416024	0.0917634	0.244517	0.524331	-0.658093
ENSMUSG00000028519	0.785248	0.555647	0.0164839	0.0208537	0.17909	-0.49898	0.569339	0.00586342	0.00433336	0.102649	-0.41544
ENSMUSG00000074102	0.286833	0.246855	0.0156104	0.305598	0.597516	-0.216544	0.239827	0.0445438	0.599668	0.787601	-0.21073
ENSMUSG00000026341	0.634176	0.499307	0.0142704	0.0862984	0.337586	-0.344954	0.430031	0.0167112	0.0356433	0.259421	-0.512635
ENSMUSG00000043384	2.19383	2.26945	0.0227376	0.845781	0.930964	0.0488949	1.75679	0.0330144	0.422715	0.668493	-0.272441
ENSMUSG00000001472	1.3879	1.10586	0.015138	0.112112	0.379899	-0.327732	1.13623	0.0196361	0.359661	0.622356	-0.240874
ENSMUSG00000038406	0.469856	0.459274	0.0115199	0.855189	0.934934	-0.0328643	0.451092	0.0110718	0.960286	0.981161	-0.0112808
ENSMUSG00000007739	3.65605	2.50632	0.018109	0.0155726	0.156307	-0.544712	2.31354	0.0384989	0.0951326	0.368139	-0.611747
ENSMUSG00000042105	0.307682	0.386828	0.0200779	0.164605	0.453192	0.33025	0.221378	0.0137474	0.0572482	0.310636	-0.426458
ENSMUSG00000022658	1.83958	1.2168	0.0166644	0.00583577	0.101354	-0.596279	1.2828	0.0135125	0.0301054	0.243158	-0.472923
ENSMUSG00000031386	1.54045	1.06749	0.0141814	0.00808734	0.118038	-0.529129	0.859466	0.0334083	0.0203434	0.206274	-0.794194
ENSMUSG00000023175	0.147945	0.144454	0.024871	0.903078	0.955954	-0.0344487	0.456677	0.14256	0.0184254	0.200174	1.67423
ENSMUSG00000028137	1.08959	0.551905	0.0234054	0.000132298	0.0113823	-0.9813	0.568311	0.0322773	0.00804089	0.1416	-0.892874
ENSMUSG00000057863	0.0375892	0.111023	0.0542155	8.1e-05	0.00818557	1.56247	0.0717638	0.0111679	5.33e-06	0.00145579	0.980252
ENSMUSG00000002748	2.04658	1.94978	0.0132931	0.718067	0.870313	-0.0699011	1.74137	0.0138799	0.403129	0.6549	-0.184936
ENSMUSG00000022108	0.677056	0.523242	0.020435	0.121424	0.394518	-0.371798	1.57617	0.112472	0.0436565	0.281423	1.26705
ENSMUSG00000032562	1.10792	0.79752	0.0167987	0.0290884	0.206542	-0.474266	0.922719	0.0129136	0.307942	0.579603	-0.217
ENSMUSG00000028426	1.30914	1.0685	0.0247694	0.265889	0.560269	-0.293036	1.08552	0.0421893	0.565094	0.767144	-0.221167
ENSMUSG00000031628	2.26373	1.93436	0.0141747	0.255348	0.549114	-0.226848	1.51359	0.0312812	0.107449	0.383523	-0.532446
ENSMUSG00000030654	0.327872	0.223719	0.0230878	0.0311956	0.213069	-0.551445	0.74669	0.171601	0.111145	0.388484	1.23588
ENSMUSG00000070544	3.48311	3.33345	0.0132851	0.742824	0.882035	-0.0633612	2.95863	0.034416	0.588923	0.781623	-0.187256
ENSMUSG00000029005	0.192009	0.226614	0.0154449	0.256304	0.550027	0.239065	0.468032	0.0965446	0.0222441	0.215545	1.33317
ENSMUSG00000034636	1.8536	1.36802	0.0261251	0.104946	0.368442	-0.438242	1.02111	0.0278919	0.00947903	0.152264	-0.811769
ENSMUSG00000032549	1.31377	0.90896	0.0248791	0.0440787	0.251435	-0.531423	0.677983	0.039799	0.0151625	0.184887	-0.907725
ENSMUSG00000036940	2.59852	1.97373	0.0164118	0.0642802	0.300043	-0.396761	2.11787	0.0182696	0.328119	0.595714	-0.247579
ENSMUSG00000050148	3.39203	2.78391	0.0157978	0.175163	0.465474	-0.285034	2.15368	0.0597739	0.18296	0.463558	-0.608016
ENSMUSG00000068039	3.20279	2.18142	0.0224403	0.0269961	0.201101	-0.55406	2.25113	0.0110675	0.0197666	0.205184	-0.460049
ENSMUSG00000042207	5.03155	3.54983	0.0218479	0.0416902	0.245519	-0.503253	3.04629	0.0323688	0.0441881	0.282616	-0.676683
ENSMUSG00000004891	2.20482	1.74455	0.0223696	0.176946	0.468008	-0.337809	1.9206	0.0182081	0.547933	0.755982	-0.151961
ENSMUSG00000020368	0.547561	0.602644	0.0209606	0.56717	0.787246	0.138289	1.67192	0.167486	0.0308621	0.244937	1.65929
ENSMUSG00000022314	2.17422	1.80309	0.0171574	0.218168	0.513046	-0.270028	1.57979	0.022706	0.143222	0.422459	-0.41281
ENSMUSG00000059263	2.88177	2.28819	0.0223036	0.182662	0.474212	-0.332748	2.2277	0.0162156	0.175656	0.456778	-0.32308
ENSMUSG00000036046	0.355936	0.262834	0.0228446	0.0855593	0.337125	-0.437467	0.288344	0.0166564	0.292262	0.566353	-0.256879
ENSMUSG00000035969	1.00347	0.897098	0.01555	0.438945	0.703561	-0.161665	0.627843	0.0913614	0.265414	0.542405	-0.629416
ENSMUSG00000020152	2.3052	1.68369	0.0205864	0.0590075	0.28851	-0.453266	1.60563	0.0300067	0.144158	0.423369	-0.473075
ENSMUSG00000031812	0.74559	0.580734	0.0266014	0.187149	0.478987	-0.360506	0.519272	0.0879173	0.393764	0.648059	-0.473115
ENSMUSG00000019843	1.38384	0.862225	0.0247981	0.0096428	0.128019	-0.68254	0.859915	0.0192759	0.0139998	0.180104	-0.639612
ENSMUSG00000032244	1.64264	1.0514	0.0183924	0.00460783	0.0915334	-0.643708	1.02121	0.0215865	0.020601	0.207953	-0.638191
ENSMUSG00000020571	0.287813	0.281253	0.0173607	0.885149	0.946308	-0.0332642	1.12248	0.210019	0.0198068	0.205184	2.01257
ENSMUSG00000032580	1.08534	1.27446	0.0124008	0.214639	0.509494	0.231742	1.18151	0.00714766	0.282454	0.557282	0.171109
ENSMUSG00000047187	1.10451	0.66556	0.0239842	0.00488967	0.094176	-0.730761	0.587251	0.00593737	4.28e-09	5.06e-06	-0.863449
ENSMUSG00000034120	0.419616	0.326923	0.0222653	0.15001	0.436344	-0.360118	0.292799	0.0319099	0.158328	0.437857	-0.473734
ENSMUSG00000024589	2.406	2.00374	0.0143015	0.187649	0.479564	-0.263943	1.92747	0.0163865	0.257358	0.53584	-0.271762
ENSMUSG00000085438	0.126348	0.105105	0.0175593	0.241663	0.535107	-0.265577	0.128064	0.0462286	0.872379	0.938916	0.0690727
ENSMUSG00000021488	2.20027	1.46905	0.0213219	0.0171014	0.163377	-0.582802	1.3852	0.0310004	0.060111	0.314387	-0.619324
ENSMUSG00000055302	0.347936	0.213293	0.0320006	0.0188638	0.172059	-0.705981	0.159808	0.0465801	0.00814784	0.142336	-1.07703
ENSMUSG00000054364	0.891047	0.671493	0.0200086	0.0850585	0.336357	-0.408129	0.535201	0.0451668	0.0839251	0.351934	-0.688668
ENSMUSG00000035530	0.467288	0.540881	0.0189429	0.360592	0.645151	0.210999	0.510106	0.0532895	0.680927	0.836969	0.176111
ENSMUSG00000018293	1.55471	1.19183	0.0172632	0.0813129	0.331019	-0.38347	1.25148	0.0285313	0.402592	0.654672	-0.264945
ENSMUSG00000027002	2.1996	1.54853	0.022186	0.0422379	0.247317	-0.506339	1.40284	0.0172925	0.0148788	0.18344	-0.60025
ENSMUSG00000025422	0.231742	0.242966	0.0181262	0.765857	0.893783	0.0682346	0.200856	0.0529497	0.717395	0.857572	-0.159041
ENSMUSG00000063358	2.49032	1.66499	0.0208537	0.0162495	0.159612	-0.580822	1.34672	0.0486522	0.0417756	0.275502	-0.839784
ENSMUSG00000020250	2.02838	1.36487	0.0176198	0.0101443	0.131403	-0.571568	1.23759	0.0374595	0.0659055	0.323431	-0.665727
ENSMUSG00000026219	2.06727	1.76503	0.0170142	0.296677	0.589091	-0.22804	1.60319	0.0150384	0.166271	0.446623	-0.318364
ENSMUSG00000054717	0.232722	0.265579	0.0217264	0.440888	0.705013	0.190532	0.278835	0.0692982	0.526829	0.742063	0.309845
ENSMUSG00000020594	1.49528	1.16272	0.0216635	0.140959	0.423674	-0.362909	0.983618	0.0238457	0.0544856	0.306601	-0.556361
ENSMUSG00000031839	1.5764	1.29369	0.0234207	0.265331	0.559613	-0.285143	1.16301	0.0670521	0.419093	0.666319	-0.390996
ENSMUSG00000024639	2.18334	1.57586	0.0200407	0.0470937	0.259952	-0.470391	1.11317	0.0349479	0.00825876	0.143286	-0.924724
ENSMUSG00000024921	2.87863	2.65105	0.0181798	0.598493	0.806028	-0.118815	2.27036	0.015255	0.203692	0.483904	-0.294163
ENSMUSG00000035770	1.22627	0.925858	0.0148575	0.0475091	0.260797	-0.405408	0.909089	0.0132776	0.0760424	0.33961	-0.384567
ENSMUSG00000048758	0.0820842	0.120501	0.0304874	0.0603778	0.290582	0.553866	0.127056	0.0706781	0.170632	0.450707	0.67984
ENSMUSG00000031134	1.02754	0.693159	0.0175632	0.0107115	0.133826	-0.56794	0.797728	0.0201377	0.231473	0.511424	-0.318404
ENSMUSG00000001016	2.85677	2.2728	0.0132256	0.0867404	0.338157	-0.329909	1.98482	0.0707639	0.335589	0.601076	-0.478125
ENSMUSG00000047036	0.971708	0.818351	0.0214334	0.312592	0.60397	-0.247802	0.686138	0.00906792	0.0116198	0.166992	-0.453634
ENSMUSG00000034832	0.473096	0.416181	0.0146058	0.364167	0.648045	-0.184922	0.411442	0.0117553	0.450975	0.686939	-0.15424
ENSMUSG00000060636	0.27121	0.159692	0.0199981	0.00141636	0.0488823	-0.764117	0.174093	0.0633241	0.212296	0.492092	-0.592424
ENSMUSG00000015120	0.294927	0.221303	0.0167822	0.0592991	0.288966	-0.414332	0.223445	0.0247396	0.239038	0.519161	-0.351736
ENSMUSG00000020257	1.76133	1.05617	0.0168751	0.000706245	0.0326079	-0.737827	0.978207	0.0280702	0.0107706	0.163407	-0.800733
ENSMUSG00000018547	0.897773	0.641512	0.0189815	0.035939	0.228483	-0.484875	0.601842	0.0302887	0.105175	0.380831	-0.529245
ENSMUSG00000059995	0.257622	0.183426	0.0131719	0.012096	0.141249	-0.49006	0.232356	0.0139566	0.641972	0.813558	-0.101193
ENSMUSG00000026933	0.758546	0.643955	0.0149642	0.250712	0.543847	-0.236276	0.625313	0.0203043	0.390121	0.646206	-0.231016
ENSMUSG00000008475	1.12218	0.714391	0.0191171	0.00496549	0.0948314	-0.65152	0.596748	0.042417	0.0253068	0.226858	-0.863761
ENSMUSG00000043962	0.591409	0.451177	0.012229	0.0366491	0.231029	-0.390464	0.428633	0.0206983	0.125207	0.40575	-0.416134
ENSMUSG00000038143	0.639562	0.432107	0.0182718	0.0128168	0.143322	-0.565694	0.376724	0.0105422	0.000230581	0.0186387	-0.716563
ENSMUSG00000015937	0.950825	0.697535	0.015135	0.0306267	0.210649	-0.446914	0.73406	0.00680265	0.0379348	0.265858	-0.325617
ENSMUSG00000025980	1.17024	0.815108	0.0268825	0.057363	0.285331	-0.521741	0.846962	0.0166915	0.0851488	0.353523	-0.418298
ENSMUSG00000066306	1.70847	1.69126	0.0162903	0.945964	0.976813	-0.0146068	1.5549	0.013312	0.684824	0.838785	-0.0883484
ENSMUSG00000045482	1.87823	1.46235	0.014871	0.0772777	0.324433	-0.361085	1.28304	0.00577135	0.000484831	0.0297017	-0.501983
ENSMUSG00000036591	1.08915	1.22603	0.0108175	0.328066	0.6175	0.170787	1.16603	0.00249716	0.131017	0.411413	0.146813
ENSMUSG00000064302	3.19899	2.40398	0.0171455	0.0600457	0.290014	-0.412194	2.00015	0.0136559	0.00405803	0.0990453	-0.629726
ENSMUSG00000002028	1.23943	1.11399	0.016818	0.479712	0.731892	-0.15394	0.806792	0.0132979	0.00840951	0.144771	-0.571434
ENSMUSG00000028760	1.20662	1.15739	0.0127244	0.751533	0.886788	-0.0600921	1.06601	0.00909733	0.470708	0.702503	-0.130341
ENSMUSG00000037487	2.28551	1.64273	0.0140802	0.0166913	0.161692	-0.476419	1.62057	0.00524032	0.00107545	0.0482036	-0.447774
ENSMUSG00000023353	0.77333	0.828098	0.0186611	0.666104	0.844423	0.0987177	0.72489	0.0441351	0.906982	0.956945	-0.0466699
ENSMUSG00000034958	0.638385	0.51451	0.0153907	0.136172	0.417787	-0.311228	0.452895	0.0119178	0.0307011	0.244937	-0.447549
ENSMUSG00000035901	0.437448	0.388058	0.00990742	0.305693	0.597516	-0.172841	0.475248	0.0138511	0.456348	0.690997	0.167627
ENSMUSG00000067288	0.236452	0.233404	0.0140851	0.928872	0.969347	-0.0187189	0.204149	0.0832469	0.765333	0.883425	-0.164082
ENSMUSG00000061751	1.47855	1.55684	0.0170922	0.733139	0.877617	0.0744412	1.34777	0.00407051	0.477713	0.707668	-0.0855995
ENSMUSG00000015932	1.6223	1.59505	0.0232973	0.924358	0.967675	-0.0244388	1.5146	0.0339832	0.885572	0.945382	-0.0500761
ENSMUSG00000068036	2.15957	1.99334	0.0171554	0.598467	0.806028	-0.115557	1.76501	0.00797094	0.148646	0.427945	-0.243069
ENSMUSG00000058013	1.30728	0.930761	0.0158359	0.0203263	0.177521	-0.490089	1.03036	0.012623	0.162571	0.442683	-0.295183
ENSMUSG00000044288	0.400017	0.237223	0.0294675	0.00922668	0.125259	-0.753817	0.464484	0.119597	0.683904	0.838352	0.263672
ENSMUSG00000020894	0.52184	0.546725	0.0179157	0.763552	0.892948	0.0672081	0.464481	0.0140817	0.59246	0.783625	-0.120287
ENSMUSG00000055436	1.4131	1.49755	0.00989806	0.61618	0.817061	0.0837389	1.38152	0.0152214	0.943531	0.973763	0.0157606
ENSMUSG00000034593	2.90323	2.2422	0.0196108	0.111633	0.379272	-0.372744	1.81799	0.0164506	0.00909883	0.150815	-0.62704
ENSMUSG00000031246	0.892193	0.731135	0.0187462	0.211604	0.506933	-0.287217	0.588214	0.0262623	0.06936	0.329127	-0.552519
ENSMUSG00000027692	2.53502	2.13398	0.0165299	0.248888	0.542376	-0.248449	1.95047	0.00865922	0.0593956	0.312914	-0.329973
ENSMUSG00000025162	1.23391	0.769881	0.0133232	0.000453642	0.0245982	-0.680532	0.672042	0.0121907	6.91e-05	0.00871013	-0.829395
ENSMUSG00000027162	1.24544	1.00496	0.0163662	0.149223	0.435189	-0.30952	0.794044	0.0346495	0.084704	0.352489	-0.601101
ENSMUSG00000071054	1.83167	2.11957	0.0126909	0.264498	0.558696	0.21061	1.81982	0.020323	0.884024	0.944809	0.0384065
ENSMUSG00000041362	1.28667	1.44344	0.0256257	0.53486	0.7662	0.165867	1.29296	0.0198271	0.829139	0.918131	0.0563509
ENSMUSG00000033326	2.54304	1.90599	0.0146667	0.0403319	0.241834	-0.416014	1.78021	0.0159014	0.0482544	0.292668	-0.466978
ENSMUSG00000022199	0.113568	0.117175	0.0137238	0.828376	0.9224	0.0451112	0.262877	0.139321	0.0726793	0.3346	1.25868
ENSMUSG00000057706	0.929356	0.751171	0.0225968	0.222384	0.517529	-0.30709	0.634239	0.0335459	0.141144	0.420872	-0.504892
ENSMUSG00000018567	1.97228	1.26548	0.021262	0.00873839	0.122744	-0.640185	1.11854	0.0589153	0.0893985	0.360099	-0.770895
ENSMUSG00000002006	0.540793	0.527766	0.0158999	0.868805	0.939468	-0.0351795	0.571104	0.0146764	0.578857	0.775973	0.126173
ENSMUSG00000032076	0.238623	0.247893	0.0160338	0.793973	0.907196	0.0549823	0.65292	0.159905	0.0456765	0.286326	1.50014
ENSMUSG00000081895	4.99e-05	7.45e-05	nan	nan	nan	0.57736	0.000655385	nan	nan	nan	3.77467
ENSMUSG00000020668	1.08196	0.828742	0.0147599	0.0594136	0.289068	-0.384656	0.887551	0.0128931	0.263158	0.540073	-0.238598
ENSMUSG00000019961	1.88898	1.59731	0.0117662	0.183849	0.475571	-0.241966	1.42053	0.0205207	0.17551	0.456531	-0.363618
ENSMUSG00000024735	2.46202	1.81681	0.0190069	0.0574194	0.285459	-0.43844	1.50467	0.0437541	0.0900336	0.360906	-0.662859
ENSMUSG00000033307	0.228562	0.323401	0.0137814	0.0117961	0.139809	0.500736	0.270566	0.0993383	0.617106	0.79825	0.292273
ENSMUSG00000040649	1.41969	0.897257	0.0214324	0.00694762	0.109732	-0.661986	0.882739	0.0139606	0.00409797	0.0995958	-0.638299
ENSMUSG00000039844	0.522156	0.520802	0.0154219	0.985938	0.994469	-0.00374495	0.518439	0.0139187	0.869616	0.93745	0.0366479
ENSMUSG00000017421	1.38762	1.35232	0.0125634	0.844254	0.930285	-0.0371788	1.2349	0.0530791	0.781414	0.891396	-0.119732
ENSMUSG00000031398	0.096974	0.138523	0.0171879	0.0216775	0.182222	0.51446	0.362882	0.187808	0.0169071	0.192053	1.95284
ENSMUSG00000041540	1.07637	1.00783	0.0163451	0.65938	0.840826	-0.0949228	0.889913	0.0213772	0.408709	0.658665	-0.22677
ENSMUSG00000020671	1.22506	0.951559	0.0184217	0.109328	0.37606	-0.364493	0.984214	0.0154708	0.253175	0.53284	-0.267501
ENSMUSG00000021670	0.44915	0.316542	0.0217959	0.0424799	0.24755	-0.504801	1.2034	0.250815	0.117402	0.397062	1.47029
ENSMUSG00000020149	1.27651	1.07655	0.0189533	0.2869	0.580241	-0.245794	1.27352	0.0204956	0.861363	0.934247	0.0462135
ENSMUSG00000024068	0.826002	0.646419	0.0194916	0.1315	0.411486	-0.353675	0.7086	0.0103839	0.371017	0.631974	-0.173205
ENSMUSG00000052915	0.140614	0.139404	0.0119252	0.945694	0.976813	-0.0124675	0.164367	0.00819874	0.1336	0.413094	0.272788
ENSMUSG00000033295	0.145032	0.121603	0.0129869	0.197731	0.491049	-0.254189	0.434083	0.258993	0.0883364	0.35798	1.62967
ENSMUSG00000005683	3.48858	2.23563	0.0240638	0.0133525	0.146406	-0.641961	2.19763	0.045804	0.121362	0.402337	-0.619489
ENSMUSG00000020267	1.41341	0.975546	0.0192972	0.0215865	0.18183	-0.534899	0.841336	0.0136587	0.00146504	0.0579686	-0.700686
ENSMUSG00000024968	0.6374	0.553814	0.0176958	0.36459	0.648297	-0.202798	0.63546	0.0204894	0.871636	0.938457	0.0425982
ENSMUSG00000026864	0.393643	0.441798	0.0227099	0.508681	0.750014	0.166496	1.42903	0.170094	0.0139107	0.179867	1.91002
ENSMUSG00000024188	0.567234	0.446263	0.0136636	0.079306	0.327898	-0.346049	0.453933	0.0229876	0.340463	0.605307	-0.273551
ENSMUSG00000035478	0.714785	0.554595	0.0201937	0.124834	0.400672	-0.366073	0.754108	0.0113208	0.53836	0.749098	0.124141
ENSMUSG00000054256	0.469082	0.368813	0.0197872	0.142764	0.425757	-0.34695	0.500839	0.0124471	0.503225	0.726143	0.141823
ENSMUSG00000028906	1.06819	0.945476	0.0138878	0.374284	0.655871	-0.176057	1.04346	0.00437168	0.909616	0.9586	0.013825
ENSMUSG00000043909	3.42667	2.62626	0.0161484	0.0712397	0.313752	-0.383799	2.27251	0.0201228	0.040259	0.272993	-0.544687
ENSMUSG00000024163	1.28242	1.15541	0.0156718	0.473855	0.727246	-0.150465	1.11855	0.00992352	0.427599	0.670928	-0.149535
ENSMUSG00000058446	0.160839	0.125971	0.0211911	0.156917	0.444274	-0.352529	0.160181	0.00693094	0.828319	0.917637	0.042358
ENSMUSG00000031827	2.1697	1.48923	0.0189724	0.0185285	0.170673	-0.54293	1.34562	0.0334364	0.0601417	0.314387	-0.643168
ENSMUSG00000043067	0.201221	0.180215	0.0183736	0.492728	0.739752	-0.159069	0.459189	0.162274	0.101109	0.376334	1.23763
ENSMUSG00000006373	0.371782	0.480036	0.0146072	0.0704738	0.312555	0.368685	0.86339	0.054839	0.00408042	0.0994414	1.26239
ENSMUSG00000024736	0.14996	0.0916601	0.0197828	0.00318503	0.0754905	-0.71021	0.281437	0.212691	0.268643	0.545515	0.955994
ENSMUSG00000005034	2.54946	1.73106	0.0239186	0.0308557	0.211602	-0.558537	1.17009	0.0590587	0.0179532	0.197916	-1.07682
ENSMUSG00000031708	0.383948	0.328737	0.013546	0.253803	0.547746	-0.223978	0.439542	0.0655612	0.614633	0.796645	0.242677
ENSMUSG00000069919	1.01621	0.79542	0.0515723	0.351252	0.637096	-0.353406	0.799765	0.109796	0.628402	0.805264	-0.299567
ENSMUSG00000032637	1.24494	0.939828	0.0121981	0.0289302	0.206361	-0.405602	0.875668	0.0285564	0.146508	0.42576	-0.459969
ENSMUSG00000039361	1.52456	1.14577	0.0196971	0.0798214	0.328954	-0.41208	1.22833	0.0229631	0.355214	0.618882	-0.262794
ENSMUSG00000029623	1.39745	1.13355	0.018105	0.180507	0.471899	-0.301954	1.41319	0.0127021	0.766149	0.883729	0.0634103
ENSMUSG00000052852	0.152279	0.168336	0.0154542	0.49005	0.7386	0.144618	0.241613	0.0881689	0.200221	0.481091	0.714928
ENSMUSG00000037032	1.8699	1.33355	0.024362	0.0617591	0.293726	-0.487689	1.11964	0.0626816	0.138516	0.418671	-0.693387
ENSMUSG00000041879	1.74163	1.38914	0.0190727	0.158357	0.445941	-0.326244	1.34748	0.0216392	0.242558	0.523034	-0.322301
ENSMUSG00000029765	0.329491	0.257128	0.0132995	0.0688556	0.309485	-0.35775	0.534415	0.19181	0.361541	0.624576	0.746777
ENSMUSG00000079641	0.238729	0.223837	0.0418187	0.789483	0.905088	-0.092926	0.293388	0.0771771	0.501598	0.725156	0.347282
ENSMUSG00000026496	2.63109	2.08212	0.0125492	0.0723884	0.316023	-0.337605	1.99773	0.0206061	0.193251	0.473232	-0.34972
ENSMUSG00000053646	0.0763585	0.0771399	0.0180198	0.943971	0.975848	0.0146889	0.230333	0.187047	0.0438816	0.282055	1.64101
ENSMUSG00000030738	4.07012	3.26881	0.0164461	0.14058	0.423661	-0.316307	3.13076	0.0318009	0.321594	0.589941	-0.330244
ENSMUSG00000020290	1.77642	1.3211	0.0294182	0.136454	0.417877	-0.427234	1.50735	0.0297412	0.560496	0.764147	-0.188022
ENSMUSG00000031691	1.60463	1.0961	0.0215398	0.0253061	0.195378	-0.549868	0.939594	0.0417656	0.0580503	0.310985	-0.725207
ENSMUSG00000031442	1.07114	0.976081	0.0170785	0.5412	0.770434	-0.134068	1.11916	0.00898756	0.535411	0.747044	0.111459
ENSMUSG00000019124	2.28707	1.45306	0.0191153	0.00473275	0.0928285	-0.654402	1.31129	0.0237689	0.00891443	0.150512	-0.755443
ENSMUSG00000028796	0.422242	0.363876	0.0149051	0.298366	0.590997	-0.214623	0.359273	0.0246742	0.534612	0.746416	-0.185751
ENSMUSG00000022477	1.73932	1.27122	0.0197678	0.0547382	0.280155	-0.452315	1.2311	0.0169946	0.0654497	0.322815	-0.450912
ENSMUSG00000090733	0.13904	0.104832	0.0265194	0.142289	0.425169	-0.407424	0.0992418	0.0435444	0.27684	0.552106	-0.437971
ENSMUSG00000106847	1.10765	0.512814	0.0260536	4.21e-05	0.00557437	-1.11099	0.465076	0.0376616	0.000954262	0.0456966	-1.20513
ENSMUSG00000021156	0.964391	0.91727	0.0139881	0.716961	0.869729	-0.0722718	0.902634	0.00493498	0.720117	0.859302	-0.0475266
ENSMUSG00000063063	2.68023	2.40562	0.0174067	0.480248	0.73233	-0.155951	1.9043	0.0275664	0.151365	0.431345	-0.445545
ENSMUSG00000040596	0.348222	0.268126	0.0128699	0.0505857	0.268137	-0.377095	0.23313	0.003402	7.4e-06	0.00189174	-0.53067
ENSMUSG00000002741	0.762807	0.498441	0.0191164	0.00827218	0.119104	-0.613895	0.48825	0.0133511	0.00649991	0.127458	-0.595828
ENSMUSG00000030084	0.114617	0.0980435	0.0184665	0.33912	0.627139	-0.225332	0.363655	0.254945	0.0711626	0.332588	1.71408
ENSMUSG00000032594	0.377583	0.285814	0.0240501	0.123693	0.398005	-0.401717	0.231636	0.054829	0.135781	0.4158	-0.657568
ENSMUSG00000022403	2.5342	2.02846	0.0162263	0.132224	0.411873	-0.321147	1.93078	0.0237832	0.23301	0.513032	-0.344279
ENSMUSG00000055531	1.82889	1.45568	0.0187033	0.150719	0.436915	-0.329279	1.41056	0.0074681	0.0450906	0.28494	-0.32679
ENSMUSG00000025410	1.89657	1.73577	0.0193932	0.583669	0.797396	-0.12782	1.70125	0.0287035	0.731858	0.865197	-0.10898
ENSMUSG00000068735	0.420309	0.338371	0.0175565	0.161791	0.449692	-0.312842	0.310959	0.0159385	0.103093	0.378342	-0.386701
ENSMUSG00000022619	1.13284	0.979356	0.0211091	0.388043	0.665884	-0.210034	0.856159	0.0467631	0.377911	0.63697	-0.357037
ENSMUSG00000031028	0.273441	0.333882	0.0157514	0.173884	0.463653	0.288109	0.254982	0.0193758	0.831237	0.919486	-0.0524223
ENSMUSG00000032481	2.35464	1.87919	0.0116335	0.0723873	0.316023	-0.325396	2.10878	0.00707293	0.484887	0.712921	-0.111195
ENSMUSG00000009739	0.166413	0.160547	0.0147873	0.804462	0.911809	-0.0517691	0.204956	0.040546	0.362341	0.625107	0.348517
ENSMUSG00000029169	3.12086	2.20816	0.0176422	0.0248584	0.193121	-0.499102	2.11213	0.0161528	0.0306089	0.244725	-0.514969
ENSMUSG00000027593	1.31103	1.03198	0.0195631	0.140858	0.423661	-0.345286	1.06325	0.0317643	0.447997	0.684974	-0.253551
ENSMUSG00000022858	1.24887	0.708164	0.0141854	4.42e-05	0.00572638	-0.818468	0.792043	0.00841933	0.000450045	0.0287608	-0.609618
ENSMUSG00000028788	0.553879	0.234646	0.0213072	5.12e-07	0.000217033	-1.23909	0.293619	0.0132358	6.74e-05	0.00861332	-0.86789
ENSMUSG00000041911	0.237643	0.288189	0.0370837	0.390308	0.667011	0.278219	0.167537	0.0507312	0.280821	0.555574	-0.458823
ENSMUSG00000024083	3.6743	2.9634	0.0185963	0.173926	0.463653	-0.310213	2.45901	0.0345227	0.125898	0.406672	-0.531508
ENSMUSG00000027248	0.317415	0.328671	0.0214985	0.835058	0.925345	0.0502735	1.227	0.208378	0.0201116	0.205307	1.99967
ENSMUSG00000004455	0.200107	0.162994	0.031754	0.327381	0.616725	-0.295955	0.271425	0.0294504	0.131623	0.411667	0.489359
ENSMUSG00000000563	0.854878	0.747877	0.0239532	0.457964	0.716831	-0.192917	0.735401	0.0215635	0.542859	0.752238	-0.168838
ENSMUSG00000040549	4.87473	3.71453	0.0194422	0.0927826	0.348786	-0.392143	2.91345	0.0417055	0.0688865	0.328186	-0.694237
ENSMUSG00000068739	2.00453	1.80635	0.0123321	0.419814	0.688549	-0.150184	1.69577	0.0235152	0.500244	0.723949	-0.193798
ENSMUSG00000062397	0.152195	0.121168	0.01472	0.115844	0.385794	-0.328915	0.0675081	0.0188362	3.4e-05	0.0058047	-1.12526
ENSMUSG00000025571	0.689811	0.531466	0.0120019	0.041874	0.246163	-0.376223	0.624706	0.00469846	0.463899	0.697438	-0.0952376
ENSMUSG00000000631	1.38935	1.36737	0.0125999	0.902942	0.955954	-0.0230084	1.47518	0.00888258	0.451286	0.687022	0.134318
ENSMUSG00000059923	0.437306	0.345809	0.018653	0.141816	0.424607	-0.338667	0.340391	0.0109724	0.119179	0.399724	-0.313336
ENSMUSG00000024268	1.28477	1.18325	0.0220531	0.633085	0.826378	-0.118755	0.844276	0.0337671	0.104741	0.380305	-0.55865
ENSMUSG00000023456	1.19647	0.857752	0.0229696	0.0587021	0.287668	-0.480148	0.937502	0.024055	0.296735	0.570789	-0.304002
ENSMUSG00000029775	0.659744	0.531824	0.0173776	0.160927	0.448328	-0.310956	0.403957	0.0125238	0.0019452	0.0676919	-0.659684
ENSMUSG00000028478	1.53653	1.37907	0.0144721	0.438927	0.703561	-0.155982	1.24471	0.0233918	0.37062	0.631851	-0.256859
ENSMUSG00000024359	2.07899	1.68495	0.0218881	0.220848	0.516419	-0.303171	1.73849	0.0175204	0.398871	0.651857	-0.209669
ENSMUSG00000001441	2.06159	1.42729	0.0191344	0.0220866	0.18294	-0.53048	1.53166	0.00979437	0.0416517	0.275502	-0.379853
ENSMUSG00000021614	0.330269	0.41476	0.0175356	0.140626	0.423661	0.328634	1.42386	0.232665	0.0177973	0.196964	2.15778
ENSMUSG00000021819	1.20602	0.842539	0.0152007	0.0124144	0.141937	-0.517436	0.777203	0.0319398	0.0799008	0.345729	-0.586814
ENSMUSG00000016319	0.207701	0.180915	0.0277479	0.48158	0.733273	-0.199193	0.191186	0.0660399	0.887989	0.946656	-0.070914
ENSMUSG00000055013	0.726406	0.754736	0.014665	0.785981	0.903099	0.0551965	0.59749	0.0203	0.380397	0.638886	-0.23502
ENSMUSG00000079477	0.861619	0.579201	0.0185346	0.012297	0.141518	-0.572987	0.481219	0.024466	0.00714663	0.133369	-0.792343
ENSMUSG00000016933	1.01342	1.07436	0.0173427	0.702049	0.862499	0.0842336	0.898168	0.00938108	0.494542	0.72039	-0.12611
ENSMUSG00000026833	0.312554	0.336169	0.0215584	0.668161	0.84548	0.105082	0.778849	0.13431	0.0471043	0.289555	1.36495
ENSMUSG00000003810	0.650453	0.735281	0.0110356	0.317488	0.607395	0.176852	0.737664	0.00956009	0.218003	0.497122	0.229768
ENSMUSG00000037989	1.1297	1.01215	0.0156415	0.450477	0.711933	-0.158523	0.942687	0.00562514	0.135072	0.414697	-0.213611
ENSMUSG00000045039	0.0721858	0.0755553	0.0162049	0.766017	0.893783	0.0658178	0.173708	0.154919	0.0759412	0.339583	1.31538
ENSMUSG00000027067	2.31144	1.94412	0.0136875	0.203166	0.496266	-0.249672	1.81995	0.022949	0.294728	0.568899	-0.297326
ENSMUSG00000008489	1.83711	1.49228	0.0258655	0.265238	0.559543	-0.299924	1.30538	0.0239475	0.125159	0.40575	-0.444587
ENSMUSG00000003378	0.101362	0.12953	0.0122612	0.0658009	0.303155	0.353767	0.211479	0.0688078	0.0251313	0.226641	1.10979
ENSMUSG00000026585	3.14513	2.54831	0.0207439	0.207678	0.501985	-0.303579	2.16718	0.0381025	0.180306	0.460578	-0.488812
ENSMUSG00000022240	1.61541	1.52316	0.0143378	0.672833	0.847946	-0.0848259	1.37523	0.028289	0.55803	0.762848	-0.184598
ENSMUSG00000040725	1.29309	0.9862	0.0159421	0.065106	0.301795	-0.390868	1.08966	0.00836527	0.248652	0.529371	-0.19972
ENSMUSG00000022710	1.18226	0.966784	0.0157599	0.16858	0.458118	-0.290285	1.14393	0.0123547	0.993064	0.996373	0.00076235
ENSMUSG00000062078	1.24743	1.16607	0.0132266	0.614809	0.816056	-0.0972984	1.26652	0.00909817	0.69773	0.845904	0.069776
ENSMUSG00000028399	0.297445	0.425418	0.0253758	0.0542758	0.278977	0.516261	0.669905	0.150393	0.092586	0.365177	1.22205
ENSMUSG00000006575	0.344293	0.336702	0.0138789	0.874765	0.941981	-0.0321641	0.572249	0.0472483	0.0555896	0.308569	0.781332
ENSMUSG00000074781	0.116103	0.141494	0.0387053	0.385787	0.664266	0.285338	0.194334	0.0518853	0.0634077	0.320393	0.793249
ENSMUSG00000017119	1.59533	1.41627	0.0146624	0.398199	0.672865	-0.171755	1.21812	0.0148105	0.135989	0.415976	-0.341145
ENSMUSG00000025104	1.01439	0.970517	0.0146636	0.7544	0.888036	-0.0637915	0.771604	0.0358312	0.329449	0.596635	-0.346239
ENSMUSG00000021559	1.2119	1.00012	0.0178585	0.216359	0.511112	-0.277101	1.00553	0.00415202	0.072631	0.3346	-0.221342
ENSMUSG00000021743	0.520121	0.290114	0.0229092	0.000960201	0.037866	-0.842229	0.403523	0.0275629	0.309787	0.580198	-0.318815
ENSMUSG00000020340	2.25802	1.688	0.0184802	0.06527	0.302065	-0.419746	1.32468	0.0242959	0.0134881	0.178346	-0.721792
ENSMUSG00000036622	0.174019	0.183487	0.0175013	0.733057	0.877617	0.0764267	0.303068	0.0578646	0.0611459	0.316526	0.847939
ENSMUSG00000017639	0.520329	0.546575	0.0225094	0.7769	0.898866	0.0709965	0.533096	0.0256514	0.788095	0.895273	0.0816857
ENSMUSG00000026374	2.15011	1.32095	0.022635	0.00529401	0.0973889	-0.702829	1.19911	0.0362312	0.0258439	0.228326	-0.794395
ENSMUSG00000029068	0.360995	0.360814	0.0189175	0.997907	0.999217	-0.000720769	0.526713	0.0214406	0.0319245	0.248092	0.593633
ENSMUSG00000044783	0.445787	0.551953	0.020562	0.200023	0.493002	0.308191	0.546719	0.0192437	0.188828	0.468501	0.343102
ENSMUSG00000019179	2.26131	1.83535	0.019537	0.19819	0.491471	-0.301106	1.62952	0.0499632	0.30871	0.58005	-0.425231
ENSMUSG00000028676	0.866732	0.585899	0.0204325	0.0186866	0.171612	-0.564934	0.595689	0.0190872	0.0580791	0.310985	-0.493098
ENSMUSG00000009073	0.46343	0.402889	0.0176806	0.369279	0.651761	-0.201968	0.446066	0.0173969	0.970214	0.986813	-0.006742
ENSMUSG00000005338	0.170497	0.175039	0.0236077	0.878233	0.943779	0.0379269	0.318209	0.109387	0.126631	0.407337	0.948399
ENSMUSG00000043940	1.331	1.0886	0.0168315	0.182987	0.474525	-0.29004	0.923939	0.00501659	0.000397951	0.0267796	-0.478796
ENSMUSG00000037608	2.17607	2.0538	0.0130789	0.664075	0.843398	-0.0834297	1.86384	0.0209406	0.518793	0.736878	-0.175044
ENSMUSG00000022336	1.13704	0.791895	0.017719	0.0195806	0.174337	-0.521897	0.838642	0.0297434	0.226713	0.506431	-0.391065
ENSMUSG00000030209	0.475064	0.37623	0.0243609	0.200449	0.493475	-0.336505	0.474644	0.116022	0.94079	0.9722	0.0483017
ENSMUSG00000032324	0.222101	0.156865	0.0193034	0.0341979	0.222472	-0.501694	0.462503	0.160037	0.139954	0.419567	1.10622
ENSMUSG00000035569	1.27125	1.42696	0.0103726	0.330085	0.618891	0.166702	1.45176	0.00660113	0.120485	0.401025	0.23909
ENSMUSG00000022536	1.75617	1.48417	0.0200936	0.306647	0.598001	-0.242782	1.30187	0.0389237	0.297937	0.571825	-0.384244
ENSMUSG00000077450	0.0942312	0.102429	0.0120438	0.534385	0.765808	0.120347	0.0995159	0.0176485	0.592212	0.783459	0.126973
ENSMUSG00000024966	2.95813	2.48406	0.0180675	0.262867	0.557125	-0.251982	2.43933	0.0436703	0.555037	0.760511	-0.23048
ENSMUSG00000079435	0.187862	0.170756	0.0203901	0.574018	0.791073	-0.137737	0.148919	0.0383266	0.448206	0.684974	-0.286364
ENSMUSG00000030519	1.70914	1.50619	0.0202313	0.444012	0.707181	-0.182365	1.35302	0.0176764	0.246694	0.526964	-0.289535
ENSMUSG00000021111	0.630201	0.542231	0.0189057	0.349379	0.635471	-0.216903	0.587548	0.00688111	0.749633	0.875164	-0.0521927
ENSMUSG00000040459	0.260606	0.460988	0.0185682	0.000347425	0.0211042	0.822862	0.518322	0.0240873	0.000370004	0.0254787	1.04161
ENSMUSG00000002997	1.44245	1.17029	0.0236041	0.241203	0.534834	-0.30166	1.00026	0.0218546	0.0841758	0.351934	-0.479212
ENSMUSG00000004530	1.77159	1.25138	0.0169964	0.0217548	0.182379	-0.501534	1.17057	0.0296075	0.087349	0.356453	-0.551069
ENSMUSG00000022332	1.07768	1.1884	0.0209121	0.559331	0.782158	0.141091	1.16777	0.011309	0.408601	0.65861	0.165075
ENSMUSG00000047459	1.5508	1.14627	0.0195502	0.0628235	0.296304	-0.43606	1.3953	0.0643676	0.827902	0.917564	-0.103453
ENSMUSG00000062070	0.775602	0.601136	0.0235043	0.153377	0.440754	-0.367626	0.64096	0.0168021	0.356995	0.620389	-0.226014
ENSMUSG00000010097	1.21606	0.929057	0.0201832	0.103003	0.365773	-0.388381	0.898831	0.028581	0.221152	0.500662	-0.388091
ENSMUSG00000056851	3.184	2.09653	0.0240436	0.0201834	0.177251	-0.602838	2.17378	0.0142244	0.0248635	0.225255	-0.502014
ENSMUSG00000004099	2.85912	2.30623	0.0141687	0.120298	0.392432	-0.310039	2.08156	0.0285152	0.193784	0.47408	-0.410518
ENSMUSG00000029245	0.563121	0.50354	0.0160593	0.451539	0.712628	-0.161338	1.0429	0.159993	0.209566	0.49005	0.938194
ENSMUSG00000029817	1.62918	1.43774	0.0195522	0.441739	0.705432	-0.180342	1.24983	0.0249342	0.260234	0.537844	-0.333169
ENSMUSG00000015217	0.662301	0.556108	0.0180899	0.265731	0.560141	-0.252122	0.407685	0.0322678	0.0540033	0.305661	-0.651381
ENSMUSG00000026878	1.50023	1.20375	0.0202681	0.183205	0.47476	-0.317654	1.09472	0.0332681	0.233362	0.513282	-0.407156
ENSMUSG00000034525	0.780586	0.880744	0.0141865	0.383431	0.662731	0.174166	0.860504	0.00361993	0.105414	0.381501	0.189091
ENSMUSG00000021273	1.7527	1.56831	0.0243524	0.539175	0.768823	-0.160365	1.48154	0.0388487	0.600034	0.787601	-0.193652
ENSMUSG00000032199	0.198892	0.214079	0.015422	0.613821	0.815232	0.106157	0.210271	0.0125925	0.531429	0.744691	0.128902
ENSMUSG00000043733	0.707664	0.595506	0.0200197	0.295829	0.588346	-0.248948	0.550736	0.0123739	0.137191	0.417545	-0.314037
ENSMUSG00000035203	0.436227	0.367278	0.0221279	0.321721	0.611798	-0.248207	0.30323	0.0270561	0.121981	0.403138	-0.477902
ENSMUSG00000034168	0.66692	0.672445	0.0132461	0.950512	0.979012	0.0119032	0.491682	0.0549986	0.372746	0.633401	-0.392499
ENSMUSG00000020086	1.05979	0.826162	0.0142529	0.0735188	0.317588	-0.359281	0.721707	0.0202452	0.0585427	0.311626	-0.506637
ENSMUSG00000003660	5.38877	3.96606	0.0169815	0.0426558	0.247995	-0.44225	3.15968	0.0183055	0.00438203	0.103388	-0.72213
ENSMUSG00000029050	0.535389	0.512453	0.0186463	0.783638	0.902061	-0.06317	0.477413	0.0473079	0.773704	0.887826	-0.118486
ENSMUSG00000061983	0.20864	0.140603	0.0306421	0.0549116	0.280408	-0.569387	0.215577	0.0122912	0.639836	0.812416	0.096866
ENSMUSG00000092086	0.00127718	0.00120827	0.125568	0.923924	0.96736	-0.0800292	0.00184477	0.0277842	0.318473	0.587294	0.578864
ENSMUSG00000034863	0.148616	0.191426	0.0145246	0.0760944	0.322319	0.365196	0.353016	0.0812613	0.0156174	0.18722	1.29696
ENSMUSG00000058546	0.0121779	0.0225463	0.0499079	0.0236585	0.188752	0.888628	0.0345529	0.0734259	0.00331117	0.0892626	1.55522
ENSMUSG00000020180	2.83665	1.61588	0.0270002	0.00316144	0.0754905	-0.811871	2.0174	0.0697052	0.367128	0.628544	-0.444631
ENSMUSG00000026915	1.71978	1.53219	0.0163696	0.437662	0.702719	-0.166634	1.46391	0.018105	0.467774	0.700552	-0.183641
ENSMUSG00000028059	1.81862	1.88573	0.0187293	0.818912	0.918531	0.0522797	1.50897	0.0111116	0.265753	0.542686	-0.221163
ENSMUSG00000032280	0.89261	0.73958	0.011876	0.139226	0.422479	-0.271323	0.763655	0.00942665	0.337747	0.602995	-0.177446
ENSMUSG00000062661	0.558297	0.457877	0.0243712	0.275465	0.569777	-0.286073	0.463802	0.0163501	0.362608	0.625203	-0.220297
ENSMUSG00000020723	0.236169	0.228729	0.0110557	0.797597	0.909054	-0.0461827	0.338268	0.045147	0.15736	0.436822	0.56691
ENSMUSG00000000605	0.296521	0.214746	0.0192593	0.0483891	0.263354	-0.465507	0.423937	0.150081	0.437102	0.678037	0.563425
ENSMUSG00000031166	0.355878	0.420321	0.0148295	0.242253	0.53585	0.240111	0.29798	0.0164657	0.397471	0.65067	-0.208543
ENSMUSG00000030704	1.04175	0.819074	0.0262213	0.201365	0.49461	-0.34695	0.754089	0.0168208	0.0874943	0.356654	-0.417792
ENSMUSG00000025789	0.207028	0.152486	0.013422	0.0268961	0.200838	-0.441148	0.345307	0.157852	0.290556	0.564475	0.786475
ENSMUSG00000031065	0.201688	0.164218	0.0137302	0.140897	0.423661	-0.296515	0.192697	0.00771943	0.909158	0.958411	-0.0177366
ENSMUSG00000107176	0.000114881	0.00015624	nan	nan	nan	0.443619	0.000156806	nan	nan	nan	0.503489
ENSMUSG00000026473	0.940392	0.686095	0.0196428	0.0532012	0.275963	-0.454855	0.660583	0.0230407	0.107177	0.383473	-0.460972
ENSMUSG00000036550	2.08195	1.38628	0.0222867	0.0189928	0.172162	-0.586716	1.29768	0.0182353	0.0123752	0.172708	-0.633974
ENSMUSG00000005312	1.72594	1.22074	0.0183929	0.0280508	0.20383	-0.49963	1.01807	0.0565938	0.108463	0.384777	-0.714291
ENSMUSG00000056076	2.65552	1.96491	0.0143117	0.0302861	0.209387	-0.434535	2.10512	0.023188	0.312813	0.583089	-0.287878
ENSMUSG00000029823	0.630944	0.682279	0.0134874	0.562153	0.784158	0.11285	0.6212	0.0157962	0.907131	0.957012	0.0262992
ENSMUSG00000020978	1.62062	1.26187	0.0256395	0.17828	0.469498	-0.360981	1.31872	0.00925255	0.170939	0.450913	-0.24919
ENSMUSG00000022537	0.157466	0.164401	0.019291	0.799946	0.9103	0.06218	0.226414	0.08597	0.299799	0.572991	0.572542
ENSMUSG00000020108	0.992641	0.899929	0.0220617	0.569777	0.789197	-0.141461	0.65358	0.0653426	0.244207	0.524058	-0.557287
ENSMUSG00000020610	0.873836	0.825977	0.0177066	0.716611	0.869672	-0.0812617	0.55591	0.0335553	0.0791789	0.344776	-0.604441
ENSMUSG00000003269	0.961264	0.861384	0.015796	0.453724	0.714547	-0.158276	0.917363	0.0112759	0.923541	0.963872	-0.0201172
ENSMUSG00000028664	0.243966	0.240636	0.0263666	0.938409	0.97348	-0.0198238	0.460677	0.135186	0.161382	0.44131	0.96464
ENSMUSG00000030655	1.12456	0.862316	0.0218903	0.12278	0.396475	-0.383066	0.714303	0.0071106	0.000160495	0.0149361	-0.606374
ENSMUSG00000018770	3.20604	1.73508	0.0258054	0.000991491	0.0387528	-0.885796	2.06369	0.0142374	0.00887354	0.149997	-0.58615
ENSMUSG00000028986	2.63635	2.43727	0.0196862	0.630155	0.825267	-0.113277	2.04601	0.0303108	0.329106	0.596382	-0.317797
ENSMUSG00000022382	0.218967	0.193301	0.0185969	0.438485	0.703269	-0.17986	0.226864	0.0201256	0.724342	0.861529	0.0986392
ENSMUSG00000024261	0.296627	0.27668	0.0278054	0.725283	0.874024	-0.100433	0.492968	0.0953722	0.176837	0.457574	0.781658
ENSMUSG00000022822	0.192759	0.235531	0.0188002	0.21242	0.507723	0.289123	0.464005	0.124579	0.0468498	0.288976	1.31718
ENSMUSG00000038170	2.55403	2.22657	0.015697	0.345705	0.632815	-0.197957	2.03688	0.0294204	0.38519	0.642171	-0.278774
ENSMUSG00000037126	0.367305	0.421474	0.0178439	0.377391	0.657649	0.198466	0.354989	0.0358329	0.998835	0.999446	-0.00143124
ENSMUSG00000030663	0.810725	0.662863	0.0150508	0.159488	0.44761	-0.290501	0.578222	0.0520689	0.303645	0.575849	-0.440188
ENSMUSG00000018548	1.28246	1.0459	0.0197911	0.212743	0.508234	-0.294174	1.11565	0.00446364	0.231624	0.511692	-0.152891
ENSMUSG00000039323	0.0985765	0.100981	0.0352524	0.90654	0.957892	0.0347615	0.444692	0.177579	0.0053291	0.113931	2.22239
ENSMUSG00000003534	0.121588	0.0924359	0.0179316	0.0885641	0.340897	-0.395476	0.266261	0.153101	0.108677	0.385014	1.17838
ENSMUSG00000020362	0.604571	0.397544	0.0252356	0.0236472	0.188743	-0.604797	0.389505	0.0155131	0.012986	0.175903	-0.586451
ENSMUSG00000038738	0.248996	0.328877	0.0136684	0.0430766	0.24885	0.401425	0.295193	0.0146749	0.207265	0.487525	0.293864
ENSMUSG00000029004	1.37385	1.488	0.0123668	0.536579	0.767547	0.11515	1.39339	0.00646999	0.648647	0.816889	0.0684331
ENSMUSG00000064368	0.022456	0.0450631	0.105046	0.0707458	0.312824	1.00484	0.0571208	0.136825	0.0471998	0.289555	1.39749
ENSMUSG00000019923	1.62991	1.77182	0.0161808	0.571447	0.789903	0.120446	1.52112	0.062091	0.911795	0.959426	-0.0520003
ENSMUSG00000027828	0.457071	0.391712	0.0223265	0.376658	0.657194	-0.222626	0.670691	0.05925	0.18778	0.468093	0.600752
ENSMUSG00000028248	0.741717	1.09487	0.0228492	0.0265865	0.199174	0.561821	1.34818	0.0474079	0.0252763	0.226858	0.912035
ENSMUSG00000043857	0.106541	0.105379	0.0117412	0.933039	0.970933	-0.0158219	0.247471	0.172709	0.105601	0.381741	1.26367
ENSMUSG00000008859	1.55965	1.11005	0.0291628	0.086181	0.337586	-0.490603	0.875759	0.0318184	0.0190139	0.203073	-0.784618
ENSMUSG00000028693	2.19437	2.17361	0.0163174	0.949568	0.978784	-0.0137194	2.45896	0.0172915	0.385046	0.642064	0.213358
ENSMUSG00000040225	3.79462	3.10797	0.0135058	0.139637	0.423039	-0.287986	2.42779	0.023562	0.0379255	0.265858	-0.59645
ENSMUSG00000024548	1.36435	1.03082	0.0122165	0.0298014	0.208629	-0.404422	0.964835	0.00720236	0.00499665	0.109864	-0.45182
ENSMUSG00000063919	0.535451	0.49773	0.0129641	0.583044	0.797033	-0.105392	0.467776	0.0156072	0.530263	0.744068	-0.148033
ENSMUSG00000069565	0.971262	0.89769	0.0116009	0.532051	0.764705	-0.113643	0.882273	0.00425441	0.464362	0.697957	-0.0905596
ENSMUSG00000003031	1.44001	1.32305	0.0114256	0.497607	0.743409	-0.12221	1.05587	0.0527317	0.351743	0.616278	-0.39997
ENSMUSG00000034928	0.463235	0.400104	0.0170486	0.337998	0.626023	-0.211369	0.333017	0.0152308	0.0652512	0.322683	-0.429291
ENSMUSG00000029478	1.0591	0.95757	0.0137052	0.460307	0.717905	-0.145395	1.08104	0.0127803	0.721175	0.859949	0.0765937
ENSMUSG00000071646	1.74971	1.12942	0.0176965	0.00468205	0.092515	-0.631534	1.00768	0.0402794	0.0463661	0.28782	-0.748644
ENSMUSG00000068154	0.405064	0.369233	0.0279164	0.633843	0.82673	-0.133617	0.271859	0.0864505	0.337813	0.603053	-0.529051
ENSMUSG00000037458	1.07045	0.793585	0.0228438	0.0886068	0.340968	-0.431757	0.773586	0.00690063	0.00789986	0.140349	-0.420074
ENSMUSG00000079215	0.26712	0.158615	0.0204227	0.00201256	0.058933	-0.751962	0.163714	0.0108659	0.00113181	0.0496262	-0.658972
ENSMUSG00000032480	0.92253	0.876767	0.0176095	0.742478	0.881932	-0.0734026	0.749506	0.0229511	0.377095	0.636417	-0.252265
ENSMUSG00000040415	0.507443	0.371064	0.0213517	0.0663874	0.303702	-0.45158	0.404445	0.0230789	0.329014	0.596355	-0.28042
ENSMUSG00000030374	1.51934	1.24935	0.0141365	0.157032	0.444345	-0.282266	1.39567	0.0154943	0.745299	0.872667	-0.0753696
ENSMUSG00000047284	0.861266	0.747502	0.0191794	0.379227	0.659484	-0.204382	0.690301	0.0296824	0.402185	0.654323	-0.271701
ENSMUSG00000046432	0.773995	0.660474	0.0168049	0.294441	0.586837	-0.228822	0.662342	0.024724	0.552784	0.759181	-0.176641
ENSMUSG00000022629	2.05865	1.99164	0.013308	0.806337	0.912408	-0.0477421	2.11506	0.0070795	0.585083	0.779315	0.0870645
ENSMUSG00000010608	1.8234	2.3488	0.0154721	0.0798187	0.328954	0.365293	1.9345	0.0206563	0.616702	0.798158	0.134179
ENSMUSG00000009894	4.5247	3.53803	0.0226631	0.158451	0.445983	-0.354876	2.90575	0.0600387	0.196306	0.477433	-0.591433
ENSMUSG00000038366	0.734981	0.577737	0.0117466	0.0578281	0.286428	-0.347294	0.540885	0.012171	0.0596327	0.313217	-0.394812
ENSMUSG00000029147	2.04935	1.52912	0.0192937	0.0693967	0.310124	-0.422465	1.7194	0.0133848	0.347132	0.612136	-0.205148
ENSMUSG00000006273	3.27217	2.12676	0.0185863	0.0064963	0.106762	-0.621591	2.07764	0.0528274	0.157039	0.436272	-0.607874
ENSMUSG00000057322	1.23504	1.19406	0.0228979	0.848463	0.931621	-0.0486911	1.39744	0.0260986	0.451443	0.687029	0.226794
ENSMUSG00000005779	2.04352	1.89605	0.0139293	0.585172	0.79836	-0.108053	1.86739	0.0610167	0.859251	0.933546	-0.0821527
ENSMUSG00000018476	0.766391	0.772285	0.0135118	0.954236	0.980951	0.0110542	0.652196	0.00978631	0.32653	0.593997	-0.185437
ENSMUSG00000090841	1.5307	1.14269	0.0193702	0.0705783	0.312824	-0.421756	1.10866	0.0319081	0.211037	0.491129	-0.418662
ENSMUSG00000034799	0.704888	0.878182	0.0208264	0.189813	0.482308	0.317127	0.812696	0.0190721	0.331102	0.598112	0.253288
ENSMUSG00000066551	1.1	0.763257	0.0152358	0.0111623	0.136085	-0.527261	0.623799	0.087033	0.163137	0.443841	-0.769874
ENSMUSG00000033732	3.06689	2.10952	0.0179716	0.016272	0.159748	-0.539859	2.10532	0.010711	0.011061	0.164735	-0.494715
ENSMUSG00000001802	0.0918825	0.0977375	0.0151139	0.675848	0.849043	0.0891221	0.170678	0.0885684	0.0944474	0.36718	0.941504
ENSMUSG00000026434	1.60001	1.10686	0.0161663	0.012733	0.143211	-0.531603	1.34269	0.0236465	0.475124	0.706246	-0.206006
ENSMUSG00000063576	0.525975	0.336635	0.020257	0.0073409	0.112885	-0.643808	0.365592	0.0236358	0.102025	0.377197	-0.476656
ENSMUSG00000027201	1.51823	1.12939	0.0178151	0.0567035	0.283674	-0.426837	1.17761	0.00625489	0.0341712	0.255865	-0.317953
ENSMUSG00000030224	1.48528	1.11209	0.0150771	0.0430121	0.248777	-0.417463	1.08021	0.0106618	0.0353028	0.258832	-0.410807
ENSMUSG00000032446	0.68567	0.625832	0.0215514	0.593427	0.802565	-0.131739	0.632643	0.0430552	0.859388	0.933546	-0.0695693
ENSMUSG00000068747	0.120778	0.115779	0.0197666	0.810759	0.914396	-0.0609923	0.384199	0.210241	0.0464689	0.288055	1.71802
ENSMUSG00000029505	1.45909	1.2739	0.0188513	0.395342	0.670872	-0.195824	1.0593	0.011715	0.0427537	0.277923	-0.413774
ENSMUSG00000009470	1.57247	1.1	0.022418	0.0400484	0.241237	-0.515536	0.943389	0.0202365	0.00990233	0.156378	-0.689272
ENSMUSG00000042272	1.58727	1.35796	0.0260781	0.405269	0.677997	-0.225105	1.14581	0.0229428	0.137394	0.41776	-0.422157
ENSMUSG00000041037	0.699488	0.63044	0.0149091	0.465791	0.721182	-0.14994	0.364602	0.0429294	0.0220664	0.214812	-0.892889
ENSMUSG00000021936	1.53957	1.24723	0.0215027	0.216626	0.511485	-0.303795	1.05288	0.0202924	0.0619555	0.317855	-0.499326
ENSMUSG00000026277	0.950287	0.716995	0.0164858	0.0598843	0.289759	-0.406401	0.627752	0.0105642	0.00485214	0.108344	-0.550286
ENSMUSG00000045193	1.07321	0.807385	0.01866	0.0732739	0.317588	-0.410608	0.595405	0.023184	0.00503371	0.110543	-0.803961
ENSMUSG00000008855	0.343681	0.411419	0.0133607	0.184724	0.476577	0.259541	0.323172	0.0164483	0.876041	0.941203	-0.0411969
ENSMUSG00000022883	0.47465	0.415406	0.0209262	0.431199	0.697616	-0.192341	0.847114	0.146092	0.21554	0.494857	0.885144
ENSMUSG00000046897	0.232252	0.214801	0.0132653	0.568335	0.78819	-0.112688	0.197431	0.00884989	0.31134	0.582037	-0.18603
ENSMUSG00000000416	0.6616	0.730032	0.0195716	0.543633	0.772365	0.142	0.900524	0.0240732	0.0897629	0.360462	0.494308
ENSMUSG00000025130	0.330499	0.317592	0.0160278	0.791581	0.90596	-0.0574707	1.20374	0.180515	0.0168386	0.191643	1.91277
ENSMUSG00000028565	1.45165	1.18083	0.0178582	0.184338	0.475976	-0.297888	1.30806	0.0227205	0.718817	0.858662	-0.102293
ENSMUSG00000020577	0.237378	0.188049	0.0203796	0.1672	0.456697	-0.336082	0.380962	0.135939	0.290186	0.564299	0.730609
ENSMUSG00000021939	0.195727	0.150297	0.0250805	0.158201	0.445933	-0.381028	0.672782	0.242338	0.0482607	0.292668	1.83024
ENSMUSG00000045962	0.778524	0.714559	0.0153538	0.554128	0.778795	-0.123688	0.638132	0.0123344	0.258393	0.536411	-0.238416
ENSMUSG00000028782	0.0876276	0.0862028	0.013891	0.902484	0.955948	-0.02365	0.17755	0.0793052	0.045678	0.286326	1.06666
ENSMUSG00000020048	0.427787	0.536751	0.0217283	0.185633	0.478004	0.327359	1.87101	0.21577	0.0129715	0.175903	2.17919
ENSMUSG00000037788	0.143434	0.136731	0.0170618	0.766182	0.893783	-0.0690442	0.154129	0.0530095	0.736149	0.868191	0.15215
ENSMUSG00000034681	0.415759	0.304773	0.0182439	0.0502631	0.267644	-0.448011	0.279563	0.00839693	0.00323628	0.0883191	-0.524006
ENSMUSG00000033712	2.36651	1.73374	0.0198331	0.0569584	0.284469	-0.448877	1.60691	0.0455467	0.199629	0.48031	-0.511782
ENSMUSG00000062647	2.42738	2.17206	0.0329368	0.597296	0.805419	-0.160332	3.86869	0.0246435	0.0143755	0.181727	0.719051
ENSMUSG00000034269	0.894707	0.722114	0.0114752	0.0873693	0.338815	-0.309189	0.827486	0.00524971	0.636968	0.810543	-0.064709
ENSMUSG00000033545	0.371307	0.28999	0.0172231	0.10871	0.375116	-0.356613	0.329397	0.021464	0.641677	0.813358	-0.12556
ENSMUSG00000031428	1.22881	1.2922	0.0165937	0.73617	0.878516	0.0725697	1.07328	0.046336	0.716105	0.85678	-0.147117
ENSMUSG00000001833	2.58757	2.35711	0.0211548	0.580695	0.795689	-0.134579	2.33951	0.0345767	0.782107	0.891776	-0.0963905
ENSMUSG00000034730	0.122994	0.119661	0.0126072	0.837075	0.926205	-0.0396379	0.291976	0.137229	0.0631119	0.319716	1.29507
ENSMUSG00000021294	0.613944	0.697917	0.0181899	0.414668	0.684952	0.184947	0.57334	0.0509281	0.904069	0.955076	-0.0520522
ENSMUSG00000049288	0.538328	0.489622	0.0140118	0.493479	0.740314	-0.136816	0.418121	0.0371191	0.38215	0.640138	-0.31762
ENSMUSG00000004937	1.21963	1.14937	0.0149097	0.676477	0.84953	-0.0856028	1.00665	0.0408391	0.544828	0.753379	-0.229571
ENSMUSG00000021131	0.198086	0.173574	0.0350934	0.550752	0.776467	-0.190575	0.210031	0.0886507	0.804962	0.905583	0.13447
ENSMUSG00000034220	0.183843	0.175021	0.0149125	0.73406	0.877617	-0.0709423	0.463904	0.197203	0.0970449	0.37045	1.3829
ENSMUSG00000035847	0.232309	0.158691	0.0244717	0.0388072	0.237102	-0.549826	0.216165	0.0521077	0.888406	0.94693	-0.0563504
ENSMUSG00000021892	1.64787	1.66461	0.0191299	0.949288	0.978615	0.0145818	1.2923	0.0616686	0.51374	0.733874	-0.303308
ENSMUSG00000032293	1.48032	1.02449	0.0228073	0.0360397	0.228739	-0.531002	0.896947	0.0159125	0.00453117	0.105367	-0.673782
ENSMUSG00000040761	1.7325	1.00349	0.0117371	1.59e-05	0.00288445	-0.787827	1.33925	0.00971261	0.080853	0.346941	-0.324038
ENSMUSG00000031988	1.01112	0.767349	0.0177517	0.0755343	0.32138	-0.398005	0.746625	0.0130339	0.0717932	0.33311	-0.389538
ENSMUSG00000029192	1.04949	0.645282	0.0197665	0.00300174	0.0735462	-0.701694	0.604911	0.00533007	9.74e-08	5.73e-05	-0.747098
ENSMUSG00000025427	0.433579	0.360269	0.0122933	0.155563	0.442806	-0.267223	0.292063	0.00685278	0.00113409	0.0496262	-0.522825
ENSMUSG00000017781	0.979301	0.765046	0.0198283	0.132242	0.411873	-0.356206	0.886014	0.0140287	0.6721	0.83134	-0.0956053
ENSMUSG00000022186	1.66825	1.30186	0.020186	0.133018	0.413082	-0.357767	1.17671	0.023245	0.111585	0.388786	-0.455348
ENSMUSG00000020167	0.429096	0.376344	0.0217571	0.445905	0.708955	-0.18925	0.394061	0.0285645	0.812557	0.909933	-0.076631
ENSMUSG00000015501	1.64431	1.55313	0.0205188	0.73305	0.877617	-0.0823068	1.39266	0.00520607	0.163303	0.443963	-0.191145
ENSMUSG00000034818	0.568313	0.54448	0.0168206	0.776921	0.898866	-0.0618074	0.428961	0.0209465	0.189247	0.468595	-0.358806
ENSMUSG00000041570	1.76656	1.54696	0.0133811	0.324664	0.614507	-0.191509	1.35901	0.00616499	0.0268739	0.233349	-0.330298
ENSMUSG00000007989	0.245163	0.151261	0.0263016	0.0115519	0.138127	-0.696701	0.318558	0.168149	0.577984	0.775518	0.427117
ENSMUSG00000038733	1.14274	0.911352	0.0218808	0.188549	0.48086	-0.326417	0.854729	0.0319116	0.268022	0.544876	-0.371289
ENSMUSG00000002524	1.8298	1.59225	0.0196846	0.393357	0.669448	-0.200616	1.54659	0.0334109	0.57023	0.770748	-0.19467
ENSMUSG00000033767	0.344078	0.291451	0.01874	0.301994	0.594395	-0.239486	0.792997	0.158756	0.0931181	0.365652	1.25368
ENSMUSG00000025781	2.23334	1.70401	0.0265484	0.152341	0.43965	-0.39027	1.96174	0.0187422	0.591483	0.78313	-0.138246
ENSMUSG00000031529	2.32235	1.63458	0.0187429	0.0273132	0.202218	-0.50666	1.47921	0.0159537	0.0110662	0.164735	-0.602727
ENSMUSG00000031785	0.1895	0.124006	0.0228543	0.0177411	0.166926	-0.611787	0.477446	0.250979	0.141694	0.421452	1.38073
ENSMUSG00000042688	1.27082	0.604789	0.0181617	2.36e-06	0.000747564	-1.07126	0.643161	0.00895025	2.07e-07	0.000102039	-0.93474
ENSMUSG00000018666	0.927979	0.792396	0.0207285	0.34667	0.633432	-0.227872	0.696899	0.0338665	0.290828	0.564683	-0.365133
ENSMUSG00000041852	1.15059	1.07767	0.0172255	0.669076	0.846121	-0.0944685	0.918125	0.0314136	0.405088	0.65594	-0.277363
ENSMUSG00000005371	1.99764	1.61961	0.0198133	0.199594	0.492529	-0.302651	1.62822	0.0240356	0.396476	0.649856	-0.246622
ENSMUSG00000066232	2.96767	2.44385	0.0215056	0.253852	0.547746	-0.280175	2.19114	0.0318934	0.244745	0.524459	-0.388532
ENSMUSG00000014601	2.43615	1.80076	0.0199181	0.0650478	0.30175	-0.435992	1.63266	0.0393236	0.153086	0.433182	-0.53008
ENSMUSG00000036427	0.691042	0.635051	0.0164829	0.573436	0.790765	-0.1219	0.682474	0.018271	0.899685	0.952918	0.0299878
ENSMUSG00000026235	0.545688	0.459306	0.015767	0.24239	0.535983	-0.248619	1.10991	0.168218	0.162102	0.44205	1.07258
ENSMUSG00000079037	0.267743	0.279457	0.0275798	0.821116	0.919455	0.0617785	0.449446	0.0354891	0.0251448	0.226648	0.795756
ENSMUSG00000031565	0.327106	0.246661	0.0192994	0.0842005	0.335096	-0.407228	0.685799	0.156687	0.132352	0.412237	1.11567
ENSMUSG00000038256	0.686297	0.599511	0.0137971	0.324601	0.614449	-0.195048	0.514414	0.0213364	0.181551	0.462442	-0.369011
ENSMUSG00000029686	1.55868	1.1375	0.0253417	0.0885448	0.340893	-0.454465	1.21125	0.0246623	0.28398	0.558718	-0.31569
ENSMUSG00000027893	1.49859	1.13368	0.0205922	0.0943807	0.351815	-0.402588	1.0497	0.0148267	0.0417766	0.275502	-0.466481
ENSMUSG00000059248	1.10087	0.83298	0.0123591	0.0316944	0.21459	-0.402296	0.864717	0.0117499	0.143559	0.423064	-0.300697
ENSMUSG00000093904	0.20626	0.185082	0.0200925	0.519516	0.756245	-0.156296	0.25232	0.0174894	0.177401	0.45803	0.339026
ENSMUSG00000042750	2.77527	1.75894	0.0249989	0.0129186	0.143997	-0.657918	1.54599	0.0872627	0.148219	0.427616	-0.798324
ENSMUSG00000021143	0.635893	0.484132	0.0177429	0.0799508	0.329356	-0.393385	0.603023	0.0421734	0.936352	0.970084	-0.0290826
ENSMUSG00000053046	0.915187	0.684667	0.0207445	0.0835518	0.33444	-0.418664	0.641335	0.0184713	0.0685944	0.327443	-0.466203
ENSMUSG00000010663	0.269997	0.190484	0.0236799	0.0540228	0.278443	-0.503272	0.33398	0.0904074	0.531196	0.744613	0.354161
ENSMUSG00000040389	2.71507	1.91515	0.0274083	0.0691383	0.309601	-0.503533	1.63853	0.0352458	0.05265	0.302736	-0.680777
ENSMUSG00000059495	1.47232	1.21894	0.0163786	0.20509	0.498638	-0.272455	1.04058	0.0036041	8.9e-05	0.00987939	-0.452174
ENSMUSG00000006476	0.160951	0.150896	0.0141295	0.649903	0.835763	-0.093062	0.15212	0.0236443	0.889069	0.947352	-0.0338778
ENSMUSG00000028654	0.482776	0.346484	0.0240909	0.0670225	0.305217	-0.478566	0.268054	0.0520716	0.0618407	0.317758	-0.802386
ENSMUSG00000035696	0.459615	0.3853	0.0167227	0.244784	0.538054	-0.254441	0.364668	0.00923318	0.12174	0.403085	-0.286197
ENSMUSG00000028745	3.87878	2.50754	0.0180235	0.00514433	0.0963426	-0.629328	2.16693	0.0625103	0.089801	0.360462	-0.792905
ENSMUSG00000045038	1.16062	0.941299	0.019335	0.195615	0.48905	-0.30217	0.794916	0.025863	0.0992336	0.373355	-0.498105
ENSMUSG00000035390	0.458752	0.547676	0.0148943	0.216109	0.510845	0.255606	0.480182	0.0124758	0.598478	0.787251	0.11393
ENSMUSG00000021540	0.891332	0.522327	0.0213154	0.00169716	0.0540973	-0.771009	0.540069	0.0121084	0.00123678	0.0523159	-0.67466
ENSMUSG00000027624	1.31912	1.31348	0.0185233	0.978669	0.991264	-0.00618384	1.03297	0.0197671	0.249868	0.529746	-0.304483
ENSMUSG00000052516	0.381464	0.36041	0.0207116	0.738273	0.879599	-0.081909	0.829782	0.181852	0.142204	0.421687	1.17165
ENSMUSG00000020431	0.0869444	0.0992347	0.0301172	0.509786	0.75099	0.190751	0.133295	0.11303	0.295556	0.57	0.666025
ENSMUSG00000072501	0.592729	0.688976	0.0195946	0.354542	0.639778	0.217081	0.744724	0.0212523	0.167893	0.447889	0.378337
ENSMUSG00000029836	1.16117	1.19496	0.0218374	0.865911	0.938783	0.0413863	1.15498	0.0132	0.848376	0.929181	0.0408962
ENSMUSG00000062929	1.3383	0.845304	0.0280769	0.0182939	0.169685	-0.662857	0.938323	0.00622792	0.00209996	0.0707101	-0.463725
ENSMUSG00000020823	1.16658	0.919822	0.0165474	0.112916	0.380598	-0.342857	0.771446	0.0151432	0.0179842	0.198008	-0.549238
ENSMUSG00000031167	1.23498	1.08731	0.017808	0.411759	0.682847	-0.183718	1.34012	0.0167726	0.497269	0.721535	0.16493
ENSMUSG00000062933	0.000227868	0.000237075	nan	nan	nan	0.0571467	0.000312334	nan	nan	nan	0.437602
ENSMUSG00000035545	0.534191	0.550102	0.0159684	0.842843	0.929695	0.0423412	0.728144	0.0163256	0.040186	0.272716	0.494774
ENSMUSG00000062270	0.93343	0.888394	0.0160906	0.739094	0.880068	-0.0713408	0.920055	0.0319878	0.931006	0.966983	0.0278923
ENSMUSG00000027967	0.618446	0.640533	0.0317371	0.865308	0.93871	0.0506254	0.508326	0.0686025	0.627897	0.805118	-0.237884
ENSMUSG00000058297	0.175757	0.181841	0.0227594	0.842482	0.92965	0.049094	0.472652	0.18501	0.0679466	0.32708	1.47539
ENSMUSG00000020321	5.48161	4.09707	0.0223745	0.093202	0.349696	-0.420009	3.47911	0.0406861	0.106513	0.383014	-0.60848
ENSMUSG00000021577	3.17765	2.23542	0.0209079	0.0361505	0.229226	-0.507411	2.16729	0.0261918	0.0959742	0.369536	-0.504364
ENSMUSG00000039159	0.383085	0.253645	0.0293817	0.0397334	0.24044	-0.594857	0.275011	0.0406287	0.259606	0.537367	-0.430103
ENSMUSG00000056708	0.732784	0.752028	0.015856	0.86003	0.936603	0.0373983	0.57194	0.0303458	0.344574	0.609919	-0.310275
ENSMUSG00000026867	2.12815	1.72876	0.0189063	0.193352	0.486786	-0.299857	1.52076	0.00935502	0.0167737	0.191598	-0.436775
ENSMUSG00000005936	0.885894	0.539666	0.0238635	0.00587139	0.101595	-0.715066	0.529358	0.0189179	0.00732225	0.134653	-0.696077
ENSMUSG00000095597	0.000245618	0.000432128	nan	nan	nan	0.815043	0.00119517	0.35326	0.176847	0.457574	2.31457
ENSMUSG00000024914	0.686571	0.63104	0.0176024	0.586461	0.799102	-0.121677	0.5753	0.0303449	0.529085	0.74359	-0.207495
ENSMUSG00000036529	0.584647	0.594263	0.0253831	0.929219	0.969347	0.0235349	0.522901	0.0399915	0.763431	0.882441	-0.114149
ENSMUSG00000038612	0.880766	0.672401	0.0165283	0.0718014	0.31491	-0.389437	0.618703	0.0211517	0.0916327	0.363355	-0.462539
ENSMUSG00000063455	0.203029	0.169288	0.0128286	0.1805	0.471899	-0.262204	0.422424	0.187269	0.17282	0.452891	1.10555
ENSMUSG00000022400	0.555893	0.571624	0.0168274	0.854781	0.934733	0.0402583	0.480883	0.032721	0.642069	0.813623	-0.159821
ENSMUSG00000026385	4.08186	3.27955	0.0136764	0.107501	0.372811	-0.31573	3.63034	0.0509437	0.771509	0.886561	-0.122512
ENSMUSG00000029512	0.640077	0.604625	0.0145056	0.685654	0.853544	-0.0822048	0.432252	0.0476133	0.205285	0.485413	-0.519336
ENSMUSG00000018765	1.23719	1.10116	0.0180961	0.457207	0.716662	-0.168047	1.09378	0.0271079	0.673948	0.832467	-0.130579
ENSMUSG00000084319	0.000215784	0.000223504	nan	nan	nan	0.0507096	0.000284387	nan	nan	nan	0.381409
ENSMUSG00000031508	0.598683	0.624795	0.0216845	0.802161	0.911209	0.0615906	0.503	0.0232651	0.476064	0.706816	-0.204187
ENSMUSG00000030213	2.45499	2.09648	0.0122115	0.220366	0.516069	-0.227746	1.73256	0.015004	0.048131	0.29254	-0.454882
ENSMUSG00000038034	0.101522	0.104012	0.020346	0.882394	0.945154	0.0349572	0.463142	0.257118	0.0196759	0.205184	2.23763
ENSMUSG00000001467	0.193658	0.188775	0.0178574	0.877655	0.943614	-0.036841	0.582744	0.181698	0.0408666	0.274305	1.63891
ENSMUSG00000024811	1.49466	0.973717	0.022935	0.0149734	0.154696	-0.618241	0.996655	0.013642	0.0147653	0.183004	-0.537004
ENSMUSG00000024248	0.10502	0.0444921	0.0257827	8.59e-06	0.0019545	-1.23905	0.0460568	0.0273542	0.000475833	0.0293563	-1.14215
ENSMUSG00000049804	0.965106	0.50003	0.0244604	0.000313545	0.019762	-0.948674	0.724328	0.00657817	0.0174944	0.195364	-0.366202
ENSMUSG00000060510	1.90398	1.46342	0.0161394	0.0751097	0.320638	-0.379675	1.19782	0.0334838	0.0703509	0.331175	-0.620398
ENSMUSG00000017778	0.103168	0.137112	0.0182784	0.0765667	0.323415	0.410358	0.128274	0.0227093	0.198727	0.479073	0.363958
ENSMUSG00000021901	0.428867	0.328514	0.014376	0.0589839	0.288471	-0.384576	0.348747	0.00783209	0.143135	0.422415	-0.251125
ENSMUSG00000031004	2.60017	2.22406	0.0189157	0.328345	0.617607	-0.225408	2.20991	0.0192159	0.473367	0.704991	-0.186448
ENSMUSG00000021140	0.273269	0.248735	0.0172854	0.548068	0.774664	-0.135712	0.441378	0.131556	0.275183	0.550384	0.740973
ENSMUSG00000024073	3.85075	2.63279	0.0230466	0.030921	0.21197	-0.548545	2.12769	0.0150699	0.000463764	0.0293563	-0.807334
ENSMUSG00000040481	2.31085	1.80014	0.013216	0.0622153	0.294944	-0.360309	1.82273	0.00276917	0.00381596	0.0964358	-0.294177
ENSMUSG00000032777	2.59917	2.10539	0.0168592	0.16256	0.450692	-0.303961	2.00557	0.0162436	0.172836	0.452891	-0.326338
ENSMUSG00000022211	0.292904	0.404424	0.015549	0.0274858	0.20263	0.465441	0.450318	0.0163173	0.0058812	0.121389	0.667802
ENSMUSG00000020674	0.10003	0.116172	0.0201223	0.378078	0.658191	0.215822	0.351955	0.166375	0.0154195	0.186356	1.86425
ENSMUSG00000028556	2.7029	1.9486	0.0175526	0.0335942	0.220257	-0.472071	1.95926	0.00921543	0.0216745	0.213432	-0.415462
ENSMUSG00000042035	0.313441	0.188399	0.0154126	0.000543784	0.0279427	-0.734404	0.658915	0.228558	0.210736	0.490955	1.12015
ENSMUSG00000027404	1.25797	1.25229	0.0166704	0.975791	0.990226	-0.00652926	0.84833	0.0384125	0.156188	0.43555	-0.521215
ENSMUSG00000038324	2.28678	1.62268	0.0200942	0.0372379	0.232864	-0.494938	1.55845	0.024278	0.0840377	0.351934	-0.504759
ENSMUSG00000020088	1.69946	1.02358	0.032928	0.0160794	0.158692	-0.731457	0.978641	0.0202489	0.00512879	0.111441	-0.748941
ENSMUSG00000006676	1.73531	1.45727	0.0158003	0.232368	0.525412	-0.251926	1.1805	0.0369762	0.158366	0.437857	-0.508051
ENSMUSG00000015837	1.38882	1.55629	0.0139441	0.407283	0.679974	0.164251	1.15724	0.0521287	0.613985	0.796204	-0.215873
ENSMUSG00000023010	0.234805	0.234714	0.0143576	0.99981	0.99981	-0.000559414	0.520957	0.118297	0.0635618	0.320715	1.19742
ENSMUSG00000018286	1.48131	1.22926	0.0166245	0.213359	0.508592	-0.269092	1.12738	0.033469	0.312248	0.58246	-0.346673
ENSMUSG00000031924	0.598909	0.484924	0.0235717	0.238265	0.531431	-0.30458	0.342837	0.0327551	0.0267965	0.232909	-0.756913
ENSMUSG00000032936	0.957366	0.957762	0.0395804	0.997599	0.999217	0.000597054	0.649503	0.0978411	0.382438	0.640266	-0.511726
ENSMUSG00000028960	2.07484	1.39393	0.0142776	0.00426022	0.088002	-0.573847	1.3659	0.0148301	0.0152697	0.18531	-0.555769
ENSMUSG00000062901	1.31989	0.957592	0.0200337	0.0515154	0.271216	-0.462932	0.772719	0.0104792	0.000188558	0.0160283	-0.724133
ENSMUSG00000036241	1.383	0.695427	0.0196094	2.54e-05	0.00392186	-0.991828	1.14882	0.00608104	0.138408	0.418633	-0.22008
ENSMUSG00000038371	1.1753	0.953091	0.0155283	0.149523	0.435646	-0.302338	0.969454	0.003562	0.0462892	0.287567	-0.228877
ENSMUSG00000006304	1.36077	1.25576	0.0202407	0.627913	0.823488	-0.115863	1.3195	0.0253521	0.985713	0.993094	0.00438627
ENSMUSG00000021986	1.18053	0.793789	0.0230089	0.0244613	0.191391	-0.572613	0.547607	0.0440215	0.00704892	0.132801	-1.0618
ENSMUSG00000031540	2.15873	1.37455	0.013253	0.000772696	0.0343988	-0.651228	1.49844	0.00558693	0.000761678	0.0394518	-0.478973
ENSMUSG00000067194	1.41919	0.995157	0.0226024	0.0422858	0.247317	-0.512075	1.15926	0.0206316	0.36821	0.629426	-0.243471
ENSMUSG00000037072	1.13238	0.618754	0.0377169	0.00739982	0.113231	-0.871919	0.619118	0.0491335	0.0472162	0.289556	-0.824553
ENSMUSG00000026556	0.250156	0.205878	0.0150181	0.180624	0.472027	-0.281037	0.420504	0.127792	0.233908	0.513926	0.797252
ENSMUSG00000037062	0.739346	0.626288	0.0227948	0.345868	0.632815	-0.239424	0.674602	0.0157301	0.729834	0.864128	-0.0834481
ENSMUSG00000025016	0.147917	0.115195	0.0169758	0.112118	0.379899	-0.360704	0.41867	0.248517	0.097996	0.372103	1.54971
ENSMUSG00000006941	1.41463	1.28964	0.0167445	0.538701	0.768795	-0.133452	1.17651	0.0599373	0.634072	0.809169	-0.218329
ENSMUSG00000025503	1.46876	1.26713	0.0173428	0.335063	0.623036	-0.213024	1.21678	0.0613052	0.627512	0.804956	-0.224912
ENSMUSG00000022191	1.51981	1.31831	0.0146111	0.312618	0.60397	-0.205197	1.43481	0.0050024	0.797164	0.900745	-0.0347912
ENSMUSG00000020230	1.17089	0.889032	0.0200286	0.0942913	0.351716	-0.397301	0.817019	0.0359157	0.184146	0.464773	-0.472123
ENSMUSG00000036748	1.22976	1.1097	0.0145278	0.46473	0.720663	-0.148202	1.12052	0.016541	0.723718	0.861225	-0.0864874
ENSMUSG00000021700	0.864765	0.611443	0.0246161	0.0580338	0.286782	-0.500089	0.456227	0.0212534	0.00148371	0.0583178	-0.874373
ENSMUSG00000010277	0.258641	0.236708	0.0132374	0.520753	0.757456	-0.127838	0.359726	0.0639453	0.270144	0.547069	0.52476
ENSMUSG00000020198	1.33753	1.3036	0.0136113	0.850462	0.932663	-0.0370736	1.12496	0.0171444	0.413279	0.661947	-0.20205
ENSMUSG00000036752	0.55342	0.445726	0.0177101	0.164199	0.452574	-0.312217	0.355264	0.0273586	0.058551	0.311626	-0.592235
ENSMUSG00000030774	1.81077	1.40251	0.0164349	0.0868433	0.338157	-0.368593	1.30548	0.0140005	0.0570471	0.310604	-0.424118
ENSMUSG00000062604	1.51755	1.24909	0.0204482	0.241598	0.535026	-0.280862	1.30758	0.00704282	0.295932	0.570116	-0.166827
ENSMUSG00000039740	0.638892	0.495087	0.0192751	0.115637	0.385411	-0.367889	0.808137	0.0628479	0.410873	0.660236	0.386344
ENSMUSG00000026930	0.618182	0.66641	0.0118716	0.555923	0.780141	0.108378	0.522031	0.00967474	0.299978	0.572991	-0.196214
ENSMUSG00000036053	2.00167	1.54726	0.0161882	0.0822719	0.332096	-0.371496	1.68386	0.00703622	0.203813	0.483953	-0.201079
ENSMUSG00000029247	2.97898	1.76957	0.0227811	0.0029731	0.073356	-0.751416	2.07543	0.045661	0.234864	0.514835	-0.474514
ENSMUSG00000029131	0.569823	0.468488	0.0224971	0.264088	0.558484	-0.282502	0.418402	0.0220473	0.158991	0.438586	-0.396353
ENSMUSG00000031078	1.44188	1.38452	0.0120926	0.752086	0.886923	-0.0585621	1.30624	0.0298939	0.771154	0.886424	-0.0949149
ENSMUSG00000014195	2.33309	2.20419	0.0149624	0.690126	0.856289	-0.0819923	2.262	0.0200166	0.9864	0.993245	0.00399387
ENSMUSG00000060257	0.299195	0.314722	0.0160579	0.733319	0.877617	0.0729927	0.219522	0.036981	0.275254	0.550384	-0.399183
ENSMUSG00000005447	1.58176	1.15408	0.0153539	0.0289806	0.206411	-0.454785	0.989918	0.0318015	0.0602818	0.314759	-0.628614
ENSMUSG00000041203	0.427285	0.495754	0.0257112	0.427321	0.694962	0.214428	0.396592	0.0257654	0.851028	0.930171	-0.0600342
ENSMUSG00000032050	1.89905	1.64805	0.0161423	0.338032	0.626024	-0.204521	1.92314	0.0126754	0.751596	0.876057	0.0661063
ENSMUSG00000101188	0.00124034	0.000565739	0.253274	0.321849	0.611847	-1.13253	0.00104677	0.0401511	0.977317	0.989627	-0.194698
ENSMUSG00000004798	0.622745	0.478971	0.0185528	0.0996344	0.36094	-0.378705	0.430563	0.0153594	0.0396201	0.27104	-0.484724
ENSMUSG00000038252	1.58919	1.39918	0.0182302	0.417494	0.686367	-0.183714	1.38946	0.0378508	0.688412	0.840371	-0.146436
ENSMUSG00000031217	0.248379	0.200703	0.0173965	0.170737	0.460023	-0.307482	0.38783	0.103153	0.252066	0.531806	0.690105
ENSMUSG00000038429	2.95574	2.23477	0.0169316	0.0643743	0.300043	-0.403394	1.99483	0.0376379	0.152028	0.43191	-0.519931
ENSMUSG00000031996	0.198408	0.173683	0.0147821	0.360674	0.645151	-0.192012	0.799292	0.267833	0.0350198	0.257731	2.0583
ENSMUSG00000043557	0.0941112	0.121825	0.0120475	0.0544734	0.279398	0.372368	0.239573	0.181717	0.0816496	0.348113	1.39643
ENSMUSG00000067629	0.70891	0.550761	0.0142729	0.0707892	0.312824	-0.364176	0.624873	0.0130835	0.542964	0.752325	-0.133779
ENSMUSG00000053754	2.14436	1.98348	0.0180497	0.617949	0.81807	-0.112509	1.73759	0.0134942	0.243619	0.523671	-0.255221
ENSMUSG00000030410	0.459985	0.442473	0.0181768	0.806462	0.912408	-0.0559995	0.423788	0.0226758	0.810881	0.908983	-0.0709216
ENSMUSG00000024425	1.67797	1.42745	0.0205018	0.331246	0.619608	-0.233283	1.69585	0.0111264	0.74862	0.874618	0.0635911
ENSMUSG00000001313	0.325865	0.190466	0.0217807	0.00198181	0.0586772	-0.77474	0.253026	0.0222471	0.259834	0.537401	-0.318045
ENSMUSG00000048385	0.221263	0.20441	0.017955	0.611759	0.813513	-0.114298	0.163457	0.0213712	0.166147	0.446426	-0.389929
ENSMUSG00000040722	0.142837	0.127655	0.0160042	0.46483	0.720663	-0.162116	0.2123	0.0891344	0.271694	0.548245	0.620078
ENSMUSG00000025855	1.92986	1.56229	0.0197456	0.195331	0.488821	-0.304832	1.18678	0.0558991	0.140191	0.419733	-0.652814
ENSMUSG00000001985	0.221175	0.198704	0.0168693	0.488187	0.737401	-0.154568	0.381394	0.139818	0.233893	0.513926	0.834049
ENSMUSG00000059005	3.12771	1.83178	0.0287368	0.0065351	0.107028	-0.771855	1.83979	0.0653284	0.132186	0.412237	-0.71916
ENSMUSG00000038248	1.07834	0.644937	0.0221962	0.00303489	0.0739177	-0.741586	0.835859	0.030725	0.331865	0.598631	-0.319965
ENSMUSG00000022205	2.3221	1.58236	0.0289888	0.0521787	0.273242	-0.553352	2.01584	0.0431725	0.68932	0.840687	-0.155674
ENSMUSG00000037364	1.67551	1.45896	0.0141927	0.318483	0.608387	-0.199653	1.60283	0.0192854	0.951916	0.977884	-0.0164571
ENSMUSG00000074698	1.07403	0.672709	0.0303483	0.0208916	0.179116	-0.674982	0.743227	0.0158534	0.0422734	0.276418	-0.483212
ENSMUSG00000003316	0.455103	0.344894	0.0143049	0.0490965	0.264862	-0.400042	1.0565	0.201729	0.133425	0.413028	1.26254
ENSMUSG00000026587	0.402706	0.389739	0.014066	0.817902	0.917796	-0.0472175	1.09072	0.206072	0.0810809	0.346941	1.48569
ENSMUSG00000078429	0.152669	0.0837528	0.0184449	0.000242585	0.0174036	-0.866193	0.0898545	0.0243359	0.0157949	0.187845	-0.716892
ENSMUSG00000026883	0.630722	0.638658	0.0143822	0.927204	0.968752	0.0180393	0.725136	0.0206642	0.360837	0.623927	0.248392
ENSMUSG00000026103	0.990923	0.874388	0.026112	0.506357	0.748954	-0.180499	1.03343	0.0113884	0.589871	0.782094	0.109874
ENSMUSG00000032047	2.49154	1.94894	0.0187929	0.123144	0.397137	-0.354344	1.80417	0.0337125	0.224465	0.504281	-0.417611
ENSMUSG00000026425	2.53438	2.1102	0.0177551	0.236767	0.529667	-0.264251	1.6629	0.0248254	0.0579337	0.310985	-0.560104
ENSMUSG00000005873	0.296259	0.26527	0.0206857	0.51365	0.752996	-0.159396	0.413964	0.106239	0.386527	0.642893	0.529773
ENSMUSG00000027566	2.31363	1.6616	0.0237354	0.0642063	0.30004	-0.477588	1.58691	0.0551082	0.257436	0.53584	-0.496977
ENSMUSG00000036707	1.4461	1.08551	0.0171333	0.0598379	0.289685	-0.413785	0.937695	0.0266893	0.0596562	0.313217	-0.577702
ENSMUSG00000029364	0.293344	0.254251	0.0287332	0.472702	0.726623	-0.206338	0.273306	0.0280036	0.870099	0.93761	-0.0544954
ENSMUSG00000031601	0.428496	0.371793	0.0252492	0.446605	0.709719	-0.204782	0.358194	0.00487835	0.123638	0.404393	-0.209474
ENSMUSG00000068240	7.1e-05	0.000205172	nan	nan	nan	1.53052	0.000416271	nan	nan	nan	2.60981
ENSMUSG00000029426	0.369892	0.293727	0.0118287	0.0735124	0.317588	-0.332628	0.925203	0.224252	0.122538	0.403448	1.37086
ENSMUSG00000042439	1.10207	0.972285	0.0146078	0.374694	0.656076	-0.180765	0.909902	0.00570159	0.116402	0.395682	-0.228517
ENSMUSG00000034190	0.687992	0.697799	0.0207024	0.931038	0.969845	0.0204194	0.655936	0.0165933	0.935985	0.970084	-0.0211786
ENSMUSG00000014355	3.5051	1.94336	0.0198997	0.000323967	0.0200098	-0.850906	1.78538	0.0205635	0.000587567	0.0331194	-0.925434
ENSMUSG00000006356	1.79044	1.40872	0.0215149	0.159366	0.44761	-0.345924	1.3438	0.0415178	0.337245	0.602587	-0.366265
ENSMUSG00000071650	0.323893	0.236877	0.0224224	0.0757454	0.321818	-0.451379	0.937446	0.21279	0.0678527	0.32708	1.58171
ENSMUSG00000031934	0.166043	0.136173	0.0162388	0.194079	0.487393	-0.286111	0.326922	0.147805	0.155151	0.43555	1.02625
ENSMUSG00000095139	1.02863	0.99248	0.015382	0.805828	0.912385	-0.0516082	0.720296	0.0383676	0.205722	0.485954	-0.465232
ENSMUSG00000021794	1.21975	0.984064	0.022462	0.218039	0.512916	-0.309758	0.852508	0.0218063	0.090881	0.362179	-0.469979
ENSMUSG00000039852	1.80954	1.50595	0.0129856	0.16679	0.456485	-0.264946	1.51175	0.00509784	0.122366	0.403205	-0.211482
ENSMUSG00000075334	1.12967	0.889497	0.0227892	0.172856	0.462726	-0.344834	0.662383	0.0882983	0.193152	0.473093	-0.723703
ENSMUSG00000028364	0.184828	0.237831	0.0194184	0.126423	0.403589	0.363752	1.04933	0.281209	0.0111031	0.164961	2.55534
ENSMUSG00000020705	1.97471	1.5937	0.0189752	0.180696	0.472044	-0.309262	1.4452	0.0109703	0.0418973	0.275582	-0.402367
ENSMUSG00000031754	0.289928	0.187977	0.0165273	0.00450023	0.0901082	-0.625138	0.236088	0.0117091	0.243337	0.523522	-0.247264
ENSMUSG00000055839	1.16974	1.12522	0.0202268	0.813423	0.915678	-0.0559767	0.673311	0.0792448	0.154717	0.435334	-0.750225
ENSMUSG00000032228	1.10333	0.871631	0.0179996	0.132082	0.411873	-0.340071	0.830409	0.00986573	0.0546933	0.306601	-0.362203
ENSMUSG00000039804	1.6816	1.39306	0.0178602	0.225972	0.519993	-0.271575	1.30443	0.0182812	0.211416	0.491451	-0.318157
ENSMUSG00000028879	1.52592	1.33	0.0192929	0.395543	0.670997	-0.198251	1.13656	0.00891804	0.0358012	0.259846	-0.376519
ENSMUSG00000056579	0.408216	0.243893	0.0276553	0.00802832	0.117545	-0.743087	0.138226	0.0331876	1.3e-05	0.00299118	-1.51444
ENSMUSG00000026821	0.480869	0.423755	0.0121825	0.330943	0.61953	-0.182415	0.571613	0.0316078	0.377171	0.636476	0.296992
ENSMUSG00000045767	0.685747	0.574171	0.0225584	0.311125	0.60266	-0.256195	0.352904	0.0855769	0.0968554	0.370449	-0.911157
ENSMUSG00000029475	0.928789	0.838634	0.0139338	0.459733	0.717737	-0.147308	0.851938	0.00859385	0.65568	0.821611	-0.0771225
ENSMUSG00000004360	0.134137	0.25327	0.0266255	0.000922435	0.0370025	0.916973	0.315926	0.0492125	0.00212915	0.0707549	1.28715
ENSMUSG00000039275	0.311427	0.278507	0.0165007	0.459798	0.717737	-0.16118	0.236371	0.0308267	0.293281	0.567523	-0.351343
ENSMUSG00000029385	1.06471	0.688235	0.0191436	0.00688951	0.109277	-0.629484	0.600737	0.0106387	7.12e-05	0.00876583	-0.778248
ENSMUSG00000025237	0.4871	0.416472	0.0198619	0.343628	0.631186	-0.225998	0.497996	0.00864895	0.664432	0.827089	0.0808307
ENSMUSG00000091896	0.44315	0.381606	0.0352771	0.496096	0.742433	-0.21571	0.392342	0.028915	0.698649	0.846419	-0.126659
ENSMUSG00000003039	0.815229	0.653881	0.0139582	0.11006	0.377588	-0.318177	0.620232	0.0326847	0.309276	0.580158	-0.346744
ENSMUSG00000026965	2.42452	1.9871	0.0196061	0.221116	0.516769	-0.287035	1.72685	0.0395589	0.234687	0.514641	-0.442361
ENSMUSG00000031701	2.55103	2.06892	0.0200308	0.202584	0.495604	-0.302198	2.01735	0.0297852	0.36919	0.630214	-0.290313
ENSMUSG00000028656	3.11042	2.3364	0.0165671	0.055843	0.281829	-0.412823	2.27414	0.0297002	0.210709	0.490955	-0.403831
ENSMUSG00000066324	0.200324	0.155756	0.0160476	0.0964387	0.35647	-0.363049	0.417233	0.154986	0.134116	0.413593	1.10603
ENSMUSG00000030064	1.58571	1.21415	0.0153332	0.0643711	0.300043	-0.385186	1.38264	0.00401785	0.221799	0.501269	-0.149149
ENSMUSG00000095041	0.0443003	0.053084	0.0249028	0.345953	0.632815	0.260962	0.0913686	0.0355614	0.00291413	0.0840461	1.09439
ENSMUSG00000019998	1.1101	0.863327	0.0202477	0.129315	0.408072	-0.362709	0.848842	0.0209083	0.214696	0.494591	-0.338323
ENSMUSG00000025092	1.23638	1.12125	0.0227247	0.578223	0.794291	-0.141015	0.903676	0.02843	0.202066	0.482764	-0.403907
ENSMUSG00000020114	5.88238	4.12024	0.0170887	0.0190132	0.172162	-0.513671	3.9778	0.0335649	0.131679	0.411723	-0.516444
ENSMUSG00000097545	0.123499	0.212624	0.032308	0.0100446	0.130515	0.783808	0.384522	0.0850733	0.00217631	0.0713366	1.68863
ENSMUSG00000029657	3.34227	2.65175	0.0257278	0.213452	0.508592	-0.333886	2.38745	0.0356674	0.21617	0.495353	-0.436948
ENSMUSG00000020532	0.838601	0.622884	0.0222779	0.0875744	0.339034	-0.429021	0.612064	0.00731553	0.0134273	0.178346	-0.405517
ENSMUSG00000003068	0.443353	0.314909	0.0140354	0.0140091	0.150179	-0.493521	0.558532	0.0238212	0.193168	0.473093	0.381394
ENSMUSG00000036564	1.45414	1.34144	0.0204638	0.627265	0.823028	-0.116376	0.852627	0.070812	0.146393	0.425665	-0.72355
ENSMUSG00000024112	0.0917965	0.116539	0.0132245	0.0861228	0.337586	0.344296	0.269093	0.157112	0.0323213	0.250109	1.5996
ENSMUSG00000042520	2.41559	1.54405	0.0118736	0.000432858	0.0236777	-0.645662	1.5156	0.0110087	0.00158762	0.0605363	-0.624906
ENSMUSG00000001995	1.1698	0.82796	0.0170086	0.0230679	0.186513	-0.498635	0.934471	0.0174127	0.266317	0.543114	-0.276873
ENSMUSG00000020914	5.03198	3.18896	0.0280103	0.0188697	0.172059	-0.65804	3.05745	0.0324725	0.0463924	0.287861	-0.671501
ENSMUSG00000030584	1.3402	1.17733	0.0170666	0.394299	0.670075	-0.186928	1.00528	0.0318298	0.273044	0.549315	-0.367124
ENSMUSG00000025871	0.18836	0.109578	0.0248987	0.00380917	0.0831022	-0.781532	0.0953237	0.0279459	0.00331792	0.0892626	-0.936407
ENSMUSG00000025404	0.724986	0.77415	0.00967466	0.569183	0.788896	0.0946605	0.811081	0.00335696	0.066366	0.324199	0.210058
ENSMUSG00000028496	1.41283	1.04828	0.0176268	0.0538672	0.277795	-0.430557	1.09563	0.0125379	0.132437	0.412237	-0.318238
ENSMUSG00000027309	1.37264	1.07996	0.0193964	0.139071	0.422235	-0.345981	1.04589	0.00337385	0.00231621	0.0732381	-0.343631
ENSMUSG00000052949	0.551259	0.460611	0.0169498	0.238729	0.531893	-0.25918	0.468612	0.0145344	0.408783	0.658665	-0.187253
ENSMUSG00000005698	1.76092	1.29414	0.0140433	0.0258112	0.196823	-0.444333	1.29964	0.0148369	0.0890268	0.359058	-0.390356
ENSMUSG00000021096	0.749268	0.502127	0.0179902	0.0107002	0.133826	-0.577429	0.627769	0.00454685	0.116891	0.396315	-0.206746
ENSMUSG00000038056	2.20145	1.78602	0.0186543	0.188167	0.480377	-0.301703	1.5452	0.01444	0.040537	0.27321	-0.462347
ENSMUSG00000007670	1.44657	1.30827	0.012829	0.447191	0.709912	-0.144976	1.22148	0.0265194	0.521249	0.738709	-0.196583
ENSMUSG00000021144	0.648387	0.525131	0.0172554	0.17055	0.459721	-0.304179	0.684383	0.00234636	0.198153	0.478689	0.126113
ENSMUSG00000017776	0.500258	0.349526	0.0198403	0.0297759	0.208565	-0.517273	0.353421	0.0355818	0.202966	0.483235	-0.453909
ENSMUSG00000029767	0.214447	0.276645	0.0282801	0.193228	0.486739	0.367414	0.991061	0.158517	0.0027115	0.0796239	2.25865
ENSMUSG00000045411	0.572082	0.517854	0.0179396	0.525071	0.759884	-0.143675	0.464053	0.0459203	0.528524	0.743331	-0.255164
ENSMUSG00000023832	0.379562	0.332232	0.0234635	0.459421	0.717661	-0.192147	0.313726	0.0417369	0.55921	0.763579	-0.227076
ENSMUSG00000020440	1.93553	1.79413	0.0203857	0.647286	0.834289	-0.109443	1.43485	0.0542033	0.377525	0.636771	-0.384413
ENSMUSG00000037058	1.01536	0.831964	0.0156819	0.173197	0.46288	-0.287393	0.873515	0.0143913	0.459666	0.6937	-0.168477
ENSMUSG00000008140	0.212789	0.259606	0.0192872	0.224257	0.51867	0.286898	0.372288	0.0215659	0.00224845	0.072366	0.854713
ENSMUSG00000031393	0.704047	0.598243	0.0145905	0.249763	0.542796	-0.234941	0.449145	0.0170201	0.0154136	0.186356	-0.600264
ENSMUSG00000021178	1.25479	1.19767	0.0142277	0.738742	0.879928	-0.0672145	1.22938	0.0297012	0.952053	0.977884	0.018376
ENSMUSG00000006740	2.59339	2.3364	0.0145011	0.456927	0.716662	-0.150555	2.18945	0.0135376	0.370683	0.631851	-0.195961
ENSMUSG00000022351	0.32586	0.201171	0.0173823	0.00200661	0.058933	-0.69583	0.694021	0.197061	0.170298	0.449959	1.14007
ENSMUSG00000038777	0.176183	0.17518	0.0128627	0.962392	0.984419	-0.00823202	0.253265	0.0410696	0.13781	0.418282	0.571827
ENSMUSG00000037172	0.454712	0.3347	0.0221556	0.0793158	0.327898	-0.442085	0.287819	0.0222568	0.0298665	0.242938	-0.6125
ENSMUSG00000030779	0.922293	1.04588	0.0130301	0.344435	0.631646	0.181421	1.18168	0.00427703	0.00134771	0.0547904	0.40546
ENSMUSG00000002957	2.57558	1.71758	0.0198709	0.0133952	0.146632	-0.584521	1.71223	0.0298388	0.0942186	0.367161	-0.541571
ENSMUSG00000005533	0.357771	0.328426	0.013977	0.54259	0.771353	-0.123468	0.802295	0.200492	0.14779	0.427087	1.21395
ENSMUSG00000051675	2.8926	2.00924	0.0294173	0.0669052	0.304832	-0.525714	1.52167	0.0535609	0.0424117	0.276814	-0.87949
ENSMUSG00000052298	0.925148	0.58446	0.0283722	0.0191909	0.172556	-0.662581	0.467498	0.013866	2.78e-05	0.00487348	-0.937804
ENSMUSG00000041598	0.522319	0.298342	0.0135577	4.39e-05	0.00572638	-0.807966	0.326226	0.014892	0.00726277	0.134547	-0.631367
ENSMUSG00000011752	0.470177	0.382821	0.0241489	0.258527	0.55251	-0.296536	0.333369	0.0337701	0.19867	0.479073	-0.447882
ENSMUSG00000020869	1.64459	0.956684	0.0228164	0.0020458	0.05962	-0.78161	0.881138	0.0260952	0.00488806	0.108569	-0.853988
ENSMUSG00000039515	0.969189	0.70521	0.0187774	0.0465537	0.258659	-0.458725	0.700246	0.0136962	0.0575382	0.310636	-0.421465
ENSMUSG00000025207	0.112731	0.128557	0.0174238	0.410613	0.682511	0.18953	0.197752	0.0467546	0.0369225	0.263113	0.859567
ENSMUSG00000023018	1.49116	1.23386	0.0156318	0.193255	0.486739	-0.273248	1.28107	0.0272587	0.580132	0.776686	-0.171849
ENSMUSG00000038375	0.340673	0.211376	0.0232336	0.00766236	0.115302	-0.688579	0.132746	0.0338263	0.000176601	0.0153982	-1.31419
ENSMUSG00000037169	1.6127	1.34415	0.0180198	0.2438	0.537287	-0.262789	1.12504	0.035131	0.178735	0.458874	-0.472577
ENSMUSG00000040824	0.487383	0.477542	0.01742	0.89417	0.951832	-0.0294302	0.310218	0.0966094	0.299991	0.572991	-0.605275
ENSMUSG00000045045	0.0753556	0.0755739	0.0120212	0.988457	0.995363	0.00417348	0.108535	0.018907	0.0399124	0.272105	0.574915
ENSMUSG00000055407	0.5046	0.616567	0.0147321	0.158383	0.445941	0.289118	0.396797	0.0323969	0.38252	0.640272	-0.298358
ENSMUSG00000008393	0.401909	0.271835	0.0230658	0.0279237	0.20362	-0.564136	0.233607	0.0343652	0.0366333	0.262221	-0.735693
ENSMUSG00000074247	0.872335	0.513774	0.0250018	0.00407077	0.0863847	-0.763748	0.451426	0.0262832	0.00311564	0.0873066	-0.904154
ENSMUSG00000036112	1.73077	1.41795	0.0154259	0.168287	0.457905	-0.28761	1.37484	0.0147512	0.214202	0.493966	-0.284398
ENSMUSG00000036902	0.135305	0.1414	0.0254212	0.805955	0.912385	0.0635641	0.234317	0.122824	0.201348	0.481983	0.841975
ENSMUSG00000022391	2.50292	2.06859	0.0168583	0.206717	0.500895	-0.274968	1.70192	0.0412096	0.179938	0.459993	-0.509433
ENSMUSG00000059273	1.46869	1.22584	0.0146099	0.199475	0.492529	-0.260757	1.0222	0.0159366	0.0455222	0.286283	-0.475901
ENSMUSG00000019188	0.149903	0.158624	0.012473	0.672495	0.847737	0.081584	0.350058	0.151414	0.0818042	0.34847	1.27211
ENSMUSG00000003934	0.0989711	0.121095	0.024103	0.278742	0.572129	0.29106	0.13643	0.0766807	0.336686	0.60215	0.50922
ENSMUSG00000042079	0.0887865	0.1276	0.0249896	0.0529568	0.275243	0.523218	0.141619	0.0445597	0.0694165	0.329131	0.722691
ENSMUSG00000041638	1.9154	1.61841	0.0205115	0.311038	0.602646	-0.243076	1.40605	0.0306629	0.224291	0.50408	-0.398855
ENSMUSG00000025103	0.273567	0.230175	0.0242441	0.348033	0.634201	-0.249162	0.294087	0.00435301	0.237637	0.517249	0.153189
ENSMUSG00000028138	2.24629	2.0086	0.0113947	0.369191	0.651745	-0.161355	1.62645	0.0291353	0.192019	0.471959	-0.417382
ENSMUSG00000049281	0.175011	0.185345	0.0144292	0.681217	0.851202	0.0827701	0.355195	0.0764611	0.0398985	0.272105	1.07045
ENSMUSG00000038453	0.721337	0.626907	0.0192262	0.385009	0.663698	-0.202422	0.67373	0.0248554	0.858463	0.933155	-0.0522828
ENSMUSG00000020134	1.71664	1.31889	0.0241314	0.1443	0.428261	-0.380262	1.10928	0.0426787	0.132667	0.412288	-0.581943
ENSMUSG00000038437	0.0682155	0.106659	0.0141481	0.00217381	0.0621081	0.644832	0.115922	0.0284157	0.0134775	0.178346	0.814481
ENSMUSG00000032096	1.39918	0.965852	0.0185257	0.0194685	0.173754	-0.534712	0.900711	0.0299427	0.0704009	0.331322	-0.587752
ENSMUSG00000028677	0.405964	0.338471	0.0247676	0.324108	0.613828	-0.262322	0.36322	0.0152819	0.627214	0.804775	-0.113578
ENSMUSG00000040209	0.426793	0.37389	0.0164348	0.38027	0.660228	-0.190922	0.339755	0.0251205	0.341716	0.606789	-0.281024
ENSMUSG00000016028	0.130014	0.0927028	0.0315219	0.108267	0.374122	-0.487983	0.3793	0.238344	0.0828774	0.349988	1.59142
ENSMUSG00000037012	2.88521	2.27305	0.0220187	0.16602	0.455809	-0.344045	1.91047	0.0420714	0.153953	0.434561	-0.547225
ENSMUSG00000028266	0.790354	0.751292	0.0249827	0.784326	0.902288	-0.0731258	0.645667	0.0553239	0.582882	0.777887	-0.243489
ENSMUSG00000039105	0.0963038	0.122311	0.0193549	0.150315	0.436569	0.344886	0.131269	0.116107	0.43324	0.675408	0.495489
ENSMUSG00000046442	1.5898	1.20741	0.0188114	0.0848353	0.336044	-0.396927	0.866663	0.0235582	0.00416861	0.100284	-0.827199
ENSMUSG00000019302	0.710871	0.555434	0.0156057	0.0918718	0.347251	-0.355972	1.01515	0.120548	0.385856	0.6428	0.562915
ENSMUSG00000024212	0.745381	0.632089	0.0214652	0.33453	0.622567	-0.23785	0.478537	0.0427641	0.127698	0.408111	-0.592585
ENSMUSG00000000902	2.93595	2.22552	0.015391	0.0547682	0.280155	-0.399683	2.26083	0.0360534	0.353877	0.618043	-0.329418
ENSMUSG00000009681	1.23503	1.14755	0.0150228	0.607128	0.811107	-0.105986	1.07006	0.0155428	0.496256	0.721068	-0.159491
ENSMUSG00000039671	1.507	1.57123	0.0119107	0.742094	0.88173	0.0602215	1.49632	0.0145777	0.863896	0.935217	0.037845
ENSMUSG00000029394	0.0400035	0.0405335	0.0261055	0.926159	0.968163	0.0189871	0.0565865	0.020554	0.0642078	0.322345	0.548819
ENSMUSG00000010376	0.898823	0.786834	0.0192941	0.41159	0.682738	-0.191979	1.0678	0.0161117	0.212006	0.492092	0.297436
ENSMUSG00000040652	0.206621	0.179402	0.0175996	0.373075	0.654715	-0.203788	0.170631	0.0290802	0.49536	0.720914	-0.228493
ENSMUSG00000042066	0.185908	0.143148	0.0174457	0.0965971	0.356797	-0.377082	0.219373	0.0190524	0.290433	0.564468	0.286905
ENSMUSG00000021242	0.101808	0.126696	0.020457	0.195802	0.489268	0.315514	0.210608	0.0416808	0.00472079	0.107162	1.09826
ENSMUSG00000048696	0.242539	0.205595	0.0225714	0.348449	0.634419	-0.238409	0.213723	0.0422223	0.73082	0.864604	-0.136142
ENSMUSG00000028826	0.242321	0.254023	0.0135367	0.7259	0.874352	0.0680356	0.456083	0.0746532	0.0611337	0.316526	0.961239
ENSMUSG00000017221	1.98209	1.33128	0.0150272	0.00530593	0.0973889	-0.574206	1.26794	0.0320507	0.0750066	0.338305	-0.597626
ENSMUSG00000020802	1.79625	1.83915	0.0161616	0.872625	0.940793	0.0340508	1.42282	0.0296546	0.372096	0.632719	-0.288719
ENSMUSG00000021244	1.7633	2.12125	0.0136351	0.173828	0.463599	0.26664	1.89578	0.00462768	0.236049	0.515731	0.152914
ENSMUSG00000030695	0.857839	0.845973	0.0209605	0.934728	0.971706	-0.0200955	0.571819	0.0480755	0.191117	0.471123	-0.538352
ENSMUSG00000019173	1.26078	0.924041	0.0182264	0.0483246	0.263182	-0.448283	0.820085	0.0296603	0.0771616	0.341059	-0.57234
ENSMUSG00000000001	2.19689	1.43333	0.0201913	0.00979501	0.128848	-0.616094	1.48521	0.00861565	0.00330022	0.089106	-0.516423
ENSMUSG00000029705	1.42553	1.36832	0.0108917	0.736939	0.878912	-0.0590982	1.68995	0.00631832	0.0523333	0.301966	0.293576
ENSMUSG00000052397	2.39999	2.05215	0.0221356	0.365334	0.6489	-0.22589	2.04	0.032491	0.578125	0.775518	-0.187787
ENSMUSG00000028809	1.20987	1.20619	0.0103994	0.978359	0.991165	-0.00439108	1.09296	0.00883825	0.583715	0.778316	-0.0982979
ENSMUSG00000033953	0.0991166	0.105071	0.0222134	0.754951	0.888284	0.0841606	0.087911	0.016216	0.645872	0.815848	-0.125353
ENSMUSG00000060450	1.99992	1.48731	0.0207019	0.0766225	0.323491	-0.427243	1.40873	0.0210004	0.092609	0.365177	-0.457883
ENSMUSG00000030246	2.83969	2.08431	0.0149582	0.0298345	0.208629	-0.446165	2.16657	0.0230957	0.229272	0.508838	-0.342544
ENSMUSG00000031010	9.54173	5.60096	0.0238792	0.00299224	0.0735462	-0.768576	3.74681	0.0392523	0.000466524	0.0293563	-1.30035
ENSMUSG00000046598	2.91884	2.14216	0.0211913	0.0671773	0.305624	-0.44633	1.85876	0.0367372	0.0924732	0.365124	-0.603841
ENSMUSG00000036893	2.29754	1.99728	0.0165541	0.349546	0.635486	-0.202058	1.78356	0.0118624	0.122189	0.403205	-0.317661
ENSMUSG00000029439	0.399499	0.521615	0.0118332	0.037125	0.232458	0.384795	0.601744	0.0129155	0.00319646	0.0879077	0.639053
ENSMUSG00000049336	0.633565	0.679261	0.0254081	0.705291	0.864179	0.100474	1.35109	0.159063	0.12637	0.407201	1.14134
ENSMUSG00000020536	0.969379	0.834544	0.0239923	0.405853	0.678461	-0.216073	0.699913	0.0446845	0.286142	0.559869	-0.423093
ENSMUSG00000037736	1.72507	1.67064	0.0172215	0.834896	0.925298	-0.0462526	1.66902	0.00807839	0.992761	0.996241	0.000757163
ENSMUSG00000021767	1.04054	0.897497	0.0134211	0.276166	0.570064	-0.213352	0.909679	0.0105097	0.447785	0.68492	-0.146006
ENSMUSG00000026150	1.07697	0.756377	0.0271099	0.0652776	0.302065	-0.509798	0.682714	0.013461	0.0056394	0.118169	-0.608996
ENSMUSG00000025272	1.19171	1.19854	0.0178622	0.96963	0.987271	0.00824135	1.03015	0.0158279	0.499808	0.723742	-0.161023
ENSMUSG00000029730	1.18176	0.879894	0.0233983	0.0972556	0.357702	-0.425537	1.04718	0.0212326	0.646098	0.815848	-0.126626
ENSMUSG00000042323	3.13978	2.55577	0.018263	0.190353	0.482886	-0.296903	2.15446	0.0149935	0.0314401	0.247043	-0.494951
ENSMUSG00000040524	0.962091	0.66224	0.0118077	0.00340675	0.0772127	-0.53882	0.690627	0.00609478	0.00417144	0.100284	-0.430696
ENSMUSG00000052459	2.91628	2.25376	0.0165553	0.0850212	0.336352	-0.371797	1.64196	0.0478899	0.0564376	0.30985	-0.78134
ENSMUSG00000013593	1.21936	1.00235	0.0230494	0.267234	0.561328	-0.282741	1.0941	0.0190152	0.679881	0.836306	-0.108279
ENSMUSG00000054387	0.314462	0.304422	0.0212197	0.854805	0.934733	-0.0468156	0.303229	0.0205174	0.980354	0.990652	-0.00352057
ENSMUSG00000040463	2.12366	1.83726	0.0161958	0.327777	0.617079	-0.208996	1.64806	0.0354541	0.366636	0.628247	-0.318424
ENSMUSG00000113948	0.000272945	0.000286077	nan	nan	nan	0.0677972	0.000289335	nan	nan	nan	0.0673672
ENSMUSG00000027288	0.836329	0.698518	0.0193081	0.26738	0.56135	-0.259773	0.654071	0.0113426	0.131024	0.411413	-0.306961
ENSMUSG00000041268	2.59942	2.21156	0.0209988	0.337517	0.625415	-0.233125	1.55289	0.0114035	0.000560075	0.0326239	-0.694844
ENSMUSG00000020994	1.45048	1.56602	0.014831	0.588444	0.800087	0.110572	1.5026	0.00800156	0.553797	0.759866	0.0995624
ENSMUSG00000022789	1.54079	1.47152	0.0199374	0.780101	0.900391	-0.0663635	1.28055	0.0178893	0.387014	0.643363	-0.217866
ENSMUSG00000039536	1.51239	1.35603	0.0149064	0.443588	0.706942	-0.157443	1.31286	0.0277537	0.617594	0.798267	-0.156646
ENSMUSG00000022201	1.99653	1.84357	0.0166611	0.596063	0.80448	-0.114993	1.57154	0.0314809	0.372397	0.633041	-0.296793
ENSMUSG00000020935	3.52845	2.00701	0.027001	0.0031036	0.074892	-0.813989	1.81075	0.0625109	0.0501082	0.29808	-0.916586
ENSMUSG00000048154	1.14487	1.16609	0.0126874	0.888362	0.94803	0.0264848	0.954122	0.0099485	0.254877	0.533854	-0.215319
ENSMUSG00000001034	0.810694	0.585522	0.0166641	0.0309882	0.212078	-0.469433	0.558537	0.0262979	0.109237	0.385714	-0.49043
ENSMUSG00000026490	0.697201	0.705695	0.0163482	0.933605	0.971219	0.0174711	0.681716	0.00653971	0.914307	0.960183	0.0156587
ENSMUSG00000034088	2.45633	1.90233	0.0178012	0.099672	0.361006	-0.368734	1.79499	0.0152891	0.0822641	0.349185	-0.404142
ENSMUSG00000070923	2.96553	2.27321	0.0235945	0.135907	0.417638	-0.383555	2.49936	0.0139986	0.375137	0.635155	-0.197787
ENSMUSG00000022016	1.72818	1.22681	0.0284817	0.0805466	0.330095	-0.494338	1.14225	0.00578129	0.000159535	0.0149361	-0.548876
ENSMUSG00000006307	0.794203	0.609906	0.0129674	0.047827	0.261748	-0.38092	0.578924	0.0191981	0.119384	0.399855	-0.409092
ENSMUSG00000027342	1.63346	1.10065	0.0170136	0.00942505	0.126442	-0.569573	1.39546	0.0283661	0.570774	0.771032	-0.179472
ENSMUSG00000029687	2.03416	1.89514	0.0135673	0.602954	0.808664	-0.102125	1.89069	0.0156987	0.80833	0.907361	-0.0576009
ENSMUSG00000032612	2.28171	1.58106	0.0205157	0.027569	0.202801	-0.529228	1.59039	0.0313588	0.153616	0.43404	-0.473425
ENSMUSG00000038127	0.463524	0.399273	0.0201977	0.37279	0.654471	-0.215268	0.370793	0.00953929	0.15032	0.430305	-0.273154
ENSMUSG00000030265	1.16038	0.742268	0.0259703	0.0172999	0.164305	-0.644586	0.792187	0.0065639	0.00118923	0.0506663	-0.50286
ENSMUSG00000028833	2.06422	1.60858	0.0215694	0.143664	0.427599	-0.35981	1.1517	0.0812215	0.135829	0.415842	-0.795359
ENSMUSG00000017386	0.471237	0.367213	0.0206933	0.138186	0.420713	-0.359835	0.372567	0.0299451	0.373441	0.633815	-0.292362
ENSMUSG00000031545	0.425813	0.221155	0.016036	1.24e-05	0.00250672	-0.945166	0.485632	0.112926	0.705992	0.850753	0.238265
ENSMUSG00000024750	2.61786	1.30582	0.0255768	0.000185789	0.0143798	-1.00344	1.1085	0.0254206	7.02e-05	0.00872504	-1.19245
ENSMUSG00000029777	4.03326	2.87407	0.0160612	0.0214875	0.181278	-0.488853	2.72581	0.0201102	0.0517728	0.301332	-0.517191
ENSMUSG00000035150	0.556313	0.353705	0.0324948	0.0314835	0.213705	-0.65335	0.411332	0.0373962	0.287908	0.561986	-0.387283
ENSMUSG00000041133	3.33315	3.36681	0.0141855	0.941753	0.974996	0.0144957	2.91473	0.0118591	0.479466	0.708699	-0.145084
ENSMUSG00000061411	0.867839	0.751421	0.0135297	0.290129	0.583047	-0.207805	0.748635	0.0217943	0.545806	0.754203	-0.166144
ENSMUSG00000062115	0.57776	0.598212	0.0134992	0.799137	0.909697	0.0501871	0.510371	0.0218563	0.64037	0.812778	-0.13213
ENSMUSG00000059146	0.395465	0.327322	0.016523	0.214582	0.509431	-0.272838	0.524715	0.119653	0.480081	0.709071	0.457402
ENSMUSG00000020929	2.95936	2.18234	0.0180262	0.0510038	0.269461	-0.439409	2.18252	0.0190181	0.130318	0.410721	-0.391694
ENSMUSG00000030161	0.590808	0.603544	0.0145686	0.878013	0.943735	0.030769	0.546279	0.0473054	0.876484	0.941623	-0.0653779
ENSMUSG00000046574	0.898521	0.928058	0.0120064	0.800721	0.910667	0.0466624	0.87289	0.0151143	0.975991	0.989361	0.00553687
ENSMUSG00000007815	1.29351	1.11458	0.017506	0.334287	0.622214	-0.214798	1.17595	0.0341607	0.795471	0.899579	-0.0905712
ENSMUSG00000027495	0.375401	0.282037	0.0222155	0.102601	0.365472	-0.412545	0.300817	0.0290388	0.403484	0.654905	-0.272232
ENSMUSG00000046157	0.104572	0.0814501	0.0171434	0.119764	0.39158	-0.360513	0.0926539	0.0203759	0.621428	0.80121	-0.124855
ENSMUSG00000019471	1.88763	1.57913	0.0149189	0.20967	0.504643	-0.257445	1.5964	0.0137085	0.380543	0.63901	-0.194009
ENSMUSG00000024045	0.884212	0.985017	0.0170506	0.477429	0.730017	0.155756	1.09436	0.01816	0.160614	0.440523	0.354751
ENSMUSG00000024695	0.478287	0.466819	0.0159507	0.873157	0.941205	-0.035013	0.434037	0.00936744	0.633872	0.809169	-0.0921462
ENSMUSG00000047514	2.17473	1.65604	0.019614	0.0942068	0.351659	-0.393097	1.51218	0.0673033	0.325738	0.593253	-0.47682
ENSMUSG00000052997	2.6677	2.15082	0.0186402	0.174859	0.464952	-0.310714	1.88753	0.0302612	0.165694	0.446273	-0.451612
ENSMUSG00000032803	0.207399	0.229502	0.0209552	0.547838	0.774664	0.146096	0.243224	0.0214919	0.313983	0.583801	0.278852
ENSMUSG00000024050	0.706939	0.622301	0.0125931	0.333119	0.621305	-0.183974	0.55791	0.0329656	0.391508	0.646561	-0.294032
ENSMUSG00000018849	0.406186	0.458307	0.0172818	0.430869	0.697475	0.174173	0.530552	0.0293477	0.181371	0.462219	0.432882
ENSMUSG00000060860	2.01989	1.28191	0.0224724	0.00909718	0.12468	-0.655987	1.28816	0.0328559	0.0762236	0.33982	-0.60264
ENSMUSG00000001383	1.27991	1.3572	0.0125232	0.652085	0.836911	0.0845896	1.43166	0.0313446	0.524847	0.740917	0.209674
ENSMUSG00000052135	0.720606	0.43068	0.0267695	0.0069711	0.109904	-0.742593	0.589832	0.0381667	0.511365	0.732157	-0.242104
ENSMUSG00000027852	0.954855	0.549318	0.0209678	0.00108295	0.0411411	-0.79764	0.488815	0.0131334	2.5e-05	0.00462186	-0.918756
ENSMUSG00000038467	1.01753	0.953726	0.022591	0.712302	0.867488	-0.093424	1.10065	0.00761673	0.328959	0.596355	0.161117
ENSMUSG00000031983	1.34291	0.868075	0.0363651	0.0487159	0.264052	-0.629471	0.723131	0.0356982	0.0171279	0.193449	-0.846595
ENSMUSG00000031530	2.21426	1.41982	0.0222749	0.0104477	0.133008	-0.641115	1.00021	0.0495912	0.00839372	0.144771	-1.10101
ENSMUSG00000059981	0.974195	0.835129	0.0176822	0.320966	0.611029	-0.222212	0.756698	0.0168578	0.196606	0.477433	-0.317405
ENSMUSG00000023927	1.02089	0.644695	0.0238957	0.0107688	0.134003	-0.663137	0.512	0.0251591	0.00156084	0.0600214	-0.947607
ENSMUSG00000042406	0.334334	0.252626	0.0170403	0.0691461	0.309601	-0.404286	0.293829	0.0168166	0.585093	0.779315	-0.138051
ENSMUSG00000037331	0.742109	0.723617	0.0118352	0.845092	0.930714	-0.0364052	0.670431	0.00387443	0.43312	0.675339	-0.0982415
ENSMUSG00000028333	0.967896	0.930959	0.0182738	0.805932	0.912385	-0.0561344	1.24014	0.0149605	0.0773143	0.341332	0.40585
ENSMUSG00000046329	0.422467	0.34097	0.0163031	0.153689	0.441221	-0.309196	0.361779	0.0125881	0.410221	0.659786	-0.176395
ENSMUSG00000038619	0.314259	0.295109	0.0194795	0.705806	0.864381	-0.0907056	0.217305	0.0263181	0.119476	0.399889	-0.484727
ENSMUSG00000022553	0.541925	0.379235	0.0199607	0.0309868	0.212078	-0.515001	0.314026	0.00875231	4.88e-05	0.00716135	-0.739199
ENSMUSG00000004364	2.03318	1.52045	0.0259879	0.120719	0.393116	-0.419238	1.55501	0.0326084	0.318116	0.586978	-0.337947
ENSMUSG00000033059	3.17258	2.18787	0.0264608	0.0490336	0.264843	-0.53613	1.91235	0.0377741	0.0603754	0.314909	-0.683337
ENSMUSG00000037242	1.68819	1.03815	0.0209197	0.00390047	0.0841104	-0.701463	1.15732	0.0374553	0.170245	0.449959	-0.497553
ENSMUSG00000030275	0.871439	0.722479	0.0267247	0.324987	0.614743	-0.270444	0.549313	0.0349886	0.0785754	0.343856	-0.618865
ENSMUSG00000035885	1.1826	0.788013	0.0290568	0.0402793	0.241834	-0.585667	0.530921	0.0417733	0.00396088	0.0980069	-1.1066
ENSMUSG00000031548	0.147371	0.131356	0.0165411	0.461174	0.718473	-0.165964	0.322338	0.132401	0.0851945	0.353523	1.17679
ENSMUSG00000030411	0.621007	0.619412	0.0126847	0.982808	0.992922	-0.00370954	0.458655	0.0278231	0.216761	0.495853	-0.389718
ENSMUSG00000054428	1.3909	1.37862	0.0250514	0.96225	0.984361	-0.0127934	1.69016	0.0424278	0.390345	0.646206	0.330148
ENSMUSG00000026615	2.54943	2.35715	0.0138857	0.568166	0.78817	-0.113128	2.25782	0.00507103	0.352067	0.616482	-0.126367
ENSMUSG00000022914	0.434924	0.374669	0.0126603	0.262777	0.556998	-0.215148	0.466176	0.013747	0.512837	0.733245	0.148918
ENSMUSG00000054728	1.24163	1.13575	0.0144088	0.525348	0.76005	-0.12859	1.04782	0.0170711	0.426504	0.670359	-0.196421
ENSMUSG00000024201	1.45093	1.15569	0.0185232	0.150961	0.437247	-0.328232	0.971282	0.0366438	0.138985	0.419078	-0.531411
ENSMUSG00000039067	1.86517	1.51403	0.0180437	0.181904	0.473294	-0.300912	1.47614	0.0364026	0.417309	0.665048	-0.290349
ENSMUSG00000038485	0.23824	0.222854	0.0189165	0.682662	0.852142	-0.0963201	0.250298	0.0276108	0.713675	0.855255	0.11849
ENSMUSG00000033161	0.331125	0.215825	0.0251358	0.0217709	0.182403	-0.617514	0.802875	0.256009	0.162099	0.44205	1.32591
ENSMUSG00000027646	0.784598	0.601151	0.020954	0.114673	0.383744	-0.384226	0.521109	0.038311	0.139942	0.419567	-0.543646
ENSMUSG00000027091	0.841916	0.783742	0.0173287	0.642805	0.831893	-0.103298	0.778506	0.02892	0.845634	0.927404	-0.0636101
ENSMUSG00000033047	2.74108	1.82338	0.0192876	0.0115691	0.138155	-0.588131	1.58152	0.0510621	0.0774444	0.341493	-0.746663
ENSMUSG00000004264	0.646448	0.478822	0.0196899	0.0675975	0.306862	-0.433044	0.563408	0.00686575	0.357854	0.620923	-0.15031
ENSMUSG00000042197	2.09434	1.20715	0.0158556	0.000175188	0.0136727	-0.794891	1.43927	0.0214438	0.0731564	0.335333	-0.493211
ENSMUSG00000015944	0.420052	0.311505	0.0201658	0.072997	0.317125	-0.431315	0.269754	0.009597	0.00184086	0.06607	-0.591676
ENSMUSG00000031751	0.157895	0.121876	0.0203729	0.130159	0.409766	-0.373548	0.404964	0.203248	0.0968523	0.370449	1.40631
ENSMUSG00000027455	0.402198	0.407387	0.0151398	0.925513	0.967962	0.0184951	0.408902	0.0322258	0.822733	0.914967	0.072457
ENSMUSG00000049670	0.508495	0.292377	0.0163308	0.00024011	0.0173113	-0.798404	0.276768	0.00962726	1.44e-05	0.00320941	-0.829392
ENSMUSG00000008604	0.724596	0.617295	0.0185425	0.313932	0.604989	-0.231218	0.517587	0.020669	0.10808	0.38403	-0.438
ENSMUSG00000028964	2.06905	1.56718	0.021023	0.0991834	0.360523	-0.400801	1.5207	0.0375991	0.274824	0.550273	-0.396788
ENSMUSG00000032253	1.74942	1.56178	0.0208946	0.500579	0.745506	-0.163682	1.45212	0.0122154	0.290222	0.564309	-0.21987
ENSMUSG00000040390	0.0893973	0.0808575	0.0160997	0.517756	0.755038	-0.144849	0.15133	0.0678894	0.104668	0.380305	0.807011
ENSMUSG00000053332	0.618644	0.671028	0.0238564	0.649704	0.835731	0.117264	1.10483	0.021925	0.00151128	0.0590095	0.885771
ENSMUSG00000029152	1.12448	0.897595	0.0200926	0.172279	0.461707	-0.325117	0.968239	0.010562	0.392186	0.646706	-0.167789
ENSMUSG00000039347	0.504815	0.490928	0.0200197	0.866949	0.938996	-0.0402414	0.376488	0.0386305	0.314163	0.583856	-0.37483
ENSMUSG00000002052	3.29608	2.47107	0.0151815	0.0445535	0.253216	-0.415619	2.34716	0.0138478	0.045924	0.286835	-0.44193
ENSMUSG00000018593	0.17266	0.152641	0.0242379	0.504635	0.747771	-0.177794	0.856893	0.266634	0.0157965	0.187845	2.36007
ENSMUSG00000037070	0.050464	0.0330911	0.0333957	0.0599842	0.289942	-0.60881	0.0437796	0.0455339	0.673748	0.832276	-0.157135
ENSMUSG00000031447	0.222231	0.157199	0.0171136	0.0269706	0.20107	-0.499465	0.52778	0.206563	0.128297	0.408482	1.29677
ENSMUSG00000017466	0.264884	0.239508	0.0181229	0.528811	0.762733	-0.145286	0.40364	0.0649632	0.17258	0.452891	0.655062
ENSMUSG00000037887	0.346771	0.367598	0.0237018	0.744499	0.88282	0.0841462	0.217537	0.0599716	0.176916	0.457642	-0.626171
ENSMUSG00000057230	0.748834	0.777199	0.0147096	0.792419	0.906198	0.0536387	0.580975	0.0113339	0.117233	0.396868	-0.317463
ENSMUSG00000028032	2.44729	1.95259	0.0256406	0.224353	0.518724	-0.325796	1.67888	0.0345837	0.154611	0.435127	-0.495976
ENSMUSG00000042502	0.762423	0.672068	0.0153646	0.384601	0.663335	-0.181984	0.560377	0.0239847	0.17714	0.457823	-0.396019
ENSMUSG00000024844	1.64652	1.27661	0.0215306	0.135778	0.417381	-0.367105	1.43061	0.0326018	0.650331	0.817994	-0.154115
ENSMUSG00000024002	1.6496	1.41359	0.0130698	0.24731	0.540363	-0.222756	1.36896	0.00910101	0.221834	0.501286	-0.221524
ENSMUSG00000000149	0.130859	0.0912398	0.0177949	0.0255888	0.196257	-0.520281	0.126044	0.0305105	0.959301	0.980663	-0.00640183
ENSMUSG00000030499	0.284856	0.217081	0.0229998	0.128616	0.40728	-0.392003	0.241292	0.0132128	0.384563	0.641877	-0.192649
ENSMUSG00000038916	4.37963	3.80679	0.0160533	0.341304	0.629147	-0.202233	3.06014	0.0174891	0.0587731	0.312232	-0.468636
ENSMUSG00000037138	2.52361	1.93848	0.0125869	0.0439142	0.251136	-0.380564	1.79268	0.0096796	0.0166412	0.19111	-0.44531
ENSMUSG00000027239	0.174253	0.227942	0.0228946	0.130028	0.40956	0.387484	0.479023	0.0335778	1.48e-05	0.00325024	1.50639
ENSMUSG00000059474	0.989612	1.01798	0.0119605	0.825727	0.921189	0.0407804	0.798483	0.00473926	0.0492449	0.294973	-0.261283
ENSMUSG00000022982	0.793625	0.849523	0.0207201	0.683616	0.852544	0.0981966	0.721748	0.0191287	0.738277	0.869387	-0.0889047
ENSMUSG00000015733	1.48393	1.26825	0.025564	0.398564	0.672948	-0.226581	1.30371	0.0403257	0.715572	0.856315	-0.137596
ENSMUSG00000002129	1.30311	1.08545	0.0156745	0.211296	0.506724	-0.263658	1.24317	0.0203063	0.945057	0.974287	-0.0196276
ENSMUSG00000022372	2.06159	0.994177	0.0308615	0.000360804	0.0212977	-1.05218	0.902522	0.0184141	7.94e-06	0.00195882	-1.14341
ENSMUSG00000029621	2.43045	1.80714	0.021138	0.0794343	0.328243	-0.427513	1.70538	0.0408848	0.221164	0.500662	-0.46312
ENSMUSG00000058922	0.000292277	0.000284763	nan	nan	nan	-0.0375742	0.000286892	nan	nan	nan	-0.0439733
ENSMUSG00000007656	0.586452	0.488153	0.022789	0.298942	0.591699	-0.264681	0.416934	0.0299445	0.176256	0.456799	-0.442963
ENSMUSG00000007411	1.18118	1.17304	0.016657	0.964633	0.985178	-0.0099745	1.36211	0.00714985	0.113451	0.391852	0.253546
ENSMUSG00000026594	0.930259	0.661185	0.016263	0.0221405	0.183143	-0.492579	0.583005	0.0096366	0.000855655	0.0422266	-0.626085
ENSMUSG00000026641	0.573144	0.452529	0.0115006	0.0616718	0.293527	-0.340888	0.532101	0.0314879	0.864727	0.935498	-0.0594071
ENSMUSG00000038602	0.310152	0.257021	0.022826	0.293511	0.585861	-0.27109	0.382665	0.0867683	0.526565	0.741976	0.351185
ENSMUSG00000023118	1.49247	1.07898	0.016994	0.0327948	0.217863	-0.468027	1.03739	0.020527	0.0767653	0.340423	-0.477157
ENSMUSG00000020524	0.241205	0.290752	0.0137267	0.176231	0.467004	0.26953	0.61584	0.133806	0.0414992	0.275502	1.40107
ENSMUSG00000054640	0.357675	0.304587	0.0259847	0.398227	0.672865	-0.231796	0.707572	0.195349	0.211004	0.491129	1.03482
ENSMUSG00000040669	0.48426	0.460369	0.013153	0.709439	0.86614	-0.0729896	0.426505	0.0226796	0.642307	0.813807	-0.135383
ENSMUSG00000025364	2.26415	1.66399	0.0122423	0.0170958	0.163377	-0.444329	1.65439	0.0133045	0.0625705	0.318875	-0.404949
ENSMUSG00000021413	1.45131	1.26885	0.015856	0.360376	0.645115	-0.19384	1.30821	0.0153765	0.667255	0.829041	-0.10127
ENSMUSG00000026721	1.05317	0.958655	0.0257794	0.616266	0.817117	-0.135652	0.771862	0.00874744	0.0250539	0.22627	-0.399755
ENSMUSG00000035781	0.526399	0.391099	0.0155196	0.042635	0.247995	-0.428622	0.400722	0.00585043	0.0209677	0.20963	-0.345963
ENSMUSG00000041560	0.584944	0.50138	0.0140939	0.268157	0.561762	-0.222393	0.587448	0.00582592	0.714928	0.856122	0.0536661
ENSMUSG00000020069	1.64401	1.35051	0.0187291	0.217043	0.511772	-0.283707	1.59269	0.0116899	0.985886	0.993154	0.00380304
ENSMUSG00000022708	1.25905	0.963452	0.0271245	0.162507	0.450676	-0.386048	0.700553	0.028611	0.0119292	0.169542	-0.798401
ENSMUSG00000001576	0.211772	0.161117	0.0144989	0.0585353	0.287588	-0.394405	0.334339	0.134737	0.304906	0.576818	0.707014
ENSMUSG00000003072	2.60858	1.9698	0.0216354	0.100099	0.3615	-0.405213	2.02376	0.0628683	0.494697	0.72039	-0.320116
ENSMUSG00000031729	1.32153	1.23114	0.0135293	0.603344	0.808822	-0.10221	1.26528	0.00708535	0.928159	0.96608	-0.014824
ENSMUSG00000022564	0.315083	0.267537	0.0158666	0.270355	0.564335	-0.235993	0.451303	0.0875495	0.308578	0.58005	0.566037
ENSMUSG00000052833	2.27882	1.66347	0.0154293	0.0295546	0.207865	-0.454089	1.6515	0.0193927	0.111388	0.388579	-0.416803
ENSMUSG00000028630	0.384387	0.257162	0.0181091	0.0115313	0.138084	-0.57988	0.267131	0.00723956	0.00446589	0.104259	-0.477201
ENSMUSG00000020271	1.73993	1.14352	0.01966	0.010165	0.131489	-0.605558	1.01305	0.0162237	0.00230114	0.0732381	-0.732641
ENSMUSG00000014402	0.871089	0.663865	0.0213632	0.11121	0.37874	-0.39193	0.561062	0.0568937	0.189931	0.469622	-0.586746
ENSMUSG00000055204	2.72971	2.18503	0.0173561	0.146528	0.431103	-0.321096	1.97732	0.016718	0.0863678	0.355331	-0.416834
ENSMUSG00000041126	0.866169	0.574789	0.014028	0.00314635	0.0754905	-0.591617	0.535286	0.0196587	0.0147309	0.182886	-0.647326
ENSMUSG00000057522	0.349364	0.305722	0.0217109	0.443979	0.707181	-0.19251	0.282122	0.00892989	0.162214	0.442142	-0.260765
ENSMUSG00000038014	0.529224	0.506545	0.0145802	0.760037	0.891132	-0.0631876	0.587657	0.0102093	0.306507	0.578056	0.19928
ENSMUSG00000014592	2.11298	1.80038	0.0213497	0.345839	0.632815	-0.230975	1.18847	0.0316121	0.0189432	0.202616	-0.782799
ENSMUSG00000021486	0.211634	0.148105	0.022612	0.0458598	0.256961	-0.514954	0.107283	0.0136147	6.6e-05	0.00855347	-0.933168
ENSMUSG00000026620	0.704702	0.673047	0.0141911	0.743895	0.882465	-0.066305	0.658905	0.00667653	0.769974	0.886009	-0.0488032
ENSMUSG00000028851	0.72589	0.783357	0.0165956	0.61054	0.813051	0.109919	0.895448	0.0126832	0.0974079	0.370933	0.35154
ENSMUSG00000014313	0.580759	0.576172	0.0247928	0.967656	0.986699	-0.0114408	0.451942	0.1047	0.604901	0.790478	-0.314752
ENSMUSG00000071658	0.715463	0.526522	0.0246004	0.0940431	0.351363	-0.442382	0.446987	0.0571029	0.161866	0.441804	-0.628812
ENSMUSG00000030016	3.35544	3.10153	0.0196977	0.629404	0.824585	-0.113523	2.49983	0.0303786	0.249905	0.529746	-0.375284
ENSMUSG00000022051	0.18121	0.20831	0.0129739	0.30377	0.595899	0.20107	0.168211	0.0211868	0.856863	0.93244	-0.0584551
ENSMUSG00000069769	0.68728	0.484861	0.0215868	0.0423621	0.247317	-0.503325	0.452534	0.0136133	0.0125576	0.173581	-0.555554
ENSMUSG00000042873	0.119516	0.103088	0.019975	0.384507	0.66329	-0.213324	0.113484	0.0583128	0.934816	0.969507	-0.0279565
ENSMUSG00000058153	0.240612	0.24139	0.013324	0.982315	0.992922	0.00466014	0.597695	0.188372	0.095049	0.368056	1.35989
ENSMUSG00000021264	0.807825	0.699553	0.0126288	0.275102	0.569279	-0.20761	0.571959	0.0416483	0.240422	0.520688	-0.4509
ENSMUSG00000024665	0.757542	0.452196	0.0217755	0.0028009	0.0719632	-0.744377	0.717831	0.0861699	0.954688	0.978876	-0.0298917
ENSMUSG00000031709	1.43342	1.20797	0.021028	0.310568	0.60206	-0.246881	1.1047	0.0128558	0.126733	0.407372	-0.32777
ENSMUSG00000030401	0.240699	0.183802	0.0239092	0.140457	0.423661	-0.389073	0.228747	0.0217041	0.908336	0.957742	-0.0257737
ENSMUSG00000018909	0.698023	0.699146	0.0201521	0.991324	0.996752	0.00231919	0.481772	0.0204142	0.072313	0.334182	-0.487273
ENSMUSG00000020598	0.468821	0.430278	0.0218219	0.622525	0.820807	-0.123771	1.02956	0.166228	0.12105	0.401835	1.18403
ENSMUSG00000027011	1.27382	0.93439	0.0168725	0.0408886	0.243362	-0.447066	0.939936	0.0129519	0.0710778	0.33257	-0.390003
ENSMUSG00000045896	0.48034	0.382503	0.0304279	0.264715	0.5589	-0.328583	0.372812	0.00698963	0.050773	0.299416	-0.317593
ENSMUSG00000057133	1.38183	1.39452	0.0150887	0.94783	0.977707	0.0131912	1.27582	0.00755011	0.68553	0.838829	-0.0666807
ENSMUSG00000020661	0.904042	0.812899	0.0165437	0.479897	0.731991	-0.153313	0.590568	0.0146753	0.0137548	0.179024	-0.567197
ENSMUSG00000016252	2.71335	1.64283	0.0317015	0.0151799	0.155292	-0.723888	1.36047	0.101541	0.111532	0.388717	-0.94896
ENSMUSG00000026842	0.557693	0.519224	0.0157705	0.627887	0.823488	-0.103115	0.456775	0.0111251	0.235709	0.515636	-0.240717
ENSMUSG00000055254	0.2917	0.233927	0.021942	0.208186	0.502691	-0.318427	0.466702	0.173577	0.35181	0.616336	0.7264
ENSMUSG00000021279	1.92952	1.63406	0.0162446	0.262624	0.556948	-0.23978	1.59395	0.0128296	0.285642	0.559513	-0.228368
ENSMUSG00000025234	1.42306	1.14253	0.013278	0.103294	0.365998	-0.316763	0.999931	0.0195057	0.0799126	0.345729	-0.461023
ENSMUSG00000022752	1.68958	1.45988	0.0218494	0.39567	0.671029	-0.210813	1.2886	0.0309749	0.299719	0.572991	-0.342587
ENSMUSG00000046785	2.44233	1.69182	0.0285747	0.0614178	0.293261	-0.529681	1.21158	0.0364117	0.00716709	0.13347	-0.962881
ENSMUSG00000055629	0.0846021	0.098482	0.0153027	0.309964	0.601451	0.219167	0.281329	0.132928	0.00979279	0.155388	1.78231
ENSMUSG00000045427	0.859251	0.715556	0.0196633	0.264287	0.558484	-0.264015	0.745943	0.0387613	0.675968	0.834153	-0.155611
ENSMUSG00000034674	0.539073	0.403773	0.0172193	0.0611661	0.292471	-0.416938	0.405927	0.00921634	0.0513834	0.300171	-0.362011
ENSMUSG00000033066	1.01818	0.913303	0.0213399	0.522827	0.758874	-0.156827	0.7574	0.0363833	0.290552	0.564475	-0.378739
ENSMUSG00000020817	1.08235	1.19734	0.0157731	0.48955	0.738345	0.145657	1.19075	0.01557	0.424002	0.669287	0.186708
ENSMUSG00000048578	0.103787	0.111085	0.0161752	0.658079	0.840073	0.0980343	0.139098	0.0501525	0.277697	0.552796	0.469306
ENSMUSG00000020776	0.376928	0.330152	0.0112259	0.291618	0.584019	-0.19116	0.455067	0.00771477	0.0637851	0.321203	0.320243
ENSMUSG00000026739	0.328585	0.265969	0.0285482	0.287757	0.581279	-0.30501	0.321102	0.0176811	0.949623	0.976896	0.0168316
ENSMUSG00000029603	0.506952	0.519186	0.0180568	0.879716	0.94421	0.0344037	0.468337	0.0358458	0.853252	0.930964	-0.067475
ENSMUSG00000039621	1.28922	0.981739	0.0202546	0.10031	0.361911	-0.393093	0.986727	0.0212857	0.215585	0.494857	-0.339653
ENSMUSG00000053929	0.356189	0.325545	0.0182991	0.57289	0.79047	-0.129788	0.346362	0.0156871	0.980424	0.990652	0.00632244
ENSMUSG00000056211	0.549617	0.717364	0.0134742	0.0502381	0.267587	0.384279	0.65759	0.00608094	0.0415141	0.275502	0.307663
ENSMUSG00000021024	3.31143	2.3888	0.0238732	0.0687216	0.309248	-0.471171	2.78829	0.0234067	0.486501	0.71443	-0.199777
ENSMUSG00000046721	0.000309977	0.000877678	nan	nan	nan	1.50153	0.000364649	nan	nan	nan	0.217533
ENSMUSG00000055745	0.231015	0.176549	0.0134867	0.053176	0.275909	-0.387913	0.137669	0.0173732	0.0074432	0.136045	-0.698619
ENSMUSG00000070738	0.632257	0.647313	0.0171097	0.875662	0.942566	0.0339515	0.62158	0.00799395	0.884641	0.944958	0.0233429
ENSMUSG00000024121	0.18269	0.147719	0.021598	0.225658	0.519846	-0.306541	0.164405	0.0237809	0.702979	0.848965	-0.104914
ENSMUSG00000045973	0.295343	0.185604	0.0197039	0.00519354	0.0965821	-0.670168	0.271396	0.00879972	0.69183	0.842892	-0.0731719
ENSMUSG00000028136	1.19261	0.851785	0.0170373	0.027259	0.202218	-0.485558	0.706399	0.0236826	0.0147668	0.183004	-0.707479
ENSMUSG00000004110	0.31244	0.335177	0.0149304	0.621572	0.820363	0.101345	0.54927	0.163402	0.254047	0.533372	0.863002
ENSMUSG00000024533	0.543382	0.494264	0.0144134	0.504098	0.747567	-0.136685	0.504173	0.00581234	0.673214	0.832003	-0.0603052
ENSMUSG00000032855	0.0521767	0.0553555	0.0168164	0.725437	0.874024	0.0853203	0.0930189	0.147283	0.226355	0.506139	0.883392
ENSMUSG00000032437	0.117096	0.117219	0.0186633	0.982726	0.992922	0.0015084	0.508166	0.242382	0.0199522	0.205184	2.16656
ENSMUSG00000029405	2.86953	2.22028	0.0193174	0.1125	0.380246	-0.370068	1.85971	0.0313964	0.0815568	0.347912	-0.578282
ENSMUSG00000006134	1.11224	0.636584	0.0151564	0.000108751	0.00994376	-0.805048	0.620308	0.0120154	0.000142181	0.0138181	-0.795023
ENSMUSG00000069729	1.59216	1.46062	0.0137951	0.529698	0.762933	-0.124409	1.13579	0.0218937	0.114068	0.392869	-0.440106
ENSMUSG00000031960	3.58226	2.57408	0.0163662	0.026353	0.198291	-0.476811	2.23065	0.0391114	0.0856554	0.354048	-0.63622
ENSMUSG00000034820	0.61876	0.565669	0.0107411	0.462963	0.719577	-0.129423	0.538386	0.0223915	0.593843	0.784812	-0.152931
ENSMUSG00000042305	0.285991	0.208906	0.0248183	0.090786	0.34557	-0.453119	0.200119	0.0189641	0.0734866	0.335879	-0.467178
ENSMUSG00000019927	0.755269	0.568767	0.0189467	0.0782736	0.326338	-0.409154	0.625397	0.0061293	0.133764	0.413094	-0.223708
ENSMUSG00000003345	0.322815	0.287659	0.0127643	0.391531	0.668198	-0.166346	0.376965	0.0151669	0.257051	0.53584	0.27139
ENSMUSG00000038390	0.0671894	0.0643426	0.015599	0.785367	0.90275	-0.0624581	0.119894	0.0962601	0.136851	0.417171	0.883565
ENSMUSG00000007029	0.726329	0.662013	0.017777	0.551832	0.777206	-0.133765	0.842068	0.0103248	0.178267	0.458456	0.26038
ENSMUSG00000018076	0.995628	0.91567	0.0166328	0.579396	0.794959	-0.120779	0.81176	0.00695252	0.12236	0.403205	-0.246932
ENSMUSG00000040836	0.101819	0.0920867	0.0144383	0.497157	0.743295	-0.144948	0.199226	0.138133	0.146625	0.425852	1.0168
ENSMUSG00000005469	1.59821	1.14321	0.0231914	0.0585356	0.287588	-0.483366	1.08147	0.041496	0.176367	0.456823	-0.516608
ENSMUSG00000026782	1.04053	0.870693	0.0142477	0.201807	0.494805	-0.257087	0.878981	0.0176861	0.440841	0.680451	-0.194379
ENSMUSG00000035247	4.39248	3.02894	0.0196907	0.0227118	0.185078	-0.536222	2.51383	0.0142796	0.000759817	0.0394518	-0.757015
ENSMUSG00000001783	2.21731	1.6966	0.0195621	0.0998954	0.361325	-0.386163	1.70877	0.0244512	0.264783	0.541939	-0.327582
ENSMUSG00000033623	0.321823	0.280731	0.014731	0.342235	0.629993	-0.197078	0.403357	0.0305077	0.26007	0.537617	0.373726
ENSMUSG00000043411	1.05159	1.0468	0.01544	0.976391	0.990407	-0.00658341	1.13812	0.0109963	0.413607	0.662124	0.162763
ENSMUSG00000031696	3.54139	2.59589	0.0213543	0.067424	0.306298	-0.448084	2.29056	0.0432334	0.135789	0.4158	-0.580155
ENSMUSG00000029120	0.339201	0.295816	0.0277409	0.484131	0.734366	-0.19744	0.333927	0.0354886	0.950199	0.97698	0.0257278
ENSMUSG00000017291	1.35896	1.13204	0.0201018	0.269144	0.562872	-0.263585	1.02443	0.0216118	0.194188	0.474873	-0.359528
ENSMUSG00000011877	0.964342	0.824038	0.0193876	0.333078	0.621305	-0.226834	0.707396	0.0302151	0.222041	0.501407	-0.400019
ENSMUSG00000006005	3.97453	3.571	0.0145414	0.445688	0.70893	-0.154458	3.65336	0.00705437	0.646574	0.816072	-0.0730768
ENSMUSG00000048271	0.654963	0.642336	0.0136099	0.889362	0.948718	-0.028085	0.810598	0.0229747	0.214262	0.494039	0.35577
ENSMUSG00000021301	2.18751	1.76264	0.0235977	0.226567	0.520848	-0.311546	1.48125	0.02025	0.0546056	0.306601	-0.514064
ENSMUSG00000028546	1.42159	1.18507	0.0191834	0.259753	0.553769	-0.262539	1.01396	0.0351462	0.211397	0.491451	-0.439656
ENSMUSG00000014226	1.95539	1.22716	0.017407	0.00245347	0.0665563	-0.672133	1.18073	0.0414193	0.0747198	0.337607	-0.679705
ENSMUSG00000044627	2.42357	1.7156	0.0206408	0.0386442	0.236804	-0.498416	1.75661	0.0527143	0.33175	0.598605	-0.416956
ENSMUSG00000030002	0.642586	0.622043	0.0190717	0.841929	0.929261	-0.0468732	0.601484	0.00952182	0.81426	0.910575	-0.0469757
ENSMUSG00000029203	1.87095	1.2318	0.0211507	0.0135521	0.147743	-0.602999	1.21558	0.0266513	0.0613584	0.317164	-0.573814
ENSMUSG00000036766	0.21206	0.221795	0.0191556	0.781546	0.901	0.06476	0.690685	0.18946	0.0326706	0.251045	1.75099
ENSMUSG00000000823	0.54861	0.556837	0.0159846	0.918394	0.963688	0.0214747	0.557733	0.0120813	0.731741	0.865117	0.0712671
ENSMUSG00000005360	0.217097	0.179043	0.019618	0.25044	0.543482	-0.278032	0.755174	0.251741	0.0505576	0.299103	1.84733
ENSMUSG00000028180	1.32288	1.16522	0.0157771	0.38727	0.665373	-0.183081	1.16376	0.00430722	0.282719	0.557282	-0.136317
ENSMUSG00000026554	0.679526	0.70416	0.0124687	0.784045	0.902152	0.0513749	0.791627	0.00656107	0.0829941	0.350397	0.26806
ENSMUSG00000046341	0.0186966	0.0276487	0.0282425	0.0710187	0.313272	0.564432	0.0282517	0.109113	0.30056	0.57343	0.642618
ENSMUSG00000040270	1.42078	1.05653	0.0201501	0.0735177	0.317588	-0.427346	0.89377	0.0136323	0.00491581	0.108724	-0.621482
ENSMUSG00000018846	1.19538	0.706246	0.0255406	0.0047606	0.0930812	-0.759221	0.619025	0.0135597	4.53e-05	0.00699722	-0.901351
ENSMUSG00000067336	0.626905	0.438703	0.0164699	0.0179988	0.168118	-0.515003	0.765255	0.0920204	0.554041	0.760026	0.336263
ENSMUSG00000068373	0.252467	0.255441	0.0195256	0.936748	0.972959	0.0168978	0.51376	0.154104	0.144393	0.423696	1.07452
ENSMUSG00000020680	1.13778	0.965095	0.0156998	0.261352	0.555809	-0.23748	1.11895	0.0040454	0.831496	0.919579	0.0244391
ENSMUSG00000031068	0.78077	0.650919	0.0284552	0.355496	0.640887	-0.262421	0.805576	0.0289312	0.762089	0.88152	0.0951943
ENSMUSG00000025969	0.324832	0.263046	0.0225211	0.234145	0.527205	-0.304376	0.657574	0.178618	0.178591	0.458702	1.06481
ENSMUSG00000036054	1.34455	1.12003	0.0230163	0.30052	0.593192	-0.26358	0.770796	0.0253938	0.0117973	0.168617	-0.75573
ENSMUSG00000041729	1.83178	1.51092	0.0183158	0.221647	0.517063	-0.27782	1.29485	0.0272512	0.142954	0.422373	-0.454167
ENSMUSG00000044791	2.8788	2.63107	0.0141953	0.517275	0.754691	-0.129816	2.05591	0.0158447	0.0644938	0.322462	-0.437633
ENSMUSG00000063382	0.64942	0.540446	0.015188	0.203928	0.496979	-0.265	0.513886	0.0179694	0.255898	0.534555	-0.290645
ENSMUSG00000058966	0.161792	0.187017	0.0188839	0.3798	0.659919	0.209029	0.120941	0.0323983	0.290594	0.564475	-0.371853
ENSMUSG00000053838	0.990908	0.839009	0.0137872	0.225907	0.519985	-0.240065	0.709204	0.0189186	0.0945522	0.36718	-0.435539
ENSMUSG00000017390	2.74691	1.71101	0.0264283	0.0122255	0.141472	-0.682966	1.89252	0.0275042	0.114351	0.393562	-0.490666
ENSMUSG00000027634	1.11896	0.954902	0.0197585	0.334094	0.62214	-0.228732	0.835796	0.0461224	0.355581	0.619216	-0.372834
ENSMUSG00000032181	0.412906	0.581244	0.0168131	0.0242543	0.190651	0.493331	1.26345	0.114066	0.00884697	0.149833	1.66294
ENSMUSG00000022607	1.92281	1.59357	0.018973	0.241434	0.534982	-0.270946	1.55775	0.0127801	0.232899	0.512979	-0.254951
ENSMUSG00000024271	3.70546	2.56377	0.0158567	0.0119741	0.140677	-0.531386	2.5605	0.0276653	0.119459	0.399889	-0.48514
ENSMUSG00000000532	0.138412	0.131409	0.0122113	0.703938	0.863455	-0.0749049	0.33273	0.167455	0.0878319	0.357403	1.31299
ENSMUSG00000020658	1.65854	1.22129	0.0209466	0.0691793	0.309661	-0.441506	0.941818	0.041812	0.044821	0.284136	-0.769562
ENSMUSG00000046836	0.59905	0.508977	0.012891	0.223528	0.518177	-0.235077	0.412438	0.0361513	0.171898	0.452435	-0.491005
ENSMUSG00000032312	1.11954	0.929922	0.0196917	0.256466	0.550055	-0.267721	0.915073	0.025574	0.419088	0.666319	-0.243944
ENSMUSG00000026470	0.917084	0.760124	0.0177365	0.227733	0.521621	-0.270818	0.720208	0.0106202	0.123235	0.404036	-0.301705
ENSMUSG00000037149	3.82815	2.65372	0.0190931	0.0225835	0.184516	-0.528629	2.84326	0.0273549	0.218966	0.49814	-0.380845
ENSMUSG00000019189	0.121133	0.0999064	0.0151493	0.201316	0.494554	-0.277941	0.261797	0.199234	0.166583	0.446956	1.1605
ENSMUSG00000035027	0.738025	0.616837	0.017995	0.252983	0.546547	-0.25878	0.504147	0.016034	0.0365577	0.262103	-0.502826
ENSMUSG00000026159	1.21687	0.775515	0.0230426	0.0109173	0.134861	-0.649951	0.707036	0.0121948	0.000446702	0.0286779	-0.735894
ENSMUSG00000035585	0.509878	0.38374	0.0152437	0.0500553	0.267172	-0.410022	0.326849	0.0851689	0.279089	0.554246	-0.594516
ENSMUSG00000021379	0.688482	0.551496	0.0384122	0.3301	0.618891	-0.320069	0.437223	0.0730511	0.228985	0.508705	-0.610273
ENSMUSG00000026558	0.7884	0.504136	0.0177726	0.00415405	0.0871603	-0.645114	0.461131	0.0165641	0.00297997	0.0848507	-0.725768
ENSMUSG00000003435	2.48229	1.87757	0.0177633	0.0719309	0.31519	-0.402803	1.88712	0.0124529	0.098697	0.372588	-0.347663
ENSMUSG00000049866	0.635537	0.456177	0.0195104	0.042308	0.247317	-0.478383	0.324796	0.0454663	0.0220395	0.214812	-0.921838
ENSMUSG00000021196	0.289081	0.342748	0.0258525	0.364495	0.648257	0.245674	0.451427	0.0764088	0.182248	0.463075	0.693612
ENSMUSG00000013858	0.0650653	0.0674456	0.0164655	0.823151	0.920176	0.051836	0.215442	0.15966	0.0188893	0.202497	1.77622
ENSMUSG00000037351	0.904175	0.727768	0.0157543	0.139453	0.422857	-0.313124	0.615539	0.0287497	0.112196	0.38992	-0.507929
ENSMUSG00000033629	0.601817	0.416936	0.0226371	0.0374274	0.233568	-0.5295	0.595655	0.0679587	0.948988	0.976605	0.0329771
ENSMUSG00000099764	0.0020194	0.0021615	0.112336	0.914045	0.961527	0.0981017	0.0011451	0.0330447	0.29909	0.572733	-0.771313
ENSMUSG00000031012	2.0693	1.70245	0.0221099	0.259423	0.553537	-0.281536	1.48572	0.0185765	0.0934409	0.365977	-0.430056
ENSMUSG00000005881	0.295519	0.287815	0.0177689	0.869757	0.940005	-0.0381067	0.73809	0.104335	0.0241598	0.222857	1.36867
ENSMUSG00000036751	2.39992	2.3593	0.0155012	0.906542	0.957892	-0.0246273	2.34558	0.0711523	0.975018	0.98899	0.0150844
ENSMUSG00000005198	3.12805	1.95998	0.0232768	0.00844365	0.120412	-0.67442	1.77258	0.0228912	0.00652833	0.127734	-0.772419
ENSMUSG00000024587	3.55465	2.83339	0.0179703	0.145689	0.429787	-0.327177	2.57758	0.0300722	0.200619	0.481482	-0.415706
ENSMUSG00000004056	0.255697	0.21273	0.0203059	0.277978	0.571678	-0.26541	0.222385	0.0102316	0.457896	0.692102	-0.15377
ENSMUSG00000004789	1.1338	0.975539	0.0174485	0.329905	0.618775	-0.216891	1.04633	0.0149028	0.771183	0.886424	-0.0683987
ENSMUSG00000069237	0.240742	0.264722	0.0156412	0.516492	0.75433	0.136992	0.298821	0.0106944	0.0742171	0.336964	0.36071
ENSMUSG00000039967	2.72679	1.54683	0.01993	0.00056275	0.0284471	-0.817889	1.86404	0.0256569	0.0963517	0.369716	-0.499843
ENSMUSG00000020176	2.879	1.90654	0.0301599	0.0410417	0.243805	-0.594615	2.0802	0.051023	0.317513	0.586803	-0.42225
ENSMUSG00000024109	0.496065	0.524368	0.0195526	0.731948	0.87748	0.0800513	1.00826	0.143865	0.13094	0.411368	1.07291
ENSMUSG00000033237	1.53736	1.14286	0.0159181	0.0441587	0.25174	-0.427806	1.07444	0.00893543	0.0091614	0.150815	-0.468924
ENSMUSG00000014769	2.5272	2.36037	0.0196232	0.675184	0.848837	-0.0985243	2.263	0.0501146	0.792116	0.897404	-0.11073
ENSMUSG00000046691	0.947269	0.532503	0.0253047	0.00191557	0.0573534	-0.830985	0.393357	0.0837975	0.0249347	0.225578	-1.22082
ENSMUSG00000024870	1.62766	0.986633	0.0163516	0.000798114	0.0345411	-0.722216	0.974334	0.012104	0.000860848	0.0422693	-0.693452
ENSMUSG00000062014	1.69135	1.26569	0.0241003	0.108354	0.374282	-0.41825	1.27536	0.019617	0.173649	0.454418	-0.359165
ENSMUSG00000022031	2.53027	1.85301	0.0186061	0.049718	0.266262	-0.449423	1.58998	0.0342959	0.0726651	0.3346	-0.623088
ENSMUSG00000039367	1.59751	1.29581	0.0142975	0.133661	0.414355	-0.301975	1.16323	0.0347825	0.241722	0.522055	-0.409797
ENSMUSG00000082536	0.0316725	0.0478489	0.0299474	0.0528792	0.275134	0.595252	0.0343298	0.189683	0.826004	0.916429	0.161967
ENSMUSG00000034574	1.67994	1.28024	0.0274754	0.158474	0.445983	-0.39199	1.27122	0.0160628	0.136851	0.417171	-0.353611
ENSMUSG00000021495	0.212935	0.442685	0.0133713	9.6e-08	5.97e-05	1.05587	0.30321	0.011752	0.00748091	0.136169	0.557912
ENSMUSG00000033419	1.96313	1.60577	0.0209714	0.232722	0.525692	-0.289886	1.09303	0.0546784	0.0689114	0.328186	-0.797131
ENSMUSG00000027447	0.48341	0.688621	0.0301418	0.0796284	0.328608	0.510463	0.976642	0.0211144	0.000108116	0.0112327	1.06275
ENSMUSG00000020601	1.36108	1.0366	0.0159863	0.0649111	0.301526	-0.392894	0.871967	0.0560219	0.180011	0.460087	-0.595303
ENSMUSG00000024908	1.81984	1.61975	0.0166096	0.438805	0.703543	-0.168041	1.68743	0.00875288	0.737022	0.868702	-0.0603381
ENSMUSG00000030751	2.7956	2.08078	0.0245853	0.104965	0.368442	-0.426031	2.1491	0.0447664	0.403433	0.654905	-0.330837
ENSMUSG00000054423	2.21456	1.8389	0.0187053	0.243022	0.536397	-0.268179	1.77609	0.0136527	0.21941	0.498789	-0.270713
ENSMUSG00000058254	0.303957	0.320781	0.0148689	0.707017	0.864765	0.0777232	0.995734	0.166322	0.021808	0.21357	1.76071
ENSMUSG00000027770	3.33634	2.62493	0.0205508	0.150123	0.436378	-0.34599	2.35797	0.0306778	0.167889	0.447889	-0.452358
ENSMUSG00000025809	0.204276	0.15374	0.0187363	0.0834564	0.33444	-0.410029	0.866882	0.277182	0.0317912	0.248092	2.13459
ENSMUSG00000036026	0.243152	0.219708	0.0156645	0.497968	0.743703	-0.146273	0.560347	0.165118	0.100536	0.375474	1.25242
ENSMUSG00000038486	0.2738	0.211601	0.0127953	0.057022	0.284546	-0.371778	0.453802	0.149906	0.284483	0.559023	0.776847
ENSMUSG00000021945	2.72218	2.09628	0.0220127	0.129948	0.409442	-0.376935	1.96452	0.0175632	0.090368	0.361487	-0.421853
ENSMUSG00000053510	2.66904	1.68993	0.0200362	0.00554242	0.0988548	-0.659359	2.15116	0.001905	0.00238105	0.0747382	-0.262741
ENSMUSG00000038615	0.190534	0.169846	0.0130276	0.407662	0.680155	-0.165828	0.390712	0.188094	0.182401	0.463227	1.08503
ENSMUSG00000019943	0.400277	0.337003	0.0220123	0.325397	0.614806	-0.248238	0.821518	0.20768	0.202695	0.483041	1.08699
ENSMUSG00000021068	0.959435	1.19289	0.0138538	0.113372	0.381321	0.314208	1.40221	0.0388473	0.106465	0.382962	0.596335
ENSMUSG00000027894	0.120053	0.101469	0.021857	0.350984	0.636919	-0.242644	0.29376	0.226444	0.134565	0.414329	1.33867
ENSMUSG00000038831	1.02799	0.815295	0.0193133	0.153585	0.441182	-0.334437	0.819006	0.00470251	0.0338385	0.255467	-0.279379
ENSMUSG00000027834	0.20419	0.222531	0.0230514	0.622983	0.820889	0.124093	0.765799	0.192055	0.0179262	0.197812	1.95622
ENSMUSG00000054008	0.174295	0.10696	0.0167853	0.0018736	0.0564591	-0.704462	0.179209	0.102745	0.889444	0.94741	0.0882282
ENSMUSG00000070713	0.000348876	0.000312823	nan	nan	nan	-0.157367	0.000256309	nan	nan	nan	-0.46302
ENSMUSG00000022551	0.929897	0.854305	0.0132785	0.529322	0.762933	-0.12232	0.891547	0.0244511	0.969913	0.986685	-0.0129002
ENSMUSG00000038902	2.20588	1.7267	0.0177214	0.114086	0.382675	-0.353338	1.49641	0.0150246	0.026841	0.233182	-0.511863
ENSMUSG00000030846	0.40415	0.40653	0.0230913	0.970126	0.987342	0.00847279	0.474871	0.0115575	0.167577	0.447889	0.282361
ENSMUSG00000043535	1.87947	1.41983	0.0236057	0.116642	0.387081	-0.404605	1.28233	0.0170567	0.0408259	0.274297	-0.503517
ENSMUSG00000071528	0.979072	0.679178	0.0204511	0.0285095	0.205069	-0.527625	0.611269	0.0385678	0.0884246	0.358021	-0.629763
ENSMUSG00000036052	0.557238	0.597152	0.0122161	0.593544	0.802565	0.0998028	0.514607	0.00612508	0.66195	0.825394	-0.0671035
ENSMUSG00000028156	1.47124	1.10998	0.0212568	0.0970968	0.357562	-0.406501	0.997477	0.038024	0.16171	0.441636	-0.512256
ENSMUSG00000003992	2.09974	1.51757	0.0241566	0.0724642	0.316107	-0.468446	1.16712	0.0528421	0.0639444	0.321732	-0.797959
ENSMUSG00000025810	0.689138	0.521165	0.0334534	0.191086	0.483952	-0.403053	1.6925	0.208882	0.116437	0.395682	1.34445
ENSMUSG00000073676	1.4673	0.747838	0.0214867	8.12e-05	0.00818557	-0.972364	0.840035	0.039513	0.0425257	0.277396	-0.757528
ENSMUSG00000029712	1.53631	1.36611	0.0160339	0.426426	0.694307	-0.169397	1.06472	0.0690822	0.327766	0.595577	-0.48156
ENSMUSG00000029632	1.32206	1.47044	0.0258543	0.567986	0.788058	0.153453	1.58885	0.0714743	0.528136	0.742926	0.314185
ENSMUSG00000029033	1.12506	0.993958	0.019577	0.447717	0.710322	-0.178742	0.858064	0.0308621	0.299043	0.572733	-0.343408
ENSMUSG00000033423	0.982278	0.7747	0.0210035	0.160464	0.447984	-0.342494	0.666589	0.0495768	0.221682	0.501133	-0.511463
ENSMUSG00000035437	3.01031	2.25597	0.0182897	0.066812	0.304694	-0.416167	2.29038	0.0221608	0.214887	0.494648	-0.346545
ENSMUSG00000044647	2.10631	1.38495	0.0190117	0.0090274	0.124455	-0.604885	1.04875	0.0397401	0.0104858	0.161992	-0.957885
ENSMUSG00000029465	2.59308	2.19064	0.0222243	0.330095	0.618891	-0.243315	2.3943	0.0449613	0.867385	0.936401	-0.0666929
ENSMUSG00000039952	0.239517	0.141512	0.0269016	0.00672378	0.108213	-0.759204	0.448835	0.230257	0.288907	0.562752	0.953475
ENSMUSG00000001910	0.376643	0.280991	0.020554	0.0829909	0.333771	-0.422675	0.390592	0.0103014	0.623258	0.802292	0.0994534
ENSMUSG00000028557	0.239671	0.155674	0.0179719	0.00704409	0.110365	-0.622529	0.174244	0.013294	0.0625416	0.318875	-0.41131
ENSMUSG00000037098	0.49622	0.58273	0.0164748	0.284688	0.577958	0.231847	0.598903	0.0127507	0.140276	0.419773	0.318546
ENSMUSG00000053580	1.60881	1.45821	0.0236121	0.582927	0.79699	-0.141798	0.998908	0.0225625	0.0237601	0.220709	-0.639414
ENSMUSG00000003199	0.57433	0.429061	0.0159185	0.0491205	0.264874	-0.420696	0.450183	0.0116158	0.141908	0.421502	-0.304176
ENSMUSG00000032589	0.619445	0.489747	0.0214803	0.171096	0.460395	-0.338939	0.510646	0.0116246	0.257096	0.53584	-0.231317
ENSMUSG00000028580	3.31785	2.59725	0.0182302	0.119035	0.390702	-0.353264	2.22104	0.035604	0.132333	0.412237	-0.531652
ENSMUSG00000049556	0.223416	0.234051	0.0251385	0.798144	0.909207	0.0670873	0.434022	0.11114	0.108657	0.385014	1.0066
ENSMUSG00000030591	1.29044	0.996963	0.0116527	0.0414065	0.244569	-0.372257	1.00408	0.0138743	0.160392	0.440349	-0.313945
ENSMUSG00000000056	1.24374	0.968646	0.0181859	0.112319	0.380088	-0.360639	0.791482	0.0462231	0.134243	0.413754	-0.604328
ENSMUSG00000033444	1.29762	1.22367	0.0124616	0.654675	0.838601	-0.084652	1.32068	0.00494185	0.576841	0.774874	0.0735958
ENSMUSG00000068466	0.000209763	0.00038838	nan	nan	nan	0.888706	0.00018425	nan	nan	nan	-0.132894
ENSMUSG00000003033	1.81022	1.3028	0.0172993	0.0319099	0.21537	-0.474549	1.35181	0.0201131	0.16213	0.44205	-0.37356
ENSMUSG00000038762	1.78934	1.55995	0.0137277	0.315717	0.60607	-0.197926	1.50643	0.0304782	0.540378	0.750439	-0.201013
ENSMUSG00000025034	0.676311	0.572728	0.0176313	0.284548	0.577926	-0.239838	0.831803	0.0246613	0.244443	0.524331	0.34588
ENSMUSG00000024640	2.30717	1.6477	0.0237352	0.0601959	0.290232	-0.485672	1.82252	0.0268606	0.34038	0.605307	-0.293355
ENSMUSG00000011832	0.773378	0.678099	0.0153867	0.366449	0.649869	-0.189678	0.658678	0.0128683	0.400786	0.653113	-0.183881
ENSMUSG00000042751	1.86724	1.57913	0.0219892	0.331171	0.61953	-0.241772	1.43678	0.0335143	0.336651	0.60215	-0.330182
ENSMUSG00000034993	1.04219	0.802997	0.0178425	0.0947615	0.352485	-0.376148	0.763209	0.0553831	0.362731	0.62524	-0.402322
ENSMUSG00000031310	2.2221	1.80302	0.0203023	0.207129	0.501367	-0.301507	1.46707	0.061005	0.232701	0.512762	-0.551638
ENSMUSG00000024767	2.43467	1.96489	0.016304	0.149348	0.435372	-0.309274	1.91876	0.0585101	0.512933	0.733245	-0.296152
ENSMUSG00000000743	0.440678	0.368256	0.0140201	0.199909	0.492831	-0.259017	0.280032	0.015023	0.0106349	0.162459	-0.606357
ENSMUSG00000074637	0.718641	0.722127	0.0158067	0.973777	0.989202	0.00698122	0.646119	0.0200989	0.6961	0.845081	-0.106695
ENSMUSG00000008036	1.47884	1.24126	0.018916	0.274588	0.569036	-0.252664	1.08272	0.0237667	0.166856	0.447188	-0.401832
ENSMUSG00000002102	2.51694	2.40075	0.0136392	0.728405	0.875899	-0.0681892	2.24712	0.0399	0.756374	0.878043	-0.116365
ENSMUSG00000029547	1.32719	1.16549	0.0173734	0.397504	0.672529	-0.187441	1.04754	0.0359245	0.40878	0.658665	-0.29435
ENSMUSG00000033379	0.386709	0.198899	0.0231664	0.000216113	0.0159967	-0.959209	0.313771	0.0802068	0.627958	0.805118	-0.253678
ENSMUSG00000058793	0.137662	0.0950422	0.0235183	0.0460276	0.257097	-0.53449	0.213835	0.167153	0.373344	0.63381	0.684704
ENSMUSG00000030035	0.0696962	0.0450794	0.0167453	0.00758692	0.11459	-0.628612	0.0772238	0.037058	0.632774	0.808651	0.19554
ENSMUSG00000028541	0.0697439	0.0596732	0.0183751	0.353006	0.638416	-0.224985	0.0851302	0.0488726	0.45077	0.686864	0.336244
ENSMUSG00000061589	0.371299	0.342524	0.0127065	0.54544	0.773159	-0.116377	0.448265	0.0205842	0.24537	0.525274	0.319403
ENSMUSG00000020074	1.59138	1.81243	0.0149564	0.361117	0.645446	0.187646	1.70621	0.00828006	0.383574	0.641065	0.14951
ENSMUSG00000034390	4.12558	2.942	0.0178773	0.0296846	0.208396	-0.487801	2.00514	0.0609135	0.0314341	0.247043	-0.994396
ENSMUSG00000048307	1.44097	1.21518	0.0190626	0.289619	0.582656	-0.245863	0.982332	0.0276585	0.107198	0.383473	-0.504561
ENSMUSG00000057637	1.55805	1.16231	0.0132916	0.0297322	0.208565	-0.422755	1.11547	0.0225119	0.124708	0.405614	-0.434134
ENSMUSG00000035666	1.02132	0.724978	0.0155724	0.019039	0.172312	-0.494432	0.634908	0.0178868	0.0118886	0.169414	-0.638041
ENSMUSG00000089715	0.184566	0.221872	0.0302455	0.372488	0.654328	0.265591	0.159126	0.0115916	0.416552	0.664343	-0.167214
ENSMUSG00000042390	2.69989	2.01021	0.0207025	0.0780294	0.326195	-0.425554	1.89406	0.0303915	0.155917	0.43555	-0.463679
ENSMUSG00000030852	0.800602	0.668231	0.0158944	0.221221	0.516769	-0.260738	1.05642	0.0309551	0.17543	0.456458	0.448845
ENSMUSG00000025626	1.20556	0.914768	0.0200057	0.0946715	0.352485	-0.398225	0.973692	0.0311682	0.436173	0.677469	-0.258715
ENSMUSG00000032301	1.73439	1.809	0.0143599	0.76191	0.892467	0.0607685	1.51058	0.0817012	0.778141	0.889607	-0.150964
ENSMUSG00000021051	1.84846	1.20586	0.0175704	0.00574671	0.10079	-0.616259	1.24244	0.0206099	0.0519747	0.301562	-0.525116
ENSMUSG00000023991	0.582421	0.548474	0.0153309	0.676998	0.849577	-0.086639	0.56315	0.0183936	0.990373	0.995359	-0.00200707
ENSMUSG00000002496	1.51969	1.17006	0.015947	0.0760745	0.322319	-0.377193	1.12955	0.010874	0.0547414	0.306601	-0.380444
ENSMUSG00000054604	0.554369	0.295998	0.0258276	0.000874448	0.0361665	-0.90526	0.325415	0.0120579	0.000708893	0.0377072	-0.720596
ENSMUSG00000022387	1.19437	1.1061	0.0153062	0.596327	0.804636	-0.110762	0.93932	0.0210111	0.273996	0.549641	-0.299341
ENSMUSG00000056820	0.33535	0.297396	0.0206006	0.48111	0.732874	-0.173284	0.282372	0.0056483	0.197058	0.477944	-0.200059
ENSMUSG00000027405	0.942896	0.964872	0.0134243	0.862828	0.937898	0.0332397	1.07005	0.00543226	0.103072	0.378342	0.230716
ENSMUSG00000021748	0.963077	0.799248	0.0263052	0.324254	0.613917	-0.269009	0.940217	0.0195167	0.952222	0.977884	0.0140355
ENSMUSG00000024498	1.24163	1.47355	0.012411	0.188254	0.480436	0.247056	1.48625	0.00664797	0.0466634	0.288356	0.308562
ENSMUSG00000022568	0.597053	0.579004	0.0204143	0.854668	0.934733	-0.0442869	0.564075	0.0211217	0.899362	0.952918	-0.0354495
ENSMUSG00000068882	3.22782	2.86019	0.0178706	0.437122	0.702415	-0.174448	2.84728	0.0364882	0.71207	0.854311	-0.132107
ENSMUSG00000034297	1.97287	1.54502	0.0213271	0.150729	0.436915	-0.35267	1.29404	0.0152665	0.0162737	0.189507	-0.559835
ENSMUSG00000073639	1.99188	1.20795	0.027283	0.00923735	0.125266	-0.721575	1.17834	0.0303755	0.0302128	0.243318	-0.709446
ENSMUSG00000040462	0.129984	0.153429	0.0140462	0.245232	0.538365	0.239236	0.631398	0.255979	0.0151239	0.184887	2.32815
ENSMUSG00000033065	2.92453	2.38232	0.0156304	0.15885	0.44644	-0.29584	2.01194	0.0400761	0.189114	0.468501	-0.49235
ENSMUSG00000030058	3.48659	2.50515	0.0136729	0.0153083	0.155478	-0.476917	2.39258	0.0299389	0.126207	0.407201	-0.495783
ENSMUSG00000041415	1.14156	1.02956	0.0160642	0.486546	0.736292	-0.14898	0.938062	0.00756332	0.153533	0.433991	-0.235644
ENSMUSG00000034252	1.56554	1.52587	0.0149526	0.857897	0.935701	-0.0370198	1.49203	0.0110312	0.920496	0.962733	-0.0209504
ENSMUSG00000003575	0.797926	0.767739	0.0130656	0.774654	0.898009	-0.0556394	0.599517	0.031341	0.276431	0.551931	-0.364808
ENSMUSG00000038462	2.0984	1.44269	0.0224017	0.0313532	0.213375	-0.540527	1.48368	0.0136649	0.0412789	0.275079	-0.451734
ENSMUSG00000003233	0.910075	0.723408	0.015101	0.110996	0.378546	-0.331175	0.695347	0.00636878	0.0271047	0.233645	-0.340758
ENSMUSG00000001794	1.86194	1.3894	0.0239946	0.103969	0.36763	-0.422347	1.45564	0.0754489	0.550022	0.75705	-0.307306
ENSMUSG00000039741	0.367006	0.471074	0.0131893	0.0661487	0.303702	0.360151	0.408528	0.00959105	0.293802	0.567975	0.202307
ENSMUSG00000038481	0.419476	0.295086	0.0201931	0.0360357	0.228739	-0.507451	0.310689	0.0103424	0.048673	0.293604	-0.384539
ENSMUSG00000042155	1.88887	1.4317	0.0265102	0.142909	0.425965	-0.399796	1.28552	0.048826	0.220622	0.500264	-0.507401
ENSMUSG00000001211	0.133572	0.109085	0.0148811	0.175512	0.46596	-0.29217	0.207948	0.152771	0.351136	0.6157	0.686828
ENSMUSG00000038025	1.24244	1.07204	0.0138814	0.284541	0.577926	-0.212814	1.17816	0.0108637	0.87768	0.942378	-0.0297225
ENSMUSG00000031622	2.14533	2.0859	0.014915	0.843953	0.930173	-0.0405336	1.76259	0.0348219	0.500448	0.724079	-0.236057
ENSMUSG00000045098	1.84192	1.43742	0.0148858	0.0818367	0.331584	-0.35773	1.24721	0.0139185	0.0210218	0.209816	-0.51473
ENSMUSG00000018401	2.13263	1.46516	0.0177449	0.0156331	0.156307	-0.541569	1.29695	0.0320464	0.0460855	0.287282	-0.670056
ENSMUSG00000031532	0.154758	0.172403	0.0208394	0.521651	0.757993	0.155774	0.382364	0.0813722	0.0120063	0.169963	1.35312
ENSMUSG00000026034	0.482509	0.606381	0.0211672	0.177857	0.469192	0.329669	0.67756	0.00889702	0.00280011	0.0818204	0.539201
ENSMUSG00000038095	1.56154	1.34617	0.0175412	0.337048	0.624947	-0.214105	1.35027	0.00712884	0.320708	0.589518	-0.161103
ENSMUSG00000027193	1.02381	0.934914	0.0169518	0.549046	0.775096	-0.131047	0.778561	0.0334568	0.313121	0.583121	-0.347406
ENSMUSG00000070802	2.89383	2.10551	0.0210303	0.0590561	0.288597	-0.458808	1.56066	0.0790993	0.108461	0.384777	-0.844891
ENSMUSG00000031948	1.58712	1.30312	0.0128867	0.137371	0.419375	-0.284433	1.27988	0.025991	0.387997	0.64416	-0.262026
ENSMUSG00000037568	1.15882	0.710034	0.0225003	0.00512861	0.0963334	-0.706699	0.772345	0.039732	0.150977	0.431082	-0.538105
ENSMUSG00000025423	0.72443	0.452388	0.0195623	0.0041132	0.0865285	-0.679285	0.535981	0.00270538	0.000253162	0.0198136	-0.386336
ENSMUSG00000026349	0.309148	0.328383	0.0260762	0.748068	0.884827	0.0870818	0.391013	0.0161442	0.110093	0.386917	0.388701
ENSMUSG00000022761	2.00135	1.2639	0.0205962	0.00594486	0.102391	-0.663095	1.17453	0.0392507	0.0522694	0.301966	-0.721626
ENSMUSG00000024095	1.67595	1.18688	0.0180985	0.0280336	0.20383	-0.497805	1.31275	0.0111413	0.129034	0.409297	-0.303656
ENSMUSG00000032582	0.960901	1.0288	0.0200792	0.677282	0.849586	0.0985023	1.13397	0.0106034	0.137768	0.418248	0.288337
ENSMUSG00000004771	2.02946	1.5685	0.0279933	0.185092	0.477196	-0.371708	1.44692	0.0409144	0.246527	0.526861	-0.439392
ENSMUSG00000031626	1.63858	1.55985	0.0130888	0.713587	0.86771	-0.0710367	1.35067	0.0122437	0.267638	0.544444	-0.231861
ENSMUSG00000028433	1.62155	1.0377	0.0125054	0.000654909	0.0317299	-0.643993	1.16642	0.0171809	0.0836599	0.351288	-0.42808
ENSMUSG00000028698	0.504425	0.234313	0.0231015	1.89e-05	0.00323914	-1.1062	0.185789	0.0338696	6.96e-05	0.00871198	-1.39477
ENSMUSG00000031858	0.945788	0.810787	0.0210254	0.363201	0.647314	-0.222195	0.680426	0.0153831	0.0696317	0.329711	-0.42741
ENSMUSG00000028937	1.47286	1.51633	0.0228319	0.868473	0.939458	0.0419693	1.17866	0.0546181	0.532385	0.745429	-0.274041
ENSMUSG00000038374	1.1802	0.834057	0.015335	0.0165487	0.160773	-0.50081	0.971145	0.0142219	0.303964	0.576269	-0.23356
ENSMUSG00000029992	2.75028	2.01362	0.0211494	0.0653116	0.302136	-0.449783	1.86277	0.0288539	0.106587	0.383014	-0.514104
ENSMUSG00000060475	0.75965	0.744725	0.0236327	0.913588	0.961443	-0.0286266	0.515864	0.0382748	0.166506	0.446916	-0.511145
ENSMUSG00000042208	1.24284	1.15467	0.02108	0.664712	0.843721	-0.106157	0.891575	0.021008	0.115148	0.394569	-0.430678
ENSMUSG00000022340	1.65185	1.73519	0.0291498	0.802831	0.911325	0.071014	1.29236	0.0577979	0.498464	0.722563	-0.305034
ENSMUSG00000036478	0.447632	0.366002	0.0226365	0.254819	0.548797	-0.290462	0.278359	0.0822669	0.237541	0.517239	-0.638386
ENSMUSG00000078676	1.21944	0.926429	0.0128719	0.0386007	0.236773	-0.39647	0.921605	0.0146609	0.120871	0.401681	-0.356583
ENSMUSG00000042589	0.582721	0.683014	0.0106891	0.192743	0.486238	0.229109	0.606695	0.0109803	0.590021	0.782094	0.106263
ENSMUSG00000084786	4.30584	2.4799	0.0343179	0.0102665	0.132259	-0.796012	1.79721	0.213982	0.160641	0.440523	-1.21482
ENSMUSG00000028152	0.183098	0.128421	0.0227611	0.0500599	0.267172	-0.511734	0.344693	0.13764	0.166893	0.447188	0.963475
ENSMUSG00000036473	0.832181	0.628837	0.0138274	0.0424208	0.247428	-0.404211	0.480698	0.0183762	0.00391478	0.097409	-0.744247
ENSMUSG00000032024	0.340752	0.286735	0.0191164	0.295419	0.587718	-0.249005	0.466238	0.0607138	0.279278	0.554378	0.501632
ENSMUSG00000048874	2.27858	1.97731	0.0155106	0.329037	0.61791	-0.204598	1.61022	0.018106	0.0740926	0.336964	-0.452474
ENSMUSG00000033088	0.91236	0.79341	0.0129928	0.295395	0.587718	-0.201537	0.986955	0.0142746	0.479342	0.708603	0.16085
ENSMUSG00000001289	1.6777	1.51538	0.0161289	0.491956	0.739381	-0.146807	1.71381	0.0132301	0.71277	0.854747	0.07862
ENSMUSG00000021782	0.879562	0.827811	0.0121582	0.640171	0.830309	-0.0874836	0.980731	0.0122585	0.334483	0.599792	0.204552
ENSMUSG00000028416	0.374924	0.353382	0.016708	0.701569	0.862457	-0.0853695	0.408154	0.0091523	0.350939	0.6157	0.171673
ENSMUSG00000024474	3.48903	3.55199	0.0144574	0.897575	0.953335	0.0258018	3.16151	0.0280041	0.763884	0.882677	-0.0944362
ENSMUSG00000040502	0.263653	0.235397	0.0131506	0.405315	0.677997	-0.163544	0.278564	0.0151962	0.601402	0.788283	0.127101
ENSMUSG00000021771	2.01238	1.34137	0.0216626	0.0179322	0.167873	-0.585191	1.42684	0.0133626	0.040665	0.273657	-0.44761
ENSMUSG00000030226	0.885821	0.701134	0.0238858	0.194635	0.48778	-0.337326	0.531119	0.0784089	0.18864	0.468427	-0.690756
ENSMUSG00000054455	0.462805	0.317447	0.0128158	0.00504402	0.0957133	-0.543887	0.342576	0.00615343	0.012268	0.171887	-0.385995
ENSMUSG00000030806	2.08716	1.68126	0.0184452	0.171587	0.460918	-0.312002	1.51932	0.0240011	0.159353	0.438719	-0.409957
ENSMUSG00000006673	2.22486	1.67221	0.0165339	0.0567105	0.283674	-0.411958	1.53001	0.0381444	0.178416	0.458552	-0.492712
ENSMUSG00000027367	0.818811	0.703278	0.0202391	0.361392	0.645597	-0.219434	0.598992	0.0104973	0.0409887	0.274691	-0.402763
ENSMUSG00000048388	0.196481	0.211346	0.0223	0.673475	0.848305	0.105216	0.313558	0.0463089	0.0758989	0.339583	0.723923
ENSMUSG00000034781	1.38856	0.836761	0.0269948	0.00811668	0.118097	-0.730703	0.73257	0.0257386	0.00376036	0.0961245	-0.876002
ENSMUSG00000061130	0.598732	0.359388	0.0154561	0.000502914	0.0265875	-0.73637	0.386798	0.00535503	5.23e-05	0.00746959	-0.582166
ENSMUSG00000070436	0.103099	0.109953	0.0249459	0.724957	0.874024	0.0928589	0.650712	0.273699	0.00656698	0.127808	2.70746
ENSMUSG00000008892	1.04068	0.901753	0.0297198	0.475788	0.728898	-0.206722	0.813138	0.0389849	0.408565	0.65861	-0.307044
ENSMUSG00000002968	0.568976	0.495444	0.0135462	0.314219	0.604989	-0.199647	0.466462	0.015032	0.312788	0.583089	-0.238861
ENSMUSG00000024381	0.974019	0.888513	0.0154042	0.527167	0.761472	-0.132558	0.892427	0.0107091	0.689102	0.840687	-0.0781702
ENSMUSG00000028798	1.80801	1.30956	0.0169706	0.0336974	0.22049	-0.465323	1.41497	0.0183574	0.232467	0.512727	-0.305275
ENSMUSG00000026662	0.84831	0.624386	0.0178241	0.0500416	0.267172	-0.442152	0.638204	0.01179	0.0806128	0.346268	-0.363181
ENSMUSG00000034189	0.622217	0.51154	0.0167078	0.196738	0.49	-0.28257	0.456224	0.0176699	0.115212	0.394612	-0.400475
ENSMUSG00000066900	0.823049	0.762965	0.0146732	0.594713	0.803679	-0.109362	1.19742	0.0177404	0.019417	0.204847	0.588771
ENSMUSG00000040028	1.86327	1.67778	0.0128538	0.42897	0.696153	-0.151288	1.62856	0.0221434	0.602988	0.789185	-0.14628
ENSMUSG00000027303	0.222512	0.253962	0.0144912	0.356617	0.641799	0.19073	0.700192	0.149359	0.0192399	0.203832	1.70332
ENSMUSG00000041444	1.2884	1.04995	0.0165468	0.173226	0.46288	-0.29527	0.760922	0.0298662	0.0287424	0.238894	-0.711953
ENSMUSG00000044807	1.11788	1.08719	0.0225775	0.875444	0.942494	-0.0401566	0.764404	0.0582295	0.269389	0.54653	-0.500005
ENSMUSG00000029787	1.00392	0.763582	0.0229733	0.122181	0.395737	-0.394783	0.662337	0.0318478	0.0998769	0.374665	-0.552837
ENSMUSG00000016344	0.167143	0.117426	0.0163417	0.0224894	0.18428	-0.509332	0.11116	0.0118883	0.0151542	0.184887	-0.541488
ENSMUSG00000075595	0.308462	0.269542	0.015341	0.360968	0.645307	-0.194581	0.266575	0.0085219	0.362148	0.624956	-0.163172
ENSMUSG00000056895	0.674883	0.394092	0.0289169	0.00670977	0.108206	-0.776106	0.284647	0.312931	0.252675	0.532569	-1.20003
ENSMUSG00000038965	0.80187	0.409019	0.0192131	3.46e-05	0.00488855	-0.971202	0.43498	0.0685393	0.0894138	0.360099	-0.836156
ENSMUSG00000031575	2.28812	1.57588	0.0141174	0.00718644	0.111152	-0.538003	1.31782	0.0215901	0.00679871	0.129877	-0.748337
ENSMUSG00000049823	0.793659	0.795955	0.0156749	0.982801	0.992922	0.00416787	0.550001	0.0377132	0.189643	0.469182	-0.481131
ENSMUSG00000049339	0.13425	0.126156	0.0163201	0.692976	0.857793	-0.0897127	0.230618	0.0850836	0.133907	0.413235	0.828555
ENSMUSG00000031561	0.563533	0.478132	0.0240402	0.366604	0.64997	-0.237092	1.02036	0.156182	0.220695	0.500304	0.905572
ENSMUSG00000028053	2.35311	1.60754	0.0153888	0.00850644	0.120938	-0.549714	1.57034	0.00741408	0.00111124	0.0491236	-0.535222
ENSMUSG00000022781	2.19112	1.57083	0.0194079	0.0402948	0.241834	-0.480146	1.66543	0.0146106	0.127549	0.407855	-0.347862
ENSMUSG00000021832	2.91751	2.45836	0.0223671	0.324898	0.614637	-0.247038	2.56598	0.0315491	0.682279	0.837573	-0.136486
ENSMUSG00000021701	4.01909	3.31954	0.0123957	0.141187	0.423986	-0.275885	2.82001	0.0575618	0.302241	0.574351	-0.462694
ENSMUSG00000032393	1.07425	0.754234	0.0236417	0.0488605	0.264479	-0.510249	0.644862	0.0135113	0.00186571	0.0666061	-0.688
ENSMUSG00000015697	2.29668	1.29858	0.0174451	0.00021393	0.0158981	-0.822616	1.77643	0.00796259	0.0584674	0.311626	-0.322436
ENSMUSG00000030397	0.455518	0.485322	0.0131685	0.637607	0.828755	0.0914329	0.53989	0.00692036	0.0715471	0.332588	0.293041
ENSMUSG00000016386	0.72139	0.405151	0.0258959	0.00217427	0.0621081	-0.832321	0.444921	0.00972904	0.000666852	0.0363013	-0.649658
ENSMUSG00000058318	0.511371	0.46968	0.0122731	0.51746	0.754835	-0.122693	0.523164	0.0100774	0.687831	0.84021	0.0808188
ENSMUSG00000025139	0.629958	0.438049	0.0151932	0.0122849	0.141518	-0.524163	0.42752	0.0339169	0.142421	0.421932	-0.511919
ENSMUSG00000030884	3.19465	2.05568	0.0191558	0.00622819	0.104473	-0.636042	2.1277	0.020692	0.0462788	0.287567	-0.538424
ENSMUSG00000013663	1.05891	0.809136	0.0199095	0.102717	0.365472	-0.388126	0.7671	0.0183302	0.104347	0.379833	-0.416791
ENSMUSG00000020277	2.29322	1.61516	0.0207372	0.0364141	0.230092	-0.505696	1.5432	0.029478	0.10438	0.379833	-0.523462
ENSMUSG00000025268	2.85737	2.49256	0.0193531	0.398571	0.672948	-0.197062	2.30353	0.0603934	0.567873	0.769377	-0.262657
ENSMUSG00000023055	1.34485	1.48549	0.0177051	0.520169	0.756783	0.143498	1.33245	0.0466095	0.930847	0.96695	0.034078
ENSMUSG00000056770	0.234073	0.196445	0.0151495	0.236722	0.529635	-0.252836	0.288922	0.0055896	0.02259	0.216402	0.351798
ENSMUSG00000040268	0.431097	0.565389	0.0303749	0.182679	0.474212	0.391232	0.546987	0.0272117	0.209618	0.49005	0.392729
ENSMUSG00000022887	0.306257	0.224489	0.0186989	0.056617	0.283415	-0.4481	0.627791	0.173181	0.164455	0.445374	1.08403
ENSMUSG00000048027	0.229268	0.186564	0.0126605	0.126372	0.403495	-0.297367	0.255674	0.0514932	0.640547	0.812829	0.204992
ENSMUSG00000040563	0.172862	0.121407	0.0173954	0.0256434	0.196461	-0.509765	0.124937	0.0651209	0.373092	0.633564	-0.420826
ENSMUSG00000031776	0.467242	0.292651	0.0238333	0.00997295	0.130302	-0.674988	0.387524	0.0302703	0.491949	0.718759	-0.221749
ENSMUSG00000031144	0.342064	0.279478	0.0202767	0.229402	0.523117	-0.291532	0.604134	0.158338	0.244675	0.524459	0.867425
ENSMUSG00000041923	1.24364	0.963195	0.0181998	0.105017	0.368442	-0.368672	0.867068	0.0188013	0.0685897	0.327443	-0.472174
ENSMUSG00000025266	2.83809	2.19039	0.0231579	0.143018	0.426152	-0.373735	1.89366	0.0506105	0.202273	0.482764	-0.536849
ENSMUSG00000025085	0.883147	0.776853	0.0245571	0.484291	0.734489	-0.185012	0.604403	0.0333566	0.149038	0.428517	-0.497713
ENSMUSG00000020390	0.630846	0.667922	0.0240806	0.749384	0.885765	0.0823936	0.600232	0.0283313	0.948929	0.976605	-0.0227069
ENSMUSG00000032320	0.598825	0.617114	0.0203143	0.853966	0.934368	0.0434014	1.19694	0.0327898	0.00213017	0.0707549	1.04703
ENSMUSG00000040111	0.732217	0.653045	0.0163639	0.448238	0.710666	-0.165089	0.756148	0.0175339	0.712368	0.854414	0.0948925
ENSMUSG00000039270	0.263506	0.203416	0.0157184	0.0853518	0.337125	-0.373401	0.373265	0.0674624	0.260373	0.538007	0.551074
ENSMUSG00000063902	0.0081623	0.00835346	0.0636107	0.899171	0.953943	0.0333983	0.00612621	0.0217213	0.544367	0.753328	-0.367353
ENSMUSG00000056342	3.1733	1.95159	0.0235719	0.00649617	0.106762	-0.701337	1.67942	0.0117256	2.16e-05	0.00407657	-0.86926
ENSMUSG00000073678	0.23211	0.194617	0.0164327	0.250035	0.543072	-0.254174	0.805243	0.279344	0.0638839	0.32161	1.84383
ENSMUSG00000027602	0.828409	0.684536	0.0307369	0.350408	0.636556	-0.275216	0.692491	0.0585292	0.646792	0.816231	-0.209481
ENSMUSG00000030096	0.176746	0.17184	0.0126858	0.837013	0.926191	-0.0406151	0.294322	0.14805	0.277784	0.552796	0.78486
ENSMUSG00000041720	2.44792	1.62575	0.0176832	0.00828837	0.1192	-0.590453	1.54617	0.0173318	0.0131349	0.176723	-0.614922
ENSMUSG00000030541	2.50418	1.84788	0.0212457	0.0729191	0.31698	-0.438464	1.79783	0.0170697	0.0804014	0.34603	-0.430571
ENSMUSG00000014349	1.3767	0.996242	0.0154834	0.0261712	0.197572	-0.466645	0.932903	0.0263564	0.0939341	0.366615	-0.512803
ENSMUSG00000058006	1.68035	1.47675	0.0179239	0.408594	0.681039	-0.186336	1.39034	0.010165	0.23883	0.519028	-0.22475
ENSMUSG00000027652	1.12337	0.852416	0.0163115	0.0651505	0.301795	-0.398198	0.836751	0.00600835	0.0120847	0.170582	-0.37648
ENSMUSG00000037640	1.17778	0.961659	0.0226047	0.247882	0.541278	-0.292477	0.917804	0.020278	0.247921	0.528568	-0.311212
ENSMUSG00000048279	1.30507	0.785613	0.0195545	0.00187905	0.056532	-0.732232	0.839166	0.0216095	0.0341611	0.255865	-0.587965
ENSMUSG00000019986	1.59107	1.86918	0.0142013	0.246557	0.539602	0.232409	1.6328	0.0099105	0.64719	0.816428	0.0856213
ENSMUSG00000045095	1.15015	1.08953	0.0150042	0.706368	0.864686	-0.0781172	1.1087	0.00797289	0.97112	0.987103	-0.00546752
ENSMUSG00000027273	1.50627	1.87251	0.0288794	0.26964	0.563603	0.313994	1.46226	0.0278471	0.981981	0.991356	0.0062132
ENSMUSG00000032458	5.1764	3.23029	0.0202784	0.00441891	0.089399	-0.680285	2.97965	0.0316253	0.0246287	0.224666	-0.748588
ENSMUSG00000051403	0.617541	0.499305	0.0179344	0.176197	0.466981	-0.306615	0.591759	0.0107967	0.943985	0.973763	-0.0137425
ENSMUSG00000052707	0.654992	0.60055	0.0145178	0.541565	0.770631	-0.125195	0.691953	0.009176	0.49248	0.718833	0.12825
ENSMUSG00000030870	1.33025	1.03749	0.0157985	0.0905185	0.345285	-0.35859	0.978192	0.0262601	0.195289	0.476511	-0.395911
ENSMUSG00000020265	0.19845	0.18939	0.0155983	0.755279	0.888455	-0.0674128	0.150949	0.0107311	0.103598	0.379013	-0.345536
ENSMUSG00000013160	3.51928	2.57647	0.0269341	0.101675	0.364366	-0.449884	2.03764	0.035886	0.0371296	0.263436	-0.740026
ENSMUSG00000035851	1.32139	1.4844	0.0178543	0.453498	0.714451	0.167828	1.28	0.00852077	0.979072	0.990116	0.00286342
ENSMUSG00000062444	2.9964	2.45757	0.0199001	0.226767	0.52099	-0.286001	2.06537	0.0606721	0.288134	0.561986	-0.489313
ENSMUSG00000005204	0.876528	0.582078	0.020836	0.0152715	0.155478	-0.590588	0.604373	0.0378044	0.182354	0.463211	-0.488817
ENSMUSG00000000131	1.0923	0.649992	0.015117	0.000316572	0.0197923	-0.748875	0.940767	0.0130789	0.440692	0.680398	-0.168063
ENSMUSG00000034341	0.916884	0.620443	0.0174394	0.0115409	0.138084	-0.563441	0.477977	0.0196749	0.000828297	0.0415602	-0.891873
ENSMUSG00000033578	0.224197	0.273046	0.0145289	0.170058	0.459064	0.28438	0.516978	0.0833284	0.0211206	0.210269	1.25385
ENSMUSG00000030876	0.506185	0.306922	0.0256514	0.00775502	0.115909	-0.721793	0.374207	0.00578669	0.00931582	0.151423	-0.387757
ENSMUSG00000062683	0.114096	0.170988	0.0247257	0.0294458	0.207589	0.583652	0.171703	0.0508347	0.130144	0.410721	0.639641
ENSMUSG00000030603	2.28018	2.15793	0.0175925	0.721581	0.871852	-0.0794968	2.41524	0.0266748	0.667221	0.829041	0.130751
ENSMUSG00000042682	0.461775	0.340541	0.0179132	0.0539713	0.278255	-0.43936	0.346923	0.0145625	0.120961	0.401831	-0.362811
ENSMUSG00000038628	0.986166	0.802945	0.0177211	0.186766	0.478616	-0.29653	0.576718	0.0556446	0.100967	0.376334	-0.7269
ENSMUSG00000033436	0.463816	0.368002	0.0232138	0.196895	0.49	-0.333839	0.455052	0.01173	0.931738	0.967517	0.0208503
ENSMUSG00000048216	0.580621	0.317576	0.0187531	0.000194544	0.0149606	-0.870494	0.464901	0.0357922	0.439778	0.679961	-0.271708
ENSMUSG00000021500	1.80299	1.8061	0.0155366	0.989444	0.995933	0.0024819	1.64596	0.0177832	0.740134	0.870349	-0.0837336
ENSMUSG00000059878	0.40084	0.246395	0.0148233	0.000779753	0.0344824	-0.702052	0.242489	0.0254055	0.0263988	0.230645	-0.677715
ENSMUSG00000041040	0.7446	0.633083	0.0116772	0.202954	0.496096	-0.234071	0.61351	0.0488517	0.579946	0.776628	-0.231356
ENSMUSG00000025958	0.59699	0.46809	0.0188555	0.132018	0.411873	-0.35092	0.415563	0.0097907	0.0131764	0.176807	-0.473913
ENSMUSG00000028194	1.75969	1.21662	0.0153219	0.0107434	0.133965	-0.532442	1.2017	0.0292256	0.117098	0.396863	-0.503185
ENSMUSG00000020794	0.905442	0.593642	0.0184995	0.00810309	0.118084	-0.609029	0.579819	0.0170791	0.0166056	0.191038	-0.59491
ENSMUSG00000020029	0.986617	0.743997	0.0173069	0.0667743	0.304682	-0.407194	0.489235	0.0398917	0.0105078	0.162055	-0.963587
ENSMUSG00000035640	0.213395	0.171417	0.0181675	0.170432	0.459633	-0.316018	0.167977	0.0266548	0.332986	0.599069	-0.298681
ENSMUSG00000031826	2.05995	1.52636	0.0189588	0.0614788	0.293365	-0.432516	1.50665	0.0259651	0.182763	0.463304	-0.403888
ENSMUSG00000034354	1.56804	1.13736	0.0233956	0.0713622	0.31388	-0.463271	0.934095	0.0323136	0.0383324	0.266646	-0.699976
ENSMUSG00000033900	2.43557	1.79614	0.0257603	0.102404	0.365368	-0.439364	1.36813	0.0634949	0.0965803	0.370023	-0.784015
ENSMUSG00000029629	1.64523	1.47611	0.0153939	0.455296	0.715831	-0.156491	1.54997	0.011974	0.859726	0.933555	-0.0370936
ENSMUSG00000019467	0.263694	0.272728	0.0132115	0.804137	0.911717	0.0485947	0.390529	0.011417	0.00319008	0.0879077	0.614645
ENSMUSG00000039485	0.0213832	0.0172195	0.032458	0.35304	0.638416	-0.312431	0.0310975	0.0253573	0.0961426	0.369624	0.59039
ENSMUSG00000028995	1.05284	0.807317	0.019575	0.104513	0.368106	-0.383073	0.735434	0.0135471	0.0341951	0.255865	-0.469269
ENSMUSG00000030207	0.237716	0.144667	0.0207715	0.00389311	0.0840488	-0.71651	0.451922	0.187011	0.229613	0.509239	0.974265
ENSMUSG00000054823	0.810967	0.790168	0.0131752	0.848893	0.931711	-0.0374849	0.735785	0.00684703	0.573077	0.772393	-0.0923391
ENSMUSG00000032172	0.16248	0.160913	0.0290066	0.967236	0.98654	-0.0139776	0.259808	0.114569	0.257506	0.53584	0.724343
ENSMUSG00000067071	1.01221	0.867173	0.0167876	0.307191	0.5985	-0.223113	0.601304	0.0287641	0.0279007	0.236153	-0.704246
ENSMUSG00000034566	1.86455	1.5458	0.0173014	0.221247	0.516769	-0.270473	1.70441	0.0500013	0.844344	0.926765	-0.0827904
ENSMUSG00000039959	0.968389	0.850921	0.0144408	0.359105	0.643828	-0.186563	0.766643	0.00596932	0.052708	0.302891	-0.289332
ENSMUSG00000020708	2.91741	2.1919	0.0200176	0.0823432	0.33224	-0.412506	2.16475	0.0351136	0.275538	0.550642	-0.382861
ENSMUSG00000036093	0.318573	0.219461	0.0224726	0.0358063	0.228125	-0.537659	0.232285	0.0113179	0.0471032	0.289555	-0.40798
ENSMUSG00000026812	0.745733	0.724456	0.01685	0.851664	0.933079	-0.0417623	0.650872	0.00495948	0.285175	0.559453	-0.147888
ENSMUSG00000062762	0.10765	0.0879177	0.0153274	0.191194	0.484097	-0.292129	0.136448	0.0633689	0.425081	0.669978	0.38984
ENSMUSG00000053565	3.01983	2.24346	0.0192817	0.0658619	0.303264	-0.428743	1.99048	0.0381974	0.130205	0.410721	-0.553995
ENSMUSG00000016624	0.224631	0.243585	0.0222611	0.645189	0.83291	0.11687	0.267584	0.0154736	0.216451	0.495487	0.299622
ENSMUSG00000009741	0.356362	0.369767	0.0167514	0.804011	0.911629	0.0532738	0.435719	0.0111628	0.0986969	0.372588	0.33889
ENSMUSG00000030691	1.48309	1.19544	0.0148286	0.130086	0.409673	-0.311068	1.21613	0.011172	0.237305	0.516915	-0.237921
ENSMUSG00000004677	0.271077	0.402785	0.0175409	0.0112619	0.136761	0.571307	0.531408	0.045307	0.0111188	0.164961	1.01996
ENSMUSG00000041417	2.93919	2.12735	0.0271858	0.0913591	0.346154	-0.466363	1.93961	0.0455843	0.167431	0.447889	-0.551674
ENSMUSG00000021929	1.9046	1.52696	0.0172561	0.14938	0.435372	-0.318825	1.43165	0.0174809	0.14566	0.425061	-0.362772
ENSMUSG00000025555	2.18684	1.96794	0.0171581	0.489429	0.738345	-0.152163	1.47779	0.0206223	0.0552545	0.307971	-0.518153
ENSMUSG00000038773	2.09172	1.52504	0.0173089	0.039359	0.23921	-0.455839	1.3628	0.0259555	0.0595878	0.313206	-0.570639
ENSMUSG00000046865	0.289305	0.237862	0.0169156	0.204637	0.498056	-0.28247	0.221583	0.0456312	0.412941	0.661643	-0.336448
ENSMUSG00000004849	1.22844	1.01619	0.023883	0.292154	0.584277	-0.273648	0.945779	0.0376143	0.366246	0.628076	-0.329885
ENSMUSG00000038482	0.271824	0.213042	0.0122256	0.0670881	0.305367	-0.35154	0.251594	0.0121341	0.785693	0.893638	-0.0640654
ENSMUSG00000029649	1.87358	1.32521	0.01931	0.0324356	0.217165	-0.499582	1.35661	0.0363199	0.2422	0.522609	-0.418437
ENSMUSG00000029071	0.0885311	0.153461	0.0160649	0.000370745	0.0216787	0.79362	0.204837	0.0283195	0.000117741	0.0119531	1.25871
ENSMUSG00000052752	0.679126	0.543403	0.0202405	0.181268	0.472499	-0.321657	0.585751	0.0134775	0.461544	0.695487	-0.165352
ENSMUSG00000021978	0.183893	0.101753	0.0167681	0.000170273	0.0133834	-0.853798	0.180535	0.0516951	0.974481	0.988713	0.0214765
ENSMUSG00000062421	2.06569	1.68678	0.0217464	0.237461	0.530653	-0.292351	1.48404	0.0370885	0.234697	0.514641	-0.429493
ENSMUSG00000034621	0.896445	1.05619	0.0117373	0.196217	0.489488	0.236586	1.18405	0.0121203	0.0302268	0.243321	0.450215
ENSMUSG00000049550	1.49666	1.81415	0.0109258	0.115794	0.385767	0.27755	1.77369	0.0051526	0.033789	0.255467	0.293283
ENSMUSG00000024283	0.710458	0.652292	0.0111576	0.493993	0.740551	-0.12323	0.63104	0.0198626	0.65103	0.81844	-0.122898
ENSMUSG00000005575	2.49838	1.20706	0.025041	7.97e-05	0.00812153	-1.0495	1.1266	0.0316381	0.00097554	0.0462172	-1.10287
ENSMUSG00000027864	0.130358	0.0989771	0.0242164	0.143519	0.427442	-0.397317	0.363621	0.225109	0.0869963	0.35602	1.52785
ENSMUSG00000022000	2.49777	3.05349	0.0150786	0.159953	0.447916	0.289815	2.34438	0.0189089	0.869548	0.93745	-0.0431293
ENSMUSG00000044477	0.618635	0.463161	0.0117172	0.0237913	0.189189	-0.417576	0.461454	0.0138994	0.0981398	0.372103	-0.375613
ENSMUSG00000038611	1.50768	1.46909	0.0117303	0.839333	0.927658	-0.037403	1.2666	0.00998101	0.287682	0.561706	-0.203278
ENSMUSG00000019087	0.302692	0.352609	0.0280287	0.433425	0.698953	0.22022	0.77849	0.157979	0.0589187	0.312324	1.41013
ENSMUSG00000020777	2.55037	2.01404	0.0189571	0.140761	0.423661	-0.34062	1.81158	0.0311587	0.178587	0.458702	-0.445475
ENSMUSG00000024370	1.68797	1.41116	0.0165875	0.233667	0.5264	-0.2584	1.44378	0.0301418	0.588854	0.781589	-0.176935
ENSMUSG00000024298	2.29111	1.49491	0.0210555	0.0115601	0.138136	-0.615988	1.19984	0.0265889	0.00390651	0.097409	-0.884728
ENSMUSG00000078652	1.10753	0.785307	0.0138938	0.0129229	0.143997	-0.496016	0.838991	0.0159864	0.141792	0.421487	-0.353036
ENSMUSG00000028249	2.81557	2.21827	0.0191638	0.139121	0.422298	-0.343994	1.91543	0.0452432	0.202069	0.482764	-0.507967
ENSMUSG00000058355	2.03774	1.3734	0.0209122	0.0192232	0.172556	-0.56922	1.35865	0.00996103	0.00466943	0.106766	-0.53594
ENSMUSG00000048537	0.514694	0.580166	0.0147966	0.401632	0.675349	0.172751	0.572607	0.0166223	0.405135	0.65594	0.201439
ENSMUSG00000039086	0.493184	0.482799	0.0134834	0.878453	0.943779	-0.0307032	0.418537	0.0200549	0.488267	0.7159	-0.189239
ENSMUSG00000026335	0.22291	0.19388	0.0143106	0.336331	0.624113	-0.201303	0.568071	0.202013	0.0977132	0.371649	1.39745
ENSMUSG00000025373	0.577837	0.411593	0.0205696	0.0439122	0.251136	-0.489444	0.433605	0.00985293	0.0576085	0.310636	-0.366775
ENSMUSG00000035864	0.442267	0.397345	0.0211934	0.533096	0.765264	-0.154527	0.808955	0.122135	0.160105	0.440028	0.920158
ENSMUSG00000024006	1.0276	0.819476	0.0114982	0.0732421	0.317588	-0.326499	1.12131	0.00751494	0.290444	0.564468	0.174096
ENSMUSG00000015599	0.349349	0.30769	0.0170623	0.410947	0.68254	-0.183192	0.259165	0.0166402	0.121909	0.403125	-0.38383
ENSMUSG00000029422	1.05029	1.18558	0.0190273	0.449684	0.711628	0.174805	1.25802	0.0154362	0.184368	0.465061	0.309857
ENSMUSG00000091537	0.20979	0.238988	0.0239848	0.472765	0.726639	0.187994	0.233088	0.011295	0.338791	0.603708	0.200388
ENSMUSG00000061306	0.0912178	0.0836891	0.0141809	0.565968	0.786838	-0.124276	0.309655	0.235718	0.0480132	0.292124	1.81231
ENSMUSG00000071072	1.09856	0.983873	0.0309455	0.591151	0.801925	-0.159072	1.18269	0.0248247	0.594735	0.785399	0.156426
ENSMUSG00000021427	0.29417	0.309641	0.015642	0.723228	0.872963	0.0739493	1.05634	0.150043	0.0095097	0.152481	1.89363
ENSMUSG00000050822	0.129714	0.0905489	0.0159809	0.0204915	0.177781	-0.518565	0.209894	0.132463	0.27987	0.554931	0.74292
ENSMUSG00000038119	0.20588	0.152274	0.0251415	0.110753	0.378546	-0.435133	0.506922	0.218671	0.124384	0.405262	1.3483
ENSMUSG00000017210	1.35726	1.10898	0.017621	0.192192	0.485442	-0.291466	0.980707	0.0380284	0.250229	0.52996	-0.421406
ENSMUSG00000022100	2.33152	1.47515	0.0209842	0.00669232	0.108206	-0.660405	1.26525	0.0221084	0.00287097	0.0835298	-0.83434
ENSMUSG00000031672	0.274951	0.328852	0.0159586	0.230478	0.523642	0.258263	0.248458	0.0414088	0.809385	0.907791	-0.0981729
ENSMUSG00000067873	1.84135	1.88659	0.0198275	0.881342	0.944917	0.035017	1.67749	0.0173629	0.732226	0.865402	-0.0857944
ENSMUSG00000027433	2.89512	2.17287	0.0166006	0.056038	0.282143	-0.414021	2.28917	0.0167628	0.233956	0.513968	-0.290159
ENSMUSG00000000711	0.330712	0.233917	0.0152684	0.0190697	0.172343	-0.499577	0.168233	0.0236553	0.00186809	0.0666061	-0.927005
ENSMUSG00000026116	0.303713	0.272805	0.0115201	0.404565	0.677571	-0.154838	0.614822	0.154581	0.148453	0.427919	1.06503
ENSMUSG00000028719	0.826964	0.624774	0.0227337	0.112173	0.379995	-0.40449	0.64387	0.01465	0.177723	0.458094	-0.311879
ENSMUSG00000063065	1.36741	0.921559	0.0184376	0.0127833	0.143211	-0.569292	0.815147	0.0550557	0.111918	0.38941	-0.699919
ENSMUSG00000030967	1.13668	0.949812	0.0188166	0.262578	0.556948	-0.259117	0.954424	0.0161912	0.402151	0.654323	-0.203376
ENSMUSG00000024347	1.29236	1.24276	0.019364	0.810091	0.913913	-0.0564629	1.12682	0.0198199	0.57631	0.774628	-0.149362
ENSMUSG00000053550	0.112349	0.134911	0.015202	0.224913	0.519365	0.26402	0.238764	0.0928195	0.0487518	0.293604	1.13698
ENSMUSG00000032740	3.47627	3.60695	0.0198107	0.82161	0.919787	0.0532387	2.84219	0.0239177	0.405054	0.65594	-0.241379
ENSMUSG00000057177	1.12828	0.803646	0.0193195	0.0366638	0.231044	-0.489496	0.676326	0.0484475	0.0945698	0.36718	-0.691517
ENSMUSG00000020986	2.5774	1.82747	0.0253115	0.0631603	0.297357	-0.496068	1.59296	0.024381	0.0275294	0.235252	-0.64646
ENSMUSG00000029020	1.17322	0.98078	0.0161689	0.228424	0.522179	-0.258473	0.876626	0.0151857	0.111834	0.389326	-0.372351
ENSMUSG00000029202	1.44894	1.14019	0.0201354	0.148168	0.433694	-0.345729	1.10314	0.00737505	0.0358739	0.259905	-0.344738
ENSMUSG00000042712	0.932285	0.866473	0.0170296	0.633953	0.826816	-0.105616	0.869772	0.0320653	0.881325	0.943703	-0.0517693
ENSMUSG00000044502	0.291458	0.188118	0.0148394	0.00268321	0.0700979	-0.631648	0.215333	0.0171064	0.115787	0.395316	-0.38906
ENSMUSG00000024270	0.218213	0.194863	0.0157885	0.458871	0.717327	-0.16328	0.68207	0.204117	0.046486	0.288061	1.69266
ENSMUSG00000022194	0.337187	0.322304	0.0200488	0.781891	0.901175	-0.0651271	0.73334	0.0486448	0.00491563	0.108724	1.16908
ENSMUSG00000031906	0.211434	0.166265	0.0164281	0.11882	0.390064	-0.346727	0.224456	0.0503268	0.762598	0.882052	0.134166
ENSMUSG00000032329	0.972106	0.843018	0.0189164	0.376619	0.657194	-0.205549	0.841509	0.0207006	0.562017	0.76506	-0.159077
ENSMUSG00000079658	0.770476	0.640904	0.0291547	0.356449	0.641799	-0.265643	0.66392	0.0275795	0.601396	0.788283	-0.165584
ENSMUSG00000022890	2.21446	1.4672	0.0236483	0.0214534	0.181147	-0.593894	1.40938	0.023216	0.0350522	0.257755	-0.604287
ENSMUSG00000018412	0.694492	0.551103	0.0184611	0.147139	0.432018	-0.333636	0.525196	0.00998606	0.0657029	0.323256	-0.355128
ENSMUSG00000053841	0.656245	0.816524	0.0155179	0.134012	0.414443	0.315262	0.76138	0.0173149	0.289327	0.563061	0.262241
ENSMUSG00000033676	0.228331	0.239027	0.0180631	0.770029	0.895552	0.0660483	0.352358	0.108929	0.277261	0.55247	0.675372
ENSMUSG00000061666	0.314815	0.356953	0.0265387	0.507005	0.749428	0.181232	0.985099	0.0618278	0.000303061	0.0224341	1.69473
ENSMUSG00000056692	0.319917	0.236681	0.020281	0.0744596	0.319336	-0.434756	0.278347	0.0113767	0.451596	0.687082	-0.152766
ENSMUSG00000056258	0.196339	0.204009	0.0133663	0.77926	0.900088	0.0552857	0.267912	0.0906615	0.381716	0.639589	0.496588
ENSMUSG00000024091	3.99199	2.57278	0.0186523	0.00574661	0.10079	-0.633781	2.32556	0.0205887	0.00667315	0.128446	-0.731598
ENSMUSG00000042446	1.60926	1.29361	0.0172673	0.155064	0.442585	-0.314986	1.27454	0.0100937	0.132458	0.412237	-0.287908
ENSMUSG00000029674	0.830085	0.585809	0.017911	0.0262528	0.197696	-0.50283	0.765138	0.0175665	0.772251	0.887152	-0.0705915
ENSMUSG00000025777	1.36843	1.06917	0.0226845	0.159998	0.447916	-0.356026	0.773212	0.0547525	0.0774041	0.341401	-0.775556
ENSMUSG00000063801	1.3855	0.729003	0.0288248	0.00117844	0.0436142	-0.926416	0.829766	0.00863881	0.000104112	0.0110098	-0.691733
ENSMUSG00000025332	2.37065	1.52531	0.0169285	0.00367824	0.0817862	-0.636184	1.36531	0.0225463	0.0080486	0.1416	-0.748731
ENSMUSG00000009828	0.596622	0.518513	0.0161986	0.350306	0.636434	-0.202438	0.410023	0.0117761	0.0187848	0.202281	-0.493203
ENSMUSG00000006299	2.27051	1.6492	0.020187	0.0532232	0.276	-0.461246	1.4043	0.0621779	0.166139	0.446426	-0.646475
ENSMUSG00000071708	0.197507	0.194261	0.019359	0.92918	0.969347	-0.0239075	0.233435	0.0129686	0.188211	0.468108	0.290499
ENSMUSG00000062127	0.774005	0.715171	0.0144725	0.577144	0.793734	-0.114055	0.630113	0.0230521	0.389845	0.646015	-0.248577
ENSMUSG00000031835	0.131093	0.103774	0.0177771	0.154035	0.441355	-0.337145	0.260703	0.176437	0.187613	0.467855	1.04075
ENSMUSG00000031728	0.875877	0.668682	0.0191607	0.0957721	0.354663	-0.389407	0.754697	0.010313	0.391287	0.646561	-0.167267
ENSMUSG00000074994	1.08171	0.961874	0.0176781	0.451356	0.712628	-0.169398	0.983085	0.0228919	0.757814	0.878696	-0.0892272
ENSMUSG00000024454	1.34273	0.997854	0.0187982	0.0636668	0.298791	-0.428265	1.14726	0.0130943	0.410653	0.660175	-0.179413
ENSMUSG00000020964	0.234681	0.218163	0.0154768	0.632422	0.825979	-0.105293	0.621442	0.199159	0.0827997	0.349814	1.45407
ENSMUSG00000058690	0.911639	0.73181	0.0192703	0.176583	0.467472	-0.316995	0.879763	0.0118872	0.978788	0.990116	-0.00290395
ENSMUSG00000037235	0.609718	0.465178	0.0185922	0.0911959	0.345888	-0.39036	0.360073	0.0229439	0.0134274	0.178346	-0.713011
ENSMUSG00000051351	0.983971	0.646018	0.0139941	0.00246641	0.0665964	-0.607042	0.641394	0.023066	0.0477879	0.291452	-0.569876
ENSMUSG00000049295	0.303087	0.340958	0.0252142	0.528735	0.762733	0.169863	0.256014	0.0464867	0.631992	0.80796	-0.19751
ENSMUSG00000038369	1.32504	1.13033	0.014241	0.255803	0.549774	-0.229291	0.990745	0.0113939	0.0682283	0.327266	-0.371051
ENSMUSG00000018481	1.75075	1.06294	0.0224771	0.00431607	0.0886813	-0.71991	1.05887	0.0206176	0.0123717	0.172708	-0.677242
ENSMUSG00000052572	1.88756	1.55206	0.0262943	0.299983	0.59269	-0.282342	1.21009	0.0452488	0.137697	0.41814	-0.592423
ENSMUSG00000074656	1.13102	1.01229	0.0186081	0.487891	0.737308	-0.160005	1.39214	0.0166002	0.149154	0.428642	0.348671
ENSMUSG00000074505	0.400365	0.374859	0.0218472	0.707456	0.865053	-0.0949676	0.870895	0.193208	0.154886	0.43555	1.17114
ENSMUSG00000027304	2.08139	1.73369	0.0128029	0.167638	0.457424	-0.263698	1.66877	0.0173674	0.276196	0.551647	-0.270844
ENSMUSG00000039585	1.63003	1.41694	0.0213758	0.410999	0.68254	-0.202118	1.25317	0.0165111	0.173896	0.454753	-0.33022
ENSMUSG00000078671	1.50177	1.22195	0.0115093	0.10166	0.364366	-0.297477	1.4248	0.0120123	0.887159	0.946168	-0.0282098
ENSMUSG00000040687	2.10937	1.69315	0.0201222	0.183266	0.474801	-0.317101	1.36191	0.0243959	0.0469181	0.289125	-0.583651
ENSMUSG00000002372	0.920442	0.82074	0.0135867	0.401752	0.675428	-0.165402	0.85172	0.0192607	0.814155	0.910575	-0.0637821
ENSMUSG00000030062	0.252936	0.230527	0.0175708	0.560573	0.782721	-0.133833	0.889447	0.217319	0.0339656	0.255563	1.86243
ENSMUSG00000022517	1.56355	1.11357	0.0176075	0.0284175	0.205069	-0.489627	1.06174	0.0181488	0.0441915	0.282616	-0.511554
ENSMUSG00000032482	0.112859	0.141187	0.0216335	0.202772	0.495846	0.323078	0.275617	0.15361	0.0712682	0.332588	1.33592
ENSMUSG00000025451	2.29871	1.75321	0.022054	0.117268	0.387976	-0.390822	1.69399	0.0296909	0.226042	0.505975	-0.391637
ENSMUSG00000034543	1.66686	1.52906	0.0152432	0.550459	0.776271	-0.124488	1.32814	0.0121045	0.180667	0.461155	-0.280014
ENSMUSG00000019831	2.29042	2.08489	0.0189055	0.556923	0.780637	-0.135639	1.84117	0.0315549	0.423191	0.668779	-0.267228
ENSMUSG00000038416	1.75971	1.2458	0.0200918	0.0367235	0.231186	-0.498263	1.33531	0.0157948	0.141138	0.420872	-0.349785
ENSMUSG00000036299	0.668344	0.745607	0.0249331	0.549863	0.77584	0.157824	0.895057	0.0308882	0.153099	0.433182	0.469757
ENSMUSG00000035051	2.02771	1.66048	0.0162838	0.179707	0.470995	-0.288251	1.40856	0.0135595	0.030197	0.243318	-0.477521
ENSMUSG00000035900	0.333622	0.321712	0.0191306	0.829562	0.922769	-0.0524439	0.606716	0.108019	0.139339	0.4191	0.911351
ENSMUSG00000005687	1.88043	1.62116	0.0115062	0.23775	0.530917	-0.214035	1.52172	0.0220606	0.358442	0.621337	-0.257338
ENSMUSG00000021687	0.678186	0.476436	0.0156597	0.0164251	0.16024	-0.5094	0.562032	0.056273	0.611153	0.794508	-0.223366
ENSMUSG00000028757	0.196512	0.168355	0.0200421	0.363695	0.647463	-0.223108	0.641384	0.251172	0.0629276	0.319475	1.75477
ENSMUSG00000044308	2.05187	1.57024	0.0178353	0.0861212	0.337586	-0.385954	1.32914	0.00813794	0.000770098	0.0396567	-0.578495
ENSMUSG00000062761	1.05263	0.98701	0.0176043	0.679132	0.850305	-0.0928559	0.909772	0.0286073	0.612012	0.795031	-0.162686
ENSMUSG00000008958	1.1054	0.867133	0.0155794	0.0964511	0.35647	-0.350244	0.87329	0.0376918	0.423873	0.669262	-0.292732
ENSMUSG00000000305	0.140598	0.116615	0.017346	0.240342	0.533892	-0.26983	0.325577	0.194374	0.129052	0.409297	1.25825
ENSMUSG00000071655	1.56859	1.44199	0.0173678	0.585056	0.798339	-0.121406	1.41353	0.0199388	0.702506	0.848798	-0.102607
ENSMUSG00000031154	0.775725	0.655382	0.0138019	0.22253	0.517691	-0.24321	0.834498	0.0107609	0.433987	0.6758	0.152689
ENSMUSG00000039910	2.04139	1.47617	0.0177788	0.036957	0.231795	-0.467694	1.17384	0.0587261	0.0980918	0.372103	-0.751647
ENSMUSG00000020075	1.92717	1.73034	0.0152939	0.456376	0.716263	-0.155432	1.47303	0.0154847	0.148373	0.427919	-0.339812
ENSMUSG00000001127	0.580562	0.593163	0.0129939	0.872619	0.940793	0.0309775	0.453579	0.0084817	0.0810054	0.346941	-0.307812
ENSMUSG00000028756	0.561037	0.529075	0.0237008	0.746688	0.884259	-0.0846244	0.408099	0.0597312	0.372061	0.632719	-0.412026
ENSMUSG00000021256	0.763667	0.522436	0.0286661	0.0548151	0.280205	-0.547688	0.372574	0.0327745	0.00380459	0.0964226	-0.989593
ENSMUSG00000019494	1.95073	1.34118	0.016563	0.0126394	0.142918	-0.540514	1.4337	0.0263692	0.194242	0.474873	-0.396666
ENSMUSG00000001415	0.421295	0.348402	0.0228825	0.286221	0.579747	-0.274077	0.342438	0.0189092	0.340537	0.605307	-0.252145
ENSMUSG00000004865	1.01956	1.15211	0.0137295	0.371313	0.653478	0.176329	1.23579	0.00888665	0.0683733	0.327266	0.325809
ENSMUSG00000038084	2.34548	1.83842	0.021649	0.155036	0.442585	-0.351414	1.71104	0.00669093	0.00913946	0.150815	-0.407137
ENSMUSG00000028291	1.32622	1.02531	0.0165884	0.0876442	0.339105	-0.371255	1.27965	0.0325037	0.996106	0.99808	-0.00313825
ENSMUSG00000027782	2.1902	1.63075	0.0254399	0.11201	0.379842	-0.425521	1.6399	0.035872	0.299173	0.572811	-0.368875
ENSMUSG00000063480	0.240394	0.195742	0.0341754	0.348037	0.634201	-0.296449	0.223858	0.0526654	0.913305	0.959832	-0.053858
ENSMUSG00000034940	2.93154	2.10173	0.0166844	0.0271223	0.201559	-0.480085	1.70869	0.0247328	0.0134109	0.178346	-0.730931
ENSMUSG00000031955	1.3537	1.00658	0.0180112	0.0587115	0.287668	-0.427437	0.914244	0.0459217	0.197363	0.478145	-0.519114
[truncated: 52,839 more rows]
