# Supplementary material for: Distinct roles of Fto and Mettl3 in controlling development of the cerebral cortex through transcriptional and translational regulations
Source: Cell Death Dis. 2021 Jul 14;12(7):700. doi: 10.1038/s41419-021-03992-2 (PMC8280107; doi:10.1038/s41419-021-03992-2)
Supplement: Supplementary file 12 — Supplementary Table S11 [file 41419_2021_3992_MOESM12_ESM.xlsx]

## Sheet:  Fig6A RGC gene pool
Gene		FElog2FoldChange	FEpadj	MElog2FoldChange	MEpadj	rnaFElog2FoldChange	rnaFEpadj	rnaMElog2FoldChange	rnaMEpadj
Tuba1c	ENSMUSG00000043091	-0.00387247	0.997337	0.551939	0.0544116	-0.145519	0.392517	0.140975	0.328194
Cdc20	ENSMUSG00000006398	0.626179	0.196576	0.115618	0.69987	0.775341	2.09e-08	0.520632	0.000618111
Ube2c	ENSMUSG00000001403	0.458643	0.617336	0.0576109	0.86105	0.650575	1.49e-06	0.501326	0.000101137
Ccnb1	ENSMUSG00000041431	0.29734	0.488142	-0.465408	0.0470358	0.777176	1.97e-07	0.517643	0.000175547
Cenpf	ENSMUSG00000026605	0.940082	0.000899359	0.630943	0.000609411	0.836378	2.96e-10	0.760743	6.1e-14
Prc1	ENSMUSG00000038943	0.851137	0.0289432	0.0933921	0.758362	0.731547	3.01e-06	0.173955	0.30391
Plk1	ENSMUSG00000030867	1.0132	0.000890856	0.699287	0.00285686	0.641371	0.000151157	0.642216	9.03e-05
Cenpa	ENSMUSG00000029177	0.830085	0.0381316	0.471931	0.122821	0.576511	0.000252143	0.515684	0.000150861
Nusap1	ENSMUSG00000027306	0.708305	0.197684	0.133922	0.661228	0.812977	5.67e-10	0.303846	0.0170489
Kif23	ENSMUSG00000032254	0.662299	0.0497648	0.0310098	0.932019	0.735431	1.36e-06	0.363446	0.0135348
Aspm	ENSMUSG00000033952	0.752562	0.00596486	0.477591	0.0675258	0.969249	9.76e-12	0.57521	1.21e-05
Tpx2	ENSMUSG00000027469	0.58808	0.195897	0.272684	0.22287	0.774597	3.36e-09	0.521873	1.76e-05
Cdca8	ENSMUSG00000028873	0.458088	0.247987	-0.2078	0.469586	0.543315	0.0019522	0.177488	0.416326
Ckap2	ENSMUSG00000037725	0.573368	0.128501	0.606634	0.000198952	0.747456	4.91e-08	0.778254	9.52e-11
Tacc3	ENSMUSG00000037313	0.711357	0.112793	0.187309	0.489316	0.649962	3.4e-05	0.485402	0.000613877
Ccna2	ENSMUSG00000027715	0.553737	0.0647028	-0.435547	0.0965927	0.789157	1.49e-08	0.293832	0.0335304
Cdca3	ENSMUSG00000023505	0.707478	0.115164	0.247837	0.579755	0.592666	0.000401818	0.380049	0.0143561
Hmmr	ENSMUSG00000020330	0.774044	0.0846195	0.0872617	0.785679	0.812072	9.41e-07	0.275932	0.145523
Cdk1	ENSMUSG00000019942	0.234822	0.730718	-0.197979	0.49261	0.570485	0.000453148	0.428593	0.0039382
Cdc25c	ENSMUSG00000044201	0.488455	0.332294	-0.280839	0.348165	0.655713	0.00155786	0.158689	0.540041
Birc5	ENSMUSG00000017716	0.405271	0.518381	0.553543	0.0101383	0.575668	0.000980553	0.774691	2.98e-09
Cenpe	ENSMUSG00000045328	1.04452	1.84e-05	0.585476	0.000698954	0.970996	2.77e-10	0.606935	6e-07
Ccnb2	ENSMUSG00000032218	0.635107	0.0799028	-0.237026	0.37928	0.671102	1.47e-05	0.235515	0.170643
Ckap2l	ENSMUSG00000048327	0.767039	0.041357	0.782979	0.000830412	0.687782	0.000131639	0.820226	2.34e-08
Kif2c	ENSMUSG00000028678	0.840377	0.0107628	0.463639	0.0577332	0.702568	4.82e-05	0.483825	0.00228905
Knstrn	ENSMUSG00000027331	0.784773	0.0166817	-0.164927	0.60617	0.511983	0.000240708	0.280978	0.0648062
Mis18bp1	ENSMUSG00000047534	0.983944	0.00124359	0.399501	0.142515	0.972421	1.75e-06	0.43545	0.0299729
Aurka	ENSMUSG00000027496	0.624755	0.159062	0.297396	0.230342	0.604929	0.000315919	0.623172	3.16e-05
Kif22	ENSMUSG00000030677	0.721741	0.0814663	0.113617	0.71094	0.703587	5.31e-07	0.269929	0.0579346
Mki67	ENSMUSG00000031004	0.940013	0.00523809	0.715303	2.15e-05	0.960979	2.15e-14	0.820763	9.92e-16
Cep55	ENSMUSG00000024989	0.596606	0.133223	-0.0285247	0.9493	0.652366	0.000435019	0.26535	0.200189
Psrc1	ENSMUSG00000068744	0.627266	0.227487	0.145327	0.775464	0.56592	0.00162131	0.296251	0.0888112
Kif11	ENSMUSG00000012443	0.83523	0.00888997	-0.0496951	0.88309	1.11686	0.000256843	0.465474	0.185848
Kif20a	ENSMUSG00000003779	0.793466	0.0236481	0.250826	0.328332	0.878689	6.46e-07	0.800112	1.59e-06
Top2a	ENSMUSG00000020914	0.576787	0.0933496	-0.0648625	0.853951	0.989634	5.12e-15	0.467091	5.49e-05
Arhgef39	ENSMUSG00000051517	0.975708	0.0783483	0.552011	0.353719	0.603881	0.00721624	0.491575	0.0274494
Smc4	ENSMUSG00000034349	0.633873	0.0769028	-0.00289475	0.993176	0.81868	2.77e-10	0.230625	0.0611641
Ect2	ENSMUSG00000027699	0.534587	0.149135	-0.101267	0.741707	0.994477	5.57e-09	0.523446	0.00137593
Racgap1	ENSMUSG00000023015	0.405433	0.297942	-0.186287	0.492421	0.64597	2.14e-07	0.35858	0.00192467
Gas2l3	ENSMUSG00000074802	0.419315	0.343238	-0.0406097	0.933956	0.883649	2.13e-06	0.467917	0.0114638
Nde1	ENSMUSG00000022678	0.618981	0.124905	0.027211	0.944974	0.59778	0.000174047	0.488928	0.000179053
Bub1b	ENSMUSG00000040084	0.723282	0.0454005	0.179491	0.533913	0.814584	1.03e-08	0.667628	1.25e-06
Nuf2	ENSMUSG00000026683	0.579415	0.065673	0.0967484	0.761405	0.63022	4.6e-05	0.476899	0.000696479
Incenp	ENSMUSG00000024660	0.284602	0.42922	-0.0937972	0.721967	0.628743	1.18e-05	0.315435	0.0238369
Sapcd2	ENSMUSG00000026955	0.657024	0.224737	0.129343	0.748429	0.356798	0.0795968	0.20255	0.340617
Bub1	ENSMUSG00000027379	0.758052	0.100816	0.00206735	0.996833	0.944073	1.09e-09	0.503541	0.000976942
Kif20b	ENSMUSG00000024795	1.06196	0.000133157	0.208444	0.441542	0.736495	1.45e-06	0.094366	0.687519
Aurkb	ENSMUSG00000020897	0.497167	0.177664	0.481269	0.0157518	0.574652	0.00305262	0.803893	2.57e-07
Nek2	ENSMUSG00000026622	0.405221	0.390069	0.111506	0.762746	0.941137	0.676726	-0.238687	0.835024
H2afx	ENSMUSG00000049932	0.0614572	0.946455	0.734018	0.00381978	0.427187	0.00049278	0.334566	0.00530963
Hmgb2	ENSMUSG00000054717	1.103	0.0881712	0.619439	0.00913945	0.624589	7.82e-09	0.30026	0.00274264
Cdca2	ENSMUSG00000048922	0.488527	0.261132	0.785719	0.000919928	0.695398	0.000759578	0.755536	3.13e-05
Kif18a	ENSMUSG00000027115	0.399365	0.355856	-0.00501803	0.990207	0.628821	0.00240857	0.208543	0.417042
Bora	ENSMUSG00000022070	0.410906	0.384636	0.221653	0.577881	0.249578	0.285543	0.363386	0.0225789
Dlgap5	ENSMUSG00000037544	0.850924	0.0205502	0.447793	0.0813789	1.00894	5.67e-09	0.701903	1.26e-05
Tubb4b	ENSMUSG00000036752	-0.202368	0.649899	0.102274	0.71094	0.0957512	0.444767	0.288492	0.00103868
Spc25	ENSMUSG00000005233	0.631309	0.0859464	-0.357882	0.125616	0.644635	2.97e-05	0.159681	0.395146
Ccnf	ENSMUSG00000072082	0.845327	0.0454005	0.465777	0.0431422	0.772943	7.84e-05	0.506444	0.00703429
Cdkn3	ENSMUSG00000037628	0.326332	0.633381	-0.282622	0.584101	0.316498	0.476824	-0.00289137	0.995813
Ttk	ENSMUSG00000038379	0.782711	0.0448771	0.132826	0.672126	0.799269	6.12e-05	0.239676	0.336952
Arl6ip1	ENSMUSG00000030654	1.708	0.148249	-0.479069	0.0533152	0.0361056	0.756004	-0.0705759	0.459927
Kif15	ENSMUSG00000036768	0.860455	0.000995257	-0.0351315	0.92334	0.992758	5.25e-12	0.239242	0.127906
Fam83d	ENSMUSG00000027654	0.278392	0.627108	0.785055	0.00160679	0.774654	7.53e-05	1.17908	7.75e-13
Trim59	ENSMUSG00000034317	0.828457	0.040399	0.438143	0.0681855	0.396695	0.00548375	0.509805	3.27e-05
Troap	ENSMUSG00000032783	0.826761	0.0584754	0.756637	0.0166039	0.592292	0.00256742	0.535396	0.00354156
Kif4	ENSMUSG00000034311	0.841523	0.00598129	0.325076	0.146586	0.889049	7.56e-10	0.453408	0.00137696
Pbk	ENSMUSG00000022033	0.279975	0.443298	-0.477091	0.0542253	0.550366	7.74e-05	0.359618	0.0047852
Ncapg	ENSMUSG00000015880	0.879985	0.00247008	-0.0569196	0.873954	1.1062	8.82e-09	0.546886	0.0103148
Cks1b	ENSMUSG00000028044	-0.000529507	0.999277	-0.170173	0.60257	0.229774	0.157278	0.429499	0.000735365
Ndc80	ENSMUSG00000024056	0.879876	0.00801373	-0.00920815	0.981539	0.726441	6.16e-05	0.0827254	0.779776
Cep89	ENSMUSG00000023072	0.417264	0.280746	-0.106615	0.731775	-0.0868383	0.705352	-0.184291	0.22976
Smc2	ENSMUSG00000028312	0.793967	0.0112526	0.138593	0.599915	0.802243	8.2e-12	0.338432	0.0109732
Cks2	ENSMUSG00000062248	0.901008	0.153821	0.477225	0.328332	0.433263	0.0159559	0.304152	0.0611252
Cenpl	ENSMUSG00000026708	-0.313176	0.600781	-0.282127	0.432521	0.341477	0.11031	0.801558	3.68e-07
Pif1	ENSMUSG00000041064	0.876642	0.0728692	0.344179	0.477459	0.580641	0.00820362	0.242164	0.317521
Dbf4	ENSMUSG00000002297	0.701899	0.0250085	0.561127	0.00777841	0.515367	0.000483146	0.453669	0.000295134
Ska1	ENSMUSG00000036223	0.765482	0.0987379	-0.0427197	0.944325	0.551157	0.0421832	0.301089	0.308587
Psat1	ENSMUSG00000024640	0.46531	0.136257	0.186321	0.438938	0.490333	0.000189343	0.536266	7.91e-06
Fabp7	ENSMUSG00000019874	-0.387945	0.320362	-1.10968	2.8e-09	-0.418926	0.000147192	-0.954998	3.74e-31
Gtse1	ENSMUSG00000022385	0.666968	0.175192	0.34877	0.19668	0.597342	0.00598309	0.625763	0.00119045
Ttyh1	ENSMUSG00000030428	1.78792	0.112946	0.509922	0.17846	0.270244	0.0391053	0.135135	0.250655
Smtn	ENSMUSG00000020439	0.0933341	0.898889	-0.231581	0.399531	0.055705	0.863957	-0.0828054	0.783808
Gpsm2	ENSMUSG00000027883	0.50188	0.147723	0.11145	0.685529	0.642555	4.82e-05	0.476479	0.000600833
Kifc1	ENSMUSG00000079553	0.70131	0.159706	0.548218	0.0967706	0.594074	0.000305913	0.745564	1.2e-08
Vim	ENSMUSG00000026728	0.361012	0.482246	-0.334716	0.0900959	0.410658	0.000556671	-0.0278095	0.936592
Dbi	ENSMUSG00000026385	0.212927	0.733238	-0.450204	0.00928994	0.11409	0.320306	-0.286165	0.00151536
Anln	ENSMUSG00000036777	0.558169	0.180981	0.108498	0.700116	0.688581	0.000329851	0.338612	0.0945182
Ankle1	ENSMUSG00000046295	0.179619	0.835107	-0.521476	0.435957	0.496665	0.0175919	0.090303	0.778328
Spdl1	ENSMUSG00000069910	0.804746	0.0541875	0.366395	0.172931	0.706651	0.00146203	0.428265	0.0533277
Arhgap11a	ENSMUSG00000041219	0.577088	0.112122	0.205152	0.476619	0.66503	1.14e-05	0.575396	2.02e-05
Nes	ENSMUSG00000004891	0.718768	0.00431349	-0.0852727	0.754476	0.611623	3.18e-08	0.113885	0.470881
Nr2e1	ENSMUSG00000019803	0.485551	0.207941	0.187536	0.456173	0.950162	1.23e-09	0.937601	2.09e-12
Kif14	ENSMUSG00000041498	0.824242	0.0195608	0.60414	0.00800236	0.764362	0.000120055	0.629886	0.00148955
Sfrp1	ENSMUSG00000031548	2.02551	0.0460787	0.111983	0.738314	0.458884	1.69e-05	0.152968	0.153141
Ncaph	ENSMUSG00000034906	0.616089	0.165234	0.345696	0.150968	0.678944	7.84e-05	0.540567	0.000302839
Spc24	ENSMUSG00000074476	0.725468	0.0924907	0.720137	0.00234667	0.56848	0.00266758	0.799502	3.95e-07
Melk	ENSMUSG00000035683	0.63066	0.148176	0.343526	0.26561	0.763978	7.44e-05	0.421375	0.0203207
Ckap5	ENSMUSG00000040549	0.0392316	0.960417	-0.0472103	0.873106	0.538622	2.42e-10	0.217701	0.00793213
Mns1	ENSMUSG00000032221	0.944092	0.00177306	0.231263	0.34799	0.648298	0.000176445	0.0469189	0.884253
Sox9	ENSMUSG00000000567	0.521571	0.317942	0.822376	1.89e-05	0.576865	8.56e-07	0.894572	9.37e-19
Ska3	ENSMUSG00000021965	0.688794	0.0733737	0.0943442	0.810019	0.518067	0.0413417	0.433523	0.0658646
Tuba1b	ENSMUSG00000023004	0.557335	0.34657	0.383544	0.275031	-0.103263	0.245437	0.107349	0.286296
Rtkn2	ENSMUSG00000037846	0.439999	0.41275	0.525148	0.0377754	0.664286	0.013557	0.932935	2.19e-05
Nup37	ENSMUSG00000035351	0.376678	0.385603	-0.255418	0.380552	0.306467	0.113777	0.112067	0.639254
Rad21	ENSMUSG00000022314	0.0276533	0.965453	-0.185407	0.389177	0.233682	0.00740241	-0.045745	0.657328
Ddah1	ENSMUSG00000028194	-0.0174534	0.978358	-0.48151	0.00329839	0.221968	0.0269019	-0.0936741	0.411944
Gas1	ENSMUSG00000052957	2.50856	0.0356973	1.36611	0.000908962	0.448679	0.00410607	0.205524	0.108996
Parpbp	ENSMUSG00000035365	0.220715	0.721847	-0.143242	0.774581	0.515815	0.0883252	0.324512	0.402944
Pnrc2	ENSMUSG00000028675	-0.0734472	0.948619	-0.2972	0.219634	0.264447	0.0239394	0.224134	0.0438558
Hjurp	ENSMUSG00000044783	0.498035	0.214883	0.358525	0.109886	0.0810367	0.644743	-0.0831223	0.487954
Zfp36l1	ENSMUSG00000021127	-0.178574	0.834848	0.39822	0.0944823	0.723387	3.78e-06	0.840453	7.19e-08
Nucks1	ENSMUSG00000026434	-0.154378	0.736641	-0.370182	0.0706112	-0.00996514	0.968186	0.0167659	0.904899
Prr11	ENSMUSG00000020493	0.177889	0.716248	-0.289398	0.431233	0.864361	1.47e-06	0.347222	0.0682066
Pea15a	ENSMUSG00000013698	-1.04488	0.0390697	-1.05701	8.01e-07	0.0114808	0.934205	-0.0429178	0.709556
Cdc25b	ENSMUSG00000027330	0.168637	0.693497	0.0719656	0.820606	0.277764	0.0788127	0.0779427	0.658599
Spag5	ENSMUSG00000002055	0.831758	0.0282451	0.619623	0.00359184	0.62164	0.00145433	0.541802	0.000210703
Arhgap19	ENSMUSG00000025154	0.479069	0.182334	0.0325387	0.944687	0.703316	4.15e-07	0.575353	2.02e-05
Mad2l1	ENSMUSG00000029910	0.148955	0.77086	-0.410274	0.170357	0.438589	0.00448959	0.384805	0.00569091
Hes1	ENSMUSG00000022528	0.344322	0.604825	0.649269	0.0166039	0.629862	0.00970707	0.567538	0.00349151
Rgcc	ENSMUSG00000022018	-0.390389	0.598532	-1.19978	5.8e-07	0.210005	0.363289	-0.366885	0.0497224
Stk17b	ENSMUSG00000026094	0.411461	0.398127	0.0914058	0.868409	0.448758	0.194012	0.635392	0.0380105
H2afv	ENSMUSG00000041126	-0.105604	0.808281	-0.174578	0.408243	0.299841	0.0055489	0.256324	0.0165113
Lbr	ENSMUSG00000004880	2.08442	0.0616734	0.0538265	0.898057	0.390227	0.00519738	0.124563	0.425497
Qk	ENSMUSG00000062078	0.49425	0.159655	0.239617	0.244127	0.353202	5.05e-05	0.203667	0.0265749
Terf1	ENSMUSG00000025925	0.810506	0.0123574	-0.00785399	0.984198	0.337952	0.0928294	0.0477672	0.876266
Lmnb1	ENSMUSG00000024590	0.43836	0.192309	-0.0501575	0.843253	0.467898	8.58e-07	0.110206	0.341764
Shcbp1	ENSMUSG00000022322	0.611587	0.226244	0.230374	0.492547	0.884462	4.95e-06	0.537403	0.00667359
Cenpw	ENSMUSG00000075266	-0.0553297	0.937831	-0.595727	0.0616261	0.165313	0.503148	0.124016	0.603795
Bub3	ENSMUSG00000066979	0.0146444	0.982049	-0.479896	0.0092797	0.266119	0.0248086	0.0334046	0.843801
Ube2t	ENSMUSG00000026429	0.444684	0.341298	0.0296168	0.95294	0.475018	0.0299597	0.134709	0.647633
Hmgn3	ENSMUSG00000066456	0.659203	0.35973	0.15111	0.765164	-0.0461558	0.782066	-0.180591	0.163873
Mxd3	ENSMUSG00000021485	0.215747	0.785001	0.00102052	0.998164	0.396874	0.0735715	0.300548	0.150174
H2afz	ENSMUSG00000037894	0.00892384	0.995646	0.225285	0.363201	0.335304	0.00036627	0.312029	0.000203384
Rangap1	ENSMUSG00000022391	-0.112225	0.865675	0.0891396	0.711489	0.209451	0.0256556	0.226484	0.00713115
Phgdh	ENSMUSG00000053398	0.330407	0.394242	-0.166932	0.424881	0.360561	0.00284157	0.157043	0.30391
Tmpo	ENSMUSG00000019961	0.365105	0.348342	0.275365	0.166584	0.558258	1.44e-09	0.375888	3.03e-05
2810025M15Rik	ENSMUSG00000049881	-0.558602	0.103976	-0.708087	0.00817174	0.210986	0.139639	0.140987	0.383045
Mt3	ENSMUSG00000031760	-0.894747	0.0669538	-1.51543	1.2e-17	-0.346616	0.00329038	-0.614954	2.82e-09
Gli3	ENSMUSG00000021318	0.923853	0.000528624	1.04682	3.59e-08	1.07237	5.42e-10	1.40432	1.09e-08
Cenpn	ENSMUSG00000031756	0.604463	0.287904	0.11872	0.824712	0.646616	0.0050483	0.396289	0.0955276
Plk4	ENSMUSG00000025758	0.515892	0.20432	0.390914	0.174792	1.07654	0.061594	0.619654	0.251114
Esco2	ENSMUSG00000022034	0.854057	0.0782621	0.0703659	0.879192	0.752184	1.87e-05	0.257383	0.212114
Depdc1a	ENSMUSG00000028175	0.458617	0.536103	-0.38827	0.655408	0.930041	1.45e-05	0.393165	0.0892789
Anp32b	ENSMUSG00000028333	0.780735	0.0344408	0.413183	0.0778795	0.1974	0.0773794	0.328717	0.000348375
Rdm1	ENSMUSG00000010362	0.107505	0.923059	0.163352	0.723561	0.0682461	0.830372	0.188695	0.437484
Cenpm	ENSMUSG00000068101	-0.540684	0.384636	-0.5639	0.121753	0.250844	0.32869	0.148654	0.564808
E2f5	ENSMUSG00000027552	0.223163	0.652385	-0.559437	0.0572485	0.00915362	0.974736	-0.190324	0.255821
Ccdc18	ENSMUSG00000056531	0.971808	0.0659273	0.24367	0.584293	0.814654	0.0138278	-0.266499	0.586157
Reep4	ENSMUSG00000033589	1.93853	0.15602	0.616848	0.369936	0.210508	0.449236	0.205433	0.451474
Add3	ENSMUSG00000025026	-0.426793	0.426153	-0.25057	0.336982	0.113637	0.506433	0.327866	0.012245
Cdkn2c	ENSMUSG00000028551	0.194163	0.828704	1.02756	0.00583809	0.24355	0.142591	0.540851	2.76e-06
Pax6	ENSMUSG00000027168	0.918259	0.000890856	0.148733	0.538948	0.716318	4.52e-06	0.15779	0.32571
Chek2	ENSMUSG00000029521	0.198714	0.734734	-0.124575	0.774913	0.232276	0.43628	0.311942	0.204164
Mt1	ENSMUSG00000031765	-1.16064	0.0427529	-0.386677	0.204639	-0.432311	0.0212339	-0.187792	0.398709
Aldoc	ENSMUSG00000017390	-0.0264274	0.965592	-0.825469	2.77e-08	0.210973	0.067163	-0.285437	0.412567
Ccdc34	ENSMUSG00000027160	0.420997	0.242719	-0.0981103	0.776459	0.0609378	0.681282	-0.251282	0.0156137
Ndrg2	ENSMUSG00000004558	-0.216161	0.722052	-0.231817	0.320499	-0.0531434	0.718851	-0.112437	0.412112
Tagln2	ENSMUSG00000026547	-0.247372	0.695225	-0.486589	0.00244089	0.0661014	0.777918	-0.0536393	0.846915
Dek	ENSMUSG00000021377	0.717236	0.112122	-0.149587	0.576964	0.543979	4.28e-07	0.132191	0.248153
Pmf1	ENSMUSG00000028066	0.510403	0.338674	-0.0479364	0.900135	0.490779	0.00438883	0.453542	0.00671887
Fgfr3	ENSMUSG00000054252	2.49445	0.0245702	0.369959	0.413016	0.613305	8.05e-05	0.188852	0.224877
Prdx1	ENSMUSG00000028691	-0.502478	0.193786	-0.682066	0.00386471	0.0261062	0.893862	0.108179	0.317806
Wwtr1	ENSMUSG00000027803	0.0106706	0.989233	-0.583512	0.00428194	0.490823	0.000411937	0.0653608	0.739489
Ppp1r1a	ENSMUSG00000022490	-0.205526	0.761987	-0.0533389	0.908582	-0.378266	0.000590524	-0.189675	0.087143
Vcam1	ENSMUSG00000027962	2.36893	0.0604453	0.0845768	0.834423	0.22404	0.232754	0.108354	0.577155
Id1	ENSMUSG00000042745	-0.39591	0.552101	-0.160204	0.629671	-0.347045	0.054451	-0.0517292	0.850465
Sparc	ENSMUSG00000018593	2.39226	0.0812975	-0.126327	0.701799	-0.510439	8.61e-06	-0.0974535	0.804545
Rhoc	ENSMUSG00000002233	-0.47482	0.255104	-0.177056	0.550794	-0.121982	0.601199	0.34274	0.0358279
Tnfrsf19	ENSMUSG00000060548	1.52579	0.211572	-0.267961	0.453677	0.131184	0.395428	0.484302	4.65e-07
Id3	ENSMUSG00000007872	-0.54486	0.387906	0.0954119	0.776954	-0.583412	1.86e-05	0.43795	0.00053687
Bola3	ENSMUSG00000045160	-0.300507	0.768203	-0.15812	0.805871	-0.0494845	0.874006	0.14413	0.502619
Htra1	ENSMUSG00000006205	3.0883	0.0272961	0.0634229	0.939657	-0.0172886	0.952084	-0.35459	0.0690224
Lamb2	ENSMUSG00000052911	2.74492	0.0639085	0.138161	0.805416	0.321528	0.102631	0.222447	0.327739
Lsm14a	ENSMUSG00000066568	0.088767	0.884762	-0.155279	0.507556	0.253256	0.0121146	0.0502548	0.685429
Anxa2	ENSMUSG00000032231	-0.203659	0.770877	-0.572351	0.0415072	-0.450372	0.0156661	-0.0539071	0.927591
Ptgr1	ENSMUSG00000028378	-0.150792	0.830973	-0.298009	0.327706	-0.0516452	0.936158	0.05239	0.925208
Tpbg	ENSMUSG00000035274	3.07575	0.0290443	0.877032	0.123001	0.167522	0.532405	0.840598	1.12e-06
Hspg2	ENSMUSG00000028763	3.74598	0.0126458	0.515597	0.118224	0.454788	0.015098	0.534661	0.0953368
Loxl1	ENSMUSG00000032334	0.834862	0.27041	-0.17888	0.712792	0.106979	0.621331	0.19014	0.283503
Cd82	ENSMUSG00000027215	2.5624	0.0834708	-0.254469	0.731935	-0.206865	0.403342	-0.0342618	0.925208
Prkg1	ENSMUSG00000052920	-0.21468	0.700861	-0.716848	0.00924862	-0.0543902	0.930413	-0.230223	0.635759
Sp5	ENSMUSG00000075304	0.317574	0.765285	1.03544	0.0928493	0.348566	0.421393	1.18909	1.74e-05
2610035F20Rik	ENSMUSG00000085555	-0.459375	0.725095	0.574421	0.431203	0.696963	0.0445223	1.03881	0.000223634
Dkk3	ENSMUSG00000030772	0.766474	0.537829	-1.05893	0.00483708	-0.883637	1.85e-11	-1.06617	1.31e-12
Etv4	ENSMUSG00000017724	-0.687524	0.224047	-0.863073	0.0135648	-0.923661	1.15e-06	-1.05139	2.56e-09
Hspb8	ENSMUSG00000041548	-1.20866	0.0475976	-0.38614	0.404564	0.0559656	0.920841	0.385084	0.239731
Olig1	ENSMUSG00000046160	-1.9946	0.000854633	-0.262854	0.542777	-1.46806	0.0129193	-0.749085	0.179033
Adamts1	ENSMUSG00000022893	2.21564	0.0995899	-0.0377563	0.957926	0.0556259	0.821391	-0.140711	0.418146
Trim47	ENSMUSG00000020773	-1.01981	0.177664	-0.933231	0.0179226	-0.622066	0.0304344	-0.851971	0.00144489
Prph	ENSMUSG00000023484	-0.212216	0.866711	-1.39727	0.0681351	-0.351813	0.625548	-0.752987	0.204203
Hist1h3a	ENSMUSG00000069265	0.346669	0.706495	0.244834	0.506301	0.096027	NA	-0.318447	NA
Wnt8b	ENSMUSG00000036961	2.31688	0.0971752	-0.275137	0.800379	1.11374	0.000986448	1.02002	0.000371336
C630043F03Rik	ENSMUSG00000084910	-0.126955	0.911856	-0.240036	0.56769	0.255708	0.250707	0.0999972	0.701949
Tmem132c	ENSMUSG00000034324	2.19145	0.109012	0.203254	0.771185	0.386026	0.0269437	0.741687	3.42e-06
Pygl	ENSMUSG00000021069	0.133104	0.77962	-0.337247	0.243203	0.232353	0.476548	0.00215798	0.99581
Lmx1a	ENSMUSG00000026686	0.397813	0.613853	0.488179	0.382995	0.363901	0.559747	0.689724	0.138106
Arc	ENSMUSG00000022602	0.524107	0.421148	0.856726	0.0216322	0.970462	0.00160609	0.838479	0.00593263
Dcn	ENSMUSG00000019929	0.805807	0.546663	-1.268	0.0285465	-1.16511	0.124263	0.163399	0.907036
Calml4	ENSMUSG00000032246	-0.0923819	0.951376	0.326605	0.660045	-0.0593992	0.953875	0.554803	0.380973
Ccdc3	ENSMUSG00000026676	0.984206	0.651717	-0.181044	0.907411	0.353572	0.60683	0.437401	0.553812
Rspo2	ENSMUSG00000051920	1.03973	0.340255	0.412338	0.664784	-0.268107	0.259848	-0.682713	0.00433995
Lmo2	ENSMUSG00000032698	0.0336589	0.960772	0.404689	0.133958	-0.232388	0.24608	0.156987	0.435327
Rspo3	ENSMUSG00000019880	1.39476	0.0472926	0.00124613	0.998164	0.429871	0.00778367	-0.0890812	0.700241
Id4	ENSMUSG00000021379	0.456625	0.49337	0.936364	0.000621375	0.944292	1.91e-10	1.11948	3.15e-07
Usp1	ENSMUSG00000028560	0.544119	0.134667	0.315163	0.153405	0.506373	1.78e-06	0.614239	2.19e-12
Etl4	ENSMUSG00000036617	1.1519	0.000102325	-0.288941	0.211709	1.04257	0.00332498	-0.0815061	0.78213
Jun	ENSMUSG00000052684	0.199587	0.782885	0.550425	0.00500692	0.392224	1.17e-05	0.474423	3.84e-06
Cenpk	ENSMUSG00000021714	1.16002	0.0161909	0.140908	0.795481	0.63246	0.00704382	0.210263	0.494119
Cyr61	ENSMUSG00000028195	2.03943	0.0346856	0.206376	0.790214	0.0981902	0.694882	-0.133294	0.579144
Emx2	ENSMUSG00000043969	-0.0231163	0.97521	-0.421346	0.0905503	0.44814	0.00977122	0.0617978	0.803641
Skp2	ENSMUSG00000054115	0.469235	0.169922	0.0494441	0.892639	-0.973787	NA	NA	NA
Gmnn	ENSMUSG00000006715	0.504011	0.27562	0.184194	0.530782	0.584172	0.00262094	0.662579	0.000129357
Cenph	ENSMUSG00000045273	0.968722	0.00995054	-0.0575125	0.892425	0.308292	0.245343	0.0859284	0.795355
Rrm1	ENSMUSG00000030978	0.301046	0.48434	-0.109958	0.716899	0.606661	1.72e-07	0.414325	0.000132797
Tk1	ENSMUSG00000025574	0.533883	0.236641	1.21216	3.58e-10	0.531157	0.00744091	1.35173	1.83e-25
Ranbp1	ENSMUSG00000005732	-0.0665383	0.936015	0.219683	0.558095	0.949766	NA	1.75572	NA
Siva1	ENSMUSG00000064326	-0.58969	0.280746	-0.669496	0.0192568	0.288141	0.10402	0.167983	0.390851
Ldha	ENSMUSG00000063229	-0.004975	0.994397	-0.619493	0.00328166	-0.0362536	0.765772	-0.20044	0.124661
Rad51	ENSMUSG00000027323	0.308283	0.439764	-0.160516	0.62355	0.56184	0.000766125	0.415055	0.00703746
Emid1	ENSMUSG00000034164	0.797447	0.517659	-0.419491	0.604449	-0.134604	0.555897	-0.816282	4.42e-07
AW047730	ENSMUSG00000097428	1.14468	0.251099	0.0172491	0.986729	0.131109	0.675406	0.287773	0.172677
Tipin	ENSMUSG00000032397	0.553982	0.0780212	0.10165	0.756576	0.247977	0.119136	0.250867	0.0550066
Chaf1a	ENSMUSG00000002835	0.389531	0.432713	0.404801	0.0785487	0.672612	4.23e-05	0.728428	5.77e-07
Rrm2	ENSMUSG00000020649	0.649304	0.0495309	0.294822	0.234361	0.548121	2.8e-06	0.519987	4.26e-07
Uhrf1	ENSMUSG00000001228	0.628977	0.133881	0.328991	0.151315	0.656632	1.73e-05	0.618221	2.07e-05
Cdca7l	ENSMUSG00000021175	0.518504	0.292364	0.375545	0.253491	0.616507	0.0223917	0.900715	4.17e-05
Paics	ENSMUSG00000029247	-0.0539357	0.942831	-0.55709	0.00349321	0.184125	0.0589811	0.0667551	0.558529
Clspn	ENSMUSG00000042489	0.895518	0.000890856	0.443091	0.0812325	0.908844	7.44e-07	0.491162	0.00543652
Dut	ENSMUSG00000027203	0.373482	0.310457	-0.13454	0.618557	0.128277	0.375796	0.0998849	0.465448
Hat1	ENSMUSG00000027018	0.114464	0.857378	-0.266738	0.38004	0.486462	0.000179334	0.325027	0.0243983
Tyms	ENSMUSG00000025747	0.167632	0.763867	-0.147271	0.670911	0.48081	0.00194893	0.236949	0.147507
Rpa2	ENSMUSG00000028884	-0.149593	0.817799	-0.287854	0.469236	0.333052	0.0360803	0.499538	3.44e-05
Atad2	ENSMUSG00000022360	0.475768	0.189606	-0.0891046	0.800115	-0.852068	NA	0.00115989	NA
Mcm3	ENSMUSG00000041859	0.956179	0.0121699	0.555821	0.00471584	0.894383	1.2e-09	0.68802	3.29e-07
Hells	ENSMUSG00000025001	0.68368	0.0999085	-0.214281	0.441542	0.852125	4.32e-09	0.306056	0.0533253
Rpa1	ENSMUSG00000000751	0.130726	0.80775	-0.267256	0.283118	0.264586	0.0131401	0.147037	0.228292
Dtl	ENSMUSG00000037474	0.360804	0.455975	0.42629	0.110332	0.875092	1.98e-06	0.954963	4.58e-11
Dhfr	ENSMUSG00000021707	0.74517	0.0985791	0.195017	0.560003	0.536641	0.0013973	0.427563	0.00500034
Pkmyt1	ENSMUSG00000023908	-0.107187	0.858172	-0.217897	0.529268	0.201739	0.310416	0.475425	0.00219655
Mcm5	ENSMUSG00000005410	0.451076	0.26898	0.258048	0.375616	0.728978	1.12e-10	0.756706	2.15e-11
Mcm4	ENSMUSG00000022673	0.427219	0.34657	-0.0998271	0.729556	0.592915	4.55e-06	0.33108	0.00755466
Lig1	ENSMUSG00000056394	0.561524	0.223111	0.345499	0.12723	0.539729	1.66e-05	0.435486	0.000193562
Mcm2	ENSMUSG00000002870	0.661476	0.133223	0.361217	0.0940594	0.792858	3.54e-11	0.696038	2.06e-09
Pcna	ENSMUSG00000027342	0.452044	0.252781	-0.29394	0.123237	0.411347	5.98e-06	0.137178	0.204675
Tcf19	ENSMUSG00000050410	-0.00683899	0.994317	-0.31294	0.375497	0.433345	0.0200218	0.330157	0.0665687
Mcm6	ENSMUSG00000026355	0.440479	0.169857	-0.170032	0.51889	0.558591	4.02e-06	0.31344	0.00690669
Ung	ENSMUSG00000029591	0.322477	0.582984	0.108782	0.786863	0.750399	4.73e-06	0.798016	8.54e-08
Slc1a3	ENSMUSG00000005360	1.98989	0.140356	-0.468157	0.0417294	-0.278153	0.00411362	-0.32807	0.000187014
Ptn	ENSMUSG00000029838	1.35195	0.0343158	-0.403992	0.0587435	-0.501555	5.61e-07	-0.899499	8.79e-20
Ednrb	ENSMUSG00000022122	2.38468	0.0783483	0.0755595	0.895217	0.207881	0.144788	-0.137743	0.375273
Acot1	ENSMUSG00000072949	-0.12503	0.883551	0.486618	0.023911	-0.0778928	0.617117	0.566654	1.47e-08
Asrgl1	ENSMUSG00000024654	0.16094	0.796299	-0.14429	0.670911	-0.137626	0.337426	0.121254	0.354051
Ckb	ENSMUSG00000001270	-0.256962	0.632947	-0.080161	0.77462	0.185109	0.0309127	0.266664	0.00439981
Rcn1	ENSMUSG00000005973	2.03435	0.00763595	0.844711	4.92e-05	0.0988197	0.568864	0.411543	1.26e-05
Pdpn	ENSMUSG00000028583	1.46068	0.0180583	0.474874	0.103485	-2.51037	NA	-2.55855	NA
Hes5	ENSMUSG00000048001	0.020925	0.991236	0.800797	0.202954	0.192024	0.495683	0.471183	0.0218352
Mfge8	ENSMUSG00000030605	1.73129	0.180981	1.72016	1.8e-20	-0.299344	0.00108114	-0.425331	6.61e-05
Mlc1	ENSMUSG00000035805	1.61614	0.224737	-0.734271	0.050391	-0.249695	0.0730942	-0.432252	0.00085192
Prdx6	ENSMUSG00000026701	-0.128843	0.799451	0.26539	0.200933	0.182629	0.134696	0.366386	0.000149085
Slc25a5	ENSMUSG00000016319	0.3389	0.654762	0.13771	0.705093	0.204839	0.0540546	0.213452	0.0361368
Fgfbp3	ENSMUSG00000047632	-0.0594938	0.929342	0.753931	0.00350085	-0.308758	0.0125041	0.743766	5.53e-17
Igfbp5	ENSMUSG00000026185	0.865578	0.317008	0.4032	0.0549961	-0.0459994	0.773053	0.352214	0.000153307
Ddx3y	ENSMUSG00000069045	0.551521	0.651148	0.670237	0.531869	0.396252	0.0380891	0.394511	0.669991
Slc9a3r1	ENSMUSG00000020733	-0.507578	0.274857	-0.331261	0.196221	-0.0869834	0.587351	-0.112818	0.519639
Tnc	ENSMUSG00000028364	2.34205	0.0868263	-1.07981	2.47e-08	-0.611278	8.56e-09	-1.60929	8.41e-53
Rpl14	ENSMUSG00000025794	1.00138	0.0360545	0.465504	0.0588975	-0.0606955	0.720365	0.129115	0.215275
Stt3b	ENSMUSG00000032437	2.55261	0.0501085	0.14637	0.679203	0.0229977	0.868036	0.0226438	0.860867
Pter	ENSMUSG00000026730	-0.561142	0.186446	-1.02134	0.00125979	-0.33891	0.217669	-0.188585	0.467131
1500009C09Rik	ENSMUSG00000068099	-1.2771	0.0568257	-0.510742	0.0374993	-0.535719	3.13e-05	-0.410141	6.23e-05
Ak3	ENSMUSG00000024782	-0.564849	0.0846195	-0.756747	7.39e-05	-0.072664	0.625509	-0.210444	0.0611379
Sgms1	ENSMUSG00000040451	0.264386	0.781176	-0.310415	0.555432	-0.17663	0.509401	-0.0814386	0.775188
Adcyap1r1	ENSMUSG00000029778	1.448	0.268129	-0.251902	0.449669	0.0482625	0.739336	-0.0279546	0.849025
Pdgfrb	ENSMUSG00000024620	2.23281	0.144277	-0.880001	0.0252843	-0.357004	0.0290523	0.0304135	0.901217
Pmp22	ENSMUSG00000018217	0.237325	0.834379	-0.954369	0.0422062	-0.547186	0.0047938	-0.815154	0.000226284
Tgfb2	ENSMUSG00000039239	0.885219	0.350524	-0.328923	0.388054	0.0717217	0.747889	-0.0217896	0.918259
Lrpap1	ENSMUSG00000029103	2.09432	0.0111257	0.503191	0.0176918	0.108898	0.440065	-0.129556	0.285433
Ccne2	ENSMUSG00000028212	0.751424	0.0940654	-0.442352	0.135204	0.496198	0.00354938	0.0453779	0.878399
Apoe	ENSMUSG00000002985	1.08011	0.29066	0.0924486	0.841174	-0.840198	2.9e-13	0.0160186	0.972172
Scg3	ENSMUSG00000032181	1.80929	0.0650683	0.258704	0.282245	-0.153603	0.181526	-0.308004	0.00038839
Slco1c1	ENSMUSG00000030235	0.610718	0.709627	-2.53365	7.51e-15	-1.10615	5.58e-10	-1.72286	1.24e-23
Nkain4	ENSMUSG00000027574	1.31487	0.140446	0.535138	0.308709	-0.198623	0.304892	-0.262088	0.152897
Galk1	ENSMUSG00000020766	-0.286814	0.71241	0.022744	0.949646	-0.242123	0.103381	-0.00240307	0.992835
Polr3c	ENSMUSG00000028099	-0.314338	0.397907	-0.11018	0.730945	-0.00666472	0.978928	0.177457	0.160367
Gpm6a	ENSMUSG00000031517	0.998764	0.421148	-1.03475	1.19e-06	-0.167588	0.12662	-0.535302	1.07e-12
Ccdc80	ENSMUSG00000022665	1.66242	0.122484	-0.707186	0.0200376	0.00290306	0.992058	-0.736306	5.39e-06
Hexb	ENSMUSG00000021665	2.35453	0.139084	-0.176129	0.852414	0.000676321	0.998296	0.0737388	0.848741
Galnt7	ENSMUSG00000031608	1.8464	0.0941357	0.478375	0.389864	0.0406242	0.88797	0.0838219	0.730485
Chst2	ENSMUSG00000033350	0.126955	0.900329	-0.0787694	0.885628	-0.3471	0.00961938	-0.191474	0.13281
Ptx3	ENSMUSG00000027832	1.30987	0.105062	-0.483158	0.182397	-0.019435	0.935882	-0.731438	5.95e-09
Vit	ENSMUSG00000024076	1.82821	0.136312	-0.208693	0.759408	0.0878501	0.726052	-0.222107	0.242644
Klf15	ENSMUSG00000030087	-0.475606	0.447794	-0.066204	0.922807	0.0694778	0.838285	0.389611	0.0749941
Gtf2f2	ENSMUSG00000067995	-0.0331219	0.968246	0.0749887	0.806107	0.00170561	0.994663	0.174263	0.170001
Rhob	ENSMUSG00000054364	-0.700807	0.152196	-0.0486976	0.885206	-0.215728	0.0283765	0.211244	0.00731986
Ptprz1	ENSMUSG00000068748	2.63532	0.0424839	-0.563512	0.0106342	-0.022551	0.886078	-0.854847	1.15e-25
Ccne1	ENSMUSG00000002068	0.534759	0.244301	0.529099	0.0753587	0.447532	0.0962395	0.842608	7.04e-05
Oaf	ENSMUSG00000032014	1.00557	0.279327	0.373842	0.702803	0.0319547	0.961706	0.86162	0.00509394
Rtn1	ENSMUSG00000021087	0.472924	0.696119	-0.565377	0.00203179	-0.383274	2.74e-05	-0.339099	1.13e-06
Pag1	ENSMUSG00000027508	1.00479	0.272668	-0.0744823	0.838578	0.573514	1.1e-07	0.252573	0.0235214
Pbx2	ENSMUSG00000034673	0.015787	0.98593	0.527515	0.0435605	0.152412	0.267778	0.200282	0.0812069
R3hcc1	ENSMUSG00000034194	-0.490718	0.530355	0.252759	0.292326	-0.103907	0.452085	0.216643	0.0724504
Plce1	ENSMUSG00000024998	0.717291	0.0193254	0.108598	0.720148	0.781449	1.14e-08	0.407094	0.00742899
Tle4	ENSMUSG00000024642	-0.135311	0.835107	-0.16524	0.499042	0.12788	0.320624	-0.164379	0.120766
Pcdh8	ENSMUSG00000036422	1.75743	0.183559	-0.451941	0.0897214	-0.348713	0.000971852	-0.393628	6.8e-07
Tubb2a	ENSMUSG00000058672	-0.963135	0.135099	-0.247574	0.242486	-0.445917	0.000881971	0.0272181	0.85533
Cpt1a	ENSMUSG00000024900	0.385581	0.316514	-0.11308	0.695564	0.0590943	0.786465	0.0993002	0.603164
Hectd2	ENSMUSG00000041180	0.0507097	0.926422	-0.17452	0.537103	0.505978	0.00151358	0.0776625	0.744611
Shmt1	ENSMUSG00000020534	0.337063	0.537189	-0.0925167	0.803572	0.419589	0.0180838	0.203926	0.305696
Cyb5r3	ENSMUSG00000018042	-0.230942	0.520663	-0.345365	0.0347385	-0.0838447	0.50464	-0.301237	0.00530963
Rnf180	ENSMUSG00000021720	-0.341491	0.397907	-0.391004	0.0360583	-0.121312	0.394848	-0.18992	0.12584
Gsto1	ENSMUSG00000025068	-1.07675	0.0345069	-0.482925	0.0217996	-0.434651	0.00610462	-0.284469	0.0431941
Slc15a2	ENSMUSG00000022899	1.35536	0.0806813	0.295982	0.542777	0.43551	0.00631756	0.00583956	0.982686
Dixdc1	ENSMUSG00000032064	0.385834	0.213146	0.138485	0.555028	0.0277854	0.885848	-0.0727243	0.586467
Lipg	ENSMUSG00000053846	0.99436	0.37458	-0.666893	0.158397	0.0103537	0.97546	-0.579255	0.000412037
Fstl1	ENSMUSG00000022816	1.92008	0.107674	-0.418359	0.179761	-0.279415	0.0326378	-0.245075	0.121292
Bmper	ENSMUSG00000031963	2.20558	0.0688977	-0.139759	0.823534	0.392569	0.0274107	-0.173433	0.435883
Dkc1	ENSMUSG00000031403	0.452228	0.269086	0.127095	0.62355	0.257575	0.0305564	-0.0722135	0.653372
Gmps	ENSMUSG00000027823	-0.0526163	0.923246	-0.362589	0.0611152	0.201374	0.0914391	0.0525515	0.740333
Mtss1	ENSMUSG00000022353	-0.262578	0.508974	0.0989198	0.687217	-0.127775	0.157549	-0.118841	0.147881
Sncaip	ENSMUSG00000024534	0.24307	0.654878	0.517587	0.00346114	0.167098	0.118977	0.440436	5.07e-08
Isyna1	ENSMUSG00000019139	-0.478367	0.37735	-0.000505234	0.998518	-0.246409	0.0494143	-0.0884464	0.491962
Pmm1	ENSMUSG00000022474	-0.808459	0.0727716	-0.246579	0.369339	-0.369983	0.00193827	0.177865	0.139596
Sorbs1	ENSMUSG00000025006	-0.189623	0.661213	-0.172968	0.405917	0.3234	0.00542157	-0.0170989	0.930323
Nt5c	ENSMUSG00000020736	-0.263294	0.485539	0.284957	0.150961	-0.102872	0.502677	0.227565	0.0707055
Pno1	ENSMUSG00000020116	-0.422738	0.516146	-0.41222	0.0483726	-0.0836334	0.694628	-0.216335	0.195517
Cdk6	ENSMUSG00000040274	-0.0742508	0.917888	-1.19726	1.37e-08	0.460634	9.86e-05	-0.498825	1.73e-05
Slc44a1	ENSMUSG00000028412	1.4474	0.215373	-0.168123	0.729535	0.211016	0.0933948	-0.307688	0.00999312
Wasf2	ENSMUSG00000028868	0.294992	0.473669	-0.0143565	0.968648	0.39494	0.00173775	0.405898	0.000431011
Tox3	ENSMUSG00000043668	-0.125711	0.855021	0.134641	0.620359	0.45627	2.66e-05	0.424845	2.16e-05
Limch1	ENSMUSG00000037736	0.149775	0.683605	-0.630416	0.000200485	0.0187447	0.900586	-0.715109	9.42e-20
Rab11fip2	ENSMUSG00000040022	-0.0567714	0.921396	0.15514	0.58045	0.262724	0.0397069	0.340449	0.00335135
Zhx1	ENSMUSG00000022361	0.198471	0.771701	0.218853	0.416972	NA	NA	NA	NA
Kcnj10	ENSMUSG00000044708	0.887099	0.442635	0.153267	0.808369	0.0811997	0.765048	0.589313	5.75e-06
E330013P04Rik	ENSMUSG00000053117	0.866528	0.437041	-0.0915429	0.936364	1.01727	0.00264131	0.404719	0.228572
Vcl	ENSMUSG00000021823	0.756955	0.366792	-0.42996	0.141626	0.720882	0.0003771	0.187992	0.513378
Rgs20	ENSMUSG00000002459	-0.347698	0.532743	-0.0635837	0.876204	0.374489	0.0596489	0.191469	0.351716
Cttnbp2	ENSMUSG00000000416	0.480264	0.252781	-0.116974	0.669441	0.0063204	0.977579	-0.401717	3.86e-06
Smpdl3a	ENSMUSG00000019872	0.537276	0.60901	-0.716366	0.136252	-0.200939	0.388216	-0.440813	0.016671
Sulf2	ENSMUSG00000006800	1.95032	0.181673	0.37578	0.316221	-0.182859	0.228645	0.389672	0.000178432
Tfrc	ENSMUSG00000022797	2.15947	0.0719576	-0.0030242	0.995851	0.0290618	0.885117	-0.128587	0.362866
Aldoa	ENSMUSG00000030695	-0.257335	0.679608	0.231918	0.314549	0.0231934	0.887138	0.0517832	0.736163
Bcl11a	ENSMUSG00000000861	-0.0623965	0.916818	-0.168425	0.417872	0.059572	0.593656	-0.265362	0.000277577
Prmt7	ENSMUSG00000060098	-0.247601	0.697624	-0.153981	0.562927	-0.0491055	0.765772	-0.0515371	0.757265
Fgf13	ENSMUSG00000031137	-0.888483	0.0445162	-0.580241	0.00367104	-0.450843	0.00106088	-0.392743	7.57e-05
Acsbg1	ENSMUSG00000032281	-0.513564	0.376654	-0.57015	0.0212564	-0.324454	0.108156	-0.368712	0.0453283
Ppic	ENSMUSG00000024538	0.687632	0.395249	-0.192928	0.741044	-0.343219	0.247029	0.105634	0.763823
St8sia1	ENSMUSG00000030283	0.239968	0.807055	0.00160301	0.996708	0.240599	0.0429042	0.0363257	0.831945
Cntnap2	ENSMUSG00000039419	0.892198	0.0687793	0.702893	0.021574	0.380327	0.00341696	0.444104	7.09e-05
Insm1	ENSMUSG00000068154	-0.14778	0.888855	0.464258	0.0867002	0.291209	0.0325634	0.448374	2.48e-05
Trim2	ENSMUSG00000027993	-0.34814	0.448693	-0.528952	0.000440311	0.16769	0.0428592	-0.246905	0.000410663
Dmrt3	ENSMUSG00000042372	0.254393	0.774724	0.565249	0.134637	0.704422	0.00105807	0.986227	1.47e-06
Sdc1	ENSMUSG00000020592	1.35744	0.0212254	0.862691	0.0135536	0.0688083	0.726704	0.444576	9.95e-05
Atp1a2	ENSMUSG00000007097	1.48554	0.235223	-0.823669	0.00168803	-0.699882	2.13e-13	-0.563851	0.133293
Nfix	ENSMUSG00000001911	-0.354895	0.436226	-0.512623	0.00744945	-0.00517467	0.972438	-0.165323	0.143995
Gnai1	ENSMUSG00000057614	-0.976273	0.0349315	-0.700824	0.00208671	-0.273717	0.0692	-0.265964	0.0182918
Rlbp1	ENSMUSG00000039194	-0.205442	0.688713	-1.45509	7.25e-19	0.000686437	0.996974	-1.13773	7.47e-20
Acat1	ENSMUSG00000032047	-0.274238	0.567483	-0.33828	0.0695738	-0.0571495	0.656464	-0.11296	0.251114
Nrcam	ENSMUSG00000020598	1.61153	0.153801	-0.0658605	0.842651	0.104433	0.492871	-0.0800119	0.583808
App	ENSMUSG00000022892	2.43993	0.0616734	0.207054	0.357625	-0.0781109	0.51959	-0.0915603	0.249677
Zbtb20	ENSMUSG00000022708	-0.639702	0.0635199	-0.429466	0.086766	0.061583	0.804301	-0.140094	0.153412
Gja1	ENSMUSG00000050953	0.487271	0.741378	-1.00136	0.00275575	-0.516138	0.210423	0.31909	0.651777
Dad1	ENSMUSG00000022174	0.480824	0.166213	0.20542	0.40495	-0.336774	0.00514936	-0.129136	0.33882
Pcdh10	ENSMUSG00000049100	0.633301	0.517995	0.0449428	0.913196	0.191199	0.239935	0.293216	0.0349088
Myo5b	ENSMUSG00000025885	-0.917303	0.00764758	-0.755061	0.00286577	-0.483243	0.0464665	-0.572877	0.00426322
Mtap	ENSMUSG00000062937	0.235985	0.654544	-0.0337486	0.932876	0.165267	0.359789	0.25143	0.0761596
St7	ENSMUSG00000029534	1.2092	0.15602	-0.151407	0.710681	-0.217234	0.124666	-0.559077	4.26e-06
Hspa4l	ENSMUSG00000025757	0.111581	0.849249	-0.573388	0.00411472	-0.189008	0.76943	-0.172196	0.7315
Bnip3	ENSMUSG00000078566	-0.258153	0.772137	-0.484953	0.331571	-0.154618	0.322253	-0.308393	0.0587677
Peli2	ENSMUSG00000021846	-0.221421	0.735318	0.011945	0.981539	0.309568	0.00714806	0.0534089	0.749604
Pdzrn3	ENSMUSG00000035357	0.609596	0.142273	-0.0675184	0.832162	0.290964	0.03085	-0.250708	0.0737947
Celsr1	ENSMUSG00000016028	2.66182	0.0211253	-0.533644	0.07809	0.98753	0.000163987	-0.162746	0.732781
Scrn1	ENSMUSG00000019124	-0.268036	0.528177	-0.588439	0.000552221	0.245895	0.00334209	-0.0680461	0.525043
Pygb	ENSMUSG00000033059	-0.193429	0.736719	-0.222943	0.374923	0.25697	0.00497832	0.182783	0.119727
Ski	ENSMUSG00000029050	-0.0606746	0.95341	0.232866	0.359923	-0.0346742	0.819017	0.149004	0.0866788
Notch2	ENSMUSG00000027878	3.04506	0.0329838	0.0935174	0.7948	0.5267	0.000109824	0.261767	0.0445443
Oxct1	ENSMUSG00000022186	-0.437848	0.187536	-0.46668	0.00882786	-0.208899	0.0524694	-0.25813	0.00568542
Sall3	ENSMUSG00000024565	0.119185	0.881073	0.140926	0.740998	0.219174	0.159471	0.148549	0.388684
Tns3	ENSMUSG00000020422	0.0480275	0.938217	0.236299	0.263933	0.444763	0.0011163	0.620382	5.74e-08
Lrrn1	ENSMUSG00000034648	2.28762	0.0629947	-0.313217	0.323849	0.30875	0.00556281	-0.385499	0.000132906
Sh3glb1	ENSMUSG00000037062	-0.0531554	0.924358	-0.0716657	0.825039	-0.116125	0.334788	0.0573226	0.683084
Fstl5	ENSMUSG00000034098	1.78416	0.157967	-0.0798396	0.843981	0.226339	0.201889	0.0354738	0.883098
Nfib	ENSMUSG00000008575	0.314996	0.419033	-0.159885	0.440438	0.436197	4.97e-07	0.0435003	0.727684
Acvr2b	ENSMUSG00000061393	1.33651	0.159706	0.641028	0.0420385	1.09459	3.17e-13	0.996345	3.03e-12
Camk1d	ENSMUSG00000039145	-0.921851	0.043112	-0.55172	0.0384261	-0.0185658	0.945556	0.101051	0.524269
Anxa6	ENSMUSG00000018340	-0.434711	0.254633	-0.777878	0.000155433	-0.683405	6.73e-08	-0.438172	0.0124177
Ankrd6	ENSMUSG00000040183	0.162589	0.701275	-0.0855513	0.776459	0.295852	0.0205319	0.173636	0.118212
Etv5	ENSMUSG00000013089	-0.510098	0.362104	-0.93671	3.44e-06	-0.102824	0.443253	-0.315456	0.0012909
Ror2	ENSMUSG00000021464	1.78278	0.130784	0.603094	0.268912	0.175642	0.624654	0.674303	0.00346901
Arhgap21	ENSMUSG00000036591	0.19917	0.537604	0.165076	0.357891	0.0457697	0.683668	-0.139585	0.103282
Nid2	ENSMUSG00000021806	2.57506	0.0961547	-0.557575	0.241238	-0.263132	0.300658	0.32226	0.56902
Cadm2	ENSMUSG00000064115	0.916706	0.405608	-0.672502	0.0101968	-0.476922	0.00721624	-0.943769	1.21e-09
Ppargc1a	ENSMUSG00000029167	0.00615337	0.994372	0.0279328	0.952439	0.283878	0.307189	0.400331	0.0890792
Acss1	ENSMUSG00000027452	0.641295	0.124346	0.364246	0.177345	0.535284	1.01e-05	0.388143	0.00169717
Dynll2	ENSMUSG00000020483	-1.22024	0.0245702	-0.384199	0.0943561	0.0212197	0.899038	0.391264	6.2e-10
Actr3b	ENSMUSG00000056367	-0.378935	0.46522	-0.690587	0.00284057	-0.224399	0.143669	-0.266484	0.0516789
Gnao1	ENSMUSG00000031748	-1.02977	0.0619415	-0.698902	0.0011519	-0.0634081	0.550761	-0.253022	0.000515692
Mark1	ENSMUSG00000026620	0.0323573	0.956114	0.0879048	0.713544	0.0128668	0.930412	0.022461	0.855151
Oat	ENSMUSG00000030934	-0.155477	0.80292	-0.306764	0.160777	0.0777815	0.572354	0.0147406	0.929746
Igf2bp1	ENSMUSG00000013415	1.05526	0.000875397	0.677521	0.000420418	0.351925	0.0365048	0.174294	0.302722
Ltbp3	ENSMUSG00000024940	2.45695	0.022637	0.607267	0.117962	0.351961	0.0242195	0.429138	0.0023075
Shc3	ENSMUSG00000021448	-0.892855	0.00966495	-0.726165	0.000897526	0.523254	0.000717844	0.208942	0.27805
Tcf4	ENSMUSG00000053477	-0.162809	0.728032	-0.406682	0.020882	0.228764	0.0157086	-0.218836	0.00734969
Thsd4	ENSMUSG00000032289	0.960777	0.39832	-0.736613	0.210659	0.76588	6.37e-05	-0.13229	0.702857
Sertad4	ENSMUSG00000016262	-0.566288	0.159706	-0.0875932	0.780769	0.070706	0.685225	0.278703	0.0167481
Smarca2	ENSMUSG00000024921	-0.451373	0.262124	-0.449256	0.012938	-0.185352	0.0932365	-0.451788	8.64e-10
Col18a1	ENSMUSG00000001435	2.88101	0.0567424	0.599279	0.316453	0.432578	0.0360477	0.802173	1.31e-05
Ncam1	ENSMUSG00000039542	1.60506	0.196264	-0.181272	0.435216	-0.456265	0.000143546	-0.433676	2.79e-07
Etv1	ENSMUSG00000004151	-0.853604	0.111469	-0.621621	0.0158793	-0.332826	0.146648	-0.278527	0.540274
Prkar2b	ENSMUSG00000002997	-0.381303	0.269049	-0.501943	0.0133779	-0.104876	0.416798	-0.325825	0.00104433
Crabp2	ENSMUSG00000004885	-0.320283	0.743341	0.0314894	0.971814	-0.567701	0.303254	0.628733	0.170434
Malat1	ENSMUSG00000092341	1.52779	2.52e-05	1.48683	2.42e-11	0.239365	0.171003	0.216394	0.441991
Ccdc82	ENSMUSG00000079084	0.108236	0.896558	0.31557	0.552906	-0.101732	0.595645	-0.611934	4.5e-06
Kntc1	ENSMUSG00000029414	0.369822	0.271159	-0.161536	0.658745	0.832356	7.79e-07	0.524267	0.00144205
Apobec1	ENSMUSG00000040613	0.65748	0.236641	-1.10382	0.016165	0.497257	0.201889	-0.589648	0.112847
Dleu7	ENSMUSG00000048281	-0.647826	0.272668	-0.468325	0.413702	-0.1754	0.519664	0.0672918	0.85817
Dmrta1	ENSMUSG00000043753	1.39571	0.0550567	0.678136	0.431203	1.7827	0.000259844	1.1709	0.0244116
Sox6	ENSMUSG00000051910	0.67242	0.0427842	0.490457	0.00496732	0.796652	3.69e-10	0.657388	3.09e-08
Rhbdl3	ENSMUSG00000017692	1.89981	0.0198231	0.942853	0.0146677	1.06936	0.00721624	0.810191	0.018934
Gca	ENSMUSG00000026893	0.376272	0.389075	-0.760952	0.0026673	0.614136	0.00448959	-0.341274	0.181092
Baz1a	ENSMUSG00000035021	1.22897	1.26e-06	0.764212	6.64e-06	0.95643	5.89e-10	0.65789	5.98e-06
AI504432	ENSMUSG00000056145	1.03495	0.376677	0.942993	0.302823	0.504084	1.15e-05	0.162982	0.436242
Gpm6b	ENSMUSG00000031342	1.62115	0.169356	-0.487392	0.0185871	0.0498685	0.663952	-0.394433	3.96e-08
Brd8	ENSMUSG00000003778	0.3115	0.452103	0.350986	0.026789	0.119753	0.326124	-0.0167714	0.913521
Tubb3	ENSMUSG00000062380	-0.524532	0.385775	-0.195367	0.305519	-0.288319	0.00174067	-0.0993583	0.324174
Rbm39	ENSMUSG00000027620	0.121471	0.831963	-0.26531	0.205548	0.238989	0.0125325	-0.0171618	0.905557
Ank2	ENSMUSG00000032826	-0.295356	0.381117	-0.318598	0.161674	-0.0295991	0.826521	-0.397116	5.26e-09
Sema5a	ENSMUSG00000022231	1.8902	0.0811485	-0.603214	0.0221071	1.07478	5.94e-11	-0.0620947	0.781386
Epha4	ENSMUSG00000026235	1.97875	0.0798618	-0.398025	0.0466715	0.543288	8e-09	-0.258165	0.00369097
Tsc22d1	ENSMUSG00000022010	-0.540037	0.221649	-0.844323	1.43e-08	-0.0938543	0.359574	-0.196602	0.00439368
Arhgap18	ENSMUSG00000039031	0.489423	0.243205	0.0795772	0.82893	0.0683473	0.813459	-0.0349514	0.902152
Pum1	ENSMUSG00000028580	-0.16006	0.796146	-0.26415	0.172958	0.188766	0.0324579	-0.0442357	0.704568
Pak3	ENSMUSG00000031284	-0.20123	0.719397	-0.141145	0.567382	0.181562	0.153056	-0.0626322	0.705164
Gpd2	ENSMUSG00000026827	-0.527537	0.175653	-0.341275	0.228566	-0.294549	0.0224502	-0.155194	0.243038
Phip	ENSMUSG00000032253	0.45089	0.175703	-0.0162412	0.961235	0.576546	7.82e-07	0.0390381	0.826912
Sox11	ENSMUSG00000063632	0.453883	0.295446	0.415626	0.0065414	0.317948	0.00353314	0.254335	0.00294414
Ints2	ENSMUSG00000018068	0.360561	0.280418	-0.231287	0.373852	0.229014	0.129427	-0.291515	0.00867216
Zfhx4	ENSMUSG00000025255	0.720911	0.19068	1.15262	0.000110984	0.915754	7.68e-10	1.05233	1.85e-11
Camsap1	ENSMUSG00000026933	-0.0233718	0.973405	0.0289889	0.922426	0.120478	0.210762	0.136833	0.0705059
Samd8	ENSMUSG00000021770	0.0839172	0.936147	-0.222114	0.414369	0.0796342	0.630436	0.153859	0.140073
Pofut2	ENSMUSG00000020260	1.82425	0.0755475	0.597177	0.0554603	-0.0886042	0.64704	0.106353	0.477412
Dhx36	ENSMUSG00000027770	-0.0297587	0.966724	-0.232659	0.282031	0.226904	0.0165323	-0.0111051	0.941241
2610318N02Rik	ENSMUSG00000049916	-0.0126017	0.994372	0.452835	0.617256	0.796234	0.00073198	0.978499	2.24e-06
Ext1	ENSMUSG00000061731	0.841301	0.420851	-0.247352	0.586043	-0.00142377	0.995238	-0.0041712	0.983247
Zfp260	ENSMUSG00000049421	-0.358445	0.616793	-0.662302	0.000738485	0.20183	0.0788158	-0.0917401	0.50629
Gria2	ENSMUSG00000033981	1.59159	0.0930128	-0.147617	0.584101	-0.0370754	0.865884	-0.985959	2.24e-06
Usp7	ENSMUSG00000022710	0.13096	0.766783	-0.26045	0.158997	-0.0031905	0.984365	-0.0951989	0.295248
Arl15	ENSMUSG00000042348	-0.639213	0.132272	-0.312216	0.132533	-0.0892196	0.58489	-0.025842	0.872894
Igf2bp2	ENSMUSG00000033581	0.850868	0.00763595	0.657924	0.00194517	0.818869	1.74e-08	0.614881	3.91e-06
Pbx1	ENSMUSG00000052534	-0.371694	0.429985	-0.268824	0.146764	0.209905	0.0262925	0.0693879	0.525043
Fndc3a	ENSMUSG00000033487	0.286207	0.449026	-0.0171026	0.953121	0.418342	2.77e-05	0.0938287	0.449929
Cdan1	ENSMUSG00000027284	0.16837	0.723812	-0.135331	0.717747	-0.221564	0.100629	-0.176629	0.181581
Prpf39	ENSMUSG00000035597	0.899059	0.0809037	0.0167495	0.966087	-0.0824693	0.628372	-0.448961	0.000230148
Neurog2	ENSMUSG00000027967	0.572935	0.32188	0.596378	0.010616	0.730213	0.0313492	0.393727	0.245496
Hnrnpu	ENSMUSG00000039630	0.286424	0.535394	-0.0536472	0.834995	0.0289654	0.976408	-0.140011	0.337606
Epha5	ENSMUSG00000029245	1.74923	0.109012	0.0106813	0.972414	0.501529	4.22e-08	0.0385105	0.798706
Meis2	ENSMUSG00000027210	0.117731	0.821114	0.268154	0.239547	0.395785	1.72e-06	0.507933	1.42e-08
Nipbl	ENSMUSG00000022141	0.22975	0.549982	-0.136707	0.556719	0.534663	1.6e-08	-0.0450587	0.759642
Mrpl27	ENSMUSG00000024414	-0.0828624	0.931303	0.651144	0.00613848	-0.197601	0.2045	0.331652	0.013847
Ascl1	ENSMUSG00000020052	-0.607848	0.488334	0.408957	0.180321	0.218807	0.202833	0.457938	0.000123248
Cdc14a	ENSMUSG00000033502	0.527274	0.334223	0.166437	0.731511	0.698384	0.00337144	0.230366	0.333087
Igsf9	ENSMUSG00000037995	0.516996	0.473619	0.00365555	0.992739	0.178623	0.141577	0.21191	0.0351182
Cxadr	ENSMUSG00000022865	0.882927	0.42138	-0.359006	0.144653	-0.078696	0.552589	-0.264451	0.0018951
Tcerg1	ENSMUSG00000024498	0.463065	0.183559	0.208006	0.288587	0.128464	0.214399	-0.155399	0.0886568
Dapk1	ENSMUSG00000021559	-0.122963	0.747819	-0.0235241	0.941856	0.0881981	0.403371	0.123762	0.145061
Ptbp2	ENSMUSG00000028134	0.00373957	0.995933	-0.441602	0.018947	0.203892	0.0150373	-0.129117	0.199845
Tia1	ENSMUSG00000071337	0.799133	0.0688977	0.0560117	0.849935	0.226371	0.0610364	-0.138423	0.311417
Ctnnd2	ENSMUSG00000022240	-0.238851	0.670174	-0.309119	0.091637	-0.104257	0.513736	-0.363946	9.86e-07
Dusp16	ENSMUSG00000030203	0.536098	0.15602	0.343762	0.209458	0.760228	0.000195109	1.16753	3.73e-15
Syne2	ENSMUSG00000063450	0.353728	0.328988	0.25117	0.203386	0.565247	6.66e-05	0.192427	0.100499
Hipk2	ENSMUSG00000061436	0.566783	0.176045	0.572001	0.00396808	1.37126	4.8e-21	1.09377	9.42e-14
Fubp1	ENSMUSG00000028034	0.505143	0.25994	0.22469	0.288805	0.505824	3.43e-11	0.163015	0.0542044
Xist	ENSMUSG00000086503	0.816204	0.527669	-0.364476	0.875499	-0.270513	0.798401	-1.95295	0.486873
						#N/A	#N/A	#N/A	#N/A
						#N/A	#N/A	#N/A	#N/A
						#N/A	#N/A	#N/A	#N/A
						#N/A	#N/A	#N/A	#N/A
						#N/A	#N/A	#N/A	#N/A
						#N/A	#N/A	#N/A	#N/A
						#N/A	#N/A	#N/A	#N/A
						#N/A	#N/A	#N/A	#N/A
						#N/A	#N/A	#N/A	#N/A
						#N/A	#N/A	#N/A	#N/A
						#N/A	#N/A	#N/A	#N/A
						#N/A	#N/A	#N/A	#N/A
						#N/A	#N/A	#N/A	#N/A
						#N/A	#N/A	#N/A	#N/A
						#N/A	#N/A	#N/A	#N/A
						#N/A	#N/A	#N/A	#N/A
						#N/A	#N/A	#N/A	#N/A
						#N/A	#N/A	#N/A	#N/A
						#N/A	#N/A	#N/A	#N/A
						#N/A	#N/A	#N/A	#N/A
						#N/A	#N/A	#N/A	#N/A
						#N/A	#N/A	#N/A	#N/A
						#N/A	#N/A	#N/A	#N/A
						#N/A	#N/A	#N/A	#N/A
						#N/A	#N/A	#N/A	#N/A
						#N/A	#N/A	#N/A	#N/A
						#N/A	#N/A	#N/A	#N/A
						#N/A	#N/A	#N/A	#N/A
						#N/A	#N/A	#N/A	#N/A
						#N/A	#N/A	#N/A	#N/A
						#N/A	#N/A	#N/A	#N/A
						#N/A	#N/A	#N/A	#N/A
						#N/A	#N/A	#N/A	#N/A
						#N/A	#N/A	#N/A	#N/A
						#N/A	#N/A	#N/A	#N/A
						#N/A	#N/A	#N/A	#N/A
						#N/A	#N/A	#N/A	#N/A
						#N/A	#N/A	#N/A	#N/A
						#N/A	#N/A	#N/A	#N/A
						#N/A	#N/A	#N/A	#N/A
						#N/A	#N/A	#N/A	#N/A
						#N/A	#N/A	#N/A	#N/A
						#N/A	#N/A	#N/A	#N/A
						#N/A	#N/A	#N/A	#N/A
						#N/A	#N/A	#N/A	#N/A
						#N/A	#N/A	#N/A	#N/A
						#N/A	#N/A	#N/A	#N/A
						#N/A	#N/A	#N/A	#N/A
						#N/A	#N/A	#N/A	#N/A
						#N/A	#N/A	#N/A	#N/A
						#N/A	#N/A	#N/A	#N/A
						#N/A	#N/A	#N/A	#N/A
						#N/A	#N/A	#N/A	#N/A
						#N/A	#N/A	#N/A	#N/A
						#N/A	#N/A	#N/A	#N/A
						#N/A	#N/A	#N/A	#N/A
						#N/A	#N/A	#N/A	#N/A
						#N/A	#N/A	#N/A	#N/A
						#N/A	#N/A	#N/A	#N/A
						#N/A	#N/A	#N/A	#N/A
						#N/A	#N/A	#N/A	#N/A
						#N/A	#N/A	#N/A	#N/A
						#N/A	#N/A	#N/A	#N/A
						#N/A	#N/A	#N/A	#N/A
						#N/A	#N/A	#N/A	#N/A
						#N/A	#N/A	#N/A	#N/A
						#N/A	#N/A	#N/A	#N/A
						#N/A	#N/A	#N/A	#N/A
						#N/A	#N/A	#N/A	#N/A
						#N/A	#N/A	#N/A	#N/A
						#N/A	#N/A	#N/A	#N/A
						#N/A	#N/A	#N/A	#N/A
						#N/A	#N/A	#N/A	#N/A
						#N/A	#N/A	#N/A	#N/A
						#N/A	#N/A	#N/A	#N/A
						#N/A	#N/A	#N/A	#N/A
						#N/A	#N/A	#N/A	#N/A
						#N/A	#N/A	#N/A	#N/A
						#N/A	#N/A	#N/A	#N/A
						#N/A	#N/A	#N/A	#N/A
						#N/A	#N/A	#N/A	#N/A
						#N/A	#N/A	#N/A	#N/A
						#N/A	#N/A	#N/A	#N/A
