# Supplementary material for: Distinct roles of Fto and Mettl3 in controlling development of the cerebral cortex through transcriptional and translational regulations
Source: Cell Death Dis. 2021 Jul 14;12(7):700. doi: 10.1038/s41419-021-03992-2 (PMC8280107; doi:10.1038/s41419-021-03992-2)
Supplement: Supplementary file 13 — Supplementary Table S12 [file 41419_2021_3992_MOESM13_ESM.xlsx]

## Sheet: Fig6C IPCgene pool
Gene		FElog2FoldChange	FEpadj	MElog2FoldChange	MEpadj	rnaFElog2FoldChange	rnaFEpadj	rnaMElog2FoldChange	rnaMEpadj
A930024E05Rik	ENSMUSG00000056735	0.605319	0.410614	-0.0840441	0.936987	0.436491	0.0197573	-0.0551867	0.828596
Cxcl12	ENSMUSG00000061353	0.356785	0.667641	-0.650178	0.498094	-0.567455	0.000128186	-0.313564	0.662221
Eomes	ENSMUSG00000032446	0.673912	0.103029	0.25723	0.221769	0.615515	6.78e-05	0.258754	0.386441
Igfbpl1	ENSMUSG00000035551	2.47225	0.0118688	0.160238	0.559965	0.0780438	0.428788	-0.329927	0.000165823
Igsf8	ENSMUSG00000038034	2.84648	0.0298568	0.503008	0.0452074	0.187759	0.11335	0.327204	0.00181625
Mfap4	ENSMUSG00000042436	1.70279	0.107428	-0.842308	0.00527283	0.244856	0.191385	-0.545903	0.137294
Neurod1	ENSMUSG00000034701	-0.133056	0.858839	0.124556	0.604868	0.259377	0.0431199	0.0840849	0.598297
Neurod6	ENSMUSG00000037984	-0.351089	0.395563	-0.422235	0.0982766	0.150628	0.0795616	0.181652	0.00800052
Nhlh1	ENSMUSG00000051251	0.473865	0.263963	0.595041	0.0339841	1.07171	0.0242195	1.51613	0.000164069
Nrn1	ENSMUSG00000039114	0.543689	0.200015	-0.289762	0.272424	0.390267	0.043827	-0.30177	0.0636045
Pam	ENSMUSG00000026335	1.84037	0.131933	-0.322062	0.168346	0.122895	0.255229	-0.254038	0.0103815
Pcp4	ENSMUSG00000090223	-0.62367	0.612629	-0.645784	0.474375	0.0405349	0.933403	-0.0578245	0.969207
Slc17a6	ENSMUSG00000030500	1.29944	0.178987	-0.374523	0.203536	0.381986	0.00222276	-0.421491	0.00139381
Slc30a10	ENSMUSG00000026614	2.27918	0.057466	-0.0911885	0.904666	0.626752	0.136289	-0.206989	0.145987
Sstr2	ENSMUSG00000047904	2.17521	0.103779	-0.27248	0.518712	0.410597	0.00530724	0.0569357	0.757008
Unc5d	ENSMUSG00000063626	1.55054	0.131723	-0.327411	0.297687	0.346647	0.000611797	-0.422325	1.46e-05
Anp32e	ENSMUSG00000015749	0.41692	0.395635	6.03e-05	0.999799	0.309013	0.000557998	0.125432	0.150279
Arhgap11a	ENSMUSG00000041219	0.577088	0.112122	0.205152	0.476619	0.66503	1.14e-05	0.575396	2.02e-05
Aurka	ENSMUSG00000027496	0.624755	0.159062	0.297396	0.230342	0.604929	0.000315919	0.623172	3.16e-05
Birc5	ENSMUSG00000017716	0.405271	0.518381	0.553543	0.0101383	0.575668	0.000980553	0.774691	2.98e-09
Bub1	ENSMUSG00000027379	0.758052	0.100816	0.00206735	0.996833	0.944073	1.09e-09	0.503541	0.000976942
Bub1b	ENSMUSG00000040084	0.723282	0.0454005	0.179491	0.533913	0.814584	1.03e-08	0.667628	1.25e-06
Ccna2	ENSMUSG00000027715	0.553737	0.0647028	-0.435547	0.0965927	0.789157	1.49e-08	0.293832	0.0335304
Ccnb1	ENSMUSG00000041431	0.29734	0.488142	-0.465408	0.0470358	0.777176	1.97e-07	0.517643	0.000175547
Ccnb2	ENSMUSG00000032218	0.635107	0.0799028	-0.237026	0.37928	0.671102	1.47e-05	0.235515	0.170643
Cdc20	ENSMUSG00000006398	0.626179	0.196576	0.115618	0.69987	0.775341	2.09e-08	0.520632	0.000618111
Cdc25c	ENSMUSG00000044201	0.488455	0.332294	-0.280839	0.348165	0.655713	0.00155786	0.158689	0.540041
Cdca2	ENSMUSG00000048922	0.488527	0.261132	0.785719	0.000919928	0.695398	0.000759578	0.755536	3.13e-05
Cdca3	ENSMUSG00000023505	0.707478	0.115164	0.247837	0.579755	0.592666	0.000401818	0.380049	0.0143561
Cdca8	ENSMUSG00000028873	0.458088	0.247987	-0.2078	0.469586	0.543315	0.0019522	0.177488	0.416326
Cdk1	ENSMUSG00000019942	0.234822	0.730718	-0.197979	0.49261	0.570485	0.000453148	0.428593	0.0039382
Cenpa	ENSMUSG00000029177	0.830085	0.0381316	0.471931	0.122821	0.576511	0.000252143	0.515684	0.000150861
Cenpe	ENSMUSG00000045328	1.04452	1.84e-05	0.585476	0.000698954	0.970996	2.77e-10	0.606935	6e-07
Cenpf	ENSMUSG00000026605	0.940082	0.000899359	0.630943	0.000609411	0.836378	2.96e-10	0.760743	6.1e-14
Cenph	ENSMUSG00000045273	0.968722	0.00995054	-0.0575125	0.892425	0.308292	0.245343	0.0859284	0.795355
Ckap2l	ENSMUSG00000048327	0.767039	0.041357	0.782979	0.000830412	0.687782	0.000131639	0.820226	2.34e-08
Cks1b	ENSMUSG00000028044	-0.000529507	0.999277	-0.170173	0.60257	0.229774	0.157278	0.429499	0.000735365
Dhrs4	ENSMUSG00000022210	0.658162	0.188673	-0.0177644	0.967038	0.414927	0.0181268	-0.0131745	0.966565
Dlgap5	ENSMUSG00000037544	0.850924	0.0205502	0.447793	0.0813789	1.00894	5.67e-09	0.701903	1.26e-05
Dut	ENSMUSG00000027203	0.373482	0.310457	-0.13454	0.618557	0.128277	0.375796	0.0998849	0.465448
Esco2	ENSMUSG00000022034	0.854057	0.0782621	0.0703659	0.879192	0.752184	1.87e-05	0.257383	0.212114
Fbxo5	ENSMUSG00000019773	0.399384	0.371629	0.588503	0.0200088	0.681901	1.73e-05	0.811623	1.54e-08
Fen1	ENSMUSG00000024742	-0.986196	0.361336	0.208424	0.772795	0.809381	0.00954728	1.55758	0.0169727
Gadd45g	ENSMUSG00000021453	0.531357	0.24999	-0.0234213	0.957893	0.66101	0.000124738	0.730325	0.0210168
Gmnn	ENSMUSG00000006715	0.504011	0.27562	0.184194	0.530782	0.584172	0.00262094	0.662579	0.000129357
H2afv	ENSMUSG00000041126	-0.105604	0.808281	-0.174578	0.408243	0.299841	0.0055489	0.256324	0.0165113
H2afx	ENSMUSG00000049932	0.0614572	0.946455	0.734018	0.00381978	0.427187	0.00049278	0.334566	0.00530963
Hmgb2	ENSMUSG00000054717	1.103	0.0881712	0.619439	0.00913945	0.624589	7.82e-09	0.30026	0.00274264
Hmgn5	ENSMUSG00000031245	1.02586	0.0255184	0.528189	0.0540282	0.271454	0.0296145	-0.0618281	0.739012
Hmmr	ENSMUSG00000020330	0.774044	0.0846195	0.0872617	0.785679	0.812072	9.41e-07	0.275932	0.145523
Incenp	ENSMUSG00000024660	0.284602	0.42922	-0.0937972	0.721967	0.628743	1.18e-05	0.315435	0.0238369
Kif11	ENSMUSG00000012443	0.83523	0.00888997	-0.0496951	0.88309	1.11686	0.000256843	0.465474	0.185848
Kif15	ENSMUSG00000036768	0.860455	0.000995257	-0.0351315	0.92334	0.992758	5.25e-12	0.239242	0.127906
Kif20a	ENSMUSG00000003779	0.793466	0.0236481	0.250826	0.328332	0.878689	6.46e-07	0.800112	1.59e-06
Kif22	ENSMUSG00000030677	0.721741	0.0814663	0.113617	0.71094	0.703587	5.31e-07	0.269929	0.0579346
Kif23	ENSMUSG00000032254	0.662299	0.0497648	0.0310098	0.932019	0.735431	1.36e-06	0.363446	0.0135348
Kif2c	ENSMUSG00000028678	0.840377	0.0107628	0.463639	0.0577332	0.702568	4.82e-05	0.483825	0.00228905
Kif4	ENSMUSG00000034311	0.841523	0.00598129	0.325076	0.146586	0.889049	7.56e-10	0.453408	0.00137696
Kifc1	ENSMUSG00000079553	0.70131	0.159706	0.548218	0.0967706	0.594074	0.000305913	0.745564	1.2e-08
Knstrn	ENSMUSG00000027331	0.784773	0.0166817	-0.164927	0.60617	0.511983	0.000240708	0.280978	0.0648062
Melk	ENSMUSG00000035683	0.63066	0.148176	0.343526	0.26561	0.763978	7.44e-05	0.421375	0.0203207
Mki67	ENSMUSG00000031004	0.940013	0.00523809	0.715303	2.15e-05	0.960979	2.15e-14	0.820763	9.92e-16
Nasp	ENSMUSG00000028693	0.665433	0.0799618	-0.21115	0.328087	0.26826	0.000632618	-0.332603	2.83e-06
Ncapg	ENSMUSG00000015880	0.879985	0.00247008	-0.0569196	0.873954	1.1062	8.82e-09	0.546886	0.0103148
Ndc80	ENSMUSG00000024056	0.879876	0.00801373	-0.00920815	0.981539	0.726441	6.16e-05	0.0827254	0.779776
Neil3	ENSMUSG00000039396	0.593991	0.123726	-0.697091	0.0114431	0.622158	0.00540682	-0.531703	0.01538
Neurog2	ENSMUSG00000027967	0.572935	0.32188	0.596378	0.010616	0.730213	0.0313492	0.393727	0.245496
Nuf2	ENSMUSG00000026683	0.579415	0.065673	0.0967484	0.761405	0.63022	4.6e-05	0.476899	0.000696479
Nusap1	ENSMUSG00000027306	0.708305	0.197684	0.133922	0.661228	0.812977	5.67e-10	0.303846	0.0170489
Pbk	ENSMUSG00000022033	0.279975	0.443298	-0.477091	0.0542253	0.550366	7.74e-05	0.359618	0.0047852
Prc1	ENSMUSG00000038943	0.851137	0.0289432	0.0933921	0.758362	0.731547	3.01e-06	0.173955	0.30391
Psrc1	ENSMUSG00000068744	0.627266	0.227487	0.145327	0.775464	0.56592	0.00162131	0.296251	0.0888112
Racgap1	ENSMUSG00000023015	0.405433	0.297942	-0.186287	0.492421	0.64597	2.14e-07	0.35858	0.00192467
Rrm1	ENSMUSG00000030978	0.301046	0.48434	-0.109958	0.716899	0.606661	1.72e-07	0.414325	0.000132797
Rrm2	ENSMUSG00000020649	0.649304	0.0495309	0.294822	0.234361	0.548121	2.8e-06	0.519987	4.26e-07
Sapcd2	ENSMUSG00000026955	0.657024	0.224737	0.129343	0.748429	0.356798	0.0795968	0.20255	0.340617
Shcbp1	ENSMUSG00000022322	0.611587	0.226244	0.230374	0.492547	0.884462	4.95e-06	0.537403	0.00667359
Smc2	ENSMUSG00000028312	0.793967	0.0112526	0.138593	0.599915	0.802243	8.2e-12	0.338432	0.0109732
Smc4	ENSMUSG00000034349	0.633873	0.0769028	-0.00289475	0.993176	0.81868	2.77e-10	0.230625	0.0611641
Spag5	ENSMUSG00000002055	0.831758	0.0282451	0.619623	0.00359184	0.62164	0.00145433	0.541802	0.000210703
Spc24	ENSMUSG00000074476	0.725468	0.0924907	0.720137	0.00234667	0.56848	0.00266758	0.799502	3.95e-07
Spc25	ENSMUSG00000005233	0.631309	0.0859464	-0.357882	0.125616	0.644635	2.97e-05	0.159681	0.395146
Tacc3	ENSMUSG00000037313	0.711357	0.112793	0.187309	0.489316	0.649962	3.4e-05	0.485402	0.000613877
Top2a	ENSMUSG00000020914	0.576787	0.0933496	-0.0648625	0.853951	0.989634	5.12e-15	0.467091	5.49e-05
Tpx2	ENSMUSG00000027469	0.58808	0.195897	0.272684	0.22287	0.774597	3.36e-09	0.521873	1.76e-05
Tyms	ENSMUSG00000025747	0.167632	0.763867	-0.147271	0.670911	0.48081	0.00194893	0.236949	0.147507
Ube2c	ENSMUSG00000001403	0.458643	0.617336	0.0576109	0.86105	0.650575	1.49e-06	0.501326	0.000101137
Btbd17	ENSMUSG00000000202	0.348498	0.628929	0.16828	0.736247	0.47365	0.0214796	-0.0460211	0.882007
Btg2	ENSMUSG00000020423	0.057781	0.957681	-0.109669	0.817261	0.797204	8.78e-07	0.589688	1.25e-05
Celsr1	ENSMUSG00000016028	2.66182	0.0211253	-0.533644	0.07809	0.98753	0.000163987	-0.162746	0.732781
Chd7	ENSMUSG00000041235	0.91978	0.00642823	0.854351	1.49e-07	0.888592	0.00173079	0.521775	0.000150979
Emx1	ENSMUSG00000033726	0.411089	0.371267	0.534504	0.0212788	0.41857	0.322888	0.491045	0.235008
Ezr	ENSMUSG00000052397	0.466042	0.209521	-0.210504	0.259029	0.417199	0.00147719	-0.115066	0.510284
Hes6	ENSMUSG00000067071	-0.469683	0.330195	0.250878	0.211176	0.0464697	0.743779	0.318364	0.000226531
Mdk	ENSMUSG00000027239	1.98082	0.000717843	0.83705	1.21e-05	0.154958	0.269543	0.318599	0.0125659
Mfap2	ENSMUSG00000060572	1.56854	0.000365823	0.840083	8.83e-05	0.240696	0.0966487	0.251921	0.0318501
Mfng	ENSMUSG00000018169	0.829679	0.0692145	0.12342	0.801008	0.537311	0.00139694	0.448991	0.00295509
Neurog1	ENSMUSG00000048904	1.48164	0.0916564	0.557051	0.410129	2.0529	0.0466725	1.27671	0.271794
Tead2	ENSMUSG00000030796	1.02864	0.0244109	0.356772	0.212469	0.675026	0.0247796	0.500143	6.06e-05
Tfap2c	ENSMUSG00000028640	0.409377	0.547745	-0.086537	0.825039	0.70674	1.93e-05	0.264006	0.180451
Ddx3y	ENSMUSG00000069045	0.551521	0.651148	0.670237	0.531869	0.396252	0.0380891	0.394511	0.669991
Eif2s3y	ENSMUSG00000069049	1.19156	0.259863	0.86576	0.437414	0.0323249	0.932607	0.491495	0.62331
Tkt	ENSMUSG00000021957	-0.00803757	0.989621	-0.412974	0.0203493	0.0815195	0.435423	-0.197711	0.115434
Ythdc2	ENSMUSG00000034653	-0.127082	0.801828	-0.343965	0.238116	0.169126	0.281765	-0.0629857	0.746368
Dnajb9	ENSMUSG00000014905	1.77011	0.0393494	0.187451	0.81494	0.0747801	0.726763	0.104941	0.563587
Asah1	ENSMUSG00000031591	2.63426	0.0218675	0.512189	0.219429	-0.0774265	0.656162	-0.111044	0.481799
Anxa6	ENSMUSG00000018340	-0.434711	0.254633	-0.777878	0.000155433	-0.683405	6.73e-08	-0.438172	0.0124177
Cttnbp2	ENSMUSG00000000416	0.480264	0.252781	-0.116974	0.669441	0.0063204	0.977579	-0.401717	3.86e-06
Cacng5	ENSMUSG00000040373	0.760316	0.562632	-0.975288	0.226271	-0.335053	0.131825	-0.692508	0.000322279
Ndrg2	ENSMUSG00000004558	-0.216161	0.722052	-0.231817	0.320499	-0.0531434	0.718851	-0.112437	0.412112
Dguok	ENSMUSG00000014554	-0.314454	0.676908	-0.326945	0.117841	-0.193629	0.245535	-0.35619	0.00822899
Ncoa2	ENSMUSG00000005886	0.0548794	0.928212	-0.0144346	0.967038	0.39655	3.07e-05	0.166774	0.122443
Daxx	ENSMUSG00000002307	-0.200201	0.672306	-0.152359	0.549988	0.0193938	0.924882	0.333002	0.000820231
Abhd4	ENSMUSG00000040997	-0.499145	0.405699	-0.197092	0.453362	0.117271	0.490051	0.202077	0.0920508
Zfp420	ENSMUSG00000058402	-0.62863	0.101059	-0.696751	0.0114701	-0.464889	0.000202746	-0.481903	0.000299148
Zdhhc1	ENSMUSG00000039199	1.19655	0.186901	0.433415	0.402543	-0.176724	0.34625	0.0850961	0.623272
Mlc1	ENSMUSG00000035805	1.61614	0.224737	-0.734271	0.050391	-0.249695	0.0730942	-0.432252	0.00085192
9330159F19Rik	ENSMUSG00000004360	0.797931	0.121773	0.441286	0.118522	-0.305276	0.0133223	-0.626827	1.7e-09
Tesk1	ENSMUSG00000028458	-0.334257	0.494527	-0.00777041	0.985469	0.122846	0.470542	0.503927	3.25e-08
Csdc2	ENSMUSG00000042109	-0.762164	0.0225254	-0.0157073	0.968894	-0.424868	0.000299125	-0.0107364	0.943482
Mgat4b	ENSMUSG00000036620	0.243595	0.704308	0.111574	0.781168	-0.247052	0.022454	0.0424674	0.743154
Stat5b	ENSMUSG00000020919	0.0875103	0.903072	0.384448	0.273135	0.379661	0.0242712	0.750845	1.56e-08
Vdac1	ENSMUSG00000020402	-0.100714	0.793211	-0.200083	0.338654	-0.0987835	0.286972	-0.00568767	0.965415
Pole3	ENSMUSG00000028394	0.131084	0.820774	-0.0611689	0.863195	0.173198	0.157153	0.224673	0.0195452
Ipo4	ENSMUSG00000002319	-0.341197	0.592387	-0.139753	0.554732	-0.412865	0.000376457	-0.357873	0.00188887
Drg2	ENSMUSG00000020537	-0.00827313	0.990141	-0.19272	0.352886	0.0548583	0.760066	-0.116733	0.343418
Nfix	ENSMUSG00000001911	-0.354895	0.436226	-0.512623	0.00744945	-0.00517467	0.972438	-0.165323	0.143995
Suds3	ENSMUSG00000066900	0.479168	0.252681	0.164534	0.475047	-0.0988019	0.365427	0.136798	0.121634
Hsdl2	ENSMUSG00000028383	-0.19907	0.699393	-0.446956	0.116327	0.176114	0.38942	-0.0429068	0.861904
Arhgap5	ENSMUSG00000035133	0.224726	0.667549	-0.296147	0.142795	0.501678	4.68e-06	0.447182	9.97e-05
Gns	ENSMUSG00000034707	2.1147	0.0970733	0.268208	0.381734	-0.0887707	0.471717	0.0987237	0.391428
Oxnad1	ENSMUSG00000021906	-0.0697834	0.91578	-0.074186	0.866431	0.00563233	0.98484	0.174832	0.341426
Avl9	ENSMUSG00000029787	0.0423707	0.953709	-0.230583	0.345673	0.415736	7.45e-06	0.0379161	0.801569
Wdr35	ENSMUSG00000066643	-0.321804	0.305779	-0.616568	0.000629795	0.0200348	0.919865	-0.314688	0.011852
Tep1	ENSMUSG00000006281	-0.234118	0.669768	-0.604333	0.0877846	0.20161	0.562949	-0.418121	0.185216
Secisbp2l	ENSMUSG00000035093	-0.0439868	0.937425	-0.00493135	0.985753	0.378198	2.11e-05	0.12399	0.259607
Elovl2	ENSMUSG00000021364	1.48659	0.171503	0.0799726	0.879839	0.0867184	0.580998	0.0766078	0.568899
Taf12	ENSMUSG00000028899	-0.172575	0.753277	-0.381279	0.115978	0.125997	0.479431	-0.0536098	0.796587
Psmd4	ENSMUSG00000005625	-0.17538	0.821834	-0.129796	0.566932	-0.0167885	0.912128	-0.0547446	0.669113
Appbp2	ENSMUSG00000018481	-0.167069	0.698369	-0.488986	0.0163186	0.283107	0.00492866	0.0874002	0.417794
Mib1	ENSMUSG00000024294	0.148642	0.770877	-0.0873701	0.75539	0.429611	2.09e-05	0.202667	0.0466484
Gtf2e1	ENSMUSG00000022828	-0.162571	0.725039	-0.0690689	0.789056	0.00791467	0.969678	0.14906	0.195291
Spef1	ENSMUSG00000027329	0.539021	0.582303	0.811424	0.0704327	-0.0791228	0.582083	0.646172	1.65e-13
Myo5b	ENSMUSG00000025885	-0.917303	0.00764758	-0.755061	0.00286577	-0.483243	0.0464665	-0.572877	0.00426322
Acsl3	ENSMUSG00000032883	1.91423	0.10677	-0.221245	0.500141	0.0591926	0.740713	-0.103779	0.529077
Rilpl1	ENSMUSG00000029392	-0.0761916	0.941649	0.0829362	0.84453	-0.0250879	0.936158	0.248629	0.185707
Plcxd2	ENSMUSG00000087141	-0.275672	0.617425	-0.165982	0.558902	0.663018	9.57e-09	0.943873	2.34e-20
Lancl1	ENSMUSG00000026000	-0.574527	0.304308	-0.524623	0.0018775	-0.182565	0.0908939	-0.266998	0.00182464
Arhgap21	ENSMUSG00000036591	0.19917	0.537604	0.165076	0.357891	0.0457697	0.683668	-0.139585	0.103282
Ank	ENSMUSG00000022265	0.507199	0.630754	0.0299477	0.953409	-0.374409	0.00244176	-0.224382	0.0521838
Zyg11b	ENSMUSG00000034636	-0.457095	0.230711	-0.24477	0.348509	0.131998	0.229307	0.0742479	0.515933
Vps26b	ENSMUSG00000031988	-0.178994	0.604772	-0.179833	0.447158	-0.0146402	0.925263	0.0897907	0.335737
Pum1	ENSMUSG00000028580	-0.16006	0.796146	-0.26415	0.172958	0.188766	0.0324579	-0.0442357	0.704568
Herc4	ENSMUSG00000020064	0.0498268	0.916547	-0.398277	0.034947	0.113414	0.456275	-0.184024	0.152783
Cplx2	ENSMUSG00000025867	-0.667663	0.108884	-0.0934564	0.785643	0.115038	0.277161	0.238223	0.00354721
Dctn6	ENSMUSG00000031516	-0.50782	0.484123	-0.0808083	0.805898	-0.19624	0.135658	-0.249795	0.0714019
Irak1	ENSMUSG00000031392	0.522204	0.278556	0.218256	0.548159	0.00785565	0.970752	-0.0751705	0.601339
Helb	ENSMUSG00000020228	0.603065	0.0751055	0.10855	0.7797	0.534485	0.01315	-0.00704641	0.982595
Sclt1	ENSMUSG00000059834	0.850213	0.030763	0.20273	0.546794	0.174561	0.516797	-0.434482	0.00549052
Tmem123	ENSMUSG00000050912	1.63908	0.124346	0.568307	0.443386	0.539527	0.000227627	0.470843	0.00139646
Cgrrf1	ENSMUSG00000055128	0.390318	0.741707	0.334079	0.698051	0.041559	0.936228	0.72354	0.00216117
1700037H04Rik	ENSMUSG00000027327	-0.444207	0.234054	-0.608875	0.00140292	-0.163433	0.248612	-0.227016	0.07689
Dner	ENSMUSG00000036766	1.98986	0.0939315	0.596954	0.00254208	-0.16661	0.301141	0.383621	0.000249971
Arfgef2	ENSMUSG00000074582	-0.20768	0.584001	0.0271413	0.938525	0.00454887	0.985377	0.057121	0.770487
Hbb-y	ENSMUSG00000052187	5.58177	1.65e-18	3.4608	4.33e-08	4.9693	0.00324419	3.32991	0.024653
Rnf215	ENSMUSG00000003581	1.1356	0.257749	0.239904	0.573777	-0.175122	0.211926	-0.212176	0.0814249
Nhlh2	ENSMUSG00000048540	0.0995455	0.870542	0.147039	0.641211	0.376185	0.0158483	0.15535	0.339554
Panx1	ENSMUSG00000031934	1.32574	0.249024	0.291856	0.279789	-0.0897476	0.458976	0.427233	1.42e-08
Grasp	ENSMUSG00000000531	-0.274927	0.639909	0.282121	0.505464	-0.528967	0.0148998	0.114353	0.669556
Ccdc88a	ENSMUSG00000032740	0.189109	0.713844	0.134461	0.544299	0.280449	0.0230713	-0.045145	0.812313
Dmtf1	ENSMUSG00000042508	0.345439	0.377753	0.124754	0.579883	-0.0764879	0.521997	-0.151288	0.186794
Agl	ENSMUSG00000033400	0.00416464	0.994653	-0.432928	0.011414	0.281594	0.0106811	-0.146486	0.247283
Nudcd3	ENSMUSG00000053838	-0.124463	0.788542	0.176958	0.39286	0.0438455	0.74738	0.251543	0.001411
Gopc	ENSMUSG00000019861	-0.160313	0.768036	-0.206637	0.35826	0.157743	0.222305	-0.0829746	0.593453
Vat1	ENSMUSG00000034993	-0.0215742	0.981094	0.240462	0.245413	0.166769	0.134269	0.433891	1.29e-07
Tle4	ENSMUSG00000024642	-0.135311	0.835107	-0.16524	0.499042	0.12788	0.320624	-0.164379	0.120766
Stag1	ENSMUSG00000037286	0.180135	0.701826	-0.113091	0.695851	0.347445	0.00142025	0.0837012	0.558575
Fabp7	ENSMUSG00000019874	-0.387945	0.320362	-1.10968	2.8e-09	-0.418926	0.000147192	-0.954998	3.74e-31
Eml5	ENSMUSG00000051166	0.911966	0.1511	0.156781	0.641426	0.24376	0.249513	-0.365469	0.000283975
Prrg1	ENSMUSG00000047996	0.201699	0.83691	0.409307	0.512839	0.0496386	0.9195	0.311054	0.345591
Ppm1a	ENSMUSG00000021096	0.0260289	0.963611	-0.211391	0.348456	0.0479311	0.713588	0.231751	0.00225792
Gadd45a	ENSMUSG00000036390	-0.439899	0.638501	0.174438	0.839286	-0.0878065	0.854589	-0.0229412	0.968741
Slc17a7	ENSMUSG00000070570	1.30832	0.190969	0.371254	0.469795	0.0495225	0.752584	-0.134138	0.337581
Zfp26	ENSMUSG00000063108	0.03004	0.957681	-0.184446	0.441733	0.361803	0.00142025	0.116476	0.462932
Ctnna2	ENSMUSG00000063063	-0.203361	0.702638	-0.220728	0.261745	0.0819045	0.507139	-0.200697	0.013653
Dr1	ENSMUSG00000029265	-0.121118	0.844801	-0.12691	0.734492	0.195468	0.0795616	0.0871657	0.52802
Mesp2	ENSMUSG00000030543	-0.568664	0.591637	-1.11187	0.209458	-0.215754	0.785652	-0.27647	0.697216
Fzd3	ENSMUSG00000007989	1.31041	0.271491	-0.411891	0.12675	0.525849	1.06e-09	0.132908	0.26293
Nudt11	ENSMUSG00000073295	0.729881	0.654754	0.980604	0.078163	-0.162375	0.357895	-0.079333	0.647018
Rbbp4	ENSMUSG00000057236	-0.0872625	0.886703	-0.584217	0.00171768	0.278471	0.00381586	-0.0187814	0.906163
Dmrt3	ENSMUSG00000042372	0.254393	0.774724	0.565249	0.134637	0.704422	0.00105807	0.986227	1.47e-06
Macrod2	ENSMUSG00000068205	-0.680285	0.143053	-0.748416	0.000830412	-0.354833	0.0214322	-0.683872	3.66e-08
Dctn4	ENSMUSG00000024603	-0.358829	0.406403	-0.338868	0.0922272	0.0182399	0.902302	-0.12621	0.172677
Pla2g7	ENSMUSG00000023913	1.47205	0.329183	-0.858397	0.190543	-0.927921	0.00657198	-0.81433	0.0213232
Tmem161a	ENSMUSG00000002342	1.3714	0.159706	0.219849	0.660163	-0.0903279	0.604772	-0.132934	0.318873
Man1a2	ENSMUSG00000008763	1.32236	0.120965	0.520578	0.0608351	0.310954	0.00231471	0.167976	0.172041
Ppfibp1	ENSMUSG00000016487	0.275227	0.456009	0.0366171	0.927906	-0.189776	0.333907	-0.216257	0.220519
5031425E22Rik	ENSMUSG00000073147	-0.607394	0.309744	-0.192817	0.577904	0.216114	0.209885	-0.379268	0.00217298
Lrrn1	ENSMUSG00000034648	2.28762	0.0629947	-0.313217	0.323849	0.30875	0.00556281	-0.385499	0.000132906
Rundc3b	ENSMUSG00000040570	-0.69687	0.154739	-0.41724	0.105463	-0.2134	0.173634	-0.263541	0.0265489
Phldb2	ENSMUSG00000033149	0.567196	0.293316	0.148052	0.716154	0.376953	0.108529	0.377873	0.02452
Rad51c	ENSMUSG00000007646	0.434887	0.389075	-0.464846	0.230787	0.497665	0.0450624	0.08917	0.80943
Cds2	ENSMUSG00000058793	1.23019	0.315035	-0.266282	0.470831	0.226028	0.0111464	0.176886	0.0433774
Igf2bp1	ENSMUSG00000013415	1.05526	0.000875397	0.677521	0.000420418	0.351925	0.0365048	0.174294	0.302722
Lhx9	ENSMUSG00000019230	0.610087	0.273202	0.694799	0.0106012	0.834882	6.96e-05	0.659868	0.000495524
Sulf2	ENSMUSG00000006800	1.95032	0.181673	0.37578	0.316221	-0.182859	0.228645	0.389672	0.000178432
Srxn1	ENSMUSG00000032802	-0.927136	0.271747	-0.629886	0.2581	-0.0800628	0.789672	-0.121128	0.657285
Ipo11	ENSMUSG00000042590	-0.260882	0.524967	-0.572688	0.00537927	0.181847	0.14622	-0.0283511	0.87694
Cog1	ENSMUSG00000018661	0.020073	0.973405	0.056111	0.843409	0.126899	0.333761	0.351235	0.000714764
Slc31a1	ENSMUSG00000066150	0.617264	0.365422	-0.0674763	0.894674	0.131111	0.372265	0.174843	0.132852
Fnip1	ENSMUSG00000035992	-0.0750316	0.892231	-0.177118	0.551004	0.234787	0.073284	-0.0333955	0.886579
Chn2	ENSMUSG00000004633	-0.313625	0.504546	-0.0964563	0.772462	0.168269	0.261314	-0.0395449	0.855646
Rprd2	ENSMUSG00000028106	-0.192441	0.633381	-0.0460365	0.866201	0.0887255	0.502593	0.242963	0.0133534
Zfp410	ENSMUSG00000042472	0.0941706	0.864524	0.115325	0.677234	0.105824	0.461427	0.0791685	0.564207
Rpusd3	ENSMUSG00000051169	-0.646655	0.52749	0.0808045	0.938886	0.134582	0.87387	-0.577419	0.424159
Tspan11	ENSMUSG00000030351	1.94145	0.0961547	0.863375	0.216388	0.0424885	0.87714	0.414883	0.00302067
Dact3	ENSMUSG00000078794	-0.375662	0.625458	0.488971	0.200342	-0.207596	0.316372	0.0940398	0.456573
Rgmb	ENSMUSG00000048027	0.425451	0.62903	0.228244	0.405389	-0.00665719	0.977236	0.377989	2.17e-06
Usp1	ENSMUSG00000028560	0.544119	0.134667	0.315163	0.153405	0.506373	1.78e-06	0.614239	2.19e-12
Lcor	ENSMUSG00000025019	0.0364814	0.952742	0.351789	0.139447	1.25238	7.37e-12	0.456243	0.0269231
Snapc3	ENSMUSG00000028483	0.0754754	0.870759	-0.524938	0.00396808	0.0964615	0.49013	-0.238286	0.0197146
Ranbp6	ENSMUSG00000074909	-0.178348	0.789062	0.347715	0.153595	0.225743	0.0969646	0.548481	1.05e-05
Med13l	ENSMUSG00000018076	0.196323	0.633856	0.177586	0.4201	0.379766	3.42e-06	0.146183	0.103769
Cttnbp2nl	ENSMUSG00000062127	0.120474	0.826626	0.180395	0.485478	0.164607	0.184545	0.145122	0.157049
Stat3	ENSMUSG00000004040	0.0335296	0.975649	-0.0328293	0.950951	0.313367	0.563522	0.393888	0.451563
2810006K23Rik	ENSMUSG00000047635	-0.303174	0.640386	-0.171435	0.65452	0.224697	0.256847	-0.135073	0.53941
Cdkn1c	ENSMUSG00000037664	-0.359482	0.636395	0.126564	0.784222	-0.132736	0.456365	-0.0811859	0.678919
Dll3	ENSMUSG00000003436	2.03628	0.0547202	0.788085	0.222077	0.434339	0.0189331	0.12016	0.650772
Camkk1	ENSMUSG00000020785	-0.708148	0.105736	-0.428998	0.0720121	-0.332819	0.0450624	-0.315503	0.0187912
Enkur	ENSMUSG00000026679	-0.252434	0.71213	0.0907079	0.878996	-0.0955591	0.89494	0.104876	0.873788
Mbp	ENSMUSG00000041607	-0.550584	0.225951	0.327028	0.492421	-0.210878	0.28866	0.225832	0.197121
Dnajb6	ENSMUSG00000029131	-0.212557	0.693497	-0.218152	0.441542	-0.0244273	0.862702	-0.0645796	0.534684
Pnpo	ENSMUSG00000018659	-0.0266438	0.977009	-0.297645	0.436041	0.206883	0.415027	-0.156359	0.592868
Dll1	ENSMUSG00000014773	2.75781	0.0123574	0.787745	0.0115699	0.379123	0.00850717	0.389657	0.000755146
Ythdc1	ENSMUSG00000035851	0.235317	0.564388	0.453422	0.0134856	0.148235	0.123926	0.129455	0.189401
Ncapg2	ENSMUSG00000042029	0.525022	0.152614	-0.269625	0.274706	0.533544	8.22e-05	0.174536	0.271088
Sh3d19	ENSMUSG00000028082	-0.643547	0.128425	-0.051982	0.896998	-0.53386	0.000742833	-0.191183	0.200642
Rgs8	ENSMUSG00000042671	-0.107446	0.882243	0.615443	0.0329274	0.906538	1.19e-09	1.36692	2.09e-34
Lin54	ENSMUSG00000035310	-0.0388397	0.95557	0.138244	0.67593	0.362687	0.0432369	0.244982	0.211396
Zfp322a	ENSMUSG00000046351	-0.260191	0.638395	-0.917364	0.000348806	0.250159	0.0227227	-0.0966059	0.57918
Glipr2	ENSMUSG00000028480	-0.610201	0.242719	0.398729	0.210103	-0.12016	0.610823	0.643193	1.15e-06
Vps13c	ENSMUSG00000035284	0.136243	0.796181	0.175837	0.502033	0.376853	0.000469899	-0.0393326	0.836038
Crabp2	ENSMUSG00000004885	-0.320283	0.743341	0.0314894	0.971814	-0.567701	0.303254	0.628733	0.170434
Zfp661	ENSMUSG00000034800	-0.28181	0.687436	-0.165694	0.68893	0.0145461	0.961365	-0.57288	0.000380502
Pgbd5	ENSMUSG00000050751	-0.380602	0.519486	0.236265	0.472929	-0.384089	0.01132	0.0951589	0.573001
Zswim6	ENSMUSG00000032846	-0.134641	0.842784	0.0677313	0.789003	0.00538442	0.979098	-0.222206	0.0456024
Cct2	ENSMUSG00000034024	-0.21433	0.629489	-0.639435	0.00105381	0.0902049	0.324358	-0.133129	0.107948
Son	ENSMUSG00000022961	0.11971	0.766952	-0.0213807	0.947124	0.292434	0.00196437	0.147767	0.0941208
Cept1	ENSMUSG00000040774	0.80281	0.411607	-0.317583	0.304674	-0.259182	0.0846499	-0.281139	0.0460115
Mrpl2	ENSMUSG00000002767	-0.238939	0.713844	-0.440604	0.0795675	-0.0565728	0.754748	-0.00550957	0.978512
Lin7a	ENSMUSG00000019906	-0.509872	0.640652	0.0615002	0.892742	0.0485498	0.922655	-0.0276251	0.952003
Klf10	ENSMUSG00000037465	0.00460952	0.995933	0.301389	0.356882	-0.241282	0.350759	-0.026702	0.924244
Tbc1d14	ENSMUSG00000029192	-0.465807	0.12866	-0.641616	0.000256994	0.161707	0.085369	-0.0662038	0.542033
Wdr37	ENSMUSG00000021147	0.0629257	0.922076	-0.193074	0.414804	0.190873	0.0964377	-0.00656787	0.973376
Naif1	ENSMUSG00000039164	0.152118	0.821003	0.48972	0.181246	0.397874	0.090451	0.547359	0.00671139
Tiam1	ENSMUSG00000002489	-0.335489	0.423181	-0.149747	0.54464	0.171362	0.242076	0.0832566	0.550076
Zik1	ENSMUSG00000030393	0.0492174	0.947695	-0.185735	0.389702	0.378372	0.000556671	0.243325	0.0409583
4833420G17Rik	ENSMUSG00000062822	-0.00884033	0.989644	-0.402675	0.0623864	-0.0914249	0.473378	-0.119507	0.291115
Gng2	ENSMUSG00000043004	-1.10569	0.00786825	-0.370247	0.114044	-0.0981282	0.42874	-0.121593	0.160615
Vps37a	ENSMUSG00000031600	-0.093873	0.883828	-0.332733	0.169215	0.0804769	0.619775	-0.090638	0.595788
Reep1	ENSMUSG00000052852	0.851418	0.381332	0.11306	0.697538	-0.146648	0.185272	-0.166157	0.0808111
Cntnap2	ENSMUSG00000039419	0.892198	0.0687793	0.702893	0.021574	0.380327	0.00341696	0.444104	7.09e-05
Adamts20	ENSMUSG00000022449	0.998553	0.448124	-0.131964	0.892742	-0.34763	0.0799918	-1.30646	1.51e-14
Ebf3	ENSMUSG00000010476	0.476088	0.360718	0.370966	0.355312	0.748407	0.00410607	0.596572	0.0280106
Ywhab	ENSMUSG00000018326	-0.354467	0.347668	-0.258865	0.185236	-0.170234	0.106239	-0.173888	0.0226897
Arid4b	ENSMUSG00000039219	0.302867	0.403982	-0.0401261	0.874004	0.458167	1.31e-05	-0.0647578	0.662221
Ypel5	ENSMUSG00000039770	-0.378181	0.453925	-0.32353	0.209458	-0.189149	0.0730275	-0.00836253	0.955287
Ddx28	ENSMUSG00000045538	0.0082507	0.992368	0.905783	6.04e-09	0.0292721	0.915966	1.0827	2e-19
Ranbp2	ENSMUSG00000003226	0.288969	0.552101	-0.00201952	0.995779	0.526491	7.21e-07	0.264434	0.0205273
Nudt12	ENSMUSG00000024228	0.141346	0.88734	0.030592	0.968648	0.269041	0.642824	-0.112845	0.868816
Prom1	ENSMUSG00000029086	3.10003	0.0240468	0.284754	0.532914	0.544792	0.000357293	0.251297	0.104126
Ifnar2	ENSMUSG00000022971	1.3574	0.252781	-0.238909	0.60617	-0.250602	0.123305	-0.222789	0.187887
Mafb	ENSMUSG00000074622	-0.520513	0.368456	0.0913478	0.792419	-0.291476	0.0271184	0.0476902	0.773189
Igfbp2	ENSMUSG00000039323	2.43015	0.029915	0.213333	0.562645	-0.220246	0.109773	0.0219091	0.96311
Cdc25a	ENSMUSG00000032477	0.168318	0.722608	-0.0286213	0.934671	0.338593	0.011539	0.227382	0.0882083
Slain1	ENSMUSG00000055717	-0.148327	0.801828	0.195905	0.351579	-0.17229	0.216596	-0.0173907	0.913476
Nrp1	ENSMUSG00000025810	1.67999	0.184428	-0.841678	0.00168803	-0.0267431	0.85527	-0.563224	5.25e-12
Gosr2	ENSMUSG00000020946	-0.335621	0.306368	-0.203777	0.339218	0.104828	0.327867	0.0222172	0.871113
Tcf4	ENSMUSG00000053477	-0.162809	0.728032	-0.406682	0.020882	0.228764	0.0157086	-0.218836	0.00734969
A430005L14Rik	ENSMUSG00000047613	0.0128168	0.993395	0.427285	0.171657	-0.000870046	0.998111	0.456343	0.00254883
4930503L19Rik	ENSMUSG00000044906	0.422542	0.446495	0.231636	0.587326	0.35109	0.0306927	0.315188	0.0698858
Slc6a1	ENSMUSG00000030310	0.852154	0.468263	0.449889	0.0908844	-0.165584	0.230109	0.298857	0.0034481
Tox4	ENSMUSG00000016831	-0.0418041	0.947444	0.0439009	0.868013	0.15282	0.154711	0.130822	0.196005
Tubb3	ENSMUSG00000062380	-0.524532	0.385775	-0.195367	0.305519	-0.288319	0.00174067	-0.0993583	0.324174
Plk3	ENSMUSG00000028680	-0.357206	0.58492	0.161146	0.744354	-0.139859	0.637723	0.33689	0.121492
Tinf2	ENSMUSG00000007589	0.00204323	0.997337	-0.10927	0.792731	0.235599	0.152775	0.299708	0.0389477
Tmem129	ENSMUSG00000019295	1.31811	0.237371	-0.199012	0.766116	0.25121	0.138366	0.128542	0.510098
Recql	ENSMUSG00000030243	0.0335547	0.955174	-0.0361645	0.927364	0.176795	0.222305	-0.122733	0.469812
Cldnd1	ENSMUSG00000022744	0.831846	0.438036	-0.387979	0.178485	0.0121681	0.948173	0.0332731	0.82808
Rnpc3	ENSMUSG00000027981	0.611306	0.114161	-0.0289464	0.936987	0.149929	0.494499	-0.311754	0.0547747
Anapc1	ENSMUSG00000014355	-0.284233	0.434866	-0.51249	0.00466035	0.391736	5.75e-06	0.204481	0.0112068
Brca1	ENSMUSG00000017146	0.609905	0.204763	0.323571	0.229695	0.979895	2.38e-10	0.886073	1.03e-09
Ugcg	ENSMUSG00000028381	1.67244	0.133223	-0.132735	0.73487	-0.0518256	0.794508	0.0117759	0.95026
Megf9	ENSMUSG00000039270	1.02909	0.191763	-0.200181	0.441542	0.309441	0.000618516	0.0706192	0.603212
Trappc2	ENSMUSG00000079317	-0.303738	0.660071	-0.604891	0.0955853	-0.0880849	0.669966	-0.354663	0.0221161
Lmnb2	ENSMUSG00000062075	0.0478179	0.948619	0.367676	0.0485358	0.015305	0.932983	0.0814487	0.524412
Cenpl	ENSMUSG00000026708	-0.313176	0.600781	-0.282127	0.432521	0.341477	0.11031	0.801558	3.68e-07
Serinc1	ENSMUSG00000019877	1.75654	0.142589	-0.44592	0.0431506	-0.0880093	0.440069	-0.338779	0.000143033
Vrk1	ENSMUSG00000021115	0.583462	0.037121	0.0862469	0.7325	0.270414	0.0963731	0.0511245	0.782379
Cdc7	ENSMUSG00000029283	-0.140097	0.755661	-0.15851	0.538349	0.00428589	0.984462	-0.217144	0.0596422
Med4	ENSMUSG00000022109	-0.147645	0.906766	0.0051652	0.990207	-0.0536552	0.734429	-0.0081588	0.959899
Lrp12	ENSMUSG00000022305	1.18773	0.277603	-0.0226804	0.95686	0.224513	0.0434914	0.459997	6.52e-08
Igf2bp3	ENSMUSG00000029814	0.518073	0.10379	0.147651	0.557554	0.617898	9.43e-06	0.315765	0.0178122
Rbbp8	ENSMUSG00000041238	0.623446	0.0985791	0.289954	0.304674	0.51111	0.0145197	0.170997	0.446701
Fbxo28	ENSMUSG00000047539	-0.0382252	0.951503	0.101924	0.68893	0.115843	0.327649	0.28096	0.00116198
Slc4a1ap	ENSMUSG00000029141	0.178626	0.734052	0.0352987	0.902857	0.020188	0.925027	-0.0358737	0.844875
Pak3	ENSMUSG00000031284	-0.20123	0.719397	-0.141145	0.567382	0.181562	0.153056	-0.0626322	0.705164
Pbx1	ENSMUSG00000052534	-0.371694	0.429985	-0.268824	0.146764	0.209905	0.0262925	0.0693879	0.525043
Crk	ENSMUSG00000017776	-0.02499	0.972577	-0.0485449	0.879192	0.246243	0.0292689	0.334964	4.8e-05
Cep57	ENSMUSG00000031922	0.361628	0.304308	-0.0135063	0.968117	0.258304	0.065091	-0.0483426	0.792503
Akna	ENSMUSG00000039158	1.0847	0.0406657	0.982813	0.000160583	0.988793	1.21e-07	0.962677	1.48e-09
Prkab1	ENSMUSG00000029513	-0.20172	0.610804	-0.194241	0.453362	0.0157126	0.943964	0.128779	0.36495
Nfib	ENSMUSG00000008575	0.314996	0.419033	-0.159885	0.440438	0.436197	4.97e-07	0.0435003	0.727684
Srrm2	ENSMUSG00000039218	-0.184039	0.749672	-0.116508	0.579755	0.250249	0.0158383	0.0477674	0.675799
Malat1	ENSMUSG00000092341	1.52779	2.52e-05	1.48683	2.42e-11	0.239365	0.171003	0.216394	0.441991
Znrd1	ENSMUSG00000036315	-0.0735822	0.892801	-0.424746	0.059231	0.0195521	0.944598	-0.0961789	0.63022
Aaas	ENSMUSG00000036678	0.103303	0.880292	-0.279077	0.259374	0.134217	0.417827	-0.0150455	0.944372
Stam2	ENSMUSG00000055371	-0.325562	0.491382	-0.585398	0.000952979	0.115493	0.34706	-0.187968	0.0686673
Meis2	ENSMUSG00000027210	0.117731	0.821114	0.268154	0.239547	0.395785	1.72e-06	0.507933	1.42e-08
Xist	ENSMUSG00000086503	0.816204	0.527669	-0.364476	0.875499	-0.270513	0.798401	-1.95295	0.486873
Epha4	ENSMUSG00000026235	1.97875	0.0798618	-0.398025	0.0466715	0.543288	8e-09	-0.258165	0.00369097
Igf2bp2	ENSMUSG00000033581	0.850868	0.00763595	0.657924	0.00194517	0.818869	1.74e-08	0.614881	3.91e-06
						#N/A	#N/A	#N/A	#N/A
						#N/A	#N/A	#N/A	#N/A
						#N/A	#N/A	#N/A	#N/A
						#N/A	#N/A	#N/A	#N/A
						#N/A	#N/A	#N/A	#N/A
						#N/A	#N/A	#N/A	#N/A
						#N/A	#N/A	#N/A	#N/A
						#N/A	#N/A	#N/A	#N/A
						#N/A	#N/A	#N/A	#N/A
						#N/A	#N/A	#N/A	#N/A
						#N/A	#N/A	#N/A	#N/A
						#N/A	#N/A	#N/A	#N/A
						#N/A	#N/A	#N/A	#N/A
						#N/A	#N/A	#N/A	#N/A
						#N/A	#N/A	#N/A	#N/A
						#N/A	#N/A	#N/A	#N/A
						#N/A	#N/A	#N/A	#N/A
						#N/A	#N/A	#N/A	#N/A
						#N/A	#N/A	#N/A	#N/A
						#N/A	#N/A	#N/A	#N/A
						#N/A	#N/A	#N/A	#N/A
						#N/A	#N/A	#N/A	#N/A
						#N/A	#N/A	#N/A	#N/A
						#N/A	#N/A	#N/A	#N/A
						#N/A	#N/A	#N/A	#N/A
						#N/A	#N/A	#N/A	#N/A
						#N/A	#N/A	#N/A	#N/A
						#N/A	#N/A	#N/A	#N/A
						#N/A	#N/A	#N/A	#N/A
						#N/A	#N/A	#N/A	#N/A
						#N/A	#N/A	#N/A	#N/A
						#N/A	#N/A	#N/A	#N/A
						#N/A	#N/A	#N/A	#N/A
						#N/A	#N/A	#N/A	#N/A
						#N/A	#N/A	#N/A	#N/A
