# Supplementary material for: Distinct roles of Fto and Mettl3 in controlling development of the cerebral cortex through transcriptional and translational regulations
Source: Cell Death Dis. 2021 Jul 14;12(7):700. doi: 10.1038/s41419-021-03992-2 (PMC8280107; doi:10.1038/s41419-021-03992-2)
Supplement: Supplementary file 14 — Supplementary Table S13 [file 41419_2021_3992_MOESM14_ESM.xlsx]

## Sheet: Fig7 and FigS6E 
gene_id	gene_name	RNA_WT1	RNA_WT2	RNA_WT3	RNA_FE1	RNA_FE2	RNA_FE3	RNA_ME1	RNA_ME2	RNA_ME3	WT1	WT2	WT3	FE1	FE2	FE3	ME1	ME2	ME3
ENSMUSG00000022160	Mettl3	5.83739	6.42872	5.07245	6.29963	6.11643	5.24579	8.61003	7.82324	8.33973	7.77381	7.66938	8.22713	7.75484	8.08596	7.29342	5.54217	4.97246	5.2996
ENSMUSG00000028114	Mettl14	5.69008	5.56164	5.16258	6.50451	6.14209	6.28563	5.58803	5.51942	5.35848	6.81478	7.15623	7.74588	10.0988	7.80821	7.2694	8.31275	6.20815	7.90844
ENSMUSG00000010554	Mettl16	3.57848	3.65865	3.87389	4.26636	3.99862	3.86438	5.06669	4.74827	4.76263	3.18423	3.72572	3.81932	4.13021	2.31405	3.97541	5.02728	3.88	5.32945
ENSMUSG00000053907	Mat2a	3.82978	5.97075	2.39348	2.26411	2.59396	10.0443	3.5552	4.90069	3.64961	32.4309	34.9912	36.5659	43.7042	33.955	35.4676	42.0174	26.2213	30.12
ENSMUSG00000020659	Cbll1(HAKAI)	8.74224	7.32	7.05227	7.94388	8.10204	6.59905	10.5442	9.58906	8.95059	10.809	9.4031	8.51583	9.58318	5.20003	8.99803	9.75721	8.42134	10.9518
ENSMUSG00000022000	Zc3h13	19.7376	20.6248	19.0192	23.3046	23.3842	22.9518	17.8107	17.976	20.3424	37.9868	38.665	43.7374	57.1609	43.241	43.409	51.9452	49.6143	53.8787
ENSMUSG00000040720	Virma(KIAA1429)	10.3965	9.7378	9.17501	13.6165	12.7952	12.7677	13.1529	13.9845	12.2033	26.8812	28.9997	28.5577	34.8219	25.5924	28.014	33.8649	26.077	34.0472
ENSMUSG00000060475	Wtap	20.8909	19.7214	19.2454	19.974	20.0095	20.5752	26.5625	27.8876	22.5628	13.4714	12.0398	11.3515	12.0564	7.18731	11.4108	16.3109	14.58	20.7128
ENSMUSG00000048109	Rbm15	2.88559	2.74438	2.29564	3.56148	3.79393	3.67452	7.47241	6.93058	6.25732	8.85213	8.29711	6.44103	9.53296	6.2795	7.37125	17.3585	13.5736	15.8734
ENSMUSG00000074102	Rbm15b	33.775	33.4896	30.1428	38.8269	38.44	34.1538	58.0637	55.7658	57.0912	7.90099	8.06316	6.69829	10.2761	5.80727	8.67738	12.9697	12.1834	13.1025
ENSMUSG00000055932	Fto	10.8385	11.1567	8.36677	3.26318	7.56412	2.43432	13.6421	12.1288	13.3866	21.9481	18.2307	14.5596	3.14533	1.90915	3.35547	21.2992	19.5991	18.32
ENSMUSG00000042650	Alkbh5	12.2685	12.9489	10.5999	14.7975	15.4919	14.472	15.7036	15.5235	16.03	5.92849	5.74322	5.01468	4.63459	6.06051	4.81678	5.75963	5.39763	5.622
ENSMUSG00000031134	Rbmx(hnrnpg)	63.8346	60.127	60.0189	70.5612	70.3132	81.1529	40.3838	44.3345	37.3932	58.2436	45.5925	49.3529	60.8715	51.5022	56.7047	28.2912	28.8001	20.442
ENSMUSG00000024393	Prrc2a	93.4768	100.406	88.4547	122.942	119.98	109.446	111.877	98.9839	116.484	46.4193	43.1602	35.76	52.1821	52.0092	40.9564	55.0577	56.4964	45.8851
ENSMUSG00000013415	Igf2bp1	5.69673	6.27322	4.20419	6.1035	7.23647	7.34189	5.80631	6.36193	6.38092	2.41942	2.77921	2.4008	5.59026	5.79765	2.16138	4.18161	4.469	3.62601
ENSMUSG00000033581	Igf2bp2	5.11234	5.85472	3.99088	8.08201	8.67945	9.67845	7.76145	8.13426	7.04495	2.93724	2.95005	3.36366	5.44817	6.96466	2.52525	5.50987	5.14704	4.09077
ENSMUSG00000029814	Igf2bp3	3.35271	2.99965	2.75637	4.18725	4.65618	5.16499	3.73126	3.8597	3.73612	5.00072	5.23158	5.53985	7.42336	7.33119	4.556	6.47637	5.41161	5.78197
ENSMUSG00000024991	Eif3a	68.3678	64.5484	66.474	83.0827	79.4604	76.3077	62.5956	62.0464	62.3881	161.667	161.089	167.33	225.72	190.834	171.911	184.765	181.925	204.565
ENSMUSG00000038848	Ythdf1	23.3484	22.7249	19.7179	25.8813	23.9009	23.0008	38.5963	40.421	39.7305	21.726	21.2949	21.2887	22.2884	14.8965	20.2982	29.6407	25.5021	32.7144
ENSMUSG00000040025	Ythdf2	21.9511	22.0929	19.6523	22.0451	22.1472	21.5541	34.9121	34.8942	33.9796	30.7412	36.6022	36.3554	49.8054	34.0235	34.774	64.1357	46.01	74.5891
ENSMUSG00000047213	Ythdf3	20.3443	18.8872	18.0785	22.6267	23.6123	24.4886	20.9893	22.4353	18.865	32.884	32.1065	27.3866	30.9579	23.4454	29.8028	24.0816	20.576	30.5378
ENSMUSG00000035851	Ythdc1	9.15306	9.15422	9.01985	9.76855	10.5264	10.0278	9.85964	10.7945	9.73717	8.96029	9.7979	10.5582	12.3889	11.1846	9.76627	14.0985	11.936	14.6687
ENSMUSG00000034653	Ythdc2	3.06108	2.96918	3.34543	3.5635	3.31533	3.66695	3.01719	3.20691	2.72034	5.88446	6.23245	7.18801	6.29079	5.03792	6.28904	6.09158	3.66295	5.67455
ENSMUSG00000060373	Hnrnpc	104.736	107.875	104.477	115.871	122.798	111.497	107.431	99.9	111.77	105.711	111.891	122.696	134.151	95.4233	111.362	97.0157	91.3454	108.166
ENSMUSG00000004980	Hnrnpa2b1	231.92	225.719	230.607	243.082	258.039	261.142	204.178	202.293	193.74	246.722	244.485	274.186	344.583	250.872	247.042	244.386	213.016	244.734
