# Supplementary material for: Distinct roles of Fto and Mettl3 in controlling development of the cerebral cortex through transcriptional and translational regulations
Source: Cell Death Dis. 2021 Jul 14;12(7):700. doi: 10.1038/s41419-021-03992-2 (PMC8280107; doi:10.1038/s41419-021-03992-2)
Supplement: Supplementary file 15 — Supplementary Table S14 [file 41419_2021_3992_MOESM15_ESM.xlsx]

## Sheet: Sheet1
REAGENT or RESOURCE	REAGENT or RESOURCE	IDENTIFIER
Antibodies
Rabbit anti-Sox2	Santa Cruz Biotechnology	Cat#sc-365823; RRID:AB_10842165
Rabbit anti-BrdU	Abcam	Cat# ab12219, RRID:AB_298940
Rabbit anti-Ki67	Millipore	Cat#AB9260; RRID:AB_2142366
Rabbit anti-Tbr2	Abcam	Cat#ab23345; RRID:AB_778267
Rabbit anti-Tbr1	Abcam	Cat#ab31940; RRID:AB_2200219
Rabbit anti-Satb2	Abcam	Cat#ab34735; RRID:AB_2301417
Rabbit anti-NeuN	Abcam	Cat#ab177487; RRID:AB_2532109
goat anti-rabbit IgG–Alexa-Fluor-488	Jackson ImmunoResearch	Cat#103-545-155; RRID:AB_2337390
Chemicals, Peptides, and Recombinant Proteins
BrdU	Sigma-Aldrich	Cat#B9285-50MG
DAPI	Sigma-Aldrich	Cat#D9542
xylene	MACKLIN	Cat#X821391-100ml
TRIzol Reagent	Invitrogen	Cat#15596
PFA	MACKLIN	Cat#P804536-500g
PBS	Solarbio	Cat#P1010
OCT	SAKURA	Cat#4583
EDTA	Solarbio	Cat#E8040
Tris	Solarbio	Cat#T1090
Normal Goat Serum	Invitrogen	Cat#R37624
Tween-20	Thermo Scientific	Cat#003005
ethanol	XILONG SCIENTIFIC	Cat#64-17-5
Neutral balsam	Solarbio	Cat#G8590
cycloheximide	Sigma-Aldrich	Cat#01810
agarose gels	Invitrogen	Cat#75510019
Sucrose	Solarbio	Cat#S8270-500g
cresyl violet acetate	Sigma-Aldrich	Cat#1052350025
PrimeSTAR® Max DNA Polymerase	TAKARA	Cat#R045Q
Critical Commercial Assays
NEBNext® UltraTM RNA Library Prep Kit	NEB, USA	https://imagej.nih.gov/ij/
AMPure XP system	Beckman Coulter, Beverly, USA	https://bioconductor.org/packages/release/
USER Enzyme	NEB, USA	bioc/html/DESeq2.html
TruSeq PE Cluster Kit v3-cBot-HS	Illumina	Cat#PE-401-3001
RiboMinus™ Eukaryote Kit v2	Invitrogen	Cat#A15020
High-Capacity Cdna Reverse Transcription Kit	Thermo Fisher	Cat#4368814
RNase I	Ambion	Cat#AM2294
Acrylamide	MACKLIN	Cat#A800656-500g
Methylene diacrylamide	MACKLIN	Cat#N886877-1g
Tetraethylenediamine(TEMED)	MACKLIN	Cat#T6023-25ml
Oligonucleotides
DNA oligonucleotides used in this work are listed in Table S1	This paper
RNA-seq raw data	This paper	GEO: GSE154992
Ribo-seq raw data	This paper	GEO: GSE154992
Software and Algorithms
ImageJ	NIH	https://imagej.nih.gov/ij/
Graphpad Prism 7	GraphPad Prism Software	https://www.graphpad.com/scientific-software/prism/
Hisat2 v2.0.5	Daehwan et al.,2019	https://doi.org/10.1038/ s41587-019-0201-4
TopHat2	Daehwan et al.,2013	http://ccb.jhu.edu/software/tophat
HTSeq	Anders et al., 2014	http://www-huber.embl.de/HTSeq/doc/install.html
DESeq2	Love et al., 2014	https://bioconductor.org/packages/release/bioc/html/DESeq2.html
Ribodiff	Yi et al., 2017	https://public.bmi.inf.ethz.ch/user/zhongy/RiboDiff/
